# Supplementary material for: UM171 glues asymmetric CRL3–HDAC1/2 assembly to degrade CoREST corepressors
Source: Nature. Author manuscript; Available in PMC 2025 Mar 24. (PMC11882444; doi:10.1038/s41586-024-08532-4)
Supplement: Supplementary Data 5 [file NIHMS2059347-supplement-Supplementary_Data_5.xlsx]

## Sheet: Supplementary Data 5
Supplementary Data 5 | UM171 ubiquitylome in SET-2
id (UniProt Accession_Sites)	adj.P.Val.NoBTZ_UM171_1.5hr.over.NoBTZ_DMSO_6hr	adj.P.Val.NoBTZ_UM171_6hr.over.NoBTZ_DMSO_6hr	AveExpr.NoBTZ_UM171_1.5hr.over.NoBTZ_DMSO_6hr	AveExpr.NoBTZ_UM171_6hr.over.NoBTZ_DMSO_6hr	-Log.P.Value.NoBTZ_UM171_1.5hr.over.NoBTZ_DMSO_6hr	-Log.P.Value.NoBTZ_UM171_6hr.over.NoBTZ_DMSO_6hr	logFC.NoBTZ_UM171_1.5hr.over.NoBTZ_DMSO_6hr	logFC.NoBTZ_UM171_6hr.over.NoBTZ_DMSO_6hr	P.Value.NoBTZ_UM171_1.5hr.over.NoBTZ_DMSO_6hr	P.Value.NoBTZ_UM171_6hr.over.NoBTZ_DMSO_6hr	RawlogFC.NoBTZ_UM171_1.5hr.over.NoBTZ_DMSO_6hr	RawlogFC.NoBTZ_UM171_6hr.over.NoBTZ_DMSO_6hr	t.NoBTZ_UM171_1.5hr.over.NoBTZ_DMSO_6hr	t.NoBTZ_UM171_6hr.over.NoBTZ_DMSO_6hr	NoBTZ_DMSO_6hr_03	NoBTZ_DMSO_6hr_02	NoBTZ_UM171_6hr_03	NoBTZ_DMSO_6hr_01	NoBTZ_UM171_1.5hr_01	NoBTZ_UM171_1.5hr_02	NoBTZ_UM171_1.5hr_03	NoBTZ_UM171_6hr_02	NoBTZ_UM171_6hr_01	id.query	id.mapped	id.concat	id.description	geneSymbol	numColumnsVMsiteObserved	numSpectraVMsiteObserved	bestScore	bestDeltaForwardReverseScore	bestDeltaRank1Rank2Score	best_percent_scored_peak_intensity	best_backbone_cleavage_score	Best_scoreVML	Best_numPossibleVMsites_K	Best_numActualVMSites_k	Best_numLocalizedVMsites_k	Best_numAmbiguousVMsites_k	best_delta_parent_mass	best_delta_ppm	best_parent_m_over_z	variableSites	nterm	StartAA	previous_aa	sequence	next_aa
P78527_K71k_1_1_71_71	0.373484	0.573254	-0.709167	-0.184	1.42539	0.561823	-0.737	0.313333	0.0375498	0.274269	-1.10433	-0.158333	-2.48682	1.17525	0.062	-0.744	-0.363	-0.34	-0.999	-0.616	-1.618	0.344	-0.063	P78527	PRKDC	P78527_K71k_1_1_71_71_PRKDC	P78527	PRKDC	1	1	12.99	5.09	12.99	67.9	8	99	1	1	1	0	-190.166	-1	504.621	K71k	TMT18	71	(R)	kSLNSIEFR	(E)
P78527_K99k_1_1_99_99	0.286417	0.533981	-1.02767	-0.824667	1.76298	0.659439	-0.633333	-0.227333	0.0172591	0.219059	-1.00067	-0.699	-2.98864	-1.33562	-0.785	-0.803	-0.778	-0.545	-1.251	-1.028	-1.754	-1.028	-1.009	P78527	PRKDC	P78527_K99k_1_1_99_99_PRKDC	P78527	PRKDC	1	2	19.88	19.88	19.88	79.5	12	19.883	2	1	1	0	-190.167	-1.5	729.42	K99k	TMT18	96	(K)	MGQkIAPYSVEIK	(N)
P78527_K148k_1_1_148_148	0.507537	0.419705	-0.406333	-0.522333	0.985582	1.48481	-0.314667	-0.546667	0.103376	0.0327486	-0.682	-1.01833	-1.83659	-2.58681	-0.349	-0.121	-1.194	-0.277	-0.435	-0.826	-0.43	-0.599	-0.594	P78527	PRKDC	P78527_K148k_1_1_148_148_PRKDC	P78527	PRKDC	1	2	16.13	16.13	16.13	73.1	12	16.132	2	1	1	0	-190.154	4.5	760.428	K148k	TMT18	143	(R)	LMDEFkIGELFSK	(F)
P78527_K155k_1_1_155_155	0.968379	0.477689	0.455667	0.310167	0.0660735	0.870442	-0.0353333	-0.326333	0.858868	0.134759	-0.402667	-0.798	-0.183603	-1.66696	0.229	0.477	-0.072	0.714	0.429	0.213	0.672	0.235	0.278	P78527	PRKDC	P78527_K155k_1_1_155_155_PRKDC	P78527	PRKDC	1	1	6.66	6.66	6.66	48	9	6.657	2	1	1	0	-190.134	12.4	813.148	K155k	TMT18	149	(K)	IGELFSkFYGELALK	(K)
P78527_K163k_1_1_163_163	0.880186	0.998666	0.646	0.69	0.227429	0.00129064	-0.0886667	-0.000666667	0.59234	0.997033	-0.456	-0.472333	-0.557522	-0.00383898	0.696	0.541	0.871	0.834	0.509	0.535	0.761	0.63	0.568	P78527	PRKDC	P78527_K163k_1_1_163_163_PRKDC	P78527	PRKDC	1	2	9.28	9.28	9.28	49.7	5	9.275	2	1	1	0	-190.153	6.3	597.697	K163k	TMT18	156	(K)	FYGELALkK	(K)
P78527_K205k_1_1_205_205	0.817129	0.680824	-0.7275	-0.899333	0.324523	0.371443	0.150333	-0.193333	0.473671	0.425165	-0.217	-0.665	0.751655	-0.841057	-0.919	-0.43	-1.291	-1.059	-0.642	-0.8	-0.515	-0.768	-0.929	P78527	PRKDC	P78527_K205k_1_1_205_205_PRKDC	P78527	PRKDC	1	2	21.99	21.99	21.99	85.5	13	99	1	1	1	0	-190.166	-1	690.715	K205k	TMT18	199	(R)	AFLGELkTQMTSAVR	(E)
P78527_K236k_1_1_236_236	0.998419	0.441356	0.347167	0.1425	0.00378391	1.07557	-0.00233333	-0.411667	0.991325	0.0840288	-0.369667	-0.883333	-0.0112149	-1.9774	0.242	0.471	-0.317	0.332	0.414	-0.052	0.676	-0.188	0.315	P78527	PRKDC	P78527_K236k_1_1_236_236_PRKDC	P78527	PRKDC	1	1	24.68	24.68	24.68	88.1	17	99	1	1	1	0	-190.158	2.3	705.349	K236k	TMT18	226	(K)	GLSSLLCNFTkSMEEDPQTSR	(E)
P78527_K254k_1_1_254_254	0.988602	0.983012	-1.12333	-1.12467	0.0240761	0.0157798	0.0126667	0.01	0.946071	0.964318	-0.354667	-0.461667	0.0697809	0.0461811	-1.234	-0.999	-0.717	-1.156	-0.806	-1.267	-1.278	-1.222	-1.42	P78527	PRKDC	P78527_K254k_1_1_254_254_PRKDC	P78527	PRKDC	1	1	21.15	21.15	21.15	81.9	12	6.082	2	1	1	0	-190.165	-0.2	692.418	K254k	TMT18	247	(R)	EIFNFVLkAIRPQIDLK	(R)
P78527_K310k_1_1_310_310	0.509853	0.409556	-0.684833	-0.770667	0.975995	2.21337	-0.523667	-0.695333	0.105683	0.00611829	-0.891	-1.167	-1.82221	-3.71326	-0.374	-0.445	-1.092	-0.45	-1.405	-0.241	-1.194	-1.403	-0.86	P78527	PRKDC	P78527_K310k_1_1_310_310_PRKDC	P78527	PRKDC	1	2	16.31	16.25	14.64	82.2	11	14.637	2	1	1	0	-190.163	0.8	667.407	K310k	TMT18	310	(K)	kAALSALESFLK	(Q)
P78527_K329k_1_1_329_329	0.928054	0.566143	-0.834833	-0.977667	0.144889	0.577248	-0.100333	-0.386	0.716327	0.264699	-0.467667	-0.857667	-0.376436	-1.20099	-0.51	-0.656	-1.304	-1.188	-0.614	-0.654	-1.387	-1.685	-0.523	P78527	PRKDC	P78527_K329k_1_1_329_329_PRKDC	P78527	PRKDC	1	1	21.02	21.02	21.02	82.9	13	11.073	2	1	1	0	-190.164	0.2	578.064	K329k	TMT18	322	(K)	QVSNMVAkNAEMHK	(N)
P78527_K337k_1_1_337_337	0.917944	0.561544	0.148	0.0611667	0.161358	0.588596	-0.0726667	-0.246333	0.68967	0.257872	-0.44	-0.718	-0.414029	-1.21982	0.115	0.095	-0.37	0.343	0.015	-0.059	0.379	-0.048	0.232	P78527	PRKDC	P78527_K337k_1_1_337_337_PRKDC	P78527	PRKDC	1	3	17.11	17.11	17.11	82.1	12	99	1	1	1	0	-190.162	1.1	790.087	K337k	TMT18	336	(K)	NkLQYFMEQFYGIIR	(N)
P78527_K357k_1_1_357_357	0.948463	0.585937	-0.170833	-0.323	0.10328	0.534819	0.0516667	-0.252667	0.788352	0.291864	-0.315667	-0.724333	0.277556	-1.12979	-0.182	-0.204	-0.27	-0.204	0.214	-0.306	-0.343	-0.913	-0.165	P78527	PRKDC	P78527_K357k_1_1_357_357_PRKDC	P78527	PRKDC	1	2	18.11	18.11	18.11	80	13	99	1	1	1	0	-190.166	-0.6	664.366	K357k	TMT18	351	(R)	NVDSNNkELSIAIR	(G)
P78527_K471k_1_1_471_471	0.944207	0.971327	-0.00133333	0.0286667	0.114188	0.027493	-0.0473333	0.0126667	0.768798	0.938657	-0.414667	-0.459	-0.30406	0.0794542	-0.093	0.134	0.126	0.026	-0.184	0.005	0.104	-0.003	-0.018	P78527	PRKDC	P78527_K471k_1_1_471_471_PRKDC	P78527	PRKDC	1	2	21.45	18.64	17.49	90	10	99	1	1	1	0	-190.166	-1	591.707	K471k	TMT18	464	(K)	VFLALAAkGPVLR	(N)
P78527_K525k_1_1_525_525	0.917033	0.545308	-0.570333	-0.728667	0.163217	0.630824	-0.092	-0.408667	0.686725	0.233979	-0.459333	-0.880333	-0.418222	-1.28919	-0.972	-0.136	-1.544	-0.465	-0.668	-0.617	-0.564	-0.562	-0.693	P78527	PRKDC	P78527_K525k_1_1_525_525_PRKDC	P78527	PRKDC	1	2	18.67	19.44	19.44	82	11	99	1	1	1	0	-190.165	-0.2	645.35	K525k	TMT18	521	(K)	VPTYkDYVDLFR	(H)
P78527_K681k_1_1_681_681	0.262133	0.726803	-1.06933	-0.6575	1.8826	0.310264	-0.646667	0.177	0.0131039	0.489482	-1.014	-0.294667	-3.16976	0.724984	-0.511	-0.7	-0.132	-1.027	-1.087	-1.577	-1.514	-0.691	-0.884	P78527	PRKDC	P78527_K681k_1_1_681_681_PRKDC	P78527	PRKDC	1	1	14.33	11.41	10.36	71.9	9	11.836	2	1	1	0	-190.161	1.6	630.705	K681k	TMT18	680	(K)	IkYFEGVSPK	(S)
P78527_K689k_1_1_689_689	0.346004	0.413243	-0.783167	-0.930833	1.52621	1.67526	-0.585	-0.880333	0.0297707	0.0211221	-0.952333	-1.352	-2.63564	-2.87297	-0.745	-0.694	-1.875	-0.033	-0.943	-1.022	-1.262	-1.392	-0.846	P78527	PRKDC	P78527_K689k_1_1_689_689_PRKDC	P78527	PRKDC	1	1	16.26	16.26	12.95	82.5	10	5.869	2	1	1	0	-190.163	0.6	659.715	K689k	TMT18	682	(K)	YFEGVSPkSLK	(H)
P78527_K692k_1_1_692_692	0.777611	0.867202	-1.01633	-0.9775	0.396738	0.136606	-0.162667	-0.085	0.401109	0.730119	-0.53	-0.556667	-0.886423	-0.357512	-0.988	-0.613	-0.79	-1.204	-1.123	-1.048	-1.122	-0.864	-1.406	P78527	PRKDC	P78527_K692k_1_1_692_692_PRKDC	P78527	PRKDC	1	2	17.87	17.9	14.05	83.2	10	14.145	2	1	1	0	-190.164	0.3	498.028	K692k	TMT18	690	(K)	SLkHSPEDPEK	(Y)
P78527_K712k_1_1_712_712	0.760385	0.928843	-0.6775	-0.579167	0.422578	0.0685035	-0.241667	-0.045	0.37794	0.854076	-0.609	-0.516667	-0.933063	-0.190064	-0.285	-0.805	-0.25	-0.58	-0.251	-1.085	-1.059	-0.975	-0.58	P78527	PRKDC	P78527_K712k_1_1_712_712_PRKDC	P78527	PRKDC	1	1	6.25	6.25	5.27	49.9	6	5.275	2	1	1	0	-190.164	0.2	533.995	K712k	TMT18	710	(K)	FGkEVAVK	(M)
P78527_K810k_1_1_810_810	0.993369	0.930358	-0.692	-0.6805	0.01504	0.0669891	0.00933333	0.0323333	0.965962	0.857059	-0.358	-0.439333	0.0440194	0.186127	-0.638	-0.53	-0.581	-0.922	-0.543	-0.439	-1.08	-0.674	-0.738	P78527	PRKDC	P78527_K810k_1_1_810_810_PRKDC	P78527	PRKDC	1	2	26.18	26.18	26.18	85.9	18	99	1	1	1	0	-190.16	1.8	842.765	K810k	TMT18	802	(K)	TSALSDETkNNWEVSALSR	(A)
P78527_K832k_1_1_832_832	0.908982	0.431769	-1.00883	-0.795833	0.175086	1.18535	-0.097	0.329	0.668212	0.0652609	-0.464333	-0.142667	-0.444765	2.14123	-0.901	-0.993	-0.546	-0.987	-0.774	-0.864	-1.534	-0.654	-0.694	P78527	PRKDC	P78527_K832k_1_1_832_832_PRKDC	P78527	PRKDC	1	1	12.06	7.82	7.82	77.8	6	7.817	2	1	1	0	-190.165	-0.8	520.347	K832k	TMT18	829	(K)	VVLkHLK	(K)
P78527_K902k_1_1_902_902	0.839211	0.45607	0.378333	0.228667	0.293152	0.980184	-0.107333	-0.406667	0.509153	0.104668	-0.474667	-0.878333	-0.690758	-1.83398	0.319	0.577	-0.362	0.4	0.35	0.186	0.438	0.048	0.39	P78527	PRKDC	P78527_K902k_1_1_902_902_PRKDC	P78527	PRKDC	1	2	15.71	15.71	15.71	71.7	11	99	1	1	1	0	-190.164	0.3	708.073	K902k	TMT18	900	(R)	EMkPVIFLDVFLPR	(V)
P78527_K1038k_1_1_1038_1038	0.782699	0.858273	-0.936167	-0.775333	0.388316	0.144821	-0.405	-0.0833333	0.408963	0.716438	-0.772333	-0.555	-0.871054	-0.376595	-0.296	-1.035	-0.717	-0.87	-0.576	-0.523	-2.317	-0.867	-0.867	P78527	PRKDC	P78527_K1038k_1_1_1038_1038_PRKDC	P78527	PRKDC	1	1	10.73	10.73	4.22	68.3	6	4.223	2	1	1	0	-190.165	-0.6	591.69	K1038k	TMT18	1035	(R)	EFLkWSIK	(Q)
P78527_K1042k_1_1_1042_1042	0.982987	0.446655	-0.543833	-0.287833	0.0366689	1.02843	0.033	0.545	0.919033	0.0936632	-0.334333	0.0733333	0.104887	1.90668	-1.103	0.063	0.062	-0.641	-0.549	-0.142	-0.891	-0.013	-0.095	P78527	PRKDC	P78527_K1042k_1_1_1042_1042_PRKDC	P78527	PRKDC	1	1	15.07	15.07	15.07	78.1	11	15.07	2	1	1	0	-190.162	0.8	779.446	K1042k	TMT18	1039	(K)	WSIkQITPQQQEK	(S)
P78527_K1051k_1_1_1051_1051	0.853173	0.515564	-0.960167	-0.888833	0.267424	0.720047	0.116333	0.259	0.540226	0.190526	-0.251	-0.212667	0.639579	1.43259	-0.859	-1.062	-0.532	-1.134	-0.624	-1.138	-0.944	-0.819	-0.927	P78527	PRKDC	P78527_K1051k_1_1_1051_1051_PRKDC	P78527	PRKDC	1	2	22.46	22.46	22.46	89.8	13	11.705	2	1	1	0	-190.164	0	816.795	K1051k	TMT18	1043	(K)	QITPQQQEkSPVNTK	(S)
P78527_K1057k_1_1_1057_1057	0.654096	0.409556	-1.51533	-1.34	0.628548	2.13366	0.269333	0.62	0.235208	0.00735089	-0.098	0.148333	1.28302	3.58485	-1.833	-1.498	-1.143	-1.619	-1.696	-0.998	-1.448	-0.888	-1.059	P78527	PRKDC	P78527_K1057k_1_1_1057_1057_PRKDC	P78527	PRKDC	1	2	8.87	8.87	8.87	71.4	8	8.867	2	1	1	0	-190.165	-0.6	615.036	K1057k	TMT18	1052	(K)	SPVNTkSLFK	(R)
P78527_K1209k_1_1_1209_1209	0.52069	0.420557	-0.663667	-0.808167	0.952932	1.43407	-0.265333	-0.554333	0.111447	0.0368068	-0.632667	-1.026	-1.78754	-2.51113	-0.573	-0.389	-1.518	-0.631	-0.811	-0.719	-0.859	-0.884	-0.854	P78527	PRKDC	P78527_K1209k_1_1_1209_1209_PRKDC	P78527	PRKDC	1	2	15.02	15.02	15.02	77.1	9	5.568	2	1	1	0	-190.163	0.6	679.078	K1209k	TMT18	1203	(R)	SPNLWLkDVLK	(E)
P78527_K1357k_1_1_1357_1357	0.586355	0.428678	0.2225	0.0735	0.78885	1.23041	-0.271	-0.569	0.162611	0.0588283	-0.638333	-1.04067	-1.53711	-2.20827	0.371	0.318	-0.769	0.385	-0.091	-0.049	0.401	-0.093	0.229	P78527	PRKDC	P78527_K1357k_1_1_1357_1357_PRKDC	P78527	PRKDC	1	1	21.39	20.42	21.39	81.2	15	5.341	2	1	1	0	-190.161	0.9	761.931	K1357k	TMT18	1341	(R)	IMEFTTTLLNTSPEGWkLLK	(K)
P78527_K1407k_1_1_1407_1407	0.18345	0.909869	-1.1905	-0.622	2.39553	0.0876979	-1.19633	-0.0593333	0.00402226	0.817151	-1.56367	-0.531	-3.97882	-0.239093	-0.505	-0.939	-0.357	-0.333	-1.982	-1.137	-2.247	-1.063	-0.535	P78527	PRKDC	P78527_K1407k_1_1_1407_1407_PRKDC	P78527	PRKDC	1	1	12.9	10.35	12.9	68.4	7	12.902	2	1	1	0	-190.165	-0.6	553.996	K1407k	TMT18	1405	(K)	ALkMSPYK	(D)
P78527_K1412k_1_1_1412_1412	0.981553	0.602991	-0.718167	-0.890667	0.0409836	0.499752	-0.0216667	-0.366667	0.909948	0.316408	-0.389	-0.838333	-0.116714	-1.06993	-0.955	-0.386	-1.856	-0.781	-0.74	-0.828	-0.619	-0.549	-0.817	P78527	PRKDC	P78527_K1412k_1_1_1412_1412_PRKDC	P78527	PRKDC	1	2	17.86	17.86	17.86	73.8	11	99	1	1	1	0	-190.165	-0.6	506.025	K1412k	TMT18	1408	(K)	MSPYkDILETHLR	(E)
P78527_K1617k_1_1_1617_1617	0.976589	0.605737	-1.88933	-1.69517	0.0485201	0.494747	-0.0286667	0.359667	0.894293	0.320076	-0.396	-0.112	-0.137136	1.0613	-2.282	-1.611	-0.97	-1.732	-2.051	-1.743	-1.917	-1.346	-2.23	P78527	PRKDC	P78527_K1617k_1_1_1617_1617_PRKDC	P78527	PRKDC	1	1	15.39	15.39	15.39	66	10	15.395	2	1	1	0	-190.163	0.3	500.1	K1617k	TMT18	1613	(K)	HQGLkLATTILQHWK	(K)
P78527_K1627k_1_1_1627_1627	0.481133	0.664488	-1.57417	-1.39283	1.0603	0.398474	-0.517667	-0.155	0.087037	0.399509	-0.885	-0.626667	-1.94815	-0.890753	-1.293	-1.398	-1.239	-1.255	-1.785	-1.303	-2.411	-1.633	-1.539	P78527	PRKDC	P78527_K1627k_1_1_1627_1627_PRKDC	P78527	PRKDC	1	2	14.05	14.05	14.05	66.1	9	1.963	2	1	1	0	-190.164	-0.1	516.067	K1627k	TMT18	1618	(K)	LATTILQHWkK	(C)
P78527_K1875k_1_1_1875_1875	0.934335	0.595602	-0.1565	-0.217	0.131091	0.514224	-0.061	-0.182	0.739451	0.306039	-0.428333	-0.653667	-0.344295	-1.09475	-0.312	-0.004	-0.382	-0.062	-0.223	-0.392	0.054	-0.308	-0.234	P78527	PRKDC	P78527_K1875k_1_1_1875_1875_PRKDC	P78527	PRKDC	1	2	13.75	13.75	11.47	71.4	10	99	1	1	1	0	-190.16	1.9	686.357	K1875k	TMT18	1871	(K)	MGYYkILDVMYSR	(L)
P78527_K1970k_1_1_1970_1970	0.556538	0.737881	-0.514333	-0.419167	0.869495	0.295481	-0.3	-0.109667	0.135053	0.506429	-0.667333	-0.581333	-1.66112	-0.696096	-0.356	-0.267	-0.558	-0.47	-0.351	-0.851	-0.791	-0.435	-0.429	P78527	PRKDC	P78527_K1970k_1_1_1970_1970_PRKDC	P78527	PRKDC	1	1	18.95	18.95	18.95	80.5	10	4.969	2	1	1	0	-190.155	4	781.431	K1970k	TMT18	1961	(K)	FYQGFLFSEkPEK	(N)
P78527_K1985k_1_1_1985_1985	0.981478	0.928843	-0.174167	-0.2005	0.0418695	0.0685149	0.0176667	-0.035	0.908093	0.854054	-0.349667	-0.506667	0.11913	-0.190094	-0.258	-0.261	-0.165	-0.03	-0.214	-0.179	-0.103	-0.022	-0.467	P78527	PRKDC	P78527_K1985k_1_1_1985_1985_PRKDC	P78527	PRKDC	1	4	26.06	26.06	18.24	95.7	12	99	1	1	1	0	-190.153	5.5	673.739	K1985k	TMT18	1974	(K)	NLLIFENLIDLkR	(R)
P78527_K2366k_1_1_2366_2366	0.702876	0.817995	-0.00766667	-0.0455	0.519229	0.191454	0.162	0.0863333	0.302532	0.643496	-0.205333	-0.385333	1.10152	0.481185	0.018	-0.172	0.205	-0.112	0.045	-0.005	0.18	0.026	-0.238	P78527	PRKDC	P78527_K2366k_1_1_2366_2366_PRKDC	P78527	PRKDC	1	1	8.33	8.33	8.33	56	8	8.33	2	1	1	0	-190.162	1.2	648.726	K2366k	TMT18	2360	(K)	FIVCLNkVTK	(S)
P78527_K2369k_1_1_2369_2369	0.855428	0.548707	-0.0568333	-0.00383333	0.261652	0.623402	0.0983333	0.204333	0.547454	0.238011	-0.269	-0.267333	0.627932	1.27708	-0.001	-0.16	0.018	-0.157	0.07	0.106	-0.199	0.054	0.223	P78527	PRKDC	P78527_K2369k_1_1_2369_2369_PRKDC	P78527	PRKDC	1	1	11.09	11.09	11.09	56.1	7	99	1	1	1	0	-190.162	1.2	550.317	K2369k	TMT18	2367	(K)	VTkSFPPLADR	(F)
P78527_K2418k_1_1_2418_2418	0.425192	0.688404	-0.498	-0.6155	1.25633	0.361667	0.366667	0.131667	0.0554203	0.434843	-0.000666667	-0.34	2.23795	0.822859	-0.769	-0.55	-0.636	-0.725	-0.288	-0.518	-0.138	-0.542	-0.471	P78527	PRKDC	P78527_K2418k_1_1_2418_2418_PRKDC	P78527	PRKDC	1	3	8.19	8.19	8.19	54.5	7	99	1	1	1	0	-190.166	-0.8	509.947	K2418k	TMT18	2417	(K)	SkDFVQVMR	(H)
P78527_K2433k_1_1_2433_2433	0.948562	0.933643	-0.722667	-0.671	0.102752	0.0636496	-0.0633333	0.04	0.78931	0.863675	-0.430667	-0.431667	-0.276263	0.177408	-0.48	-0.469	-0.524	-1.124	-0.998	-0.491	-0.774	-0.587	-0.842	P78527	PRKDC	P78527_K2433k_1_1_2433_2433_PRKDC	P78527	PRKDC	1	1	16.72	16.72	16.72	74	8	16.722	2	1	1	0	-190.165	-0.1	668.06	K2433k	TMT18	2432	(R)	QkVCLDIIYK	(M)
P78527_K2441k_1_1_2441_2441	0.435843	0.433678	-0.0446667	0.021	1.22242	1.14803	-0.457333	-0.326	0.0599209	0.0711158	-0.824667	-0.797667	-2.188	-2.08564	0.203	0.091	-0.211	0.258	-0.436	-0.545	0.161	-0.057	-0.158	P78527	PRKDC	P78527_K2441k_1_1_2441_2441_PRKDC	P78527	PRKDC	1	1	14.19	14.19	14.19	79.6	11	7.951	2	1	1	0	-190.161	1.3	745.086	K2441k	TMT18	2434	(K)	VCLDIIYkMMPK	(L)
P78527_K2503k_1_1_2503_2503	0.665804	0.710741	-0.2575	-0.093	0.603148	0.332107	-0.503667	-0.174667	0.249375	0.465471	-0.871	-0.646333	-1.24156	-0.767044	-0.39	0.004	-0.015	0.369	-1.409	-0.42	0.301	-0.365	-0.161	P78527	PRKDC	P78527_K2503k_1_1_2503_2503_PRKDC	P78527	PRKDC	1	2	34.01	34.01	34.01	90.4	21	99	1	1	1	0	-190.17	-1.9	713.174	K2503k	TMT18	2501	(K)	LAkDVLIQGLIDENPGLQLIIR	(N)
P78527_K2702k_1_1_2702_2702	0.968379	0.494027	-0.824333	-0.624	0.0662266	0.805479	0.0566667	0.457333	0.858565	0.156502	-0.310667	-0.0143333	0.184002	1.56666	-0.497	-0.815	0.116	-1.246	-0.773	-1.372	-0.243	-0.836	-0.466	P78527	PRKDC	P78527_K2702k_1_1_2702_2702_PRKDC	P78527	PRKDC	1	1	11.96	7.46	7.46	71.4	5	2.537	2	1	1	0	-190.165	-0.5	552.99	K2702k	TMT18	2695	(K)	SVGPDFGkK	(R)
P78527_K2738k_1_1_2738_2738	0.969411	0.953855	-0.002	0.0225	0.0647992	0.0443653	-0.0266667	0.0223333	0.861392	0.90289	-0.394	-0.449333	-0.180279	0.126008	-0.006	0.135	0.178	-0.095	0.04	-0.109	0.023	-0.198	0.121	P78527	PRKDC	P78527_K2738k_1_1_2738_2738_PRKDC	P78527	PRKDC	1	2	15.21	15.21	15.21	71.7	10	99	1	1	1	0	-190.166	-1	591.315	K2738k	TMT18	2735	(R)	DQEkLSLMYAR	(K)
P78527_K2764k_1_1_2764_2764	0.951288	0.872224	-0.06	-0.0035	0.0948495	0.129356	-0.048	0.065	0.803805	0.74241	-0.415333	-0.406667	-0.256765	0.340489	-0.042	0.109	-0.112	-0.175	-0.402	0.021	0.129	0.321	-0.122	P78527	PRKDC	P78527_K2764k_1_1_2764_2764_PRKDC	P78527	PRKDC	1	1	12.18	12.18	12.18	71.6	9	99	1	1	1	0	-190.168	-2.2	590.327	K2764k	TMT18	2763	(K)	MkQDAQVVLYR	(S)
P78527_K2908k_1_1_2908_2908	0.694002	0.588685	-0.451667	-0.451667	0.533618	0.528408	0.194	0.194	0.292672	0.296205	-0.173333	-0.277667	1.12589	1.11892	-0.645	-0.311	-0.373	-0.69	-0.196	-0.508	-0.36	-0.404	-0.287	P78527	PRKDC	P78527_K2908k_1_1_2908_2908_PRKDC	P78527	PRKDC	1	2	17.98	16.5	12.05	91	9	99	1	1	1	0	-190.163	0.5	509.318	K2908k	TMT18	2900	(R)	LLPAELPAkR	(V)
P78527_K2928k_1_1_2928_2928	0.595311	0.433678	-0.169833	-0.5205	0.769133	1.15248	0.286333	-0.415	0.170164	0.0703919	-0.081	-0.886667	1.50645	-2.09227	-0.482	-0.232	-1.053	-0.225	-0.183	0.309	-0.206	-0.59	-0.541	P78527	PRKDC	P78527_K2928k_1_1_2928_2928_PRKDC	P78527	PRKDC	1	2	15.95	15.95	15.95	84	8	99	1	1	1	0	-190.164	0.1	532.646	K2928k	TMT18	2923	(R)	WVELAkLYR	(S)
P78527_K3067k_1_1_3067_3067	0.799611	0.432592	0.466667	0.341	0.355676	1.1603	-0.144667	-0.396	0.440884	0.0691349	-0.512	-0.867667	-0.810652	-2.10393	0.337	0.506	-0.032	0.774	0.36	0.236	0.587	0.149	0.312	P78527	PRKDC	P78527_K3067k_1_1_3067_3067_PRKDC	P78527	PRKDC	1	1	19.27	19.27	19.27	75.9	19	2.788	2	1	1	0	-190.171	-1.9	880.987	K3067k	TMT18	3051	(K)	LLLQGEADQSLLTFIDkAMHGELQK	(A)
P78527_K3158k_1_1_3158_3158	0.618471	0.710835	0.0328333	-0.34	0.71621	0.332002	0.489	-0.256667	0.192216	0.465584	0.121667	-0.728333	1.42342	-0.766844	-0.792	-0.143	0.083	0.3	0.46	0.709	-0.337	-0.751	-0.737	P78527	PRKDC	P78527_K3158k_1_1_3158_3158_PRKDC	P78527	PRKDC	1	2	26.07	21.07	26.07	93.7	11	99	1	1	1	0	-190.166	-1.2	582.337	K3158k	TMT18	3148	(K)	QGNLSSQVPLkR	(L)
P78527_K3172k_1_1_3172_3172	0.738206	0.523989	-0.0493333	-0.0883333	0.458714	0.692838	-0.142667	-0.220667	0.347765	0.202844	-0.51	-0.692333	-0.997082	-1.38927	0.034	0.013	-0.278	0.019	-0.205	-0.157	0	-0.274	-0.044	P78527	PRKDC	P78527_K3172k_1_1_3172_3172_PRKDC	P78527	PRKDC	1	2	23.7	23.7	23.7	85.3	16	99	1	1	1	0	-190.166	-0.5	909.446	K3172k	TMT18	3168	(R)	YPDAkMDPMNIWDDIITNR	(C)
P78527_K3192k_1_1_3192_3192	0.680972	0.693011	0.209	0.173333	0.569133	0.355743	0.210667	0.139333	0.269691	0.440816	-0.156667	-0.332333	1.18539	0.811769	0.257	0.086	0.277	-0.032	0.146	0.589	0.208	0.371	0.081	P78527	PRKDC	P78527_K3192k_1_1_3192_3192_PRKDC	P78527	PRKDC	1	1	11.29	11.29	11.29	73.7	8	11.293	2	1	1	0	-190.164	0.3	675.044	K3192k	TMT18	3187	(R)	CFFLSkIEEK	(L)
P78527_K3241k_1_1_3241_3241	0.399399	0.983953	-0.115167	-0.308167	1.34612	0.014729	0.377667	-0.00833333	0.0450688	0.966654	0.0103333	-0.48	2.3701	-0.0431554	-0.142	-0.461	-0.436	-0.309	-0.057	0.194	0.084	-0.479	-0.022	P78527	PRKDC	P78527_K3241k_1_1_3241_3241_PRKDC	P78527	PRKDC	1	2	8.2	8.2	8.2	59.9	7	99	1	1	1	0	-190.166	-1	457.246	K3241k	TMT18	3240	(K)	MkMIDSAR	(K)
P78527_K3248k_1_1_3248_3248	0.458386	0.842522	-0.313667	-0.1685	1.12915	0.162115	-0.396667	-0.106333	0.0742764	0.68847	-0.764	-0.578	-2.05029	-0.416096	0.081	-0.214	0.179	-0.213	-0.817	-0.483	-0.236	-0.098	-0.746	P78527	PRKDC	P78527_K3248k_1_1_3248_3248_PRKDC	P78527	PRKDC	1	1	9.74	9.89	7.95	67.4	9	9.281	2	1	1	0	-190.168	-2	635.027	K3248k	TMT18	3248	(R)	kQNNFSLAMK	(L)
P78527_K3318k_1_1_3318_3318	0.99797	0.548917	0.265333	0.160667	0.00441405	0.621678	-0.00266667	-0.212	0.989888	0.238958	-0.37	-0.683667	-0.0130732	-1.27426	0.188	0.251	-0.086	0.361	0.088	0.023	0.681	0.025	0.225	P78527	PRKDC	P78527_K3318k_1_1_3318_3318_PRKDC	P78527	PRKDC	1	2	27.01	27.01	27.01	88.7	18	99	1	1	1	0	-190.164	0.1	726.146	K3318k	TMT18	3303	(K)	TVSLLDENNVSSYLSkNILAFR	(D)
P78527_K3608k_1_1_3608_3608	0.900874	0.426203	-0.088	0.0673333	0.187579	1.24841	0.120667	0.431333	0.649264	0.0564404	-0.246667	-0.0403333	0.472292	2.23502	0.034	-0.009	0.314	-0.47	0.24	-0.549	0.226	0.368	0.167	P78527	PRKDC	P78527_K3608k_1_1_3608_3608_PRKDC	P78527	PRKDC	1	1	9.79	9.79	9.79	71.5	7	99	1	1	1	0	-190.166	-1	500.931	K3608k	TMT18	3605	(K)	NIEkMYER	(M)
P78527_K3638k_1_1_3638_3638	0.867426	0.589513	-0.0025	-0.148167	0.244829	0.526989	0.0923333	-0.199	0.569077	0.297174	-0.275	-0.670667	0.593618	-1.11651	-0.208	-0.028	-0.404	0.09	-0.071	0.06	0.142	-0.295	-0.044	P78527	PRKDC	P78527_K3638k_1_1_3638_3638_PRKDC	P78527	PRKDC	1	1	11.4	11.4	11.4	70.2	7	11.404	2	1	1	0	-190.162	0.9	694.723	K3638k	TMT18	3632	(K)	FIQTFGkEFDK	(H)
P78527_K3669k_1_1_3669_3669	0.659547	0.5135	-0.198667	-0.2185	0.614088	0.727419	-0.196667	-0.236333	0.243171	0.187319	-0.564	-0.708	-1.25947	-1.44428	-0.11	-0.107	-0.477	-0.084	-0.509	-0.155	-0.227	-0.377	-0.156	P78527	PRKDC	P78527_K3669k_1_1_3669_3669_PRKDC	P78527	PRKDC	1	1	26.72	26.72	26.72	95.8	15	4.504	2	1	1	0	-190.167	-1.1	911.503	K3669k	TMT18	3656	(K)	LSDFNDITNMLLLkMNK	(D)
P78527_K3825k_1_1_3825_3825	0.913318	0.856928	-0.243667	-0.307	0.168838	0.146651	0.066	-0.0606667	0.677894	0.713426	-0.301333	-0.532333	0.430842	-0.380817	-0.296	-0.135	-0.297	-0.399	-0.301	-0.089	-0.242	-0.362	-0.353	P78527	PRKDC	P78527_K3825k_1_1_3825_3825_PRKDC	P78527	PRKDC	1	2	30.85	30.85	30.85	93.3	16	99	1	1	1	0	-190.159	2	904.801	K3825k	TMT18	3814	(K)	DLLLNTMSQEEkAAYLSDPR	(A)
P78527_K3845k_1_1_3845_3845	0.618471	0.734564	-0.977333	-0.705333	0.71665	0.299596	-0.704	-0.16	0.192022	0.501653	-1.07133	-0.631667	-1.42411	-0.704173	-0.219	-0.807	-0.685	-0.85	-1.21	-0.281	-2.497	-0.631	-1.04	P78527	PRKDC	P78527_K3845k_1_1_3845_3845_PRKDC	P78527	PRKDC	1	1	9.09	9.09	9.09	63.4	8	9.092	2	1	1	0	-190.165	-0.7	596.67	K3845k	TMT18	3841	(K)	DWLTkMSGK	(H)
P78527_K3849k_1_1_3849_3849	0.50924	0.729134	-0.500167	-0.390833	0.978752	0.30686	-0.339667	-0.121	0.105014	0.493333	-0.707	-0.592667	-1.82635	-0.718363	-0.323	-0.225	-0.317	-0.443	-0.976	-0.638	-0.396	-0.624	-0.413	P78527	PRKDC	P78527_K3849k_1_1_3849_3849_PRKDC	P78527	PRKDC	1	1	8.92	8.92	8.92	67.6	7	8.915	2	1	1	0	-190.162	0.8	614.072	K3849k	TMT18	3846	(K)	MSGkHDVGAYMLMYK	(G)
P78527_K3877k_1_1_3877_3877	0.519609	0.586156	-0.4425	-0.525833	0.95552	0.533802	0.435	0.268333	0.110785	0.292548	0.0676667	-0.203333	1.79144	1.12807	-0.505	-0.886	0	-0.589	0.291	-0.419	-0.547	-0.369	-0.806	P78527	PRKDC	P78527_K3877k_1_1_3877_3877_PRKDC	P78527	PRKDC	1	1	10.67	10.67	10.67	70.7	7	10.666	2	1	1	0	-190.164	0.2	608.036	K3877k	TMT18	3875	(R)	ESkVPADLLK	(R)
P78527_K3884k_1_1_3884_3884	0.993926	0.880135	-0.564667	-0.5985	0.0134648	0.120959	0.008	-0.0596667	0.969472	0.756905	-0.359333	-0.531333	0.0394773	-0.320555	-0.526	-0.401	-0.807	-0.779	-0.21	-0.655	-0.817	-0.427	-0.651	P78527	PRKDC	P78527_K3884k_1_1_3884_3884_PRKDC	P78527	PRKDC	1	1	13.89	13.89	6.23	75.7	7	99	1	1	1	0	-190.164	0.2	443.944	K3884k	TMT18	3878	(K)	VPADLLkR	(A)
P78527_K4007k_1_1_4007_4007	0.761185	0.825754	-0.0801667	-0.0436667	0.419818	0.18194	-0.148333	-0.0753333	0.380349	0.657749	-0.515667	-0.547	-0.928117	-0.460328	-0.077	0.066	-0.253	-0.007	-0.376	-0.059	-0.028	0.005	0.004	P78527	PRKDC	P78527_K4007k_1_1_4007_4007_PRKDC	P78527	PRKDC	1	1	24.96	21.3	22.71	94.6	15	10.607	2	1	1	0	-190.16	1.2	812.926	K4007k	TMT18	3993	(R)	SDPGLLTNTMDVFVkEPSFDWK	(N)
P78527_K4019k_1_1_4019_4019	0.907272	0.672587	-0.598	-0.465667	0.178954	0.385932	-0.115333	0.149333	0.662287	0.411214	-0.482667	-0.322333	-0.453332	0.867807	-0.487	-0.6	-0.576	-0.534	-0.284	-0.427	-1.256	-0.176	-0.421	P78527	PRKDC	P78527_K4019k_1_1_4019_4019_PRKDC	P78527	PRKDC	1	2	9.57	9.57	6.7	68.3	6	6.7	2	1	1	0	-190.167	-1.7	587.338	K4019k	TMT18	4015	(K)	NFEQkMLK	(K)
P78527_K4023k_1_1_4023_4023	0.483981	0.421557	-0.127333	-0.184	1.04828	1.37233	-0.313333	-0.426667	0.0894796	0.0424301	-0.680667	-0.898333	-1.93026	-2.41921	-0.031	0.097	-0.61	0.022	-0.374	-0.431	-0.047	-0.412	-0.17	P78527	PRKDC	P78527_K4023k_1_1_4023_4023_PRKDC	P78527	PRKDC	1	1	16.31	16.31	16.31	69.4	10	16.307	2	1	1	0	-190.163	0.5	761.098	K4023k	TMT18	4023	(K)	kGGSWIQEINVAEK	(N)
P78527_K4036k_1_1_4036_4036	0.590019	0.490156	-0.0283333	-0.0396667	0.780052	0.812125	-0.259333	-0.282	0.165939	0.154126	-0.626667	-0.753667	-1.52345	-1.57698	0.069	-0.109	-0.159	0.344	-0.259	-0.164	-0.051	-0.265	-0.118	P78527	PRKDC	P78527_K4036k_1_1_4036_4036_PRKDC	P78527	PRKDC	1	1	30.03	30.03	30.03	95.9	15	99	1	1	1	0	-190.168	-1.5	855.776	K4036k	TMT18	4024	(K)	GGSWIQEINVAEkNWYPR	(Q)
Q460N5_K107k_1_1_107_107	0.743879	0.413243	-0.282833	-0.478667	0.449983	1.6736	-0.195667	-0.587333	0.354827	0.0212031	-0.563	-1.059	-0.981735	-2.87046	-0.567	-0.006	-0.864	0.018	-0.229	-0.487	-0.426	-0.742	-0.711	Q460N5	PARP14	Q460N5_K107k_1_1_107_107_PARP14	Q460N5	PARP14	1	1	25.32	25.32	25.32	89.9	16	4.116	2	1	1	0	-190.151	3.6	741.607	K107k	TMT18	85	(K)	LTVQLPATPDEIDHVFEEELLTkESK	(T)
Q460N5_K197k_1_1_197_197	0.946032	0.568203	0.162167	0.0823333	0.108781	0.573505	-0.047	-0.206667	0.778429	0.26699	-0.414333	-0.678333	-0.290978	-1.19476	-0.006	0.216	-0.156	0.347	0.122	0.031	0.263	0.061	0.032	Q460N5	PARP14	Q460N5_K197k_1_1_197_197_PARP14	Q460N5	PARP14	1	2	23.36	23.36	23.36	86.5	14	99	1	1	1	0	-190.164	0.2	606.332	K197k	TMT18	187	(R)	DFDVAVVTFQkHIDTIR	(F)
Q460N5_K245k_1_1_245_245	0.932741	0.427829	0.113333	-0.0341667	0.13464	1.24226	-0.0486667	-0.343667	0.733432	0.0572447	-0.416	-0.815333	-0.352621	-2.22589	0.077	0.164	-0.113	0.172	0.093	0.072	0.102	-0.228	-0.277	Q460N5	PARP14	Q460N5_K245k_1_1_245_245_PARP14	Q460N5	PARP14	1	1	16.74	16.74	16.74	75.4	14	99	1	1	1	0	-190.166	-0.6	822.662	K245k	TMT18	232	(R)	VENLPPGADDYSLkLFFENPYNGGGR	(V)
Q460N5_K278k_1_1_278_278	0.980424	0.914092	-0.746	-0.694167	0.0443272	0.0831135	-0.0266667	0.077	0.902969	0.825822	-0.394	-0.394667	-0.125811	0.227526	-0.561	-0.775	-0.479	-0.862	-0.734	-0.405	-1.139	-1.449	-0.039	Q460N5	PARP14	Q460N5_K278k_1_1_278_278_PARP14	Q460N5	PARP14	1	2	11.19	11.19	11.19	62.6	9	11.19	2	1	1	0	-190.163	0.8	614.706	K278k	TMT18	278	(R)	kVLDTIMATK	(L)
Q460N5_K287k_1_1_287_287	0.499096	0.422836	-0.3745	-0.474	1.01208	1.34098	-0.290333	-0.489333	0.0972567	0.0456063	-0.657667	-0.961	-1.87626	-2.37259	-0.398	-0.123	-0.747	-0.167	-0.502	-0.631	-0.426	-1.017	-0.392	Q460N5	PARP14	Q460N5_K287k_1_1_287_287_PARP14	Q460N5	PARP14	1	3	20.64	20.64	20.64	86.9	13	9.55	2	1	1	0	-190.15	5.9	777.784	K287k	TMT18	279	(K)	VLDTIMATkLDFNK	(M)
Q460N5_K317k_1_1_317_317	0.383235	0.409556	-0.654667	-0.919667	1.39797	2.43114	-0.545333	-1.07533	0.0399976	0.00370565	-0.912667	-1.547	-2.44641	-4.07284	-0.411	-0.364	-2.057	-0.371	-0.681	-1.427	-0.674	-1.058	-1.257	Q460N5	PARP14	Q460N5_K317k_1_1_317_317_PARP14	Q460N5	PARP14	1	2	27.63	27.63	27.63	88.1	16	5.621	3	1	1	0	-190.157	2	873.271	K317k	TMT18	312	(K)	EKPLIkLPAPFEESLDLPLWK	(F)
Q460N5_K381k_1_1_381_381	0.844353	0.823878	-0.277	-0.388	0.28494	0.183928	0.132	-0.09	0.518872	0.654744	-0.235333	-0.561667	0.674549	-0.464707	-0.562	-0.092	-0.475	-0.375	-0.144	-0.489	0	-0.594	-0.23	Q460N5	PARP14	Q460N5_K381k_1_1_381_381_PARP14	Q460N5	PARP14	1	1	18.96	18.96	18.96	86.4	13	99	1	1	1	0	-190.167	-1.4	742.739	K381k	TMT18	380	(R)	IkTWQADTSTTLSSIR	(S)
Q460N5_K399k_1_1_399_399	0.974308	0.779412	-0.526667	-0.460167	0.052781	0.238485	-0.0266667	0.106333	0.885562	0.577451	-0.394	-0.365333	-0.148553	0.581104	-0.563	-0.261	-0.406	-0.716	-0.585	-0.352	-0.683	-0.293	-0.522	Q460N5	PARP14	Q460N5_K399k_1_1_399_399_PARP14	Q460N5	PARP14	1	1	8.04	4.77	4.99	57.9	6	4.992	2	1	1	0	-190.164	0	528.664	K399k	TMT18	398	(K)	YkVNPIK	(V)
Q460N5_K404k_1_1_404_404	0.519744	0.432592	-0.636667	-0.675833	0.954604	1.15854	-0.253333	-0.331667	0.111019	0.0694166	-0.620667	-0.803333	-1.79006	-2.1013	-0.555	-0.527	-0.938	-0.448	-0.687	-0.763	-0.84	-0.872	-0.715	Q460N5	PARP14	Q460N5_K404k_1_1_404_404_PARP14	Q460N5	PARP14	1	2	20.12	20.12	20.12	84.7	14	20.121	2	1	1	0	-190.159	2.1	827.136	K404k	TMT18	400	(K)	VNPIkVDPTMWDTIK	(N)
Q460N5_K414k_1_1_414_414	0.704477	0.510555	-0.212	-0.28	0.515032	0.743598	-0.16	-0.296	0.30547	0.180469	-0.527333	-0.767667	-1.09437	-1.46983	-0.099	-0.098	-0.732	-0.199	-0.157	-0.364	-0.355	-0.465	-0.087	Q460N5	PARP14	Q460N5_K414k_1_1_414_414_PARP14	Q460N5	PARP14	1	2	14.23	14.23	14.23	73.2	10	4.556	2	1	1	0	-190.165	-0.4	795.43	K414k	TMT18	405	(K)	VDPTMWDTIkNDVK	(D)
Q460N5_K468k_1_1_468_468	0.977658	0.5105	0.0475	-0.1065	0.0474022	0.746873	0.021	-0.287	0.896598	0.179113	-0.346333	-0.758667	0.134125	-1.47499	-0.097	0.155	0.061	0.053	0.221	-0.025	-0.022	-0.343	-0.468	Q460N5	PARP14	Q460N5_K468k_1_1_468_468_PARP14	Q460N5	PARP14	1	1	6.09	3.12	2.88	57.5	5	6.041	2	1	1	0	-190.162	1.3	571.661	K468k	TMT18	463	(R)	EEQSLkEK	(M)
Q460N5_K470k_1_1_470_470	0.723783	0.892081	0.0921667	0.0208333	0.480485	0.108211	0.217	0.0743333	0.330762	0.779451	-0.150333	-0.397333	1.03503	0.289822	0.285	0.079	0.45	-0.413	0.027	0.242	0.333	-0.023	-0.253	Q460N5	PARP14	Q460N5_K470k_1_1_470_470_PARP14	Q460N5	PARP14	1	2	7.23	7.23	7.23	55.1	7	99	1	1	1	0	-174.172	-1.8	488.943	K470k M471m	TMT18	469	(K)	EkmIISPGR	(Y)
Q460N5_K519k_1_1_519_519	0.478618	0.531083	-1.779	-1.362	1.07193	0.668113	-1.292	-0.458	0.0847356	0.214727	-1.65933	-0.929667	-1.96545	-1.34961	-0.994	-0.699	-2.167	-1.706	-1.259	-4.107	-1.909	-1.48	-1.126	Q460N5	PARP14	Q460N5_K519k_1_1_519_519_PARP14	Q460N5	PARP14	1	1	15.55	15.55	15.67	80.3	8	4.38	2	1	1	0	-190.163	0.7	586.673	K519k	TMT18	512	(K)	GPSADVYkAK	(C)
Q460N5_K552k_1_1_552_552	0.803841	0.510585	0.191	0.0613333	0.348703	0.742781	-0.170667	-0.43	0.44802	0.180809	-0.538	-0.901667	-0.797566	-1.46854	0.261	-0.023	-0.733	0.591	-0.18	0.155	0.342	-0.033	0.305	Q460N5	PARP14	Q460N5_K552k_1_1_552_552_PARP14	Q460N5	PARP14	1	2	27.38	27.38	27.38	93.7	17	6.749	2	1	1	0	-190.167	-0.7	858.72	K552k	TMT18	535	(K)	NIQVSPEIFQFLQQVNWkEFSK	(C)
Q460N5_K599k_1_1_599_599	0.116792	0.516534	-0.3665	-0.6455	2.93776	0.716253	0.900333	0.342333	0.0011541	0.192197	0.533	-0.129333	4.91374	1.42657	-0.785	-0.57	-0.184	-1.095	0.211	0.114	-0.074	-0.344	-0.895	Q460N5	PARP14	Q460N5_K599k_1_1_599_599_PARP14	Q460N5	PARP14	1	1	16.63	16.63	16.63	86.9	9	99	1	1	1	0	-190.163	0.9	547.974	K599k	TMT18	591	(K)	QMLSALNYkR	(I)
Q460N5_K670k_1_1_670_670	0.97503	0.874772	0.322333	0.304833	0.0500732	0.127271	-0.0246667	-0.0596667	0.891101	0.745983	-0.392	-0.531333	-0.141308	-0.335563	0.354	0.296	0.523	0.354	0.543	0.367	0.02	0.243	0.059	Q460N5	PARP14	Q460N5_K670k_1_1_670_670_PARP14	Q460N5	PARP14	1	1	19.84	19.84	19.84	84.7	13	99	1	1	1	0	-190.163	0.6	733.736	K670k	TMT18	660	(K)	LLFNFVEQNMkIER	(L)
Q460N5_K678k_1_1_678_678	0.72808	0.597319	-0.2685	-0.2625	0.473721	0.511533	-0.183667	-0.171667	0.335953	0.30794	-0.551	-0.643333	-1.02329	-1.09015	-0.25	-0.037	-0.379	-0.243	-0.649	-0.289	-0.143	-0.346	-0.32	Q460N5	PARP14	Q460N5_K678k_1_1_678_678_PARP14	Q460N5	PARP14	1	1	14.44	14.44	14.44	76.1	12	14.442	2	1	1	0	-190.163	0.6	780.147	K678k	TMT18	674	(R)	LVEVkPSLVIDYLK	(T)
Q460N5_K721k_1_1_721_721	0.435843	0.436977	-0.989	-0.99	1.20596	1.10489	-0.561333	-0.563333	0.0622354	0.0785434	-0.928667	-1.035	-2.16374	-2.02125	-0.665	-0.457	-1.592	-1.003	-0.915	-1.095	-1.799	-1.529	-0.694	Q460N5	PARP14	Q460N5_K721k_1_1_721_721_PARP14	Q460N5	PARP14	1	2	18.47	18.47	18.47	84.3	12	18.468	2	1	1	0	-190.162	1.1	694.433	K721k	TMT18	714	(K)	GILLTGSkTEVLK	(A)
Q460N5_K726k_1_1_726_726	0.585816	0.453245	-0.614833	-0.702333	0.790101	1.00675	-0.295	-0.47	0.162143	0.0984574	-0.662333	-0.941667	-1.53905	-1.87406	-0.537	-0.319	-0.917	-0.546	-0.508	-0.678	-1.101	-1.42	-0.475	Q460N5	PARP14	Q460N5_K726k_1_1_726_726_PARP14	Q460N5	PARP14	1	2	14.78	9.12	11.69	73.2	9	14.778	2	1	1	0	-190.16	2.2	646.404	K726k	TMT18	722	(K)	TEVLkAVDIVK	(Q)
Q460N5_K766k_1_1_766_766	0.986556	0.812936	-0.0708333	-0.118333	0.0302169	0.198735	-0.015	-0.11	0.932788	0.632797	-0.382333	-0.581667	-0.0870124	-0.496992	0.204	-0.181	-0.139	-0.213	-0.189	0.043	-0.089	0.131	-0.512	Q460N5	PARP14	Q460N5_K766k_1_1_766_766_PARP14	Q460N5	PARP14	1	1	12.28	12.28	12.28	76.2	7	99	1	1	1	0	-190.164	0.2	496.943	K766k	TMT18	760	(R)	FYQSEIkR	(L)
Q460N5_K791k_1_1_791_791	0.677225	0.445769	-0.3115	0.103	0.576661	1.03356	-0.333	0.496	0.265057	0.0925629	-0.700333	0.0243333	-1.19789	1.91439	-0.444	-0.409	0.167	0.418	-0.549	-0.107	-0.778	0.403	0.483	Q460N5	PARP14	Q460N5_K791k_1_1_791_791_PARP14	Q460N5	PARP14	1	1	20.36	20.36	20.36	84.5	12	99	1	1	1	0	-190.16	2.1	600.3	K791k	TMT18	783	(K)	EGGSPAGQkCFSR	(T)
Q460N5_K828k_1_1_828_828	0.227915	0.434213	-0.464167	-0.385667	2.04837	1.13893	-0.504333	-0.347333	0.00894611	0.0726223	-0.871667	-0.819	-3.42488	-2.07207	-0.276	-0.137	-0.447	-0.223	-0.586	-0.746	-0.817	-0.759	-0.472	Q460N5	PARP14	Q460N5_K828k_1_1_828_828_PARP14	Q460N5	PARP14	1	2	26.15	25.51	21.12	92.7	12	14.38	2	1	1	0	-190.161	0.9	681.384	K828k	TMT18	814	(R)	LPVDVVVNASNEDLkHYGGLAAALSK	(A)
Q460N5_K868k_1_1_868_868	0.605669	0.780156	-0.849167	-0.599833	0.744479	0.237186	-0.400333	0.0983333	0.180103	0.579181	-0.767667	-0.373333	-1.46792	0.57841	-0.57	-0.851	-0.477	-0.526	-0.439	-1.517	-1.192	-0.52	-0.655	Q460N5	PARP14	Q460N5_K868k_1_1_868_868_PARP14	Q460N5	PARP14	1	2	19	19	19	80	11	4.856	2	1	1	0	-190.165	-0.5	664.741	K868k	TMT18	859	(R)	LLPGNATISkAGK	(L)
Q460N5_K948k_1_1_948_948	0.478673	0.861223	-1.65317	-1.23667	1.06891	0.141928	-0.973667	-0.140667	0.0853271	0.721227	-1.341	-0.612333	-1.96096	-0.369898	-0.485	-0.979	-1.06	-2.035	-2.655	-1.141	-2.624	-1.652	-1.209	Q460N5	PARP14	Q460N5_K948k_1_1_948_948_PARP14	Q460N5	PARP14	1	1	10.92	10	5.82	73.5	6	2	2	1	1	0	-190.163	0.5	554.987	K948k	TMT18	943	(K)	ENFQFkK	(D)
Q460N5_K975k_1_1_975_975	0.831646	0.433678	-0.160333	-0.297	0.30417	1.14414	-0.103333	-0.376667	0.496397	0.071757	-0.470667	-0.848333	-0.712327	-2.07983	-0.188	0.001	-0.708	-0.139	-0.266	-0.242	-0.128	-0.5	-0.248	Q460N5	PARP14	Q460N5_K975k_1_1_975_975_PARP14	Q460N5	PARP14	1	2	22.22	22.22	22.22	91.4	13	8.166	2	1	1	0	-190.169	-2.2	754.769	K975k	TMT18	966	(K)	TVEAFAEAVkTVFK	(A)
Q460N5_K1027k_1_1_1027_1027	0.978074	0.661274	0.129	0.217667	0.0470051	0.402836	-0.022	0.155333	0.897418	0.395516	-0.389333	-0.316333	-0.133054	0.898692	0.131	0.226	0.517	0.063	-0.107	0.139	0.322	0.228	0.141	Q460N5	PARP14	Q460N5_K1027k_1_1_1027_1027_PARP14	Q460N5	PARP14	1	2	23.5	23.5	23.5	88.1	18	99	1	1	1	0	-190.148	5.6	957.54	K1027k	TMT18	1021	(K)	EGVQNAkTDVVVNSVPLDLVLSR	(G)
Q460N5_K1491k_1_1_1491_1491	0.984228	0.858846	-0.451	-0.477833	0.0349704	0.144172	-0.0173333	-0.071	0.922634	0.71751	-0.384667	-0.542667	-0.100204	-0.375095	-0.42	-0.644	-0.428	-0.263	-0.578	-0.547	-0.254	-0.752	-0.36	Q460N5	PARP14	Q460N5_K1491k_1_1_1491_1491_PARP14	Q460N5	PARP14	1	1	14.33	14.33	14.33	63.3	13	4.695	2	1	1	0	-190.164	0	500.111	K1491k	TMT18	1482	(K)	LNINISLDHkRPLIK	(V)
Q460N5_K1663k_1_1_1663_1663	0.848309	0.623828	-0.959667	-0.774333	0.276741	0.463767	-0.137333	0.233333	0.528761	0.343742	-0.504667	-0.238333	-0.658248	1.00741	-1.049	-0.642	-0.313	-0.982	-0.803	-1.396	-0.886	-0.609	-1.051	Q460N5	PARP14	Q460N5_K1663k_1_1_1663_1663_PARP14	Q460N5	PARP14	1	1	24.47	24.47	24.47	91.9	12	1.642	2	1	1	0	-190.161	1.4	809.782	K1663k	TMT18	1651	(R)	IQNPDLWNSYQAkK	(K)
Q460N5_K1670k_1_1_1670_1670	0.486827	0.770517	-2.67633	-1.6895	1.04233	0.249598	-2.18733	-0.213667	0.0907134	0.562862	-2.55467	-0.685333	-1.9214	-0.60401	-1.778	-1.029	-1.738	-1.941	-1.923	-2.477	-6.91	-2.432	-1.219	Q460N5	PARP14	Q460N5_K1670k_1_1_1670_1670_PARP14	Q460N5	PARP14	1	1	19.59	19.59	19.59	77.2	12	19.586	2	1	1	0	-190.167	-1.2	730.709	K1670k	TMT18	1666	(K)	TMDAkNGQTMNEK	(Q)
Q460N5_K1704k_1_1_1704_1704	0.500701	0.868413	-1.44233	-1.1055	1.00488	0.134842	-0.575333	0.0983333	0.0988822	0.733092	-0.942667	-0.373333	-1.86549	0.353385	-0.76	-1.134	-1.405	-1.57	-2.281	-1.19	-1.719	-0.617	-1.147	Q460N5	PARP14	Q460N5_K1704k_1_1_1704_1704_PARP14	Q460N5	PARP14	1	1	13.96	13.96	13.96	65.3	10	13.964	2	1	1	0	-190.165	-0.6	651.034	K1704k	TMT18	1700	(R)	SYAGkNAVAYGK	(G)
Q460N5_K1480k_1_0_1480_1481	0.650868	0.612062	-0.825	-0.825167	0.641826	0.485001	-0.246	-0.246333	0.228125	0.32734	-0.613333	-0.718	-1.30455	-1.04444	-1.018	-0.499	-1.304	-0.589	-0.983	-0.773	-1.088	-0.93	-0.611	Q460N5	PARP14	Q460N5_K1480k_1_0_1480_1481_PARP14	Q460N5	PARP14	1	1	22.71	21.97	21.37	90.9	10	0.527	2	1	0	1	-190.16	1.9	715.401	K1480k	TMT18	1471	(K)	EYQELNELQkK	(L)
P49327_K70k_1_1_70_70	0.507015	0.420557	-0.689667	-0.704833	0.988024	1.43009	-0.412667	-0.443	0.102796	0.0371455	-0.78	-0.914667	-1.84025	-2.5052	-0.717	-0.29	-0.981	-0.443	-0.916	-1.266	-0.506	-0.967	-0.831	P49327	FASN	P49327_K70k_1_1_70_70_FASN	P49327	FASN	1	3	31.94	31.94	31.94	93.1	18	99	1	1	1	0	-190.169	-1.6	712.612	K70k	TMT18	60	(R)	FDASFFGVHPkQAHTMDPQLR	(L)
P49327_K235k_1_1_235_235	0.34265	0.770333	-0.439	-0.302167	1.54098	0.250115	-0.38	-0.106333	0.0287755	0.562193	-0.747333	-0.578	-2.65749	-0.605068	-0.34	-0.223	-0.115	-0.184	-0.55	-0.682	-0.655	-0.437	-0.514	P49327	FASN	P49327_K235k_1_1_235_235_FASN	P49327	FASN	1	2	18.83	18.83	18.83	87.7	9	1.633	2	1	1	0	-190.16	2	656.079	K235k	TMT18	225	(R)	SEGVVAVLLTkK	(S)
P49327_K298k_1_1_298_298	0.86952	0.739873	-0.112667	-0.124833	0.241301	0.292459	-0.092	-0.116333	0.573719	0.509966	-0.459333	-0.588	-0.58635	-0.690145	-0.182	-0.058	-0.016	0.04	-0.218	-0.276	0.018	-0.326	-0.207	P49327	FASN	P49327_K298k_1_1_298_298_FASN	P49327	FASN	1	2	33.94	33.94	33.94	82.1	25	99	1	1	1	0	-190.159	1.3	848.829	K298k	TMT18	275	(R)	SLYQSAGVAPESFEYIEAHGTGTkVGDPQELNGITR	(A)
P49327_K326k_1_1_326_326	0.905361	0.971266	-0.601833	-0.570333	0.181037	0.027744	-0.077	-0.014	0.659118	0.938115	-0.444333	-0.485667	-0.457928	-0.0801584	-0.707	-0.309	-0.574	-0.674	-0.577	-0.755	-0.589	-0.598	-0.56	P49327	FASN	P49327_K326k_1_1_326_326_FASN	P49327	FASN	1	2	26.59	26.59	25.45	89.3	15	25.445	2	1	1	0	-190.156	2.4	688.785	K326k	TMT18	317	(R)	QEPLLIGSTkSNMGHPEPASGLAALAK	(V)
P49327_K436k_1_1_436_436	0.979176	0.751743	0.0591667	0.0155	0.0456185	0.276856	-0.0263333	-0.113667	0.900288	0.52862	-0.393667	-0.585333	-0.129308	-0.659176	-0.152	0.157	-0.006	0.212	-0.296	0.327	0.107	-0.131	0.013	P49327	FASN	P49327_K436k_1_1_436_436_FASN	P49327	FASN	1	2	18.14	18.14	18.14	85.8	11	99	1	1	1	0	-190.175	-5.3	667.383	K436k	TMT18	430	(R)	TPEAVQkLLEQGLR	(H)
P49327_K673k_1_1_673_673	0.841768	0.901606	-0.396833	-0.219167	0.290421	0.0975087	-0.302333	0.053	0.512365	0.798898	-0.669667	-0.418667	-0.68538	0.263559	-0.071	-0.397	-0.447	-0.269	0.109	-0.033	-1.72	0.114	-0.245	P49327	FASN	P49327_K673k_1_1_673_673_FASN	P49327	FASN	1	2	13.36	13.36	13.36	72.5	7	99	1	1	1	0	-190.164	0.4	484.943	K673k	TMT18	668	(K)	EGVFAkEVR	(T)
P49327_K776k_1_1_776_776	0.572044	0.422836	-0.775	-0.666333	0.834346	1.33117	-0.84	-0.622667	0.146438	0.0466477	-1.20733	-1.09433	-1.60732	-2.35802	-0.014	-0.225	-1.099	-0.826	-0.865	-0.23	-2.49	-1.22	-0.614	P49327	FASN	P49327_K776k_1_1_776_776_FASN	P49327	FASN	1	1	14.12	11.05	6.25	70.9	9	13.482	2	1	1	0	-190.17	-2.8	727.429	K776k	TMT18	774	(R)	GLkPSCTIIPLMK	(K)
P49327_K992k_1_1_992_992	0.997553	0.654846	0.230667	0.3085	0.00549942	0.410393	0.00266667	0.158333	0.987417	0.388693	-0.364667	-0.313333	0.0162678	0.912392	0.25	0.093	0.545	0.345	0.092	0.163	0.441	0.419	0.199	P49327	FASN	P49327_K992k_1_1_992_992_FASN	P49327	FASN	1	1	26.78	26.78	26.78	92.8	17	99	1	1	1	0	-190.15	3.9	914.982	K992k	TMT18	968	(R)	LFDHPESPTPNPTEPLFLAQAEVYkELR	(L)
P49327_K1043k_1_1_1043_1043	0.980675	0.430679	0.521333	0.3275	0.0438787	1.21447	-0.024	-0.411667	0.903902	0.0610284	-0.391333	-0.883333	-0.124594	-2.18456	0.441	0.391	-0.06	0.768	0.204	0.651	0.673	0.322	0.103	P49327	FASN	P49327_K1043k_1_1_1043_1043_FASN	P49327	FASN	1	1	27.64	27.64	27.64	93.9	19	99	1	1	1	0	-190.164	0.1	908.212	K1043k	TMT18	1024	(K)	DNWVSFMDTMLQMSILGSAkHGLYLPTR	(V)
P49327_K1065k_1_1_1065_1065	0.913823	0.947781	-0.880167	-0.789333	0.167809	0.0500402	-0.127	0.0546667	0.679503	0.891168	-0.494333	-0.417	-0.428537	0.141325	-0.311	-0.702	-1.486	-1.437	-0.601	-1.171	-1.059	-0.223	-0.577	P49327	FASN	P49327_K1065k_1_1_1065_1065_FASN	P49327	FASN	1	2	8.72	8.72	8.72	54.4	6	8.722	2	1	1	0	-190.165	-0.6	620.367	K1065k	TMT18	1064	(R)	QkLYTLQDK	(A)
P49327_K1072k_1_1_1072_1072	0.792817	0.573643	-0.0313333	-0.0618333	0.367235	0.558559	-0.134667	-0.195667	0.429304	0.276338	-0.502	-0.667333	-0.8322	-1.16978	-0.015	0.105	-0.035	0.018	-0.329	-0.033	0.066	-0.085	-0.359	P49327	FASN	P49327_K1072k_1_1_1072_1072_FASN	P49327	FASN	1	1	18.36	18.36	18.36	80.8	16	99	1	1	1	0	-190.165	-0.5	775.102	K1072k	TMT18	1066	(K)	LYTLQDkAQVADVVVSR	(W)
P49327_K1151k_1_1_1151_1151	0.609987	0.605171	-0.518333	-0.508167	0.735692	0.496147	-0.275333	-0.255	0.183784	0.319046	-0.642667	-0.726667	-1.45412	-1.06372	-0.487	-0.137	-0.323	-0.518	-0.705	-0.872	-0.391	-0.492	-1.092	P49327	FASN	P49327_K1151k_1_1_1151_1151_FASN	P49327	FASN	1	1	21.09	21.09	21.09	90.4	14	12.659	2	1	1	0	-190.163	0.6	812.16	K1151k	TMT18	1143	(K)	GLVQALQTkVTQQGLK	(M)
P49327_K1158k_1_1_1158_1158	0.755977	0.455071	0.251333	0.313333	0.429136	0.993899	0.165333	0.289333	0.372275	0.101415	-0.202	-0.182333	0.944782	1.85468	0.22	0.19	0.506	0.096	0.041	0.546	0.415	0.517	0.351	P49327	FASN	P49327_K1158k_1_1_1158_1158_FASN	P49327	FASN	1	1	22.38	20.5	18.93	88	15	99	1	1	1	0	-190.16	1.7	842.479	K1158k	TMT18	1152	(K)	VTQQGLkMVVPGLDGAQIPR	(D)
P49327_K1429k_1_1_1429_1429	0.552959	0.524506	-0.118	-0.0548333	0.877435	0.690816	-0.368667	-0.242333	0.132607	0.20379	-0.736	-0.714	-1.67323	-1.38604	-0.166	0.169	-0.163	0.196	-0.634	-0.377	0.104	-0.089	-0.276	P49327	FASN	P49327_K1429k_1_1_1429_1429_FASN	P49327	FASN	1	2	18.47	18.47	18.47	80.4	13	99	1	1	1	0	-190.166	-1	741.723	K1429k	TMT18	1424	(R)	WVESLkGILADEDSSR	(P)
P49327_K1591k_1_1_1591_1591	0.760411	0.573595	0.204333	0.0075	0.422263	0.559315	0.142	-0.251667	0.378214	0.275858	-0.225333	-0.723333	0.932498	-1.17105	0.072	0.253	-0.536	0.075	0.202	0.197	0.427	0.093	0.088	P49327	FASN	P49327_K1591k_1_1_1591_1591_FASN	P49327	FASN	1	2	30.67	30.67	30.67	97.5	21	99	1	1	1	0	-190.166	-0.7	1004.18	K1591k	TMT18	1583	(K)	LSPDAIPGkWTSQDSLLGMEFSGR	(D)
P49327_K1851k_1_1_1851_1851	0.886911	0.729185	0.037	0.016	0.213568	0.306329	-0.078	-0.12	0.61155	0.493936	-0.445333	-0.591667	-0.528299	-0.71733	0.013	0.026	-0.18	0.189	-0.018	-0.093	0.105	0.128	-0.08	P49327	FASN	P49327_K1851k_1_1_1851_1851_FASN	P49327	FASN	1	1	14.56	15.18	14.56	71	12	14.559	2	1	1	0	-190.162	0.7	695.919	K1851k	TMT18	1848	(K)	HIGkVVVQVLAEEPEAVLK	(G)
P49327_K1866k_1_1_1866_1866	0.552959	0.910881	0.214667	0.352	0.877205	0.0861827	-0.232	0.0426667	0.132677	0.820007	-0.599333	-0.429	-1.67288	0.235279	0.324	0.31	0.582	0.358	0.054	0.076	0.166	0.442	0.096	P49327	FASN	P49327_K1866k_1_1_1866_1866_FASN	P49327	FASN	1	1	26.03	26.03	26.03	94.2	16	5.073	2	1	1	0	-190.162	0.8	867.855	K1866k	TMT18	1852	(K)	VVVQVLAEEPEAVLkGAK	(P)
P49327_K1911k_1_1_1911_1911	0.95066	0.510555	0.0345	-0.140833	0.0973287	0.743068	-0.0503333	-0.401	0.799229	0.180689	-0.417667	-0.872667	-0.262908	-1.469	0.187	-0.032	-0.939	0.024	-0.343	0.129	0.242	0.124	-0.209	P49327	FASN	P49327_K1911k_1_1_1911_1911_FASN	P49327	FASN	1	2	13.94	13.94	13.94	74.9	9	99	1	1	1	0	-190.164	-0.1	506.981	K1911k	TMT18	1908	(R)	GVQkLVLTSR	(S)
P49327_K2391k_1_1_2391_2391	0.57336	0.420557	-0.00616667	-0.149	0.83167	1.42086	-0.385667	-0.671333	0.147343	0.0379439	-0.753	-1.143	-1.60321	-2.49144	0.382	0.164	-1.072	0.014	-0.716	0.009	0.11	-0.257	-0.125	P49327	FASN	P49327_K2391k_1_1_2391_2391_FASN	P49327	FASN	1	1	22.76	17.91	22.76	92.5	13	99	1	1	1	0	-190.159	2.6	666.737	K2391k	TMT18	2383	(R)	VLEALLPLkGLEER	(V)
P49327_K2436k_1_1_2436_2436	0.912054	0.44618	0.140667	0.294167	0.170499	1.02977	0.082	0.389	0.675306	0.0933756	-0.285333	-0.0826667	0.434554	1.90869	0.105	0.017	0.739	0.177	0.498	0.17	-0.123	0.61	0.117	P49327	FASN	P49327_K2436k_1_1_2436_2436_FASN	P49327	FASN	1	1	17.61	16.4	17.61	88	9	3.873	2	1	1	0	-190.167	-1.2	610.351	K2436k	TMT18	2429	(R)	AAEQYTPkAK	(Y)
P49327_K2438k_1_1_2438_2438	0.941744	0.456511	0.158833	0.399	0.118181	0.968983	-0.095	0.385333	0.761761	0.107403	-0.462333	-0.0863333	-0.313655	1.81704	0.173	-0.051	0.871	0.497	-0.503	0.706	0.131	0.454	0.45	P49327	FASN	P49327_K2438k_1_1_2438_2438_FASN	P49327	FASN	1	1	17.36	17.36	17.36	74.8	10	99	1	1	1	0	-190.165	-0.4	573.993	K2438k	TMT18	2437	(K)	AkYHGNVMLLR	(A)
Q9NU22_K33k_1_1_33_33	0.972829	0.829399	-0.353333	-0.440333	0.0579167	0.177048	0.036	-0.138	0.875152	0.665199	-0.331333	-0.609667	0.162195	-0.449514	-0.125	-0.798	-0.234	-0.191	-0.526	-0.097	-0.383	-1.127	-0.167	Q9NU22	MDN1	Q9NU22_K33k_1_1_33_33_MDN1	Q9NU22	MDN1	1	1	14.51	14.51	13.8	72.4	9	99	1	1	1	0	-190.161	1.6	636.355	K33k	TMT18	30	(R)	FLAkQVWTPQDR	(Q)
Q9NU22_K81k_1_1_81_81	0.435843	0.46182	-0.437167	-0.510333	1.2123	0.934234	0.624333	0.478	0.0613339	0.11635	0.257	0.00633333	2.17308	1.76436	-0.589	-0.33	-0.232	-1.329	0.155	-0.507	-0.023	-0.112	-0.47	Q9NU22	MDN1	Q9NU22_K81k_1_1_81_81_MDN1	Q9NU22	MDN1	1	1	19.62	19.62	19.62	73.5	16	99	1	1	1	0	-190.163	0.6	479.055	K81k	TMT18	76	(R)	NAEAIkAGGQINHDLHER	(L)
Q9NU22_K117k_1_1_117_117	0.791062	0.739382	-0.545667	-0.560833	0.372769	0.293611	0.177333	0.147	0.423869	0.508615	-0.19	-0.324667	0.842454	0.692415	-0.98	-0.341	-0.566	-0.582	-0.456	-0.684	-0.231	-0.286	-0.61	Q9NU22	MDN1	Q9NU22_K117k_1_1_117_117_MDN1	Q9NU22	MDN1	1	2	14.85	14.85	14.85	67.5	10	99	1	1	1	0	-190.164	-0.1	602.655	K117k	TMT18	115	(R)	YFkDTSPVFQR	(L)
Q9NU22_K249k_1_1_249_249	0.859843	0.885698	-0.711833	-0.795167	0.254665	0.114326	0.239667	0.073	0.556333	0.768554	-0.127667	-0.398667	0.613748	0.304636	-0.889	-0.56	-0.523	-1.046	-0.011	-1.585	-0.18	-1.2	-0.553	Q9NU22	MDN1	Q9NU22_K249k_1_1_249_249_MDN1	Q9NU22	MDN1	1	1	22.75	22.75	22.75	66	15	99	1	1	1	0	-190.165	-0.3	654.857	K249k	TMT18	248	(K)	QkELQYLQGHLVSSDLSPR	(V)
Q9NU22_K350k_1_1_350_350	0.981553	0.741715	-0.572667	-0.4885	0.040946	0.289996	0.022	0.190333	0.910026	0.512866	-0.345333	-0.281333	0.116611	0.685285	-0.748	-0.338	0.075	-0.665	-0.708	-0.688	-0.289	-0.292	-0.963	Q9NU22	MDN1	Q9NU22_K350k_1_1_350_350_MDN1	Q9NU22	MDN1	1	1	5.97	5.97	5.97	40.2	6	5.967	2	1	1	0	-190.164	0.3	448.284	K350k	Hydrogen	349	(R)	TkPPQLLK	(V)
Q9NU22_K356k_1_1_356_356	0.435843	0.54054	-2.81517	-2.44283	1.20339	0.646302	-1.54767	-0.803	0.0626057	0.225787	-1.915	-1.27467	-2.15994	-1.31436	-1.542	-1.806	-4.302	-2.776	-1.769	-4.217	-4.781	-1.884	-2.347	Q9NU22	MDN1	Q9NU22_K356k_1_1_356_356_MDN1	Q9NU22	MDN1	1	1	24.74	24.74	24.74	83.6	14	20.106	3	1	1	0	-190.19	-8.4	756.442	K356k	TMT18	349	(R)	TKPPQLLkVQLGDQTDSK	(M)
Q9NU22_K592k_1_1_592_592	0.650023	0.482657	-1.26283	-1.3	0.643128	0.844257	-0.424333	-0.498667	0.227443	0.143134	-0.791667	-0.970333	-1.30665	-1.62668	-0.816	-0.764	-1.011	-1.572	-0.822	-1.812	-1.791	-1.856	-1.781	Q9NU22	MDN1	Q9NU22_K592k_1_1_592_592_MDN1	Q9NU22	MDN1	1	1	11.75	11.75	11.75	60.2	8	11.751	2	1	1	0	-190.17	-3.4	600.028	K592k	TMT18	591	(K)	LkMAEVIGSK	(L)
Q9NU22_K647k_1_1_647_647	0.669783	0.853865	-0.508667	-0.323167	0.590352	0.15045	-0.297333	0.0736667	0.256832	0.707213	-0.664667	-0.398	-1.22052	0.389549	-0.477	-0.24	0.008	-0.363	-0.936	-0.101	-0.935	-0.4	-0.467	Q9NU22	MDN1	Q9NU22_K647k_1_1_647_647_MDN1	Q9NU22	MDN1	1	1	8.93	8.93	8.93	55.8	7	99	1	1	1	0	-190.167	-2	496.942	K647k	TMT18	646	(R)	EkFTFAATR	(P)
Q9NU22_K722k_1_1_722_722	0.518664	0.562636	-0.0248333	0.0175	0.95891	0.586812	-0.289667	-0.205	0.109923	0.258933	-0.657	-0.676667	-1.79654	-1.21686	-0.011	0.111	-0.108	0.26	-0.322	-0.189	0.002	-0.207	0.06	Q9NU22	MDN1	Q9NU22_K722k_1_1_722_722_MDN1	Q9NU22	MDN1	1	1	29.7	29.7	29.7	87.3	22	5.817	2	1	1	0	-190.145	4.7	829.463	K722k	TMT18	700	(R)	VVNMNQQSDTADLLGGYKPVDHkLIWLPLR	(E)
Q9NU22_K790k_1_1_790_790	0.597569	0.759132	-0.351167	-0.402333	0.76135	0.26678	0.230333	0.128	0.173241	0.541028	-0.137	-0.343667	1.49431	0.638946	-0.499	-0.37	-0.307	-0.53	-0.34	-0.311	-0.057	-0.667	-0.041	Q9NU22	MDN1	Q9NU22_K790k_1_1_790_790_MDN1	Q9NU22	MDN1	1	1	10.87	5.68	6.75	75.7	7	3.278	2	1	1	0	-190.165	-0.4	652.381	K790k	TMT18	782	(K)	DSETGLLIkEK	(W)
Q9NU22_K931k_1_1_931_931	0.853942	0.448056	0.0353333	-0.0485	0.266334	1.02481	-0.160667	-0.328333	0.541585	0.0944472	-0.528	-0.8	-0.637383	-1.90124	-0.103	0.239	-0.322	0.211	-0.59	0.34	0.115	-0.169	-0.147	Q9NU22	MDN1	Q9NU22_K931k_1_1_931_931_MDN1	Q9NU22	MDN1	1	2	20.89	20.89	20.89	82.6	16	99	1	1	1	0	-190.155	3.7	876.163	K931k	TMT18	926	(K)	GLSVNkNTVQGIINFYTALR	(K)
Q9NU22_K1290k_1_1_1290_1290	0.908971	0.461182	0.306333	0.1805	0.175175	0.939957	-0.0853333	-0.337	0.668074	0.114827	-0.452667	-0.808667	-0.444964	-1.77305	0.26	0.368	-0.258	0.419	-0.014	0.189	0.616	0.002	0.292	Q9NU22	MDN1	Q9NU22_K1290k_1_1_1290_1290_MDN1	Q9NU22	MDN1	1	3	26.21	26.21	26.21	87.7	20	99	1	1	1	0	-190.16	1.1	863.688	K1290k	TMT18	1284	(R)	LAEPTEkEYDWLQHLANDGYMLLAGR	(V)
Q9NU22_K1344k_1_1_1344_1344	0.531481	0.56368	-1.9435	-2.43533	0.927755	0.583092	-0.775667	-1.75933	0.118099	0.261161	-1.143	-2.231	-1.74957	-1.2107	-1.352	-1.617	-1.063	-1.698	-2.923	-1.153	-2.918	-7.353	-1.529	Q9NU22	MDN1	Q9NU22_K1344k_1_1_1344_1344_MDN1	Q9NU22	MDN1	1	1	12.64	12.64	12.64	73.4	8	12.638	2	1	1	0	-190.168	-2.5	579.368	K1344k	TMT18	1340	(K)	ENVLkLLGK	(L)
Q9NU22_K1439k_1_1_1439_1439	0.566083	0.971994	-0.828167	-1.00183	0.847738	0.0268437	0.330333	-0.017	0.141991	0.940062	-0.037	-0.488667	1.62786	-0.0776309	-0.819	-1.092	-1.141	-1.069	-0.457	-0.48	-1.052	-0.604	-1.286	Q9NU22	MDN1	Q9NU22_K1439k_1_1_1439_1439_MDN1	Q9NU22	MDN1	1	1	13.42	13.42	13.42	69.2	11	13.422	2	1	1	0	-190.164	0	571.311	K1439k	TMT18	1434	(R)	QKPNDkEEIDTSR	(L)
Q9NU22_K1683k_1_1_1683_1683	0.939417	0.603631	-0.77	-0.605333	0.122055	0.49784	-0.07	0.259333	0.754997	0.317804	-0.437333	-0.212333	-0.322909	1.06663	-0.454	-0.575	-0.551	-1.176	-0.671	-0.965	-0.779	-0.185	-0.691	Q9NU22	MDN1	Q9NU22_K1683k_1_1_1683_1683_MDN1	Q9NU22	MDN1	1	2	13.46	13.46	11.97	78.4	8	11.972	2	1	1	0	-190.168	-1.9	663.381	K1683k	TMT18	1678	(R)	LTEYQkNELK	(I)
Q9NU22_K1940k_1_1_1940_1940	0.851147	0.887602	-0.145667	-0.124	0.271449	0.112079	-0.0926667	-0.0493333	0.535243	0.77254	-0.46	-0.521	-0.647663	-0.299209	-0.118	-0.059	0.031	-0.121	-0.271	-0.228	-0.077	-0.303	-0.174	Q9NU22	MDN1	Q9NU22_K1940k_1_1_1940_1940_MDN1	Q9NU22	MDN1	1	2	16.46	16.46	16.46	69.7	10	99	1	1	1	0	-190.16	2	665.018	K1940k	TMT18	1937	(K)	WGQkGGPWEFNLR	(D)
Q9NU22_K1995k_1_1_1995_1995	0.514295	0.409556	0.279833	0.0585	0.967486	1.71122	-0.507	-0.949667	0.107774	0.019444	-0.874333	-1.42133	-1.80943	-2.92747	0.288	0.635	-1.163	0.677	-0.348	-0.246	0.673	0.118	-0.204	Q9NU22	MDN1	Q9NU22_K1995k_1_1_1995_1995_MDN1	Q9NU22	MDN1	1	1	14.22	14.22	14.22	68.7	12	99	1	1	1	0	-190.17	-2.1	655.842	K1995k	TMT18	1990	(K)	VIAVFkDVFGSNSNPYMGTR	(L)
Q9NU22_K2120k_1_1_2120_2120	0.680972	0.89293	-0.786333	-0.716833	0.56999	0.106663	-0.197333	-0.0583333	0.26916	0.782234	-0.564667	-0.53	-1.18682	-0.286051	-0.898	-0.489	-0.905	-0.676	-0.874	-1.004	-0.777	-0.435	-0.898	Q9NU22	MDN1	Q9NU22_K2120k_1_1_2120_2120_MDN1	Q9NU22	MDN1	1	1	11.41	11.41	11.41	64.5	8	99	1	1	1	0	-190.168	-2.5	521.311	K2120k	TMT18	2117	(R)	LLEkVEGTVR	(A)
Q9NU22_K2406k_1_1_2406_2406	0.604869	0.686184	-0.751	-0.712667	0.748159	0.363812	-0.237333	-0.160667	0.178583	0.432701	-0.604667	-0.632333	-1.47368	-0.826862	-0.42	-0.788	-0.627	-0.689	-0.782	-0.964	-0.863	-1.063	-0.689	Q9NU22	MDN1	Q9NU22_K2406k_1_1_2406_2406_MDN1	Q9NU22	MDN1	1	1	7.35	3.99	5.25	61.8	8	5.251	2	1	1	0	-190.167	-1.8	588.712	K2406k	TMT18	2406	(R)	kLVQALLEK	(H)
Q9NU22_K2471k_1_1_2471_2471	0.726255	0.767093	-0.4385	-0.415667	0.476877	0.254119	-0.196333	-0.150667	0.333521	0.557033	-0.563667	-0.622333	-1.02877	-0.613258	-0.266	-0.269	-0.882	-0.486	-0.429	-0.302	-0.879	0.012	-0.603	Q9NU22	MDN1	Q9NU22_K2471k_1_1_2471_2471_MDN1	Q9NU22	MDN1	1	1	12.38	12.38	12.38	65.2	9	99	1	1	1	0	-190.165	-0.4	544.943	K2471k	TMT18	2468	(R)	MSMkTSSWTR	(S)
Q9NU22_K2896k_1_1_2896_2896	0.307914	0.39609	-1.33967	-1.29117	1.6801	2.59308	-0.804667	-0.707667	0.0208881	0.00255224	-1.172	-1.17933	-2.86435	-4.34949	-1.055	-0.779	-1.564	-0.978	-2.327	-1.154	-1.745	-1.672	-1.699	Q9NU22	MDN1	Q9NU22_K2896k_1_1_2896_2896_MDN1	Q9NU22	MDN1	1	1	15.41	15.41	15.41	69.2	9	15.407	2	1	1	0	-190.167	-1.5	629.051	K2896k	TMT18	2895	(K)	AkGLSLGFLEK	(K)
Q9NU22_K2905k_1_1_2905_2905	0.733611	0.851172	-0.189833	-0.133	0.465113	0.152967	-0.177	-0.0633333	0.342679	0.703126	-0.544333	-0.535	-1.00828	-0.395311	-0.162	0.033	-0.068	-0.175	-0.559	-0.175	-0.101	-0.221	-0.205	Q9NU22	MDN1	Q9NU22_K2905k_1_1_2905_2905_MDN1	Q9NU22	MDN1	1	1	14.1	10.19	14.1	74.9	8	1.908	2	1	1	0	-190.164	0.1	605.373	K2905k	TMT18	2897	(K)	GLSLGFLEkK	(H)
Q9NU22_K3266k_1_1_3266_3266	0.415435	0.884637	-0.3405	-0.0485	1.28201	0.115987	-0.647	-0.063	0.052238	0.76562	-1.01433	-0.534667	-2.27576	-0.308637	-0.014	-0.308	0.044	0.271	-1.148	-0.081	-0.763	-0.002	-0.282	Q9NU22	MDN1	Q9NU22_K3266k_1_1_3266_3266_MDN1	Q9NU22	MDN1	1	1	22.14	22.14	22.14	81.7	12	99	1	1	1	0	-190.164	0	544.529	K3266k	TMT18	3256	(K)	EELHQLQCEWkTR	(N)
Q9NU22_K3545k_1_1_3545_3545	0.535221	0.531764	-0.0511667	-0.067	0.917254	0.665343	0.273	0.241333	0.120989	0.216101	-0.0943333	-0.230333	1.73369	1.34514	-0.031	-0.293	-0.175	-0.239	0.226	0.076	-0.046	0.141	0.195	Q9NU22	MDN1	Q9NU22_K3545k_1_1_3545_3545_MDN1	Q9NU22	MDN1	1	1	16.11	16.11	16.11	78.3	12	99	1	1	1	0	-190.165	-0.3	680.694	K3545k	TMT18	3541	(R)	IAQEkAEQESGLYR	(Y)
Q9NU22_K3940k_1_1_3940_3940	0.595642	0.572917	-0.542167	-0.5925	0.765867	0.563233	0.372333	0.271667	0.171448	0.27338	0.005	-0.2	1.50136	1.17761	-0.437	-0.565	-0.635	-1.183	-0.648	-0.4	-0.02	-0.375	-0.36	Q9NU22	MDN1	Q9NU22_K3940k_1_1_3940_3940_MDN1	Q9NU22	MDN1	1	1	5.97	6.8	5.97	58.8	6	5.974	2	1	1	0	-190.165	-0.6	556.006	K3940k	TMT18	3936	(R)	SPLEkELK	(E)
Q9NU22_K4392k_1_1_4392_4392	0.753662	0.971744	-0.604833	-0.443167	0.434412	0.027051	-0.343	-0.0196667	0.36778	0.939613	-0.710333	-0.491333	-0.954177	-0.0782133	-0.063	-0.382	-0.278	-0.855	-0.438	-0.295	-1.596	-0.295	-0.786	Q9NU22	MDN1	Q9NU22_K4392k_1_1_4392_4392_MDN1	Q9NU22	MDN1	1	1	8.87	8.87	8.74	66	8	8.74	2	1	1	0	-190.169	-2.4	600.369	K4392k	TMT18	4387	(R)	LTEMLkTIK	(T)
Q9NU22_K5541k_1_1_5541_5541	0.435843	0.585497	-0.732	-0.6055	1.21301	0.536528	-0.469333	-0.216333	0.0612334	0.290718	-0.836667	-0.688	-2.17413	-1.13268	-0.388	-0.385	-0.554	-0.719	-0.867	-1.37	-0.663	-0.962	-0.625	Q9NU22	MDN1	Q9NU22_K5541k_1_1_5541_5541_MDN1	Q9NU22	MDN1	1	2	19.62	19.62	19.62	90.2	11	12.286	2	1	1	0	-190.164	-0.1	704.097	K5541k	TMT18	5535	(R)	DSILDIkVPIFK	(G)
Q15154_K1345k_1_1_1345_1345	0.465427	0.583229	0.3265	0.264833	1.11303	0.540574	0.397667	0.274333	0.0770859	0.288022	0.0303333	-0.197333	2.02642	1.13952	0.161	0.202	0.887	0.02	0.622	0.8	0.154	0.319	0	Q15154	PCM1	Q15154_K1345k_1_1_1345_1345_PCM1	Q15154	PCM1	1	1	17.23	17.23	17.23	76.6	13	99	1	1	1	0	-190.165	-0.5	558.798	K1345k	TMT18	1334	(R)	HSAQTEEPVQAkVFSR	(K)
Q15154-2_K58k_1_1_58_58	0.292242	0.409556	0.280667	0.3495	1.73712	1.96367	0.412667	0.550333	0.0183181	0.0108724	0.0453333	0.0786667	2.94976	3.31605	0.142	-0.006	0.806	0.087	0.506	0.46	0.495	0.496	0.572	Q15154	PCM1	Q15154-2_K58k_1_1_58_58_PCM1	Q15154-2	PCM1	1	2	11.84	11.84	11.84	81.8	6	99	1	1	1	0	-190.165	-0.3	452.579	K58k	TMT18	52	(K)	FGVESDkR	(V)
Q15154-2_K218k_1_1_218_218	0.225002	0.464438	-0.532333	-0.652167	2.0587	0.926057	0.674667	0.435	0.00873576	0.118561	0.307333	-0.0366667	3.44097	1.75193	-0.641	-1.013	-0.898	-0.955	0.108	-0.241	-0.452	-0.381	-0.025	Q15154	PCM1	Q15154-2_K218k_1_1_218_218_PCM1	Q15154-2	PCM1	1	1	14.43	14.43	14.43	79.1	8	99	1	1	1	0	-190.165	-0.2	530.614	K218k	TMT18	214	(R)	DYITkASSMR	(E)
Q15154-2_K229k_1_1_229_229	0.683399	0.500047	-0.367667	-0.329833	0.559269	0.783055	0.316	0.391667	0.275887	0.164795	-0.0513333	-0.08	1.16896	1.53173	-1.055	-0.156	-0.253	-0.366	0.141	-0.26	-0.51	0.077	-0.226	Q15154	PCM1	Q15154-2_K229k_1_1_229_229_PCM1	Q15154-2	PCM1	1	2	12.96	8.32	9.96	85.7	8	99	1	1	1	0	-190.165	-0.6	517.276	K229k	TMT18	224	(R)	EDLVEkNER	(S)
Q15154-2_K247k_1_1_247_247	0.30706	0.422836	-0.491	-0.548	1.68271	1.32	-0.785333	-0.899333	0.020763	0.0478629	-1.15267	-1.371	-2.86826	-2.34142	-0.243	-0.132	-1.968	0.08	-1.483	-0.794	-0.374	-0.589	-0.436	Q15154	PCM1	Q15154-2_K247k_1_1_247_247_PCM1	Q15154-2	PCM1	1	1	9.43	9.43	9.43	57.4	8	2	2	1	1	0	-190.164	0.2	466.073	K247k	TMT18	239	(R)	LTHLIDHLkEQEK	(S)
Q15154-2_K277k_1_1_277_277	0.988823	0.431661	-0.156833	0.119667	0.0238175	1.19445	-0.0116667	0.541333	0.946635	0.0639066	-0.379	0.0696667	-0.0690505	2.15478	0.104	-0.21	0.858	-0.347	-0.208	-0.067	-0.213	0.311	0.002	Q15154	PCM1	Q15154-2_K277k_1_1_277_277_PCM1	Q15154-2	PCM1	1	2	26.11	26.11	22.71	95.7	13	1.471	2	1	1	0	-190.168	-1.6	850.782	K277k	TMT18	264	(R)	DPQQEPMEEIENLkK	(Q)
Q15154-2_K284k_1_1_284_284	0.963214	0.409556	-0.560167	-0.161833	0.0722044	2.39693	0.0716667	0.868333	0.846829	0.00400928	-0.295667	0.396667	0.199491	4.01546	-0.422	-0.728	0.534	-0.638	0.059	-1.438	-0.194	-0.121	0.404	Q15154	PCM1	Q15154-2_K284k_1_1_284_284_PCM1	Q15154-2	PCM1	1	1	9.75	9.75	6.72	69.3	6	99	1	1	1	0	-190.166	-1	443.263	K284k	TMT18	279	(K)	QHDLLkR	(M)
Q15154-2_K393k_1_1_393_393	0.968324	0.421067	0.120167	0.3745	0.066411	1.3996	0.029	0.537667	0.858201	0.0398476	-0.338333	0.066	0.184482	2.45979	0.033	0.032	1.019	0.252	0.082	0.299	0.023	0.626	0.285	Q15154	PCM1	Q15154-2_K393k_1_1_393_393_PCM1	Q15154-2	PCM1	1	3	14.1	14.1	14.1	76.2	9	12.246	2	1	1	0	-190.164	0.1	676.394	K393k	TMT18	389	(R)	LPDEkVELFSK	(M)
Q15154-2_K399k_1_1_399_399	0.632216	0.585937	0.214667	0.189	0.683041	0.535122	0.310667	0.259333	0.207472	0.291661	-0.0566667	-0.212333	1.37075	1.1303	0.354	-0.19	-0.035	0.014	0.563	0.581	-0.034	0.597	0.394	Q15154	PCM1	Q15154-2_K399k_1_1_399_399_PCM1	Q15154-2	PCM1	1	3	12.41	12.41	12.41	85.8	7	99	1	1	1	0	-174.169	0.5	481.937	K399k M400m	TMT18	394	(K)	VELFSkmR	(V)
Q15154-2_K412k_1_1_412_412	0.900545	0.488929	0.603333	0.5085	0.188467	0.816462	-0.0986667	-0.288333	0.647937	0.152594	-0.466	-0.76	-0.474234	-1.58371	0.575	0.849	0.149	0.534	0.595	0.878	0.189	0.447	0.497	Q15154	PCM1	Q15154-2_K412k_1_1_412_412_PCM1	Q15154-2	PCM1	1	4	17.97	17.97	17.97	71.9	11	99	1	1	1	0	-190.166	-0.8	461.765	K412k	TMT18	410	(K)	MDkLLGELHTLR	(D)
Q15154-2_K492k_1_1_492_492	0.910916	0.445639	0.279333	0.526333	0.171718	1.03501	-0.0706667	0.423333	0.673414	0.0922543	-0.438	-0.0483333	-0.437272	1.91657	0.411	0.136	1.067	0.397	0.414	0.161	0.157	0.801	0.346	Q15154	PCM1	Q15154-2_K492k_1_1_492_492_PCM1	Q15154-2	PCM1	1	1	7.1	7.1	7.1	64.6	7	99	1	1	1	0	-190.163	0.9	473.287	K492k	TMT18	490	(K)	LQkLNEVR	(K)
Q15154-2_K658k_1_1_658_658	0.690614	0.759132	0.139167	0.3095	0.543481	0.266763	-0.212333	0.128333	0.286101	0.54105	-0.579667	-0.343333	-1.14251	0.63891	0.552	-0.038	0.532	0.222	0.121	-0.068	0.046	0.325	0.264	Q15154	PCM1	Q15154-2_K658k_1_1_658_658_PCM1	Q15154-2	PCM1	1	1	21.39	21.39	21.39	85.7	14	99	1	1	1	0	-190.17	-2.2	666.081	K658k	TMT18	643	(R)	SSLVDEHPEDAEFEQkINR	(L)
Q15154-2_K722k_1_1_722_722	0.752817	0.420273	0.0655	0.295167	0.435205	1.4785	0.138333	0.597667	0.367109	0.0332273	-0.229	0.126	0.955587	2.5774	0.098	-0.043	1.042	-0.066	0.217	0.054	0.133	0.537	0.203	Q15154	PCM1	Q15154-2_K722k_1_1_722_722_PCM1	Q15154-2	PCM1	1	1	8.32	8.32	8.32	56.7	9	8.319	2	1	1	0	-190.168	-2.3	614.677	K722k	TMT18	720	(K)	TQkDTGVNEK	(A)
Q15154-2_K738k_1_1_738_738	0.193871	0.409556	-0.000166667	-0.0141667	2.29189	2.08833	0.771667	0.743667	0.00510633	0.00815959	0.404333	0.272	3.81032	3.51253	-0.079	-0.368	0.192	-0.711	0.171	0.523	0.463	0.327	0.554	Q15154	PCM1	Q15154-2_K738k_1_1_738_738_PCM1	Q15154-2	PCM1	1	3	14.78	14.22	13.72	74.6	9	99	1	1	1	0	-190.166	-0.8	619.669	K738k	TMT18	734	(K)	FYEAkLQQQQR	(E)
Q15154-2_K747k_1_1_747_747	0.623432	0.537995	-0.0906667	-0.0723333	0.705834	0.653071	0.289333	0.326	0.196864	0.222295	-0.078	-0.145667	1.407	1.32532	-0.056	-0.573	0.459	-0.077	0.33	-0.106	-0.062	0.103	-0.29	Q15154	PCM1	Q15154-2_K747k_1_1_747_747_PCM1	Q15154-2	PCM1	1	1	8.76	8.76	8.76	63.3	7	99	1	1	1	0	-190.166	-1	530.963	K747k	TMT18	745	(R)	ELkQLQEER	(K)
Q15154-2_K841k_1_1_841_841	0.288404	0.432283	-0.0885	-0.151667	1.7556	1.16413	0.480333	0.354	0.0175549	0.0685286	0.113	-0.117667	2.97754	2.10963	-0.247	-0.223	0.134	-0.516	0.29	0.148	0.017	-0.027	-0.031	Q15154	PCM1	Q15154-2_K841k_1_1_841_841_PCM1	Q15154-2	PCM1	1	5	21.13	21.13	21.13	76.2	10	99	1	1	1	0	-190.165	-0.4	523.272	K841k	Hydrogen	841	(R)	kQLEALMAEHQR	(R)
Q15154-2_K970k_1_1_970_970	0.710978	0.996566	0.191667	0.113667	0.502282	0.00381639	0.158667	0.00266667	0.31457	0.991251	-0.208667	-0.469	1.07259	0.0113191	0.251	0.092	0.486	-0.006	0.207	0.288	0.318	0.206	-0.347	Q15154	PCM1	Q15154-2_K970k_1_1_970_970_PCM1	Q15154-2	PCM1	1	1	16.07	16.07	16.07	74.2	11	99	1	1	1	0	-190.166	-0.8	643.572	K970k	TMT18	955	(K)	NNCPFSADENYRPLAkTR	(Q)
Q15154-2_K1007k_1_1_1007_1007	0.94349	0.591877	0.0731667	0.181833	0.115405	0.521966	0.059	0.276333	0.766646	0.300631	-0.308333	-0.195333	0.306991	1.10796	0.257	0.009	0.518	-0.135	-0.119	0.027	0.4	0.63	-0.188	Q15154	PCM1	Q15154-2_K1007k_1_1_1007_1007_PCM1	Q15154-2	PCM1	1	1	19.96	19.96	19.96	81.9	11	1.75	2	1	1	0	-190.172	-3.4	765.427	K1007k	TMT18	997	(K)	EQWQEQINQLkK	(Q)
Q15154-2_K1076k_1_1_1076_1076	0.578867	0.598079	0.2365	0.671333	0.817995	0.510084	-0.533	0.336667	0.152056	0.30897	-0.900333	-0.135	-1.58217	1.08767	0.983	0.397	1.402	0.129	-0.149	0.639	-0.58	0.637	0.48	Q15154	PCM1	Q15154-2_K1076k_1_1_1076_1076_PCM1	Q15154-2	PCM1	1	4	17.02	11.82	12.95	71.1	9	99	1	1	1	0	-190.164	0	695.371	K1076k	Hydrogen	1075	(R)	LkQMLNELMR	(Q)
Q15154-2_K1092k_1_1_1092_1092	0.895286	0.41541	0.860667	0.6255	0.197823	1.65042	-0.0826667	-0.553	0.634129	0.0223657	-0.45	-1.02467	-0.494564	-2.83541	0.764	0.774	0.158	1.168	0.791	0.888	0.779	0.33	0.559	Q15154	PCM1	Q15154-2_K1092k_1_1_1092_1092_PCM1	Q15154-2	PCM1	1	2	14.53	14.53	14.53	68.4	10	14.53	2	1	1	0	-190.167	-1.3	518.288	K1092k	TMT18	1085	(R)	QQNQHPEkPGGK	(E)
Q15154-2_K1198k_1_1_1198_1198	0.894648	0.530621	-0.0191667	0.207333	0.199376	0.670813	-0.120333	0.332667	0.631864	0.213396	-0.487667	-0.139	-0.497919	1.35395	0.401	-0.006	0.31	-0.272	-0.136	-0.402	0.3	0.733	0.078	Q15154	PCM1	Q15154-2_K1198k_1_1_1198_1198_PCM1	Q15154-2	PCM1	1	3	19.14	19.14	19.14	80.3	9	99	1	1	1	0	-190.166	-0.9	472.903	K1198k	Hydrogen	1198	(K)	kLPEEEVESSR	(T)
Q15154-2_K1234k_1_1_1234_1234	0.955652	0.751488	-0.3385	-0.211667	0.0876212	0.277091	-0.0763333	0.177333	0.817295	0.528334	-0.443667	-0.294333	-0.238715	0.659645	0.107	-0.644	0.23	-0.364	-0.139	0.069	-1.06	-0.54	-0.059	Q15154	PCM1	Q15154-2_K1234k_1_1_1234_1234_PCM1	Q15154-2	PCM1	1	1	26.15	26.15	26.15	90.5	13	99	1	1	1	0	-190.165	-0.6	668.682	K1234k	TMT18	1226	(K)	TGFSVSVEkSTSSNR	(K)
Q15154-2_K1291k_1_1_1291_1291	0.893373	0.673661	-0.1485	-0.121833	0.203274	0.384129	0.0903333	0.143667	0.626219	0.412925	-0.277	-0.328	0.50631	0.864492	-0.004	-0.34	-0.005	-0.237	0.092	-0.053	-0.349	-0.041	-0.104	Q15154	PCM1	Q15154-2_K1291k_1_1_1291_1291_PCM1	Q15154-2	PCM1	1	1	18.68	14.74	18.68	85.8	11	3.529	2	1	1	0	-190.162	1	633.698	K1291k	TMT18	1282	(K)	ASAQASLASkDK	(T)
Q15154-2_K1385k_1_1_1385_1385	0.561177	0.444612	-0.408667	-0.415667	0.857149	1.0569	0.384667	0.370667	0.138948	0.08772	0.0173333	-0.101	1.64227	1.94942	-0.771	-0.673	-0.237	-0.359	0.039	0.008	-0.696	-0.037	-0.417	Q15154	PCM1	Q15154-2_K1385k_1_1_1385_1385_PCM1	Q15154-2	PCM1	1	2	8.28	8.28	8.28	47	7	8.28	2	1	1	0	-190.165	-0.2	444.044	K1385k	TMT18	1378	(R)	HISESHEkGENVK	(S)
Q15154-2_K1476k_1_1_1476_1476	0.240675	0.511539	-0.537	-0.719833	1.98878	0.734214	0.747333	0.381667	0.0102617	0.184411	0.38	-0.09	3.33257	1.45502	-0.915	-0.639	-0.993	-1.178	-0.551	0.109	-0.048	-0.095	-0.499	Q15154	PCM1	Q15154-2_K1476k_1_1_1476_1476_PCM1	Q15154-2	PCM1	1	1	9.57	9.57	9.57	58.2	9	99	1	1	1	0	-190.164	0.2	605.96	K1476k	TMT18	1475	(R)	MkTEAESNSNMR	(C)
Q15154-2_K1547k_1_1_1547_1547	0.799748	0.455438	-0.287833	-0.468	0.355543	0.990611	-0.139667	-0.5	0.441019	0.102185	-0.507	-0.971667	-0.810404	-1.84972	-0.316	-0.181	-1.334	-0.157	-0.616	-0.328	-0.129	-0.5	-0.32	Q15154	PCM1	Q15154-2_K1547k_1_1_1547_1547_PCM1	Q15154-2	PCM1	1	3	17.86	17.86	17.86	73.9	10	17.861	2	1	1	0	-190.161	1.4	671.082	K1547k	TMT18	1544	(K)	AIMkEVIPFLK	(E)
Q15154-2_K1584k_1_1_1584_1584	0.866866	0.820909	4.62593e-18	0.00816667	0.246055	0.187558	-0.098	-0.0816667	0.567473	0.649295	-0.465333	-0.553333	-0.596138	-0.472672	-0.163	0.23	0.056	0.08	-0.167	-0.027	0.047	-0.086	-0.068	Q15154	PCM1	Q15154-2_K1584k_1_1_1584_1584_PCM1	Q15154-2	PCM1	1	1	14.05	14.05	14.05	74.3	11	5.946	2	1	1	0	-190.166	-0.7	683.875	K1584k	TMT18	1572	(R)	MVLTLTQQNDESkEFVK	(F)
Q15154-2_K1588k_1_1_1588_1588	0.958262	0.586484	-0.081	0.1155	0.0808274	0.531582	-0.0426667	0.350333	0.830181	0.294048	-0.41	-0.121333	-0.221555	1.12431	0.082	0.032	0.864	-0.293	0.022	0.078	-0.407	0.396	-0.388	Q15154	PCM1	Q15154-2_K1588k_1_1_1588_1588_PCM1	Q15154-2	PCM1	1	1	8.64	8.64	8.64	59.3	7	5.387	2	1	1	0	-190.164	0	451.765	K1588k	TMT18	1585	(K)	EFVkFFHK	(Q)
Q15154-2_K1592k_1_1_1592_1592	0.228391	0.982718	-0.282667	-0.0373333	2.04667	0.0162108	-0.501333	-0.0106667	0.00898105	0.963361	-0.868667	-0.482333	-3.42225	-0.0474202	-0.022	-0.029	0.273	-0.045	-0.4	-0.664	-0.536	0.104	-0.505	Q15154	PCM1	Q15154-2_K1592k_1_1_1592_1592_PCM1	Q15154-2	PCM1	1	1	16.65	16.65	16.65	82.4	12	16.653	2	1	1	0	-190.171	-2.8	639.37	K1592k	TMT18	1589	(K)	FFHkQLGSILQDSLAK	(F)
Q15154-2_K1604k_1_1_1604_1604	0.851299	0.76994	0.168833	0.1785	0.27066	0.251047	-0.132333	-0.113	0.536216	0.560988	-0.499667	-0.584667	-0.646082	-0.606977	0.314	-0.031	0.006	0.422	-0.213	0.158	0.363	0.267	0.093	Q15154	PCM1	Q15154-2_K1604k_1_1_1604_1604_PCM1	Q15154-2	PCM1	1	1	19.9	19.9	19.9	87.5	13	99	1	1	1	0	-190.162	1	708.07	K1604k	TMT18	1593	(K)	QLGSILQDSLAkFAGR	(K)
Q15154-2_K1646k_1_1_1646_1646	0.953321	0.743897	-0.309833	-0.348167	0.0905995	0.286982	-0.0396667	-0.116333	0.811709	0.516438	-0.407	-0.588	-0.246178	-0.679322	-0.398	-0.063	-0.372	-0.409	-0.3	-0.418	-0.271	-0.372	-0.475	Q15154	PCM1	Q15154-2_K1646k_1_1_1646_1646_PCM1	Q15154-2	PCM1	1	2	27.29	27.29	27.29	95.6	14	99	1	1	1	0	-190.164	0.3	731.726	K1646k	TMT18	1634	(K)	LMQDLDNNSITVkQR	(C)
P33993_K15k_1_1_15_15	0.623432	0.652607	-0.121333	-0.0823333	0.70608	0.413512	-0.218667	-0.140667	0.196752	0.385912	-0.586	-0.612333	-1.40739	-0.918027	0.025	0.016	-0.153	-0.077	-0.092	-0.173	-0.427	-0.22	-0.085	P33993	MCM7	P33993_K15k_1_1_15_15_MCM7	P33993	MCM7	1	2	16.33	13.78	12.09	50.9	12	14.649	2	1	1	0	-190.162	0.8	726.707	K15k	Hydrogen	15	(K)	kFLQEFYQDDELGK	(K)
P33993_K28k_1_1_28_28	0.974805	0.951402	-0.117333	-0.139333	0.0507643	0.0471374	0.0213333	-0.0226667	0.889684	0.897145	-0.346	-0.494333	0.143161	-0.133511	-0.018	-0.201	-0.044	-0.165	0.008	-0.111	-0.217	-0.058	-0.35	P33993	MCM7	P33993_K28k_1_1_28_28_MCM7	P33993	MCM7	1	2	22.38	22.38	22.38	90.2	11	2	2	1	1	0	-190.16	1.9	828.11	K28k	TMT18	16	(K)	FLQEFYQDDELGkK	(Q)
P33993_K89k_1_1_89_89	0.999254	0.478891	0.453167	0.2765	0.00281703	0.865147	0.00166667	-0.351667	0.993535	0.136412	-0.365667	-0.823333	0.00835845	-1.65883	0.224	0.623	-0.245	0.51	0.174	0.43	0.758	0.225	0.322	P33993	MCM7	P33993_K89k_1_1_89_89_MCM7	P33993	MCM7	1	3	23.27	21.04	14.99	88	13	99	1	1	1	0	-190.156	3.6	780.098	K89k	TMT18	76	(K)	LFADAVQELLPQYkER	(E)
P33993_K96k_1_1_96_96	0.926947	0.752924	0.0575	0.0836667	0.146693	0.274591	0.0716667	0.124	0.713357	0.531385	-0.295667	-0.347667	0.380594	0.654643	0.043	0.051	0.217	-0.029	-0.126	0.456	-0.05	-0.164	0.384	P33993	MCM7	P33993_K96k_1_1_96_96_MCM7	P33993	MCM7	1	1	21.09	21.09	21.09	80.6	14	99	1	1	1	0	-190.167	-1.2	562.307	K96k	TMT18	92	(R)	EVVNkDVLDVYIEHR	(L)
P33993_K145k_1_1_145_145	0.583239	0.963932	0.00916667	0.137	0.797561	0.0344716	-0.275	-0.0193333	0.159382	0.923695	-0.642333	-0.491	-1.5506	-0.0988988	-0.128	0.325	-0.059	0.243	-0.049	-0.29	-0.046	0.119	0.322	P33993	MCM7	P33993_K145k_1_1_145_145_MCM7	P33993	MCM7	1	4	26.5	26.5	22.66	94.4	12	99	1	1	1	0	-190.165	-0.3	696.699	K145k	TMT18	134	(R)	FELYFQGPSSNkPR	(V)
P33993_K231k_1_1_231_231	0.758096	0.773524	-0.866	-0.6455	0.426244	0.245883	-0.265333	0.175667	0.374762	0.567698	-0.632667	-0.296	-0.93962	0.596379	-1.136	-0.23	-0.107	-0.834	-1.438	-0.671	-0.887	-0.658	-0.908	P33993	MCM7	P33993_K231k_1_1_231_231_MCM7	P33993	MCM7	1	3	8.39	8.39	8.39	50.7	6	8.395	2	1	1	0	-190.163	1	496.945	K231k	Hydrogen	229	(R)	FIkFQEMK	(M)
P33993_K236k_1_1_236_236	0.722135	0.804993	-0.580833	-0.620833	0.482281	0.207377	0.195	0.115	0.329396	0.62033	-0.172333	-0.356667	1.03814	0.515585	-0.964	-0.343	-0.472	-0.728	-0.433	-0.48	-0.537	-0.85	-0.368	P33993	MCM7	P33993_K236k_1_1_236_236_MCM7	P33993	MCM7	1	6	28.04	25.73	23.77	87.2	17	99	1	1	1	0	-190.168	-1.3	697.85	K236k	TMT18	232	(K)	FQEMkMQEHSDQVPVGNIPR	(S)
P33993_K335k_1_1_335_335	0.782559	0.569315	0.156167	0.1255	0.388865	0.571444	-0.131667	-0.193	0.408446	0.26826	-0.499	-0.664667	-0.872059	-1.19132	0.23	0.228	0.036	0.208	0.057	-0.05	0.264	-0.129	0.18	P33993	MCM7	P33993_K335k_1_1_335_335_MCM7	P33993	MCM7	1	2	31.64	31.64	31.64	94.9	23	31.639	2	1	1	0	-190.173	-2.4	922.729	K335k	TMT18	326	(R)	QIAEEDFYEkLAASIAPEIYGHEDVK	(K)
P33993_K351k_1_1_351_351	0.884632	0.95729	-1.011	-0.969333	0.218105	0.0419598	-0.126	-0.0426667	0.605194	0.907905	-0.493333	-0.514333	-0.537912	-0.119465	-0.964	-0.663	-1.752	-1.217	-0.665	-1.149	-1.408	-0.279	-0.941	P33993	MCM7	P33993_K351k_1_1_351_351_MCM7	P33993	MCM7	1	2	27.87	27.87	27.87	90.5	16	1.854	2	1	1	0	-190.16	1.8	641.616	K351k	TMT18	336	(K)	LAASIAPEIYGHEDVkK	(A)
P33993_K387k_1_1_387_387	0.667631	0.409556	0.315833	0.132333	0.597385	1.87752	-0.219667	-0.586667	0.252706	0.0132579	-0.587	-1.05833	-1.2321	-3.18216	0.438	0.274	-0.399	0.565	-0.026	0.187	0.457	0.035	-0.119	P33993	MCM7	P33993_K387k_1_1_387_387_MCM7	P33993	MCM7	1	2	22.65	22.65	22.65	80.1	18	99	1	1	1	0	-190.151	4.3	763.906	K387k	TMT18	373	(R)	GNINICLMGDPGVAkSQLLSYIDR	(L)
P33993_K471k_1_1_471_471	0.930118	0.819734	0.187333	0.0871667	0.141784	0.189028	0.0573333	-0.143	0.721466	0.647101	-0.31	-0.614667	0.369257	-0.475888	0.136	0.223	-0.712	0.117	0.047	0.206	0.395	0.344	0.415	P33993	MCM7	P33993_K471k_1_1_471_471_MCM7	P33993	MCM7	1	4	33.46	33.46	33.46	90.7	22	99	1	1	1	0	-190.162	0.6	646.361	K471k	TMT18	456	(R)	TAIHEVMEQQTISIAkAGILTTLNAR	(C)
P33993_K557k_1_1_557_557	0.937478	0.971327	-0.1045	-0.136167	0.125942	0.0276389	0.051	-0.0123333	0.748269	0.938342	-0.316333	-0.484	0.332143	-0.0798636	-0.104	-0.056	-0.093	-0.23	-0.101	0.08	-0.216	-0.162	-0.172	P33993	MCM7	P33993_K557k_1_1_557_557_MCM7	P33993	MCM7	1	3	23.24	19.33	21.93	86.8	12	99	1	1	1	0	-190.164	-0.1	745.724	K557k	TMT18	546	(R)	QPPSQFEPLDMkLMR	(R)
P33993_K569k_1_1_569_569	0.684359	0.88329	-0.523	-0.413333	0.555674	0.11784	-0.305333	-0.086	0.27818	0.76236	-0.672667	-0.557667	-1.16295	-0.31309	-0.817	-0.052	-0.881	-0.242	-0.236	-0.915	-0.876	-0.102	-0.386	P33993	MCM7	P33993_K569k_1_1_569_569_MCM7	P33993	MCM7	1	4	26.13	26.13	26.13	87.9	18	99	1	1	1	0	-190.167	-0.9	987.166	K569k	TMT18	568	(R)	EkQPMVPESLADYITAAYVEMR	(R)
P33993_K596k_1_1_596_596	0.987569	0.515564	-0.684167	-0.9975	0.0274605	0.72033	0.0203333	-0.606333	0.938727	0.190401	-0.347	-1.078	0.0793047	-1.43304	-0.664	-0.329	-2.268	-1.09	-0.269	-0.749	-1.004	-1.095	-0.539	P33993	MCM7	P33993_K596k_1_1_596_596_MCM7	P33993	MCM7	1	2	21.12	21.12	21.12	78.7	12	99	1	1	1	0	-190.164	0.3	659	K596k	TMT18	591	(R)	EAWASkDATYTSAR	(T)
P33993_K627k_1_1_627_627	0.765651	0.976506	-0.122667	-0.0568333	0.413776	0.0218729	-0.143333	-0.0116667	0.385677	0.950883	-0.510667	-0.483333	-0.917261	-0.0635916	-0.132	0.044	0.154	-0.065	-0.053	-0.153	-0.377	-0.014	-0.328	P33993	MCM7	P33993_K627k_1_1_627_627_MCM7	P33993	MCM7	1	3	19.73	19.73	19.73	84.7	14	99	1	1	1	0	-190.163	0.5	722.047	K627k	TMT18	621	(R)	MVDVVEkEDVNEAIR	(L)
P33993_K641k_1_1_641_641	0.50365	0.504025	-1.00317	-1.02967	0.994533	0.772052	-0.417	-0.47	0.101267	0.169024	-0.784333	-0.941667	-1.85	-1.51453	-0.81	-0.639	-1.901	-0.935	-0.733	-1.478	-1.424	-0.613	-1.28	P33993	MCM7	P33993_K641k_1_1_641_641_MCM7	P33993	MCM7	1	3	13.19	13.19	13.19	66.5	11	13.187	2	1	1	0	-190.166	-0.7	730.398	K641k	TMT18	636	(R)	LMEMSkDSLLGDK	(G)
P30876_K87k_1_1_87_87	0.562335	0.443731	-0.319667	-0.3725	0.854884	1.06279	-0.33	-0.435667	0.139674	0.0865377	-0.697333	-0.907333	-1.6388	-1.95826	-0.334	-0.079	-1.01	-0.051	-0.511	-0.8	-0.143	-0.449	-0.312	P30876	POLR2B	P30876_K87k_1_1_87_87_POLR2B	P30876	POLR2B	1	2	15.65	15.65	15.65	75	10	15.654	2	1	1	0	-190.166	-0.7	756.447	K87k	TMT18	84	(R)	YLLkFEQIYLSK	(P)
P30876_K95k_1_1_95_95	0.972772	0.875375	0.0233333	0.00383333	0.0581114	0.12667	-0.04	-0.079	0.874759	0.747016	-0.407333	-0.550667	-0.16271	-0.334139	-0.251	-0.052	-0.352	0.433	-0.021	-0.343	0.374	0.125	0.12	P30876	POLR2B	P30876_K95k_1_1_95_95_POLR2B	P30876	POLR2B	1	2	24.72	24.72	24.72	88	13	99	1	1	1	0	-190.164	0.1	563.8	K95k	TMT18	88	(K)	FEQIYLSkPTHWER	(D)
P30876_K130k_1_1_130_130	0.611377	0.473078	-0.107833	-0.13	0.733159	0.891559	-0.258333	-0.302667	0.184859	0.128363	-0.625667	-0.774333	-1.45014	-1.69931	0.011	0.038	-0.526	0.015	-0.374	-0.424	0.087	-0.265	-0.053	P30876	POLR2B	P30876_K130k_1_1_130_130_POLR2B	P30876	POLR2B	1	2	25.1	25.1	25.1	90.3	16	7.135	2	1	1	0	-190.161	1.1	691.156	K130k	TMT18	117	(R)	NLTYSAPLYVDITkTVIK	(E)
P30876_K134k_1_1_134_134	0.408759	0.436977	-0.507333	-0.629333	1.30335	1.10032	-0.502667	-0.746667	0.049733	0.0793742	-0.87	-1.21833	-2.30716	-2.01442	-0.408	-0.142	-0.527	-0.218	-0.449	-1.203	-0.624	-1.941	-0.54	P30876	POLR2B	P30876_K134k_1_1_134_134_POLR2B	P30876	POLR2B	1	2	23.26	23.26	23.26	80.2	15	23.26	2	1	1	0	-190.163	0.3	655.365	K134k	TMT18	131	(K)	TVIkEGEEQLQTQHQK	(T)
P30876_K151k_1_1_151_151	0.145187	0.445297	-0.224167	-0.261333	2.72126	1.03609	-0.760333	-0.834667	0.00189993	0.0920258	-1.12767	-1.30633	-4.5288	-1.91819	0.271	-0.121	-1.754	0.318	-0.599	-0.613	-0.601	-0.386	0.104	P30876	POLR2B	P30876_K151k_1_1_151_151_POLR2B	P30876	POLR2B	1	1	18.7	18.7	18.7	69.6	10	99	1	1	1	0	-190.165	-0.3	569.682	K151k	TMT18	147	(K)	TFIGkIPIMLR	(S)
P30876_K199k_1_1_199_199	0.671179	0.493457	0.1665	0.120333	0.586705	0.806176	-0.199667	-0.292	0.258997	0.156251	-0.567	-0.763667	-1.2145	-1.56774	0.059	0.463	-0.208	0.277	-0.018	0.039	0.179	-0.024	0.155	P30876	POLR2B	P30876_K199k_1_1_199_199_POLR2B	P30876	POLR2B	1	2	16.89	16.89	16.89	80.4	12	16.891	2	1	1	0	-190.157	2.5	687.898	K199k	TMT18	193	(K)	VLIAQEkMATNTVYVFAK	(K)
P30876_K210k_1_1_210_210	0.519462	0.908363	-0.417167	-0.227167	0.956251	0.0896549	-0.341	0.039	0.110599	0.813477	-0.708333	-0.432667	-1.79254	0.244004	-0.116	-0.232	-0.18	-0.392	-0.31	-0.898	-0.555	-0.209	-0.234	P30876	POLR2B	P30876_K210k_1_1_210_210_POLR2B	P30876	POLR2B	1	1	21.67	21.67	21.67	88.9	11	2	2	1	1	0	-190.162	1	699.068	K210k	TMT18	200	(K)	MATNTVYVFAkK	(D)
P30876_K327k_1_1_327_327	0.435843	0.419705	-0.161167	-0.132667	1.21117	1.56006	-0.561667	-0.504667	0.0614939	0.0275386	-0.929	-0.976333	-2.17141	-2.69943	0.071	-0.12	-0.457	0.408	-0.072	-0.97	-0.284	-0.352	-0.346	P30876	POLR2B	P30876_K327k_1_1_327_327_POLR2B	P30876	POLR2B	1	2	12.32	12.32	12.32	61.8	6	12.316	2	1	1	0	-190.164	0.3	493.976	K327k	TMT18	325	(R)	GAkPGVTK	(E)
P30876_K360k_1_1_360_360	0.336418	0.808415	-0.464167	-0.190333	1.56735	0.204096	-0.694333	-0.146667	0.02708	0.625034	-1.06167	-0.618333	-2.69657	-0.508547	0.243	-0.178	0.026	-0.416	-1.261	-0.428	-0.745	0.022	-0.839	P30876	POLR2B	P30876_K360k_1_1_360_360_POLR2B	P30876	POLR2B	1	1	20.64	20.64	20.64	78.2	13	1.283	2	1	1	0	-190.161	1.2	650.594	K360k	TMT18	346	(K)	EMLPHVGVSDFCETkK	(A)
P30876_K391k_1_1_391_391	0.979072	0.844049	-0.0331667	-0.00416667	0.0458666	0.160107	0.0223333	0.0803333	0.899774	0.69166	-0.345	-0.391333	0.129979	0.411555	-0.107	-0.017	0.378	-0.009	0.231	-0.272	-0.025	-0.078	-0.192	P30876	POLR2B	P30876_K391k_1_1_391_391_POLR2B	P30876	POLR2B	1	1	8	8	8	52.2	8	99	1	1	1	0	-190.165	-0.3	484.745	K391k	TMT18	381	(R)	ELDDRDHYGNkR	(L)
P30876_K421k_1_1_421_421	0.53129	0.528398	-0.514	-0.518167	0.928595	0.679142	-0.527333	-0.535667	0.11787	0.209343	-0.894667	-1.00733	-1.75084	-1.36734	0.007	-0.432	-1.76	-0.326	-1.228	-0.072	-1.033	-0.399	-0.199	P30876	POLR2B	P30876_K421k_1_1_421_421_POLR2B	P30876	POLR2B	1	2	14.49	14.49	14.49	72.8	8	99	1	1	1	0	-190.165	-0.5	524.633	K421k	TMT18	417	(R)	IYAQkFIDR	(G)
P30876_K427k_1_1_427_427	0.500701	0.647816	-0.281	-0.232667	1.00423	0.422125	-0.294	-0.197333	0.0990302	0.378334	-0.661333	-0.669	-1.86452	-0.933533	-0.024	-0.028	0.002	-0.35	-0.474	-0.444	-0.366	-0.618	-0.378	P30876	POLR2B	P30876_K427k_1_1_427_427_POLR2B	P30876	POLR2B	1	1	9.05	9.13	9.05	60.7	8	9.049	2	1	1	0	-190.163	0.6	657.391	K427k	TMT18	426	(R)	GkDFNLELAIK	(T)
P30876_K445k_1_1_445_445	0.832614	0.517666	0.0165	-0.0486667	0.303097	0.713592	-0.111	-0.241333	0.497626	0.193378	-0.478333	-0.713	-0.710234	-1.42235	0.056	0.231	-0.303	-0.071	-0.046	-0.147	0.076	-0.154	-0.051	P30876	POLR2B	P30876_K445k_1_1_445_445_POLR2B	P30876	POLR2B	1	1	12.6	12.05	12.6	66.3	11	12.601	2	1	1	0	-190.158	2.3	697.885	K445k	TMT18	439	(R)	IISDGLkYSLATGNWGDQK	(K)
P30876_K457k_1_1_457_457	0.163999	0.8001	-1.16267	-0.790167	2.59075	0.213038	-0.855333	-0.110333	0.00256598	0.612297	-1.22267	-0.582	-4.30449	-0.527669	-0.732	-0.667	-0.472	-0.806	-1.222	-1.915	-1.634	-1.165	-0.899	P30876	POLR2B	P30876_K457k_1_1_457_457_POLR2B	P30876	POLR2B	1	2	20.54	20.54	20.54	77.4	11	2	2	1	1	0	-190.166	-0.6	730.731	K457k	TMT18	446	(K)	YSLATGNWGDQkK	(A)
P30876_K756k_1_1_756_756	0.745364	0.669991	-0.0146667	0.00416667	0.447114	0.389333	-0.2	-0.162333	0.357179	0.408007	-0.567333	-0.634	-0.976676	-0.874047	-0.189	0.32	-0.077	0.125	-0.093	-0.399	0.148	0.005	-0.159	P30876	POLR2B	P30876_K756k_1_1_756_756_POLR2B	P30876	POLR2B	1	2	30.25	30.25	30.25	93.6	16	99	1	1	1	0	-190.161	1.3	666.869	K756k	TMT18	744	(R)	MDTLAHVLYYPQkPLVTTR	(S)
P30876_K821k_1_1_821_821	0.488359	0.513675	-0.8525	-0.773833	1.03757	0.726045	-0.522333	-0.365	0.0917127	0.187912	-0.889667	-0.836667	-1.91431	-1.4421	-0.643	-0.619	-0.467	-0.512	-0.676	-1.767	-0.898	-1.451	-0.951	P30876	POLR2B	P30876_K821k_1_1_821_821_POLR2B	P30876	POLR2B	1	3	18.64	18.64	18.64	77.3	11	18.637	2	1	1	0	-190.165	-0.4	608.832	K821k	TMT18	821	(K)	kGFDQEEVFEKPTR	(E)
P30876_K831k_1_1_831_831	0.553364	0.711998	-0.0346667	0.158167	0.874868	0.33068	-0.234	0.151667	0.133393	0.467003	-0.601333	-0.32	-1.66932	0.764318	0.166	0.074	0.502	0.007	-0.147	-0.138	-0.17	-0.103	0.303	P30876	POLR2B	P30876_K831k_1_1_831_831_POLR2B	P30876	POLR2B	1	1	19.49	19.49	19.49	79.6	11	99	1	1	1	0	-190.163	0.7	667.34	K831k	TMT18	822	(K)	GFDQEEVFEkPTR	(E)
P30876_K869k_1_1_869_869	0.629904	0.605939	-0.774833	-0.752667	0.690403	0.494333	-0.274333	-0.23	0.203984	0.320381	-0.641667	-0.701667	-1.38249	-1.06059	-0.77	-0.42	-1.172	-0.723	-0.857	-1.235	-0.644	-0.918	-0.513	P30876	POLR2B	P30876_K869k_1_1_869_869_POLR2B	P30876	POLR2B	1	2	29.51	29.51	29.51	92.7	20	99	1	1	1	0	-190.162	0.6	1083.55	K869k	TMT18	860	(R)	VSGDDVIIGkTVTLPENEDELESTNR	(R)
P30876_K988k_1_1_988_988	0.595642	0.421067	-1.04567	-1.073	0.765705	1.3983	-0.424	-0.478667	0.171512	0.0399664	-0.791333	-0.950333	-1.50111	-2.45786	-0.826	-0.725	-1.589	-0.95	-1.1	-0.755	-1.918	-1.023	-1.325	P30876	POLR2B	P30876_K988k_1_1_988_988_POLR2B	P30876	POLR2B	1	3	21.55	21.55	21.55	79.9	15	8.581	2	1	1	0	-190.166	-0.5	681.131	K988k	TMT18	976	(R)	MTIGHLIECLQGkVSANK	(G)
P30876_K993k_1_1_993_993	0.779944	0.625663	-1.33483	-1.3835	0.391645	0.460492	-0.199667	-0.297	0.40584	0.346344	-0.567	-0.768667	-0.877139	-1.00167	-1.323	-0.895	-2.154	-1.487	-1.065	-1.55	-1.689	-1.284	-1.158	P30876	POLR2B	P30876_K993k_1_1_993_993_POLR2B	P30876	POLR2B	1	2	26.52	26.52	26.52	83.7	19	26.518	2	1	1	0	-190.166	-0.6	749.903	K993k	TMT18	989	(K)	VSANkGEIGDATPFNDAVNVQK	(I)
P30876_K1010k_1_1_1010_1010	0.48181	0.442386	-0.220833	-0.248333	1.05548	1.06606	-0.328333	-0.383333	0.0880079	0.085889	-0.695667	-0.855	-1.94098	-1.96315	-0.289	0.022	-0.699	0.097	-0.368	-0.53	-0.257	-0.354	-0.267	P30876	POLR2B	P30876_K1010k_1_1_1010_1010_POLR2B	P30876	POLR2B	1	2	30.65	30.65	30.65	89.1	24	99	1	1	1	0	-190.124	10.7	931.988	K1010k	TMT18	994	(K)	GEIGDATPFNDAVNVQkISNLLSDYGYHLR	(G)
O15439_K66k_1_1_66_66	0.665804	0.41541	0.168667	0.0335	0.603185	1.66338	-0.187333	-0.457667	0.249353	0.0217079	-0.554667	-0.929333	-1.24162	-2.855	0.199	0.221	-0.218	0.367	-0.044	0.054	0.215	-0.074	-0.294	O15439	ABCC4	O15439_K66k_1_1_66_66_ABCC4	O15439	ABCC4	1	1	19.77	19.77	19.77	75.5	15	99	1	1	1	0	-190.164	0	648.09	K66k	TMT18	53	(R)	SQHLGEELQGFWDkEVLR	(A)
O15439_K77k_1_1_77_77	0.448318	0.786291	-0.682167	-0.4025	1.16142	0.228913	-0.437667	0.121667	0.0689573	0.590319	-0.805	-0.35	-2.09801	0.561169	-0.466	-0.141	-0.497	-0.783	-1.059	-0.992	-0.652	-0.105	-0.423	O15439	ABCC4	O15439_K77k_1_1_77_77_ABCC4	O15439	ABCC4	1	2	20.46	20.46	20.46	77.7	11	99	1	1	1	0	-190.166	-1	583.313	K77k	TMT18	71	(R)	AENDAQkPSLTR	(A)
O15439_K86k_1_1_86_86	0.241585	0.436977	-1.86433	-1.76867	1.96705	1.11297	-0.611333	-0.42	0.0107882	0.0770951	-0.978667	-0.891667	-3.29908	-2.03333	-1.375	-1.575	-2.299	-1.726	-1.934	-2.138	-2.438	-1.705	-1.932	O15439	ABCC4	O15439_K86k_1_1_86_86_ABCC4	O15439	ABCC4	1	1	12.23	12.23	12.23	67	6	12.23	2	1	1	0	-190.165	-0.3	602.019	K86k	TMT18	83	(R)	AIIkCYWK	(S)
O15439_K264k_1_1_264_264	0.716392	0.583229	-1.168	-1.307	0.491439	0.540463	-0.314	-0.592	0.322523	0.288096	-0.681333	-1.06367	-1.05396	-1.13934	-0.943	-0.74	-2.771	-1.35	-0.74	-1.883	-1.352	-1.603	-0.435	O15439	ABCC4	O15439_K264k_1_1_264_264_ABCC4	O15439	ABCC4	1	3	11.23	11.23	11.23	60.2	8	99	1	1	1	0	-190.164	-0.1	505.941	K264k	TMT18	263	(R)	SkTATFTDAR	(I)
O15439_K287k_1_1_287_287	0.157454	0.436977	-2.37883	-3.11283	2.63969	1.09784	-0.879667	-2.34767	0.00229248	0.0798292	-1.247	-2.81933	-4.38796	-2.01071	-1.779	-1.764	-2.449	-2.274	-2.591	-3.019	-2.846	-2.906	-7.505	O15439	ABCC4	O15439_K287k_1_1_287_287_ABCC4	O15439	ABCC4	1	3	13.22	13.22	13.22	67	8	-2	2	1	1	0	-190.165	-0.3	635.37	K287k	TMT18	285	(R)	IIkMYAWEK	(S)
O15439_K293k_1_1_293_293	0.574132	0.426203	-0.061	-0.21	0.830838	1.26503	-0.338667	-0.636667	0.147626	0.0543213	-0.706	-1.10833	-1.60193	-2.25972	-0.209	0.113	-0.75	0.421	-0.065	-0.508	-0.118	-0.866	0.031	O15439	ABCC4	O15439_K293k_1_1_293_293_ABCC4	O15439	ABCC4	1	1	18.05	18.05	18.05	75.9	14	99	1	1	1	0	-190.166	-0.9	598.566	K293k	TMT18	288	(K)	MYAWEkSFSNLITNLR	(K)
O15439_K407k_1_1_407_407	0.877921	0.509484	0.121333	0.385333	0.23019	0.753118	-0.106	0.422	0.588585	0.176556	-0.473333	-0.0496667	-0.563294	1.48482	0.207	0.04	1.186	0.276	0.251	0.226	-0.272	0.566	0.037	O15439	ABCC4	O15439_K407k_1_1_407_407_ABCC4	O15439	ABCC4	1	1	13.21	7.74	6.29	88.4	6	2.926	2	1	1	0	-190.161	1.8	797.976	K407k	TMT18	401	(R)	QLPSDGkK	(M)
O15439_K497k_1_1_497_497	0.951288	0.929941	-0.872167	-0.901667	0.094713	0.0673861	0.089	0.03	0.804057	0.856276	-0.278333	-0.441667	0.256426	0.18716	-0.989	-0.809	-0.976	-0.952	-0.087	-0.757	-1.639	-0.918	-0.766	O15439	ABCC4	O15439_K497k_1_1_497_497_ABCC4	O15439	ABCC4	1	1	14.72	7.75	9.59	80.7	6	2.74	2	1	1	0	-190.163	0.8	543.671	K497k	TMT18	491	(R)	SNILFGkK	(Y)
O15439_K515k_1_1_515_515	0.532486	0.873588	-0.00666667	0.182667	0.924076	0.128321	-0.315333	0.0633333	0.119103	0.744181	-0.682667	-0.408333	-1.74401	0.338046	0.002	0.109	0.265	0.342	-0.229	-0.36	0.096	-0.021	0.399	O15439	ABCC4	O15439_K515k_1_1_515_515_ABCC4	O15439	ABCC4	1	1	14.8	14.8	14.8	74.3	10	99	1	1	1	0	-190.168	-1.5	773.421	K515k	TMT18	515	(K)	kDLQLLEDGDLTVIGDR	(G)
O15439_K607k_1_1_607_607	0.928494	0.824814	-0.143333	-0.1255	0.144527	0.182923	0.0586667	0.0943333	0.716924	0.656262	-0.308667	-0.377333	0.3756	0.462494	-0.268	-0.168	0.296	-0.082	-0.047	-0.3	0.005	-0.237	-0.294	O15439	ABCC4	O15439_K607k_1_1_607_607_ABCC4	O15439	ABCC4	1	1	5.06	5.06	5.06	44.6	8	5.056	2	1	1	0	-190.161	1.9	660.411	K607k	TMT18	599	(K)	AASQILILkDGK	(M)
O15439_K614k_1_1_614_614	0.97503	0.625042	-0.741833	-0.872833	0.0499883	0.46186	0.0216667	-0.240333	0.891275	0.345255	-0.345667	-0.712	0.14108	-1.00407	-0.64	-0.829	-1.505	-0.789	-0.821	-0.566	-0.806	-0.714	-0.76	O15439	ABCC4	O15439_K614k_1_1_614_614_ABCC4	O15439	ABCC4	1	2	15.59	15.26	15.59	79.4	11	15.595	2	1	1	0	-190.168	-1.6	723.073	K614k	TMT18	611	(K)	MVQkGTYTEFLK	(S)
O15439_K632k_1_1_632_632	0.686141	0.826372	-0.554167	-0.536833	0.553055	0.180512	-0.209667	-0.175	0.279862	0.659916	-0.577	-0.646667	-1.15857	-0.457177	-0.414	-0.385	0.298	-0.549	-0.435	-0.57	-0.972	-1.381	-0.79	O15439	ABCC4	O15439_K632k_1_1_632_632_ABCC4	O15439	ABCC4	1	1	16.01	16.01	5.63	81.7	9	2	2	1	1	0	-190.168	-2.2	629.71	K632k	TMT18	623	(K)	SGIDFGSLLkK	(D)
O15439_K670k_1_1_670_670	0.935671	0.554307	0.207167	0.292667	0.128497	0.60559	0.0483333	0.219333	0.743879	0.247976	-0.319	-0.252333	0.338185	1.24787	0.241	0.11	0.644	0.198	0.181	0.327	0.186	0.338	0.225	O15439	ABCC4	O15439_K670k_1_1_670_670_ABCC4	O15439	ABCC4	1	3	34.73	30.03	28.68	90	21	99	1	1	1	0	-190.161	1	948.129	K670k	Hydrogen	667	(R)	PSLkDGALESQDTENVPVTLSEENR	(S)
O15439_K695k_1_1_695_695	0.864547	0.86852	-0.266167	-0.164	0.249963	0.13453	-0.113	0.0913333	0.562389	0.733619	-0.480333	-0.380333	-0.604149	0.352654	0.115	-0.509	0.347	-0.235	-0.303	-0.3	-0.365	-0.418	-0.284	O15439	ABCC4	O15439_K695k_1_1_695_695_ABCC4	O15439	ABCC4	1	2	13.81	13.81	13.81	68.1	10	13.807	2	1	1	0	-190.165	-0.4	646.031	K695k	TMT18	692	(R)	SEGkVGFQAYK	(N)
O15439_K702k_1_1_702_702	0.999209	0.425092	-0.632167	-0.860167	0.00312946	1.28388	0.00233333	-0.453667	0.99282	0.0520144	-0.365	-0.925333	0.00928217	-2.28773	-0.804	-0.661	-0.861	-0.435	-0.834	-0.981	-0.078	-1.032	-1.368	O15439	ABCC4	O15439_K702k_1_1_702_702_ABCC4	O15439	ABCC4	1	2	18.54	18.54	18.54	81.9	9	99	1	1	1	0	-190.167	-1.5	604.323	K702k	TMT18	696	(K)	VGFQAYkNYFR	(A)
O15439_K807k_1_1_807_807	0.946032	0.465279	0.2975	0.123167	0.109989	0.922833	-0.0556667	-0.404333	0.776268	0.119445	-0.423	-0.876	-0.293909	-1.74702	0.234	0.184	-0.509	0.558	0.056	0.206	0.547	0.208	0.064	O15439	ABCC4	O15439_K807k_1_1_807_807_ABCC4	O15439	ABCC4	1	5	20.06	20.06	20.06	79.2	12	99	1	1	1	0	-190.166	-1	643.009	K807k	Hydrogen	801	(K)	MFESILkAPVLFFDR	(N)
O15439_K1021k_1_1_1021_1021	0.659547	0.428853	-0.298333	-0.433333	0.614023	1.22653	-0.196667	-0.466667	0.243208	0.0593561	-0.564	-0.938333	-1.25936	-2.2025	-0.307	-0.091	-1.032	-0.202	-0.244	-0.551	-0.395	-0.335	-0.633	O15439	ABCC4	O15439_K1021k_1_1_1021_1021_ABCC4	O15439	ABCC4	1	1	23.42	21.53	21.53	90.6	16	16.289	2	1	1	0	-190.168	-1.4	955.17	K1021k	TMT18	1013	(R)	VIEYTDLEkEAPWEYQK	(R)
O15439_K1081k_1_1_1081_1081	0.682116	0.520651	-0.211333	-0.243	0.563396	0.704384	-0.163333	-0.226667	0.273277	0.197522	-0.530667	-0.698333	-1.17584	-1.4077	-0.194	-0.071	-0.2	-0.124	-0.263	-0.313	-0.303	-0.441	-0.428	O15439	ABCC4	O15439_K1081k_1_1_1081_1081_ABCC4	O15439	ABCC4	1	3	20.41	18.25	16.55	83.5	11	99	1	1	1	0	-190.168	-2.7	507.95	K1081k	Hydrogen	1077	(R)	TGAGkSSLISALFR	(L)
O15439_K1097k_1_1_1097_1097	0.926205	0.790099	-0.716	-0.676667	0.149399	0.22464	0.066	0.144667	0.708926	0.596156	-0.301333	-0.327	0.386812	0.552207	-0.884	-0.488	-0.067	-0.875	-0.773	-0.719	-0.557	-0.794	-0.952	O15439	ABCC4	O15439_K1097k_1_1_1097_1097_ABCC4	O15439	ABCC4	1	1	16.26	16.26	16.26	76.3	10	16.263	2	1	1	0	-190.164	0.1	713.077	K1097k	TMT18	1091	(R)	LSEPEGkIWIDK	(I)
O15439_K1102k_1_1_1102_1102	0.384287	0.409556	0.088	-0.4505	1.38856	2.20102	-0.530667	-1.60767	0.0408733	0.00629475	-0.898	-2.07933	-2.43256	-3.69326	0.272	0.071	-2.121	0.717	-0.397	-0.24	0.105	-1.381	-0.261	O15439	ABCC4	O15439_K1102k_1_1_1102_1102_ABCC4	O15439	ABCC4	1	1	30.67	30.67	30.67	87.3	15	99	1	1	1	0	-190.165	-0.1	614.356	K1102k	TMT18	1098	(K)	IWIDkILTTEIGLHDLR	(K)
O15439_K1116k_1_1_1116_1116	0.895286	0.926501	0.146167	0.1235	0.198146	0.0709827	0.0756667	0.0303333	0.633657	0.849214	-0.291667	-0.441333	0.495263	0.196488	0.129	0.039	0.133	0.157	0.013	0.213	0.326	0.064	0.219	O15439	ABCC4	O15439_K1116k_1_1_1116_1116_ABCC4	O15439	ABCC4	1	2	21.99	19.85	19.85	81.8	13	99	1	1	1	0	-190.168	-1.9	688.031	K1116k	Hydrogen	1116	(K)	kMSIIPQEPVLFTGTMR	(K)
O15439_K1133k_1_1_1133_1133	0.98265	0.53137	-0.551667	-0.708	0.0377801	0.666236	0.0206667	-0.292	0.916684	0.215657	-0.346667	-0.763667	0.107943	-1.34658	-0.323	-0.448	-1.033	-0.915	-0.435	-0.653	-0.536	-0.923	-0.606	O15439	ABCC4	O15439_K1133k_1_1_1133_1133_ABCC4	O15439	ABCC4	1	2	28.95	28.95	28.95	94.8	14	28.946	2	1	1	0	-190.168	-1.1	727.382	K1133k	TMT18	1133	(R)	kNLDPFNEHTDEELWNALQEVQLK	(E)
O15439_K1165k_1_1_1165_1165	0.950467	0.633376	-0.231	-0.290833	0.0989155	0.44485	-0.042	-0.161667	0.796314	0.359046	-0.409333	-0.633333	-0.266827	-0.974068	-0.335	-0.244	-0.254	-0.051	-0.392	-0.225	-0.139	-0.413	-0.448	O15439	ABCC4	O15439_K1165k_1_1_1165_1165_ABCC4	O15439	ABCC4	1	2	32.28	32.28	28.73	95.2	23	99	1	1	1	0	-190.171	-2.1	1076.86	K1165k	TMT18	1157	(K)	ETIEDLPGkMDTELAESGSNFSVGQR	(Q)
Q92616_K17k_1_1_17_17	0.858242	0.421067	-0.149833	0.0288333	0.257964	1.40575	0.113	0.470333	0.552124	0.0392872	-0.254333	-0.00133333	0.620456	2.46894	-0.04	-0.072	0.122	-0.507	0.048	-0.092	-0.236	0.326	0.344	Q92616	GCN1	Q92616_K17k_1_1_17_17_GCN1	Q92616	GCN1	1	1	10.74	10.74	10.74	69.2	9	10.735	2	1	1	0	-190.162	1.1	611.037	K17k	TMT18	14	(R)	FAGkVTTASVK	(E)
Q92616_K24k_1_1_24_24	0.309442	0.605305	0.242333	0.1295	1.67704	0.49569	0.424	0.198333	0.0210358	0.319382	0.0566667	-0.273333	2.85978	1.06293	0.005	0.019	-0.009	0.067	0.578	0.302	0.483	0.171	0.524	Q92616	GCN1	Q92616_K24k_1_1_24_24_GCN1	Q92616	GCN1	1	2	15.78	15.78	15.78	83.7	8	99	1	1	1	0	-190.165	-0.2	470.274	K24k	TMT18	18	(K)	VTTASVkER	(R)
Q92616_K167k_1_1_167_167	0.710357	0.71669	0.257667	0.250833	0.50323	0.323643	0.233333	0.219667	0.313884	0.474632	-0.134	-0.252	1.07422	0.750832	0.436	-0.263	0.9	0.25	0.61	0.249	0.264	0.248	-0.066	Q92616	GCN1	Q92616_K167k_1_1_167_167_GCN1	Q92616	GCN1	1	1	8.45	8.45	8.45	59.8	8	1.723	2	1	1	0	-190.163	1	412.502	K167k	TMT18	160	(K)	HAVDGAVkK	(L)
Q92616_K268k_1_1_268_268	0.646969	0.60355	0.0706667	-0.150667	0.653158	0.498074	0.190667	-0.252	0.22225	0.317633	-0.176667	-0.723667	1.32284	-1.06704	-0.016	0.019	-0.787	-0.077	0.275	0.065	0.158	-0.001	-0.042	Q92616	GCN1	Q92616_K268k_1_1_268_268_GCN1	Q92616	GCN1	1	2	17.83	10.39	13.87	84.5	12	99	1	1	1	0	-190.161	1.5	643.401	K268k	TMT18	260	(K)	DLILPTIQkSLLR	(S)
Q92616_K436k_1_1_436_436	0.842625	0.967143	-0.493833	-0.291667	0.28948	0.0315143	-0.374333	0.03	0.513476	0.930006	-0.741667	-0.441667	-0.683524	0.0906924	0.32	-1.067	-0.389	-0.173	-1.946	-0.106	0.009	-0.118	-0.323	Q92616	GCN1	Q92616_K436k_1_1_436_436_GCN1	Q92616	GCN1	1	1	15.12	14.93	13.08	83.6	10	99	1	1	1	0	-190.163	0.6	562.655	K436k	TMT18	432	(K)	AFSLkTSTSAVR	(H)
Q92616_K609k_1_1_609_609	0.695665	0.777489	-0.218667	-0.0831667	0.530345	0.240707	-0.373333	-0.102333	0.294887	0.574504	-0.740667	-0.574	-1.12036	-0.585704	0.082	0.078	-0.114	-0.256	-0.197	-1.208	0.189	-0.251	-0.038	Q92616	GCN1	Q92616_K609k_1_1_609_609_GCN1	Q92616	GCN1	1	1	20.47	20.47	20.47	77.4	15	12.469	2	1	1	0	-190.157	2.8	520.313	K609k	TMT18	600	(K)	LAHGLLEELkTVLSSHK	(V)
Q92616_K695k_1_1_695_695	0.576743	0.930358	-0.668	-0.4785	0.823451	0.0667598	-0.425333	-0.0463333	0.150158	0.857512	-0.792667	-0.518	-1.59057	-0.18553	-0.44	-0.086	-0.271	-0.84	-0.401	-1.189	-1.052	-0.851	-0.383	Q92616	GCN1	Q92616_K695k_1_1_695_695_GCN1	Q92616	GCN1	1	2	18.67	18.31	18.67	76.2	10	99	1	1	1	0	-190.164	0.4	580.321	K695k	TMT18	694	(R)	MkIDPEAFITR	(H)
Q92616_K829k_1_1_829_829	0.808142	0.494846	0.0911667	0.1635	0.338874	0.803592	0.113	0.257667	0.458275	0.157184	-0.254333	-0.214	0.779006	1.56373	0.025	0.076	0.481	0.003	0.28	0.059	0.104	0.234	0.162	Q92616	GCN1	Q92616_K829k_1_1_829_829_GCN1	Q92616	GCN1	1	1	16.63	11.84	11.24	85.5	8	4.297	2	1	1	0	-190.161	1.6	638.039	K829k	TMT18	822	(K)	EEVQLTSkQK	(E)
Q92616_K831k_1_1_831_831	0.64968	0.991878	-0.0338333	-0.140333	0.644828	0.00787567	0.209	-0.004	0.226554	0.982029	-0.158333	-0.475667	1.3094	-0.0232517	-0.226	-0.174	-0.016	-0.015	0.096	-0.113	0.229	-0.065	-0.346	Q92616	GCN1	Q92616_K831k_1_1_831_831_GCN1	Q92616	GCN1	1	2	11.67	11.67	11.67	65.4	9	99	1	1	1	0	-190.162	1.1	593.324	K831k	TMT18	830	(K)	QkEMLQAQLDR	(E)
Q92616_K914k_1_1_914_914	0.791592	0.462643	-0.425	-0.3255	0.370929	0.930622	0.434	0.633	0.425668	0.117322	0.0666667	0.161333	0.839049	1.75887	-0.614	-0.818	0.837	-0.494	1.194	-0.947	-0.871	-0.169	-0.695	Q92616	GCN1	Q92616_K914k_1_1_914_914_GCN1	Q92616	GCN1	1	2	20.97	20.97	20.97	68.7	12	99	1	1	1	0	-190.167	-1.5	482.3	K914k	TMT18	913	(R)	LkALGTLVSHVTLR	(L)
Q92616_K965k_1_1_965_965	0.844824	0.452473	0.304	0.210667	0.28378	1.00819	-0.0986667	-0.285333	0.520259	0.0981328	-0.466	-0.757	-0.672251	-1.87622	0.296	0.373	0.049	0.391	0.128	0.259	0.377	0.131	0.024	Q92616	GCN1	Q92616_K965k_1_1_965_965_GCN1	Q92616	GCN1	1	1	18.45	18.45	18.45	77	14	18.453	2	1	1	0	-190.135	9.3	781.46	K965k	TMT18	963	(R)	VGkGEPGAAPLSAPAFSLVFPFLK	(M)
Q92616_K1134k_1_1_1134_1134	0.392509	0.889504	-0.922667	-0.273833	1.3647	0.110298	-1.22333	0.0743333	0.0431814	0.775715	-1.59067	-0.397333	-2.39744	0.294893	-0.621	0.224	-0.239	-0.536	-1.665	-0.36	-2.578	-0.401	-0.07	Q92616	GCN1	Q92616_K1134k_1_1_1134_1134_GCN1	Q92616	GCN1	1	1	13.13	13.13	13.13	80.8	7	5.279	2	1	1	0	-190.166	-1.2	586.358	K1134k	TMT18	1130	(R)	LWVVkFDK	(E)
Q92616_K1254k_1_1_1254_1254	0.742642	0.427829	0.452833	0.316333	0.451932	1.23729	-0.238333	-0.511333	0.353238	0.0579044	-0.605667	-0.983	-0.985168	-2.21849	0.531	0.318	-0.315	0.867	0.318	-0.064	0.747	0.243	0.254	Q92616	GCN1	Q92616_K1254k_1_1_1254_1254_GCN1	Q92616	GCN1	1	1	21.65	21.65	21.65	82	18	99	1	1	1	0	-190.156	2.4	837.193	K1254k	TMT18	1244	(K)	LSQYLDSSQVkPLFQFFVPDALNDR	(H)
Q92616_K1304k_1_1_1304_1304	0.859843	0.422836	0.389667	0.0533333	0.254751	1.30779	0.134	-0.538667	0.556223	0.0492273	-0.233333	-1.01033	0.613924	-2.32328	0.221	0.226	-0.668	0.521	0.317	0.164	0.889	-0.049	0.069	Q92616	GCN1	Q92616_K1304k_1_1_1304_1304_GCN1	Q92616	GCN1	1	1	20.13	20.13	20.13	82.7	17	99	1	1	1	0	-190.156	2.3	868.196	K1304k	TMT18	1290	(K)	ENVNSLLPVFEEFLkNAPNDASYDAVR	(Q)
Q92616_K1553k_1_1_1553_1553	0.845332	0.548512	0.011	0.0583333	0.282271	0.625351	0.108	0.202667	0.52207	0.236946	-0.259333	-0.269	0.669256	1.28026	-0.137	-0.009	0.169	0.017	0.205	0.149	-0.159	0.054	0.256	Q92616	GCN1	Q92616_K1553k_1_1_1553_1553_GCN1	Q92616	GCN1	1	1	13.91	11.55	11.53	74.1	10	3.117	2	1	1	0	-190.162	0.8	580.594	K1553k	TMT18	1543	(K)	LTEVLTDSHVkVQK	(A)
Q92616_K1556k_1_1_1556_1556	0.345838	0.509484	0.213667	0.143	1.52902	0.752854	0.586	0.444667	0.029579	0.176663	0.218667	-0.027	2.63979	1.48441	0.229	-0.007	0.858	-0.46	0.461	0.282	0.777	0.425	-0.187	Q92616	GCN1	Q92616_K1556k_1_1_1556_1556_GCN1	Q92616	GCN1	1	1	11.18	11.18	11.18	69.1	9	99	1	1	1	0	-190.167	-1.5	506.3	K1556k	TMT18	1554	(K)	VQkAGQQALR	(Q)
Q92616_K1959k_1_1_1959_1959	0.804016	0.436977	0.366333	0.192167	0.347943	1.11799	-0.16	-0.508333	0.448804	0.0762104	-0.527333	-0.98	-0.796137	-2.04081	0.32	0.33	-0.488	0.689	0.012	0.247	0.6	-0.083	0.385	Q92616	GCN1	Q92616_K1959k_1_1_1959_1959_GCN1	Q92616	GCN1	1	2	12.82	12.82	12.82	60	12	99	1	1	1	0	-190.154	4.3	817.494	K1959k	TMT18	1956	(K)	LGEkILPEIIPILEEGLR	(S)
Q92616_K2183k_1_1_2183_2183	0.264175	0.431042	0.174833	0.0943333	1.84999	1.21201	0.521	0.36	0.0141256	0.0613753	0.153667	-0.111667	3.12016	2.18089	0.007	-0.161	0.441	-0.103	0.304	0.691	0.311	0.234	0.148	Q92616	GCN1	Q92616_K2183k_1_1_2183_2183_GCN1	Q92616	GCN1	1	1	11.05	11.05	11.05	54.3	8	99	1	1	1	0	-190.164	0.1	399.717	K2183k	TMT18	2182	(R)	SkADYTSHLR	(S)
Q92616_K2221k_1_1_2221_2221	0.934335	0.475221	0.313833	0.127667	0.130548	0.883929	0.0616667	-0.310667	0.740375	0.130638	-0.305667	-0.782333	0.343018	-1.68763	0.193	0.174	-0.2	0.482	0.249	0.177	0.608	-0.072	0.189	Q92616	GCN1	Q92616_K2221k_1_1_2221_2221_GCN1	Q92616	GCN1	1	1	28.72	28.72	28.72	92.3	20	1.566	2	1	1	0	-190.173	-2.6	825.449	K2221k	TMT18	2200	(R)	LFNDSSPVVLEESWDALNAITkK	(L)
Q92616_K2259k_1_1_2259_2259	0.948463	0.563003	-0.233333	-0.0713333	0.102908	0.586281	-0.0533333	0.270667	0.789027	0.25925	-0.420667	-0.201	-0.276645	1.21598	-0.451	0.111	-0.238	-0.28	-0.374	-0.063	-0.343	0.115	0.315	Q92616	GCN1	Q92616_K2259k_1_1_2259_2259_GCN1	Q92616	GCN1	1	2	14.13	14.13	14.13	72.8	9	99	1	1	1	0	-190.165	-0.2	534.34	K2259k	TMT18	2259	(K)	kGVTSILPVLR	(E)
Q92616_K2418k_1_1_2418_2418	0.971828	0.615996	0.241167	0.312833	0.0601847	0.478487	0.029	0.172333	0.870593	0.332287	-0.338333	-0.299333	0.168179	1.03313	0.083	0.201	0.502	0.396	0.281	0.038	0.448	0.327	0.368	Q92616	GCN1	Q92616_K2418k_1_1_2418_2418_GCN1	Q92616	GCN1	1	1	22.39	22.39	22.39	82.8	12	99	1	1	1	0	-190.167	-1.6	654.719	K2418k	TMT18	2410	(R)	FVIQGAGAkVDAVIR	(K)
Q92616_K2572k_1_1_2572_2572	0.939988	0.532655	0.246667	0.161333	0.121071	0.663478	-0.0486667	-0.219333	0.756709	0.217031	-0.416	-0.691	-0.320563	-1.34214	0.402	0.185	-0.078	0.226	0.12	0.196	0.351	0.087	0.146	Q92616	GCN1	Q92616_K2572k_1_1_2572_2572_GCN1	Q92616	GCN1	1	1	12.33	12.33	12.33	60.3	10	12.326	2	1	1	0	-190.154	4.7	737.762	K2572k	TMT18	2568	(R)	LVAEkMIWWANK	(D)
P0DMV8_K3k_1_1_3_3	0.859843	0.508583	0.116833	0.0345	0.254932	0.756871	-0.103667	-0.268333	0.555991	0.175037	-0.471	-0.74	-0.614292	-1.49072	-0.028	0.106	-0.154	0.428	0.146	0.033	0.016	-0.129	-0.016	P0DMV8	HSPA1A	P0DMV8_K3k_1_1_3_3_HSPA1A	P0DMV8	HSPA1A	1	1	9.12	9.12	9.12	57.9	11	9.124	2	1	1	0	-190.181	-5.7	731.883	K3k	Acetyl	2	(M)	AkAAAIGIDLGTTYSCVGVFQHGK	(V)
P0DMV8_K56k_1_1_56_56	0.611377	0.635245	-1.165	-1.08583	0.732962	0.441721	-0.580667	-0.422333	0.184943	0.361642	-0.948	-0.894	-1.44983	-0.968518	-1.16	-0.514	-2.366	-0.95	-1.407	-2.343	-0.616	-0.606	-0.919	P0DMV8	HSPA1A	P0DMV8_K56k_1_1_56_56_HSPA1A	P0DMV8	HSPA1A	1	2	31.18	31.18	31.18	90.5	20	31.177	2	1	1	0	-190.162	0.6	1017.24	K56k	TMT18	50	(R)	LIGDAAkNQVALNPQNTVFDAK	(R)
P0DMV8_K71k_1_1_71_71	0.881445	0.872908	-0.235	-0.333	0.225113	0.128798	0.0926667	-0.103333	0.595508	0.743365	-0.274667	-0.575	0.552669	-0.339172	-0.371	-0.19	-0.766	-0.283	-0.231	0.052	-0.387	-0.741	0.353	P0DMV8	HSPA1A	P0DMV8_K71k_1_1_71_71_HSPA1A	P0DMV8	HSPA1A	1	2	24.6	24.6	24.6	92.4	14	99	1	1	1	0	-190.165	-0.5	745.071	K71k	TMT18	57	(K)	NQVALNPQNTVFDAkR	(L)
P0DMV8_K126k_1_1_126_126	0.982987	0.602991	0.323167	0.229167	0.0366907	0.49954	0.019	-0.169	0.918987	0.316563	-0.348333	-0.640667	0.104947	-1.06956	0.326	0.301	-0.003	0.314	0.319	0.047	0.632	0.216	0.221	P0DMV8	HSPA1A	P0DMV8_K126k_1_1_126_126_HSPA1A	P0DMV8	HSPA1A	1	1	15.04	15.04	15.04	72.5	12	3.316	2	1	1	0	-190.144	7.7	866.145	K126k	TMT18	113	(K)	AFYPEEISSMVLTkMK	(E)
P0DMV8_K159k_1_1_159_159	0.703494	0.656447	-0.657833	-0.631	0.518058	0.40862	-0.348333	-0.294667	0.303348	0.390283	-0.715667	-0.766333	-1.09953	-0.909183	-0.618	-0.132	-1.462	-0.701	-0.922	-0.16	-1.414	-0.645	-0.228	P0DMV8	HSPA1A	P0DMV8_K159k_1_1_159_159_HSPA1A	P0DMV8	HSPA1A	1	2	19.01	19.01	19.01	73.9	11	99	1	1	1	0	-190.163	0.7	682.067	K159k	TMT18	156	(R)	QATkDAGVIAGLNVLR	(I)
P0DMV8_K319k_1_1_319_319	0.982271	0.905431	-0.631667	-0.605667	0.0383645	0.0928925	0.0206667	0.0726667	0.915452	0.807435	-0.346667	-0.399	0.109547	0.252095	-0.359	-0.937	-0.085	-0.63	-0.649	-0.471	-0.744	-0.496	-1.127	P0DMV8	HSPA1A	P0DMV8_K319k_1_1_319_319_HSPA1A	P0DMV8	HSPA1A	1	1	18.27	18.27	18.27	87	10	99	1	1	1	0	-190.164	0	554.323	K319k	TMT18	312	(R)	STLEPVEkALR	(D)
P0DMV8_K328k_1_1_328_328	0.697383	0.525829	-0.0681667	-0.0203333	0.526455	0.686361	0.225667	0.321333	0.29754	0.205892	-0.141667	-0.150333	1.11378	1.37891	0.098	-0.139	0.479	-0.502	-0.048	0.286	-0.104	-0.139	0.081	P0DMV8	HSPA1A	P0DMV8_K328k_1_1_328_328_HSPA1A	P0DMV8	HSPA1A	1	1	14.12	14.05	14.05	74.6	11	99	1	1	1	0	-190.164	0.2	560.823	K328k	TMT18	326	(K)	LDkAQIHDLVLVGGSTR	(I)
P0DMV8_K348k_1_1_348_348	0.857331	0.413243	0.296833	-0.0155	0.259146	1.67375	-0.115	-0.739667	0.550623	0.0211956	-0.482333	-1.21133	-0.622855	-2.87069	0.207	0.471	-0.944	0.385	-0.078	0.387	0.409	-0.014	-0.198	P0DMV8	HSPA1A	P0DMV8_K348k_1_1_348_348_HSPA1A	P0DMV8	HSPA1A	1	2	19.52	19.52	19.52	81.7	10	99	1	1	1	0	-190.166	-1.1	526.951	K348k	Hydrogen	346	(K)	VQkLLQDFFNGR	(D)
P0DMV8_K423k_1_1_423_423	0.44757	0.88077	-0.0338333	0.153333	1.16715	0.120502	-0.424333	-0.05	0.0680536	0.757701	-0.791667	-0.521667	-2.10647	-0.319464	0.173	0.166	0.248	0.196	-0.262	-0.602	0.126	0.016	0.121	P0DMV8	HSPA1A	P0DMV8_K423k_1_1_423_423_HSPA1A	P0DMV8	HSPA1A	1	1	33.2	33.92	31.34	97.5	21	99	1	1	1	0	-190.149	3.8	987.263	K423k	TMT18	417	(R)	NSTIPTkQTQIFTTYSDNQPGVLIQVYEGER	(A)
P0DMV8_K451k_1_1_451_451	0.264175	0.819046	-0.501333	-0.2815	1.85258	0.189975	-0.581333	-0.141667	0.0140417	0.645691	-0.948667	-0.613333	-3.12409	-0.477958	-0.415	-0.226	0.036	0.009	-0.576	-1.03	-0.77	-1.025	-0.068	P0DMV8	HSPA1A	P0DMV8_K451k_1_1_451_451_HSPA1A	P0DMV8	HSPA1A	1	2	16.39	16.39	16.39	72.7	10	99	1	1	1	0	-190.165	-0.3	550.969	K451k	TMT18	448	(R)	AMTkDNNLLGR	(F)
P0DMV8_K500k_1_1_500_500	0.466915	0.52959	-0.218	-0.117333	1.10851	0.675793	-0.412	-0.210667	0.0778911	0.210963	-0.779333	-0.682333	-2.01973	-1.36196	-0.027	0.069	-0.166	-0.078	-0.218	-0.208	-0.846	-0.202	-0.3	P0DMV8	HSPA1A	P0DMV8_K500k_1_1_500_500_HSPA1A	P0DMV8	HSPA1A	1	1	11.63	11.63	11.63	62.1	9	11.631	2	1	1	0	-190.165	-0.2	614.031	K500k	TMT18	498	(K)	ANkITITNDK	(G)
P0DMV8_K526k_1_1_526_526	0.695665	0.409556	-0.468833	-0.261167	0.529857	2.1399	0.305	0.720333	0.295218	0.00724608	-0.0623333	0.248667	1.11954	3.59484	-0.875	-0.572	-0.098	-0.417	-0.088	0.062	-0.923	0.348	0.047	P0DMV8	HSPA1A	P0DMV8_K526k_1_1_526_526_HSPA1A	P0DMV8	HSPA1A	1	1	9.65	9.65	9.65	57.5	8	99	1	1	1	0	-190.163	0.8	519.273	K526k	TMT18	525	(K)	YkAEDEVQR	(E)
P0DMV8_K539k_1_1_539_539	0.85175	0.691992	-0.0946667	0.0313333	0.26994	0.35664	-0.0986667	0.153333	0.537106	0.439907	-0.466	-0.318333	-0.644637	0.81345	-0.181	-0.062	0.357	0.107	-0.239	-0.138	-0.055	0.09	-0.123	P0DMV8	HSPA1A	P0DMV8_K539k_1_1_539_539_HSPA1A	P0DMV8	HSPA1A	1	2	18.22	18.22	18.22	82.7	12	18.219	2	1	1	0	-190.161	1.4	599.58	K539k	TMT18	536	(R)	VSAkNALESYAFNMK	(S)
P0DMV8_K550k_1_1_550_550	0.708234	0.513779	0.117	0.0443333	0.506713	0.725073	-0.174667	-0.32	0.311377	0.188333	-0.542	-0.791667	-1.08018	-1.44056	0.021	0.296	-0.528	0.296	-0.118	0.038	0.169	0.177	0.004	P0DMV8	HSPA1A	P0DMV8_K550k_1_1_550_550_HSPA1A	P0DMV8	HSPA1A	1	2	20.66	20.66	20.66	83.7	16	9.013	2	1	1	0	-190.142	7.4	735.389	K550k	TMT18	540	(K)	NALESYAFNMkSAVEDEGLK	(G)
P0DMV8_K595k_1_1_595_595	0.668956	0.982952	-0.767167	-0.517	0.594872	0.0159497	-0.491	0.00933333	0.254172	0.963941	-0.858333	-0.462333	-1.22796	0.0466697	-0.686	-0.401	-0.646	-0.478	-0.571	-0.406	-2.061	-0.71	-0.181	P0DMV8	HSPA1A	P0DMV8_K595k_1_1_595_595_HSPA1A	P0DMV8	HSPA1A	1	3	13.99	13.99	13.99	69.3	6	99	1	1	1	0	-190.163	0.8	460.24	K595k	TMT18	590	(K)	DEFEHkR	(K)
P0DMV8_K628k_1_1_628_628	0.990634	0.986052	0.252167	0.250167	0.0194339	0.0130421	0.011	0.007	0.956238	0.970416	-0.356333	-0.464667	0.0566079	0.0382838	0.479	0	0.36	0.261	0.101	0.136	0.536	0.18	0.221	P0DMV8	HSPA1A	P0DMV8_K628k_1_1_628_628_HSPA1A	P0DMV8	HSPA1A	1	2	30.82	30.82	28.18	84.7	22	99	1	1	1	0	-190.143	4.6	932.662	K628k	TMT18	598	(K)	ELEQVCNPIISGLYQGAGGPGPGGFGAQGPkGGSGSGPTIEEVD	(-)
P11142_K3k_1_1_3_3	0.579626	0.585766	0.1835	0.4425	0.81361	0.536088	-0.237	0.281	0.1536	0.291013	-0.604333	-0.190667	-1.5754	1.13194	0.422	0.261	1.091	0.223	0.129	-0.069	0.135	0.496	0.162	P11142	HSPA8	P11142_K3k_1_1_3_3_HSPA8	P11142	HSPA8	1	1	28.22	28.22	28.22	91.3	19	28.218	2	1	1	0	-190.166	-0.5	735.381	K3k	Acetyl	2	(M)	SkGPAVGIDLGTTYSCVGVFQHGK	(V)
P11142_K56k_1_1_56_56	0.790219	0.725859	0.186	0.3225	0.376188	0.311682	-0.147333	0.125667	0.420544	0.487886	-0.514667	-0.346	-0.84877	0.727737	0.19	0.136	0.407	0.453	-0.049	0.046	0.34	0.501	0.248	P11142	HSPA8	P11142_K56k_1_1_56_56_HSPA8	P11142	HSPA8	1	1	22.43	22.43	22.43	88.4	17	22.433	2	1	1	0	-174.165	1.5	764.915	K56k M61m	TMT18	50	(R)	LIGDAAkNQVAmNPTNTVFDAK	(R)
P11142_K71k_1_1_71_71	0.962204	0.409556	0.0263333	0.357	0.0752219	1.99958	-0.0313333	0.63	0.840965	0.0100096	-0.398667	0.158333	-0.207249	3.3723	0.03	0.115	0.962	-0.019	-0.126	0.165	-0.007	0.441	0.613	P11142	HSPA8	P11142_K71k_1_1_71_71_HSPA8	P11142	HSPA8	1	5	26.26	26.26	26.26	94	14	99	1	1	1	0	-190.166	-0.6	742.053	K71k	TMT18	57	(K)	NQVAMNPTNTVFDAkR	(L)
P11142_K108k_1_1_108_108	0.797093	0.713546	0.0245	0.188167	0.359571	0.328724	-0.148333	0.179	0.436947	0.469111	-0.515667	-0.292667	-0.817934	0.760578	0.315	-0.218	0.671	0.199	-0.142	0.036	-0.043	0.046	0.116	P11142	HSPA8	P11142_K108k_1_1_108_108_HSPA8	P11142	HSPA8	1	2	13.46	13.46	9.81	77.9	8	6.779	2	1	1	0	-190.162	1	635.032	K108k	TMT18	103	(K)	VQVEYkGETK	(S)
P11142_K128k_1_1_128_128	0.43834	0.904031	-0.2115	-0.0291667	1.19198	0.0945677	-0.313667	0.051	0.064272	0.804326	-0.681	-0.420667	-2.14312	0.256265	-0.019	0.05	0.297	-0.195	-0.35	-0.411	-0.344	-0.016	-0.292	P11142	HSPA8	P11142_K128k_1_1_128_128_HSPA8	P11142	HSPA8	1	2	16.25	16.25	15.17	76.6	10	15.17	2	1	1	0	-190.166	-1.1	659.043	K128k	TMT18	127	(K)	MkEIAEAYLGK	(T)
P11142_K159k_1_1_159_159	0.941744	0.461813	0.078	0.244667	0.11809	0.934911	0.0486667	0.382	0.761921	0.116169	-0.318667	-0.0896667	0.313437	1.76539	-0.1	0.235	0.805	0.026	0.128	0.156	0.023	0.371	0.131	P11142	HSPA8	P11142_K159k_1_1_159_159_HSPA8	P11142	HSPA8	1	3	14.85	14.85	14.85	63.7	11	99	1	1	1	0	-190.171	-3.4	682.723	K159k	TMT18	156	(R)	QATkDAGTIAGLNVLR	(I)
P11142_K187k_1_1_187_187	0.548741	0.445297	0.562167	0.524667	0.885875	1.04645	-0.288333	-0.363333	0.130054	0.0898566	-0.655667	-0.835	-1.68608	-1.93374	0.543	0.577	0.304	0.999	0.42	0.419	0.415	0.254	0.471	P11142	HSPA8	P11142_K187k_1_1_187_187_HSPA8	P11142	HSPA8	1	1	18.05	18.05	18.05	83.3	11	1.752	2	1	1	0	-190.161	1.4	628.368	K187k	TMT18	172	(R)	IINEPTAAAIAYGLDkK	(V)
P11142_K246k_1_1_246_246	0.620752	0.530621	0.103833	0.463167	0.712372	0.669904	-0.415	0.303667	0.193923	0.213844	-0.782333	-0.168	-1.41735	1.35249	-0.117	0.36	0.61	0.691	-0.555	-0.174	0.418	0.579	0.656	P11142	HSPA8	P11142_K246k_1_1_246_246_HSPA8	P11142	HSPA8	1	3	15.3	15.3	15.3	67.5	10	99	1	1	1	0	-190.165	-0.3	453.249	K246k	TMT18	237	(R)	MVNHFIAEFkR	(K)
P11142_K257k_1_1_257_257	0.932098	0.573254	0.218333	0.125	0.138071	0.562168	-0.086	-0.272667	0.727662	0.274051	-0.453333	-0.744333	-0.36063	-1.17583	0.205	0.089	0.18	0.49	0.414	0.438	-0.326	0.234	-0.448	P11142	HSPA8	P11142_K257k_1_1_257_257_HSPA8	P11142	HSPA8	1	1	9.02	3.13	0.69	73.7	5	99	1	1	1	0	-190.165	-0.3	427.236	K257k	TMT18	252	(K)	DISENkR	(A)
P11142_K319k_1_1_319_319	0.846038	0.982569	0.342167	0.284333	0.281182	0.0163395	0.107667	-0.008	0.523381	0.963076	-0.259667	-0.479667	0.667092	-0.0477898	0.265	0.153	0.174	0.447	0.311	0.305	0.572	0.27	0.397	P11142	HSPA8	P11142_K319k_1_1_319_319_HSPA8	P11142	HSPA8	1	2	15.13	15.13	15.13	77.8	9	99	1	1	1	0	-190.164	-0.1	539.648	K319k	TMT18	312	(R)	GTLDPVEkALR	(D)
P11142_K328k_1_1_328_328	0.767852	0.478315	0.255167	0.355333	0.409346	0.868289	0.146333	0.346667	0.389632	0.135429	-0.221	-0.125	0.909274	1.66365	0.34	0.148	0.87	0.058	0.422	0.412	0.151	0.489	0.227	P11142	HSPA8	P11142_K328k_1_1_328_328_HSPA8	P11142	HSPA8	1	2	22.97	22.97	22.97	90.3	13	99	1	1	1	0	-190.163	0.3	564.821	K328k	TMT18	326	(K)	LDkSQIHDIVLVGGSTR	(I)
P11142_K348k_1_1_348_348	0.942855	0.990425	0.445333	0.48	0.116842	0.00927265	-0.0813333	-0.012	0.764113	0.978875	-0.448667	-0.483667	-0.310445	-0.0273332	0.979	-0.062	1.118	0.541	0.209	0.484	0.521	0.801	-0.497	P11142	HSPA8	P11142_K348k_1_1_348_348_HSPA8	P11142	HSPA8	1	1	8.78	8.78	5.65	62.5	9	5.648	2	1	1	0	-190.168	-1.9	544.07	K348k	TMT18	346	(K)	IQkLLQDFFNGK	(E)
P11142_K357k_1_1_357_357	0.884632	0.752924	0.544167	0.5315	0.216952	0.274332	-0.0803333	-0.105667	0.606803	0.531702	-0.447667	-0.577333	-0.535473	-0.654124	0.702	0.444	0.569	0.607	0.447	0.466	0.599	0.429	0.438	P11142	HSPA8	P11142_K357k_1_1_357_357_HSPA8	P11142	HSPA8	1	2	16.54	14.63	14.14	80.8	12	6.328	2	1	1	0	-190.148	7.1	572.832	K357k	TMT18	349	(K)	LLQDFFNGkELNK	(S)
P11142_K361k_1_1_361_361	0.511772	0.506278	0.237833	0.252833	0.972727	0.762264	-0.284333	-0.254333	0.106481	0.172876	-0.651667	-0.726	-1.8173	-1.49919	0.297	0.439	-0.035	0.404	0.025	-0.032	0.294	0.325	0.087	P11142	HSPA8	P11142_K361k_1_1_361_361_HSPA8	P11142	HSPA8	1	1	19.01	19.01	19.01	73.7	17	19.012	2	1	1	0	-190.155	2.6	694.181	K361k	TMT18	358	(K)	ELNkSINPDEAVAYGAAVQAAILSGDK	(S)
P11142_K423k_1_1_423_423	0.994261	0.610686	0.294833	0.3715	0.012514	0.486549	0.00566667	0.159	0.971597	0.326175	-0.361667	-0.312667	0.0367284	1.04712	0.25	0.295	0.473	0.331	0.113	0.457	0.323	0.383	0.497	P11142	HSPA8	P11142_K423k_1_1_423_423_HSPA8	P11142	HSPA8	1	2	31.72	30.97	28.73	91.6	26	99	1	1	1	0	-190.168	-1	987.753	K423k	TMT18	417	(R)	NTTIPTkQTQTFTTYSDNQPGVLIQVYEGER	(A)
P11142_K451k_1_1_451_451	1	0.445819	0.225333	0.457833	4.82164e-17	1.03242	-2.26623e-17	0.465	1	0.0928072	-0.367333	-0.00666667	-1.59277e-16	1.91267	0.293	0.133	1.115	0.25	0.278	0.163	0.235	0.753	0.203	P11142	HSPA8	P11142_K451k_1_1_451_451_HSPA8	P11142	HSPA8	1	5	11.27	11.27	11.27	58.1	9	11.272	2	1	1	0	-190.164	0.2	482.529	K451k	TMT18	448	(R)	AMTkDNNLLGK	(F)
P11142_K458k_1_1_458_458	0.687719	0.445297	0.193167	0.106833	0.548689	1.04435	-0.187	-0.359667	0.28269	0.0902931	-0.554333	-0.831333	-1.15125	-1.93058	0.207	0.193	-0.26	0.46	0.015	0.003	0.281	-0.138	0.179	P11142	HSPA8	P11142_K458k_1_1_458_458_HSPA8	P11142	HSPA8	1	4	22.79	22.79	22.79	88.3	15	99	1	1	1	0	-190.151	5.5	790.779	K458k	TMT18	452	(K)	DNNLLGkFELTGIPPAPR	(G)
P11142_K507k_1_1_507_507	0.241308	0.573254	0.115333	0.194167	1.96868	0.561283	-0.480667	-0.323	0.0107477	0.274611	-0.848	-0.794667	-3.3016	-1.17435	0.326	0.291	0.608	0.45	-0.224	-0.035	-0.116	-0.5	-0.01	P11142	HSPA8	P11142_K507k_1_1_507_507_HSPA8	P11142	HSPA8	1	2	18.01	9.43	9.2	89.1	7	99	1	1	1	0	-190.165	-0.8	479.277	K507k	TMT18	501	(K)	ITITNDkGR	(L)
P11142_K512k_1_1_512_512	0.94312	0.471346	0.267167	0.4925	0.116133	0.897527	-0.0643333	0.386333	0.765362	0.126612	-0.431667	-0.0853333	-0.308741	1.70843	0.469	-0.049	1.007	0.478	0.235	0.478	-0.008	0.477	0.573	P11142	HSPA8	P11142_K512k_1_1_512_512_HSPA8	P11142	HSPA8	1	4	8.5	4.99	2.95	59.7	6	99	1	1	1	0	-190.165	-0.8	368.528	K512k	Hydrogen	510	(R)	LSkEDIER	(M)
P11142_K524k_1_1_524_524	0.705203	0.739729	0.315	0.352333	0.513144	0.292913	-0.204	-0.129333	0.306801	0.509433	-0.571333	-0.601	-1.09116	-0.69104	0.734	0.262	0.309	0.255	0.387	0.096	0.156	0.267	0.287	P11142	HSPA8	P11142_K524k_1_1_524_524_HSPA8	P11142	HSPA8	1	2	15.63	15.63	15.63	82.6	7	2	2	1	1	0	-190.165	-0.7	616.677	K524k	TMT18	518	(R)	MVQEAEkYK	(A)
P11142_K539k_1_1_539_539	0.917033	0.553373	0.372333	0.507167	0.162894	0.608139	-0.062	0.207667	0.687237	0.246525	-0.429333	-0.264	-0.417493	1.25206	0.269	0.522	0.469	0.419	0.32	0.42	0.284	0.668	0.696	P11142	HSPA8	P11142_K539k_1_1_539_539_HSPA8	P11142	HSPA8	1	3	16.4	13.67	16.4	80.4	11	16.402	2	1	1	0	-190.163	0.5	607.577	K539k	TMT18	536	(K)	VSSkNSLESYAFNMK	(A)
P11142_K550k_1_1_550_550	0.555684	0.804117	0.156333	0.325167	0.871121	0.208411	-0.230667	0.107	0.134549	0.618855	-0.598	-0.364667	-1.6636	0.517798	0.269	0.272	0.773	0.274	-0.028	0.053	0.098	0.248	0.115	P11142	HSPA8	P11142_K550k_1_1_550_550_HSPA8	P11142	HSPA8	1	1	21.12	21.12	21.12	90.1	15	10.296	2	1	1	0	-190.169	-1.9	700.358	K550k	TMT18	540	(K)	NSLESYAFNMkATVEDEK	(L)
P11142_K557k_1_1_557_557	0.743195	0.455785	-0.2615	-0.3725	0.450965	0.989399	-0.185667	-0.407667	0.354026	0.102471	-0.553	-0.879333	-0.983465	-1.84789	-0.35	-0.155	-0.675	-0.001	-0.057	-0.582	-0.424	-0.183	-0.871	P11142	HSPA8	P11142_K557k_1_1_557_557_HSPA8	P11142	HSPA8	1	1	10.46	10.46	10.46	67.2	10	10.458	2	1	1	0	-190.162	1	647.37	K557k	TMT18	551	(K)	ATVEDEkLQGK	(I)
P11142_K573k_1_1_573_573	0.705581	0.510585	0.431167	0.299667	0.51162	0.742828	-0.158333	-0.421333	0.307879	0.180789	-0.525667	-0.893	-1.08856	-1.46862	0.633	0.499	-0.585	0.399	0.378	0.301	0.377	0.426	0.426	P11142	HSPA8	P11142_K573k_1_1_573_573_HSPA8	P11142	HSPA8	1	1	14.68	14.68	14.68	74.2	12	14.684	2	1	1	0	-190.163	0.5	832.798	K573k	TMT18	570	(K)	ILDkCNEIINWLDK	(N)
P11142_K589k_1_1_589_589	0.911591	0.996183	0.4435	0.4785	0.170869	0.00432474	-0.0676667	0.00233333	0.674732	0.990091	-0.435	-0.469333	-0.435379	0.0128194	0.456	0.363	0.449	0.613	0.562	0.355	0.312	0.276	0.714	P11142	HSPA8	P11142_K589k_1_1_589_589_HSPA8	P11142	HSPA8	1	1	12.93	12.93	12.93	65.8	12	12.934	2	1	1	0	-190.167	-1.3	617.821	K589k	TMT18	584	(K)	NQTAEkEEFEHQQK	(E)
P11142_K597k_1_1_597_597	0.705203	0.558099	0.343	0.577667	0.512316	0.594728	-0.188	0.281333	0.307386	0.254257	-0.555333	-0.190333	-1.08975	1.22996	0.732	0.257	1.084	0.322	0.266	0.274	0.207	0.641	0.43	P11142	HSPA8	P11142_K597k_1_1_597_597_HSPA8	P11142	HSPA8	1	2	11.45	11.45	11.45	41.1	9	11.451	2	1	1	0	-190.159	2.4	574.808	K597k	TMT18	590	(K)	EEFEHQQkELEK	(V)
P11142_K601k_1_1_601_601	0.403157	0.816951	0.415333	0.686667	1.33607	0.192874	-0.406667	0.136	0.0461245	0.641396	-0.774	-0.335667	-2.3553	0.484277	0.902	0.552	1.286	0.402	0.216	0.256	0.164	0.727	0.251	P11142	HSPA8	P11142_K601k_1_1_601_601_HSPA8	P11142	HSPA8	1	2	21.69	16.85	21.69	81.5	11	21.69	2	1	1	0	-190.164	0.2	722.753	K601k	TMT18	598	(K)	ELEkVCNPIITK	(L)
P54652_K515k_1_1_515_515	0.400181	0.41541	0.150333	0.2915	1.34306	1.6513	0.490667	0.773	0.0453878	0.0223205	0.123333	0.301333	2.36559	2.83674	-0.016	0.181	1.15	-0.45	0.225	0.334	0.628	0.253	0.631	P54652	HSPA2	P54652_K515k_1_1_515_515_HSPA2	P54652	HSPA2	1	1	5.18	5.18	5.18	53.6	6	99	1	1	1	0	-190.168	-2.6	460.585	K515k	TMT18	513	(R)	LSkDDIDR	(M)
A0A2R8Y422_K6k_1_1_6_6	0.938284	0.436977	-0.0813333	0.209833	0.1249	1.11832	-0.066	0.516333	0.750066	0.0761522	-0.433333	0.0446667	-0.329673	2.04131	-0.177	0.354	0.857	-0.322	-0.111	-0.059	-0.173	0.194	0.353	A0A2R8Y422	RPS27AP5	A0A2R8Y422_K6k_1_1_6_6_RPS27AP5	A0A2R8Y422	RPS27AP5	1	2	5.37	5.37	5.37	44.2	8	5.371	2	1	1	0	-174.19	-10	678.723	K6k M9m	TMT18	1	(-)	MQIFVkTLmGK	(T)
P0CG48_K82k_1_1_82_82	0.932741	0.851924	-0.0555	0.000333333	0.135768	0.15216	-0.0523333	0.0593333	0.73153	0.704434	-0.419667	-0.412333	-0.355259	0.393466	-0.007	-0.029	0.017	-0.052	-0.22	0.052	-0.077	-0.016	0.089	P0CG48	UBC	P0CG48_K82k_1_1_82_82_UBC	P0CG48	UBC	1	3	19.39	19.39	19.39	91.4	11	8.716	2	1	1	0	-190.161	1.3	701.415	K82k	TMT18	75	(R)	GGMQIFVkTLTGK	(T)
P0CG48_K87k_1_1_87_87	0.734634	0.563487	-0.177667	0.0861667	0.4636	0.584749	-0.183333	0.344333	0.343875	0.260166	-0.550667	-0.127333	-1.00564	1.21344	0.208	-0.189	0.812	-0.277	-0.236	-0.141	-0.431	0.199	-0.236	P0CG48	UBC	P0CG48_K87k_1_1_87_87_UBC	P0CG48	UBC	1	2	25.02	25.02	25.02	71.2	18	3.423	3	1	1	0	-190.161	0.7	968.541	K87k	Hydrogen	75	(R)	GGMQIFVKTLTGkTITLEVEPSDTIENVK	(A)
P62979_K6k_1_1_6_6	0.779121	0.632263	0.106333	0.254667	0.394098	0.447743	-0.124667	0.172	0.403554	0.356662	-0.492	-0.299667	-0.881615	0.979191	0.232	0.16	0.566	0.114	0.008	0.127	-0.003	0.326	0.13	P62979	RPS27A	P62979_K6k_1_1_6_6_RPS27A	P62979	RPS27A	1	103	17.59	17.59	13.12	88.3	10	13.124	2	1	1	0	-190.167	-1.3	663.399	K6k	TMT18	1	(-)	MQIFVkTLTGK	(T)
P62979_K11k_1_1_11_11	0.926678	0.92412	0.2715	0.283667	0.148315	0.0732957	-0.055	-0.0306667	0.710698	0.844704	-0.422333	-0.502333	-0.384323	-0.202455	0.302	0.257	0.235	0.338	0.177	0.196	0.359	0.331	0.239	P62979	RPS27A	P62979_K11k_1_1_11_11_RPS27A	P62979	RPS27A	1	69	30.4	30.4	30.4	90.1	19	30.402	2	1	1	0	-190.166	-0.4	1004.23	K11k	TMT18	7	(K)	TLTGkTITLEVEPSDTIENVK	(A)
P62979_K27k_1_1_27_27	0.50946	0.477689	0.388167	0.416333	0.978	0.871964	0.301667	0.358	0.105196	0.134288	-0.0656667	-0.113667	1.82522	1.66929	0.244	0.007	0.926	0.461	0.547	0.499	0.571	0.513	0.347	P62979	RPS27A	P62979_K27k_1_1_27_27_RPS27A	P62979	RPS27A	1	5	26.95	26.95	26.95	97.1	16	2.691	2	1	1	0	-190.161	1.2	903.845	K27k	TMT18	12	(K)	TITLEVEPSDTIENVkAK	(I)
P62979_K29k_1_1_29_29	0.557001	0.426203	-0.0335	0.0443333	0.866422	1.25131	0.306333	0.462	0.136012	0.0560649	-0.061	-0.00966667	1.65643	2.23933	-0.237	-0.24	0.6	-0.083	0.449	0.026	-0.116	-0.069	0.295	P62979	RPS27A	P62979_K29k_1_1_29_29_RPS27A	P62979	RPS27A	1	5	28.94	28.87	28.94	95.4	19	2.273	3	1	1	0	-190.167	-0.7	875.252	K29k	TMT18	12	(K)	TITLEVEPSDTIENVKAkIQDK	(E)
P62979_K33k_1_1_33_33	0.854138	0.676094	0.269667	0.202833	0.265796	0.380578	-0.0946667	-0.228333	0.542255	0.416315	-0.462	-0.7	-0.6363	-0.857952	0.201	0.318	-0.506	0.432	0.291	0.257	0.119	0.295	0.477	P62979	RPS27A	P62979_K33k_1_1_33_33_RPS27A	P62979	RPS27A	1	11	18.81	11.7	18.81	78.3	11	99	1	1	1	0	-190.166	-0.7	648.015	K33k	TMT18	30	(K)	IQDkEGIPPDQQR	(L)
P62979_K48k_1_1_48_48	0.94454	0.523497	0.248167	0.151167	0.112406	0.695621	-0.0443333	-0.238333	0.771958	0.201548	-0.411667	-0.71	-0.299761	-1.39372	0.165	0.26	-0.159	0.386	0.156	0.197	0.325	0.082	0.173	P62979	RPS27A	P62979_K48k_1_1_48_48_RPS27A	P62979	RPS27A	1	223	32.17	32.17	32.17	88.9	19	32.173	2	1	1	0	-190.169	-1.1	836.872	K48k	TMT18	43	(R)	LIFAGkQLEDGRTLSDYNIQKESTLHLVLR	(L)
P62979_K63k_1_1_63_63	0.95066	0.530086	0.396833	0.259167	0.0977172	0.673098	0.0396667	-0.235667	0.798514	0.212277	-0.327667	-0.707333	0.263868	-1.35763	0.257	0.421	-0.076	0.453	0.286	0.458	0.506	0.228	0.272	P62979	RPS27A	P62979_K63k_1_1_63_63_RPS27A	P62979	RPS27A	1	180	30.62	30.62	30.62	92.3	17	99	1	1	1	0	-190.163	0.3	637.857	K63k	TMT18	55	(R)	TLSDYNIQkESTLHLVLR	(L)
P62979_K104k_1_1_104_104	0.56632	0.48639	0.1515	0.222333	0.845543	0.829671	0.291667	0.433333	0.142711	0.148023	-0.0756667	-0.0383333	1.6245	1.60416	-0.245	0.211	0.62	0.051	0.107	0.349	0.436	0.819	-0.122	P62979	RPS27A	P62979_K104k_1_1_104_104_RPS27A	P62979	RPS27A	1	1	7.86	7.86	7.86	62.6	7	7.862	2	1	1	0	-190.165	-0.3	574.026	K104k	TMT18	100	(K)	LAVLkYYK	(V)
P62979_K107k_1_1_107_107	0.978517	0.566607	0.216333	0.379833	0.0465143	0.576123	0.0366667	0.363667	0.898433	0.265385	-0.330667	-0.108	0.13173	1.19912	0.711	-0.281	1.007	0.164	0.421	0.429	-0.146	0.465	0.213	P62979	RPS27A	P62979_K107k_1_1_107_107_RPS27A	P62979	RPS27A	1	1	11.65	11.65	11.65	62.6	8	11.645	2	1	1	0	-190.165	-0.5	613.336	K107k	TMT18	105	(K)	YYkVDENGK	(I)
P62979_K113k_1_1_113_113	0.586355	0.41541	0.957	1.12617	0.788861	1.63359	0.386	0.724333	0.162607	0.0232494	0.0186667	0.252667	1.53712	2.81001	0.877	0.302	1.765	1.113	1.36	0.797	1.293	1.178	1.522	P62979	RPS27A	P62979_K113k_1_1_113_113_RPS27A	P62979	RPS27A	1	6	20.46	20.46	20.46	83.6	11	20.462	2	1	1	0	-190.163	0.6	549.309	K113k	TMT18	105	(K)	YYKVDENGkISR	(L)
P62979_K6kK11k_2_2_6_11	0.748523	0.453245	-0.254	0.0225	0.442598	1.00528	-0.160667	0.392333	0.360912	0.0987926	-0.528	-0.0793333	-0.968696	1.87183	0.072	-0.33	0.532	-0.263	-0.256	-0.318	-0.429	0.153	-0.029	P62979	RPS27A	P62979_K6kK11k_2_2_6_11_RPS27A	P62979	RPS27A	1	1	24.32	24.32	5.8	81.9	20	10.508	3	2	2	0	-364.336	-0.6	972.538	M1m K6k K11k	TMT18	1	(-)	mQIFVkTLTGkTITLEVEPSDTIENVK	(A)
A0A6Q8PGB0_K32k_1_1_32_32	0.93479	0.627138	-0.144833	-0.336833	0.129521	0.456731	0.0943333	-0.289667	0.742128	0.349356	-0.273	-0.761333	0.3406	-0.995052	-0.126	0.225	-0.035	-0.675	-0.477	-0.101	0.285	-0.589	-0.821	A0A6Q8PGB0	POLR2A	A0A6Q8PGB0_K32k_1_1_32_32_POLR2A	A0A6Q8PGB0	POLR2A	1	1	21.87	21.87	21.87	83.7	12	99	1	1	1	0	-190.176	-6.1	636.025	K32k	TMT18	21	(R)	VQFGVLSPDELkR	(M)
A0A6Q8PGB0_K226k_1_1_226_226	0.798203	0.53346	-0.696667	-0.6	0.357553	0.661989	0.148667	0.342	0.438983	0.217777	-0.218667	-0.129667	0.814163	1.33973	-1.037	-0.751	-0.8	-0.525	-0.59	-0.789	-0.488	-0.534	0.047	A0A6Q8PGB0	POLR2A	A0A6Q8PGB0_K226k_1_1_226_226_POLR2A	A0A6Q8PGB0	POLR2A	1	1	12.55	12.55	12.55	74.8	6	99	1	1	1	0	-190.164	0.4	449.601	K226k	TMT18	221	(R)	VHEIFkR	(I)
A0A6Q8PGB0_K285k_1_1_285_285	0.435843	0.758129	-0.465833	-0.383833	1.20989	0.267857	-0.347667	-0.183667	0.0616749	0.539688	-0.715	-0.655333	-2.16953	-0.641117	-0.281	-0.258	-1.155	-0.337	-0.831	-0.426	-0.662	-0.209	-0.063	A0A6Q8PGB0	POLR2A	A0A6Q8PGB0_K285k_1_1_285_285_POLR2A	A0A6Q8PGB0	POLR2A	1	2	15.4	15.4	15.32	80.6	10	99	1	1	1	0	-190.165	-0.4	605.697	K285k	TMT18	280	(K)	LADIVkINNQLR	(R)
A0A6Q8PGB0_K417k_1_1_417_417	0.883556	0.445297	-0.403667	-0.246833	0.219556	1.03741	0.104	0.417667	0.603176	0.0917475	-0.263333	-0.054	0.540976	1.92016	-0.382	-0.255	0.275	-0.73	-0.11	-0.39	-0.555	-0.075	-0.314	A0A6Q8PGB0	POLR2A	A0A6Q8PGB0_K417k_1_1_417_417_POLR2A	A0A6Q8PGB0	POLR2A	1	2	21.12	20.89	18.93	89.4	12	99	1	1	1	0	-190.162	1.1	629.014	K417k	TMT18	409	(R)	GNSQYPGAkYIIR	(D)
A0A6Q8PGB0_K445k_1_1_445_445	0.332338	0.691621	-0.734333	-0.316667	1.58891	0.357069	-0.643333	0.192	0.0257685	0.439472	-1.01067	-0.279667	-2.72855	0.814255	-0.533	-0.21	0.215	-0.495	-0.821	-0.785	-1.562	-0.285	-0.592	A0A6Q8PGB0	POLR2A	A0A6Q8PGB0_K445k_1_1_445_445_POLR2A	A0A6Q8PGB0	POLR2A	1	2	15.09	15.09	15.09	65.6	10	99	1	1	1	0	-190.164	0.3	516.032	K445k	TMT18	435	(K)	PSDLHLQTGYkVER	(H)
A0A6Q8PGB0_K581k_1_1_581_581	0.523314	0.666765	-0.113833	-0.362333	0.94666	0.393972	0.305	-0.192	0.113068	0.403672	-0.0623333	-0.663667	1.77809	-0.882538	-0.218	-0.044	-0.565	-0.537	0.097	0.033	-0.014	-0.683	-0.127	A0A6Q8PGB0	POLR2A	A0A6Q8PGB0_K581k_1_1_581_581_POLR2A	A0A6Q8PGB0	POLR2A	1	2	13.83	13.83	13.83	76.4	7	99	1	1	1	0	-190.164	0.4	512.99	K581k	TMT18	574	(K)	VPQPAILkPR	(P)
A0A6Q8PGB0_K707k_1_1_707_707	0.932618	0.786417	-0.196833	-0.274667	0.136877	0.228761	0.053	-0.102667	0.729664	0.590526	-0.314333	-0.574333	0.357848	-0.560851	-0.23	-0.118	-0.06	-0.322	-0.065	-0.182	-0.264	-0.401	-0.517	A0A6Q8PGB0	POLR2A	A0A6Q8PGB0_K707k_1_1_707_707_POLR2A	A0A6Q8PGB0	POLR2A	1	1	11.39	11.18	11.39	61.7	9	1.59	2	1	1	0	-190.167	-1.5	692.063	K707k	TMT18	698	(K)	TYQDIQNTIkK	(A)
A0A6Q8PGB0_K710k_1_1_710_710	0.331621	0.674382	-0.847833	-0.548833	1.59643	0.383161	-0.445	0.153	0.0253261	0.413846	-0.812333	-0.318667	-2.73972	0.862711	-0.48	-0.681	-0.668	-0.715	-1.085	-1.239	-0.887	-0.275	-0.474	A0A6Q8PGB0	POLR2A	A0A6Q8PGB0_K710k_1_1_710_710_POLR2A	A0A6Q8PGB0	POLR2A	1	1	12.74	12.74	12.74	67	10	12.742	2	1	1	0	-190.162	1.3	665.398	K710k	TMT18	709	(K)	AkQDVIEVIEK	(A)
A0A6Q8PGB0_K758k_1_1_758_758	0.557711	0.471346	-0.383667	-0.0005	0.864713	0.898386	-0.394	0.372333	0.136549	0.126361	-0.761333	-0.0993333	-1.65382	1.70974	0.14	-0.279	0.455	-0.421	-0.147	-0.731	-0.864	-0.046	0.148	A0A6Q8PGB0	POLR2A	A0A6Q8PGB0_K758k_1_1_758_758_POLR2A	A0A6Q8PGB0	POLR2A	1	3	17.81	17.81	17.81	78.4	13	17.809	2	1	1	0	-190.164	0	621.581	K758k	TMT18	752	(K)	TGSSAQkSLSEYNNFK	(S)
A0A6Q8PGB0_K767k_1_1_767_767	0.632579	0.843992	-0.547833	-0.490167	0.682194	0.160174	-0.221667	-0.106333	0.207877	0.691554	-0.589	-0.578	-1.3694	-0.411706	-0.47	-0.305	-0.762	-0.536	-0.685	-0.468	-0.823	0.027	-0.895	A0A6Q8PGB0	POLR2A	A0A6Q8PGB0_K767k_1_1_767_767_POLR2A	A0A6Q8PGB0	POLR2A	1	1	20.79	20.86	20.79	83.3	13	20.787	2	1	1	0	-190.161	1.1	646.6	K767k	TMT18	759	(K)	SLSEYNNFkSMVVSGAK	(G)
A0A6Q8PGB0_K775k_1_1_775_775	0.760385	0.426203	-0.361667	-0.155833	0.422412	1.27567	0.236667	0.648333	0.378084	0.0530069	-0.130667	0.176667	0.932766	2.27553	-0.448	-0.048	0.348	-0.944	-0.399	-0.404	0.073	0.428	-0.271	A0A6Q8PGB0	POLR2A	A0A6Q8PGB0_K775k_1_1_775_775_POLR2A	A0A6Q8PGB0	POLR2A	1	1	4.19	4.19	4.19	43	9	4.192	2	1	1	0	-190.167	-1.8	591.677	K775k	TMT18	768	(K)	SMVVSGAkGSK	(I)
A0A6Q8PGB0_K796k_1_1_796_796	0.896848	0.625663	0.0515	-0.00433333	0.195275	0.461012	-0.0996667	-0.211333	0.637859	0.34593	-0.467	-0.683	-0.48905	-1.00258	0.222	0.045	-0.506	0.037	-0.34	-0.028	0.373	0.036	0.14	A0A6Q8PGB0	POLR2A	A0A6Q8PGB0_K796k_1_1_796_796_POLR2A	A0A6Q8PGB0	POLR2A	1	2	31.32	31.32	31.32	92.7	17	99	1	1	1	0	-190.162	0.9	618.357	K796k	TMT18	779	(K)	INISQVIAVVGQQNVEGkR	(I)
A0A6Q8PGB0_K803k_1_1_803_803	0.987569	0.51919	-0.0626667	0.0536667	0.028528	0.708394	0.0146667	0.247333	0.936423	0.195707	-0.352667	-0.224333	0.082295	1.41408	-0.224	-0.102	0.258	0.116	-0.313	0.09	0.057	0.014	0.26	A0A6Q8PGB0	POLR2A	A0A6Q8PGB0_K803k_1_1_803_803_POLR2A	A0A6Q8PGB0	POLR2A	1	1	13.4	9.53	5.56	71.5	7	99	1	1	1	0	-190.163	0.5	473.944	K803k	TMT18	798	(R)	IPFGFkHR	(T)
A0A6Q8PGB0_K812k_1_1_812_812	0.913318	0.477689	-0.544167	-0.301	0.168474	0.871144	-0.158333	0.328	0.678463	0.134541	-0.525667	-0.143667	-0.430027	1.66804	-0.544	-0.141	-0.126	-0.71	-0.082	-0.261	-1.527	-0.035	-0.25	A0A6Q8PGB0	POLR2A	A0A6Q8PGB0_K812k_1_1_812_812_POLR2A	A0A6Q8PGB0	POLR2A	1	1	23.66	23.66	23.66	78.9	14	99	1	1	1	0	-190.164	0.1	549.037	K812k	TMT18	806	(R)	TLPHFIkDDYGPESR	(G)
A0A6Q8PGB0_K866k_1_1_866_866	0.898023	0.815553	-0.474	-0.453167	0.192994	0.195031	0.0873333	0.129	0.641219	0.638218	-0.28	-0.342667	0.484098	0.488967	-0.479	-0.48	0.186	-0.594	-0.551	-0.633	-0.107	-0.51	-0.842	A0A6Q8PGB0	POLR2A	A0A6Q8PGB0_K866k_1_1_866_866_POLR2A	A0A6Q8PGB0	POLR2A	1	3	15.33	15.33	15.33	78.7	10	15.327	2	1	1	0	-190.166	-0.8	663.057	K866k	TMT18	864	(R)	LIkSMESVMVK	(Y)
A0A6Q8PGB0_K910k_1_1_910_910	0.970187	0.480437	-0.2775	-0.403167	0.0638014	0.853234	-0.029	-0.280333	0.863373	0.140206	-0.396333	-0.752	-0.177671	-1.64051	-0.273	-0.092	-0.648	-0.424	-0.172	-0.454	-0.25	-0.566	-0.416	A0A6Q8PGB0	POLR2A	A0A6Q8PGB0_K910k_1_1_910_910_POLR2A	A0A6Q8PGB0	POLR2A	1	1	28.1	28.1	26.16	94.4	18	6.921	2	1	1	0	-190.165	-0.3	823.185	K910k	TMT18	891	(R)	YGEDGLAGESVEFQNLATLkPSNK	(A)
A0A6Q8PGB0_K914k_1_1_914_914	0.883556	0.456082	-0.0205	-0.243833	0.220727	0.973836	-0.278333	-0.725	0.601552	0.10621	-0.645667	-1.19667	-0.543445	-1.82438	-0.267	0.572	-1.484	0.051	-1.471	0.454	0.538	0.04	-0.375	A0A6Q8PGB0	POLR2A	A0A6Q8PGB0_K914k_1_1_914_914_POLR2A	A0A6Q8PGB0	POLR2A	1	1	5.5	5.5	5.5	42.3	6	5.499	2	1	1	0	-190.165	-0.5	446.916	K914k	Hydrogen	911	(K)	PSNkAFEK	(K)
A0A6Q8PGB0_K992k_1_1_992_992	0.648603	0.509936	-0.3635	-0.421167	0.647477	0.750635	-0.380333	-0.495667	0.225176	0.177568	-0.747667	-0.967333	-1.31368	-1.48092	-0.501	0.032	-1.408	-0.051	-1.196	-0.279	-0.186	-0.105	-0.494	A0A6Q8PGB0	POLR2A	A0A6Q8PGB0_K992k_1_1_992_992_POLR2A	A0A6Q8PGB0	POLR2A	1	2	20.95	20.95	20.95	77	12	99	1	1	1	0	-190.166	-0.8	547.304	K992k	TMT18	986	(R)	MIWNAQkIFHINPR	(L)
A0A6Q8PGB0_K1225k_1_1_1225_1225	0.866651	0.478891	-1.06583	-1.2595	0.246525	0.862345	-0.261667	-0.649	0.566859	0.137295	-0.629	-1.12067	-0.597102	-1.65452	-0.707	-1.353	-2.455	-0.745	-1.169	-0.254	-2.167	-0.873	-1.424	A0A6Q8PGB0	POLR2A	A0A6Q8PGB0_K1225k_1_1_1225_1225_POLR2A	A0A6Q8PGB0	POLR2A	1	1	16.83	12.41	12.03	74.9	9	14.332	2	1	1	0	-190.165	-0.6	638.372	K1225k	TMT18	1225	(R)	kLTMEQIAEK	(I)
A0A6Q8PGB0_K1268k_1_1_1268_1268	0.932741	0.434213	0.366	0.0971667	0.135446	1.1399	0.0573333	-0.480333	0.732072	0.072461	-0.31	-0.952	0.354507	-2.07351	0.399	0.455	0.227	0.158	0.376	0.548	0.26	-0.087	-0.569	A0A6Q8PGB0	POLR2A	A0A6Q8PGB0_K1268k_1_1_1268_1268_POLR2A	A0A6Q8PGB0	POLR2A	1	2	23.23	23.23	23.23	85.2	17	23.234	2	1	1	0	-190.167	-1.1	963.807	K1268k	TMT18	1261	(R)	IMNSDENkMQEEEEVVDK	(M)
A0A6Q8PGB0_K1317k_1_1_1317_1317	0.941657	0.633005	-0.937333	-0.768167	0.118539	0.445797	-0.0833333	0.255	0.761133	0.358264	-0.450667	-0.216667	-0.314513	0.975745	-1.075	-0.641	-0.792	-0.971	-0.46	-0.997	-1.48	-0.114	-1.016	A0A6Q8PGB0	POLR2A	A0A6Q8PGB0_K1317k_1_1_1317_1317_POLR2A	A0A6Q8PGB0	POLR2A	1	1	15.05	15.05	15.05	72.2	7	2.479	2	1	1	0	-190.162	0.8	549.808	K1317k	TMT18	1307	(K)	VYMHLPQTDNkK	(K)
A0A6Q8PGB0_K1350k_1_1_1350_1350	0.561373	0.585937	-0.544667	-0.6545	0.856469	0.53553	-0.350667	-0.570333	0.139165	0.291387	-0.718	-1.042	-1.64123	-1.131	-0.392	-0.637	-2.244	-0.079	-1.048	-0.624	-0.488	-0.406	-0.169	A0A6Q8PGB0	POLR2A	A0A6Q8PGB0_K1350k_1_1_1350_1350_POLR2A	A0A6Q8PGB0	POLR2A	1	2	14.07	14.07	14.07	72.5	9	99	1	1	1	0	-190.163	0.6	558.983	K1350k	TMT18	1346	(R)	VLSEkDVDPVR	(T)
P07900-2_K180k_1_1_180_180	0.790219	0.944671	0.492667	0.405667	0.375789	0.0530466	0.143333	-0.0306667	0.420931	0.885021	-0.224	-0.502333	0.848034	-0.149374	0.207	0.639	0.118	0.417	0.537	0.463	0.693	0.402	0.651	P07900	HSP90AA1	P07900-2_K180k_1_1_180_180_HSP90AA1	P07900-2	HSP90AA1	1	1	14.17	14.17	14.17	67.8	12	99	1	1	1	0	-190.162	1	660.363	K180k	TMT18	169	(R)	ELISNSSDALDkIR	(Y)
P07900-2_K206k_1_1_206_206	0.926947	0.813161	0.3675	0.456167	0.146572	0.198299	-0.0636667	0.113667	0.713556	0.633434	-0.431	-0.358	-0.380315	0.496048	0.528	0.233	0.909	0.437	0.349	0.514	0.144	0.119	0.511	P07900	HSP90AA1	P07900-2_K206k_1_1_206_206_HSP90AA1	P07900-2	HSP90AA1	1	2	19.64	15.14	19.64	88.7	12	99	1	1	1	0	-190.167	-1.2	502.786	K206k	TMT18	197	(K)	ELHINLIPNkQDR	(T)
P07900-2_K346k_1_1_346_346	0.516064	0.577134	0.276	-0.144333	0.964393	0.550968	0.458667	-0.382	0.108544	0.281211	0.0913333	-0.853667	1.80478	-1.15704	-0.375	0.029	-0.969	0.486	0.155	0.694	0.667	-0.177	0.14	P07900	HSP90AA1	P07900-2_K346k_1_1_346_346_HSP90AA1	P07900-2	HSP90AA1	1	1	14.38	14.38	14.38	45.4	13	99	1	1	1	0	-190.162	0.8	621.341	K346k	TMT18	332	(K)	HSQFIGYPITLFVEkER	(D)
P07900-2_K436k_1_1_436_436	0.462424	0.665615	-0.445	-0.337667	1.12037	0.395502	-0.365333	-0.150667	0.0757938	0.402252	-0.732667	-0.622333	-2.03729	-0.885333	-0.107	-0.25	-0.546	-0.43	-0.572	-0.887	-0.424	-0.322	-0.371	P07900	HSP90AA1	P07900-2_K436k_1_1_436_436_HSP90AA1	P07900-2	HSP90AA1	1	1	36.66	36.66	36.66	96.4	24	19.66	2	1	1	0	-190.174	-2.4	1016.99	K436k	TMT18	422	(R)	NPDDITNEEYGEFYkSLTNDWEDHLAVK	(H)
P07900-2_K565k_1_1_565_565	0.993586	0.568203	0.260333	0.3835	0.0143985	0.573528	-0.006	0.240333	0.96739	0.266976	-0.373333	-0.231333	-0.0421714	1.1948	0.364	0.205	0.869	0.221	0.199	0.289	0.284	0.33	0.312	P07900	HSP90AA1	P07900-2_K565k_1_1_565_565_HSP90AA1	P07900-2	HSP90AA1	1	2	14.99	14.99	14.99	79.3	8	4.487	2	1	1	0	-190.167	-1.2	676.046	K565k	TMT18	559	(K)	FYEQFSkNIK	(L)
P07900-2_K611k_1_1_611_611	0.782718	0.543207	0.296167	0.347833	0.387395	0.635655	0.161667	0.265	0.409831	0.23139	-0.205667	-0.206667	0.869369	1.29706	0.568	0.032	0.593	0.046	0.31	0.417	0.404	0.536	0.312	P07900	HSP90AA1	P07900-2_K611k_1_1_611_611_HSP90AA1	P07900-2	HSP90AA1	1	1	16.61	16.61	16.61	86.9	10	16.612	2	1	1	0	-190.168	-1.5	612.335	K611k	TMT18	608	(K)	ENQkHIYYITGETK	(D)
P07900-2_K698k_1_1_698_698	0.946073	0.742218	-0.476167	-0.302667	0.108079	0.289389	-0.0963333	0.250667	0.779689	0.513583	-0.463667	-0.221	-0.28927	0.684085	-0.078	0.034	0.286	-1.24	-0.343	-0.428	-0.802	-0.363	-0.455	P07900	HSP90AA1	P07900-2_K698k_1_1_698_698_HSP90AA1	P07900-2	HSP90AA1	1	1	9.88	4.24	2.99	69.9	7	9.14	2	1	1	0	-190.169	-2.9	571.346	K698k	TMT18	696	(K)	IMkDILEK	(K)
P07900-2_K753k_1_1_753_753	0.957847	0.783068	0.293167	0.3385	0.0819309	0.23327	0.0416667	0.132333	0.828074	0.584427	-0.325667	-0.339333	0.224355	0.570266	0.582	0.102	0.779	0.133	0.142	0.443	0.357	0.315	0.12	P07900	HSP90AA1	P07900-2_K753k_1_1_753_753_HSP90AA1	P07900-2	HSP90AA1	1	2	20.05	20.05	20.05	87.8	9	2.268	2	1	1	0	-190.165	-0.5	680.356	K753k	TMT18	743	(R)	DNSTMGYMAAkK	(H)
P08238_K64k_1_1_64_64	0.932741	0.664131	0.256833	0.308	0.135728	0.399739	0.0563333	0.158667	0.731596	0.398347	-0.311	-0.313	0.355166	0.893058	0.229	0.271	0.602	0.186	0.418	0.376	0.061	0.418	0.142	P08238	HSP90AB1	P08238_K64k_1_1_64_64_HSP90AB1	P08238	HSP90AB1	1	2	19.24	19.24	19.24	87.9	12	19.243	2	1	1	0	-190.16	1.8	754.743	K64k	TMT18	56	(R)	YESLTDPSkLDSGK	(E)
P08238_K69k_1_1_69_69	0.925625	0.769083	0.362	0.456	0.15008	0.25218	-0.066	0.122	0.707815	0.559525	-0.433333	-0.349667	-0.388373	0.609296	0.285	0.312	0.196	0.588	0.526	0.302	0.159	0.694	0.661	P08238	HSP90AB1	P08238_K69k_1_1_69_69_HSP90AB1	P08238	HSP90AB1	1	2	7.61	4.41	4.61	52.7	6	5.415	2	1	1	0	-190.165	-0.4	436.588	K69k	Hydrogen	65	(K)	LDSGkELK	(I)
P08238_K95k_1_1_95_95	0.862553	0.586156	0.215333	0.262333	0.251789	0.533656	0.088	0.182	0.56003	0.292647	-0.279333	-0.289667	0.607882	1.12782	0.228	0.063	0.488	0.223	0.181	0.265	0.332	0.307	0.265	P08238	HSP90AB1	P08238_K95k_1_1_95_95_HSP90AB1	P08238	HSP90AB1	1	3	29.1	29.1	13.6	100	20	13.6	2	1	1	0	-190.161	1.1	824.726	K95k	TMT18	83	(R)	TLTLVDTGIGMTkADLINNLGTIAK	(S)
P08238_K107k_1_1_107_107	0.671481	0.45607	0.148167	0.246	0.585888	0.98271	0.323	0.518667	0.259485	0.104061	-0.0443333	0.047	1.21315	1.83779	0.011	-0.409	0.781	0.358	-0.16	0.598	0.491	0.734	0.001	P08238	HSP90AB1	P08238_K107k_1_1_107_107_HSP90AB1	P08238	HSP90AB1	1	1	26.16	26.16	26.16	94.7	14	6.532	2	1	1	0	-190.168	-1.8	780.123	K107k	TMT18	96	(K)	ADLINNLGTIAkSGTK	(A)
P08238_K180k_1_1_180_180	0.844858	0.524956	0.194	0.264167	0.283325	0.689494	0.122	0.262333	0.520805	0.204412	-0.245333	-0.209333	0.671348	1.38393	0.371	-0.119	0.562	0.147	0.444	0.18	0.141	0.324	0.3	P08238	HSP90AB1	P08238_K180k_1_1_180_180_HSP90AB1	P08238	HSP90AB1	1	2	11.36	11.36	11.67	79.3	6	11.356	2	1	1	0	-190.166	-0.9	577.709	K180k	TMT18	178	(R)	GTkVILHLK	(E)
P08238_K186k_1_1_186_186	0.49758	0.484716	0.0283333	0.0156667	1.01761	0.837125	0.35	0.324667	0.0960273	0.145504	-0.0173333	-0.147	1.88451	1.61568	-0.036	-0.001	0.443	-0.403	0.266	0.381	-0.037	-0.026	0.117	P08238	HSP90AB1	P08238_K186k_1_1_186_186_HSP90AB1	P08238	HSP90AB1	1	2	27.2	27.2	27.2	95.8	14	99	1	1	1	0	-190.163	0.3	811.77	K186k	TMT18	181	(K)	VILHLkEDQTEYLEER	(R)
P08238_K219k_1_1_219_219	0.824396	0.858625	0.406	0.301833	0.315458	0.144421	0.134	-0.0743333	0.483662	0.717098	-0.233333	-0.546	0.734219	-0.375671	0.261	0.186	0.08	0.57	0.452	0.266	0.701	0.175	0.539	P08238	HSP90AB1	P08238_K219k_1_1_219_219_HSP90AB1	P08238	HSP90AB1	1	1	23.93	23.93	23.93	90.8	13	99	1	1	1	0	-190.161	1.2	628.844	K219k	TMT18	205	(K)	HSQFIGYPITLYLEkER	(E)
P08238_K275k_1_1_275_275	0.742563	0.821054	0.172167	0.3255	0.452243	0.186899	-0.205667	0.101	0.352986	0.650281	-0.573	-0.370667	-0.985715	0.471228	0.291	0.104	0.75	0.43	0.058	-0.277	0.427	0.097	0.281	P08238	HSP90AB1	P08238_K275k_1_1_275_275_HSP90AB1	P08238	HSP90AB1	1	1	6.07	6.07	6.07	49.1	9	6.072	2	1	1	0	-190.167	-1.3	711.055	K275k	TMT18	274	(K)	EkYIDQEELNK	(T)
P08238_K306k_1_1_306_306	0.946032	0.839048	0.1225	0.177	0.108399	0.16604	-0.041	0.068	0.779114	0.682276	-0.408333	-0.403667	-0.290049	0.424939	0.19	0.1	0.335	0.139	0.094	0.025	0.187	0.231	0.067	P08238	HSP90AB1	P08238_K306k_1_1_306_306_HSP90AB1	P08238	HSP90AB1	1	2	37.53	37.53	37.53	97.5	24	18.392	2	1	1	0	-190.171	-1.8	1020.5	K306k	TMT18	292	(R)	NPDDITQEEYGEFYkSLTNDWEDHLAVK	(H)
P08238_K319k_1_1_319_319	0.435634	0.858911	0.396333	0.1755	1.22584	0.1437	0.362	-0.0796667	0.0594513	0.718291	-0.00533333	-0.551333	2.19304	-0.374003	0.056	0.187	-0.237	0.403	0.438	0.732	0.562	0.366	0.278	P08238	HSP90AB1	P08238_K319k_1_1_319_319_HSP90AB1	P08238	HSP90AB1	1	1	18.81	18.81	18.81	61.3	16	99	1	1	1	0	-190.163	0.4	655.934	K319k	TMT18	307	(K)	SLTNDWEDHLAVkHFSVEGQLEFR	(A)
P08238_K347k_1_1_347_347	0.922967	0.792805	0.396	0.497	0.153914	0.221537	-0.07	0.132	0.701594	0.60043	-0.437333	-0.339667	-0.397137	0.545675	0.529	0.634	0.985	0.13	0.293	0.358	0.432	0.452	0.252	P08238	HSP90AB1	P08238_K347k_1_1_347_347_HSP90AB1	P08238	HSP90AB1	1	3	14.88	11.41	8.41	83.5	8	1.569	2	1	1	0	-190.159	2.5	644.369	K347k	TMT18	339	(R)	APFDLFENkK	(K)
P08238_K354k_1_1_354_354	0.615852	0.998345	0.0278333	0.219167	0.721903	0.00178979	-0.384333	-0.00166667	0.189713	0.995887	-0.751667	-0.473333	-1.43241	-0.00532064	0.491	-0.321	0.526	0.49	-0.218	0.18	-0.455	0.461	-0.332	P08238	HSP90AB1	P08238_K354k_1_1_354_354_HSP90AB1	P08238	HSP90AB1	1	3	13.14	13.14	13.14	64.4	6	99	1	1	1	0	-190.166	-1.3	567.324	K354k	Hydrogen	351	(K)	NNIkLYVR	(R)
P08238_K399k_1_1_399_399	0.772949	0.597134	-0.117833	0.0811667	0.402595	0.511728	-0.161	0.237	0.395736	0.307802	-0.528333	-0.234667	-0.897061	1.09048	0.186	-0.311	0.492	0.013	-0.045	-0.241	-0.309	0.195	-0.088	P08238	HSP90AB1	P08238_K399k_1_1_399_399_HSP90AB1	P08238	HSP90AB1	1	1	7.67	8.01	6.73	60	9	6.729	2	1	1	0	-174.168	0.7	652.72	M394m K399k	TMT18	393	(R)	EmLQQSkILK	(V)
P08238_K435k_1_1_435_435	0.913318	0.983066	0.477	0.444167	0.16867	0.0155534	0.074	0.00833333	0.678156	0.964821	-0.293333	-0.463333	0.430466	0.0455296	0.643	0.335	0.603	0.342	0.57	0.304	0.668	0.237	0.505	P08238	HSP90AB1	P08238_K435k_1_1_435_435_HSP90AB1	P08238	HSP90AB1	1	2	14.05	14.64	14.64	81.6	8	6.165	2	1	1	0	-190.166	-1.1	657.039	K435k	TMT18	429	(K)	FYEAFSkNLK	(L)
P08238_K481k_1_1_481_481	0.999897	0.808131	0.419167	0.4915	0.000629574	0.2045	0.000333333	0.145	0.998551	0.624454	-0.367	-0.326667	0.0018727	0.509414	0.678	0.219	1.129	0.36	0.299	0.365	0.594	0.51	0.053	P08238	HSP90AB1	P08238_K481k_1_1_481_481_HSP90AB1	P08238	HSP90AB1	1	1	15.7	15.7	15.7	74	12	15.701	2	1	1	0	-190.163	0.6	790.433	K481k	TMT18	478	(K)	ETQkSIYYITGESK	(E)
P08238_K531k_1_1_531_531	0.978299	0.767005	0.385167	0.435667	0.0467139	0.254247	0.0223333	0.123333	0.89802	0.556869	-0.345	-0.348333	0.132268	0.613518	0.536	0.151	0.773	0.435	0.557	0.286	0.346	0.463	0.256	P08238	HSP90AB1	P08238_K531k_1_1_531_531_HSP90AB1	P08238	HSP90AB1	1	1	14.5	14.5	14.5	65.8	10	14.495	2	1	1	0	-190.162	0.9	678.058	K531k	TMT18	527	(K)	EFDGkSLVSVTK	(E)
P08238_K538k_1_1_538_538	0.548434	0.511379	0.327333	0.369	0.886901	0.734784	0.253333	0.336667	0.129748	0.184169	-0.114	-0.135	1.68764	1.45592	0.273	0.04	0.999	0.289	0.433	0.53	0.399	0.234	0.379	P08238	HSP90AB1	P08238_K538k_1_1_538_538_HSP90AB1	P08238	HSP90AB1	1	1	24.24	22.18	22.23	92	15	22.235	2	1	1	0	-190.161	1.2	951.847	K538k	TMT18	532	(K)	SLVSVTkEGLELPEDEEEK	(K)
P08238_K565k_1_1_565_565	0.926678	0.804413	-0.1665	-0.0533333	0.14865	0.207972	-0.0916667	0.134667	0.71015	0.619481	-0.459	-0.337	-0.385093	0.516859	0.082	-0.086	0.546	-0.358	-0.058	0.114	-0.693	-0.341	-0.163	P08238	HSP90AB1	P08238_K565k_1_1_565_565_HSP90AB1	P08238	HSP90AB1	1	2	13.42	7.86	13.42	78.5	7	-2	2	1	1	0	-190.164	-0.1	635.691	K565k	TMT18	560	(K)	FENLCkLMK	(E)
P08238_K577k_1_1_577_577	0.429115	0.759292	0.313833	0.2005	1.24445	0.26645	0.329667	0.103	0.0569577	0.541439	-0.0376667	-0.368667	2.22045	0.63828	0.203	0.231	0.342	0.013	0.524	0.382	0.53	0.259	0.155	P08238	HSP90AB1	P08238_K577k_1_1_577_577_HSP90AB1	P08238	HSP90AB1	1	2	8.69	8.69	8.69	60.1	8	3.895	2	1	1	0	-190.164	0.1	474.793	K577k	TMT18	574	(K)	KVEkVTISNR	(L)
P08238_K607k_1_1_607_607	0.498988	0.422836	0.206667	0.295833	1.01302	1.33617	0.344667	0.523	0.0970464	0.0461133	-0.0226667	0.0513333	1.87766	2.36545	0.302	-0.09	0.889	-0.109	0.566	0.392	0.179	0.537	0.246	P08238	HSP90AB1	P08238_K607k_1_1_607_607_HSP90AB1	P08238	HSP90AB1	1	4	10.03	10.03	10.03	60.6	7	99	1	1	1	0	-190.163	1	674.907	K607k	TMT18	605	(R)	IMkAQALR	(D)
P08238_K623k_1_1_623_623	0.573196	0.434698	0.299333	0.394833	0.832758	1.13599	0.262667	0.453667	0.146974	0.073115	-0.104667	-0.018	1.60488	2.06769	0.416	0.039	0.997	0.049	0.479	0.364	0.449	0.398	0.47	P08238	HSP90AB1	P08238_K623k_1_1_623_623_HSP90AB1	P08238	HSP90AB1	1	2	22.16	22.16	22.16	89.3	10	1.67	2	1	1	0	-190.166	-0.7	700.357	K623k	TMT18	613	(R)	DNSTMGYMMAkK	(H)
P08238_K624k_1_1_624_624	0.900275	0.510114	0.384333	0.152667	0.189491	0.750385	0.0946667	-0.368667	0.646412	0.17767	-0.272667	-0.840333	0.476469	-1.48052	0.743	0.114	-0.183	0.154	0.457	0.377	0.461	-0.262	0.35	P08238	HSP90AB1	P08238_K624k_1_1_624_624_HSP90AB1	P08238	HSP90AB1	1	3	34.44	34.44	34.44	92.7	14	99	1	1	1	0	-190.165	-0.3	675.701	K624k	Hydrogen	624	(K)	kHLEINPDHPIVETLR	(Q)
Q00610_K78k_1_1_78_78	0.509853	0.967349	-0.621667	-0.409167	0.976051	0.0313256	-0.405333	0.0196667	0.105669	0.93041	-0.772667	-0.452	-1.82229	0.090167	-0.397	-0.203	-0.487	-0.657	-0.904	-0.424	-1.145	-0.052	-0.659	Q00610	CLTC	Q00610_K78k_1_1_78_78_CLTC	Q00610	CLTC	1	1	22.94	22.94	22.94	91.7	13	7.266	2	1	1	0	-190.161	1	701.914	K78k	TMT18	64	(R)	RPISADSAIMNPASkVIALK	(A)
Q00610_K83k_1_1_83_83	0.784747	0.851924	-0.2325	-0.274167	0.384932	0.152135	0.199	0.115667	0.412162	0.704474	-0.168333	-0.356	0.864855	0.393409	0.074	-0.626	-0.344	-0.444	-0.129	0.14	-0.41	0.332	-0.637	Q00610	CLTC	Q00610_K83k_1_1_83_83_CLTC	Q00610	CLTC	1	1	9.64	9.64	9.64	72.1	7	4.226	2	1	1	0	-190.164	0.3	508.004	K83k	TMT18	79	(K)	VIALkAGK	(T)
Q00610_K86k_1_1_86_86	0.946211	0.741241	0.0515	-0.0443333	0.107813	0.290848	0.051	-0.140667	0.780165	0.51186	-0.316333	-0.612333	0.288625	-0.686968	0.114	0.121	0.18	-0.157	0.142	-0.175	0.264	-0.1	-0.424	Q00610	CLTC	Q00610_K86k_1_1_86_86_CLTC	Q00610	CLTC	1	1	14.35	14.35	14.35	68.2	9	14.349	2	1	1	0	-190.164	0	739.097	K86k	TMT18	84	(K)	AGkTLQIFNIEMK	(S)
Q00610_K96k_1_1_96_96	0.676148	0.805745	0.3715	0.329833	0.578227	0.206651	0.184333	0.101	0.264103	0.621368	-0.183	-0.370667	1.20048	0.514029	0.331	0.203	0.693	0.304	0.315	0.442	0.634	0.362	0.086	Q00610	CLTC	Q00610_K96k_1_1_96_96_CLTC	Q00610	CLTC	1	2	23.79	23.79	24.05	92.8	11	3.929	2	1	1	0	-190.156	3.8	725.424	K96k	TMT18	87	(K)	TLQIFNIEMkSK	(M)
Q00610_K389k_1_1_389_389	0.926678	0.853865	0.139333	0.1375	0.147537	0.150385	0.111333	0.107667	0.711972	0.707319	-0.256	-0.364	0.382535	0.3894	-0.461	0.074	0.08	0.638	0.554	-0.007	0.038	0.154	0.34	Q00610	CLTC	Q00610_K389k_1_1_389_389_CLTC	Q00610	CLTC	1	1	15.38	15.38	15.38	81.1	9	99	1	1	1	0	-190.165	-0.6	509.981	K389k	TMT18	383	(K)	VAANAPkGILR	(T)
Q00610_K450k_1_1_450_450	0.945824	0.484688	0.422167	0.269	0.110469	0.837509	-0.053	-0.359333	0.77541	0.145375	-0.420333	-0.831	-0.295072	-1.61627	0.324	0.325	-0.216	0.697	0.589	0.207	0.391	0.031	0.453	Q00610	CLTC	Q00610_K450k_1_1_450_450_CLTC	Q00610	CLTC	1	1	12.21	7.51	7.71	74.8	7	9.744	2	1	1	0	-190.164	0.3	594.038	K450k	TMT18	446	(K)	QLLEkWLK	(E)
Q00610_K507k_1_1_507_507	0.800111	0.790965	0.522167	0.545833	0.354871	0.223217	-0.159	-0.111667	0.441702	0.598112	-0.526333	-0.583333	-0.809146	-0.549214	0.957	0.555	0.462	0.293	0.55	0.365	0.413	0.528	0.48	Q00610	CLTC	Q00610_K507k_1_1_507_507_CLTC	Q00610	CLTC	1	3	21.94	21.94	21.94	82.5	10	99	1	1	1	0	-190.169	-2.6	574.649	K507k	Hydrogen	507	(K)	kVGYTPDWIFLLR	(N)
Q00610_K619k_1_1_619_619	0.50274	0.595197	0.4575	0.353333	0.998373	0.51488	0.653	0.444667	0.100375	0.305576	0.285667	-0.027	1.85576	1.09587	-0.7	0.278	1.095	0.815	0.563	0.987	0.802	0.534	0.098	Q00610	CLTC	Q00610_K619k_1_1_619_619_CLTC	Q00610	CLTC	1	2	26.61	26.61	26.61	79	13	99	1	1	1	0	-190.163	0.7	532.301	K619k	TMT18	611	(R)	AHIAQLCEkAGLLQR	(A)
Q00610_K637k_1_1_637_637	0.875715	0.693975	-0.486833	-0.5205	0.233605	0.354271	-0.179667	-0.247	0.583976	0.442312	-0.547	-0.718667	-0.570408	-0.809006	-0.823	-0.29	-0.921	-0.078	-0.758	0.075	-1.047	-0.968	-0.043	Q00610	CLTC	Q00610_K637k_1_1_637_637_CLTC	Q00610	CLTC	1	1	18.46	18.46	13.72	82.2	11	99	1	1	1	0	-190.166	-0.9	510.527	K637k	TMT18	626	(R)	ALEHFTDLYDIkR	(A)
Q00610_K742k_1_1_742_742	0.7128	0.498804	0.1365	0.2115	0.499995	0.785947	0.175667	0.325667	0.316231	0.163702	-0.191667	-0.146	1.06867	1.53625	-0.14	0.166	0.745	0.12	0.23	0.376	0.067	0.252	0.126	Q00610	CLTC	Q00610_K742k_1_1_742_742_CLTC	Q00610	CLTC	1	1	10.67	10.67	10.67	67.9	8	99	1	1	1	0	-190.164	0.1	493.281	K742k	TMT18	738	(K)	TGQIkEVER	(I)
Q00610_K760k_1_1_760_760	0.686668	0.637703	-0.800667	-0.582167	0.551663	0.438042	-0.235333	0.201667	0.280761	0.364719	-0.602667	-0.27	-1.15624	0.961981	-0.723	-0.574	-0.083	-0.752	-0.563	-0.911	-1.281	-0.664	-0.697	Q00610	CLTC	Q00610_K760k_1_1_760_760_CLTC	Q00610	CLTC	1	1	6.8	2.72	3.31	53	5	5.62	2	1	1	0	-190.164	0.4	490.981	K760k	TMT18	759	(R)	VkNFLK	(E)
Q00610_K856k_1_1_856_856	0.391925	0.52959	0.0833333	0.00966667	1.36622	0.675456	0.575333	0.428	0.0430307	0.211127	0.208	-0.0436667	2.39968	1.36142	-0.695	0.238	0.677	-0.156	0.515	0.299	0.299	0.277	-0.283	Q00610	CLTC	Q00610_K856k_1_1_856_856_CLTC	Q00610	CLTC	1	2	15.57	15.57	15.57	72.9	10	99	1	1	1	0	-190.161	1.7	590.705	K856k	TMT18	855	(R)	LkLLLPWLEAR	(I)
Q00610_K1074k_1_1_1074_1074	0.652534	0.602991	-0.162333	-0.091	0.637565	0.499252	-0.365333	-0.222667	0.230375	0.316773	-0.732667	-0.694333	-1.29765	-1.06907	-0.079	-0.04	-0.32	0.18	-0.227	-0.984	0.176	0.165	-0.452	Q00610	CLTC	Q00610_K1074k_1_1_1074_1074_CLTC	Q00610	CLTC	1	3	28.66	28.66	28.66	86.1	17	99	1	1	1	0	-190.171	-2.9	621.33	K1074k	Hydrogen	1074	(R)	kFDVNTSAVQVLIEHIGNLDR	(A)
Q00610_K1118k_1_1_1118_1118	0.962528	0.521148	-0.357167	-0.607833	0.0742302	0.70287	0.067	-0.434333	0.842888	0.198212	-0.300333	-0.906	0.204703	-1.40528	-0.391	-0.563	-0.195	-0.218	0.469	-0.903	-0.537	-0.816	-1.464	Q00610	CLTC	Q00610_K1118k_1_1_1118_1118_CLTC	Q00610	CLTC	1	1	9.87	9.87	9.03	78.5	8	9.026	2	1	1	0	-190.161	2.2	575.684	K1118k	TMT18	1114	(K)	AQLQkGMVK	(E)
Q00610_K1215k_1_1_1215_1215	0.958262	0.811342	0.215667	0.187833	0.0810508	0.20101	-0.032	-0.0876667	0.829754	0.629492	-0.399333	-0.559333	-0.222122	-0.501903	0.172	0.185	-0.034	0.338	0.12	0.245	0.234	0.103	0.363	Q00610	CLTC	Q00610_K1215k_1_1_1215_1215_CLTC	Q00610	CLTC	1	2	20.84	20.84	20.84	78.9	16	99	1	1	1	0	-190.156	3.5	798.747	K1215k	TMT18	1210	(K)	MYDAAkLLYNNVSNFGR	(L)
Q00610_K1347k_1_1_1347_1347	0.489868	0.491369	-0.144667	-0.161167	1.03246	0.809241	-0.395333	-0.428333	0.0927974	0.155153	-0.762667	-0.9	-1.90669	-1.5725	-0.046	0.221	-0.987	-0.016	-0.057	-0.74	-0.23	-0.001	-0.138	Q00610	CLTC	Q00610_K1347k_1_1_1347_1347_CLTC	Q00610	CLTC	1	2	12.53	6.33	12.53	80.7	7	99	1	1	1	0	-190.165	-0.4	452.959	K1347k	TMT18	1343	(R)	VNIPkVLR	(A)
Q00610_K1392k_1_1_1392_1392	0.590048	0.479357	-0.944333	-0.530667	0.778589	0.85928	-0.52	0.307333	0.166499	0.138268	-0.887333	-0.164333	-1.52117	1.64981	-0.767	-0.766	-0.22	-0.52	-0.331	-1.611	-1.671	-0.268	-0.643	Q00610	CLTC	Q00610_K1392k_1_1_1392_1392_CLTC	Q00610	CLTC	1	2	12.09	12.09	12.09	61.4	8	12.091	2	1	1	0	-190.159	2.8	634.373	K1392k	TMT18	1388	(K)	EGQFkDIITK	(V)
Q00610_K1397k_1_1_1397_1397	0.968306	0.732928	0.0886667	0.0463333	0.0673044	0.301334	-0.026	-0.110667	0.856437	0.49965	-0.393333	-0.582333	-0.186806	-0.707576	0.06	0.14	-0.077	0.105	0.114	0.009	0.104	-0.067	0.117	Q00610	CLTC	Q00610_K1397k_1_1_1397_1397_CLTC	Q00610	CLTC	1	2	18.37	18.37	18.37	77	13	99	1	1	1	0	-190.163	0.4	705.731	K1397k	TMT18	1393	(K)	DIITkVANVELYYR	(A)
Q00610_K1449k_1_1_1449_1449	0.982987	0.960074	-0.327667	-0.348833	0.036643	0.0389447	0.02	-0.0223333	0.919088	0.91423	-0.347333	-0.494	0.104816	-0.11122	-0.451	-0.014	-0.495	-0.548	-0.33	-0.148	-0.475	-0.404	-0.181	Q00610	CLTC	Q00610_K1449k_1_1_1449_1449_CLTC	Q00610	CLTC	1	2	15.52	15.52	15.52	77.6	9	99	1	1	1	0	-190.161	1.7	549.01	K1449k	TMT18	1444	(K)	QLPLVkPYLR	(S)
Q00610_K1461k_1_1_1461_1461	0.435843	0.531786	-1.5715	-1.1455	1.20595	0.665249	-1.19967	-0.347667	0.0622379	0.216148	-1.567	-0.819333	-2.16371	-1.34499	-0.768	-1.315	-1.788	-0.832	-1.277	-1.592	-3.645	-0.99	-1.18	Q00610	CLTC	Q00610_K1461k_1_1_1461_1461_CLTC	Q00610	CLTC	1	1	28.21	28.21	26.87	88.2	19	99	1	1	1	0	-190.164	0.1	924.465	K1461k	TMT18	1454	(R)	SVQNHNNkSVNESLNNLFITEEDYQALR	(T)
Q00610_K1516k_1_1_1516_1516	0.844911	0.885384	-0.505667	-0.414833	0.283098	0.114622	-0.124667	0.057	0.521077	0.768029	-0.492	-0.414667	-0.670897	0.305351	-0.641	-0.336	-0.174	-0.353	-0.629	-0.284	-0.791	-0.385	-0.6	Q00610	CLTC	Q00610_K1516k_1_1_1516_1516_CLTC	Q00610	CLTC	1	1	8.59	8.59	8.59	56.2	7	99	1	1	1	0	-190.168	-2.1	562.319	K1516k	TMT18	1510	(R)	IAAYLFkGNNR	(W)
Q00610_K1535k_1_1_1535_1535	0.779558	0.471346	-0.465167	-0.589167	0.393204	0.897058	-0.159667	-0.407667	0.404386	0.126748	-0.527	-0.879333	-0.879985	-1.70771	-0.264	-0.548	-1.288	-0.344	-0.29	-0.544	-0.801	-0.552	-0.539	Q00610	CLTC	Q00610_K1535k_1_1_1535_1535_CLTC	Q00610	CLTC	1	2	16.05	16.05	16.05	70.2	13	4.614	3	1	1	0	-190.167	-0.8	723.391	K1535k	TMT18	1530	(K)	KDSLYkDAMQYASESK	(D)
Q00610_K1609k_1_1_1609_1609	0.653281	0.468213	-0.271167	-0.002	0.634501	0.909374	-0.193667	0.344667	0.232006	0.123204	-0.561	-0.127	-1.29268	1.72652	-0.318	-0.164	0.383	-0.041	-0.417	-0.393	-0.294	0.29	-0.162	Q00610	CLTC	Q00610_K1609k_1_1_1609_1609_CLTC	Q00610	CLTC	1	2	10.99	10.99	10.99	68.6	7	10.99	2	1	1	0	-190.164	0	573.337	K1609k	TMT18	1605	(K)	EYLTkVDK	(L)
Q00610_K1612k_1_1_1612_1612	0.553083	0.934814	-0.445833	-0.214667	0.876202	0.0626543	-0.418333	0.044	0.132984	0.865657	-0.785667	-0.427667	-1.67135	0.174799	-0.024	-0.754	-0.17	0.068	-0.652	-0.405	-0.908	-0.403	-0.005	Q00610	CLTC	Q00610_K1612k_1_1_1612_1612_CLTC	Q00610	CLTC	1	4	16.19	16.19	16.19	77.1	9	99	1	1	1	0	-190.164	0.4	449.569	K1612k	Hydrogen	1610	(K)	VDkLDASESLR	(K)
P36578_K20k_1_1_20_20	0.438607	0.942705	-0.023	-0.227333	1.19087	0.0547803	0.38	-0.0286667	0.0644359	0.881495	0.0126667	-0.500333	2.14148	-0.153995	0.086	-0.332	-0.186	-0.393	0.283	0.108	0.11	-0.212	-0.327	P36578	RPL4	P36578_K20k_1_1_20_20_RPL4	P36578	RPL4	1	2	21.1	15.42	21.1	77.7	12	21.103	2	1	1	0	-190.162	1.1	752.767	K20k	TMT18	15	(K)	GESSGkNVTLPAVFK	(A)
P36578_K29k_1_1_29_29	0.669783	0.992252	0.00816667	-0.098	0.589854	0.00762971	0.216333	0.004	0.257126	0.982585	-0.151	-0.467667	1.2197	0.0225317	-0.114	0.092	0.05	-0.278	0.353	0.037	-0.041	-0.1	-0.238	P36578	RPL4	P36578_K29k_1_1_29_29_RPL4	P36578	RPL4	1	4	33.13	33.13	33.13	88.2	21	99	1	1	1	0	-190.167	-0.9	650.776	K29k	TMT18	21	(K)	NVTLPAVFkAPIRPDIVNFVHTNLR	(K)
P36578_K106k_1_1_106_106	0.608323	0.712397	-0.0306667	-0.0596667	0.738967	0.330201	0.206667	0.148667	0.182404	0.467518	-0.160667	-0.323	1.45927	0.763403	-0.092	-0.107	0.337	-0.203	0.074	0.146	-0.002	-0.253	-0.04	P36578	RPL4	P36578_K106k_1_1_106_106_RPL4	P36578	RPL4	1	4	16.19	16.19	16.19	88.3	8	99	1	1	1	0	-190.165	-0.5	519.284	K106k	TMT18	101	(R)	MFAPTkTWR	(R)
P36578_K140k_1_1_140_140	0.733337	0.460552	0.425333	0.177	0.466334	0.945621	0.15	-0.346667	0.341717	0.113339	-0.217333	-0.818333	1.01041	-1.78165	0.286	0.325	-0.335	0.44	0.497	0.381	0.623	0.182	0.164	P36578	RPL4	P36578_K140k_1_1_140_140_RPL4	P36578	RPL4	1	1	26.83	21.56	19.65	84.8	16	99	1	1	1	0	-190.149	5.5	677.123	K140k	TMT18	122	(R)	YAICSALAASALPALVMSkGHR	(I)
P36578_K165k_1_1_165_165	0.33888	0.916302	-0.599333	-0.876833	1.55893	0.081279	0.627333	0.0723333	0.0276101	0.829318	0.26	-0.399333	2.68409	0.222873	-0.544	-0.788	-0.36	-1.407	-0.149	-0.43	-0.278	-0.736	-1.426	P36578	RPL4	P36578_K165k_1_1_165_165_RPL4	P36578	RPL4	1	3	9.93	0.59	1.09	61.3	6	9.934	2	1	1	0	-190.165	-0.8	478.306	K165k	Hydrogen	164	(K)	TkEAVLLLK	(K)
P36578_K172k_1_1_172_172	0.415435	0.777222	-1.37983	-1.747	1.28111	0.241127	1.019	0.284667	0.0523466	0.573949	0.651667	-0.187	2.27443	0.586571	-0.75	-2.158	-1.181	-2.76	-0.714	-0.819	-1.078	-2.059	-1.574	P36578	RPL4	P36578_K172k_1_1_172_172_RPL4	P36578	RPL4	1	1	14.03	2.36	4.5	85.7	7	2.254	2	1	1	0	-190.163	0.6	546.027	K172k	TMT18	166	(K)	EAVLLLkK	(L)
P36578_K175k_1_1_175_175	0.492302	0.507981	-0.0328333	-0.0561667	1.02952	0.758076	0.338333	0.291667	0.0934294	0.174552	-0.029	-0.18	1.9023	1.49261	-0.136	-0.205	0.274	-0.265	0.45	-0.052	0.011	0.252	-0.257	P36578	RPL4	P36578_K175k_1_1_175_175_RPL4	P36578	RPL4	1	1	8.92	5.49	6.35	40.9	6	8.116	2	1	1	0	-190.167	-1.8	469.275	K175k	Hydrogen	174	(K)	LkAWNDIK	(K)
P36578_K181k_1_1_181_181	0.44299	0.612609	-0.535667	-0.612833	1.17843	0.483639	0.364667	0.210333	0.0663084	0.328368	-0.00266667	-0.261333	2.12313	1.04208	-0.586	-0.77	-0.169	-0.798	-0.238	-0.204	-0.618	-0.576	-0.778	P36578	RPL4	P36578_K181k_1_1_181_181_RPL4	P36578	RPL4	1	1	12.25	6.42	6.42	72.5	6	1.723	2	1	1	0	-190.165	-0.5	532.983	K181k	TMT18	176	(K)	AWNDIkK	(V)
P36578_K219k_1_1_219_219	0.733118	0.80709	0.1285	0.0188333	0.466796	0.205437	0.140333	-0.079	0.341354	0.623107	-0.227	-0.550667	1.01122	-0.511427	0.002	0.075	-0.023	0.098	0.153	0.236	0.207	0.067	-0.106	P36578	RPL4	P36578_K219k_1_1_219_219_RPL4	P36578	RPL4	1	2	22.74	22.74	22.74	88.3	14	99	1	1	1	0	-190.154	4.2	800.092	K219k	TMT18	206	(R)	GPCIIYNEDNGIIkAFR	(N)
P36578_K234k_1_1_234_234	0.383253	0.632631	-0.193	-0.4545	1.39224	0.446696	0.366	-0.157	0.0405287	0.357523	-0.00133333	-0.628667	2.43798	-0.977338	-0.427	-0.28	-0.436	-0.421	-0.126	0.132	-0.036	-0.668	-0.495	P36578	RPL4	P36578_K234k_1_1_234_234_RPL4	P36578	RPL4	1	2	27.37	27.37	27.37	91.8	15	9.419	2	1	1	0	-190.167	-1	643.906	K234k	TMT18	223	(R)	NIPGITLLNVSkLNILK	(L)
P36578_K239k_1_1_239_239	0.434787	0.675084	-0.118	-0.4535	1.23186	0.382056	0.467333	-0.203667	0.0586334	0.414901	0.1	-0.675333	2.2019	-0.860676	-0.286	0.008	-0.611	-0.777	0.057	0.141	0.149	-0.328	-0.727	P36578	RPL4	P36578_K239k_1_1_239_239_RPL4	P36578	RPL4	1	3	22.28	22.15	22.15	88.1	13	99	1	1	1	0	-190.164	0.3	466.537	K239k	TMT18	235	(K)	LNILkLAPGGHVGR	(F)
P36578_K259k_1_1_259_259	0.974395	0.709451	-0.0691667	-0.181833	0.0521118	0.334147	0.0403333	-0.185	0.886928	0.46329	-0.327	-0.656667	0.146766	-0.770935	-0.306	-0.073	0.168	0.111	0.179	-0.674	0.348	-0.36	-0.631	P36578	RPL4	P36578_K259k_1_1_259_259_RPL4	P36578	RPL4	1	2	17.86	17.86	17.86	78.7	8	99	1	1	1	0	-190.164	0.4	465.574	K259k	Hydrogen	259	(R)	kLDELYGTWR	(K)
P36578_K274k_1_1_274_274	0.231937	0.89604	-0.224833	-0.526167	2.03267	0.103486	0.668333	0.0656667	0.00927537	0.787978	0.301	-0.406	3.40049	0.278281	-0.315	-0.699	-0.137	-0.663	0.387	-0.165	0.106	-0.432	-0.911	P36578	RPL4	P36578_K274k_1_1_274_274_RPL4	P36578	RPL4	1	1	20.72	20.72	20.72	80	13	20.72	2	1	1	0	-190.165	-0.4	574.823	K274k	TMT18	270	(K)	AASLkSNYNLPMHK	(M)
P36578_K283k_1_1_283_283	0.446612	0.732735	-0.0765	-0.229167	1.16953	0.301657	0.448333	0.143	0.0676821	0.499278	0.081	-0.328667	2.10998	0.708209	-0.173	-0.325	0.032	-0.404	0.534	0.141	-0.232	-0.515	0.01	P36578	RPL4	P36578_K283k_1_1_283_283_RPL4	P36578	RPL4	1	5	28.7	28.7	28.7	93.7	16	99	1	1	1	0	-190.167	-1.1	613.815	K283k	TMT18	275	(K)	SNYNLPMHkMINTDLSR	(I)
P36578_K294k_1_1_294_294	0.170933	0.675355	-0.106333	-0.339333	2.51052	0.38158	0.651333	0.185333	0.00308659	0.415355	0.284	-0.286333	4.16928	0.859799	-0.312	-0.392	0.132	-0.592	0.323	0.087	0.248	-0.558	-0.314	P36578	RPL4	P36578_K294k_1_1_294_294_RPL4	P36578	RPL4	1	3	14.93	14.93	12.66	74.2	8	99	1	1	1	0	-190.164	0.2	501.306	K294k	TMT18	292	(R)	ILkSPEIQR	(A)
P36578_K320k_1_1_320_320	0.98903	0.738228	-0.225333	-0.134833	0.0230337	0.294966	0.014	0.195	0.948345	0.507031	-0.353333	-0.276667	0.0668341	0.695082	-0.141	0.039	0.507	-0.595	-0.141	-0.053	-0.461	-0.375	-0.244	P36578	RPL4	P36578_K320k_1_1_320_320_RPL4	P36578	RPL4	1	2	8.78	4.18	5.25	62.7	6	99	1	1	1	0	-190.164	-0.2	424.928	K320k	TMT18	317	(K)	NPLkNLR	(I)
P36578_K327k_1_1_327_327	0.322526	0.927174	-0.100667	-0.306167	1.62921	0.0702599	0.458	0.047	0.0234848	0.850629	0.0906667	-0.424667	2.78846	0.194618	-0.262	-0.52	0.18	-0.207	-0.016	0.115	0.286	-0.357	-0.671	P36578	RPL4	P36578_K327k_1_1_327_327_RPL4	P36578	RPL4	1	4	15.55	15.55	15.55	75.9	9	15.554	2	1	1	0	-190.164	0.1	638.389	K327k	TMT18	324	(R)	IMLkLNPYAK	(T)
P36578_K333k_1_1_333_333	0.674403	0.510545	0.02	0.0095	0.580933	0.743954	0.253333	0.232333	0.262462	0.180321	-0.114	-0.239333	1.20496	1.47039	0.003	-0.121	0.214	-0.202	0.308	0.419	-0.287	0.08	0.083	P36578	RPL4	P36578_K333k_1_1_333_333_RPL4	P36578	RPL4	1	6	13.12	11.25	11.26	76	8	99	1	1	1	0	-190.163	0.5	504.616	K333k	TMT18	328	(K)	LNPYAkTMR	(R)
P36578_K353k_1_1_353_353	0.180086	0.701677	-0.298333	-0.7715	2.43399	0.344253	1.10533	0.159	0.00368139	0.452633	0.738	-0.312667	4.0421	0.790126	-0.803	-1.139	-0.512	-0.611	0.799	-0.231	0.195	-0.893	-0.671	P36578	RPL4	P36578_K353k_1_1_353_353_RPL4	P36578	RPL4	1	4	17.96	12.61	11.42	87.7	10	16.137	2	1	1	0	-190.165	-0.4	573.351	K353k	TMT18	349	(K)	LRVDkAAAAAAALQAK	(S)
P36578_K364k_1_1_364_364	0.357242	0.933055	-0.131333	-0.476167	1.48892	0.064361	0.756667	0.067	0.0324396	0.862262	0.389333	-0.404667	2.58053	0.17927	0.05	-0.621	0.247	-0.958	0.558	0.358	-0.175	-0.518	-1.057	P36578	RPL4	P36578_K364k_1_1_364_364_RPL4	P36578	RPL4	1	1	26.66	26.66	26.66	94.9	14	5.503	2	1	1	0	-190.163	0.7	713.407	K364k	TMT18	354	(K)	AAAAAAALQAkSDEK	(A)
P36578_K368k_1_1_368_368	0.0914078	0.904935	0.267833	-0.2185	3.1841	0.0936601	0.925	-0.0476667	0.000654484	0.806009	0.557667	-0.519333	5.37327	-0.254007	-0.219	-0.232	-0.379	-0.133	0.682	1.004	0.505	-0.419	0.071	P36578	RPL4	P36578_K368k_1_1_368_368_RPL4	P36578	RPL4	1	2	11.29	11.29	11.29	54.2	7	11.295	2	1	1	0	-190.164	0.3	465.259	K368k	Hydrogen	365	(K)	SDEkAAVAGK	(K)
Q06187_K129k_1_1_129_129	0.486827	0.635892	-0.302333	-0.0726667	1.04167	0.441062	-0.298667	0.160667	0.0908512	0.362191	-0.666	-0.311	-1.92042	0.967349	-0.102	-0.1	-0.065	-0.257	-0.266	-0.537	-0.552	-0.097	0.185	Q06187	BTK	Q06187_K129k_1_1_129_129_BTK	Q06187	BTK	1	2	8.36	8.36	8.36	50.7	8	99	1	1	1	0	-190.16	2.7	575.681	K129k	TMT18	124	(R)	WIHQLkNVIR	(Y)
Q06187_K296k_1_1_296_296	0.703065	0.527036	-1.10733	-1.119	0.518968	0.682783	-0.226667	-0.25	0.302713	0.207595	-0.594	-0.721667	-1.10107	-1.37318	-0.933	-0.967	-1.309	-1.082	-0.997	-1.016	-1.649	-1.447	-0.976	Q06187	BTK	Q06187_K296k_1_1_296_296_BTK	Q06187	BTK	1	2	22.45	12.9	22.45	89.7	11	9.369	2	1	1	0	-190.166	-0.7	694.399	K296k	TMT18	289	(R)	SQAEQLLkQEGK	(E)
Q06187_K300k_1_1_300_300	0.746432	0.722387	-0.256333	-0.5135	0.445656	0.316365	0.172	-0.342333	0.35838	0.482653	-0.195333	-0.814	0.974102	-0.736806	-0.266	-0.255	-1.907	-0.506	-0.228	0.09	-0.373	-0.106	-0.041	Q06187	BTK	Q06187_K300k_1_1_300_300_BTK	Q06187	BTK	1	2	13.3	14.35	13.3	67.1	9	99	1	1	1	0	-190.165	-0.3	546.636	K300k	TMT18	297	(K)	QEGkEGGFIVR	(D)
Q06187_K322k_1_1_322_322	0.950933	0.911734	-0.38	-0.3725	0.095913	0.0853303	0.072	0.087	0.801839	0.821617	-0.295333	-0.384667	0.259403	0.23313	-0.023	-0.851	0.494	-0.374	0.083	-0.766	-0.349	-0.643	-0.838	Q06187	BTK	Q06187_K322k_1_1_322_322_BTK	Q06187	BTK	1	1	26.68	26.68	26.68	91.8	15	99	1	1	1	0	-190.163	0.6	781.76	K322k	TMT18	315	(K)	YTVSVFAkSTGDPQGVIR	(H)
Q06187_K374k_1_1_374_374	0.488625	0.602412	-1.54533	-1.55183	1.0363	0.50051	-0.552667	-0.565667	0.0919824	0.315856	-0.92	-1.03733	-1.91241	-1.07123	-1.659	-0.872	-3.031	-1.276	-1.318	-1.857	-2.29	-1.77	-0.703	Q06187	BTK	Q06187_K374k_1_1_374_374_BTK	Q06187	BTK	1	3	16.2	16.2	16.2	77.5	9	16.201	2	1	1	0	-190.166	-1.1	643.046	K374k	TMT18	373	(R)	LkYPVSQQNK	(N)
Q06187_K382k_1_1_382_382	0.341362	0.895136	-0.734333	-0.461667	1.54579	0.104138	-0.490667	0.0546667	0.0284582	0.786795	-0.858	-0.417	-2.66462	0.279879	-0.784	-0.218	-0.562	-0.465	-1.073	-0.858	-1.008	-0.409	-0.332	Q06187	BTK	Q06187_K382k_1_1_382_382_BTK	Q06187	BTK	1	3	28.04	19.92	22.83	86.2	18	25.227	2	1	1	0	-190.158	1.7	883.212	K382k	TMT18	375	(K)	YPVSQQNkNAPSTAGLGYGSWEIDPK	(D)
Q06187_K406k_1_1_406_406	0.457716	0.419705	-0.638667	-0.958167	1.13145	1.53036	-0.344	-0.983	0.0738832	0.0294877	-0.711333	-1.45467	-2.0537	-2.65493	-0.388	-0.323	-1.957	-0.689	-0.653	-0.865	-0.914	-1.864	-0.528	Q06187	BTK	Q06187_K406k_1_1_406_406_BTK	Q06187	BTK	1	1	21.72	21.72	20.32	87.7	15	20.317	2	1	1	0	-190.155	3.7	858.834	K406k	TMT18	401	(K)	DLTFLkELGTGQFGVVK	(Y)
Q06187_K417k_1_1_417_417	0.655106	0.41541	-1.09017	-0.312	0.625065	1.64404	-0.919	0.637333	0.237102	0.0226964	-1.28633	0.165667	-1.27736	2.82579	-0.763	-0.526	0.386	-0.603	-0.336	-3.532	-0.781	-0.399	0.033	Q06187	BTK	Q06187_K417k_1_1_417_417_BTK	Q06187	BTK	1	1	22.69	22.69	22.69	83.7	12	5.887	2	1	1	0	-190.159	2.3	735.757	K417k	TMT18	407	(K)	ELGTGQFGVVkYGK	(W)
Q06187_K447k_1_1_447_447	0.593154	0.509128	-0.202833	-0.242	0.773506	0.75533	-0.249667	-0.328	0.168459	0.175659	-0.617	-0.799667	-1.51327	-1.4883	-0.22	-0.151	-0.805	0.137	-0.182	-0.424	-0.377	-0.226	-0.187	Q06187	BTK	Q06187_K447k_1_1_447_447_BTK	Q06187	BTK	1	1	31.49	31.49	31.49	94.2	19	13.946	2	1	1	0	-190.168	-1	848.912	K447k	TMT18	434	(K)	EGSMSEDEFIEEAkVMMNLSHEK	(L)
Q06187_K456k_1_1_456_456	0.683729	0.478673	-0.822667	-1.022	0.558301	0.866147	-0.520667	-0.919333	0.276502	0.136098	-0.888	-1.391	-1.16734	-1.66037	-0.453	-0.264	-2.733	-0.97	-0.312	-2.182	-0.755	-1.463	-0.249	Q06187	BTK	Q06187_K456k_1_1_456_456_BTK	Q06187	BTK	1	1	24.59	24.59	24.59	78.8	15	24.588	2	1	1	0	-190.166	-0.6	743.905	K456k	TMT18	448	(K)	VMMNLSHEkLVQLYGVCTK	(Q)
Q06187_K466k_1_1_466_466	0.843207	0.449746	0.0676667	0.2085	0.288808	1.01832	0.113333	0.395	0.514271	0.0958704	-0.254	-0.0766667	0.682198	1.89147	-0.172	0.176	0.762	0.029	0.198	-0.054	0.229	0.199	0.257	Q06187	BTK	Q06187_K466k_1_1_466_466_BTK	Q06187	BTK	1	1	16.66	16.66	16.66	73.7	10	99	1	1	1	0	-190.165	-0.4	628.354	K466k	TMT18	457	(K)	LVQLYGVCTkQR	(P)
Q06187_K515k_1_1_515_515	0.652534	0.5105	0.0245	-0.00266667	0.638781	0.745952	-0.245667	-0.3	0.22973	0.179493	-0.613	-0.771667	-1.29962	-1.47354	0.047	0.128	-0.486	0.267	-0.129	-0.384	0.218	0.148	-0.12	Q06187	BTK	Q06187_K515k_1_1_515_515_BTK	Q06187	BTK	1	2	27.98	27.98	27.98	84.2	15	99	1	1	1	0	-190.168	-1.3	644.066	K515k	TMT18	504	(K)	DVCEAMEYLESkQFLHR	(D)
Q06187_K558k_1_1_558_558	0.240829	0.5105	-0.767333	-0.608833	1.97773	0.74653	-0.84	-0.523	0.0105262	0.179254	-1.20733	-0.994667	-3.31553	-1.47445	-0.141	-0.092	-1.508	-0.809	-1.476	-1.272	-0.814	-0.17	-0.933	Q06187	BTK	Q06187_K558k_1_1_558_558_BTK	Q06187	BTK	1	1	27.58	27.58	27.58	92.5	16	99	1	1	1	0	-190.162	0.7	827.426	K558k	TMT18	545	(R)	YVLDDEYTSSVGSkFPVR	(W)
Q06187_K573k_1_1_573_573	0.990876	0.436977	-0.230167	-0.429667	0.019255	1.11429	0.0103333	-0.388667	0.956632	0.0768619	-0.357	-0.860333	0.0560975	-2.03529	-0.411	-0.28	-0.738	-0.015	-0.197	-0.466	-0.012	-0.751	-0.383	Q06187	BTK	Q06187_K573k_1_1_573_573_BTK	Q06187	BTK	1	1	25.32	26.11	25.32	91.7	13	6.652	2	1	1	0	-190.162	0.8	836.787	K573k	TMT18	563	(R)	WSPPEVLMYSkFSSK	(S)
Q06187_K645k_1_1_645_645	0.962271	0.421557	0.0865	-0.267667	0.0748113	1.39095	-0.0556667	-0.764	0.841761	0.040649	-0.423	-1.23567	-0.206195	-2.44692	-0.01	-0.097	-1.201	0.45	-0.507	0.38	0.303	-0.734	-0.014	Q06187	BTK	Q06187_K645k_1_1_645_645_BTK	Q06187	BTK	1	2	22.3	22.3	22.3	91.5	14	99	1	1	1	0	-190.165	-0.1	985.176	K645k	TMT18	638	(K)	ADERPTFkILLSNILDVMDEES	(-)
Q14204_K652k_1_1_652_652	0.380303	0.871409	0.196833	0.004	1.403	0.13029	0.473	0.0873333	0.0395366	0.740815	0.105667	-0.384333	2.45383	0.342692	-0.186	0.013	0.571	0.054	0.122	0.437	0.741	-0.388	-0.04	Q14204	DYNC1H1	Q14204_K652k_1_1_652_652_DYNC1H1	Q14204	DYNC1H1	1	1	29.47	29.47	29.47	88.4	14	99	1	1	1	0	-190.16	1.7	771.769	K652k	TMT18	640	(R)	DLPPVSGSIIWAkQIDR	(Q)
Q14204_K748k_1_1_748_748	0.958322	0.456724	0.401333	0.244167	0.0805987	0.962646	-0.038	-0.352333	0.830618	0.108982	-0.405333	-0.824	-0.220974	-1.80745	0.378	0.497	-0.264	0.386	0.233	0.244	0.67	0.155	0.313	Q14204	DYNC1H1	Q14204_K748k_1_1_748_748_DYNC1H1	Q14204	DYNC1H1	1	2	20.86	16.87	15.74	91.2	13	99	1	1	1	0	-190.165	-0.5	726.093	K748k	TMT18	737	(K)	VNFLPEIITLSkEVR	(N)
Q14204_K981k_1_1_981_981	0.588665	0.553054	0.0565	0.0663333	0.781725	0.609009	-0.236333	-0.216667	0.165301	0.246032	-0.603667	-0.688333	-1.52605	-1.25349	-0.004	0.184	-0.183	0.344	-0.011	-0.064	-0.11	0.043	0.014	Q14204	DYNC1H1	Q14204_K981k_1_1_981_981_DYNC1H1	Q14204	DYNC1H1	1	1	10.66	10.66	10.66	63.8	10	10.665	2	1	1	0	-190.172	-3.4	743.736	K981k	TMT18	980	(R)	YkLYQEMFAWK	(M)
Q14204_K1119k_1_1_1119_1119	0.669783	0.419705	-0.197333	0.0111667	0.590984	1.55714	0.35	0.767	0.256458	0.0277244	-0.0173333	0.295333	1.22156	2.69505	0.019	-0.182	0.673	-0.954	0.129	-0.418	0.222	0.098	0.413	Q14204	DYNC1H1	Q14204_K1119k_1_1_1119_1119_DYNC1H1	Q14204	DYNC1H1	1	1	9.5	9.5	9.5	55	9	9.499	2	1	1	0	-190.161	1.4	503.786	K1119k	TMT18	1116	(K)	VNLkYDSWHK	(E)
Q14204_K1584k_1_1_1584_1584	0.579626	0.532131	0.237333	0.286667	0.811728	0.664529	-0.326	-0.227333	0.154267	0.216506	-0.693333	-0.699	-1.5725	-1.34383	0.333	0.468	-0.027	0.4	-0.1	0.508	-0.185	0.214	0.332	Q14204	DYNC1H1	Q14204_K1584k_1_1_1584_1584_DYNC1H1	Q14204	DYNC1H1	1	4	26.55	26.55	26.55	88.2	12	99	1	1	1	0	-190.169	-2.3	699.719	K1584k	Hydrogen	1582	(K)	VSkSPLVMDVLNIQGVQR	(S)
Q14204_K1610k_1_1_1610_1610	0.968803	0.635674	0.383833	0.276	0.0656018	0.441374	-0.041	-0.256667	0.859801	0.361931	-0.408333	-0.728333	-0.182373	-0.967902	0.576	0.676	0.117	-0.039	0.128	0.521	0.441	0.528	-0.202	Q14204	DYNC1H1	Q14204_K1610k_1_1_1610_1610_DYNC1H1	Q14204	DYNC1H1	1	1	7.02	7.02	6.79	62.7	8	6.785	2	1	1	0	-190.164	0	607.72	K1610k	TMT18	1604	(R)	LADLLGkIQK	(A)
Q14204_K2239k_1_1_2239_2239	0.767471	0.845144	-0.504167	-0.4525	0.410414	0.158904	-0.215667	-0.112333	0.388675	0.693579	-0.583	-0.584	-0.911201	-0.408828	-0.172	-0.401	-0.487	-0.616	-0.389	-0.35	-1.097	-1.034	-0.005	Q14204	DYNC1H1	Q14204_K2239k_1_1_2239_2239_DYNC1H1	Q14204	DYNC1H1	1	1	9.87	4.11	9.87	69.8	7	99	1	1	1	0	-190.165	-0.5	453.959	K2239k	TMT18	2236	(R)	VLLkALER	(L)
Q14204_K2261k_1_1_2261_2261	0.984979	0.662279	-0.296333	-0.224667	0.0336449	0.401828	0.014	0.157333	0.925455	0.396435	-0.353333	-0.314333	0.0965384	0.896859	-0.341	-0.27	0.108	-0.299	-0.421	-0.25	-0.197	-0.24	-0.306	Q14204	DYNC1H1	Q14204_K2261k_1_1_2261_2261_DYNC1H1	Q14204	DYNC1H1	1	1	20.52	15.9	20.52	86.8	12	99	1	1	1	0	-190.165	-0.3	555.549	K2261k	TMT18	2258	(K)	AISkDHLYGTLDPNTR	(E)
Q14204_K2435k_1_1_2435_2435	0.827107	0.874772	0.228333	0.255833	0.310758	0.127255	-0.116667	-0.0616667	0.488924	0.74601	-0.484	-0.533333	-0.725129	-0.335525	0.227	0.116	0.404	0.517	0.14	0.158	0.212	0.175	0.096	Q14204	DYNC1H1	Q14204_K2435k_1_1_2435_2435_DYNC1H1	Q14204	DYNC1H1	1	1	16.1	16.1	16.1	62.2	16	99	1	1	1	0	-190.158	1.4	856.843	K2435k	TMT18	2418	(R)	DAATIMQPYFTSNGLVTkALEHAFQLEHIMDLTR	(L)
Q14204_K2561k_1_1_2561_2561	0.773675	0.871206	-0.171167	-0.215	0.40153	0.130989	0.153	0.0653333	0.396707	0.739624	-0.214333	-0.406333	0.895131	0.344339	-0.425	-0.008	-0.015	-0.31	-0.226	-0.1	0.042	-0.385	-0.147	Q14204	DYNC1H1	Q14204_K2561k_1_1_2561_2561_DYNC1H1	Q14204	DYNC1H1	1	2	28.61	28.61	28.61	88.6	18	99	1	1	1	0	-190.168	-1.1	783.44	K2561k	TMT18	2552	(K)	VPQIEVETHkVAAPDVVVPTLDTVR	(H)
Q14204_K2856k_1_1_2856_2856	0.792858	0.928704	-0.195333	-0.126333	0.367138	0.0687365	-0.176	-0.038	0.4294	0.853618	-0.543333	-0.509667	-0.83202	-0.190669	-0.205	-0.323	-0.081	0.206	-0.604	-0.061	-0.185	-0.025	-0.33	Q14204	DYNC1H1	Q14204_K2856k_1_1_2856_2856_DYNC1H1	Q14204	DYNC1H1	1	2	24.86	24.86	24.86	89.3	15	99	1	1	1	0	-190.157	2.5	676.354	K2856k	TMT18	2845	(R)	WTDENIDTVALkHFPNIDR	(E)
Q14204_K3621k_1_1_3621_3621	0.595306	0.5105	0.467167	0.494667	0.769375	0.745604	0.349	0.404	0.170069	0.179637	-0.0183333	-0.0676667	1.50683	1.473	-0.131	0.642	1.121	0.367	0.561	0.913	0.451	0.64	0.329	Q14204	DYNC1H1	Q14204_K3621k_1_1_3621_3621_DYNC1H1	Q14204	DYNC1H1	1	1	9.41	9.41	9.41	54.3	6	99	1	1	1	0	-190.168	-3.1	450.266	K3621k	TMT18	3621	(R)	kNLESALR	(F)
Q14204_K3727k_1_1_3727_3727	0.714732	0.963111	-0.045	0.0783333	0.496455	0.0351632	-0.226667	0.02	0.31882	0.922225	-0.594	-0.451667	-1.06259	0.100811	0.015	-0.168	-0.106	0.358	-0.314	0.19	-0.351	0.144	0.227	Q14204	DYNC1H1	Q14204_K3727k_1_1_3727_3727_DYNC1H1	Q14204	DYNC1H1	1	1	5.25	5.25	5.25	40.6	6	99	1	1	1	0	-190.171	-4.3	408.969	K3727k	TMT18	3719	(K)	AERPDVDEkR	(S)
Q14204_K3757k_1_1_3757_3757	0.523314	0.475221	0.195167	0.233	0.946337	0.883693	0.267	0.342667	0.113152	0.130709	-0.100333	-0.129	1.77761	1.68727	-0.11	0.109	0.744	0.186	0.3	0.346	0.34	0.283	0.186	Q14204	DYNC1H1	Q14204_K3757k_1_1_3757_3757_DYNC1H1	Q14204	DYNC1H1	1	1	14.84	14.84	13.62	73.6	11	99	1	1	1	0	-190.164	0.3	582.678	K3757k	TMT18	3748	(K)	SLLQALNEVkGR	(I)
Q14204_K4089k_1_1_4089_4089	0.716027	0.828	0.0516667	0.240667	0.493169	0.178586	-0.303333	0.0746667	0.321241	0.662847	-0.670667	-0.397	-1.05694	0.452921	0.341	0.229	0.28	0.04	0.108	0.37	-0.778	0.197	0.357	Q14204	DYNC1H1	Q14204_K4089k_1_1_4089_4089_DYNC1H1	Q14204	DYNC1H1	1	2	18.79	18.79	18.79	86.3	9	99	1	1	1	0	-190.165	-0.3	478.95	K4089k	TMT18	4083	(K)	AINTAVkSGR	(W)
Q14204_K4111k_1_1_4111_4111	0.748032	0.760177	0.179	0.177833	0.443629	0.265269	0.180667	0.178333	0.360057	0.542914	-0.186667	-0.293333	0.970519	0.635895	0.245	0.098	0.88	-0.077	0.493	-0.026	0.341	-0.198	0.119	Q14204	DYNC1H1	Q14204_K4111k_1_1_4111_4111_DYNC1H1	Q14204	DYNC1H1	1	1	25.43	25.43	25.43	93.3	13	1.659	2	1	1	0	-190.166	-0.7	622.36	K4111k	TMT18	4098	(K)	NVHLAPGWLMQLEkK	(L)
Q14204_K4406k_1_1_4406_4406	0.871846	0.752924	0.0961667	0.07	0.238176	0.274589	-0.0903333	-0.142667	0.577862	0.531388	-0.457667	-0.614333	-0.579891	-0.654639	-0.01	0.295	0.231	0.139	-0.03	0.012	0.171	0.175	-0.41	Q14204	DYNC1H1	Q14204_K4406k_1_1_4406_4406_DYNC1H1	Q14204	DYNC1H1	1	1	12.8	12.8	12.8	71.1	10	99	1	1	1	0	-190.164	0.1	583.999	K4406k	TMT18	4401	(R)	TVENIkDPLFR	(F)
Q14204_K4457k_1_1_4457_4457	0.939417	0.592783	0.409167	0.327	0.122695	0.51987	-0.069	-0.233333	0.753885	0.302086	-0.436333	-0.705	-0.324433	-1.10439	0.245	0.38	-0.101	0.706	0.145	0.234	0.745	0.306	0.426	Q14204	DYNC1H1	Q14204_K4457k_1_1_4457_4457_DYNC1H1	Q14204	DYNC1H1	1	1	17.03	17.03	17.03	73.9	12	99	1	1	1	0	-190.158	3.4	628.727	K4457k	TMT18	4450	(R)	TLINELVkGILPR	(S)
Q14204_K4487k_1_1_4487_4487	0.510367	0.541152	0.217333	0.157	0.975214	0.642152	0.39	0.269333	0.105873	0.227955	0.0226667	-0.202333	1.82104	1.30762	0.009	-0.308	0.206	0.366	0.616	0.169	0.452	0.32	0.349	Q14204	DYNC1H1	Q14204_K4487k_1_1_4487_4487_DYNC1H1	Q14204	DYNC1H1	1	2	14.78	14.78	14.78	76.9	12	14.783	2	1	1	0	-190.17	-2.3	598.858	K4487k	TMT18	4486	(R)	IkQLQNISLAAASGGAK	(E)
A0A5H1ZRQ2_K221k_1_1_221_221	0.311395	0.427829	-0.035	0.00816667	1.67092	1.23623	-0.457333	-0.371	0.0213346	0.0580458	-0.824667	-0.842667	-2.85063	-2.21691	0.261	0.082	-0.328	0.238	-0.054	-0.399	-0.338	-0.191	-0.013	A0A5H1ZRQ2	DDX17	A0A5H1ZRQ2_K221k_1_1_221_221_DDX17	A0A5H1ZRQ2	DDX17	1	1	30.74	30.74	25.43	76.8	22	99	1	1	1	0	-190.162	0.5	785.629	K221k	TMT18	210	(R)	DMVGIAQTGSGkTLAYLLPAIVHINHQPYLER	(G)
A0A5H1ZRQ2_K313k_1_1_313_313	0.698232	0.555317	-0.146	-0.168667	0.525059	0.602476	-0.190667	-0.236	0.298497	0.24976	-0.558	-0.707667	-1.11141	-1.24274	-0.063	-0.051	-0.596	-0.038	-0.216	-0.509	0.001	-0.032	-0.232	A0A5H1ZRQ2	DDX17	A0A5H1ZRQ2_K313k_1_1_313_313_DDX17	A0A5H1ZRQ2	DDX17	1	2	21.24	21.24	21.24	93.5	12	99	1	1	1	0	-190.158	3.5	642.034	K313k	TMT18	305	(R)	LIDFLESGkTNLR	(R)
A0A5H1ZRQ2_K488k_1_1_488_488	0.933788	0.646061	0.1385	0.0866667	0.132891	0.425417	-0.0596667	-0.163333	0.736392	0.375477	-0.427	-0.635	-0.348524	-0.939439	-0.07	0.236	0.03	0.339	0.198	-0.053	0.181	-0.05	0.035	A0A5H1ZRQ2	DDX17	A0A5H1ZRQ2_K488k_1_1_488_488_DDX17	A0A5H1ZRQ2	DDX17	1	1	24.57	24.57	24.57	89.5	20	99	1	1	1	0	-190.157	2.1	848.667	K488k	TMT18	481	(R)	GLDVEDVkFVINYDYPNSSEDYVHR	(I)
A0A5H1ZRQ2_K528k_1_1_528_528	0.875004	0.426203	0.0746667	0.261667	0.234375	1.27022	0.0953333	0.469333	0.582942	0.0536756	-0.272	-0.00233333	0.572008	2.26744	-0.167	0.083	0.738	0.165	-0.063	0.219	0.211	0.156	0.595	A0A5H1ZRQ2	DDX17	A0A5H1ZRQ2_K528k_1_1_528_528_DDX17	A0A5H1ZRQ2	DDX17	1	1	17.72	17.72	17.72	68.9	10	99	1	1	1	0	-190.162	0.9	730.726	K528k	TMT18	516	(K)	GTAYTFFTPGNLkQAR	(E)
A0A5H1ZRQ2_K547k_1_1_547_547	0.669783	0.677042	-0.129667	-0.115167	0.591053	0.378793	-0.204	-0.175	0.256417	0.41803	-0.571333	-0.646667	-1.22167	-0.854658	-0.176	0.051	0.128	0.042	-0.461	-0.136	-0.098	-0.502	-0.234	A0A5H1ZRQ2	DDX17	A0A5H1ZRQ2_K547k_1_1_547_547_DDX17	A0A5H1ZRQ2	DDX17	1	2	29.54	29.54	29.54	91.1	19	99	1	1	1	0	-190.168	-1.3	684.874	K547k	TMT18	536	(K)	VLEEANQAINPkLMQLVDHR	(G)
P17844_K32k_1_1_32_32	0.851221	0.642137	-0.573	-0.887333	0.270896	0.430734	0.136667	-0.492	0.535925	0.370908	-0.230667	-0.963667	0.646555	-0.948953	-0.628	-0.336	-0.677	-0.96	-0.52	-0.252	-0.742	-2.457	-0.266	P17844	DDX5	P17844_K32k_1_1_32_32_DDX5	P17844	DDX5	1	1	8.51	8.51	8.51	60.3	6	2.639	2	1	1	0	-190.167	-2.1	493.975	K32k	TMT18	26	(R)	AGPLSGkK	(F)
P17844_K40k_1_1_40_40	0.725528	0.745141	-1.111	-1.17483	0.478668	0.285248	0.307333	0.179667	0.332149	0.518504	-0.06	-0.292	1.03188	0.675884	-1.577	-1.359	-1.507	-0.858	-0.428	-0.944	-1.5	-0.746	-1.002	P17844	DDX5	P17844_K40k_1_1_40_40_DDX5	P17844	DDX5	1	1	9.31	9.31	9.31	62.5	8	9.308	2	1	1	0	-190.166	-1.1	604.36	K40k	TMT18	34	(K)	FGNPGEkLVK	(K)
P17844_K53k_1_1_53_53	0.317047	0.457829	-0.468333	-0.265833	1.64839	0.954459	-0.854	-0.449	0.0224703	0.111056	-1.22133	-0.920667	-2.81703	-1.79505	0.042	0.14	-0.93	-0.306	-0.178	-1.212	-1.296	-0.466	-0.075	P17844	DDX5	P17844_K53k_1_1_53_53_DDX5	P17844	DDX5	1	2	15.65	15.65	15.65	86.2	10	6.06	2	1	1	0	-190.163	0.5	714.401	K53k	TMT18	46	(K)	WNLDELPkFEK	(N)
P17844_K56k_1_1_56_56	0.982108	0.973253	-1.5205	-1.54683	0.0392334	0.0259942	0.033	-0.0196667	0.913622	0.941902	-0.334333	-0.491333	0.111929	-0.0752418	-2.036	-1.231	-1.226	-1.344	-1.043	-1.483	-1.986	-1.732	-1.712	P17844	DDX5	P17844_K56k_1_1_56_56_DDX5	P17844	DDX5	1	4	23.18	23.18	23.18	78.1	11	99	1	1	1	0	-190.164	-0.1	477.731	K56k	Hydrogen	54	(K)	FEkNFYQEHPDLAR	(R)
P17844_K80k_1_1_80_80	0.557711	0.474335	-1.48783	-1.49283	0.864459	0.887638	-0.840333	-0.850333	0.136628	0.129527	-1.20767	-1.322	-1.65344	-1.69331	-1.19	-1.039	-3.167	-0.974	-1.015	-3.269	-1.44	-1.71	-0.877	P17844	DDX5	P17844_K80k_1_1_80_80_DDX5	P17844	DDX5	1	1	10.62	10.62	10.62	63.8	6	99	1	1	1	0	-190.165	-0.5	625.873	K80k	TMT18	79	(R)	SkEITVR	(G)
P17844_K197k_1_1_197_197	0.553364	0.82344	-1.17733	-0.697	0.874943	0.184237	-0.786	0.174667	0.13337	0.654279	-1.15333	-0.297	-1.66943	0.465386	-0.705	-0.473	0.19	-1.175	-0.781	-1.171	-2.759	-0.706	-1.313	P17844	DDX5	P17844_K197k_1_1_197_197_DDX5	P17844	DDX5	1	2	15.61	16.07	11.91	73	10	11.908	2	1	1	0	-190.166	-0.8	673.051	K197k	TMT18	196	(R)	LkSTCIYGGAPK	(G)
P17844_K236k_1_1_236_236	0.869083	0.476069	0.037	-0.0735	0.242218	0.878231	-0.0846667	-0.305667	0.572508	0.132364	-0.452	-0.777333	-0.588243	-1.6789	0.092	-0.033	-0.483	0.179	0.014	-0.053	0.023	-0.035	-0.161	P17844	DDX5	P17844_K236k_1_1_236_236_DDX5	P17844	DDX5	1	2	19.92	19.92	19.92	88.1	12	99	1	1	1	0	-190.166	-0.7	666.365	K236k	TMT18	228	(R)	LIDFLECGkTNLR	(R)
P17844_K284k_1_1_284_284	0.98515	0.422836	-0.0205	-0.210333	0.0330753	1.33866	-0.0156667	-0.395333	0.926669	0.0458502	-0.383	-0.867	-0.0949601	-2.36915	-0.02	0.152	-0.318	-0.17	0.031	0.096	-0.212	-0.415	-0.491	P17844	DDX5	P17844_K284k_1_1_284_284_DDX5	P17844	DDX5	1	1	26.01	26.01	26.01	90.9	13	99	1	1	1	0	-190.165	-0.4	717.716	K284k	TMT18	274	(R)	QTLMWSATWPkEVR	(Q)
P17844_K340k_1_1_340_340	0.980754	0.922378	-0.0476667	-0.0743333	0.0433458	0.0750777	0.0213333	-0.032	0.905012	0.841245	-0.346	-0.503667	0.123147	-0.207037	-0.095	-0.068	0.002	-0.012	-0.01	-0.309	0.208	-0.181	-0.092	P17844	DDX5	P17844_K340k_1_1_340_340_DDX5	P17844	DDX5	1	2	17.26	17.26	17.26	85.8	10	5.248	2	1	1	0	-190.164	0	735.058	K340k	TMT18	332	(R)	LMEEIMSEkENK	(T)
P17844_K343k_1_1_343_343	0.973535	0.464756	-1.2195	-1.45667	0.0561189	0.925133	-0.0603333	-0.534667	0.878782	0.118814	-0.427667	-1.00633	-0.157435	-1.75052	-1.409	-1.014	-2.416	-1.145	-1.934	-1.526	-0.289	-1.518	-1.238	P17844	DDX5	P17844_K343k_1_1_343_343_DDX5	P17844	DDX5	1	2	17.58	17.58	17.58	70.1	10	17.583	2	1	1	0	-190.166	-0.9	677.397	K343k	TMT18	341	(K)	ENkTIVFVETK	(R)
P17844_K351k_1_1_351_351	0.966991	0.439187	-0.619167	-0.9695	0.0686703	1.08912	0.0523333	-0.648333	0.853748	0.0814473	-0.315	-1.12	0.190353	-1.99768	-0.966	-0.331	-2.012	-0.639	-0.373	-1.158	-0.248	-0.983	-0.886	P17844	DDX5	P17844_K351k_1_1_351_351_DDX5	P17844	DDX5	1	2	16.58	15.16	16.58	89	8	99	1	1	1	0	-190.164	0.2	504.302	K351k	TMT18	344	(K)	TIVFVETkR	(R)
P17844_K375k_1_1_375_375	0.75507	0.902458	-0.587	-0.659833	0.430801	0.0957412	0.187333	0.0416667	0.37085	0.802156	-0.18	-0.43	0.94775	0.25918	-0.807	-0.556	-0.718	-0.679	-0.135	-0.564	-0.781	-0.564	-0.635	P17844	DDX5	P17844_K375k_1_1_375_375_DDX5	P17844	DDX5	1	2	28.07	28.07	28.07	91.9	16	99	1	1	1	0	-190.163	0.4	583.287	K375k	TMT18	364	(R)	DGWPAMGIHGDkSQQER	(D)
P17844_K388k_1_1_388_388	0.774829	0.501628	-0.579	-0.4935	0.399759	0.779578	0.129333	0.300333	0.398328	0.16612	-0.238	-0.171333	0.891915	1.5263	-0.715	-0.672	-0.212	-0.544	-0.489	-0.446	-0.608	-0.132	-0.686	P17844	DDX5	P17844_K388k_1_1_388_388_DDX5	P17844	DDX5	1	2	19.22	19.22	19.22	87.7	10	6.971	2	1	1	0	-190.166	-0.7	524.545	K388k	TMT18	381	(R)	DWVLNEFkHGK	(A)
P17844_K391k_1_1_391_391	0.780127	0.936928	-0.254667	-0.303	0.390927	0.0603636	0.152667	0.056	0.406512	0.870235	-0.214667	-0.415667	0.875828	0.168777	-0.058	-0.364	0.109	-0.571	-0.199	-0.101	-0.235	-1.051	0.117	P17844	DDX5	P17844_K391k_1_1_391_391_DDX5	P17844	DDX5	1	5	19.78	19.78	19.78	80.8	12	99	1	1	1	0	-190.164	0.1	554.981	K391k	Hydrogen	389	(K)	HGkAPILIATDVASR	(G)
P17844_K411k_1_1_411_411	0.966103	0.631838	-0.4935	-0.599833	0.0692828	0.448802	0.0336667	-0.179	0.852545	0.355794	-0.333667	-0.650667	0.191941	-0.981063	-0.694	-0.329	-0.788	-0.508	-0.665	-0.5	-0.265	-0.798	-0.482	P17844	DDX5	P17844_K411k_1_1_411_411_DDX5	P17844	DDX5	1	2	34.52	34.52	34.52	92.3	23	99	1	1	1	0	-190.168	-1.3	852.168	K411k	TMT18	404	(R)	GLDVEDVkFVINYDYPNSSEDYIHR	(I)
P17844_K437k_1_1_437_437	0.542687	0.477029	-1.31933	-1.2625	0.903408	0.87514	-0.456	-0.342333	0.124908	0.133309	-0.823333	-0.814	-1.71271	-1.67417	-1.308	-0.768	-1.506	-1.198	-1.078	-2.045	-1.519	-1.572	-1.223	P17844	DDX5	P17844_K437k_1_1_437_437_DDX5	P17844	DDX5	1	3	27.99	27.58	26.12	86.8	16	27.99	2	1	1	0	-190.164	0.2	871.811	K437k	TMT18	435	(R)	STkTGTAYTFFTPNNIK	(Q)
P17844_K451k_1_1_451_451	0.726507	0.480067	0.0961667	-0.0371667	0.475542	0.855346	-0.175667	-0.442333	0.334547	0.139526	-0.543	-0.914	-1.02645	-1.64376	0.081	0.023	-0.821	0.448	0.104	-0.109	0.03	-0.052	0.098	P17844	DDX5	P17844_K451k_1_1_451_451_DDX5	P17844	DDX5	1	4	32.81	32.81	32.81	97.7	19	99	1	1	1	0	-190.168	-1.2	1035.23	K451k	TMT18	438	(K)	TGTAYTFFTPNNIkQVSDLISVLR	(E)
P17844_K470k_1_1_470_470	0.941744	0.977201	-1.243	-1.2675	0.118162	0.0212469	0.0686667	0.0196667	0.761795	0.952255	-0.298667	-0.452	0.313609	0.0618133	-1.573	-0.842	-1.638	-1.417	-1.384	-1.043	-1.199	-1.525	-0.61	P17844	DDX5	P17844_K470k_1_1_470_470_DDX5	P17844	DDX5	1	3	28.72	28.72	28.72	94	16	99	1	1	1	0	-190.161	1.2	790.443	K470k	TMT18	462	(R)	EANQAINPkLLQLVEDR	(G)
P17844_K523k_1_1_523_523	0.944938	0.569441	-0.578167	-0.7855	0.111758	0.570468	0.059	-0.355667	0.773111	0.268864	-0.308333	-0.827333	0.298194	-1.18969	-0.676	-0.897	-1.484	-0.25	-0.682	-0.535	-0.429	-0.994	-0.412	P17844	DDX5	P17844_K523k_1_1_523_523_DDX5	P17844	DDX5	1	2	16.01	16.01	16.01	82.8	7	99	1	1	1	0	-190.165	-0.3	447.932	K523k	TMT18	517	(R)	GYSSLLkR	(D)
A0A075B749_K245k_1_1_245_245	0.896848	0.54054	0.0808333	0.00766667	0.195272	0.644276	-0.0936667	-0.24	0.637864	0.226842	-0.461	-0.711667	-0.489044	-1.31107	-0.032	0.276	-0.319	0.139	0.043	-0.263	0.322	-0.114	0.096	A0A075B749	PDE4DIP	A0A075B749_K245k_1_1_245_245_PDE4DIP	A0A075B749	PDE4DIP	1	1	21.29	21.29	21.29	82.4	17	99	1	1	1	0	-190.154	3	819.43	K245k	TMT18	232	(R)	QQETEHVYELLENkIQLLQEESR	(L)
Q96SN8_K114k_1_1_114_114	0.648302	0.665592	0.193333	0.156	0.649461	0.395909	0.241333	0.166667	0.22415	0.401875	-0.126	-0.305	1.31688	0.886076	0.196	0.091	-0.038	-0.069	0.234	0.615	0.093	0.329	0.427	Q96SN8	CDK5RAP2	Q96SN8_K114k_1_1_114_114_CDK5RAP2	Q96SN8	CDK5RAP2	1	1	10.02	5.61	10.02	63.8	7	99	1	1	1	0	-190.163	0.5	459.939	K114k	TMT18	108	(K)	VEVESLkR	(E)
Q96SN8_K495k_1_1_495_495	0.531757	0.6141	-1.16233	-1.01117	0.926127	0.481591	-0.484667	-0.182333	0.118542	0.32992	-0.852	-0.654	-1.74711	-1.03852	-1.005	-0.684	-1.113	-1.071	-1.257	-0.937	-2.02	-1.187	-1.007	Q96SN8	CDK5RAP2	Q96SN8_K495k_1_1_495_495_CDK5RAP2	Q96SN8	CDK5RAP2	1	2	15.76	13.54	15.76	81.9	9	8.752	2	1	1	0	-190.163	0.4	652.719	K495k	TMT18	490	(K)	DVLLQkFNEK	(D)
Q96SN8_K558k_1_1_558_558	0.467733	0.419705	-1.22033	-1.382	1.10664	1.58012	-0.531333	-0.854667	0.0782272	0.0262953	-0.898667	-1.32633	-2.01696	-2.72955	-0.631	-0.773	-2.137	-1.46	-1.237	-1.863	-1.358	-1.233	-2.058	Q96SN8	CDK5RAP2	Q96SN8_K558k_1_1_558_558_CDK5RAP2	Q96SN8	CDK5RAP2	1	2	29.58	26.2	27.24	96.4	13	1.555	2	1	1	0	-190.163	0.7	801.453	K558k	TMT18	546	(K)	QSSDYEELIQVLkK	(E)
Q96SN8_K559k_1_1_559_559	0.407437	0.650238	-0.482	-0.3885	1.31443	0.418131	-0.350667	-0.163667	0.0484807	0.381829	-0.718	-0.635333	-2.32346	-0.926353	-0.322	-0.236	-0.685	-0.362	-0.773	-0.706	-0.493	-0.242	-0.484	Q96SN8	CDK5RAP2	Q96SN8_K559k_1_1_559_559_CDK5RAP2	Q96SN8	CDK5RAP2	1	2	11.12	11.12	11.12	55.5	10	11.118	2	1	1	0	-190.161	1.3	524.806	K559k	TMT18	559	(K)	kEQDIYTHLVK	(S)
Q96SN8_K569k_1_1_569_569	0.233028	0.44273	-0.892333	-0.895833	2.0266	1.06521	-1.072	-1.079	0.00940579	0.0860583	-1.43933	-1.55067	-3.39109	-1.96187	-1.043	0.066	-2.704	-0.092	-1.059	-1.443	-1.783	-0.509	-1.093	Q96SN8	CDK5RAP2	Q96SN8_K569k_1_1_569_569_CDK5RAP2	Q96SN8	CDK5RAP2	1	1	30.24	24.51	30.24	91.6	21	30.238	2	1	1	0	-190.165	-0.1	771.211	K569k	TMT18	560	(K)	EQDIYTHLVkSLQESDSINNLQAELNK	(I)
Q96SN8_K592k_1_1_592_592	0.972234	0.917091	0.004	-0.0298333	0.0595231	0.0798547	0.03	-0.0376667	0.87192	0.832042	-0.337333	-0.509333	0.166436	-0.21925	-0.075	-0.014	-0.266	0.056	0.234	0.124	-0.301	0	0.12	Q96SN8	CDK5RAP2	Q96SN8_K592k_1_1_592_592_CDK5RAP2	Q96SN8	CDK5RAP2	1	1	16.31	16.31	16.31	79.4	11	99	1	1	1	0	-190.166	-0.8	718.06	K592k	TMT18	592	(R)	kQLEQDVLSYQNLR	(K)
Q96SN8_K665k_1_1_665_665	0.909254	0.586156	0.0661667	-0.0716667	0.174423	0.533195	-0.0803333	-0.356	0.669233	0.292958	-0.447667	-0.827667	-0.443292	-1.12704	-0.11	0.055	-0.969	0.374	-0.107	-0.019	0.204	0.204	0.016	Q96SN8	CDK5RAP2	Q96SN8_K665k_1_1_665_665_CDK5RAP2	Q96SN8	CDK5RAP2	1	1	27.37	24.34	25.18	89.8	16	15.309	2	1	1	0	-190.16	1.3	745.427	K665k	TMT18	657	(K)	VSDLIQLVkELYTDNQHLK	(K)
Q96SN8_K675k_1_1_675_675	0.365279	0.51404	-1.234	-1.02017	1.45576	0.724431	-0.688	-0.260333	0.0350136	0.188612	-1.05533	-0.732	-2.53159	-1.43954	-0.858	-0.898	-1.433	-0.914	-1.145	-1.356	-2.233	-1.046	-0.972	Q96SN8	CDK5RAP2	Q96SN8_K675k_1_1_675_675_CDK5RAP2	Q96SN8	CDK5RAP2	1	2	15.89	11.02	15.89	84.7	10	1.294	2	1	1	0	-190.168	-1.8	528.548	K675k	TMT18	666	(K)	ELYTDNQHLkK	(T)
Q96SN8_K822k_1_1_822_822	0.611654	0.434213	-0.200167	-0.227333	0.731857	1.13795	-0.299	-0.353333	0.185414	0.0727867	-0.666333	-0.825	-1.44809	-2.0706	-0.177	0.143	-0.279	-0.118	-0.667	-0.393	0.011	-0.45	-0.483	Q96SN8	CDK5RAP2	Q96SN8_K822k_1_1_822_822_CDK5RAP2	Q96SN8	CDK5RAP2	1	1	30.95	30.95	28.61	95	21	3.177	2	1	1	0	-190.16	1.3	707.99	K822k	TMT18	801	(R)	ELLLGQLFLTEQEVSGEHLDGkTEK	(T)
Q96SN8_K869k_1_1_869_869	0.714279	0.447915	-0.531833	-0.2825	0.496896	1.02558	-0.209	0.289667	0.318496	0.0942801	-0.576333	-0.182	-1.06335	1.90239	-0.47	-0.392	-0.118	-0.42	-0.256	-0.932	-0.721	-0.083	-0.212	Q96SN8	CDK5RAP2	Q96SN8_K869k_1_1_869_869_CDK5RAP2	Q96SN8	CDK5RAP2	1	1	25.39	25.39	25.39	84.7	16	99	1	1	1	0	-190.165	-0.2	797.445	K869k	TMT18	866	(K)	VGLkDASVQTVATEGDLLR	(F)
Q96SN8_K943k_1_1_943_943	0.477016	0.665592	-0.624833	-0.783	1.07808	0.395655	0.513667	0.197333	0.0835447	0.40211	0.146333	-0.274333	1.97458	0.885613	-1.099	-0.629	-0.457	-0.917	-0.609	0.196	-0.691	-0.539	-1.057	Q96SN8	CDK5RAP2	Q96SN8_K943k_1_1_943_943_CDK5RAP2	Q96SN8	CDK5RAP2	1	1	17.05	15.19	17.05	86	8	99	1	1	1	0	-190.165	-0.2	485.651	K943k	TMT18	938	(R)	LPILIkPSR	(S)
Q96SN8_K988k_1_1_988_988	0.63705	1	-0.427167	-0.295	0.670833	2.41082e-16	-0.264333	1.35974e-16	0.213386	1	-0.631667	-0.471667	-1.35124	7.07074e-16	-0.06	-0.425	-0.048	-0.4	-0.263	-0.815	-0.6	-0.42	-0.417	Q96SN8	CDK5RAP2	Q96SN8_K988k_1_1_988_988_CDK5RAP2	Q96SN8	CDK5RAP2	1	2	20.68	20.68	20.68	77.6	15	99	1	1	1	0	-190.161	1.2	564.323	K988k	TMT18	984	(K)	QLHQkLILAEAVMEGR	(P)
Q96SN8_K1028k_1_1_1028_1028	0.81251	0.420557	-0.291167	0.00333333	0.333208	1.44286	-0.141667	0.447333	0.464293	0.0360697	-0.509	-0.0243333	-0.768244	2.52422	-0.083	-0.478	0.304	-0.1	-0.416	-0.132	-0.538	0.176	0.201	Q96SN8	CDK5RAP2	Q96SN8_K1028k_1_1_1028_1028_CDK5RAP2	Q96SN8	CDK5RAP2	1	2	8.87	8.87	8.87	58.3	8	99	1	1	1	0	-190.163	1	518.298	K1028k	TMT18	1026	(K)	GIkTTSSVWR	(D)
Q96SN8_K1215k_1_1_1215_1215	0.806796	0.513648	-0.476167	-0.522	0.342945	0.727036	-0.147	-0.238667	0.453999	0.187484	-0.514333	-0.710333	-0.78671	-1.44367	-0.454	-0.289	-0.622	-0.465	-0.333	-0.89	-0.426	-0.794	-0.508	Q96SN8	CDK5RAP2	Q96SN8_K1215k_1_1_1215_1215_CDK5RAP2	Q96SN8	CDK5RAP2	1	2	14.42	14.42	14.42	62.8	14	14.422	2	1	1	0	-190.173	-2.6	659.159	K1215k	TMT18	1213	(K)	LQkEQNLNMQLFSEIHNLQNK	(F)
Q96SN8_K1233k_1_1_1233_1233	0.682116	0.548593	0.224	0.22	0.562969	0.624575	-0.220667	-0.228667	0.273546	0.23737	-0.588	-0.700333	-1.17513	-1.27899	0.176	0.313	-0.089	0.514	0.101	-0.148	0.388	0.224	0.182	Q96SN8	CDK5RAP2	Q96SN8_K1233k_1_1_1233_1233_CDK5RAP2	Q96SN8	CDK5RAP2	1	2	19.17	19.17	19.17	73.6	15	99	1	1	1	0	-174.168	0.5	735.13	M1221m K1233k	TMT18	1216	(K)	EQNLNmQLFSEIHNLQNkFR	(D)
Q96SN8_K1320k_1_1_1320_1320	0.997496	0.396202	-0.0783333	-0.413	0.00570431	2.54583	-0.004	-0.673333	0.986951	0.00284556	-0.371333	-1.145	-0.01687	-4.2679	-0.185	-0.059	-0.837	0.015	0.43	-0.483	-0.188	-0.695	-0.717	Q96SN8	CDK5RAP2	Q96SN8_K1320k_1_1_1320_1320_CDK5RAP2	Q96SN8	CDK5RAP2	1	1	20.48	20.48	20.48	78.6	18	99	1	1	1	0	-190.168	-1.2	943.15	K1320k	TMT18	1315	(K)	LFLNGkSVGVEMNTQNELMER	(I)
Q96SN8_K1502k_1_1_1502_1502	0.988973	0.830002	-0.427333	-0.500667	0.0231209	0.175997	-0.024	-0.170667	0.948154	0.666811	-0.391333	-0.642333	-0.0670809	-0.447182	-0.28	-1.052	0.027	0.086	0.192	-0.6	-0.91	-1.222	-0.563	Q96SN8	CDK5RAP2	Q96SN8_K1502k_1_1_1502_1502_CDK5RAP2	Q96SN8	CDK5RAP2	1	1	12.13	12.13	12.13	59.6	10	99	1	1	1	0	-190.164	0.2	591.298	K1502k	TMT18	1497	(R)	EYASVkEENER	(L)
Q96SN8_K1739k_1_1_1739_1739	0.848269	0.508137	0.401167	0.2405	0.277448	0.757466	-0.128333	-0.449667	0.527901	0.174797	-0.495667	-0.921333	-0.659659	-1.49166	0.334	0.346	-0.653	0.716	0.286	0.103	0.622	0.2	0.5	Q96SN8	CDK5RAP2	Q96SN8_K1739k_1_1_1739_1739_CDK5RAP2	Q96SN8	CDK5RAP2	1	1	17.37	17.37	17.37	70.9	15	99	1	1	1	0	-190.159	2	707.897	K1739k	TMT18	1726	(R)	HVLGLIEDYEALLkQISQGQR	(L)
Q14149_K113k_1_1_113_113	0.42022	0.770517	-0.503667	-0.338833	1.27025	0.249635	-0.488	-0.158333	0.0536717	0.562814	-0.855333	-0.63	-2.25845	-0.604085	-0.268	-0.257	0.131	-0.254	-0.337	-0.745	-1.161	-0.912	-0.473	Q14149	MORC3	Q14149_K113k_1_1_113_113_MORC3	Q14149	MORC3	1	1	12.64	12.64	12.64	68.4	9	-2	2	1	1	0	-190.165	-0.4	605.372	K113k	TMT18	111	(R)	LGkDAIVFTK	(N)
Q14149_K152k_1_1_152_152	0.516434	0.617066	0.2345	0.258333	0.963918	0.475373	-0.343667	-0.296	0.108663	0.334678	-0.711	-0.767667	-1.80407	-1.0277	0.323	0.145	-0.359	0.751	-0.048	0.089	0.147	0.035	0.655	Q14149	MORC3	Q14149_K152k_1_1_152_152_MORC3	Q14149	MORC3	1	1	22.6	22.6	22.6	84.6	13	99	1	1	1	0	-190.166	-0.7	427.65	K152k	TMT18	140	(K)	AEHVVVPIVAFNkHR	(Q)
Q14149_K163k_1_1_163_163	0.145555	0.85104	0.699	1.02633	2.70175	0.153159	-0.742667	-0.088	0.00198723	0.702814	-1.11	-0.559667	-4.49491	-0.395752	1.096	0.876	1.367	1.239	0.266	0.23	0.487	0.918	0.662	Q14149	MORC3	Q14149_K163k_1_1_163_163_MORC3	Q14149	MORC3	1	3	30.52	30.52	30.52	89	22	20.339	2	1	1	0	-190.149	4.2	896.246	K163k	TMT18	155	(R)	QMINLAESkASLAAILEHSLFSTEQK	(L)
Q14149_K191k_1_1_191_191	0.18345	0.885698	0.917667	1.29	2.40092	0.114343	-0.808	-0.0633333	0.00397268	0.768522	-1.17533	-0.535	-3.98766	-0.304679	1.408	1.014	1.464	1.543	0.698	0.608	0.235	1.285	1.026	Q14149	MORC3	Q14149_K191k_1_1_191_191_MORC3	Q14149	MORC3	1	2	22.37	19.45	14.44	94.2	11	1.653	2	1	1	0	-190.165	-0.2	669.422	K191k	TMT18	181	(K)	LLAELDAIIGkK	(G)
Q14149_K231k_1_1_231_231	0.0842876	0.909654	0.964	1.55967	3.29012	0.0880505	-1.13733	0.054	0.000512718	0.816487	-1.50467	-0.417667	-5.57872	0.239979	1.594	1.206	1.87	1.798	0.587	0.444	0.155	1.576	1.314	Q14149	MORC3	Q14149_K231k_1_1_231_231_MORC3	Q14149	MORC3	1	1	18.45	18.45	18.45	91.1	10	2.317	2	1	1	0	-190.16	2.1	694.066	K231k	TMT18	221	(R)	IPEDLDEITGkK	(G)
Q14149_K280k_1_1_280_280	0.534385	0.950495	-0.209167	0.129667	0.920563	0.0478795	-0.640333	0.0373333	0.120071	0.895613	-1.00767	-0.434333	-1.73869	0.135512	-0.248	0.195	0.33	0.386	-1.299	0.251	-0.54	-0.374	0.489	Q14149	MORC3	Q14149_K280k_1_1_280_280_MORC3	Q14149	MORC3	1	1	18.58	18.58	18.58	82.7	12	99	1	1	1	0	-190.164	0.1	642.704	K280k	TMT18	275	(K)	TQLVSkSLAYIER	(D)
Q14149_K293k_1_1_293_293	0.113376	0.720256	1.37883	1.74233	2.9865	0.318388	-0.904333	-0.177333	0.00103157	0.48041	-1.27167	-0.649	-5.00278	-0.740713	1.951	1.555	1.914	1.987	0.867	1.115	0.798	1.838	1.209	Q14149	MORC3	Q14149_K293k_1_1_293_293_MORC3	Q14149	MORC3	1	1	8.39	5.95	6.98	56.7	6	8.083	2	1	1	0	-190.162	1.1	494.546	K293k	TMT18	288	(R)	DVYRPkFLSK	(T)
Q14149_K377k_1_1_377_377	0.998419	0.805107	0.499833	0.4585	0.00375546	0.207275	-0.00166667	-0.0843333	0.99139	0.620476	-0.369	-0.556	-0.011131	-0.515366	0.493	0.389	0.348	0.62	0.449	0.434	0.614	0.552	0.349	Q14149	MORC3	Q14149_K377k_1_1_377_377_MORC3	Q14149	MORC3	1	2	20.34	20.34	20.34	85.3	15	10.692	2	1	1	0	-190.168	-1.2	716.139	K377k	TMT18	369	(R)	LTITALGEkLNDYWNEMK	(V)
Q14149_K421k_1_1_421_421	0.0732003	0.738228	-0.322	0.352167	3.50733	0.294945	-1.52667	-0.178333	0.000310933	0.507055	-1.894	-0.65	-6.01526	-0.69504	0.286	0.055	0.386	0.983	-0.846	-1.185	-1.225	0.314	0.089	Q14149	MORC3	Q14149_K421k_1_1_421_421_MORC3	Q14149	MORC3	1	1	10.3	7.09	5.44	87.2	7	10.298	2	1	1	0	-190.166	-0.6	698.39	K421k	TMT18	421	(R)	kLPDGMDQLPEK	(W)
Q14149_K464k_1_1_464_464	0.0673561	0.842522	1.86667	2.48867	3.68188	0.161731	-1.34467	-0.100667	0.000208025	0.68908	-1.712	-0.572333	-6.38231	-0.415227	2.77	2.274	2.837	2.573	1.324	1.414	0.845	2.424	2.054	Q14149	MORC3	Q14149_K464k_1_1_464_464_MORC3	Q14149	MORC3	1	1	32.11	30.18	32.11	96.9	21	3.509	2	1	1	0	-190.171	-2	886.681	K464k	TMT18	445	(R)	NCEVPEEPEDEDLVHPTYEkTYK	(K)
Q14149_K505k_1_1_505_505	0.168395	0.794187	0.757167	1.14767	2.54846	0.219056	-0.885667	-0.104667	0.00282842	0.603871	-1.253	-0.576333	-4.23297	-0.540434	1.3	0.866	1.089	1.434	0.535	0.37	0.038	1.146	1.051	Q14149	MORC3	Q14149_K505k_1_1_505_505_MORC3	Q14149	MORC3	1	3	26.95	26.95	24.01	93.7	15	99	1	1	1	0	-190.163	0.5	769.416	K505k	TMT18	493	(R)	PTALSTPSFSSPkESVPR	(R)
Q14149_K555k_1_1_555_555	0.0593259	0.88529	1.6305	2.2265	4.19874	0.115312	-1.13967	0.0523333	6.32787e-05	0.76681	-1.507	-0.419333	-7.56423	0.307013	2.205	2.09	2.399	2.306	1.067	1.173	0.942	2.293	2.066	Q14149	MORC3	Q14149_K555k_1_1_555_555_MORC3	Q14149	MORC3	1	1	15.41	15.41	15.41	84.3	8	99	1	1	1	0	-190.166	-1	710.913	K555k	TMT18	549	(R)	SSILNAkNR	(R)
Q14149_K825k_1_1_825_825	0.634732	0.608366	0.719	0.973833	0.67509	0.490941	-0.279333	0.230333	0.211305	0.322893	-0.646667	-0.241333	-1.35805	1.05473	0.951	0.86	1.453	0.765	0.574	0.949	0.215	1.113	0.701	Q14149	MORC3	Q14149_K825k_1_1_825_825_MORC3	Q14149	MORC3	1	1	13.2	8.02	8.6	77.5	8	99	1	1	1	0	-190.165	-0.6	783.915	K825k	TMT18	822	(R)	QLDkCSIER	(D)
Q14149_K834k_1_1_834_834	0.60288	0.594941	0.188167	0.433167	0.750657	0.515307	-0.228333	0.261667	0.177559	0.305276	-0.595667	-0.21	-1.4776	1.0966	0.487	0.131	1.015	0.289	0.053	0.089	0.08	0.482	0.195	Q14149	MORC3	Q14149_K834k_1_1_834_834_MORC3	Q14149	MORC3	1	2	20.78	20.78	20.78	80.8	12	20.779	2	1	1	0	-190.17	-2.4	821.767	K834k	TMT18	831	(R)	DQYkSEVELLEMEK	(S)
Q14149_K844k_1_1_844_844	0.987569	0.7136	0.419167	0.4835	0.0270518	0.327731	-0.011	0.117667	0.939611	0.470185	-0.378333	-0.354	-0.078158	0.758675	0.352	0.508	0.58	0.414	0.379	0.408	0.454	0.461	0.586	Q14149	MORC3	Q14149_K844k_1_1_844_844_MORC3	Q14149	MORC3	1	3	21.94	20.8	20.8	84.6	12	99	1	1	1	0	-190.159	2.3	703.712	K844k	TMT18	835	(K)	SEVELLEMEkSQIR	(S)
Q14149_K855k_1_1_855_855	0.472694	0.590783	0.301667	0.659667	1.09484	0.524048	-0.383333	0.332667	0.0803829	0.299193	-0.750667	-0.139	-1.99946	1.11151	0.71	0.257	1.48	0.513	-0.123	0.359	0.094	0.657	0.341	Q14149	MORC3	Q14149_K855k_1_1_855_855_MORC3	Q14149	MORC3	1	1	20.3	20.3	20.36	85.7	13	13.339	2	1	1	0	-190.157	3	815.107	K855k	TMT18	849	(R)	SQCEELkTEVEQLK	(S)
Q14149_K891k_1_1_891_891	0.596121	0.436977	0.519	0.572167	0.763256	1.10619	0.210667	0.317	0.172482	0.0783092	-0.156667	-0.154667	1.49729	2.02319	0.347	0.396	0.814	0.498	0.596	0.67	0.607	0.743	0.635	Q14149	MORC3	Q14149_K891k_1_1_891_891_MORC3	Q14149	MORC3	1	2	34.7	34.7	34.7	90.4	26	99	1	1	1	0	-190.168	-1	760.169	K891k	TMT18	863	(K)	STNQQTATDVSTSSNIEESVNHMDGESLkLR	(S)
Q8TE76_K401k_1_1_401_401	0.686635	0.998345	-0.293667	-0.148833	0.55191	0.00181487	-0.291333	-0.00166667	0.280601	0.99583	-0.658667	-0.473333	-1.15665	-0.00539504	-0.421	-0.434	0.257	0.411	-0.438	-0.249	-0.631	-0.624	-0.082	Q8TE76	MORC4	Q8TE76_K401k_1_1_401_401_MORC4	Q8TE76	MORC4	1	1	11.86	11.86	5.74	67.1	7	3.096	2	1	1	0	-190.164	0.1	592.01	K401k	TMT18	396	(K)	LNAYWkEK	(T)
P13010_K125k_1_1_125_125	0.947602	0.952955	0.183	0.149833	0.105238	0.0456026	0.0433333	-0.023	0.784806	0.900321	-0.324	-0.494667	0.282346	-0.129361	0.103	0.096	0.023	0.285	0.306	0.049	0.259	0.381	0.011	P13010	XRCC5	P13010_K125k_1_1_125_125_XRCC5	P13010	XRCC5	1	1	36.63	36.63	36.63	91	24	1.145	2	1	1	0	-190.167	-0.8	976.783	K125k	TMT18	98	(K)	IQPGSQQADFLDALIVSMDVIQHETIGkK	(F)
P13010_K144k_1_1_144_144	0.896187	0.892882	0.143	0.0738333	0.196198	0.10713	0.08	-0.0583333	0.636506	0.781394	-0.287333	-0.53	0.491049	-0.287188	0.133	0.094	0.254	0.082	-0.022	0.412	0.159	0.221	-0.341	P13010	XRCC5	P13010_K144k_1_1_144_144_XRCC5	P13010	XRCC5	1	2	14.44	14.44	14.44	67.9	10	14.444	2	1	1	0	-190.164	0.1	588.604	K144k	TMT18	142	(R)	FSkSQLDIIIHSLK	(K)
P13010_K155k_1_1_155_155	0.437094	0.577363	-0.185	-0.177333	1.19646	0.550305	0.310667	0.326	0.0636116	0.281641	-0.0566667	-0.145667	2.14973	1.15593	-0.346	-0.42	0.321	-0.255	0.046	-0.013	-0.122	0.315	-0.679	P13010	XRCC5	P13010_K155k_1_1_155_155_XRCC5	P13010	XRCC5	1	1	18.28	18.28	18.28	85.1	9	1.601	2	1	1	0	-190.161	1.3	530.08	K155k	TMT18	145	(K)	SQLDIIIHSLkK	(C)
P13010_K195k_1_1_195_195	0.142825	0.445297	0.175667	0.014	2.73082	1.05111	0.642	0.318667	0.00185857	0.088897	0.274667	-0.153	4.54545	1.94074	-0.179	-0.074	0.343	-0.183	0.43	0.494	0.566	0.142	0.035	P13010	XRCC5	P13010_K195k_1_1_195_195_XRCC5	P13010	XRCC5	1	3	23.89	23.89	23.89	90.4	14	16.83	2	1	1	0	-190.163	0.6	654.875	K195k	TMT18	185	(R)	LGGHGPSFPLkGITEQQK	(E)
P13010_K265k_1_1_265_265	0.657448	0.548554	0.195167	0.410833	0.618949	0.625036	-0.229	0.202333	0.240465	0.237118	-0.596333	-0.269333	-1.2674	1.27975	0.263	0.392	0.443	0.274	-0.058	0.406	-0.106	0.636	0.457	P13010	XRCC5	P13010_K265k_1_1_265_265_XRCC5	P13010	XRCC5	1	1	13.95	13.95	13.95	69.9	10	99	1	1	1	0	-190.164	0	570.667	K265k	TMT18	261	(R)	IAAYkSILQER	(V)
P13010_K282k_1_1_282_282	0.711527	0.5105	0.440667	0.0691667	0.501563	0.746723	0.254667	-0.488333	0.315092	0.179175	-0.112667	-0.96	1.07136	-1.47476	0.118	0.626	-0.395	0.196	0.118	0.841	0.745	-0.701	0.571	P13010	XRCC5	P13010_K282k_1_1_282_282_XRCC5	P13010	XRCC5	1	1	6.2	6.2	6.2	49.8	7	6.195	2	1	1	0	-190.164	0	560.66	K282k	Hydrogen	275	(K)	TWTVVDAkTLK	(K)
P13010_K307k_1_1_307_307	1	0.616675	-0.00283333	0.152667	0.000298703	0.477396	0.000333333	0.311333	0.999312	0.333122	-0.367	-0.160333	0.000888846	1.03123	-0.595	0.239	0.527	0.347	-0.748	0.603	0.137	0.523	-0.125	P13010	XRCC5	P13010_K307k_1_1_307_307_XRCC5	P13010	XRCC5	1	1	34.24	34.24	34.24	96.9	22	99	1	1	1	0	-190.164	0	1107.2	K307k	TMT18	292	(K)	ETVYCLNDDDETEVLkEDIIQGFR	(Y)
P13010_K332k_1_1_332_332	0.523314	0.480373	0.136167	0.182667	0.946122	0.853859	0.298333	0.391333	0.113208	0.140004	-0.069	-0.0803333	1.77728	1.64147	0.064	-0.184	0.802	0.081	0.496	0.127	0.233	0.385	-0.052	P13010	XRCC5	P13010_K332k_1_1_332_332_XRCC5	P13010	XRCC5	1	2	13.55	13.55	13.55	77.4	8	3.524	2	1	1	0	-190.164	-0.1	631.341	K332k	TMT18	326	(K)	VDEEQMkYK	(S)
P13010_K363k_1_1_363_363	0.944195	0.564462	0.243833	0.1245	0.114398	0.581631	-0.0536667	-0.292333	0.768425	0.262041	-0.421	-0.764	-0.304567	-1.20827	0.212	0.158	-0.527	0.442	-0.048	0.346	0.353	0.242	0.22	P13010	XRCC5	P13010_K363k_1_1_363_363_XRCC5	P13010	XRCC5	1	1	20.53	20.53	20.53	82.4	11	99	1	1	1	0	-190.158	2.9	682.716	K363k	TMT18	355	(R)	FFMGNQVLkVFAAR	(D)
P13010_K439k_1_1_439_439	0.59233	0.633005	0.205833	0.1935	0.774868	0.445736	0.249	0.224333	0.167931	0.358314	-0.118333	-0.247333	1.51538	0.975638	0.275	-0.075	0.74	0.044	0.185	0.344	0.462	0.177	0	P13010	XRCC5	P13010_K439k_1_1_439_439_XRCC5	P13010	XRCC5	1	1	15.48	15.48	15.48	80.3	10	5.742	2	1	1	0	-190.166	-0.7	685.711	K439k	TMT18	432	(R)	QYMFSSLkNSK	(K)
P13010_K443k_1_1_443_443	0.867426	0.548818	0.4085	0.344333	0.245044	0.622874	-0.0976667	-0.226	0.568796	0.238301	-0.465	-0.697667	-0.59406	-1.27621	0.347	0.489	-0.001	0.536	0.26	0.225	0.594	0.284	0.411	P13010	XRCC5	P13010_K443k_1_1_443_443_XRCC5	P13010	XRCC5	1	2	12.99	12.99	12.99	62.5	12	12.989	2	1	1	0	-190.158	1.8	793.687	K443k	TMT18	443	(K)	kYAPTEAQLNAVDALIDSMSLAK	(K)
P13010_K465k_1_1_465_465	0.884632	0.901813	0.3285	0.257	0.217234	0.097269	0.101	-0.042	0.60641	0.799339	-0.266333	-0.513667	0.53607	-0.262966	0.142	0.33	0.153	0.362	0.139	0.287	0.711	0.298	0.257	P13010	XRCC5	P13010_K465k_1_1_465_465_XRCC5	P13010	XRCC5	1	2	33.04	31.82	31.82	99.1	21	1.329	2	1	1	0	-190.141	7.3	1057.92	K465k	TMT18	444	(K)	YAPTEAQLNAVDALIDSMSLAkK	(D)
P13010_K481k_1_1_481_481	0.579928	0.713134	0.348833	0.295167	0.811368	0.329282	0.264333	0.157	0.154394	0.468509	-0.103	-0.314667	1.57195	0.761644	0.24	-0.027	0.653	0.437	0.555	0.425	0.463	0.318	0.15	P13010	XRCC5	P13010_K481k_1_1_481_481_XRCC5	P13010	XRCC5	1	3	22.92	20.64	20.37	90.8	15	99	1	1	1	0	-190.162	0.8	792.763	K481k	TMT18	470	(K)	TDTLEDLFPTTkIPNPR	(F)
P13010_K534k_1_1_534_534	0.659547	0.52959	0.325667	0.458833	0.614453	0.675675	0.263333	0.529667	0.242967	0.211021	-0.104	0.058	1.26006	1.36177	0.611	0.024	1.608	-0.053	0.439	0.327	0.606	0.488	0.075	P13010	XRCC5	P13010_K534k_1_1_534_534_XRCC5	P13010	XRCC5	1	1	15.37	15.37	15.37	79.7	8	15.373	2	1	1	0	-190.168	-1.7	665.754	K534k	TMT18	533	(K)	IkTLFPLIEAK	(K)
P13010_K543k_1_1_543_543	0.653567	0.495003	0.316833	0.4	0.630429	0.802027	0.237	0.403333	0.234191	0.157751	-0.130333	-0.0683333	1.28608	1.56129	0.417	0.246	1.12	-0.068	0.305	0.641	0.36	0.369	0.316	P13010	XRCC5	P13010_K543k_1_1_543_543_XRCC5	P13010	XRCC5	1	2	18.48	16.43	18.48	86.6	9	1.438	2	1	1	0	-190.165	-0.6	628.06	K543k	TMT18	535	(K)	TLFPLIEAkK	(K)
P13010_K565k_1_1_565_565	0.266042	0.428665	0.270833	0.303333	1.83664	1.2318	0.500333	0.565333	0.0145668	0.0586402	0.133	0.0936667	3.0999	2.21034	0.142	-0.125	1.134	0.045	0.351	0.533	0.679	0.419	0.205	P13010	XRCC5	P13010_K565k_1_1_565_565_XRCC5	P13010	XRCC5	1	2	31.6	31.6	31.6	94.4	18	1.821	2	1	1	0	-190.164	0	774.149	K565k	TMT18	546	(K)	DQVTAQEIFQDNHEDGPTAkK	(L)
P13010_K648k_1_1_648_648	0.16533	0.420557	0.181667	0.0591667	2.56957	1.46612	0.692667	0.447667	0.00269419	0.0341888	0.325333	-0.024	4.26861	2.55891	-0.36	-0.045	0.41	-0.089	0.622	0.375	0.587	0.127	0.312	P13010	XRCC5	P13010_K648k_1_1_648_648_XRCC5	P13010	XRCC5	1	2	14.63	14.63	14.63	78	10	99	1	1	1	0	-190.166	-1	595.309	K648k	TMT18	644	(R)	EEAIkFSEEQR	(F)
P13010_K660k_1_1_660_660	0.926947	0.639391	0.3185	0.408333	0.146652	0.434803	0.061	0.240667	0.713424	0.367449	-0.306333	-0.231	0.3805	0.956213	0.45	0.225	1.035	0.189	0.505	0.341	0.201	0.45	0.101	P13010	XRCC5	P13010_K660k_1_1_660_660_XRCC5	P13010	XRCC5	1	2	14.06	15.26	14.06	79.7	9	14.061	2	1	1	0	-190.167	-1.3	692.069	K660k	TMT18	655	(R)	FNNFLkALQEK	(V)
P13010_K466k_1_0_466_469	0.955814	0.558769	0.0543333	0.2325	0.086563	0.592838	0.042	0.398333	0.819289	0.255366	-0.325333	-0.0733333	0.236055	1.22684	-0.088	-0.13	1.13	0.318	-0.074	0.116	0.184	0.335	-0.17	P13010	XRCC5	P13010_K466k_1_0_466_469_XRCC5	P13010	XRCC5	1	1	15	12.22	15	64.9	10	0.606	3	1	0	1	-190.159	1.9	727.66	K466k	TMT18	466	(K)	kDEKTDTLEDLFPTTK	(I)
P29401_K6k_1_1_6_6	0.968324	0.70675	-0.185	-0.240333	0.0664324	0.337106	-0.0373333	-0.148	0.858159	0.460144	-0.404667	-0.619667	-0.184537	-0.776569	0.122	-0.187	-0.232	-0.434	0.061	-0.266	-0.406	-0.383	-0.328	P29401	TKT	P29401_K6k_1_1_6_6_TKT	P29401	TKT	1	1	16.89	16.89	16.89	77.1	9	16.889	2	1	1	0	-190.167	-1.4	617.638	K6k	Acetyl	1	(-)	MESYHkPDQQK	(L)
P29401_K144k_1_1_144_144	0.867858	0.826575	-0.177333	-0.162167	0.243966	0.180106	-0.146	-0.115667	0.570209	0.660532	-0.513333	-0.587333	-0.591843	-0.456282	-0.271	0.054	0.175	-0.096	0.295	-0.447	-0.599	-0.094	-0.741	P29401	TKT	P29401_K144k_1_1_144_144_TKT	P29401	TKT	1	2	11.47	11.47	11.47	64.3	7	99	1	1	1	0	-190.163	0.9	489.924	K144k	TMT18	141	(K)	YFDkASYR	(V)
P29401_K204k_1_1_204_204	0.94527	0.961994	-0.8195	-0.907833	0.11107	0.0367325	0.125	-0.0516667	0.774338	0.918898	-0.242333	-0.523333	0.296528	-0.10514	-0.595	-0.378	-1.969	-1.673	-0.273	-0.448	-1.55	-0.328	-0.504	P29401	TKT	P29401_K204k_1_1_204_204_TKT	P29401	TKT	1	1	30.59	30.59	30.59	93.2	17	99	1	1	1	0	-190.162	0.9	661.597	K204k	TMT18	187	(R)	LGQSDPAPLQHQMDIYQkR	(C)
P29401_K232k_1_1_232_232	0.88296	0.691242	-0.381167	-0.535333	0.22227	0.357831	0.119	-0.189333	0.599418	0.438702	-0.248333	-0.661	0.546696	-0.815682	-0.854	-0.338	-0.435	-0.13	-0.153	-0.523	-0.289	-0.867	-0.588	P29401	TKT	P29401_K232k_1_1_232_232_TKT	P29401	TKT	1	1	14.86	8.68	9.06	65.8	11	10.117	2	1	1	0	-190.165	-0.2	576.592	K232k	TMT18	227	(K)	AFGQAkHQPTAIIAK	(T)
P29401_K241k_1_1_241_241	0.697631	0.457004	-0.872833	-0.787167	0.525934	0.960522	0.245667	0.417	0.297897	0.109516	-0.121667	-0.0546667	1.1129	1.80424	-1.182	-0.993	-0.951	-0.812	-0.323	-1.069	-0.858	-0.178	-0.607	P29401	TKT	P29401_K241k_1_1_241_241_TKT	P29401	TKT	1	1	16.85	16.85	16.85	77.1	10	5.317	2	1	1	0	-190.166	-0.9	520.065	K241k	TMT18	233	(K)	HQPTAIIAkTFK	(G)
P29401_K254k_1_1_254_254	0.779121	0.769914	0.3875	0.368833	0.394139	0.251209	0.159	0.121667	0.403516	0.560779	-0.208333	-0.35	0.88169	0.607309	-0.011	0.515	0.239	0.42	0.503	0.518	0.38	0.534	0.516	P29401	TKT	P29401_K254k_1_1_254_254_TKT	P29401	TKT	1	1	20.08	20.08	20.08	76.6	13	8.994	2	1	1	0	-190.165	-0.2	567.058	K254k	TMT18	247	(R)	GITGVEDkESWHGK	(P)
P29401_K260k_1_1_260_260	0.52851	0.5105	-0.1075	-0.102333	0.935066	0.744366	-0.320333	-0.31	0.116127	0.18015	-0.687667	-0.781667	-1.76061	-1.47104	-0.141	0.005	-0.082	0.294	-0.411	-0.349	-0.043	-0.588	-0.102	P29401	TKT	P29401_K260k_1_1_260_260_TKT	P29401	TKT	1	1	14.11	14.11	11.24	64.6	9	11.237	2	1	1	0	-190.164	0.3	476.028	K260k	TMT18	255	(K)	ESWHGkPLPK	(N)
P29401_K264k_1_1_264_264	0.957337	0.724292	0.216333	0.128167	0.0828885	0.314403	0.044	-0.132333	0.82625	0.484838	-0.323333	-0.604	0.226781	-0.733011	-0.075	0.246	0.053	0.412	0.074	0.137	0.504	0.056	0.077	P29401	TKT	P29401_K264k_1_1_264_264_TKT	P29401	TKT	1	1	18.87	15.83	18.87	87.1	12	18.87	2	1	1	0	-190.155	3	795.947	K264k	TMT18	261	(K)	PLPkNMAEQIIQEIYSQIQSK	(K)
P29401_K281k_1_1_281_281	0.85175	0.430679	0.0381667	-0.0726667	0.270086	1.21628	-0.160333	-0.382	0.536925	0.0607748	-0.527667	-0.853667	-0.644929	-2.18725	0.062	-0.059	-0.341	0.352	0.038	-0.542	0.378	-0.232	-0.218	P29401	TKT	P29401_K281k_1_1_281_281_TKT	P29401	TKT	1	2	34.25	34.25	34.25	95.4	17	1.322	2	1	1	0	-190.159	1.8	719.149	K281k	TMT18	265	(K)	NMAEQIIQEIYSQIQSkK	(K)
P29401_K283k_1_1_283_283	0.650023	0.63279	-0.520833	-0.563333	0.642977	0.446178	0.329	0.244	0.227522	0.35795	-0.0383333	-0.227667	1.30641	0.976421	-0.86	-0.138	-0.384	-1.058	-0.562	-0.321	-0.186	-0.492	-0.448	P29401	TKT	P29401_K283k_1_1_283_283_TKT	P29401	TKT	1	3	31.69	31.69	31.69	94	16	99	1	1	1	0	-190.164	0	754.741	K283k	Hydrogen	283	(K)	kILATPPQEDAPSVDIANIR	(M)
P29401_K310k_1_1_310_310	0.714279	0.453245	-0.6125	-0.5595	0.498149	1.00241	0.270333	0.376333	0.317578	0.099447	-0.097	-0.0953333	1.0655	1.86751	-0.738	-0.744	-0.203	-0.761	0.071	-0.526	-0.977	-0.16	-0.751	P29401	TKT	P29401_K310k_1_1_310_310_TKT	P29401	TKT	1	1	15.75	15.75	15.75	84.1	9	8.109	2	1	1	0	-190.163	0.7	682.052	K310k	TMT18	303	(R)	MPSLPSYkVGDK	(I)
P29401_K314k_1_1_314_314	0.918311	0.815089	-0.525333	-0.7365	0.16083	0.196073	0.205333	-0.217	0.69051	0.636688	-0.162	-0.688667	0.412836	-0.491227	0.012	-0.941	-1.741	-0.955	0.186	0.165	-1.619	-0.729	-0.065	P29401	TKT	P29401_K314k_1_1_314_314_TKT	P29401	TKT	1	2	9.9	9.9	9.9	61.1	7	99	1	1	1	0	-190.165	-0.4	426.588	K314k	TMT18	311	(K)	VGDkIATR	(K)
P29401_K319k_1_1_319_319	0.684268	0.477689	0.3855	0.4935	0.55621	0.86999	0.233667	0.449667	0.277837	0.134899	-0.133667	-0.022	1.16385	1.66627	0.444	-0.089	1.088	0.451	0.541	0.668	0.298	0.85	0.217	P29401	TKT	P29401_K319k_1_1_319_319_TKT	P29401	TKT	1	1	8.77	4.52	8.77	67.6	7	8.769	2	1	1	0	-190.162	1.3	558.007	K319k	TMT18	319	(R)	kAYGQALAK	(L)
P29401_K327k_1_1_327_327	0.848513	0.838948	0.0906667	0.0711667	0.276073	0.166409	0.134667	0.0956667	0.529574	0.681697	-0.232667	-0.376	0.656916	0.425768	-0.338	0.309	-0.106	0.099	0.332	-0.029	0.171	0.373	0.09	P29401	TKT	P29401_K327k_1_1_327_327_TKT	P29401	TKT	1	1	14.62	14.62	14.62	59.3	12	99	1	1	1	0	-190.166	-1	494.771	K327k	TMT18	320	(K)	AYGQALAkLGHASDR	(I)
P29401_K343k_1_1_343_343	0.803565	0.891608	-0.562667	-0.516	0.349783	0.108529	-0.156	-0.0626667	0.446907	0.778881	-0.523333	-0.534333	-0.799598	-0.290595	-0.711	-0.131	-0.798	-0.612	-0.487	-0.779	-0.656	-0.431	-0.413	P29401	TKT	P29401_K343k_1_1_343_343_TKT	P29401	TKT	1	2	19.4	19.4	19.4	80.1	15	19.401	2	1	1	0	-190.164	0	681.129	K343k	TMT18	335	(R)	IIALDGDTkNSTFSEIFK	(K)
P29401_K352k_1_1_352_352	0.439442	0.468213	0.157667	0.182833	1.18782	0.909315	0.342667	0.393	0.0648897	0.123221	-0.0246667	-0.0786667	2.13699	1.72643	0.053	-0.244	0.776	0.15	0.309	0.367	0.311	0.302	0.06	P29401	TKT	P29401_K352k_1_1_352_352_TKT	P29401	TKT	1	1	18.51	18.51	18.51	87.6	8	1.854	2	1	1	0	-190.166	-1.1	641.698	K352k	TMT18	344	(K)	NSTFSEIFkK	(E)
P29401_K465k_1_1_465_465	0.910068	0.996702	-0.363167	-0.316667	0.172557	0.00368322	-0.0956667	-0.00266667	0.672114	0.991555	-0.463	-0.474333	-0.439142	-0.0109257	-0.222	-0.35	-0.835	-0.374	-0.201	-0.149	-0.883	-0.175	0.056	P29401	TKT	P29401_K465k_1_1_465_465_TKT	P29401	TKT	1	1	22.42	22.42	19.58	82.6	13	99	1	1	1	0	-190.161	1.8	694.389	K465k	TMT18	457	(K)	AVELAANTkGICFIR	(T)
P29401_K538k_1_1_538_538	0.69605	0.971266	-0.403167	-0.163333	0.528155	0.0277627	-0.452333	0.0273333	0.296378	0.938074	-0.819667	-0.444333	-1.11666	0.0802109	0.244	0.099	-0.637	-0.874	-1.334	-0.646	0.092	0.172	0.016	P29401	TKT	P29401_K538k_1_1_538_538_TKT	P29401	TKT	1	1	20.84	17.41	20.84	88.7	10	99	1	1	1	0	-190.163	0.9	611.359	K538k	TMT18	531	(R)	VLDPFTIkPLDR	(K)
P29401_K597k_1_1_597_597	0.658012	0.908551	-0.0923333	0.059	0.617173	0.0893539	-0.230667	0.072	0.24145	0.814041	-0.598	-0.399667	-1.2645	0.24325	-0.134	0.055	0.671	0.148	0.059	-0.463	-0.219	0.148	-0.534	P29401	TKT	P29401_K597k_1_1_597_597_TKT	P29401	TKT	1	1	12.74	8.52	9.01	72.5	8	9.009	2	1	1	0	-190.166	-0.9	555.677	K597k	TMT18	595	(R)	SGkPAELLK	(M)
P29401_K603k_1_1_603_603	0.60179	0.487937	0.252	0.184667	0.75253	0.821197	-0.335333	-0.47	0.176795	0.15094	-0.702667	-0.941667	-1.48053	-1.59105	0.224	0.579	-0.574	0.456	-0.035	-0.249	0.537	-0.17	0.593	P29401	TKT	P29401_K603k_1_1_603_603_TKT	P29401	TKT	1	2	12.61	12.61	12.61	65	9	99	1	1	1	0	-190.167	-1.5	501.937	K603k	Hydrogen	598	(K)	PAELLkMFGIDR	(D)
P07384_K36k_1_1_36_36	0.986556	0.684323	-0.677833	-0.844	0.0301701	0.366758	-0.021	-0.353333	0.932889	0.429776	-0.388333	-0.825	-0.086882	-0.832351	-0.734	-0.572	-2.097	-0.696	-0.212	-0.675	-1.178	-0.718	-0.247	P07384	CAPN1	P07384_K36k_1_1_36_36_CAPN1	P07384	CAPN1	1	2	19.76	19.76	19.76	76.5	13	99	1	1	1	0	-190.164	0.1	599.564	K36k	TMT18	31	(R)	HENAIkYLGQDYEQLR	(V)
P07384_K71k_1_1_71_71	0.881359	0.936928	-0.159833	-0.188833	0.225523	0.0603077	0.095	0.037	0.594945	0.870347	-0.272333	-0.434667	0.55353	0.16863	-0.087	-0.04	0.153	-0.495	-0.11	-0.17	-0.057	-0.222	-0.442	P07384	CAPN1	P07384_K71k_1_1_71_71_CAPN1	P07384	CAPN1	1	1	16.16	16.16	16.16	76.9	14	16.165	2	1	1	0	-190.166	-0.6	767.91	K71k	TMT18	58	(R)	DEAFPPVPQSLGYkDLGPNSSK	(T)
P07384_K79k_1_1_79_79	0.198151	0.503224	-3.192	-2.6345	2.2512	0.774215	-2.08333	-0.968333	0.00560793	0.168184	-2.45067	-1.44	-3.74492	-1.51792	-2.592	-1.508	-2.855	-2.351	-2.854	-4.986	-4.861	-4.626	-1.875	P07384	CAPN1	P07384_K79k_1_1_79_79_CAPN1	P07384	CAPN1	1	2	18.21	18.21	18.21	86.2	11	18.212	2	1	1	0	-190.159	2.3	701.398	K79k	TMT18	72	(K)	DLGPNSSkTYGIK	(W)
P07384_K86k_1_1_86_86	0.591162	0.709451	-0.295667	-0.526167	0.776598	0.334158	0.302667	-0.158333	0.167264	0.463278	-0.0646667	-0.63	1.51808	-0.770956	-0.442	-0.77	-0.488	-0.129	-0.327	-0.066	-0.04	-0.594	-0.734	P07384	CAPN1	P07384_K86k_1_1_86_86_CAPN1	P07384	CAPN1	1	1	20.01	20.01	20.01	74.4	12	99	1	1	1	0	-190.165	-0.2	687.379	K86k	TMT18	85	(K)	WkRPTELLSNPQFIVDGATR	(T)
P07384_K193k_1_1_193_193	0.415653	0.421721	-0.377333	-0.525833	1.2799	1.36893	-0.465333	-0.762333	0.0524924	0.0427629	-0.832667	-1.234	-2.27265	-2.41416	-0.52	-0.002	-1.57	0.088	-0.797	-0.601	-0.432	-0.716	-0.435	P07384	CAPN1	P07384_K193k_1_1_193_193_CAPN1	P07384	CAPN1	1	2	33.26	27.83	33.26	93.7	20	5.742	2	1	1	0	-190.162	0.7	667.166	K193k	TMT18	175	(K)	LVFVHSAEGNEFWSALLEkAYAK	(V)
P07384_K229k_1_1_229_229	0.708234	0.495003	-1.11283	-1.17017	0.507062	0.801998	-0.313667	-0.428333	0.311127	0.157762	-0.681	-0.9	-1.08077	-1.56125	-1.094	-0.536	-1.838	-1.238	-1.03	-1.854	-0.925	-1.303	-1.012	P07384	CAPN1	P07384_K229k_1_1_229_229_CAPN1	P07384	CAPN1	1	3	20.86	16.14	20.86	85	10	20.857	2	1	1	0	-190.167	-1.4	704.428	K229k	TMT18	229	(R)	kAPSDLYQIILK	(A)
P07384_K240k_1_1_240_240	0.956888	0.482657	0.346	0.0898333	0.0838403	0.84354	0.0533333	-0.459	0.824441	0.143371	-0.314	-0.930667	0.229189	-1.62557	0.062	0.25	-0.717	0.646	0.028	0.353	0.737	0.128	0.17	P07384	CAPN1	P07384_K240k_1_1_240_240_CAPN1	P07384	CAPN1	1	3	21.34	18.25	21.34	92.4	12	21.342	2	1	1	0	-190.155	3.5	645.892	K240k	TMT18	229	(R)	KAPSDLYQIILkALER	(G)
P07384_K270k_1_1_270_270	0.929164	0.510555	-1.263	-1.6055	0.142865	0.743389	-0.09	-0.775	0.719672	0.180556	-0.457333	-1.24667	-0.37176	-1.4695	-1.464	-0.92	-1.802	-1.27	-0.869	-1.382	-1.673	-3.274	-0.903	P07384	CAPN1	P07384_K270k_1_1_270_270_CAPN1	P07384	CAPN1	1	2	15.14	12.95	15.14	81.1	9	15.139	2	1	1	0	-190.165	-0.4	514.057	K270k	TMT18	268	(K)	LVkGHAYSVTGAK	(Q)
P07384_K280k_1_1_280_280	0.911556	0.506278	-0.267167	-0.175333	0.171136	0.762021	0.125667	0.309333	0.674317	0.172973	-0.241667	-0.162333	0.435975	1.49881	-0.681	-0.316	-0.066	0.007	0.078	-0.805	0.114	-0.018	0.022	P07384	CAPN1	P07384_K280k_1_1_280_280_CAPN1	P07384	CAPN1	1	2	17.8	17.8	17.8	72.5	13	99	1	1	1	0	-190.165	-0.3	518.027	K280k	TMT18	271	(K)	GHAYSVTGAkQVNYR	(G)
P07384_K328k_1_1_328_328	0.95066	0.852057	0.0196667	-0.039	0.0982954	0.151992	0.05	-0.0673333	0.797452	0.704705	-0.317333	-0.539	0.265296	-0.393083	-0.158	0.067	-0.075	0.075	0.315	-0.264	0.083	-0.229	0.086	P07384	CAPN1	P07384_K328k_1_1_328_328_CAPN1	P07384	CAPN1	1	4	21.1	21.1	21.1	79.3	11	99	1	1	1	0	-190.166	-1.2	592.6	K328k	Hydrogen	327	(R)	VkMEDGEFWMSFR	(D)
P07384_K359k_1_1_359_359	0.653281	0.974812	-0.204833	-0.0488333	0.634008	0.0239809	-0.323667	-0.0116667	0.232269	0.946279	-0.691	-0.483333	-1.29189	-0.069563	-0.051	-0.189	-0.156	0.111	-0.226	0.042	-0.916	-0.074	0.066	P07384	CAPN1	P07384_K359k_1_1_359_359_CAPN1	P07384	CAPN1	1	1	24.27	21.02	24.27	86.6	13	99	1	1	1	0	-190.155	4.3	683.379	K359k	TMT18	348	(R)	LEICNLTPDALkSR	(T)
P07384_K365k_1_1_365_365	0.934335	0.935987	-0.346833	-0.290167	0.13029	0.0615944	-0.071	0.0423333	0.740815	0.867772	-0.438333	-0.429333	-0.342412	0.172016	-0.09	-0.122	-0.607	-0.722	-0.216	-0.47	-0.461	0.018	-0.218	P07384	CAPN1	P07384_K365k_1_1_365_365_CAPN1	P07384	CAPN1	1	3	16.19	16.19	16.19	67.3	9	99	1	1	1	0	-190.167	-1.7	556.942	K365k	Hydrogen	365	(R)	kWNTTLYEGTWR	(R)
P07384_K398k_1_1_398_398	0.929695	0.759078	-0.1625	-0.256667	0.142191	0.266935	0.0596667	-0.128667	0.72079	0.540836	-0.307667	-0.600333	0.3702	-0.639257	-0.368	-0.196	-0.639	-0.013	-0.181	-0.216	-0.001	-0.134	-0.19	P07384	CAPN1	P07384_K398k_1_1_398_398_CAPN1	P07384	CAPN1	1	3	28.83	28.83	28.83	93.5	14	99	1	1	1	0	-190.16	1.7	767.083	K398k	TMT18	386	(R)	NYPATFWVNPQFkIR	(L)
P07384_K505k_1_1_505_505	0.842201	0.424295	0.213333	0.0871667	0.289904	1.28828	-0.12	-0.372333	0.512975	0.0514894	-0.487333	-0.844	-0.684361	-2.29428	0.19	0.247	-0.23	0.383	-0.05	0.074	0.436	-0.077	0.01	P07384	CAPN1	P07384_K505k_1_1_505_505_CAPN1	P07384	CAPN1	1	2	27.97	25.77	24.44	94.2	18	99	1	1	1	0	-190.159	1.8	777.666	K505k	TMT18	489	(R)	LPPGEYVVVPSTFEPNkEGDFVLR	(F)
P07384_K564k_1_1_564_564	0.820995	0.895136	-0.238167	-0.157333	0.319555	0.104142	-0.119	0.0426667	0.479121	0.786789	-0.486333	-0.429	-0.742115	0.279887	-0.136	-0.153	-0.135	-0.247	-0.122	-0.514	-0.257	-0.189	-0.084	P07384	CAPN1	P07384_K564k_1_1_564_564_CAPN1	P07384	CAPN1	1	2	25.9	25.9	25.9	93.5	14	99	1	1	1	0	-190.171	-3	712.712	K564k	TMT18	553	(R)	QLAGEDMEISVkELR	(T)
P07384_K583k_1_1_583_583	0.648603	0.558395	0.0288333	0.0161667	0.647235	0.593466	0.292333	0.267	0.225302	0.254996	-0.075	-0.204667	1.31329	1.22788	-0.017	0.103	0.409	-0.438	0.112	0.528	-0.115	0.15	-0.11	P07384	CAPN1	P07384_K583k_1_1_583_583_CAPN1	P07384	CAPN1	1	1	7.68	7.68	7.68	56.5	8	99	1	1	1	0	-190.167	-1.9	534.945	K583k	TMT18	582	(R)	TkGFSLESCR	(S)
P07384_K626k_1_1_626_626	0.682116	0.939309	-0.311667	-0.191167	0.564942	0.0583629	-0.299333	-0.0583333	0.272307	0.874253	-0.666667	-0.53	-1.17842	-0.163497	-0.153	-0.384	-1.022	0.051	0.078	-0.84	-0.622	-0.12	0.481	P07384	CAPN1	P07384_K626k_1_1_626_626_CAPN1	P07384	CAPN1	1	1	5.14	5.14	5.14	42.2	5	5.139	2	1	1	0	-190.164	-0.2	592.336	K626k	Hydrogen	626	(R)	kFDLDK	(S)
P07384_K650k_1_1_650_650	0.986556	0.923487	-0.0895	-0.1135	0.0304317	0.0738823	0.0143333	-0.0336667	0.932327	0.843563	-0.353	-0.505333	0.0876112	-0.203965	-0.121	-0.125	0.043	-0.044	0.123	-0.059	-0.311	-0.144	-0.29	P07384	CAPN1	P07384_K650k_1_1_650_650_CAPN1	P07384	CAPN1	1	1	12.42	12.42	10.61	61.8	11	10.613	2	1	1	0	-190.158	3.2	677.726	K650k	TMT18	642	(R)	MAIESAGFkLNK	(K)
Q13045_K21k_1_1_21_21	0.588542	0.61493	-1.66117	-1.5275	0.784608	0.479927	-0.538333	-0.271	0.164207	0.331187	-0.905667	-0.742667	-1.53052	-1.03563	-1.306	-1.048	-2.047	-1.822	-1.335	-1.766	-2.69	-1.387	-1.555	Q13045	FLII	Q13045_K21k_1_1_21_21_FLII	Q13045	FLII	1	2	28.77	28.77	28.77	89.2	17	28.773	2	1	1	0	-190.167	-1.1	922.484	K21k	TMT18	12	(R)	GVDLSGNDFkGGYFPENVK	(A)
Q13045_K30k_1_1_30_30	0.94312	0.473078	0.443333	0.6365	0.116109	0.891789	-0.052	0.334333	0.765404	0.128295	-0.419333	-0.137333	-0.308684	1.69966	0.341	0.36	0.944	0.707	0.567	0.335	0.35	0.934	0.533	Q13045	FLII	Q13045_K30k_1_1_30_30_FLII	Q13045	FLII	1	1	11.98	11.98	11.98	57.5	9	99	1	1	1	0	-190.162	1.1	696.701	K30k	TMT18	22	(K)	GGYFPENVkAMTSLR	(W)
Q13045_K39k_1_1_39_39	0.147737	0.445297	-1.30017	-1.54117	2.68855	1.04106	-0.979667	-1.46167	0.00204854	0.0909784	-1.347	-1.93333	-4.47206	-1.92565	-0.571	-0.854	-4.169	-1.006	-1.978	-1.376	-2.016	-2.043	-0.604	Q13045	FLII	Q13045_K39k_1_1_39_39_FLII	Q13045	FLII	1	2	5.56	5.56	5.56	50.8	4	99	1	1	1	0	-190.166	-1.2	416.589	K39k	TMT18	37	(R)	WLkLNR	(T)
Q13045_K92k_1_1_92_92	0.973535	0.820639	-0.952	-0.853333	0.0559775	0.187782	-0.0473333	0.15	0.879068	0.64896	-0.414667	-0.321667	-0.157059	0.473163	-0.619	-0.506	-0.506	-1.66	-0.907	-0.843	-1.177	-0.952	-0.877	Q13045	FLII	Q13045_K92k_1_1_92_92_FLII	Q13045	FLII	1	1	22.04	22.04	22.04	85.2	14	22.041	2	1	1	0	-190.172	-3.1	776.431	K92k	TMT18	88	(R)	ANSLkNSGVPDDIFK	(L)
Q13045_K303k_1_1_303_303	0.877894	0.569315	-1.52183	-1.13717	0.230469	0.571408	-0.300333	0.469	0.588208	0.268282	-0.667667	-0.00266667	-0.563876	1.19126	-1.703	-0.478	-1.364	-1.934	-2.5	-1.946	-0.57	-0.567	-0.777	Q13045	FLII	Q13045_K303k_1_1_303_303_FLII	Q13045	FLII	1	2	25.68	21.1	23.39	82.7	18	24.634	2	1	1	0	-190.163	0.3	925.184	K303k	TMT18	297	(K)	LYLNSNkLDFDGLPSGIGK	(L)
Q13045_K349k_1_1_349_349	0.790219	0.475221	0.227667	-0.0435	0.374635	0.882261	0.156	-0.386333	0.422051	0.131141	-0.211333	-0.858	0.845903	-1.68508	0.161	-0.001	-0.695	0.289	0.014	0.36	0.543	-0.03	0.015	Q13045	FLII	Q13045_K349k_1_1_349_349_FLII	Q13045	FLII	1	2	25.09	25.09	25.09	81.4	21	99	1	1	1	0	-190.143	6.1	709.615	K349k	TMT18	345	(K)	LVLNkNHLVTLPEAIHFLTEIEVLDVR	(E)
Q13045_K482k_1_1_482_482	0.42386	0.973871	-0.0205	-0.177333	1.26126	0.0253456	0.330333	0.0166667	0.0547946	0.94331	-0.037	-0.455	2.24521	0.0734151	-0.176	-0.07	0.203	-0.311	0.079	0.207	0.148	-0.121	-0.589	Q13045	FLII	Q13045_K482k_1_1_482_482_FLII	Q13045	FLII	1	2	12.01	12.01	12.01	75.7	7	99	1	1	1	0	-190.166	-1.2	516.281	K482k	TMT18	476	(R)	WDQGLEkPR	(L)
Q13045_K671k_1_1_671_671	0.973651	0.508137	-0.476333	-0.221833	0.0546734	0.757341	-0.044	0.465	0.881712	0.174847	-0.411333	-0.00666667	-0.153595	1.49146	-0.712	-0.863	0.277	0.212	-0.256	-0.597	-0.642	0.102	-0.347	Q13045	FLII	Q13045_K671k_1_1_671_671_FLII	Q13045	FLII	1	2	18.85	18.85	18.85	78.9	11	99	1	1	1	0	-190.163	0.8	570.654	K671k	TMT18	661	(R)	GAQATLSSTTkAR	(L)
Q13045_K730k_1_1_730_730	0.939417	0.542726	-0.809667	-0.917333	0.121527	0.638907	-0.0693333	-0.284667	0.755916	0.229664	-0.436667	-0.756333	-0.32165	-1.30235	-1.049	-0.384	-1.248	-0.892	-0.69	-1.094	-0.749	-1.025	-0.906	Q13045	FLII	Q13045_K730k_1_1_730_730_FLII	Q13045	FLII	1	2	25.7	25.7	25.7	86.8	16	25.699	2	1	1	0	-190.147	6	968.574	K730k	TMT18	728	(K)	LYkVGLGLGYLELPQINYK	(L)
Q13045_K746k_1_1_746_746	0.979694	0.851283	-0.102	-0.123833	0.0452207	0.152735	-0.0213333	-0.065	0.901113	0.703502	-0.388667	-0.536667	-0.128232	-0.394781	-0.218	0.053	-0.05	-0.109	-0.295	-0.129	0.086	-0.164	-0.255	Q13045	FLII	Q13045_K746k_1_1_746_746_FLII	Q13045	FLII	1	2	35.54	35.54	35.54	95.5	20	6.836	2	1	1	0	-190.162	0.8	798.963	K746k	TMT18	731	(K)	VGLGLGYLELPQINYkLSVEHK	(Q)
Q13045_K752k_1_1_752_752	0.986568	0.602127	-0.660333	-0.531	0.0301319	0.501861	-0.022	0.236667	0.932971	0.314876	-0.389333	-0.235	-0.0867755	1.07356	-0.955	-0.21	-0.482	-0.783	-0.45	-0.487	-1.077	-0.371	-0.385	Q13045	FLII	Q13045_K752k_1_1_752_752_FLII	Q13045	FLII	1	2	9.87	9.87	9.87	51	7	99	1	1	1	0	-190.163	0.8	354.458	K752k	TMT18	747	(K)	LSVEHkQR	(P)
Q13045_K756k_1_1_756_756	0.323495	0.431769	-1.1845	-1.04117	1.61935	1.1847	-0.863	-0.576333	0.0240243	0.0653585	-1.23033	-1.048	-2.77378	-2.14026	-1.088	-0.25	-1.556	-0.921	-1.809	-2.017	-1.022	-0.968	-1.464	Q13045	FLII	Q13045_K756k_1_1_756_756_FLII	Q13045	FLII	1	1	6.98	6.98	6.98	56.1	6	99	1	1	1	0	-190.162	1.4	418.747	K756k	TMT18	753	(K)	QRPkVELMPR	(M)
Q13045_K802k_1_1_802_802	0.960501	0.724077	-0.246667	-0.142833	0.0789711	0.314796	-0.042	0.165667	0.833737	0.4844	-0.409333	-0.306	-0.216832	0.733771	-0.347	-0.106	0.388	-0.224	-0.477	-0.422	0.096	-0.353	-0.215	Q13045	FLII	Q13045_K802k_1_1_802_802_FLII	Q13045	FLII	1	2	24.24	24.24	24.24	80.4	14	99	1	1	1	0	-190.165	-0.4	547.302	K802k	TMT18	798	(R)	AAALkLGQELCGMLHR	(P)
Q13045_K836k_1_1_836_836	0.833953	0.663955	-0.0718333	-0.0851667	0.30044	0.400007	-0.117	-0.143667	0.50068	0.398101	-0.484333	-0.615333	-0.705046	-0.893546	0.03	0.105	-0.152	-0.175	-0.243	-0.228	0.08	-0.186	-0.133	Q13045	FLII	Q13045_K836k_1_1_836_836_FLII	Q13045	FLII	1	4	21.06	21.06	21.06	81.5	12	99	1	1	1	0	-190.176	-5.3	730.706	K836k	TMT18	835	(K)	FkNWDDVLTVDYTR	(N)
Q13045_K874k_1_1_874_874	0.629724	0.427829	-0.497	-0.650333	0.691769	1.24164	-0.314	-0.620667	0.203344	0.057327	-0.681333	-1.09233	-1.38466	-2.22496	-0.398	-0.287	-1.58	-0.335	-0.747	-1.042	-0.173	-0.844	-0.458	Q13045	FLII	Q13045_K874k_1_1_874_874_FLII	Q13045	FLII	1	2	19.64	19.64	19.64	76.1	13	99	1	1	1	0	-190.148	8.1	679.714	K874k	TMT18	871	(K)	DQMkADLTALFLPR	(Q)
Q13045_K1015k_1_1_1015_1015	0.519462	0.431769	0.118	0.0856667	0.955982	1.19033	-0.266667	-0.331333	0.110667	0.064516	-0.634	-0.803	-1.79213	-2.14865	0.294	0.234	-0.093	0.226	-0.091	0.149	-0.104	-0.163	0.016	Q13045	FLII	Q13045_K1015k_1_1_1015_1015_FLII	Q13045	FLII	1	1	19.79	18.21	11.73	89.8	11	99	1	1	1	0	-190.166	-0.7	647.037	K1015k	TMT18	1008	(K)	FESLFPGkLEVVR	(M)
Q13045_K1035k_1_1_1035_1035	0.595642	0.492033	-0.459833	-0.403333	0.765844	0.808212	-0.429	-0.316	0.171457	0.155521	-0.796333	-0.787667	-1.50133	-1.57091	-0.289	-0.18	-0.485	-0.267	-0.414	-1.376	-0.233	-0.916	-0.283	Q13045	FLII	Q13045_K1035k_1_1_1035_1035_FLII	Q13045	FLII	1	1	14.67	14.67	14.67	81.7	6	99	1	1	1	0	-190.164	0.3	451.597	K1035k	TMT18	1030	(K)	FLSHFkR	(K)
Q13045_K1162k_1_1_1162_1162	0.95066	0.454804	-0.632667	-0.458167	0.0982869	0.994987	0.0633333	0.412333	0.797468	0.101161	-0.304	-0.0593333	0.265276	1.85632	-0.912	-0.363	0.077	-0.718	-0.178	-0.955	-0.67	-0.455	-0.378	Q13045	FLII	Q13045_K1162k_1_1_1162_1162_FLII	Q13045	FLII	1	2	19.99	19.99	19.99	59.1	11	99	1	1	1	0	-190.167	-1.3	515.493	K1162k	TMT18	1153	(K)	PYDDDAEYMkHTR	(L)
Q9Y262_K53k_1_1_53_53	0.557711	0.457004	0.175167	0.150667	0.865483	0.959385	-0.409	-0.458	0.136307	0.109803	-0.776333	-0.929667	-1.655	-1.80252	-0.079	0.54	-0.411	0.678	0.097	-0.379	0.194	0.022	0.154	Q9Y262	EIF3L	Q9Y262_K53k_1_1_53_53_EIF3L	Q9Y262	EIF3L	1	2	27.95	27.95	27.95	91.9	21	9.844	2	1	1	0	-190.144	5.4	917.251	K53k	TMT18	39	(R)	QYEQQTYQVIPEVIkNFIQYFHK	(T)
Q9Y262_K61k_1_1_61_61	0.408759	0.453245	-0.901333	-0.917167	1.30454	1.00543	-0.907333	-0.939	0.0495973	0.0987572	-1.27467	-1.41067	-2.30891	-1.87207	-1.117	-0.143	-2.536	-0.083	-0.6	-1.497	-1.968	-0.969	-0.655	Q9Y262	EIF3L	Q9Y262_K61k_1_1_61_61_EIF3L	Q9Y262	EIF3L	1	1	22.33	22.33	20.5	88.1	15	20.5	2	1	1	0	-190.162	0.8	705.391	K61k	TMT18	54	(K)	NFIQYFHkTVSDLIDQK	(V)
Q9Y262_K70k_1_1_70_70	0.78735	0.599095	-0.335667	-0.405167	0.380444	0.507893	-0.178667	-0.317667	0.416443	0.310532	-0.546	-0.789333	-0.856611	-1.08391	-0.381	-0.045	-1.17	-0.313	-0.652	-0.595	-0.028	-0.523	0.001	Q9Y262	EIF3L	Q9Y262_K70k_1_1_70_70_EIF3L	Q9Y262	EIF3L	1	1	22.94	22.82	22.94	90.1	16	99	1	1	1	0	-190.163	0.4	795.098	K70k	TMT18	62	(K)	TVSDLIDQkVYELQASR	(V)
Q9Y262_K87k_1_1_87_87	0.66306	0.420557	-0.552333	-0.8825	0.60794	1.45549	-0.209333	-0.869667	0.246638	0.0350359	-0.576667	-1.34133	-1.24941	-2.54305	-0.695	-0.395	-2.132	-0.253	-0.581	-0.742	-0.648	-1.01	-0.81	Q9Y262	EIF3L	Q9Y262_K87k_1_1_87_87_EIF3L	Q9Y262	EIF3L	1	3	30.47	30.47	30.47	91.8	18	22.022	2	1	1	0	-190.163	0.3	871.205	K87k	TMT18	79	(R)	VSSDVIDQkVYEIQDIYENSWTK	(L)
Q9Y262_K101k_1_1_101_101	0.609077	0.422836	-0.0351667	-0.0968333	0.738067	1.35725	-0.296333	-0.419667	0.182782	0.043929	-0.663667	-0.891333	-1.45785	-2.39679	0.111	-0.012	-0.251	0.24	-0.306	-0.454	0.21	-0.513	-0.156	Q9Y262	EIF3L	Q9Y262_K101k_1_1_101_101_EIF3L	Q9Y262	EIF3L	1	2	29.59	29.59	26.18	96.8	16	99	1	1	1	0	-190.151	5	902.467	K101k	TMT18	88	(K)	VYEIQDIYENSWTkLTER	(F)
Q9Y262_K207k_1_1_207_207	0.332338	0.497443	-0.925333	-0.463	1.59042	0.794145	-0.646	0.278667	0.0256793	0.16064	-1.01333	-0.193	-2.73079	1.54903	-0.57	-0.727	-0.125	-0.51	-1.196	-1.734	-0.815	-0.557	-0.289	Q9Y262	EIF3L	Q9Y262_K207k_1_1_207_207_EIF3L	Q9Y262	EIF3L	1	2	9.21	9.21	9.21	63	8	99	1	1	1	0	-190.166	-0.7	561.967	K207k	TMT18	207	(K)	kSEEEIDFLR	(S)
Q9Y262_K220k_1_1_220_220	0.852601	0.905355	-1.01583	-0.950667	0.268585	0.0930306	-0.213667	-0.0833333	0.538784	0.807178	-0.581	-0.555	-0.641915	-0.252439	-1.326	-0.089	-1.026	-1.312	-1.045	-0.943	-1.38	-0.895	-1.056	Q9Y262	EIF3L	Q9Y262_K220k_1_1_220_220_EIF3L	Q9Y262	EIF3L	1	1	25.13	25.13	25.13	78.4	17	25.129	2	1	1	0	-190.168	-1.3	625.16	K220k	TMT18	217	(R)	SNPkIWNVHSVLNVLHSLVDK	(S)
Q9Y262_K237k_1_1_237_237	0.579626	0.409556	0.235167	0.0858333	0.814406	1.80247	-0.323667	-0.622333	0.153318	0.0157591	-0.691	-1.094	-1.57663	-3.06665	0.298	0.331	-0.562	0.562	-0.181	-0.07	0.471	-0.137	0.023	Q9Y262	EIF3L	Q9Y262_K237k_1_1_237_237_EIF3L	Q9Y262	EIF3L	1	1	21.77	21.77	21.77	72.2	16	99	1	1	1	0	-190.165	-0.1	744.668	K237k	TMT18	221	(K)	IWNVHSVLNVLHSLVDkSNINR	(Q)
Q9Y262_K292k_1_1_292_292	0.486827	0.420557	0.0185	-0.0968333	1.04063	1.47212	-0.357	-0.587667	0.0910681	0.0337193	-0.724333	-1.05933	-1.91887	-2.56787	0.153	0.363	-0.829	0.075	-0.066	-0.468	0.054	-0.063	-0.28	Q9Y262	EIF3L	Q9Y262_K292k_1_1_292_292_EIF3L	Q9Y262	EIF3L	1	1	19.51	19.51	19.51	75.5	15	6.671	2	1	1	0	-190.166	-0.7	659.976	K292k	TMT18	280	(R)	LHSLLGDYYQAIkVLENIELNK	(K)
Q9Y262_K356k_1_1_356_356	0.947602	0.757115	-0.932667	-0.812167	0.105245	0.268873	-0.0566667	0.184333	0.784792	0.538428	-0.424	-0.287333	-0.282364	0.643162	-0.788	-1.011	-0.214	-0.914	-0.891	-0.657	-1.335	-1.359	-0.587	Q9Y262	EIF3L	Q9Y262_K356k_1_1_356_356_EIF3L	Q9Y262	EIF3L	1	2	14.64	14.64	14.64	67.6	9	14.637	2	1	1	0	-190.165	-0.2	671.704	K356k	TMT18	353	(R)	TTYkYEMINK	(Q)
Q9Y262_K445k_1_1_445_445	0.972581	0.446075	0.293833	0.100333	0.0587181	1.03141	-0.031	-0.418	0.873538	0.0930233	-0.398333	-0.889667	-0.164313	-1.91115	0.062	0.284	-0.422	0.582	0.24	0.114	0.481	-0.05	0.146	Q9Y262	EIF3L	Q9Y262_K445k_1_1_445_445_EIF3L	Q9Y262	EIF3L	1	2	28.5	28.5	28.5	91	19	99	1	1	1	0	-190.157	2.4	813.442	K445k	TMT18	438	(K)	EPFLQQLkVFSDEVQQQAQLSTIR	(S)
Q9Y262_K465k_1_1_465_465	0.949942	0.975463	-0.416	-0.4415	0.100591	0.0228981	0.0406667	-0.0103333	0.793249	0.948641	-0.326667	-0.482	0.270954	-0.0664991	-0.462	-0.498	-0.529	-0.349	-0.241	-0.477	-0.469	-0.429	-0.382	Q9Y262	EIF3L	Q9Y262_K465k_1_1_465_465_EIF3L	Q9Y262	EIF3L	1	1	18.44	18.44	16.8	77.4	12	16.804	2	1	1	0	-190.166	-0.6	741.101	K465k	TMT18	462	(R)	SFLkLYTTMPVAK	(L)
Q9Y262_K474k_1_1_474_474	0.932741	0.438025	0.504667	0.3075	0.135312	1.09405	0.064	-0.330333	0.732299	0.0805277	-0.303333	-0.802	0.354192	-2.00505	0.408	0.349	0.102	0.661	0.299	0.532	0.779	0.137	0.188	Q9Y262	EIF3L	Q9Y262_K474k_1_1_474_474_EIF3L	Q9Y262	EIF3L	1	1	16.41	16.41	16.41	68.5	14	99	1	1	1	0	-190.144	6.9	987.869	K474k	TMT18	466	(K)	LYTTMPVAkLAGFLDLTEQEFR	(I)
Q9Y262_K549k_1_1_549_549	0.884632	0.749019	-0.536667	-0.575333	0.217086	0.280374	-0.165333	-0.242667	0.606616	0.524356	-0.532667	-0.714333	-0.535757	-0.666194	0.043	-0.988	-0.06	-0.417	-0.17	-0.633	-1.055	-1.299	-0.731	Q9Y262	EIF3L	Q9Y262_K549k_1_1_549_549_EIF3L	Q9Y262	EIF3L	1	2	5.95	5.95	5.95	52.2	8	99	1	1	1	0	-190.165	-0.3	433.742	K549k	TMT18	546	(R)	QIHkFEELNR	(T)
A0A0A0MTC1_K558k_1_1_558_558	0.990091	0.701162	-0.111333	-0.201333	0.0213974	0.344988	0.00933333	-0.170667	0.951925	0.451869	-0.358	-0.642333	0.0621953	-0.791515	-0.065	-0.086	0	-0.197	-0.053	-0.004	-0.263	-0.707	-0.153	A0A0A0MTC1	RNF213	A0A0A0MTC1_K558k_1_1_558_558_RNF213	A0A0A0MTC1	RNF213	1	2	14.07	14.07	14.07	63.4	11	99	1	1	1	0	-190.167	-1.3	482.517	K558k	TMT18	556	(R)	LQkVMNHITDGPR	(K)
A0A0A0MTC1_K1128k_1_1_1128_1128	0.448318	0.54054	-0.022	0.0516667	1.15804	0.646083	-0.354667	-0.207333	0.0694963	0.225901	-0.722	-0.679	-2.09301	-1.314	0.157	0.153	-0.016	0.156	-0.315	0.085	-0.368	-0.193	0.053	A0A0A0MTC1	RNF213	A0A0A0MTC1_K1128k_1_1_1128_1128_RNF213	A0A0A0MTC1	RNF213	1	2	19.37	19.37	19.37	92	10	99	1	1	1	0	-190.164	-0.1	549.983	K1128k	TMT18	1119	(K)	ILANVTEDAkR	(L)
A0A0A0MTC1_K2047k_1_1_2047_2047	0.626092	0.908162	-1.08667	-0.787667	0.701521	0.0898887	-0.507333	0.0906667	0.198829	0.813039	-0.874667	-0.381	-1.40016	0.24459	-0.479	-0.44	-0.155	-1.58	-1.815	-0.799	-1.407	-0.995	-1.077	A0A0A0MTC1	RNF213	A0A0A0MTC1_K2047k_1_1_2047_2047_RNF213	A0A0A0MTC1	RNF213	1	1	12.61	12.61	12.61	67.1	9	12.61	2	1	1	0	-190.163	0.5	582.026	K2047k	TMT18	2043	(R)	AGVGkSLYVK	(R)
A0A0A0MTC1_K2070k_1_1_2070_2070	0.374839	0.527865	0.122167	0.0213333	1.42042	0.680507	0.431	0.229333	0.0379823	0.208686	0.0636667	-0.242333	2.47949	1.36953	-0.302	-0.016	0.174	0.038	0.542	0.311	0.16	0.104	0.13	A0A0A0MTC1	RNF213	A0A0A0MTC1_K2070k_1_1_2070_2070_RNF213	A0A0A0MTC1	RNF213	1	2	12.92	10.92	12.92	83.5	7	99	1	1	1	0	-190.163	0.7	453.62	K2070k	TMT18	2066	(K)	NVPLkTIR	(L)
A0A0A0MTC1_K2185k_1_1_2185_2185	0.474385	0.703143	-0.0703333	0.0245	1.09011	0.342805	-0.354	-0.164333	0.0812625	0.454145	-0.721333	-0.636	-1.99244	-0.787384	0.243	-0.155	0.132	0.232	-0.341	-0.057	-0.344	-0.371	0.066	A0A0A0MTC1	RNF213	A0A0A0MTC1_K2185k_1_1_2185_2185_RNF213	A0A0A0MTC1	RNF213	1	1	19.86	19.86	19.86	82.1	13	99	1	1	1	0	-190.169	-2	633.844	K2185k	TMT18	2179	(K)	VTCRPPkEVIDMELSALR	(S)
A0A0A0MTC1_K2480k_1_1_2480_2480	0.664606	0.420273	-0.1825	-0.360667	0.606183	1.47983	-0.214333	-0.570667	0.247638	0.033126	-0.581667	-1.04233	-1.24653	-2.57938	0.098	-0.29	-1.037	-0.034	-0.264	-0.467	-0.138	-0.385	-0.516	A0A0A0MTC1	RNF213	A0A0A0MTC1_K2480k_1_1_2480_2480_RNF213	A0A0A0MTC1	RNF213	1	1	9.78	9.78	9.78	68	8	99	1	1	1	0	-190.166	-1.1	508.313	K2480k	TMT18	2478	(R)	LIkFLSDLR	(R)
A0A0A0MTC1_K2496k_1_1_2496_2496	0.936822	0.537995	-0.0491667	0.0348333	0.126777	0.653139	0.0563333	0.224333	0.746833	0.22226	-0.311	-0.247333	0.334119	1.32543	0	-0.114	0.044	-0.118	-0.034	0.22	-0.249	0.038	0.359	A0A0A0MTC1	RNF213	A0A0A0MTC1_K2496k_1_1_2496_2496_RNF213	A0A0A0MTC1	RNF213	1	1	14	14	14	78.1	9	6.834	2	1	1	0	-190.164	0	647.054	K2496k	TMT18	2488	(R)	GGTNADTIkLVK	(V)
A0A0A0MTC1_K2793k_1_1_2793_2793	0.99797	0.549826	-0.728833	-1.37717	0.00416861	0.61773	0.00233333	-1.29433	0.990447	0.24114	-0.365	-1.766	0.0123498	-1.26779	-0.96	-0.78	-4.749	-0.45	-0.531	-0.913	-0.739	-0.047	-1.277	A0A0A0MTC1	RNF213	A0A0A0MTC1_K2793k_1_1_2793_2793_RNF213	A0A0A0MTC1	RNF213	1	1	8.71	7.35	8.8	61	7	8.709	2	1	1	0	-190.159	3.3	565.367	K2793k	TMT18	2790	(K)	TIAkNLALK	(E)
A0A0A0MTC1_K2828k_1_1_2828_2828	0.537862	0.409556	0.269167	0.137167	0.912251	1.78414	-0.331	-0.595	0.122391	0.0164385	-0.698333	-1.06667	-1.72611	-3.03859	0.286	0.443	-0.475	0.575	-0.203	0.121	0.393	0.01	-0.016	A0A0A0MTC1	RNF213	A0A0A0MTC1_K2828k_1_1_2828_2828_RNF213	A0A0A0MTC1	RNF213	1	1	19.47	19.47	19.47	80.2	17	99	1	1	1	0	-190.158	2.3	915.154	K2828k	TMT18	2825	(K)	SLAkTIVADAMQGPAAYSDLFR	(S)
A0A0A0MTC1_K3017k_1_1_3017_3017	0.448318	0.480067	-0.276667	-0.505	1.15784	0.855798	-0.349333	-0.806	0.0695282	0.13938	-0.716667	-1.27767	-2.09272	-1.64446	-0.201	-0.113	-2.198	0.008	-0.566	-0.206	-0.582	-0.101	-0.425	A0A0A0MTC1	RNF213	A0A0A0MTC1_K3017k_1_1_3017_3017_RNF213	A0A0A0MTC1	RNF213	1	1	16.2	16.2	16.2	73.4	10	99	1	1	1	0	-190.165	-0.6	528.626	K3017k	TMT18	3011	(K)	MVFAAAkASNR	(K)
A0A0A0MTC1_K3039k_1_1_3039_3039	0.806604	0.427829	0.1115	-0.0535	0.343371	1.24215	-0.146333	-0.476333	0.453554	0.05726	-0.513667	-0.948	-0.787515	-2.22571	0.091	0.301	-0.7	0.162	-0.219	-0.021	0.355	-0.141	-0.034	A0A0A0MTC1	RNF213	A0A0A0MTC1_K3039k_1_1_3039_3039_RNF213	A0A0A0MTC1	RNF213	1	1	20.08	16.64	16.1	85.1	15	17.967	2	1	1	0	-190.157	2.2	786.184	K3039k	TMT18	3035	(R)	NFSGkDDIQALDIFLANLPEAK	(C)
A0A0A0MTC1_K3231k_1_1_3231_3231	0.264175	0.39609	-0.143	-0.386667	1.8444	3.22237	-0.494	-0.981333	0.0143088	0.000599281	-0.861333	-1.453	-3.11167	-5.51546	0.037	0.193	-0.674	0.082	-0.594	-0.338	-0.238	-0.843	-1.115	A0A0A0MTC1	RNF213	A0A0A0MTC1_K3231k_1_1_3231_3231_RNF213	A0A0A0MTC1	RNF213	1	1	16.31	16.31	16.31	69	11	4.113	2	1	1	0	-190.161	1.1	628.108	K3231k	TMT18	3221	(K)	HYLDINTVLEkWQK	(S)
A0A0A0MTC1_K4015k_1_1_4015_4015	0.703594	0.509671	-0.387667	-0.393833	0.516323	0.752068	-0.258667	-0.271	0.304563	0.176983	-0.626	-0.742667	-1.09657	-1.48317	-0.018	-0.292	-0.637	-0.465	-0.363	-0.2	-0.988	-0.394	-0.557	A0A0A0MTC1	RNF213	A0A0A0MTC1_K4015k_1_1_4015_4015_RNF213	A0A0A0MTC1	RNF213	1	1	25.61	25.61	25.61	87.6	14	99	1	1	1	0	-190.165	-0.5	559.534	K4015k	TMT18	4010	(R)	ENSDVkTHGPFEAVMR	(T)
A0A0A0MTC1_K4036k_1_1_4036_4036	0.95066	0.630573	-0.481	-0.306333	0.0966593	0.451227	-0.0946667	0.254667	0.800462	0.353812	-0.462	-0.217	-0.261251	0.985349	-0.731	-0.235	-0.535	-0.335	-1.401	-0.293	0.109	-0.316	0.314	A0A0A0MTC1	RNF213	A0A0A0MTC1_K4036k_1_1_4036_4036_RNF213	A0A0A0MTC1	RNF213	1	1	12.04	12.04	12.04	58.6	8	99	1	1	1	0	-190.164	0.2	470.934	K4036k	TMT18	4032	(K)	ETASkTLSR	(F)
A0A0A0MTC1_K4361k_1_1_4361_4361	0.942469	0.884875	-0.6785	-0.7735	0.117363	0.115798	0.0796667	-0.110333	0.763197	0.765952	-0.287667	-0.582	0.311694	-0.308184	-1.308	-0.535	-1.401	-0.312	-0.535	-0.722	-0.659	-0.868	-0.217	A0A0A0MTC1	RNF213	A0A0A0MTC1_K4361k_1_1_4361_4361_RNF213	A0A0A0MTC1	RNF213	1	2	8.4	8.4	8.4	66.1	8	99	1	1	1	0	-190.163	1	487.622	K4361k	TMT18	4358	(K)	DVVkQQGLR	(Q)
A0A0A0MTC1_K4765k_1_1_4765_4765	0.817558	0.480067	0.338333	0.102333	0.324135	0.855987	0.153333	-0.318667	0.474094	0.13932	-0.214	-0.790333	0.750912	-1.64475	-0.013	0.276	-0.214	0.522	0.437	0.144	0.664	0.001	0.042	A0A0A0MTC1	RNF213	A0A0A0MTC1_K4765k_1_1_4765_4765_RNF213	A0A0A0MTC1	RNF213	1	1	17.9	17.9	17.9	73.9	16	99	1	1	1	0	-190.134	10.1	738.929	K4765k	TMT18	4758	(R)	ISSNPVAkIIYGDPVTFLPHLPR	(K)
A0A0A0MTC1_K4823k_1_1_4823_4823	0.797764	0.511365	0.2895	-0.117667	0.358172	0.739393	0.168333	-0.646	0.438357	0.182224	-0.199	-1.11767	0.81532	-1.4632	0.442	0.179	-1.573	-0.005	0.645	0.039	0.437	0.204	0.047	A0A0A0MTC1	RNF213	A0A0A0MTC1_K4823k_1_1_4823_4823_RNF213	A0A0A0MTC1	RNF213	1	2	26.83	26.83	26.83	84.1	13	99	1	1	1	0	-190.167	-1.3	575.082	K4823k	TMT18	4814	(R)	VPILWHFLQkEAELR	(L)
A0A0A0MTC1_K4831k_1_1_4831_4831	0.95066	0.422836	0.268167	0.0511667	0.0984158	1.35507	-0.047	-0.481	0.797231	0.0441503	-0.414333	-0.952667	-0.265594	-2.39354	0.266	0.326	-0.566	0.283	-0.061	0.32	0.475	-0.006	0.004	A0A0A0MTC1	RNF213	A0A0A0MTC1_K4831k_1_1_4831_4831_RNF213	A0A0A0MTC1	RNF213	1	1	16.08	16.08	16.08	72.8	10	99	1	1	1	0	-190.166	-0.6	653.409	K4831k	TMT18	4829	(R)	LVkFLPEILALQR	(D)
A0A0A0MTC1_K5023k_1_1_5023_5023	0.960885	0.5105	-0.0691667	-0.476167	0.0779137	0.745442	0.053	-0.761	0.835769	0.179704	-0.314333	-1.23267	0.214135	-1.47274	-0.065	0.212	-2.185	-0.434	-0.453	0	0.325	-0.314	-0.071	A0A0A0MTC1	RNF213	A0A0A0MTC1_K5023k_1_1_5023_5023_RNF213	A0A0A0MTC1	RNF213	1	2	21.4	21.4	21.4	74.5	11	99	1	1	1	0	-190.161	1.7	593.368	K5023k	TMT18	5020	(R)	LSLkGIPTLVYR	(H)
A0A0A0MR39_K521k_1_1_521_521	0.488625	0.63279	0.2825	0.227	1.03638	0.446241	0.361667	0.250667	0.0919651	0.357898	-0.00566667	-0.221	1.91253	0.976532	0.367	-0.146	0.224	0.084	0.242	0.607	0.541	0.84	-0.007	A0A0A0MR39	MYEF2	A0A0A0MR39_K521k_1_1_521_521_MYEF2	A0A0A0MR39	MYEF2	1	1	10.02	10.02	10.02	58.8	9	99	1	1	1	0	-190.162	1.4	546.321	K521k	TMT18	518	(R)	IGSkGNQIFVR	(N)
P52272_K83k_1_1_83_83	0.211707	0.480733	-2.179	-2.01417	2.16028	0.851949	-0.874667	-0.545	0.00691386	0.140621	-1.242	-1.01667	-3.6003	-1.63853	-1.963	-1.475	-1.908	-1.787	-2.429	-3.106	-2.314	-3.07	-1.882	P52272	HNRNPM	P52272_K83k_1_1_83_83_HNRNPM	P52272	HNRNPM	1	2	27.44	27.44	27.44	95.4	14	11.734	2	1	1	0	-190.164	0	658.13	K83k	TMT18	73	(R)	AFITNIPFDVkWQSLK	(D)
P52272_K88k_1_1_88_88	0.93325	0.57724	-1.20883	-1.50933	0.133567	0.550524	0.079	-0.522	0.735247	0.281498	-0.288333	-0.993667	0.350108	-1.15629	-0.954	-1.347	-2.857	-1.444	-0.83	-1.135	-1.543	-1.57	-0.884	P52272	HNRNPM	P52272_K88k_1_1_88_88_HNRNPM	P52272	HNRNPM	1	3	15.17	15.17	15.17	80.2	8	15.174	2	1	1	0	-190.164	-0.1	613.704	K88k	TMT18	84	(K)	WQSLkDLVK	(E)
P52272_K110k_1_1_110_110	0.723783	0.953705	-0.0555	-0.158333	0.480522	0.0448103	0.177667	-0.028	0.330733	0.901965	-0.189667	-0.499667	1.03509	-0.127215	-0.295	0.072	-0.424	-0.21	-0.092	-0.035	0.227	-0.312	0.219	P52272	HNRNPM	P52272_K110k_1_1_110_110_HNRNPM	P52272	HNRNPM	1	3	26.52	26.52	26.52	96.3	14	99	1	1	1	0	-190.155	3.8	805.426	K110k	TMT18	95	(K)	VGEVTYVELLMDAEGkSR	(G)
P52272_K127k_1_1_127_127	0.653567	0.507268	-0.65	-1.37783	0.631817	0.759464	-0.386	-1.84167	0.233444	0.173995	-0.753333	-2.31333	-1.28833	-1.49479	-0.98	-0.238	-5.661	-0.153	-0.371	-1.315	-0.843	-0.979	-0.256	P52272	HNRNPM	P52272_K127k_1_1_127_127_HNRNPM	P52272	HNRNPM	1	1	6.69	6.69	6.69	48.9	6	6.695	2	1	1	0	-190.165	-0.5	430.928	K127k	Hydrogen	127	(K)	kAAEVLNK	(H)
P52272_K134k_1_1_134_134	0.12409	0.750356	-1.011	-1.43567	2.87825	0.278895	0.975333	0.126	0.00132358	0.526144	0.608	-0.345667	4.80625	0.663246	-1.693	-1.21	-1.317	-1.593	-0.254	-0.789	-0.527	-1.279	-1.522	P52272	HNRNPM	P52272_K134k_1_1_134_134_HNRNPM	P52272	HNRNPM	1	3	17.77	17.77	17.77	81.1	10	99	1	1	1	0	-190.166	-0.8	450.756	K134k	TMT18	128	(K)	AAEVLNkHSLSGR	(P)
P52272_K145k_1_1_145_145	0.506043	0.67795	-0.840167	-0.518833	0.989961	0.375866	-0.391	0.251667	0.102339	0.420856	-0.758333	-0.22	-1.84316	0.849251	-0.23	-0.964	0.142	-0.74	-1.078	-1.144	-0.885	-0.836	-0.485	P52272	HNRNPM	P52272_K145k_1_1_145_145_HNRNPM	P52272	HNRNPM	1	1	18.07	15.92	18.07	78	9	99	1	1	1	0	-190.167	-1.5	557.618	K145k	TMT18	144	(K)	VkEDPDGEHAR	(R)
P52272_K221k_1_1_221_221	0.47769	0.973871	-0.440333	-0.684333	1.07513	0.0253356	0.516	0.028	0.0841139	0.943332	0.148667	-0.443667	1.9702	0.0733869	-0.9	-0.279	-1.492	-0.916	-0.609	-0.152	0.214	-0.558	0.039	P52272	HNRNPM	P52272_K221k_1_1_221_221_HNRNPM	P52272	HNRNPM	1	2	16.12	16.12	16.12	77.4	9	99	1	1	1	0	-190.162	1.2	618.36	K221k	TMT18	220	(K)	LkEVFSMAGVVVR	(A)
P52272_K277k_1_1_277_277	0.785056	0.958688	-0.696667	-0.5185	0.384239	0.0403267	-0.31	0.0463333	0.41282	0.911325	-0.677333	-0.425333	-0.863584	0.115005	-1.338	-0.417	-0.029	0.13	-0.805	-0.538	-1.212	-0.393	-1.064	P52272	HNRNPM	P52272_K277k_1_1_277_277_HNRNPM	P52272	HNRNPM	1	1	6.15	6.15	6.15	48.7	7	99	1	1	1	0	-190.164	0.1	390.954	K277k	TMT18	273	(R)	PMHVkMDER	(A)
P52272_K345k_1_1_345_345	0.917033	0.428951	0.1405	-0.025	0.163135	1.22142	-0.0976667	-0.428667	0.686855	0.0600596	-0.465	-0.900333	-0.418036	-2.19489	0.287	0.054	-0.427	0.227	0.06	-0.342	0.557	-0.376	0.085	P52272	HNRNPM	P52272_K345k_1_1_345_345_HNRNPM	P52272	HNRNPM	1	1	31.38	31.38	31.38	91	28	99	1	1	1	0	-190.136	6.6	859.204	K345k	TMT18	323	(K)	GIGMGNIGPAGMGMEGIGFGINkMGGMEGPFGGGMENMGR	(F)
P52272_K388k_1_1_388_388	0.995389	0.527433	-1.6395	-1.8105	0.00993687	0.681564	-0.007	-0.349	0.977379	0.208179	-0.374333	-0.820667	-0.0292481	-1.37122	-2.156	-1.217	-1.965	-1.535	-1.643	-1.718	-1.568	-1.844	-2.146	P52272	HNRNPM	P52272_K388k_1_1_388_388_HNRNPM	P52272	HNRNPM	1	5	30.35	30.35	30.35	84.6	16	99	1	1	1	0	-190.168	-1.5	618.341	K388k	TMT18	382	(K)	RGEIIAkQGGGGGGGSVPGIER	(M)
P52272_K651k_1_1_651_651	0.721834	0.39609	-0.0131667	0.228167	0.483091	2.64072	0.341667	0.824333	0.328783	0.00228707	-0.0256667	0.352667	1.03954	4.43252	-0.083	-0.296	0.921	-0.173	0.03	0.94	-0.497	0.552	0.448	P52272	HNRNPM	P52272_K651k_1_1_651_651_HNRNPM	P52272	HNRNPM	1	1	10.62	10.62	10.62	58.1	7	99	1	1	1	0	-190.164	0.4	480.609	K651k	TMT18	651	(R)	kACQIFVR	(N)
P52272_K667k_1_1_667_667	0.790219	0.459252	-0.556333	-0.669167	0.375345	0.951691	-0.122667	-0.348333	0.421362	0.111766	-0.49	-0.82	-0.847214	-1.79086	-0.534	-0.392	-1.161	-0.559	-0.545	-0.704	-0.604	-0.777	-0.592	P52272	HNRNPM	P52272_K667k_1_1_667_667_HNRNPM	P52272	HNRNPM	1	4	23.61	23.61	23.61	93.4	11	7.221	2	1	1	0	-190.166	-0.8	754.758	K667k	TMT18	659	(R)	NLPFDFTWkMLK	(D)
P52272_K685k_1_1_685_685	0.988894	0.516229	-0.957667	-0.792667	0.0234159	0.718229	0.0186667	0.348667	0.947511	0.191325	-0.348667	-0.123	0.0679153	1.42971	-0.701	-0.753	-0.37	-1.447	-0.604	-0.835	-1.406	-0.729	-0.756	P52272	HNRNPM	P52272_K685k_1_1_685_685_HNRNPM	P52272	HNRNPM	1	1	24.27	24.27	24.27	93.7	14	9.142	2	1	1	0	-190.167	-1.1	712.615	K685k	TMT18	673	(K)	FNECGHVLYADIkMENGK	(S)
P52272_K690k_1_1_690_690	0.388428	0.832399	-0.919833	-0.6395	1.37619	0.173897	-0.468333	0.0923333	0.0420544	0.670043	-0.835667	-0.379333	-2.41435	0.442513	-0.773	-0.404	-0.316	-0.88	-1.389	-0.93	-1.143	-0.809	-0.655	P52272	HNRNPM	P52272_K690k_1_1_690_690_HNRNPM	P52272	HNRNPM	1	1	7.63	7.63	7.63	61.2	6	7.632	2	1	1	0	-190.165	-0.6	505.953	K690k	TMT18	686	(K)	MENGkSK	(G)
P52272_K692k_1_1_692_692	0.850665	0.474335	-0.0336667	0.133333	0.272678	0.888044	0.106667	0.440667	0.533731	0.129407	-0.260667	-0.031	0.650126	1.69393	0.006	-0.272	0.895	0.005	0.19	-0.121	-0.01	0.234	-0.068	P52272	HNRNPM	P52272_K692k_1_1_692_692_HNRNPM	P52272	HNRNPM	1	1	6.81	5.9	5.19	54.1	6	6.812	2	1	1	0	-190.165	-0.3	519.64	K692k	TMT18	691	(K)	SkGCGVVK	(F)
P52272_K716k_1_1_716_716	0.457716	0.436977	-0.569167	-0.518	1.13133	1.09823	0.335	0.437333	0.0739043	0.0797572	-0.0323333	-0.0343333	2.05352	2.0113	-0.916	-0.519	-0.009	-0.775	-0.393	-0.316	-0.496	-0.655	-0.234	P52272	HNRNPM	P52272_K716k_1_1_716_716_HNRNPM	P52272	HNRNPM	1	5	16.5	16.5	16.5	73.2	9	99	1	1	1	0	-190.165	-0.6	514.934	K716k	TMT18	711	(R)	MMNGMkLSGR	(E)
O95613_K1145k_1_1_1145_1145	0.824959	0.605922	-0.0203333	-0.0563333	0.314692	0.494472	-0.133333	-0.205333	0.484516	0.320278	-0.500667	-0.677	-0.73274	-1.06083	0.04	-0.062	-0.374	0.161	-0.078	-0.366	0.183	-0.259	0.156	O95613	PCNT	O95613_K1145k_1_1_1145_1145_PCNT	O95613	PCNT	1	2	30.89	28.28	30.89	92.2	19	99	1	1	1	0	-190.156	3.1	651.347	K1145k	TMT18	1136	(R)	EGANLLSMLkADVNLSHSER	(G)
O95613_K1293k_1_1_1293_1293	0.949082	0.760177	-0.530833	-0.483167	0.101735	0.265353	0.065	0.160333	0.79116	0.542809	-0.302333	-0.311333	0.273768	0.636066	-0.747	-0.045	-0.184	-0.898	-0.336	-0.615	-0.544	-0.486	-0.539	O95613	PCNT	O95613_K1293k_1_1_1293_1293_PCNT	O95613	PCNT	1	1	4.46	4.46	4.46	45.2	5	4.463	2	1	1	0	-190.168	-2.1	595.333	K1293k	TMT18	1291	(R)	FEkEFSFK	(N)
O95613_K1332k_1_1_1332_1332	0.834961	0.728305	-0.135167	-0.156167	0.299247	0.307767	-0.117667	-0.159667	0.502057	0.492304	-0.485	-0.631333	-0.702714	-0.72013	-0.31	0.154	-0.545	-0.073	-0.251	-0.197	-0.134	0.102	-0.265	O95613	PCNT	O95613_K1332k_1_1_1332_1332_PCNT	O95613	PCNT	1	1	16.29	16.29	16.29	75.4	15	16.287	2	1	1	0	-190.154	4	677.64	K1332k	TMT18	1324	(K)	AELALELHkTQGTLEGFK	(V)
O95613_K1437k_1_1_1437_1437	0.98319	0.409556	0.326667	0.0235	0.0361556	1.79632	-0.0206667	-0.627	0.92012	0.0159839	-0.388	-1.09867	-0.103474	-3.05723	0.247	0.324	-0.654	0.44	0.105	0.129	0.715	-0.016	-0.2	O95613	PCNT	O95613_K1437k_1_1_1437_1437_PCNT	O95613	PCNT	1	1	13.69	13.69	13.69	52.7	18	99	1	1	1	0	-190.169	-1.8	747.649	K1437k	TMT18	1430	(R)	SALLSQMkILESELEEQLSQHR	(G)
O95613_K2038k_1_1_2038_2038	0.713827	0.450335	0.0541667	-0.054	0.499124	1.01664	-0.157	-0.373333	0.316866	0.096241	-0.524333	-0.845	-1.06718	-1.88894	0.1	0.12	-0.602	0.178	-0.175	0.054	0.048	-0.066	-0.054	O95613	PCNT	O95613_K2038k_1_1_2038_2038_PCNT	O95613	PCNT	1	1	16.39	16.39	16.39	69.2	12	99	1	1	1	0	-190.159	2.6	707.069	K2038k	TMT18	2029	(R)	QLQSELLLVkNEMR	(L)
O95613_K2071k_1_1_2071_2071	0.264043	0.948793	-0.940333	-0.607	1.85747	0.049317	-0.632667	0.034	0.0138844	0.892654	-1	-0.437667	-3.13152	0.139382	-0.91	-0.263	-0.97	-0.699	-1.161	-1.168	-1.441	-0.346	-0.454	O95613	PCNT	O95613_K2071k_1_1_2071_2071_PCNT	O95613	PCNT	1	1	19.95	19.95	13.36	89.3	12	11.041	2	1	1	0	-190.163	0.3	740.779	K2071k	TMT18	2064	(K)	VDLVAQVkQLQEK	(L)
O95613_K2076k_1_1_2076_2076	0.982271	0.964719	-0.339167	-0.336833	0.0385909	0.0336014	0.0163333	0.021	0.914975	0.925547	-0.351	-0.450667	0.110168	0.096489	-0.386	-0.255	-0.758	-0.401	-0.221	-0.458	-0.314	-0.062	-0.159	O95613	PCNT	O95613_K2076k_1_1_2076_2076_PCNT	O95613	PCNT	1	2	11.77	5.89	4.05	72.1	7	99	1	1	1	0	-190.163	0.9	482.95	K2076k	TMT18	2072	(K)	QLQEkLNR	(L)
O95613_K2463k_1_1_2463_2463	0.989507	0.424295	0.452333	0.187833	0.0225699	1.28611	0.0113333	-0.517667	0.949358	0.0517474	-0.356	-0.989333	0.065521	-2.29105	0.337	0.396	-0.447	0.607	0.427	0.255	0.692	-0.093	0.327	O95613	PCNT	O95613_K2463k_1_1_2463_2463_PCNT	O95613	PCNT	1	1	25	25	25	89.8	20	99	1	1	1	0	-190.142	6.8	830.435	K2463k	TMT18	2451	(R)	GDLLQVVQEAFEkEQEMQGVELQPR	(L)
O95613_K2685k_1_1_2685_2685	0.885804	0.844527	-0.958167	-0.955	0.215224	0.15956	-0.110333	-0.104	0.609223	0.692532	-0.477667	-0.575667	-0.531813	-0.410315	-1.025	-0.847	-1.56	-0.837	-0.71	-0.905	-1.425	-0.817	-0.644	O95613	PCNT	O95613_K2685k_1_1_2685_2685_PCNT	O95613	PCNT	1	2	15.3	15.3	15.3	63.8	11	99	1	1	1	0	-190.165	-0.4	593.657	K2685k	TMT18	2680	(R)	ESQSAkALEELR	(A)
O95613_K2720k_1_1_2720_2720	0.669783	0.445063	-0.0531667	0.006	0.589427	1.05465	0.197667	0.316	0.257379	0.0881749	-0.169667	-0.155667	1.21899	1.94605	-0.166	-0.051	0.267	-0.239	0.246	-0.142	0.033	0.201	0.024	O95613	PCNT	O95613_K2720k_1_1_2720_2720_PCNT	O95613	PCNT	1	1	9.14	3.15	9.14	66.4	7	99	1	1	1	0	-190.163	0.6	478.606	K2720k	TMT18	2716	(K)	DNLQkELR	(I)
O95613_K2854k_1_1_2854_2854	0.454486	0.578842	-0.0568333	-0.1575	1.14031	0.547303	0.639667	0.438333	0.0723919	0.283594	0.272333	-0.0333333	2.0668	1.15087	-1.068	0.212	0.384	-0.274	0.403	0.009	0.377	0.379	-0.578	O95613	PCNT	O95613_K2854k_1_1_2854_2854_PCNT	O95613	PCNT	1	1	11.09	11.09	11.09	68.8	8	99	1	1	1	0	-190.164	0.2	422.741	K2854k	TMT18	2845	(K)	STVEALHTQkR	(E)
O95613_K2944k_1_1_2944_2944	0.97403	0.436977	-0.511333	-0.217333	0.0535437	1.1197	0.034	0.622	0.884008	0.0759104	-0.333333	0.150333	0.150587	2.04337	-0.637	-0.828	-0.374	-0.12	-0.212	-0.677	-0.594	-0.015	0.67	O95613	PCNT	O95613_K2944k_1_1_2944_2944_PCNT	O95613	PCNT	1	2	16.78	16.78	16.78	73.4	10	99	1	1	1	0	-190.164	0.4	583.97	K2944k	TMT18	2940	(R)	DLESkDEVPGSR	(L)
O95613_K3010k_1_1_3010_3010	0.486827	0.829431	-0.278167	-0.0336667	1.04043	0.176674	-0.399	0.09	0.0911105	0.665772	-0.766333	-0.381667	-1.91857	0.448684	-0.038	0.152	-0.226	-0.35	-0.199	-0.454	-0.78	0.135	0.125	O95613	PCNT	O95613_K3010k_1_1_3010_3010_PCNT	O95613	PCNT	1	4	28.31	28.31	28.31	89.6	20	28.315	2	1	1	0	-190.16	1.2	694.373	K3010k	TMT18	3000	(R)	TVNDWTSSNEkAVMSLLHTLEELK	(S)
O95613_K3023k_1_1_3023_3023	0.891885	0.422836	0.0853333	-0.0945	0.206623	1.3157	-0.0926667	-0.452333	0.621408	0.0483397	-0.46	-0.924	-0.513492	-2.33502	0.06	-0.078	-0.5	0.413	-0.123	0.092	0.148	-0.279	-0.183	O95613	PCNT	O95613_K3023k_1_1_3023_3023_PCNT	O95613	PCNT	1	4	22.88	14.61	19.44	84.4	17	7.712	2	1	1	0	-190.163	0.5	679.38	K3023k	TMT18	3011	(K)	AVMSLLHTLEELkSDLSRPTSSQK	(K)
O95613_K3099k_1_1_3099_3099	0.629724	0.63809	-0.0783333	-0.0388333	0.691061	0.436648	-0.229333	-0.150333	0.203676	0.365891	-0.596667	-0.622	-1.38353	-0.9595	-0.015	0.001	-0.138	0.123	-0.231	0.043	-0.391	-0.013	-0.191	O95613	PCNT	O95613_K3099k_1_1_3099_3099_PCNT	O95613	PCNT	1	1	14.43	14.43	14.43	70.9	9	99	1	1	1	0	-190.166	-1	697.697	K3099k	TMT18	3096	(R)	SAWkPDETAPQSSLR	(R)
O95613_K3229k_1_1_3229_3229	0.635232	0.67239	-0.091	0.149333	0.674251	0.386211	-0.258	0.222667	0.211714	0.41095	-0.625333	-0.249	-1.35671	0.868318	-0.05	0.099	0.839	0.065	-0.386	-0.419	0.145	-0.026	-0.031	O95613	PCNT	O95613_K3229k_1_1_3229_3229_PCNT	O95613	PCNT	1	1	13.72	13.72	13.72	79.7	9	99	1	1	1	0	-190.164	0.4	462.943	K3229k	TMT18	3223	(K)	GALAQGkAPR	(P)
P06493_K6k_1_1_6_6	0.514295	0.690163	-0.557167	-0.486167	0.967575	0.35903	-0.277667	-0.135667	0.107752	0.437492	-0.645	-0.607333	-1.80957	-0.817928	-0.342	-0.299	-0.499	-0.614	-0.66	-0.713	-0.715	-0.573	-0.59	P06493	CDK1	P06493_K6k_1_1_6_6_CDK1	P06493	CDK1	1	1	14.23	14.23	14.23	80.1	8	14.229	2	1	1	0	-190.164	0.1	539.61	K6k	Acetyl	1	(-)	MEDYTkIEK	(I)
P06493_K9k_1_1_9_9	0.569434	0.570524	-1.098	-0.537333	0.838873	0.567613	-0.911333	0.21	0.14492	0.270637	-1.27867	-0.261667	-1.61427	1.18493	-0.386	-0.82	-0.379	-0.721	-0.862	-3.083	-0.716	-0.434	-0.484	P06493	CDK1	P06493_K9k_1_1_9_9_CDK1	P06493	CDK1	1	2	18.36	18.36	15.61	81.1	13	15.613	2	1	1	0	-190.165	-0.3	760.102	K9k	TMT18	7	(K)	IEkIGEGTYGVVYK	(G)
P06493_K20k_1_1_20_20	0.482001	0.997338	-0.0638333	-0.228	1.0535	0.00295229	0.326333	-0.002	0.0884101	0.993225	-0.041	-0.473667	1.93803	-0.00876484	-0.356	-0.275	-0.548	-0.05	-0.095	0.272	0.121	-0.343	0.204	P06493	CDK1	P06493_K20k_1_1_20_20_CDK1	P06493	CDK1	1	2	22.71	22.71	11.69	88.8	10	99	1	1	1	0	-190.164	0.2	606.334	K20k	TMT18	10	(K)	IGEGTYGVVYkGR	(H)
P06493_K24k_1_1_24_24	0.620752	0.545979	-0.130667	0.113833	0.713439	0.629578	-0.281333	0.207667	0.193446	0.234651	-0.648667	-0.264	-1.41904	1.28716	0.046	-0.032	0.326	0.016	-0.179	-0.66	0.025	0.275	0.052	P06493	CDK1	P06493_K24k_1_1_24_24_CDK1	P06493	CDK1	1	2	5.13	5.13	5.13	49.6	6	5.131	2	1	1	0	-190.163	0.7	481.284	K24k	TMT18	23	(R)	HkTTGQVVAMK	(K)
P06493_K130k_1_1_130_130	0.448318	0.568902	-2.05067	-1.587	1.1578	0.572384	-1.37933	-0.452	0.0695348	0.26768	-1.74667	-0.923667	-2.09266	-1.19289	-1.615	-0.811	-2.612	-1.657	-4.484	-1.824	-1.913	-1.511	-1.316	P06493	CDK1	P06493_K130k_1_1_130_130_CDK1	P06493	CDK1	1	2	16.26	16.26	16.26	75.4	10	16.258	2	1	1	0	-190.164	-0.1	712.084	K130k	TMT18	128	(R)	DLkPQNLLIDDK	(G)
P06493_K139k_1_1_139_139	0.981476	0.844404	0.13	0.1715	0.0425631	0.159736	-0.0173333	0.0656667	0.906644	0.692251	-0.384667	-0.406	-0.121019	0.410715	0.219	0.124	0.248	0.073	0.058	0.095	0.211	0.297	0.068	P06493	CDK1	P06493_K139k_1_1_139_139_CDK1	P06493	CDK1	1	1	14.97	14.97	14.97	77.7	13	7.09	3	1	1	0	-190.155	3.1	710.181	K139k	TMT18	128	(R)	DLKPQNLLIDDkGTIK	(L)
P06493_K200k_1_1_200_200	0.474756	0.478891	-0.211	-0.245167	1.08858	0.864738	-0.409333	-0.477667	0.081549	0.136541	-0.776667	-0.949333	-1.99017	-1.6582	-0.133	-0.054	-1.065	0.168	-0.445	-0.745	-0.057	-0.478	0.091	P06493	CDK1	P06493_K200k_1_1_200_200_CDK1	P06493	CDK1	1	1	30.4	30.4	30.4	97.9	17	1.439	2	1	1	0	-190.164	0.1	1021.57	K200k	TMT18	181	(R)	YSTPVDIWSIGTIFAELATkK	(P)
P06493_K201k_1_1_201_201	0.476437	0.421557	-0.624333	-0.7015	1.07931	1.37845	-0.499333	-0.653667	0.083308	0.0418363	-0.866667	-1.12533	-1.97642	-2.42831	-0.23	-0.638	-1.552	-0.256	-1.412	-0.668	-0.542	-0.57	-0.963	P06493	CDK1	P06493_K201k_1_1_201_201_CDK1	P06493	CDK1	1	3	28.66	28.66	28.66	77.1	14	99	1	1	1	0	-190.165	-0.6	639.327	K201k	Hydrogen	201	(K)	kPLFHGDSEIDQLFR	(I)
P06493_K238k_1_1_238_238	0.687719	0.742962	-0.0396667	0.0923333	0.549472	0.288198	-0.16	0.104	0.282181	0.514994	-0.527333	-0.367667	-1.15257	0.681729	0.1	0.008	0.216	0.013	-0.112	-0.164	-0.083	0.107	0.11	P06493	CDK1	P06493_K238k_1_1_238_238_CDK1	P06493	CDK1	1	2	28.42	28.42	28.42	84	19	7.333	2	1	1	0	-190.192	-7.7	900.465	K238k	TMT18	219	(R)	ALGTPNNEVWPEVESLQDYkNTFPK	(W)
P06493_K254k_1_1_254_254	0.648672	0.728183	-0.988333	-0.924	0.646734	0.307987	-0.311333	-0.182667	0.225562	0.492055	-0.678667	-0.654333	-1.31248	-0.720557	-1.218	-0.366	-0.804	-0.914	-0.91	-1.251	-1.271	-1.289	-0.953	P06493	CDK1	P06493_K254k_1_1_254_254_CDK1	P06493	CDK1	1	4	25.53	25.53	20.8	88.4	17	6.732	3	1	1	0	-190.164	0	710.407	K254k	TMT18	244	(K)	WKPGSLASHVkNLDENGLDLLSK	(M)
P06493_K266k_1_1_266_266	0.767471	0.419705	0.0716667	-0.318667	0.410613	1.48888	-0.183333	-0.964	0.388496	0.0324428	-0.550667	-1.43567	-0.911561	-2.5929	-0.095	0.282	-1.691	0.303	-0.116	-0.246	0.302	-0.554	-0.157	P06493	CDK1	P06493_K266k_1_1_266_266_CDK1	P06493	CDK1	1	3	30.21	26.2	30.21	94.6	18	13.24	2	1	1	0	-190.161	1.2	746.913	K266k	TMT18	255	(K)	NLDENGLDLLSkMLIYDPAK	(R)
P06493_K279k_1_1_279_279	0.442418	0.409556	-1.79383	-1.75583	1.17982	2.12338	-1.11767	-1.04167	0.0660969	0.00752699	-1.485	-1.51333	-2.12517	-3.5684	-1.033	-1.058	-2.607	-1.614	-0.963	-3.02	-3.075	-2.538	-1.685	P06493	CDK1	P06493_K279k_1_1_279_279_CDK1	P06493	CDK1	1	1	23.1	20.67	20.2	86.1	15	22.634	2	1	1	0	-190.166	-0.7	760.909	K279k	TMT18	276	(R)	ISGkMALNHPYFNDLDNQIK	(K)
P06493_K295k_1_1_295_295	0.729694	0.54054	-0.484667	-0.236667	0.471485	0.645579	-0.216	0.28	0.337687	0.226163	-0.583333	-0.191667	-1.0194	1.31319	-0.202	-0.367	0.253	-0.561	-1.003	-0.367	-0.408	-0.387	-0.156	P06493	CDK1	P06493_K295k_1_1_295_295_CDK1	P06493	CDK1	1	2	18.69	16.28	18.69	81.9	13	1.792	2	1	1	0	-190.166	-0.5	696.625	K295k	TMT18	280	(K)	MALNHPYFNDLDNQIkK	(M)
P55072_K8k_1_1_8_8	0.755977	0.488465	0.239	0.514833	0.429024	0.819779	-0.152	0.399667	0.372371	0.151433	-0.519333	-0.072	-0.944583	1.58885	0.432	0.193	1.194	0.32	0.326	0.182	-0.019	0.711	0.239	P55072	VCP	P55072_K8k_1_1_8_8_VCP	P55072	VCP	1	2	18.67	16.39	15.92	90.3	13	18.675	2	1	1	0	-190.166	-0.8	703.704	K8k	Acetyl	2	(M)	ASGADSkGDDLSTAILK	(Q)
P55072_K18k_1_1_18_18	0.527225	0.617621	0.339	0.645833	0.937148	0.474262	-0.295333	0.318333	0.115572	0.335535	-0.662667	-0.153333	-1.76375	1.02577	0.722	0.374	1.414	0.364	0.24	0.285	0.049	0.843	0.158	P55072	VCP	P55072_K18k_1_1_18_18_VCP	P55072	VCP	1	1	18.44	15.78	15.83	86.7	10	4.116	2	1	1	0	-190.161	1.8	671.062	K18k	TMT18	9	(K)	GDDLSTAILkQK	(N)
P55072_K148k_1_1_148_148	0.678235	0.445297	-0.0761667	0.244	0.573666	1.03728	-0.279667	0.360667	0.266891	0.091775	-0.647	-0.111	-1.19292	1.91997	0.261	-0.025	0.638	-0.045	0.258	-0.601	-0.305	0.435	0.2	P55072	VCP	P55072_K148k_1_1_148_148_VCP	P55072	VCP	1	2	10.32	10.32	10.32	61.7	7	99	1	1	1	0	-190.163	1.1	455.945	K148k	TMT18	148	(R)	kGDIFLVR	(G)
P55072_K217k_1_1_217_217	0.955074	0.97388	0.331833	0.345167	0.0888959	0.025268	-0.039	-0.0123333	0.8149	0.943479	-0.406333	-0.484	-0.241913	-0.0731963	0.287	0.258	0.486	0.509	0.129	0.375	0.433	0.225	0.306	P55072	VCP	P55072_K217k_1_1_217_217_VCP	P55072	VCP	1	2	16.47	16.47	16.47	85.6	12	99	1	1	1	0	-190.162	1	696.073	K217k	TMT18	212	(K)	QLAQIkEMVELPLR	(H)
P55072_K231k_1_1_231_231	0.677225	0.45607	0.459	0.709	0.576406	0.977273	-0.179333	0.320667	0.265212	0.105372	-0.546667	-0.151	-1.19747	1.82958	0.647	0.476	1.094	0.523	0.415	0.228	0.465	0.826	0.688	P55072	VCP	P55072_K231k_1_1_231_231_VCP	P55072	VCP	1	2	14.47	14.47	14.47	68.2	8	14.468	2	1	1	0	-190.165	-0.1	451.483	K231k	TMT18	226	(R)	HPALFkAIGVKPPR	(G)
P55072_K236k_1_1_236_236	0.715065	0.546348	0.432167	0.463333	0.49551	0.629148	0.165667	0.228	0.319514	0.234883	-0.201667	-0.243667	1.06096	1.28646	0.199	0.548	0.746	0.301	0.551	0.542	0.452	0.462	0.524	P55072	VCP	P55072_K236k_1_1_236_236_VCP	P55072	VCP	1	2	12.01	12.01	12.01	75.7	7	99	1	1	1	0	-190.164	0.1	419.265	K236k	TMT18	232	(K)	AIGVkPPR	(G)
P55072_K251k_1_1_251_251	0.795384	0.930342	0.124333	0.208333	0.362718	0.0670986	-0.136	0.032	0.433793	0.856843	-0.503333	-0.439667	-0.823801	0.186412	0.374	0.081	0.305	0.122	0.178	0.123	-0.132	0.298	0.07	P55072	VCP	P55072_K251k_1_1_251_251_VCP	P55072	VCP	1	1	23.82	18.9	23.82	94.9	14	99	1	1	1	0	-190.159	2.4	715.764	K251k	TMT18	240	(R)	GILLYGPPGTGkTLIAR	(A)
P55072_K295k_1_1_295_295	0.962204	0.897889	0.552167	0.544167	0.0752773	0.1021	-0.031	-0.047	0.840858	0.790496	-0.398333	-0.518667	-0.20739	-0.27488	0.539	0.552	0.728	0.612	0.546	0.386	0.678	0.506	0.328	P55072	VCP	P55072_K295k_1_1_295_295_VCP	P55072	VCP	1	3	20.97	20.97	20.97	84.9	17	20.969	2	1	1	0	-190.136	8.6	835.217	K295k	TMT18	289	(K)	AFEEAEkNAPAIIFIDELDAIAPK	(R)
P55072_K336k_1_1_336_336	0.971108	0.561899	0.5185	0.608833	0.0621344	0.587985	0.027	0.207667	0.866694	0.258235	-0.340333	-0.264	0.173304	1.21881	0.631	0.344	0.741	0.54	0.659	0.438	0.499	0.834	0.563	P55072	VCP	P55072_K336k_1_1_336_336_VCP	P55072	VCP	1	4	27.28	27.28	27.28	92.5	11	99	1	1	1	0	-190.167	-1.1	573.09	K336k	TMT18	323	(R)	RIVSQLLTLMDGLkQR	(A)
P55072_K386k_1_1_386_386	0.866651	0.445709	0.245	0.406167	0.246633	1.03434	0.102	0.424333	0.566718	0.0923977	-0.265333	-0.0473333	0.597325	1.91556	0.243	0.1	1.017	0.239	0.192	0.126	0.57	0.6	0.238	P55072	VCP	P55072_K386k_1_1_386_386_VCP	P55072	VCP	1	1	18.77	16.44	16.94	83.6	10	6.286	2	1	1	0	-190.164	0.2	548.329	K386k	TMT18	378	(R)	LEILQIHTkNMK	(L)
P55072_K486k_1_1_486_486	0.948463	0.523497	0.275833	0.376167	0.103652	0.695522	0.0463333	0.247	0.787677	0.201594	-0.321	-0.224667	0.278468	1.39356	0.38	0.085	0.681	0.293	0.384	0.093	0.42	0.492	0.326	P55072	VCP	P55072_K486k_1_1_486_486_VCP	P55072	VCP	1	1	26.26	26.26	26.26	91.2	18	99	1	1	1	0	-190.158	2	972.849	K486k	TMT18	466	(R)	ETVVEVPQVTWEDIGGLEDVkR	(E)
P55072_K502k_1_1_502_502	0.557711	0.409556	0.434167	0.231167	0.863693	1.96386	-0.256333	-0.662333	0.13687	0.0108676	-0.623667	-1.134	-1.65227	-3.31634	0.483	0.511	-0.44	0.693	0.305	0.164	0.449	0.001	0.139	P55072	VCP	P55072_K502k_1_1_502_502_VCP	P55072	VCP	1	2	22.66	18.72	22.63	83.3	15	3.48	2	1	1	0	-190.155	3	734.413	K502k	TMT18	488	(R)	ELQELVQYPVEHPDkFLK	(F)
P55072_K505k_1_1_505_505	0.972772	0.491274	0.164	0.293167	0.0579763	0.809567	0.024	0.282333	0.875032	0.155036	-0.343333	-0.189333	0.162353	1.57301	0.235	0.209	0.668	0.012	0.094	0.222	0.212	0.259	0.376	P55072	VCP	P55072_K505k_1_1_505_505_VCP	P55072	VCP	1	3	14.66	11.96	8.14	72.3	8	14.519	2	1	1	0	-190.165	-0.7	626.698	K505k	TMT18	503	(K)	FLkFGMTPSK	(G)
P55072_K614k_1_1_614_614	0.86789	0.744561	0.322167	0.334167	0.243894	0.285883	0.0936667	0.117667	0.570303	0.517746	-0.273667	-0.354	0.591695	0.677145	0.268	0.085	0.504	0.473	0.365	0.411	0.331	0.358	0.317	P55072	VCP	P55072_K614k_1_1_614_614_VCP	P55072	VCP	1	2	22.91	22.91	22.91	86.3	15	1.463	2	1	1	0	-190.166	-0.6	633.352	K614k	TMT18	600	(R)	VINQILTEMDGMSTkK	(N)
P55072_K651k_1_1_651_651	0.951895	0.790306	0.393833	0.317167	0.0932275	0.224404	0.047	-0.106333	0.806812	0.596481	-0.320333	-0.578	0.252733	-0.55171	0.246	0.511	0.57	0.354	0.378	0.158	0.716	0.129	0.093	P55072	VCP	P55072_K651k_1_1_651_651_VCP	P55072	VCP	1	1	21.76	12.99	21.76	91.9	13	99	1	1	1	0	-190.164	0	740.085	K651k	TMT18	639	(R)	LDQLIYIPLPDEkSR	(V)
P55072_K658k_1_1_658_658	0.807726	0.627513	0.562167	0.597333	0.33967	0.456023	0.161	0.231333	0.457435	0.349926	-0.206333	-0.240333	0.780515	0.993805	0.689	0.141	1.003	0.615	0.404	0.879	0.645	0.761	0.375	P55072	VCP	P55072_K658k_1_1_658_658_VCP	P55072	VCP	1	4	14.01	8.51	10.18	79.4	7	99	1	1	1	0	-190.164	0	472.639	K658k	TMT18	654	(R)	VAILkANLR	(K)
P55072_K668k_1_1_668_668	0.936822	0.54054	0.2445	0.3945	0.126844	0.645856	-0.0516667	0.248333	0.746717	0.226018	-0.419	-0.223333	-0.334278	1.31364	0.264	0.253	0.82	0.294	0.34	0.302	0.014	0.475	0.261	P55072	VCP	P55072_K668k_1_1_668_668_VCP	P55072	VCP	1	4	18.22	18.22	18.22	77.2	11	18.222	2	1	1	0	-190.165	-0.4	752.102	K668k	TMT18	664	(K)	SPVAkDVDLEFLAK	(M)
O60674_K468k_1_1_468_468	0.667614	0.420557	0.296	0.487667	0.597631	1.42845	0.215333	0.598667	0.252562	0.0372862	-0.152	0.127	1.2325	2.50275	0.27	0.024	1.226	0.271	0.481	0.583	0.147	0.772	0.363	O60674	JAK2	O60674_K468k_1_1_468_468_JAK2	O60674	JAK2	1	1	25.13	25.13	25.13	92.8	12	1.674	2	1	1	0	-190.163	0.7	750.062	K468k	TMT18	457	(K)	NENEEYNLSGTkK	(N)
O60674_K639k_1_1_639_639	0.954651	0.741856	0.051	0.0881667	0.0896789	0.28969	0.036	0.110333	0.813432	0.513227	-0.331333	-0.361333	0.243875	0.68468	0.117	0.057	0.257	-0.075	-0.001	0.025	0.183	0.142	0.031	O60674	JAK2	O60674_K639k_1_1_639_639_JAK2	O60674	JAK2	1	2	15.52	10.97	9.67	80.5	8	2	2	1	1	0	-190.163	0.7	632.036	K639k	TMT18	631	(K)	FGSLDTYLkK	(N)
O60674_K903k_1_1_903_903	0.972581	0.737881	-0.146167	-0.204333	0.0587435	0.295647	-0.025	-0.141333	0.873487	0.506235	-0.392333	-0.613	-0.16438	-0.696422	-0.012	-0.274	0.077	-0.115	-0.176	-0.25	-0.05	-0.493	-0.409	O60674	JAK2	O60674_K903k_1_1_903_903_JAK2	O60674	JAK2	1	1	19.08	17.2	15.88	85.1	12	13.827	2	1	1	0	-190.16	1.5	626.121	K903k	TMT18	898	(R)	EIEILkSLQHDNIVK	(Y)
O60674_K991k_1_1_991_991	0.879609	0.498425	0.0906667	0.0183333	0.228311	0.790182	-0.164667	-0.309333	0.591139	0.162113	-0.532	-0.781	-0.559367	-1.54285	0.145	-0.134	-0.171	0.508	-0.592	0.116	0.501	-0.161	-0.077	O60674	JAK2	O60674_K991k_1_1_991_991_JAK2	O60674	JAK2	1	1	4.63	4.63	4.63	53.3	7	4.632	2	1	1	0	-190.16	2.5	600.702	K991k	TMT18	990	(R)	VkIGDFGLTK	(V)
O60674_K1005k_1_1_1005_1005	0.95066	0.741715	0.262667	0.165833	0.0971359	0.290032	0.0573333	-0.136333	0.799584	0.512823	-0.31	-0.608	0.262431	-0.685356	0.351	-0.097	0.056	0.448	0.402	0.523	-0.051	-0.011	0.248	O60674	JAK2	O60674_K1005k_1_1_1005_1005_JAK2	O60674	JAK2	1	1	12.43	12.43	9.75	81.4	8	9.753	2	1	1	0	-190.164	0.1	669.047	K1005k	TMT18	1000	(K)	VLPQDkEYYK	(V)
P52333_K122k_1_1_122_122	0.621687	0.530621	0.265333	-0.417333	0.709427	0.670957	0.36	-1.00533	0.195242	0.213326	-0.00733333	-1.477	1.41269	-1.35418	-0.314	0.046	-2.88	0.524	0.101	0.498	0.737	-0.185	0.305	P52333	JAK3	P52333_K122k_1_1_122_122_JAK3	P52333	JAK3	1	4	33.1	33.1	33.1	88	19	99	1	1	1	0	-190.168	-1.5	561.72	K122k	TMT18	122	(R)	kDLASAILDLPVLEHLFAQHR	(S)
P52333_K186k_1_1_186_186	0.551997	0.974812	-0.5635	-0.395333	0.879558	0.0238656	-0.321667	0.0146667	0.13196	0.94653	-0.689	-0.457	-1.67646	0.0692372	-0.598	-0.363	-0.063	-0.247	-0.649	-0.49	-1.034	-0.701	-0.4	P52333	JAK3	P52333_K186k_1_1_186_186_JAK3	P52333	JAK3	1	1	13.24	13.24	13.24	67.4	9	13.238	2	1	1	0	-190.162	0.9	643.121	K186k	TMT18	176	(R)	EQAQRPGELLkTVSYK	(A)
P52333_K237k_1_1_237_237	0.488751	0.91124	-0.188167	0.035	1.03484	0.0856597	-0.508333	-0.062	0.0922906	0.820995	-0.875667	-0.533667	-1.91024	-0.233961	0.205	0.167	-0.536	-0.174	-1.036	-0.232	-0.059	0.419	0.129	P52333	JAK3	P52333_K237k_1_1_237_237_JAK3	P52333	JAK3	1	4	18.63	18.63	18.63	69.8	12	99	1	1	1	0	-190.167	-1.4	507.019	K237k	TMT18	232	(R)	HSLMAkYIMDLER	(L)
P52333_K556k_1_1_556_556	0.0673561	0.39609	-1.5185	-1.324	3.73836	2.70939	-1.23367	-0.844667	0.00018266	0.0019526	-1.601	-1.31633	-6.50433	-4.55357	-0.72	-0.796	-1.725	-1.189	-1.965	-2.362	-2.079	-1.849	-1.665	P52333	JAK3	P52333_K556k_1_1_556_556_JAK3	P52333	JAK3	1	2	11.78	11.78	11.78	64.8	9	11.784	3	1	1	0	-190.166	-0.6	601.122	K556k	TMT18	550	(R)	KTEVLLkVMDAK	(H)
P52333_K624k_1_1_624_624	0.425327	0.960011	-0.84	-1.206	1.25596	0.039151	0.685333	-0.0466667	0.0554682	0.913796	0.318	-0.518333	2.2374	-0.111786	-1.573	-1.226	-2.06	-0.749	0.117	-0.801	-0.808	-0.358	-1.27	P52333	JAK3	P52333_K624k_1_1_624_624_JAK3	P52333	JAK3	1	1	16.31	16.31	12.49	76.4	12	10.46	2	1	1	0	-190.163	0.4	571.85	K624k	TMT18	616	(R)	GHLVPASWkLQVVK	(Q)
P52333_K629k_1_1_629_629	0.97878	0.450671	-0.152167	-0.324667	0.046099	1.01173	-0.0216667	-0.366667	0.899293	0.0973352	-0.389	-0.838333	-0.130607	-1.88155	-0.12	-0.017	-0.473	-0.287	-0.199	-0.331	0.041	-0.797	-0.254	P52333	JAK3	P52333_K629k_1_1_629_629_JAK3	P52333	JAK3	1	2	18.91	18.91	18.91	83	15	18.913	2	1	1	0	-190.169	-1.9	683.396	K629k	TMT18	625	(K)	LQVVkQLAYALNYLEDK	(G)
P52333_K641k_1_1_641_641	0.813124	0.422764	0.487167	0.332	0.330312	1.36023	-0.153667	-0.464	0.467399	0.0436288	-0.521	-0.935667	-0.762725	-2.40122	0.85	0.358	0.158	0.484	0.421	0.145	0.665	-0.076	0.218	P52333	JAK3	P52333_K641k_1_1_641_641_JAK3	P52333	JAK3	1	3	38.14	38.14	38.14	96.6	18	99	1	1	1	0	-190.168	-1.5	712.631	K641k	TMT18	630	(K)	QLAYALNYLEDkGLPHGNVSAR	(K)
P52333_K668k_1_1_668_668	0.803841	0.454443	-0.119833	-0.274667	0.348729	0.99635	-0.125667	-0.435333	0.447993	0.100844	-0.493	-0.907	-0.797615	-1.85838	-0.169	-0.145	-0.955	0.143	-0.165	-0.278	-0.105	-0.307	-0.215	P52333	JAK3	P52333_K668k_1_1_668_668_JAK3	P52333	JAK3	1	1	29.18	21.56	29.18	92.8	20	99	1	1	1	0	-190.144	5.7	1172.95	K668k	TMT18	658	(R)	EGADGSPPFIkLSDPGVSPAVLSLEMLTDR	(I)
P52333_K823k_1_1_823_823	0.951175	0.625663	-1.41133	-1.296	0.0955279	0.460934	0.0966667	0.327333	0.80255	0.345992	-0.270667	-0.144333	0.258448	1.00244	-0.802	-1.41	-0.983	-2.167	-1.341	-0.86	-1.888	-1.091	-1.323	P52333	JAK3	P52333_K823k_1_1_823_823_JAK3	P52333	JAK3	1	2	10.3	10.3	10.3	56.2	8	10.296	2	1	1	0	-190.159	2.9	478.045	K823k	TMT18	821	(R)	HLkYISQLGK	(G)
P52333_K855k_1_1_855_855	0.901355	0.942363	-0.6865	-0.6405	0.186509	0.0552737	-0.140333	-0.0483333	0.650865	0.880494	-0.507667	-0.52	-0.469951	-0.155307	-0.537	-1.114	-0.12	-0.198	-1.125	-0.241	-0.904	-0.994	-0.88	P52333	JAK3	P52333_K855k_1_1_855_855_JAK3	P52333	JAK3	1	2	38.83	38.83	38.83	95.7	23	99	1	1	1	0	-190.164	0	807.17	K855k	TMT18	841	(R)	YDPLGDNTGALVAVkQLQHSGPDQQR	(D)
P52333_K972k_1_1_972_972	0.945823	0.495945	-0.016	-0.215667	0.110627	0.799651	-0.044	-0.443333	0.775127	0.158617	-0.411333	-0.915	-0.295456	-1.5576	-0.106	0.065	-1.072	0.059	0.025	-0.167	0.028	-0.308	0.068	P52333	JAK3	P52333_K972k_1_1_972_972_JAK3	P52333	JAK3	1	2	20.76	17.79	20.76	82.3	13	20.757	2	1	1	0	-190.14	10.8	746.132	K972k	TMT18	965	(K)	IADFGLAkLLPLDK	(D)
A0A2R8Y891_K247k_1_1_247_247	0.437094	0.919844	-1.15683	-1.00833	1.19619	0.0777652	-0.336333	-0.0393333	0.0636521	0.836055	-0.703667	-0.511	-2.14932	-0.21392	-0.815	-1.036	-0.803	-1.115	-1.281	-1.246	-1.448	-1.06	-1.221	A0A2R8Y891	PFKM	A0A2R8Y891_K247k_1_1_247_247_PFKM	A0A2R8Y891	PFKM	1	1	11.41	11.41	11.41	49.9	9	11.407	2	1	1	0	-190.167	-1.6	629.021	K247k	TMT18	245	(K)	AGkITDEEATK	(S)
A0A2R8Y891_K388k_1_1_388_388	0.948463	0.409556	-0.1205	0.211333	0.103483	2.00458	-0.101	0.562667	0.787983	0.00989521	-0.468333	0.091	-0.278053	3.38014	0.116	-0.174	0.584	-0.152	-0.101	0.603	-1.015	0.428	0.466	A0A2R8Y891	PFKM	A0A2R8Y891_K388k_1_1_388_388_PFKM	A0A2R8Y891	PFKM	1	1	6.52	2.92	6.52	69.2	5	99	1	1	1	0	-190.164	0.6	382.914	K388k	TMT18	384	(K)	NLVVkR	(L)
A0A2R8Y891_K781k_1_1_781_781	0.773467	0.523497	-0.379833	-0.293167	0.401842	0.695326	0.202333	0.375667	0.396422	0.201685	-0.165	-0.096	0.895696	1.39325	-0.1	-0.96	0.267	-0.383	-0.207	-0.309	-0.32	-0.334	-0.249	A0A2R8Y891	PFKM	A0A2R8Y891_K781k_1_1_781_781_PFKM	A0A2R8Y891	PFKM	1	1	9.41	9.41	9.41	63.6	7	9.409	2	1	1	0	-190.166	-1	563.991	K781k	TMT18	777	(R)	NFATkMGAK	(A)
A0A2R8Y891_K830k_1_1_830_830	0.993912	0.676094	-0.220833	-0.3815	0.0136616	0.380237	0.013	-0.308333	0.969033	0.416642	-0.354333	-0.78	0.0400457	-0.857323	0.075	0.034	-1.095	-0.791	-0.095	-0.798	0.25	0.142	-0.654	A0A2R8Y891	PFKM	A0A2R8Y891_K830k_1_1_830_830_PFKM	A0A2R8Y891	PFKM	1	1	27.26	27.26	27.26	87	17	99	1	1	1	0	-190.166	-0.5	666.104	K830k	TMT18	820	(R)	ALVFQPVAELkDQTDFEHR	(I)
P17858_K280k_1_1_280_280	0.877943	0.521148	-0.0945	0.0285	0.229941	0.703045	0.091	0.337	0.588924	0.198132	-0.276333	-0.134667	0.562773	1.40556	-0.193	0.072	0.587	-0.299	0.026	-0.158	-0.015	-0.238	0.242	P17858	PFKL	P17858_K280k_1_1_280_280_PFKL	P17858	PFKL	1	2	12.61	12.61	12.61	61.9	10	99	1	1	1	0	-190.164	0.2	568.981	K280k	Hydrogen	273	(K)	PISSSYVkDLVVQR	(L)
P17858_K360k_1_1_360_360	0.960885	0.432283	-0.742	-0.539167	0.0779089	1.16532	0.052	0.457667	0.835778	0.068341	-0.315333	-0.014	0.214123	2.1114	-0.499	-0.636	-0.143	-1.169	-0.337	-0.801	-1.01	-0.396	-0.392	P17858	PFKL	P17858_K360k_1_1_360_360_PFKL	P17858	PFKL	1	2	6.03	4.56	6.03	59.5	7	6.028	2	1	1	0	-190.163	0.6	486.273	K360k	TMT18	357	(K)	EVQkAMDDKR	(F)
P17858_K386k_1_1_386_386	0.650023	0.455438	-0.306833	-0.582833	0.643128	0.990353	-0.179667	-0.731667	0.227443	0.102246	-0.547	-1.20333	-1.30665	-1.84933	-0.212	-0.202	-1.976	-0.237	-0.403	-0.351	-0.436	-0.425	-0.445	P17858	PFKL	P17858_K386k_1_1_386_386_PFKL	P17858	PFKL	1	2	28.66	28.66	28.66	89.4	18	8.112	3	1	1	0	-190.161	1	694.394	K386k	TMT18	375	(R)	GGSFENNWNIYkLLAHQKPPK	(E)
P17858_K392k_1_1_392_392	0.949339	0.803232	-1.04983	-0.971167	0.101398	0.209337	-0.045	0.112333	0.791775	0.617537	-0.412333	-0.359333	-0.27294	0.519777	-1.145	-0.904	-0.499	-1.033	-0.988	-1.294	-0.935	-1.105	-1.141	P17858	PFKL	P17858_K392k_1_1_392_392_PFKL	P17858	PFKL	1	1	8.78	8.78	8.78	53.9	8	8.784	2	1	1	0	-190.165	-0.3	439.279	K392k	TMT18	387	(K)	LLAHQkPPK	(E)
P17858_K397k_1_1_397_397	0.881756	0.798274	0.0938333	-0.00166667	0.224417	0.214757	0.108333	-0.0826667	0.596462	0.609878	-0.259	-0.554333	0.551208	-0.531324	-0.063	0.136	-0.008	0.046	0.333	-0.237	0.348	-0.026	-0.095	P17858	PFKL	P17858_K397k_1_1_397_397_PFKL	P17858	PFKL	1	4	32.44	27.06	26.17	93.5	18	99	1	1	1	0	-190.168	-1.4	839.106	K397k	Hydrogen	396	(K)	EkSNFSLAILNVGAPAAGMNAAVR	(S)
P17858_K469k_1_1_469_469	0.588542	0.525762	-0.956	-0.917167	0.783569	0.686634	0.34	0.417667	0.1646	0.205762	-0.0273333	-0.054	1.52891	1.37935	-1.227	-0.704	-0.564	-1.447	-0.99	-0.586	-0.782	-1.279	-0.282	P17858	PFKL	P17858_K469k_1_1_469_469_PFKL	P17858	PFKL	1	3	15.39	15.39	9.21	89.8	8	99	1	1	1	0	-190.162	1.3	442.25	K469k	TMT18	462	(R)	GGSMLGTkR	(T)
P17858_K474k_1_1_474_474	0.632846	0.694314	-0.293167	-0.280833	0.679518	0.353736	-0.241667	-0.217	0.209162	0.442857	-0.609	-0.688667	-1.36513	-0.808002	-0.337	-0.226	-0.973	0.046	-0.401	-0.616	-0.225	-0.11	-0.085	P17858	PFKL	P17858_K474k_1_1_474_474_PFKL	P17858	PFKL	1	3	21.17	21.17	21.17	82.5	12	99	1	1	1	0	-190.163	0.7	705.742	K474k	TMT18	471	(R)	TLPkGQLESIVENIR	(I)
P17858_K616k_1_1_616_616	0.642176	0.480848	-2.2115	-2.2785	0.662218	0.851017	-0.959	-1.093	0.217662	0.140923	-1.32633	-1.56467	-1.33742	-1.6371	-1.928	-1.342	-4.55	-1.926	-1.852	-4.643	-1.578	-2.351	-1.574	P17858	PFKL	P17858_K616k_1_1_616_616_PFKL	P17858	PFKL	1	1	8.62	1.07	3.6	75.5	5	99	1	1	1	0	-190.165	-0.9	655.364	K616k	TMT18	615	(K)	MkTDIQR	(G)
P17858_K677k_1_1_677_677	0.961762	0.563758	-0.257667	-0.186	0.0768427	0.582753	0.0433333	0.186667	0.837833	0.261365	-0.324	-0.285	0.211399	1.21013	-0.298	-0.217	-0.186	-0.323	-0.543	0.178	-0.343	-0.045	-0.047	P17858	PFKL	P17858_K677k_1_1_677_677_PFKL	P17858	PFKL	1	3	9.6	9.38	9.6	60.5	7	9.595	2	1	1	0	-190.163	0.8	568.01	K677k	TMT18	673	(R)	NYGTkLGVK	(A)
P17858_K681k_1_1_681_681	0.920313	0.976874	0.223833	0.252167	0.157081	0.0216139	-0.0676667	-0.011	0.696496	0.95145	-0.435	-0.482667	-0.404343	-0.062856	0.229	0.235	0.48	0.309	-0.039	0.179	0.43	0.214	0.046	P17858	PFKL	P17858_K681k_1_1_681_681_PFKL	P17858	PFKL	1	3	18.09	18.09	15	76	11	15.002	2	1	1	0	-190.166	-1.1	699.75	K681k	TMT18	678	(K)	LGVkAMLWLSEK	(L)
P17858_K689k_1_1_689_689	0.991624	0.589701	0.0938333	-0.0211667	0.0175604	0.526216	-0.0136667	-0.243667	0.960372	0.297704	-0.381	-0.715333	-0.0512549	-1.11519	-0.262	0.358	-0.306	0.206	-0.444	0.318	0.387	-0.224	0.101	P17858	PFKL	P17858_K689k_1_1_689_689_PFKL	P17858	PFKL	1	1	14.68	14.68	12.39	83.2	9	99	1	1	1	0	-190.167	-1.4	555.653	K689k	TMT18	682	(K)	AMLWLSEkLR	(E)
P17858_K715k_1_1_715_715	0.946032	0.722328	-0.486333	-0.527	0.10963	0.31646	-0.044	-0.125333	0.776909	0.482548	-0.411333	-0.597	-0.293038	-0.736989	-0.473	-0.565	-0.651	-0.355	-0.564	-0.377	-0.584	-0.72	-0.398	P17858	PFKL	P17858_K715k_1_1_715_715_PFKL	P17858	PFKL	1	2	19.42	19.42	19.42	84.5	11	19.417	2	1	1	0	-190.165	-0.5	671.406	K715k	TMT18	715	(K)	kAVAFSPVTELK	(K)
P17858_K726k_1_1_726_726	0.514092	0.809417	-1.54183	-1.36517	0.96813	0.203009	-0.472333	-0.119	0.107614	0.626601	-0.839667	-0.590667	-1.8104	-0.506209	-1.335	-1.06	-1.128	-1.522	-1.449	-1.538	-2.347	-1.847	-1.299	P17858	PFKL	P17858_K726k_1_1_726_726_PFKL	P17858	PFKL	1	2	24.4	19.49	17.98	88.6	10	1.706	2	1	1	0	-190.163	0.7	671.407	K726k	TMT18	716	(K)	AVAFSPVTELkK	(D)
P17858_K749k_1_1_749_749	0.355098	0.506054	-0.374833	-0.287333	1.50221	0.766092	-0.537667	-0.362667	0.0314622	0.171359	-0.905	-0.834333	-2.60016	-1.50519	-0.434	0.122	-0.474	-0.006	-0.92	-0.569	-0.442	-0.11	-0.822	P17858	PFKL	P17858_K749k_1_1_749_749_PFKL	P17858	PFKL	1	1	12.37	12.59	12.37	70.8	8	99	1	1	1	0	-190.163	0.9	562.324	K749k	TMT18	746	(R)	LMLkMLAQYR	(I)
Q01813-2_K131k_1_1_131_131	0.547618	0.409556	-0.208167	-0.275	0.888201	2.13995	-0.691667	-0.825333	0.12936	0.00724522	-1.059	-1.297	-1.68961	-3.59492	-0.252	0.276	-0.969	0.389	-1.551	-0.247	0.136	-0.487	-0.607	Q01813	PFKP	Q01813-2_K131k_1_1_131_131_PFKP	Q01813-2	PFKP	1	1	15.2	15.2	15.2	79	10	99	1	1	1	0	-190.165	-0.2	617.009	K131k	TMT18	131	(R)	kEWSGLLEELAR	(N)
Q01813-2_K148k_1_1_148_148	0.571813	0.968605	-0.288	-0.061	0.835488	0.0302487	-0.472667	-0.0186667	0.146054	0.93272	-0.84	-0.490333	-1.60908	-0.0871652	-0.267	-0.017	-0.064	0.129	0.06	-0.481	-1.152	0.242	-0.389	Q01813	PFKP	Q01813-2_K148k_1_1_148_148_PFKP	Q01813-2	PFKP	1	2	15.26	15.26	12.48	81.1	10	12.895	2	1	1	0	-190.165	-0.5	651.373	K148k	TMT18	143	(R)	NGQIDkEAVQK	(Y)
Q01813-2_K387k_1_1_387_387	0.57336	0.419705	-0.400833	-0.257833	0.831662	1.58692	0.384333	0.670333	0.147346	0.0258866	0.017	0.198667	1.6032	2.73977	-0.302	-0.928	0.205	-0.549	0.215	-0.449	-0.392	-0.319	0.346	Q01813	PFKP	Q01813-2_K387k_1_1_387_387_PFKP	Q01813-2	PFKP	1	3	21.4	21.4	21.4	90.6	10	99	1	1	1	0	-190.164	0.2	563.64	K387k	TMT18	378	(R)	SFAGNLNTYkR	(L)
Q01813-2_K392k_1_1_392_392	0.995851	0.497843	-0.692833	-0.839667	0.00868465	0.792852	0.00566667	-0.288	0.980201	0.16112	-0.361667	-0.759667	0.0255981	-1.54701	-0.8	-0.435	-1.154	-0.852	-0.428	-0.537	-1.105	-0.914	-0.883	Q01813	PFKP	Q01813-2_K392k_1_1_392_392_PFKP	Q01813-2	PFKP	1	1	15.09	10.69	15.09	78.9	10	15.091	2	1	1	0	-190.162	0.9	691.758	K392k	TMT18	389	(R)	LAIkLPDDQIPK	(T)
Q01813-2_K472k_1_1_472_472	0.939417	0.517153	0.208167	0.0776667	0.121914	0.714796	-0.0543333	-0.315333	0.755242	0.192843	-0.421667	-0.787	-0.322573	-1.42426	0.173	0.111	-0.094	0.422	0.141	0.025	0.377	-0.435	0.289	Q01813	PFKP	Q01813-2_K472k_1_1_472_472_PFKP	Q01813-2	PFKP	1	1	26.71	26.71	26.71	96	19	99	1	1	1	0	-190.159	1.8	898.472	K472k	TMT18	452	(K)	EIGWTDVGGWTGQGGSILGTkR	(V)
Q01813-2_K478k_1_1_478_478	0.850665	0.719289	0.259333	0.135833	0.272192	0.319667	0.110667	-0.136333	0.534328	0.478998	-0.256667	-0.608	0.649153	-0.743179	0.133	0.202	-0.22	0.277	0.33	0.066	0.548	0.233	0.19	Q01813	PFKP	Q01813-2_K478k_1_1_478_478_PFKP	Q01813-2	PFKP	1	1	11.31	11.31	11.31	63.7	10	99	1	1	1	0	-190.145	8.9	722.742	K478k	TMT18	474	(R)	VLPGkYLEEIATQMR	(T)
Q01813-2_K692k_1_1_692_692	0.435843	0.420557	0.0215	-0.0633333	1.20755	1.47053	-0.392333	-0.562	0.0620077	0.0338429	-0.759667	-1.03367	-2.16609	-2.5655	0.144	0.447	-0.725	0.062	-0.125	0.008	-0.407	-0.203	-0.105	Q01813	PFKP	Q01813-2_K692k_1_1_692_692_PFKP	Q01813-2	PFKP	1	1	10.4	10.4	9.98	56.5	7	9.98	2	1	1	0	-190.163	0.8	638.378	K692k	TMT18	685	(R)	AMEWITAkLK	(E)
Q01813-2_K739k_1_1_739_739	0.85175	0.955121	-0.4245	-0.5005	0.270127	0.0435317	0.184333	0.0323333	0.536874	0.904624	-0.183	-0.439333	0.645012	0.123744	-0.641	-0.6	-1.031	-0.309	0.308	-0.854	-0.451	-0.089	-0.333	Q01813	PFKP	Q01813-2_K739k_1_1_739_739_PFKP	Q01813-2	PFKP	1	2	12.65	6.59	9.81	77.1	7	12.17	2	1	1	0	-190.165	-0.2	650.72	K739k	TMT18	737	(R)	IPkEQWWLK	(L)
E9PKP7_K216k_1_1_216_216	0.887214	0.69964	-0.1465	-0.0121667	0.212987	0.346636	-0.110333	0.158333	0.612369	0.450157	-0.477667	-0.313333	-0.527064	0.794629	-0.026	0.098	-0.187	-0.346	0.132	-0.24	-0.497	0.244	0.144	E9PKP7	UBTF	E9PKP7_K216k_1_1_216_216_UBTF	E9PKP7	UBTF	1	2	13.5	13.5	13.5	69.1	10	99	1	1	1	0	-190.165	-0.4	485.029	K216k	TMT18	213	(K)	VYLkVRPDEIMR	(D)
P17480_K35k_1_1_35_35	0.514883	0.457004	0.00333333	0.01	0.966253	0.959509	-0.507333	-0.494	0.10808	0.109772	-0.874667	-0.965667	-1.80758	-1.8027	-0.189	0.259	-0.548	0.701	-0.391	-0.568	0.208	-0.285	0.122	P17480	UBTF	P17480_K35k_1_1_35_35_UBTF	P17480	UBTF	1	1	29.97	25.97	29.97	94.9	20	15.935	2	1	1	0	-190.174	-2.7	891.44	K35k	TMT18	22	(R)	WSQEDMLTLLECMkNNLPSNDSSK	(F)
P17480_K71k_1_1_71_71	0.859374	0.518532	0.00416667	0.177667	0.256337	0.711657	-0.107	0.24	0.554196	0.194242	-0.474333	-0.231667	-0.61715	1.41927	0.073	0.235	0.318	-0.135	-0.001	-0.256	0.109	0.344	0.231	P17480	UBTF	P17480_K71k_1_1_71_71_UBTF	P17480	UBTF	1	4	18.99	18.99	18.99	79.2	9	99	1	1	1	0	-190.167	-1.6	496.271	K71k	Hydrogen	70	(K)	LkWVEISNEVR	(K)
P17480_K97k_1_1_97_97	0.448318	0.560681	-0.484167	-0.451	1.15604	0.58987	-0.296333	-0.23	0.0698175	0.257116	-0.663667	-0.701667	-2.09005	-1.22193	-0.411	-0.331	-0.838	-0.266	-0.635	-0.695	-0.567	-0.562	-0.298	P17480	UBTF	P17480_K97k_1_1_97_97_UBTF	P17480	UBTF	1	2	26.17	25.42	20.5	92.8	15	7.998	2	1	1	0	-190.141	8.1	709.409	K97k	TMT18	84	(R)	TLTELILDAQEHVkNPYK	(G)
P17480_K101k_1_1_101_101	0.654559	0.877015	-0.436	-0.371667	0.626693	0.124879	-0.198667	-0.07	0.236214	0.750103	-0.566	-0.541667	-1.28001	-0.329892	-0.265	-0.3	-0.112	-0.445	-0.486	-0.41	-0.71	-0.308	-0.8	P17480	UBTF	P17480_K101k_1_1_101_101_UBTF	P17480	UBTF	1	2	7.86	1.88	0.79	63.6	5	6.11	2	1	1	0	-190.162	1.5	476.954	K101k	TMT18	98	(K)	NPYkGK	(K)
P17480_K132k_1_1_132_132	0.389779	0.524956	-0.9535	-1.187	1.3703	0.688277	1.127	0.66	0.0426281	0.204985	0.759667	0.188333	2.40569	1.38198	-1.366	-0.544	-1.045	-2.641	-0.033	-0.551	-0.586	-0.497	-1.029	P17480	UBTF	P17480_K132k_1_1_132_132_UBTF	P17480	UBTF	1	1	11.28	11.28	11.43	62.3	10	11.284	2	1	1	0	-190.166	-0.6	621.346	K132k	TMT18	130	(K)	YAkLHPEMSNLDLTK	(I)
P17480_K144k_1_1_144_144	0.913902	0.614271	-1.28533	-1.4195	0.167674	0.48108	-0.176667	-0.445	0.679714	0.330309	-0.544	-0.916667	-0.428235	-1.03763	-1.065	-0.672	-2.525	-1.854	-0.956	-2.232	-0.933	-1.121	-1.28	P17480	UBTF	P17480_K144k_1_1_144_144_UBTF	P17480	UBTF	1	3	20.58	17.21	16.94	85.6	13	7.427	2	1	1	0	-190.167	-0.9	641.12	K144k	TMT18	133	(K)	LHPEMSNLDLTkILSK	(K)
P17480_K191k_1_1_191_191	0.510704	0.5769	-2.298	-2.205	0.974494	0.551378	-0.669333	-0.483333	0.106049	0.280946	-1.03667	-0.955	-1.81996	-1.15773	-2.527	-1.08	-2.885	-2.283	-2.275	-2.721	-2.902	-2.618	-1.837	P17480	UBTF	P17480_K191k_1_1_191_191_UBTF	P17480	UBTF	1	1	20.25	20.49	21.65	87.2	9	1.943	2	1	1	0	-190.164	0.2	487.476	K191k	TMT18	179	(R)	FREDHPDLIQNAkK	(S)
P17480_K211k_1_1_211_211	0.492302	0.711188	-0.248167	-0.362667	1.0295	0.331692	0.391	0.162	0.0934334	0.465916	0.0236667	-0.309667	1.90227	0.766252	-0.527	-0.057	-0.196	-0.747	-0.039	0.077	-0.196	-0.38	-0.269	P17480	UBTF	P17480_K211k_1_1_211_211_UBTF	P17480	UBTF	1	1	21.46	21.46	21.46	86.3	10	1.227	2	1	1	0	-190.166	-0.7	571.07	K211k	TMT18	201	(K)	TPQQLWYTHEkK	(V)
P17480_K266k_1_1_266_266	0.987569	0.526102	-0.715	-1.06467	0.0268774	0.68481	-0.0153333	-0.714667	0.939989	0.206628	-0.382667	-1.18633	-0.0776685	-1.37643	-1.041	-0.57	-2.773	-0.511	-0.676	-0.553	-0.939	-0.818	-0.675	P17480	UBTF	P17480_K266k_1_1_266_266_UBTF	P17480	UBTF	1	2	25.31	25.31	20.96	89.8	16	20.965	2	1	1	0	-190.166	-0.6	709.888	K266k	TMT18	262	(R)	DYIQkHPELNISEEGITK	(S)
P17480_K284k_1_1_284_284	0.755977	0.804413	-0.869	-0.897167	0.4296	0.208003	0.214667	0.158333	0.371878	0.619437	-0.152667	-0.313333	0.94561	0.516924	-1.308	-0.479	-1.331	-1.142	-0.785	-0.671	-0.829	-0.381	-0.742	P17480	UBTF	P17480_K284k_1_1_284_284_UBTF	P17480	UBTF	1	2	9.34	9.34	9.34	56.6	7	99	1	1	1	0	-190.158	4.7	441.925	K284k	TMT18	280	(K)	STLTkAER	(Q)
P17480_K378k_1_1_378_378	0.882724	0.759292	-0.178667	-0.3245	0.223458	0.266572	0.0953333	-0.196333	0.597781	0.541287	-0.272	-0.668	0.549194	-0.638526	-0.393	-0.08	-1.146	-0.206	-0.059	-0.37	0.036	0.036	-0.158	P17480	UBTF	P17480_K378k_1_1_378_378_UBTF	P17480	UBTF	1	2	10.17	10.17	10.17	56.3	10	10.173	2	1	1	0	-190.166	-0.6	704.077	K378k	TMT18	373	(R)	VLGEEkMLNINK	(K)
P17480_K384k_1_1_384_384	0.946032	0.851172	-0.421167	-0.407833	0.109602	0.152926	0.0623333	0.089	0.776959	0.703192	-0.305	-0.382667	0.292971	0.395218	-0.212	-0.234	-0.336	-0.911	-0.452	-0.38	-0.338	-0.278	-0.476	P17480	UBTF	P17480_K384k_1_1_384_384_UBTF	P17480	UBTF	1	1	7.64	7.64	2.43	62.6	6	1.845	2	1	1	0	-190.159	3.1	528.326	K384k	TMT18	379	(K)	MLNINkK	(Q)
P17480_K451k_1_1_451_451	0.955092	0.936234	-1.25983	-1.16417	0.0885981	0.0611235	-0.141	0.0503333	0.815459	0.868713	-0.508333	-0.421333	-0.241167	0.170777	-1.805	-0.858	-1.437	-0.905	-0.525	-0.647	-2.819	-0.817	-1.163	P17480	UBTF	P17480_K451k_1_1_451_451_UBTF	P17480	UBTF	1	1	16.44	13.09	14.42	76.6	7	2.207	2	1	1	0	-190.162	1.3	625.01	K451k	TMT18	444	(R)	MWNDLSEkK	(K)
P17480_K464k_1_1_464_464	0.997585	0.828	-0.6045	-0.563167	0.0053786	0.178466	0.00433333	0.087	0.987692	0.663031	-0.363	-0.384667	0.0159126	0.452655	-0.414	-0.561	-0.707	-0.845	-0.512	-0.117	-1.178	-0.313	-0.539	P17480	UBTF	P17480_K464k_1_1_464_464_UBTF	P17480	UBTF	1	2	14.22	14.22	14.22	73.8	8	99	1	1	1	0	-190.165	-0.2	507.616	K464k	TMT18	460	(R)	EAALkAQSER	(K)
P17480_K559k_1_1_559_559	0.500701	0.793198	-0.578333	-0.67	1.00399	0.220525	0.296667	0.113333	0.0990864	0.601832	-0.0706667	-0.358333	1.86415	0.543538	-0.906	-0.714	-0.26	-0.56	-0.55	-0.377	-0.363	-0.834	-0.746	P17480	UBTF	P17480_K559k_1_1_559_559_UBTF	P17480	UBTF	1	1	18.59	14.82	15.26	76.5	9	2	2	1	1	0	-190.165	-0.3	598.683	K559k	TMT18	550	(R)	APPAATNSSkK	(M)
P17480_K624k_1_1_624_624	0.956588	0.682432	-1.1265	-1.1855	0.084821	0.369086	-0.059	-0.177	0.822582	0.427478	-0.426333	-0.648667	-0.231665	-0.836681	-1.253	-0.913	-1.637	-1.125	-1.06	-0.711	-1.697	-1.023	-1.162	P17480	UBTF	P17480_K624k_1_1_624_624_UBTF	P17480	UBTF	1	1	13	13	13	81.2	9	13.004	2	1	1	0	-190.167	-1.1	663.041	K624k	TMT18	618	(K)	LAEEQQkQYK	(V)
P17480_K635k_1_1_635_635	0.758915	0.445297	-0.242167	-0.3495	0.425027	1.03688	-0.193	-0.407667	0.375814	0.091858	-0.560333	-0.879333	-0.937445	-1.91938	-0.201	-0.408	-0.807	0.172	-0.349	-0.573	-0.094	-0.402	-0.451	P17480	UBTF	P17480_K635k_1_1_635_635_UBTF	P17480	UBTF	1	1	21.98	21.98	21.98	85.1	13	99	1	1	1	0	-190.166	-0.8	553.56	K635k	TMT18	628	(K)	VHLDLWVkSLSPQDR	(A)
P17480_K646k_1_1_646_646	0.435634	0.825754	-1.2395	-0.833333	1.22608	0.181839	-0.701667	0.110667	0.0594177	0.657901	-1.069	-0.361	-2.1934	0.460107	-1.137	-0.375	-0.832	-1.154	-2.226	-1.34	-1.205	-0.852	-0.65	P17480	UBTF	P17480_K646k_1_1_646_646_UBTF	P17480	UBTF	1	1	13.26	13.26	13.26	67.3	9	13.262	2	1	1	0	-190.165	-0.2	637.027	K646k	TMT18	643	(R)	AAYkEYISNK	(R)
P17480_K652k_1_1_652_652	0.90767	0.877905	-0.22	-0.222833	0.177018	0.12386	0.118	0.112333	0.665246	0.751866	-0.249333	-0.359333	0.449049	0.327468	0.226	-0.633	-0.819	-0.43	0.063	-0.529	-0.017	-0.046	0.365	P17480	UBTF	P17480_K652k_1_1_652_652_UBTF	P17480	UBTF	1	1	8.61	8.61	8.61	64.3	6	99	1	1	1	0	-190.165	-0.6	443.248	K652k	TMT18	647	(K)	EYISNkR	(K)
Q15833_K7k_1_1_7_7	0.777893	0.669991	-0.479833	-0.513167	0.396099	0.389351	-0.129667	-0.196333	0.4017	0.407989	-0.497	-0.668	-0.885259	-0.874081	-0.557	-0.299	-0.205	-0.389	-0.557	-0.522	-0.555	-0.975	-0.654	Q15833	STXBP2	Q15833_K7k_1_1_7_7_STXBP2	Q15833	STXBP2	1	2	15.53	15.53	15.53	86.8	11	15.527	2	1	1	0	-174.169	0.4	588.328	M1m K7k	Acetyl	1	(-)	mAPSGLkAVVGEK	(I)
Q15833_K13k_1_1_13_13	0.64809	0.993327	0.191167	0.296667	0.651375	0.00685913	-0.215667	-0.00466667	0.223165	0.98433	-0.583	-0.476333	-1.31997	-0.0202736	0.155	0.271	-0.106	0.471	0.105	-0.08	0.225	0.305	0.684	Q15833	STXBP2	Q15833_K13k_1_1_13_13_STXBP2	Q15833	STXBP2	1	1	15.97	15.97	15.97	76.9	10	99	1	1	1	0	-190.162	1.2	587.031	K13k	TMT18	8	(K)	AVVGEkILSGVIR	(S)
Q15833_K63k_1_1_63_63	0.761742	0.517991	0.414833	0.151167	0.418987	0.712705	0.168333	-0.359	0.381077	0.193774	-0.199	-0.830667	0.926627	-1.42094	0.172	0.256	-0.452	0.564	0.438	0.325	0.734	-0.078	0.445	Q15833	STXBP2	Q15833_K63k_1_1_63_63_STXBP2	Q15833	STXBP2	1	3	24.76	24.76	24.76	90.9	14	99	1	1	1	0	-190.154	4.2	812.446	K63k	TMT18	47	(K)	MSDILAEGITIVEDINkR	(R)
Q15833_K82k_1_1_82_82	0.732819	0.467664	0.0251667	-0.0356667	0.467165	0.912509	-0.161	-0.282667	0.341063	0.122318	-0.528333	-0.754333	-1.01186	-1.73129	-0.001	0.14	-0.217	0.178	-0.218	0.136	-0.084	-0.285	-0.029	Q15833	STXBP2	Q15833_K82k_1_1_82_82_STXBP2	Q15833	STXBP2	1	6	28.09	23.72	24.61	94.4	16	13.377	2	1	1	0	-190.164	0.1	704.416	K82k	TMT18	65	(R)	REPIPSLEAIYLLSPTEkSVQALIK	(D)
Q15833_K193k_1_1_193_193	0.653567	0.445639	-0.9875	-1.04	0.631076	1.03487	-0.259667	-0.364667	0.233843	0.0922849	-0.627	-0.836333	-1.28713	-1.91635	-0.611	-0.907	-1.415	-1.055	-0.856	-1.071	-1.425	-1.188	-1.064	Q15833	STXBP2	Q15833_K193k_1_1_193_193_STXBP2	Q15833	STXBP2	1	2	25.09	25.09	25.09	82.3	14	25.095	2	1	1	0	-190.165	-0.2	593.595	K193k	TMT18	193	(R)	kGPEDTAQLAHAVLAK	(L)
Q15833_K208k_1_1_208_208	0.363721	0.503619	-0.747333	-0.719833	1.45859	0.772749	-0.592	-0.537	0.0347867	0.168753	-0.959333	-1.00867	-2.53575	-1.51562	-0.539	-0.271	-1.862	-0.544	-0.568	-1.129	-1.433	-0.663	-0.44	Q15833	STXBP2	Q15833_K208k_1_1_208_208_STXBP2	Q15833	STXBP2	1	4	27.85	27.85	27.85	89.7	17	11.251	2	1	1	0	-190.161	1	704.904	K208k	TMT18	194	(K)	GPEDTAQLAHAVLAkLNAFK	(A)
Q15833_K213k_1_1_213_213	0.317329	0.608719	-1.30967	-1.10667	1.64311	0.490062	-0.684	-0.278	0.0227453	0.323547	-1.05133	-0.749667	-2.80916	-1.05321	-1.489	-0.607	-1.178	-0.807	-1.824	-1.467	-1.664	-1.53	-1.029	Q15833	STXBP2	Q15833_K213k_1_1_213_213_STXBP2	Q15833	STXBP2	1	2	26.14	26.14	26.14	86.9	15	26.141	2	1	1	0	-190.162	1	832.792	K213k	TMT18	209	(K)	LNAFkADTPSLGEGPEK	(T)
Q15833_K324k_1_1_324_324	0.999897	0.85108	-0.275833	-0.245333	0.000620705	0.153053	-0.000333333	0.0606667	0.998572	0.702987	-0.367667	-0.411	-0.00184634	0.395508	-0.311	-0.191	-0.243	-0.325	0.042	-0.376	-0.494	-0.156	-0.246	Q15833	STXBP2	Q15833_K324k_1_1_324_324_STXBP2	Q15833	STXBP2	1	2	16.94	11.48	14.48	77.6	10	14.485	2	1	1	0	-190.167	-1.7	655.737	K324k	TMT18	321	(K)	ANIkDLSQILK	(K)
Q15833_K331k_1_1_331_331	0.929164	0.409556	-0.1055	0.153833	0.143007	1.98622	0.0663333	0.585	0.719437	0.0103224	-0.301	0.113333	0.372089	3.35133	-0.107	-0.189	0.648	-0.12	0.116	0.06	-0.393	0.474	0.217	Q15833	STXBP2	Q15833_K331k_1_1_331_331_STXBP2	Q15833	STXBP2	1	2	13.4	4.94	4.94	80.3	7	1.747	2	1	1	0	-190.166	-1.1	556.349	K331k	TMT18	325	(K)	DLSQILkK	(M)
Q15833_K338k_1_1_338_338	0.504206	0.422836	-1.418	-0.643833	0.992917	1.34553	-1.02267	0.525667	0.101644	0.0451305	-1.39	0.054	-1.84758	2.37936	-1.077	-0.651	-0.074	-0.992	-1.218	-1.142	-3.428	-0.723	-0.346	Q15833	STXBP2	Q15833_K338k_1_1_338_338_STXBP2	Q15833	STXBP2	1	2	17.44	17.44	17.44	83.3	9	7.853	2	1	1	0	-190.167	-1.1	667.707	K338k	TMT18	333	(K)	MPQYQkELNK	(Y)
Q15833_K387k_1_1_387_387	0.300889	0.555836	-0.3225	-0.194333	1.70506	0.601149	-0.531	-0.274667	0.0197216	0.250525	-0.898333	-0.746333	-2.90169	-1.24055	0.023	0.149	-0.113	-0.343	-0.713	-0.64	-0.411	-0.68	-0.202	Q15833	STXBP2	Q15833_K387k_1_1_387_387_STXBP2	Q15833	STXBP2	1	2	19.08	16.3	13.36	84.4	13	18.182	2	1	1	0	-190.166	-0.7	960.884	K387k	TMT18	384	(K)	DSMkLIVPVLLDAAVPAYDK	(I)
Q15833_K480k_1_1_480_480	0.82433	0.432283	-0.147333	-0.298667	0.315862	1.17608	-0.117333	-0.42	0.483213	0.0666688	-0.484667	-0.891667	-0.734998	-2.12742	-0.194	0.01	-0.851	-0.082	-0.33	-0.285	-0.003	-0.365	-0.31	Q15833	STXBP2	Q15833_K480k_1_1_480_480_STXBP2	Q15833	STXBP2	1	5	26.14	26.14	26.14	89.5	13	99	1	1	1	0	-190.171	-2.5	677.101	K480k	TMT18	475	(R)	WTPVIkDVMEDAVEDRLDR	(N)
Q15833_K581k_1_1_581_581	0.0966954	0.409556	-1.84283	-1.694	3.12399	2.23046	-1.001	-0.703333	0.000751636	0.0058822	-1.36833	-1.175	-5.2589	-3.74101	-1.595	-1.305	-1.878	-1.127	-2.114	-2.351	-2.565	-2.158	-2.101	Q15833	STXBP2	Q15833_K581k_1_1_581_581_STXBP2	Q15833	STXBP2	1	1	12.39	14.04	10.04	74.1	8	10.035	2	1	1	0	-190.162	1.3	634.04	K581k	TMT18	576	(R)	FLDDLkALDK	(K)
P19113_K170k_1_1_170_170	0.636655	0.507981	-1.17933	-1.1065	0.672748	0.757885	-0.605333	-0.459667	0.212448	0.174628	-0.972667	-0.931333	-1.3543	-1.49231	-0.83	-0.249	-1.288	-1.551	-0.795	-1.265	-2.386	-1.398	-1.323	P19113	HDC	P19113_K170k_1_1_170_170_HDC	P19113	HDC	1	2	30.52	30.52	30.52	83.6	17	99	1	1	1	0	-190.163	0.3	650.068	K170k	TMT18	166	(K)	ILEMkTSEPDADESCLNAR	(L)
P19113_K199k_1_1_199_199	0.588542	0.462178	-1.62767	-1.73383	0.784663	0.933228	-1.14867	-1.361	0.164187	0.11662	-1.516	-1.83267	-1.53061	-1.76283	-0.973	-0.677	-4.456	-1.51	-1.055	-1.319	-4.232	-1.673	-1.114	P19113	HDC	P19113_K199k_1_1_199_199_HDC	P19113	HDC	1	2	27.31	27.31	27.31	81.7	20	27.311	2	1	1	0	-190.166	-0.6	777.944	K199k	TMT18	185	(R)	LVAYASDQAHSSVEkAGLISLVK	(M)
P19113_K207k_1_1_207_207	0.859843	0.45607	-1.2425	-2.00933	0.25514	0.983283	-0.295	-1.82867	0.555726	0.103924	-0.662333	-2.30033	-0.614715	-1.83866	-0.89	-0.729	-5.618	-1.666	-0.301	-1.564	-2.305	-1.641	-1.512	P19113	HDC	P19113_K207k_1_1_207_207_HDC	P19113	HDC	1	2	15.16	9.66	15.16	82.8	8	1.875	2	1	1	0	-190.164	0.4	594.711	K207k	TMT18	200	(K)	AGLISLVkMK	(F)
P19113_K209k_1_1_209_209	0.996097	0.573807	-0.9265	-1.18033	0.00774954	0.558132	0.00566667	-0.502	0.982314	0.27661	-0.361667	-0.973667	0.0228658	-1.16907	-1.169	-0.536	-0.754	-1.083	-0.665	-0.752	-1.354	-2.473	-1.067	P19113	HDC	P19113_K209k_1_1_209_209_HDC	P19113	HDC	1	4	19.77	19.77	19.77	76.3	11	99	1	1	1	0	-190.164	-0.1	565.956	K209k	Hydrogen	208	(K)	MkFLPVDDNFSLR	(G)
P19113_K291k_1_1_291_291	0.726255	0.421067	-1.44433	-1.71533	0.476765	1.40431	-0.479333	-1.02133	0.333607	0.0394175	-0.846667	-1.493	-1.02858	-2.4668	-1.367	-0.27	-2.542	-1.977	-1.266	-2.458	-1.328	-2.306	-1.83	P19113	HDC	P19113_K291k_1_1_291_291_HDC	P19113	HDC	1	1	20.51	18.1	20.51	74.9	15	20.507	2	1	1	0	-190.164	0	686.62	K291k	TMT18	288	(R)	GFLkGIEYADSFTFNPSK	(W)
P19113_K323k_1_1_323_323	0.369258	0.554169	-0.792167	-0.699167	1.44026	0.607166	-0.625	-0.439	0.0362863	0.247078	-0.992333	-0.910667	-2.50873	-1.25046	-0.778	-0.422	-1.751	-0.239	-0.634	-1.194	-1.486	-0.536	-0.469	P19113	HDC	P19113_K323k_1_1_323_323_HDC	P19113	HDC	1	2	19.1	16.96	15.88	81.7	14	99	1	1	1	0	-190.174	-4.5	763.426	K323k	TMT18	322	(K)	YkLQQTFSVNPIYLR	(H)
P19113_K403k_1_1_403_403	0.408348	0.524436	-2.13883	-1.02767	1.30769	0.691615	-1.583	0.639333	0.0492388	0.203416	-1.95033	0.167667	-2.31355	1.38732	-1.92	-0.855	0.34	-1.267	-1.297	-3.096	-4.398	-1.327	-1.137	P19113	HDC	P19113_K403k_1_1_403_403_HDC	P19113	HDC	1	4	18.84	13.98	13.98	95.3	8	99	1	1	1	0	-190.161	1.6	846.457	K403k	TMT18	394	(R)	NDPSFEIPAkR	(H)
P19113_K414k_1_1_414_414	0.486445	0.473218	-0.906333	-0.8845	1.04354	0.890726	-0.357333	-0.313667	0.090461	0.12861	-0.724667	-0.785333	-1.9232	-1.69804	-0.899	-0.578	-1.275	-0.706	-0.816	-1.093	-1.346	-0.866	-0.983	P19113	HDC	P19113_K414k_1_1_414_414_HDC	P19113	HDC	1	2	20.64	20.64	15.38	78.2	10	15.381	2	1	1	0	-190.166	-0.7	736.76	K414k	TMT18	413	(R)	LkGPNCLTENVLK	(E)
P19113_K425k_1_1_425_425	0.521015	0.425214	-0.640833	-0.7865	0.952154	1.28077	-0.277	-0.568333	0.111647	0.0523875	-0.644333	-1.04	-1.78637	-2.28312	-0.601	-0.532	-1.585	-0.374	-0.642	-0.922	-0.774	-0.663	-0.964	P19113	HDC	P19113_K425k_1_1_425_425_HDC	P19113	HDC	1	1	22.32	22.32	22.32	85.6	12	7.852	2	1	1	0	-190.158	2.7	803.456	K425k	TMT18	415	(K)	GPNCLTENVLkEIAK	(A)
P19113_K605k_1_1_605_605	0.311395	0.694314	-1.786	-1.51517	1.66809	0.353648	-1.218	-0.676333	0.0214741	0.442947	-1.58533	-1.148	-2.84641	-0.807837	-1.69	-0.435	-0.568	-1.406	-1.7	-3.187	-2.298	-4.022	-0.97	P19113	HDC	P19113_K605k_1_1_605_605_HDC	P19113	HDC	1	2	26.27	26.27	26.27	90.5	11	99	1	1	1	0	-190.166	-0.9	640.015	K605k	TMT18	597	(K)	PLPTEASVkNGGSSR	(V)
P19113_K626k_1_1_626_626	0.731398	0.673661	-0.693167	-0.684333	0.469002	0.384166	-0.165667	-0.148	0.339624	0.41289	-0.533	-0.619667	-1.01507	-0.864559	-0.54	-0.484	-0.88	-0.807	-0.734	-0.664	-0.93	-0.732	-0.663	P19113	HDC	P19113_K626k_1_1_626_626_HDC	P19113	HDC	1	12	16.14	16.14	9.87	85.6	7	1.863	2	1	1	0	-174.17	-0.4	670.023	M624m K626k	TMT18	618	(R)	FPEDMMmLkK	(S)
P19113-2_K353k_1_1_353_353	0.579626	0.420557	0.2615	0.0778333	0.81227	1.41283	-0.264333	-0.631667	0.154074	0.0386519	-0.631667	-1.10333	-1.57334	-2.47949	0.262	0.307	-0.756	0.612	0.078	0.013	0.297	-0.099	0.141	P19113	HDC	P19113-2_K353k_1_1_353_353_HDC	P19113-2	HDC	1	1	32.22	32.22	32.22	94.5	20	99	1	1	1	0	-190.159	1.8	770.63	K353k	TMT18	337	(R)	HANSGVATDFMGTEMAkYFESLVR	(N)
Q6P2Q9_K93k_1_1_93_93	0.629724	0.548707	-0.0738333	-0.0545	0.693131	0.623589	-0.255667	-0.217	0.202707	0.237909	-0.623	-0.688667	-1.38683	-1.27738	0.226	-0.099	-0.048	0.035	-0.426	-0.259	0.08	-0.274	-0.167	Q6P2Q9	PRPF8	Q6P2Q9_K93k_1_1_93_93_PRPF8	Q6P2Q9	PRPF8	1	1	22.19	22.19	22.19	88.5	14	14.072	2	1	1	0	-190.163	0.7	607.113	K93k	TMT18	87	(R)	VYLGALkYMPHAVLK	(L)
Q6P2Q9_K428k_1_1_428_428	0.867426	0.826168	-0.039	0.0615	0.244519	0.180848	-0.109333	0.0916667	0.569483	0.659404	-0.476667	-0.38	-0.592981	0.45792	-0.228	0.005	0.337	0.27	0.105	-0.154	-0.232	0.055	-0.07	Q6P2Q9	PRPF8	Q6P2Q9_K428k_1_1_428_428_PRPF8	Q6P2Q9	PRPF8	1	2	20.35	8.59	20.35	88.9	10	99	1	1	1	0	-190.157	3.6	636.036	K428k	TMT18	421	(R)	ALDIPLVkNWYR	(E)
Q6P2Q9_K452k_1_1_452_452	0.0834443	0.877617	-0.9195	-0.363	3.35745	0.124097	-1.039	0.074	0.000439087	0.751455	-1.40633	-0.397667	-5.71174	0.328033	-0.53	-0.268	0.06	-0.402	-1.632	-1.136	-1.549	-0.318	-0.72	Q6P2Q9	PRPF8	Q6P2Q9_K452k_1_1_452_452_PRPF8	Q6P2Q9	PRPF8	1	2	15.69	15.69	15.69	75.9	10	15.686	2	1	1	0	-190.163	0.8	687.431	K452k	TMT18	450	(K)	LLkYYVLNALK	(H)
Q6P2Q9_K480k_1_1_480_480	0.987569	0.760645	-0.051	-0.125167	0.0266254	0.264317	-0.012	-0.160333	0.940534	0.544105	-0.379333	-0.632	-0.0769609	-0.633972	-0.025	-0.012	0.229	-0.098	0.108	-0.029	-0.25	-0.102	-0.743	Q6P2Q9	PRPF8	Q6P2Q9_K480k_1_1_480_480_PRPF8	Q6P2Q9	PRPF8	1	1	10.86	10.86	10.86	66.1	7	10.864	2	1	1	0	-190.166	-1	594.013	K480k	TMT18	478	(K)	ATkFFQSTK	(L)
Q6P2Q9_K702k_1_1_702_702	0.410519	0.445297	0.192333	0.587333	1.29108	1.04962	-0.377333	0.412667	0.0511588	0.0892025	-0.744667	-0.059	-2.2891	1.9385	0.56	0.154	1.144	0.429	-0.081	-0.015	0.107	0.657	0.58	Q6P2Q9	PRPF8	Q6P2Q9_K702k_1_1_702_702_PRPF8	Q6P2Q9	PRPF8	1	3	21.91	21.91	21.91	87	14	0	2	1	1	0	-174.169	0	720.632	M697m K702k	TMT18	687	(R)	AAVMHDILDMmPEGIkQNK	(A)
Q6P2Q9_K727k_1_1_727_727	0.790219	0.526102	0.3715	0.331833	0.374598	0.68452	-0.144333	-0.223667	0.422087	0.206766	-0.511667	-0.695333	-0.845836	-1.37596	0.386	0.422	0.057	0.523	0.168	0.151	0.579	0.29	0.313	Q6P2Q9	PRPF8	Q6P2Q9_K727k_1_1_727_727_PRPF8	Q6P2Q9	PRPF8	1	1	22.61	22.61	22.61	89.7	14	99	1	1	1	0	-190.162	0.8	893.178	K727k	TMT18	722	(K)	ANIPWkVPGLPTPIENMILR	(Y)
Q6P2Q9_K785k_1_1_785_785	0.932741	0.409556	-0.229167	-0.0138333	0.136459	1.74433	0.104333	0.535	0.730367	0.0180166	-0.263	0.0633333	0.356872	2.97782	-0.545	-0.187	0.343	-0.112	0.011	0.298	-0.84	0.218	0.2	Q6P2Q9	PRPF8	Q6P2Q9_K785k_1_1_785_785_PRPF8	Q6P2Q9	PRPF8	1	1	13.3	13.3	13.3	71.9	8	99	1	1	1	0	-190.165	-0.7	523.297	K785k	TMT18	782	(R)	LYLkAEQER	(Q)
Q6P2Q9_K853k_1_1_853_853	0.632514	0.869609	-0.0381667	-0.2335	0.682589	0.132775	0.336333	-0.0543333	0.207688	0.736588	-0.031	-0.526	1.37003	-0.348539	-0.164	-0.31	-0.184	-0.145	-0.088	0.695	-0.217	-0.293	-0.305	Q6P2Q9	PRPF8	Q6P2Q9_K853k_1_1_853_853_PRPF8	Q6P2Q9	PRPF8	1	1	12.24	12.24	5.84	73.3	7	99	1	1	1	0	-190.164	0.3	453.252	K853k	TMT18	848	(K)	EAYSVkSR	(L)
Q6P2Q9_K1012k_1_1_1012_1012	0.946558	0.573254	0.0935	-0.0055	0.107061	0.561419	-0.061	-0.259	0.781518	0.274524	-0.428333	-0.730667	-0.286793	-1.17457	-0.162	0.094	-0.425	0.44	0.003	0.352	-0.166	-0.03	0.05	Q6P2Q9	PRPF8	Q6P2Q9_K1012k_1_1_1012_1012_PRPF8	Q6P2Q9	PRPF8	1	1	10.75	10.75	10.75	59.7	12	10.745	2	1	1	0	-190.173	-2.8	654.96	K1012k	TMT18	999	(R)	LIVDHNIADYMTAkNNVVINYK	(D)
Q6P2Q9_K1020k_1_1_1020_1020	0.687719	0.555926	-0.255333	-0.0025	0.54996	0.600788	-0.238667	0.267	0.281864	0.250733	-0.606	-0.204667	-1.15339	1.23996	0.198	-0.487	-0.047	-0.119	-0.569	-0.302	-0.253	0.257	0.183	Q6P2Q9	PRPF8	Q6P2Q9_K1020k_1_1_1020_1020_PRPF8	Q6P2Q9	PRPF8	1	1	30.49	30.49	30.49	91.5	18	99	1	1	1	0	-190.165	-0.3	696.611	K1020k	TMT18	1013	(K)	NNVVINYkDMNHTNSYGIIR	(G)
Q6P2Q9_K1131k_1_1_1131_1131	0.630411	0.573254	-0.916667	-0.624833	0.68968	0.561845	-0.310667	0.273	0.204324	0.274255	-0.678	-0.198667	-1.38134	1.17529	-0.619	-0.454	-0.305	-1.211	-1.157	-0.858	-1.201	-0.519	-0.641	Q6P2Q9	PRPF8	Q6P2Q9_K1131k_1_1_1131_1131_PRPF8	Q6P2Q9	PRPF8	1	1	24.44	22.4	24.44	89	15	1.46	2	1	1	0	-190.177	-4.1	771.149	K1131k	TMT18	1113	(R)	YLTEHPDPNNENIVGYNNkK	(C)
Q6P2Q9_K1144k_1_1_1144_1144	0.994853	0.965004	-0.4965	-0.501833	0.0114167	0.0332803	-0.00633333	-0.017	0.974055	0.926232	-0.373667	-0.488667	-0.0335484	-0.0955987	-0.716	-0.462	-0.573	-0.302	-0.501	-0.743	-0.255	-0.383	-0.575	Q6P2Q9	PRPF8	Q6P2Q9_K1144k_1_1_1144_1144_PRPF8	Q6P2Q9	PRPF8	1	2	9.4	9.4	9.4	43.4	9	99	1	1	1	0	-190.165	-0.3	400.978	K1144k	TMT18	1142	(R)	LMkHDVNLGR	(A)
Q6P2Q9_K1158k_1_1_1158_1158	0.795275	0.442386	-0.481167	-0.250667	0.363596	1.06618	-0.139	0.322	0.432916	0.0858653	-0.506333	-0.149667	-0.825437	1.96333	-0.463	-0.319	-0.242	-0.453	-0.582	-0.307	-0.763	-0.077	0.05	Q6P2Q9	PRPF8	Q6P2Q9_K1158k_1_1_1158_1158_PRPF8	Q6P2Q9	PRPF8	1	1	14.68	14.68	14.68	78.3	8	99	1	1	1	0	-190.165	-0.5	522.962	K1158k	TMT18	1152	(R)	AVFWDIkNR	(L)
Q6P2Q9_K1210k_1_1_1210_1210	0.434787	0.482657	0.0558333	0.0595	1.23258	0.843791	-0.343667	-0.336333	0.0585357	0.143288	-0.711	-0.808	-2.20297	-1.62596	0.273	0.034	0.124	0.376	-0.073	-0.19	-0.085	-0.001	-0.449	Q6P2Q9	PRPF8	Q6P2Q9_K1210k_1_1_1210_1210_PRPF8	Q6P2Q9	PRPF8	1	1	22.59	22.59	22.59	84.5	17	22.587	2	1	1	0	-190.165	-0.3	812.668	K1210k	TMT18	1202	(R)	TSYEEFTHkDGVWNLQNEVTK	(E)
Q6P2Q9_K1306k_1_1_1306_1306	0.50924	0.74299	-0.4035	-0.297333	0.979204	0.288072	-0.347	-0.134667	0.104905	0.515144	-0.714333	-0.606333	-1.82703	-0.681479	-0.092	-0.348	-0.256	-0.25	-0.916	-0.461	-0.354	-0.147	-0.691	Q6P2Q9	PRPF8	Q6P2Q9_K1306k_1_1_1306_1306_PRPF8	Q6P2Q9	PRPF8	1	2	16.6	11.09	16.6	82.1	9	99	1	1	1	0	-190.166	-1.1	507.622	K1306k	TMT18	1301	(K)	IGLNSkMPSR	(F)
Q6P2Q9_K1463k_1_1_1463_1463	0.507015	0.698194	-0.069	-0.00733333	0.987657	0.349045	-0.291333	-0.168	0.102883	0.447667	-0.658667	-0.639667	-1.8397	-0.799173	-0.102	0.073	0.18	0.259	-0.309	-0.156	-0.179	-0.022	-0.432	Q6P2Q9	PRPF8	Q6P2Q9_K1463k_1_1_1463_1463_PRPF8	Q6P2Q9	PRPF8	1	1	11.54	11.54	11.54	51.4	9	99	1	1	1	0	-190.163	0.7	487.759	K1463k	TMT18	1460	(R)	HDGkLWNLNNYR	(T)
Q6P2Q9_K1866k_1_1_1866_1866	0.476099	0.419705	0.2315	0.124	1.08519	1.52308	-0.323	-0.538	0.0821884	0.0299862	-0.690333	-1.00967	-1.98514	-2.64403	0.323	0.503	-0.512	0.353	-0.12	0.272	0.058	-0.017	0.094	Q6P2Q9	PRPF8	Q6P2Q9_K1866k_1_1_1866_1866_PRPF8	Q6P2Q9	PRPF8	1	1	18.94	18.94	15.8	88.9	14	16.878	2	1	1	0	-190.172	-2.6	754.189	K1866k	TMT18	1866	(R)	kGMLDPLEVHLLDFPNIVIK	(G)
Q6P2Q9_K1993k_1_1_1993_1993	0.629724	0.461182	0.226667	0.558167	0.693436	0.940916	-0.268667	0.394333	0.202565	0.114573	-0.636	-0.0773333	-1.38731	1.77451	0.563	0.165	1.099	0.355	0.352	-0.193	0.118	0.763	0.404	Q6P2Q9	PRPF8	Q6P2Q9_K1993k_1_1_1993_1993_PRPF8	Q6P2Q9	PRPF8	1	1	19.13	15.49	14.53	85.1	9	2.575	2	1	1	0	-190.164	-0.1	620.036	K1993k	TMT18	1985	(K)	DLILADYGkK	(N)
Q6P2Q9_K2034k_1_1_2034_2034	0.974061	0.491126	-0.0715	0.188667	0.0532867	0.810077	0.041	0.561333	0.884532	0.154854	-0.326333	0.0896667	0.149902	1.5738	-0.749	0.127	0.927	0.346	0.016	-0.104	-0.065	0.596	-0.115	Q6P2Q9	PRPF8	Q6P2Q9_K2034k_1_1_2034_2034_PRPF8	Q6P2Q9	PRPF8	1	1	14.09	14.09	14.09	69.2	10	99	1	1	1	0	-190.165	-0.1	680.033	K2034k	TMT18	2032	(K)	QTkEQSQLTATQTR	(T)
O95864_K28k_1_1_28_28	0.6162	0.419705	0.218	0.536167	0.721086	1.53026	-0.223333	0.413	0.19007	0.0294947	-0.590667	-0.0586667	-1.43112	2.65477	0.301	0.327	0.659	0.361	0.195	0.23	-0.106	0.861	0.708	O95864	FADS2	O95864_K28k_1_1_28_28_FADS2	O95864	FADS2	1	2	32.1	32.1	32.1	90.5	17	99	1	1	1	0	-190.163	0.4	655.098	K28k	TMT18	15	(R)	EVSVPTFSWEEIQkHNLR	(T)
O95864_K48k_1_1_48_48	0.962624	0.676342	-0.443	-0.324	0.0734071	0.379562	-0.0446667	0.193333	0.844487	0.41729	-0.412	-0.278333	-0.202588	0.856079	-0.871	-0.101	-0.223	-0.29	-0.315	-0.599	-0.482	-0.135	-0.324	O95864	FADS2	O95864_K48k_1_1_48_48_FADS2	O95864	FADS2	1	2	27.63	27.63	27.63	92.5	13	99	1	1	1	0	-190.165	-0.4	576.315	K48k	TMT18	43	(K)	VYNITkWSIQHPGGQR	(V)
O95864_K84k_1_1_84_84	0.421786	0.464459	-0.752333	-0.6225	1.26618	0.925552	-0.664667	-0.405	0.0541775	0.118699	-1.032	-0.876667	-2.25245	-1.75116	-0.428	-0.108	-0.958	-0.724	-0.626	-0.913	-1.715	-0.482	-1.035	O95864	FADS2	O95864_K84k_1_1_84_84_FADS2	O95864	FADS2	1	3	19.73	19.9	19.73	87.4	12	5.63	2	1	1	0	-190.165	-0.2	593.342	K84k	TMT18	74	(R)	AFHPDLEFVGkFLK	(P)
O95864_K87k_1_1_87_87	0.2669	0.466916	-0.262333	-0.0655	1.83189	0.916632	-0.679333	-0.285667	0.014727	0.121162	-1.04667	-0.757333	-3.0927	-1.73758	0.207	0.135	-0.208	-0.11	-0.324	-1.047	-0.435	-0.241	-0.176	O95864	FADS2	O95864_K87k_1_1_87_87_FADS2	O95864	FADS2	1	1	18.56	18.56	18.56	71.1	13	18.564	2	1	1	0	-190.167	-0.8	760.929	K87k	TMT18	85	(K)	FLkPLLIGELAPEEPSQDHGK	(N)
O95864_K105k_1_1_105_105	0.743931	0.823264	-0.102833	-0.134167	0.449888	0.184433	0.164333	0.101667	0.354905	0.653984	-0.203	-0.37	0.981567	0.465816	-0.408	-0.024	-0.001	-0.123	-0.137	0.123	-0.048	0.2	-0.449	O95864	FADS2	O95864_K105k_1_1_105_105_FADS2	O95864	FADS2	1	2	23.91	23.91	23.91	75.3	15	3.317	2	1	1	0	-190.168	-1.3	670.107	K105k	Hydrogen	88	(K)	PLLIGELAPEEPSQDHGkNSK	(I)
O95864_K108k_1_1_108_108	0.732547	0.419705	0.6105	1.04167	0.467944	1.48282	-0.190333	0.672	0.340452	0.0328988	-0.557667	0.200333	-1.01322	2.58384	0.838	0.617	1.855	0.662	0.427	0.845	0.274	1.428	0.85	O95864	FADS2	O95864_K108k_1_1_108_108_FADS2	O95864	FADS2	1	4	15	15	15.59	80.8	8	99	1	1	1	0	-190.165	-0.7	612.304	K108k	Hydrogen	106	(K)	NSkITEDFR	(A)
O95864_K199k_1_1_199_199	0.216547	0.510776	-0.6055	-0.3595	2.11045	0.742357	-0.784333	-0.292333	0.00775441	0.180985	-1.15167	-0.764	-3.52185	-1.46788	-0.278	-0.025	-0.82	-0.337	-0.751	-0.783	-1.459	-0.388	-0.309	O95864	FADS2	O95864_K199k_1_1_199_199_FADS2	O95864	FADS2	1	1	23.17	23.17	23.17	80.1	12	23.17	2	1	1	0	-190.168	-1.6	490.894	K199k	TMT18	193	(K)	WNHLVHkFVIGHLK	(G)
O95864_K206k_1_1_206_206	0.730567	0.712265	-0.416333	-0.598167	0.470183	0.330376	0.198667	-0.165	0.338701	0.46733	-0.168667	-0.636667	1.01713	-0.763737	-0.792	-0.293	-0.354	-0.462	-0.343	-0.073	-0.535	-0.839	-0.849	O95864	FADS2	O95864_K206k_1_1_206_206_FADS2	O95864	FADS2	1	1	30.88	30.88	30.88	91.5	15	99	1	1	1	0	-190.169	-1.9	483.061	K206k	TMT18	200	(K)	FVIGHLkGASANWWNHR	(H)
O95864_K229k_1_1_229_229	0.655128	0.420557	-0.0376667	-0.1375	0.624635	1.41617	-0.199333	-0.399	0.237337	0.0383557	-0.566667	-0.870667	-1.27666	-2.48446	0.033	0.053	-0.501	0.1	-0.257	-0.23	0.075	-0.26	-0.25	O95864	FADS2	O95864_K229k_1_1_229_229_FADS2	O95864	FADS2	1	2	31.01	31.01	31.01	87.5	19	31.005	2	1	1	0	-190.159	1.3	809.833	K229k	TMT18	224	(K)	PNIFHkDPDVNMLHVFVLGEWQPIEYGK	(K)
O95864_K251k_1_1_251_251	0.66306	0.936856	-0.105333	-0.013	0.608128	0.0605286	-0.224	-0.0393333	0.246531	0.869904	-0.591333	-0.511	-1.24972	-0.169212	0.198	0.121	0.282	-0.299	-0.202	-0.326	-0.124	0.015	-0.395	O95864	FADS2	O95864_K251k_1_1_251_251_FADS2	O95864	FADS2	1	1	31.77	31.77	31.77	96.5	21	1.365	2	1	1	0	-190.163	0.2	859.961	K251k	TMT18	230	(K)	DPDVNMLHVFVLGEWQPIEYGkK	(K)
O95864_K398k_1_1_398_398	0.180086	0.651409	-0.791667	-0.192167	2.44946	0.416215	-1.02133	0.177667	0.00355257	0.383517	-1.38867	-0.294	-4.06767	0.922902	0.01	-0.436	0.05	-0.417	-1.04	-1.042	-1.825	-0.099	-0.261	O95864	FADS2	O95864_K398k_1_1_398_398_FADS2	O95864	FADS2	1	2	16.92	16.92	16.92	71.1	10	16.919	2	1	1	0	-190.164	0	498.815	K398k	TMT18	394	(R)	HNLHkIAPLVK	(S)
O95864_K404k_1_1_404_404	0.850497	0.609399	-0.342333	-0.152667	0.273137	0.488636	-0.127333	0.252	0.533167	0.324611	-0.494667	-0.219667	-0.651046	1.05074	-0.199	-0.017	0.341	-0.62	-0.317	-0.582	-0.319	-0.104	-0.317	O95864	FADS2	O95864_K404k_1_1_404_404_FADS2	O95864	FADS2	1	2	15.6	15.6	15.6	84.3	10	10.18	2	1	1	0	-190.164	-0.1	641.396	K404k	TMT18	399	(K)	IAPLVkSLCAK	(H)
O95864_K409k_1_1_409_409	0.410057	0.790352	-0.701833	-0.165	1.29319	0.224204	-0.933	0.140667	0.0509109	0.596755	-1.30033	-0.331	-2.2922	0.551291	-0.039	-0.121	0.267	-0.546	-0.982	-0.374	-2.149	0.009	-0.56	O95864	FADS2	O95864_K409k_1_1_409_409_FADS2	O95864	FADS2	1	2	19.59	19.59	19.59	80.6	12	19.588	2	1	1	0	-190.166	-0.9	572.06	K409k	TMT18	405	(K)	SLCAkHGIEYQEK	(P)
O95864_K417k_1_1_417_417	0.994703	0.422836	0.214167	0.591833	0.0118293	1.31091	0.00766667	0.763	0.97313	0.0488748	-0.359667	0.291333	0.0347449	2.32791	0.452	0.164	1.628	0.015	0.362	0.488	-0.196	1.009	0.283	O95864	FADS2	O95864_K417k_1_1_417_417_FADS2	O95864	FADS2	1	2	22.31	22.31	22.31	78.6	11	99	1	1	1	0	-190.164	0	476.02	K417k	TMT18	410	(K)	HGIEYQEkPLLR	(A)
O95864_K435k_1_1_435_435	0.652534	0.826092	-0.207833	-0.143167	0.637606	0.181018	-0.261	-0.131667	0.230353	0.659146	-0.628333	-0.603333	-1.29772	-0.458295	0.078	-0.07	0.423	-0.24	-0.304	-0.03	-0.681	-0.349	-0.701	O95864	FADS2	O95864_K435k_1_1_435_435_FADS2	O95864	FADS2	1	3	20.61	20.61	20.61	69.7	11	20.608	2	1	1	0	-190.166	-0.9	539.064	K435k	TMT18	433	(K)	SGkLWLDAYLHK	(-)
Q9Y5Q0_K405k_1_1_405_405	0.798558	0.629477	0.2245	0.388667	0.357199	0.452958	-0.135	0.193333	0.439341	0.352405	-0.502333	-0.278333	-0.813502	0.988403	0.407	0.329	0.727	0.14	-0.018	0.133	0.356	0.544	0.185	Q9Y5Q0	FADS3	Q9Y5Q0_K405k_1_1_405_405_FADS3	Q9Y5Q0	FADS3	1	1	8.68	8.68	8.68	68.8	9	8.68	2	1	1	0	-190.162	0.9	636.725	K405k	TMT18	400	(R)	VAPLVkSLCAK	(H)
Q9Y5Q0_K433k_1_1_433_433	0.772385	0.441356	0.1425	0.0521667	0.403657	1.07157	-0.150333	-0.331	0.394769	0.0848069	-0.517667	-0.802667	-0.898986	-1.9714	0.127	0.205	-0.237	0.321	0.257	-0.17	0.115	-0.172	0.069	Q9Y5Q0	FADS3	Q9Y5Q0_K433k_1_1_433_433_FADS3	Q9Y5Q0	FADS3	1	1	15.48	15.48	15.48	73.7	10	99	1	1	1	0	-190.165	-0.1	655.345	K433k	TMT18	433	(K)	kSGDIWLDAYLHQ	(-)
P42566_K227k_1_1_227_227	0.93098	0.431769	-0.3635	-0.0453333	0.140354	1.19407	-0.063	0.573333	0.723846	0.0639629	-0.430333	0.101667	-0.36594	2.15421	-0.155	-0.51	0.802	-0.331	-0.186	-0.448	-0.551	0.101	-0.179	P42566	EPS15	P42566_K227k_1_1_227_227_EPS15	P42566	EPS15	1	1	10.19	7.41	8.78	64.4	7	8.877	2	1	1	0	-190.162	1	617.029	K227k	TMT18	226	(K)	AkYDEIFLK	(T)
P42566_K349k_1_1_349_349	0.435843	0.422836	-0.408	-0.2485	1.207	1.3065	0.400667	0.719667	0.0620867	0.0493744	0.0333333	0.248	2.16527	2.32135	-0.539	-0.927	0.622	-0.359	-0.103	-0.307	-0.213	0.251	-0.539	P42566	EPS15	P42566_K349k_1_1_349_349_EPS15	P42566	EPS15	1	2	11.11	11.11	11.11	65	9	11.109	2	1	1	0	-190.166	-0.6	647.029	K349k	TMT18	348	(R)	EkNNVEQDLK	(E)
P42566_K413k_1_1_413_413	0.871732	0.620455	0.346833	0.385667	0.238706	0.468784	0.089	0.166667	0.577157	0.339794	-0.278333	-0.305	0.580988	1.0162	0.344	0.143	0.527	0.42	0.482	0.291	0.401	0.51	0.37	P42566	EPS15	P42566_K413k_1_1_413_413_EPS15	P42566	EPS15	1	2	18.86	5.09	18.86	87.8	10	99	1	1	1	0	-190.165	-0.4	587.665	K413k	TMT18	406	(K)	AQLEEQLkEVR	(K)
P42566_K495k_1_1_495_495	0.917033	0.78008	0.524667	0.44	0.162983	0.237406	0.0713333	-0.098	0.687096	0.578888	-0.296	-0.569667	0.417694	-0.578866	0.407	0.37	0.341	0.69	0.35	0.681	0.65	0.492	0.34	P42566	EPS15	P42566_K495k_1_1_495_495_EPS15	P42566	EPS15	1	1	25.89	25.89	25.89	92.4	19	9.639	2	1	1	0	-190.167	-0.7	811.217	K495k	TMT18	473	(K)	AQLEPLQQHLQDSQQEISSMQMkLMEMK	(D)
P42566_K638k_1_1_638_638	0.580686	0.523497	0.4225	0.4465	0.808404	0.697165	0.253667	0.301667	0.155452	0.200833	-0.113667	-0.17	1.56737	1.39619	0.35	0.166	0.83	0.371	0.592	0.707	0.349	0.783	0.179	P42566	EPS15	P42566_K638k_1_1_638_638_EPS15	P42566	EPS15	1	2	25.61	25.61	25.61	86.9	15	25.612	2	1	1	0	-190.162	0.9	825.434	K638k	TMT18	633	(K)	DDPFGkIDPFGGDPFK	(G)
P42566_K648k_1_1_648_648	0.531757	0.498643	0.367833	0.369833	0.926505	0.78771	0.321667	0.325667	0.118439	0.163038	-0.0456667	-0.146	1.74768	1.539	0.391	0.173	0.864	0.057	0.546	0.772	0.268	0.516	0.218	P42566	EPS15	P42566_K648k_1_1_648_648_EPS15	P42566	EPS15	1	1	19.56	19.56	19.56	82.8	16	99	1	1	1	0	-190.18	-5.3	966.451	K648k	TMT18	639	(K)	IDPFGGDPFkGSDPFASDCFFR	(Q)
P42566_K754k_1_1_754_754	0.311395	0.436977	0.380333	0.400667	1.66964	1.10827	0.414667	0.455333	0.0213972	0.0779345	0.0473333	-0.0163333	2.84873	2.0263	0.234	0.114	1.018	0.171	0.605	0.689	0.469	0.656	0.211	P42566	EPS15	P42566_K754k_1_1_754_754_EPS15	P42566	EPS15	1	2	28.5	28.5	28.5	93.3	19	12.903	2	1	1	0	-190.165	-0.4	784.681	K754k	TMT18	741	(R)	SATSSSVSNVVITkNVFEETSVK	(S)
P42566_K788k_1_1_788_788	0.833506	0.465476	0.1865	0.2905	0.30093	0.920429	0.202333	0.410333	0.500115	0.120108	-0.165	-0.0613333	0.706005	1.74336	0.375	0.239	0.729	-0.358	0.179	0.814	-0.13	0.434	0.324	P42566	EPS15	P42566_K788k_1_1_788_788_EPS15	P42566	EPS15	1	1	14.75	14.75	14	72	10	99	1	1	1	0	-190.164	0	517.047	K788k	TMT18	775	(K)	IGTPTRPCPLPPGkR	(S)
P42566_K793k_1_1_793_793	0.786543	0.739467	0.6695	0.677333	0.382479	0.293333	0.141667	0.157333	0.414497	0.508941	-0.225667	-0.314333	0.860352	0.691867	0.762	0.437	1.15	0.597	0.705	0.914	0.602	0.736	0.382	P42566	EPS15	P42566_K793k_1_1_793_793_EPS15	P42566	EPS15	1	2	18.6	18.6	18.6	79.8	11	18.6	2	1	1	0	-190.163	0.7	695.061	K793k	TMT18	790	(R)	SINkLDSPDPFK	(L)
P42566_K801k_1_1_801_801	0.956588	0.548554	0.584667	0.686	0.0843884	0.624981	0.0333333	0.236	0.823401	0.237148	-0.334	-0.235667	0.230573	1.27965	0.689	0.533	1.062	0.482	0.647	0.61	0.547	0.766	0.584	P42566	EPS15	P42566_K801k_1_1_801_801_EPS15	P42566	EPS15	1	3	27.79	26.18	28.06	95.8	18	27.793	2	1	1	0	-190.162	0.6	1098.9	K801k	TMT18	794	(K)	LDSPDPFkLNDPFQPFPGNDSPK	(E)
P42566_K816k_1_1_816_816	0.310628	0.524956	0.119	0.222167	1.67447	0.689528	-0.483333	-0.277	0.0211606	0.204396	-0.850667	-0.748667	-2.85595	-1.38398	0.371	0.346	-0.188	0.365	-0.284	0.161	-0.245	0.443	-0.004	P42566	EPS15	P42566_K816k_1_1_816_816_EPS15	P42566	EPS15	1	1	23.64	23.64	23.64	89.9	14	2.138	2	1	1	0	-190.166	-0.5	884.802	K816k	TMT18	802	(K)	LNDPFQPFPGNDSPkEK	(D)
P42566_K818k_1_1_818_818	0.703594	0.88531	0.8815	0.959833	0.516018	0.114712	-0.218333	-0.0616667	0.304777	0.76787	-0.585667	-0.533333	-1.09605	-0.305569	1.184	1.134	1.074	0.654	0.559	0.967	0.791	0.946	0.767	P42566	EPS15	P42566_K818k_1_1_818_818_EPS15	P42566	EPS15	1	4	22.91	22.91	22.91	79.3	14	22.91	2	1	1	0	-190.166	-0.6	756.883	K818k	TMT18	817	(K)	EkDPEIFCDPFTSATTTTNK	(E)
P42566_K836k_1_1_836_836	0.859507	0.764631	0.673333	0.675833	0.256221	0.257584	-0.118	-0.113	0.554343	0.552607	-0.485333	-0.584667	-0.616916	-0.620318	0.735	0.957	0.519	0.505	0.339	0.782	0.722	0.59	0.749	P42566	EPS15	P42566_K836k_1_1_836_836_EPS15	P42566	EPS15	1	2	30.63	30.63	30.63	83	25	16.857	3	1	1	0	-190.172	-1.4	1439.17	K836k	Hydrogen	817	(K)	EKDPEIFCDPFTSATTTTNkEADPSNFANFSAYPSEEDMIEWAK	(R)
P42566_K860k_1_1_860_860	0.786095	0.989198	0.2665	0.194	0.383039	0.0104737	0.139667	-0.00533333	0.413963	0.976172	-0.227667	-0.477	0.86138	-0.0308323	0.038	0.249	0.051	0.303	0.458	0.149	0.402	0.368	0.155	P42566	EPS15	P42566_K860k_1_1_860_860_EPS15	P42566	EPS15	1	3	37.95	37.95	37.95	94.6	21	99	1	1	1	0	-190.167	-1	1108.18	K860k	TMT18	837	(K)	EADPSNFANFSAYPSEEDMIEWAkR	(E)
P42566_K890k_1_1_890_890	0.843739	0.916453	0.439833	0.364667	0.287988	0.0808942	0.112333	-0.038	0.515243	0.830053	-0.255	-0.509667	0.680578	-0.221895	0.273	0.315	0.264	0.563	0.384	0.416	0.688	0.274	0.499	P42566	EPS15	P42566_K890k_1_1_890_890_EPS15	P42566	EPS15	1	2	29.61	29.61	27.13	94.3	17	99	1	1	1	0	-190.137	9.3	992.859	K890k	TMT18	874	(R)	LNQQEQEDLELAIALSkSEISEA	(-)
P52948_K534k_1_1_534_534	0.427606	0.892882	-0.0856667	0.28	1.24952	0.107459	-0.654667	0.0766667	0.0562965	0.780803	-1.022	-0.395	-2.22792	0.28799	0.301	0.184	0.916	0.24	-1.147	-0.006	-0.086	0.145	-0.106	P52948	NUP98	P52948_K534k_1_1_534_534_NUP98	P52948	NUP98	1	1	4.89	4.89	4.89	45.1	7	4.894	2	1	1	0	-190.162	1.4	495.962	K534k	Hydrogen	533	(R)	LkPTNPAAQK	(A)
P52948_K542k_1_1_542_542	0.57682	0.974812	-0.19	-0.0138333	0.822964	0.023902	-0.364667	-0.0123333	0.150327	0.946451	-0.732	-0.484	-1.58982	-0.06934	0.141	0.008	0.046	-0.172	0.118	-0.594	-0.641	0.114	-0.22	P52948	NUP98	P52948_K542k_1_1_542_542_NUP98	P52948	NUP98	1	1	21.66	21.66	21.66	81.6	15	11.198	3	1	1	0	-190.167	-0.8	622.169	K542k	TMT18	533	(R)	LKPTNPAAQkALTTPTHYK	(L)
P52948_K603k_1_1_603_603	0.956533	0.58763	0.202	0.31	0.0857342	0.529985	0.046	0.262	0.820854	0.295131	-0.321333	-0.209667	0.233968	1.1216	0.204	0.433	0.802	-0.1	-0.029	0.314	0.39	0.408	0.113	P52948	NUP98	P52948_K603k_1_1_603_603_NUP98	P52948	NUP98	1	2	22.41	22.41	22.41	79	13	99	1	1	1	0	-190.167	-1	590.839	K603k	TMT18	600	(K)	LVLkNLNNSNLFSPVNR	(D)
P52948_K639k_1_1_639_639	0.336249	0.816646	0.175833	0.434833	1.56834	0.193508	-0.435	0.083	0.0270185	0.64046	-0.802333	-0.388667	-2.69803	0.485658	0.554	0.185	0.527	0.441	0.006	-0.152	0.021	0.513	0.389	P52948	NUP98	P52948_K639k_1_1_639_639_NUP98	P52948	NUP98	1	1	22.8	22.8	22.8	75.5	15	22.796	2	1	1	0	-190.165	-0.3	878.241	K639k	TMT18	634	(R)	FSFLSkPVDENHQQDGDEDSLVSHFYTNPIAK	(P)
P52948_K752k_1_1_752_752	0.68436	0.450335	0.475833	0.343	0.555369	1.01507	-0.185667	-0.451333	0.278376	0.0965903	-0.553	-0.923	-1.16244	-1.88658	0.673	0.454	-0.386	0.579	0.379	0.212	0.558	0.301	0.437	P52948	NUP98	P52948_K752k_1_1_752_752_NUP98	P52948	NUP98	1	1	14.4	14.4	14.4	68.7	15	9.06	2	1	1	0	-190.159	1.8	720.889	K752k	TMT18	739	(K)	VGYYTIPSMDDLAkITNEK	(G)
P52948_K757k_1_1_757_757	0.435843	0.862402	0.200667	0.524333	1.21703	0.141112	-0.565333	0.082	0.0606693	0.722583	-0.932667	-0.389667	-2.18006	0.368005	0.54	0.517	0.997	0.393	-0.608	0.464	-0.102	0.476	0.223	P52948	NUP98	P52948_K757k_1_1_757_757_NUP98	P52948	NUP98	1	1	21.29	21.29	21.29	81	15	99	1	1	1	0	-190.174	-4	786.405	K757k	TMT18	753	(K)	ITNEkGECIVSDFTIGR	(K)
P52948_K808k_1_1_808_808	0.871732	0.949552	0.2585	0.204833	0.238886	0.048582	0.0856667	-0.0216667	0.576918	0.894166	-0.281667	-0.493333	0.581361	-0.137405	0.175	0.127	0.187	0.345	0.266	0.248	0.39	0.25	0.145	P52948	NUP98	P52948_K808k_1_1_808_808_NUP98	P52948	NUP98	1	1	21.42	17.97	18.26	87.3	16	99	1	1	1	0	-190.165	-0.2	887.138	K808k	TMT18	798	(K)	EVVVYLDDNQkPPVGEGLNR	(K)
P52948_K818k_1_1_818_818	0.896884	0.711567	0.0763333	0.0471667	0.195211	0.33132	-0.09	-0.148333	0.637953	0.466316	-0.457333	-0.62	-0.488912	-0.76554	0.163	0.292	-0.258	-0.091	0.297	-0.142	-0.061	-0.024	0.201	P52948	NUP98	P52948_K818k_1_1_818_818_NUP98	P52948	NUP98	1	1	13.38	13.38	13.5	49.5	10	13.38	2	1	1	0	-190.169	-2.5	659.69	K818k	Hydrogen	818	(R)	kAEVTLDGVWPTDK	(T)
P52948_K831k_1_1_831_831	0.600716	0.677641	-0.279	-0.0856667	0.755355	0.377609	-0.228	0.158667	0.175649	0.419171	-0.595333	-0.313	-1.48495	0.852472	-0.323	-0.009	0.249	-0.163	-0.461	-0.406	-0.312	-0.133	-0.135	P52948	NUP98	P52948_K831k_1_1_831_831_NUP98	P52948	NUP98	1	3	23.68	23.68	23.68	90.9	11	99	1	1	1	0	-190.16	1.7	731.722	K831k	TMT18	819	(K)	AEVTLDGVWPTDkTSR	(C)
P52948_K838k_1_1_838_838	0.989915	0.436977	-0.0295	0.259167	0.0221141	1.10081	0.0176667	0.595	0.950355	0.0792849	-0.349667	0.123333	0.0642291	2.01515	0.623	-0.414	0.819	-0.324	-0.144	-0.015	0.097	0.386	0.465	P52948	NUP98	P52948_K838k_1_1_838_838_NUP98	P52948	NUP98	1	2	8.45	8.45	9.26	67.6	6	99	1	1	1	0	-190.165	-0.2	469.596	K838k	TMT18	835	(R)	CLIkSPDR	(L)
P52948_K864k_1_1_864_864	0.745173	0.652128	-0.590167	-0.394833	0.44729	0.414913	-0.197	0.193667	0.357034	0.384669	-0.564333	-0.278	-0.976986	0.920554	-0.595	-0.18	-0.092	-0.7	-0.539	-0.561	-0.966	-0.25	-0.552	P52948	NUP98	P52948_K864k_1_1_864_864_NUP98	P52948	NUP98	1	1	6.85	6.85	7.69	42.3	8	6.852	2	1	1	0	-190.164	0.2	720.888	K864k	TMT18	859	(K)	QGAQFkEYRPETGSWVFK	(V)
P52948_K1040k_1_1_1040_1040	0.710136	0.448056	0.112667	0.284167	0.503785	1.02286	0.242	0.585	0.313484	0.0948718	-0.125333	0.113333	1.07517	1.89831	-0.445	0.149	1.176	0.271	0.435	0.004	0.262	0.163	0.391	P52948	NUP98	P52948_K1040k_1_1_1040_1040_NUP98	P52948	NUP98	1	1	10.47	10.47	10.47	63.2	8	99	1	1	1	0	-190.163	0.9	426.245	K1040k	TMT18	1031	(R)	LPISASHSSkTR	(S)
P52948_K1200k_1_1_1200_1200	0.692015	0.585937	-0.411167	-0.420167	0.537169	0.535257	-0.177667	-0.195667	0.290289	0.29157	-0.545	-0.667333	-1.13188	-1.13053	-0.271	-0.509	-0.442	-0.187	-0.496	-0.408	-0.596	-0.673	-0.439	P52948	NUP98	P52948_K1200k_1_1_1200_1200_NUP98	P52948	NUP98	1	2	14.15	11.99	14.15	74.5	8	99	1	1	1	0	-190.161	2.3	504.979	K1200k	TMT18	1196	(K)	VHLEkLSLR	(Q)
P52948_K1213k_1_1_1213_1213	0.609223	0.602412	-0.577167	-0.291333	0.737475	0.500481	-0.276333	0.295333	0.183031	0.315878	-0.643667	-0.176333	-1.45692	1.07118	-0.267	-0.581	0.454	-0.469	-0.476	-0.643	-1.027	-0.287	-0.598	P52948	NUP98	P52948_K1213k_1_1_1213_1213_NUP98	P52948	NUP98	1	3	20.41	20.41	20.41	76.8	14	7.837	3	1	1	0	-190.174	-3.2	744.422	K1213k	TMT18	1207	(R)	KPDEDMkLYQTPLELK	(L)
P52948_K1341k_1_1_1341_1341	0.956588	0.426203	0.405833	0.2075	0.0847479	1.24935	-0.0416667	-0.438333	0.82272	0.0563181	-0.409	-0.91	-0.231481	-2.23642	0.279	0.475	-0.323	0.526	0.257	0.216	0.682	0.066	0.222	P52948	NUP98	P52948_K1341k_1_1_1341_1341_NUP98	P52948	NUP98	1	1	27.24	27.24	27.24	96	13	99	1	1	1	0	-190.161	1.6	696.048	K1341k	TMT18	1328	(K)	NSPVEAVFSYLTGkR	(I)
P52948_K1413k_1_1_1413_1413	0.323116	0.920889	-0.521667	-0.252333	1.62504	0.0767801	-0.595333	-0.0566667	0.0237115	0.837953	-0.962667	-0.528333	-2.78225	-0.211401	0.05	-0.063	-0.2	-0.659	-0.706	-0.778	-0.974	0.057	-0.699	P52948	NUP98	P52948_K1413k_1_1_1413_1413_NUP98	P52948	NUP98	1	1	12.44	12.44	12.44	73.4	7	1.754	2	1	1	0	-190.164	0	613.032	K1413k	TMT18	1406	(K)	PVWQLSEkK	(Q)
P52948_K1608k_1_1_1608_1608	0.653567	0.908343	-0.298	-0.218	0.632237	0.0897455	-0.215333	-0.0553333	0.233219	0.813307	-0.582667	-0.527	-1.28901	-0.244231	-0.159	-0.053	0.092	-0.359	-0.526	-0.492	-0.199	-0.664	-0.165	P52948	NUP98	P52948_K1608k_1_1_1608_1608_NUP98	P52948	NUP98	1	1	16.51	14.34	16.51	89.1	8	99	1	1	1	0	-190.164	0.2	518.637	K1608k	TMT18	1602	(K)	ETFLTQkLR	(V)
P52948_K1668k_1_1_1668_1668	0.508303	0.409556	0.322667	0.131333	0.981748	2.00171	-0.365333	-0.748	0.104292	0.00996078	-0.732667	-1.21967	-1.83084	-3.37563	0.471	0.566	-0.682	0.479	0.019	-0.138	0.539	0.083	-0.129	P52948	NUP98	P52948_K1668k_1_1_1668_1668_NUP98	P52948	NUP98	1	1	27.14	26.57	24.97	85.8	19	99	1	1	1	0	-190.161	1.1	705.164	K1668k	TMT18	1653	(R)	HLASDAIINENYDYLkGFLEDLAPPER	(S)
Q7Z6Z7_K509k_1_1_509_509	0.89364	0.445297	0.193333	0.0651667	0.202664	1.04011	-0.0886667	-0.345	0.627098	0.0911777	-0.456	-0.816667	-0.505001	-1.92423	0.122	0.148	-0.249	0.443	-0.02	0.089	0.378	-0.146	0.073	Q7Z6Z7	HUWE1	Q7Z6Z7_K509k_1_1_509_509_HUWE1	Q7Z6Z7	HUWE1	1	2	14.96	14.96	14.96	81	11	14.962	2	1	1	0	-190.167	-1.4	691.09	K509k	TMT18	505	(R)	AALLkSMLNFLK	(K)
Q7Z6Z7_K632k_1_1_632_632	0.970019	0.554778	0.410833	0.335333	0.0642645	0.604457	-0.039	-0.19	0.862453	0.248624	-0.406333	-0.661667	-0.178882	-1.246	0.406	0.506	0.193	0.379	-0.05	0.456	0.768	0.28	0.248	Q7Z6Z7	HUWE1	Q7Z6Z7_K632k_1_1_632_632_HUWE1	Q7Z6Z7	HUWE1	1	1	14.08	14.08	14.08	69.7	12	99	1	1	1	0	-190.162	1.2	727.753	K632k	TMT18	630	(R)	LFkVLLSPDYLPAMR	(R)
Q7Z6Z7_K1111k_1_1_1111_1111	0.928774	0.994177	0.141833	0.115833	0.144138	0.006258	0.055	0.003	0.717566	0.985694	-0.312333	-0.468667	0.374703	0.0185094	0.096	0.044	0.222	0.203	0.123	0.093	0.292	-0.032	0.162	Q7Z6Z7	HUWE1	Q7Z6Z7_K1111k_1_1_1111_1111_HUWE1	Q7Z6Z7	HUWE1	1	1	22.7	17.03	18.52	89.7	12	99	1	1	1	0	-190.16	1.7	824.132	K1111k	TMT18	1108	(K)	LLTkGLSWQPPPYTPTPR	(F)
Q7Z6Z7_K1225k_1_1_1225_1225	0.879609	0.497443	0.120333	0.0453333	0.228356	0.793554	-0.082	-0.232	0.591077	0.160859	-0.449333	-0.703667	-0.559462	-1.54811	0.188	0.153	-0.107	0.143	0.015	-0.007	0.23	-0.066	-0.039	Q7Z6Z7	HUWE1	Q7Z6Z7_K1225k_1_1_1225_1225_HUWE1	Q7Z6Z7	HUWE1	1	1	23.85	18.18	21.25	85	16	99	1	1	1	0	-190.152	3.2	771.02	K1225k	TMT18	1209	(K)	MVNPTTVLESPHSLPAkLPGGVQNFPQFSALR	(F)
Q7Z6Z7_K2219k_1_1_2219_2219	0.67067	0.60322	-0.886167	-0.64	0.587631	0.498841	-0.291	0.201333	0.258446	0.317073	-0.658333	-0.270333	-1.21603	1.06836	-0.639	-1.047	-0.524	-0.536	-1.314	-0.573	-1.208	-0.473	-0.621	Q7Z6Z7	HUWE1	Q7Z6Z7_K2219k_1_1_2219_2219_HUWE1	Q7Z6Z7	HUWE1	1	1	11.29	11.29	11.29	63.1	8	99	1	1	1	0	-190.166	-1	468.614	K2219k	TMT18	2219	(K)	kGLVNDLAR	(V)
Q7Z6Z7_K2248k_1_1_2248_2248	0.962624	0.579588	0.294167	0.173667	0.0733074	0.545858	0.0396667	-0.201333	0.844681	0.284539	-0.327667	-0.673	0.202331	-1.14844	0.203	0.244	-0.164	0.376	-0.069	0.463	0.548	0.177	0.206	Q7Z6Z7	HUWE1	Q7Z6Z7_K2248k_1_1_2248_2248_HUWE1	Q7Z6Z7	HUWE1	1	1	26.45	26.45	26.45	90.2	19	99	1	1	1	0	-190.154	3	849.211	K2248k	TMT18	2228	(R)	VPHSLDLSSPNMANTVNAALkPLETLSR	(I)
Q7Z6Z7_K2703k_1_1_2703_2703	0.735101	0.627513	0.455667	0.684833	0.462582	0.456142	-0.186	0.272333	0.344682	0.349831	-0.553333	-0.199333	-1.00386	0.994015	0.745	0.471	1.333	0.43	0.562	0.453	0.073	0.858	0.272	Q7Z6Z7	HUWE1	Q7Z6Z7_K2703k_1_1_2703_2703_HUWE1	Q7Z6Z7	HUWE1	1	1	14.84	14.84	14.84	77.4	11	14.835	2	1	1	0	-190.165	-0.5	709.731	K2703k	TMT18	2696	(K)	QLAEEETkITDK	(G)
Q7Z6Z7_K3251k_1_1_3251_3251	0.91767	0.689029	-0.0273333	0.0323333	0.161847	0.360662	0.134667	0.254	0.688896	0.435851	-0.232667	-0.217667	0.415131	0.82098	0.275	-0.304	0.408	-0.255	0.525	0.291	-0.696	-0.498	0.568	Q7Z6Z7	HUWE1	Q7Z6Z7_K3251k_1_1_3251_3251_HUWE1	Q7Z6Z7	HUWE1	1	1	12.5	10.51	12.5	70.1	8	3.145	2	1	1	0	-190.167	-1.8	572.332	K3251k	TMT18	3245	(K)	LTTSEEkGK	(K)
Q7Z6Z7_K3345k_1_1_3345_3345	0.629724	0.456511	0.153167	0.252167	0.692603	0.966679	-0.596333	-0.398333	0.202954	0.107974	-0.963667	-0.87	-1.38599	-1.81356	0.182	0.631	-0.307	0.541	-1.263	0.52	0.308	0.242	0.224	Q7Z6Z7	HUWE1	Q7Z6Z7_K3345k_1_1_3345_3345_HUWE1	Q7Z6Z7	HUWE1	1	3	35.87	35.87	35.87	90.2	19	99	1	1	1	0	-190.164	0	580.128	K3345k	TMT18	3335	(R)	HVLDTLIQLAkVFPSHFTQQR	(T)
Q7Z6Z7_K3452k_1_1_3452_3452	0.775645	0.804413	0.140667	0.336667	0.398917	0.207997	-0.251333	0.140667	0.399102	0.619445	-0.618667	-0.331	-0.890385	0.516913	-0.035	-0.024	0.645	0.858	-0.3	0.351	-0.006	0.316	0.26	Q7Z6Z7	HUWE1	Q7Z6Z7_K3452k_1_1_3452_3452_HUWE1	Q7Z6Z7	HUWE1	1	1	15.38	14	15.38	78.2	9	99	1	1	1	0	-190.168	-2.2	526.655	K3452k	TMT18	3446	(R)	SSLLTEkLLR	(L)
Q7Z6Z7_K3558k_1_1_3558_3558	0.177251	0.419705	-0.0608333	-0.171667	2.46016	1.57726	0.839667	0.618	0.00346612	0.026469	0.472333	0.146333	4.08539	2.72525	-0.251	-0.719	0.138	-0.472	0.593	0.459	0.025	0.48	-0.206	Q7Z6Z7	HUWE1	Q7Z6Z7_K3558k_1_1_3558_3558_HUWE1	Q7Z6Z7	HUWE1	1	1	14.98	14.98	14.98	72.1	14	14.981	2	1	1	0	-190.162	0.8	764.738	K3558k	TMT18	3555	(K)	SPAkVSDGGSSSTDFK	(M)
Q7Z6Z7_K3621k_1_1_3621_3621	0.636655	0.509887	0.240333	0.181167	0.672732	0.75174	-0.217333	-0.335667	0.212456	0.177117	-0.584667	-0.807333	-1.35428	-1.48265	0.216	0.456	-0.443	0.375	-0.061	0.255	0.201	0.222	0.261	Q7Z6Z7	HUWE1	Q7Z6Z7_K3621k_1_1_3621_3621_HUWE1	Q7Z6Z7	HUWE1	1	1	14.38	14.38	14.38	77.6	10	99	1	1	1	0	-190.164	0.2	577.687	K3621k	TMT18	3617	(R)	DTVLkLLLNGAR	(H)
Q7Z6Z7_K3636k_1_1_3636_3636	0.708234	0.676094	0.242333	0.261667	0.506728	0.380162	-0.168	-0.129333	0.311366	0.416714	-0.535333	-0.601	-1.0802	-0.857186	0.365	0.301	0.143	0.313	-0.004	0.354	0.125	0.238	0.21	Q7Z6Z7	HUWE1	Q7Z6Z7_K3636k_1_1_3636_3636_HUWE1	Q7Z6Z7	HUWE1	1	1	26.01	26.01	26.01	79	17	99	1	1	1	0	-190.168	-1.6	626.854	K3636k	TMT18	3629	(R)	HLGYTLCkQIGTLLAELR	(E)
Q7Z6Z7_K3912k_1_1_3912_3912	0.708234	0.592638	0.562833	0.568	0.507452	0.520962	0.161	0.171333	0.310848	0.301327	-0.206333	-0.300333	1.08144	1.10625	0.411	0.483	0.714	0.553	0.494	0.725	0.711	0.569	0.678	Q7Z6Z7	HUWE1	Q7Z6Z7_K3912k_1_1_3912_3912_HUWE1	Q7Z6Z7	HUWE1	1	2	34.13	34.13	34.13	89	20	99	1	1	1	0	-190.155	2.2	991.024	K3912k	TMT18	3905	(R)	ESQLAHIkDEPPPLSPAPLTPATPSSLDPFFSR	(E)
Q7Z6Z7_K4043k_1_1_4043_4043	0.569406	0.515117	0.1625	0.1755	0.839197	0.720921	0.264333	0.290333	0.144811	0.190142	-0.103	-0.181333	1.61477	1.43398	-0.014	-0.077	0.595	0.182	0.487	0.137	0.26	0.374	-0.007	Q7Z6Z7	HUWE1	Q7Z6Z7_K4043k_1_1_4043_4043_HUWE1	Q7Z6Z7	HUWE1	1	2	9.73	9.73	9.73	68	8	9.735	2	1	1	0	-190.164	0.2	461.01	K4043k	TMT18	4037	(R)	KSPEEMkNR	(L)
Q7Z6Z7_K4116k_1_1_4116_4116	0.546164	0.487574	-0.0913333	-0.09	0.895214	0.822863	-0.278	-0.275333	0.127288	0.150362	-0.645333	-0.747	-1.70027	-1.59362	0.037	-0.068	-0.257	0.174	-0.049	-0.221	-0.421	-0.04	-0.386	Q7Z6Z7	HUWE1	Q7Z6Z7_K4116k_1_1_4116_4116_HUWE1	Q7Z6Z7	HUWE1	1	2	9.96	9.96	9.96	64.8	9	99	1	1	1	0	-190.164	0.2	522.969	K4116k	TMT18	4113	(R)	IVAkAVYDNR	(L)
Q7Z6Z7_K4295k_1_1_4295_4295	0.615705	0.980245	-0.361333	-0.163	0.723965	0.0182197	-0.378667	0.018	0.188815	0.958915	-0.746	-0.453667	-1.43566	0.0531799	-0.008	0.076	0.578	-0.584	-1.019	-0.197	-0.436	-0.403	-0.637	Q7Z6Z7	HUWE1	Q7Z6Z7_K4295k_1_1_4295_4295_HUWE1	Q7Z6Z7	HUWE1	1	1	13.98	13.98	13.98	71.2	10	13.981	2	1	1	0	-190.166	-0.9	683.737	K4295k	TMT18	4294	(R)	AkFLQFVTGTSK	(V)
Q7Z6Z7_K1926k_1_0_1926_1931	0.782916	0.436977	0.017	-0.0798333	0.387174	1.10098	-0.146667	-0.340333	0.41004	0.0792545	-0.514	-0.812	-0.868963	-2.0154	0.062	0.147	-0.448	0.062	-0.139	-0.244	0.214	-0.226	-0.076	Q7Z6Z7	HUWE1	Q7Z6Z7_K1926k_1_0_1926_1931_HUWE1	Q7Z6Z7	HUWE1	1	1	12.71	12.71	12.71	57.2	11	0.793	3	1	0	1	-190.167	-0.8	750.86	K1926k	TMT18	1918	(K)	GPNAVQLVkTTPLKPSPLPVIPDTIK	(E)
O60716-3_K25k_1_1_25_25	0.714279	0.46226	-0.2795	-0.346833	0.49693	0.93223	-0.304333	-0.439	0.318471	0.116888	-0.671667	-0.910667	-1.06341	-1.76131	-0.143	-0.098	-0.63	-0.141	-1.085	-0.353	0.143	-1.016	-0.053	O60716	CTNND1	O60716-3_K25k_1_1_25_25_CTNND1	O60716-3	CTNND1	1	2	21.72	21.72	21.72	89.5	10	99	1	1	1	0	-190.165	-0.2	599.653	K25k	TMT18	18	(K)	EQEAQFEkLTR	(A)
O60716-3_K84k_1_1_84_84	0.186894	0.569441	0.128	0.361167	2.36949	0.570537	-0.683333	-0.217	0.00427079	0.268821	-1.05067	-0.688667	-3.93621	-1.18981	0.281	0.37	0.217	0.758	-0.201	-0.294	-0.146	0.282	0.259	O60716	CTNND1	O60716-3_K84k_1_1_84_84_CTNND1	O60716-3	CTNND1	1	1	13.82	13.82	13.82	67.9	14	99	1	1	1	0	-190.166	-0.5	739.895	K84k	TMT18	80	(K)	FSDLkLNGPQDHSHLLYSTIPR	(M)
O60716-3_K355k_1_1_355_355	0.415435	0.685467	0.272833	0.553	1.28191	0.364609	-0.381	0.179333	0.0522509	0.431908	-0.748333	-0.292333	-2.2756	0.828348	0.479	0.219	0.988	0.692	0.109	0.045	0.093	0.478	0.462	O60716	CTNND1	O60716-3_K355k_1_1_355_355_CTNND1	O60716-3	CTNND1	1	4	16.96	16.97	16.96	80.4	9	99	1	1	1	0	-190.165	-0.8	508.618	K355k	TMT18	355	(R)	kGGPPPPNWR	(Q)
O60716-3_K383k_1_1_383_383	0.962624	0.710561	0.00116667	-0.119833	0.0736789	0.3325	0.0383333	-0.203667	0.843959	0.465051	-0.329	-0.675333	0.203286	-0.767793	-0.041	0.282	-0.693	-0.295	-0.105	0.168	-0.002	0.198	-0.17	O60716	CTNND1	O60716-3_K383k_1_1_383_383_CTNND1	O60716-3	CTNND1	1	1	25.88	25.88	25.88	83.4	16	99	1	1	1	0	-190.165	-0.3	628.583	K383k	TMT18	379	(R)	LDAVkSNAAAYLQHLCYR	(N)
O60716-3_K408k_1_1_408_408	0.862676	0.463973	-0.2565	-0.388333	0.251474	0.927933	-0.103	-0.366667	0.560436	0.11805	-0.470333	-0.838333	-0.607239	-1.75478	-0.261	-0.105	-0.935	-0.249	-0.081	-0.546	-0.297	-0.532	-0.248	O60716	CTNND1	O60716-3_K408k_1_1_408_408_CTNND1	O60716-3	CTNND1	1	2	19.92	19.92	19.92	74.1	12	19.925	2	1	1	0	-190.166	-1	505.067	K408k	Hydrogen	407	(K)	LkGIPVLVGLLDHPK	(K)
O60716-3_K421k_1_1_421_421	0.873054	0.457642	0.0685	-0.0996667	0.236318	0.95641	-0.0896667	-0.426	0.580339	0.110558	-0.457	-0.897667	-0.576042	-1.79801	-0.07	0.113	-0.477	0.297	0.001	0.02	0.05	-0.613	0.152	O60716	CTNND1	O60716-3_K421k_1_1_421_421_CTNND1	O60716-3	CTNND1	1	2	17.52	17.52	17.52	84.5	13	1.154	2	1	1	0	-190.158	2.9	552.85	K421k	TMT18	409	(K)	GIPVLVGLLDHPkK	(E)
O60716-3_K517k_1_1_517_517	0.939417	0.566143	0.346333	0.435333	0.122453	0.577195	0.052	0.23	0.754304	0.264731	-0.315333	-0.241667	0.323858	1.2009	0.378	0.391	0.821	0.192	0.292	0.575	0.25	0.55	0.28	O60716	CTNND1	O60716-3_K517k_1_1_517_517_CTNND1	O60716-3	CTNND1	1	1	14.68	14.68	14.68	77.7	8	99	1	1	1	0	-190.165	-0.7	521.59	K517k	TMT18	511	(R)	EPNEDCkPR	(H)
O60716-3_K648k_1_1_648_648	0.791062	0.834866	-0.563833	-0.509167	0.372623	0.171426	-0.223667	-0.114333	0.42401	0.673867	-0.591	-0.586	-0.842185	-0.437004	-0.784	-0.066	-0.323	-0.506	-0.549	-1.152	-0.326	-0.376	-1	O60716	CTNND1	O60716-3_K648k_1_1_648_648_CTNND1	O60716-3	CTNND1	1	1	26.04	23.28	26.04	92.3	13	26.043	2	1	1	0	-190.165	-0.4	641.854	K648k	TMT18	634	(K)	KPIEDPANDTVDFPkR	(T)
O60716-3_K673k_1_1_673_673	0.595642	0.829645	-1.035	-0.834833	0.766982	0.176332	-0.564667	-0.164333	0.171009	0.666298	-0.932	-0.636	-1.5031	-0.447924	-0.416	-0.737	-1.241	-1.105	-1.702	-0.411	-1.839	-1.437	-0.073	O60716	CTNND1	O60716-3_K673k_1_1_673_673_CTNND1	O60716-3	CTNND1	1	1	17.31	17.31	17.31	88.6	9	6.785	2	1	1	0	-190.165	-0.2	639.395	K673k	TMT18	667	(R)	IYISLLkESK	(T)
O60716-3_K710k_1_1_710_710	0.791725	0.775467	-0.0526667	-0.1695	0.370121	0.243324	0.131333	-0.102333	0.426461	0.571052	-0.236	-0.574	0.837553	-0.591109	-0.162	-0.221	-0.251	0.028	-0.115	0.162	-0.008	-0.374	-0.037	O60716	CTNND1	O60716-3_K710k_1_1_710_710_CTNND1	O60716-3	CTNND1	1	2	26.47	20.93	26.47	75.4	16	99	1	1	1	0	-190.167	-1.1	614.831	K710k	TMT18	708	(R)	QEkALSAIADLLTNEHER	(V)
O60716-3_K898k_1_1_898_898	0.790219	0.550371	0.1965	0.434	0.374921	0.61625	-0.155	0.32	0.421773	0.241964	-0.522333	-0.151667	-0.846432	1.26537	0.558	0.207	0.976	0.057	0.046	0.298	0.013	0.669	0.137	O60716	CTNND1	O60716-3_K898k_1_1_898_898_CTNND1	O60716-3	CTNND1	1	2	33.62	33.62	33.62	92	19	33.623	2	1	1	0	-190.159	1.2	816.404	K898k	TMT18	882	(K)	KPDREEIQMSNMGSNTkSLDNNYSTPNER	(G)
O60716-3_K930k_1_1_930_930	0.722135	0.488477	0.1165	0.398333	0.482128	0.819548	-0.179667	0.384	0.329513	0.151514	-0.547	-0.0876667	-1.03787	1.58849	0.484	0.138	1.023	-0.003	0.052	0.089	-0.061	0.477	0.271	O60716	CTNND1	O60716-3_K930k_1_1_930_930_CTNND1	O60716-3	CTNND1	1	1	20.53	20.53	20.53	86.9	16	12.865	2	1	1	0	-190.171	-2.3	914.153	K930k	TMT18	920	(R)	SGDLGDMEPLkGTTPLMQK	(I)
P05023-4_K9k_1_1_9_9	0.900052	0.450335	0.774167	0.890667	0.189876	1.01678	0.071	0.304	0.645838	0.0962097	-0.296333	-0.167667	0.47731	1.88916	0.748	0.637	1.149	0.831	0.856	0.889	0.684	0.926	1.053	P05023	ATP1A1	P05023-4_K9k_1_1_9_9_ATP1A1	P05023-4	ATP1A1	1	3	18.78	18.78	18.78	68.6	11	18.785	2	1	1	0	-190.166	-0.7	652.327	K9k	Hydrogen	8	(R)	DkYEPAAVSEQGDK	(K)
P05023-4_K45k_1_1_45_45	0.987569	0.573254	0.236	0.359167	0.0269122	0.561608	-0.014	0.232333	0.939913	0.274405	-0.381333	-0.239333	-0.0777661	1.17489	0.312	0.352	0.783	0.065	0.063	0.115	0.509	0.253	0.39	P05023	ATP1A1	P05023-4_K45k_1_1_45_45_ATP1A1	P05023-4	ATP1A1	1	1	18.5	18.5	18.5	69.2	15	99	1	1	1	0	-190.163	0.6	469.241	K45k	TMT18	38	(K)	EVSMDDHkLSLDELHR	(K)
P05023-4_K156k_1_1_156_156	0.920108	0.779301	-0.524667	-0.362833	0.157743	0.238808	-0.0926667	0.231	0.695435	0.577021	-0.46	-0.240667	-0.405846	0.581774	-0.245	-0.458	0.691	-0.732	-0.135	-0.767	-0.811	-0.997	-0.436	P05023	ATP1A1	P05023-4_K156k_1_1_156_156_ATP1A1	P05023-4	ATP1A1	1	1	6.22	6.22	6.22	58	7	6.224	2	1	1	0	-190.16	2.2	593.672	K156k	TMT18	154	(K)	SSkIMESFK	(N)
P05023-4_K162k_1_1_162_162	0.59067	0.817511	0.264833	0.426667	0.777318	0.192301	-0.448333	-0.124667	0.166987	0.642243	-0.815667	-0.596333	-1.5192	-0.48303	-0.034	0.814	0.175	0.687	-0.48	0.334	0.268	0.298	0.62	P05023	ATP1A1	P05023-4_K162k_1_1_162_162_ATP1A1	P05023-4	ATP1A1	1	2	22	19.7	18.43	83.2	13	99	1	1	1	0	-190.164	0.2	706.712	K162k	Hydrogen	157	(K)	IMESFkNMVPQQALVIR	(N)
P05023-4_K444k_1_1_444_444	0.635126	0.729982	-0.0836667	-0.142667	0.674525	0.305468	0.229333	0.111333	0.21158	0.494917	-0.138	-0.360333	1.35715	0.715651	-0.163	-0.272	-0.007	-0.16	0.168	0.168	-0.243	-0.071	-0.183	P05023	ATP1A1	P05023-4_K444k_1_1_444_444_ATP1A1	P05023-4	ATP1A1	1	2	27.73	27.73	27.73	92.8	13	99	1	1	1	0	-190.162	1	720.414	K444k	TMT18	431	(R)	AVFQANQENLPILkR	(A)
P05023-4_K508k_1_1_508_508	0.421754	0.419705	-0.793667	-0.727	1.26726	1.55982	0.672667	0.806	0.0540426	0.0275534	0.305333	0.334333	2.25405	2.69908	-0.874	-0.805	-0.153	-1.711	0.017	-0.646	-0.743	-0.754	-0.065	P05023	ATP1A1	P05023-4_K508k_1_1_508_508_ATP1A1	P05023-4	ATP1A1	1	3	31.92	31.92	31.92	91.4	16	99	1	1	1	0	-190.166	-0.5	634.837	K508k	TMT18	495	(K)	NPNTSEPQHLLVMkGAPER	(I)
P05023-4_K535k_1_1_535_535	0.708024	0.445297	0.400833	0.234167	0.507745	1.05173	-0.186333	-0.519667	0.310638	0.0887707	-0.553667	-0.991333	-1.08194	-1.94167	0.477	0.46	-0.647	0.545	0.199	0.125	0.599	0.283	0.287	P05023	ATP1A1	P05023-4_K535k_1_1_535_535_ATP1A1	P05023-4	ATP1A1	1	1	26.75	26.75	26.75	91.9	21	99	1	1	1	0	-190.164	-0.1	813.914	K535k	TMT18	527	(K)	EQPLDEELkDAFQNAYLELGGLGER	(V)
P05023-4_K605k_1_1_605_605	0.797764	0.581299	0.178	0.2285	0.35823	0.544012	0.120667	0.221667	0.438299	0.285751	-0.246667	-0.25	0.815429	1.14533	0.194	0.147	0.66	0.012	0.351	0.14	0.224	0.243	0.115	P05023	ATP1A1	P05023-4_K605k_1_1_605_605_ATP1A1	P05023-4	ATP1A1	1	2	18.34	18.34	18.34	92.1	10	99	1	1	1	0	-190.167	-1.5	521.285	K605k	TMT18	597	(R)	AAVPDAVGkCR	(S)
P05023-4_K625k_1_1_625_625	0.682116	0.60573	-0.631667	-0.453	0.564438	0.49481	-0.191333	0.166	0.272623	0.320029	-0.558667	-0.305667	-1.17758	1.06141	-0.611	-0.419	-0.405	-0.578	-0.933	-0.696	-0.553	-0.398	-0.307	P05023	ATP1A1	P05023-4_K625k_1_1_625_625_ATP1A1	P05023-4	ATP1A1	1	1	18.02	18.02	18.02	74.3	14	8.745	2	1	1	0	-190.162	1	622.621	K625k	TMT18	613	(K)	VIMVTGDHPITAkAIAK	(G)
P05023-4_K629k_1_1_629_629	0.944443	0.594773	-0.231	-0.298833	0.113263	0.516044	-0.0553333	-0.191	0.770437	0.304758	-0.422667	-0.662667	-0.30183	-1.09786	-0.388	-0.229	-0.366	0.007	-0.49	-0.249	-0.037	-0.496	-0.321	P05023	ATP1A1	P05023-4_K629k_1_1_629_629_ATP1A1	P05023-4	ATP1A1	1	2	25.5	25.5	25.5	80.9	19	99	1	1	1	0	-190.165	-0.1	877.814	K629k	TMT18	626	(K)	AIAkGVGIISEGNETVEDIAAR	(L)
P05023-4_K683k_1_1_683_683	0.939876	0.639872	0.414167	0.312833	0.121161	0.433822	0.0496667	-0.153	0.756553	0.36828	-0.317667	-0.624667	0.320778	-0.954464	0.365	0.429	0.078	0.374	0.34	0.333	0.644	0.344	0.287	P05023	ATP1A1	P05023-4_K683k_1_1_683_683_ATP1A1	P05023-4	ATP1A1	1	2	24.83	24.83	24.83	86.1	18	99	1	1	1	0	-190.167	-0.8	736.377	K683k	TMT18	672	(K)	DMTSEQLDDILkYHTEIVFAR	(T)
P05023-4_K726k_1_1_726_726	0.363693	0.815353	-0.6165	-0.4565	1.46347	0.195614	-0.431	-0.111	0.0343974	0.637362	-0.798333	-0.582667	-2.54296	-0.490232	-0.505	-0.139	-0.224	-0.559	-0.749	-0.81	-0.937	-0.895	-0.417	P05023	ATP1A1	P05023-4_K726k_1_1_726_726_ATP1A1	P05023-4	ATP1A1	1	2	32.82	32.82	32.82	95.7	18	1.351	2	1	1	0	-190.169	-1.7	666.38	K726k	TMT18	708	(R)	QGAIVAVTGDGVNDSPALkK	(A)
P05023-4_K843k_1_1_843_843	0.341362	0.434698	-0.1625	-0.0625	1.54428	1.1366	-0.601667	-0.401667	0.0285574	0.0730137	-0.969	-0.873333	-2.66238	-2.06858	0.318	-0.124	-0.398	0.221	-0.1	-0.853	-0.437	-0.041	-0.351	P05023	ATP1A1	P05023-4_K843k_1_1_843_843_ATP1A1	P05023-4	ATP1A1	1	2	7.74	4.83	7.74	62.8	7	99	1	1	1	0	-190.166	-1.1	464.93	K843k	TMT18	841	(K)	TDkLVNER	(L)
P05023-4_K950k_1_1_950_950	0.686635	0.456082	-0.428333	-0.1505	0.551956	0.973512	-0.202	0.353667	0.280572	0.106289	-0.569333	-0.118	-1.15673	1.82389	-0.07	-0.338	0.191	-0.574	-0.423	-0.578	-0.587	0.028	-0.14	P05023	ATP1A1	P05023-4_K950k_1_1_950_950_ATP1A1	P05023-4	ATP1A1	1	2	16.93	16.93	16.93	81.4	10	4.385	2	1	1	0	-190.164	0.1	668.371	K950k	TMT18	942	(R)	NSVFQQGMkNK	(I)
P05023-4_K1019k_1_1_1019_1019	0.409843	0.477689	-0.513667	-0.433	1.29449	0.870305	-0.695333	-0.534	0.050759	0.134802	-1.06267	-1.00567	-2.29412	-1.66675	-0.397	0.156	-1.416	-0.257	-0.808	-0.29	-1.486	-0.257	-0.427	P05023	ATP1A1	P05023-4_K1019k_1_1_1019_1019_ATP1A1	P05023-4	ATP1A1	1	3	6.02	6.02	6.02	48	6	99	1	1	1	0	-190.166	-0.9	634.993	K1019k	TMT18	1012	(R)	RPGGWVEkETYY	(-)
P68104_K44k_1_1_44_44	0.881266	0.572508	0.3915	0.513833	0.226135	0.564575	0.114333	0.359	0.594107	0.272537	-0.253	-0.112667	0.554813	1.17985	0.544	0.071	1.339	0.388	0.582	0.112	0.652	0.581	0.16	P68104	EEF1A1	P68104_K44k_1_1_44_44_EEF1A1	P68104	EEF1A1	1	1	13.92	13.92	13.92	73	8	13.92	2	1	1	0	-174.171	-0.9	626.668	K44k M49m	TMT18	42	(K)	FEkEAAEmGK	(G)
P68104_K55k_1_1_55_55	0.275887	0.409556	-1.47283	-1.65067	1.7994	1.82462	-0.747	-1.10267	0.0158709	0.0149755	-1.11433	-1.57433	-3.04355	-3.10064	-1.658	-0.803	-2.543	-0.837	-1.784	-1.758	-1.997	-2.573	-1.49	P68104	EEF1A1	P68104_K55k_1_1_55_55_EEF1A1	P68104	EEF1A1	1	1	15.55	15.55	15.55	66.7	9	15.546	2	1	1	0	-190.166	-1	679.386	K55k	TMT18	52	(K)	GSFkYAWVLDK	(L)
P68104_K146k_1_1_146_146	0.796895	0.893845	0.190333	0.283833	0.360375	0.105721	-0.142	0.045	0.436139	0.783932	-0.509333	-0.426667	-0.819435	0.283752	0.299	0.25	0.44	0.235	0.247	-0.181	0.292	0.295	0.184	P68104	EEF1A1	P68104_K146k_1_1_146_146_EEF1A1	P68104	EEF1A1	1	2	27.16	27.83	27.83	89.5	16	11.053	2	1	1	0	-190.17	-1.9	578.549	K146k	TMT18	135	(R)	EHALLAYTLGVkQLIVGVNK	(M)
P68104_K165k_1_1_165_165	0.895286	0.792815	-0.339167	-0.151167	0.197537	0.221274	-0.244333	0.131667	0.634545	0.600794	-0.611667	-0.34	-0.493948	0.54512	0.03	-0.017	-0.298	-0.664	0.416	-0.102	-1.698	0.191	-0.149	P68104	EEF1A1	P68104_K165k_1_1_165_165_EEF1A1	P68104	EEF1A1	1	1	17.35	15.97	15.49	85.1	11	99	1	1	1	0	-190.165	-0.3	619.642	K165k	TMT18	155	(K)	MDSTEPPYSQkR	(Y)
P68104_K172k_1_1_172_172	0.935968	0.894585	0.395	0.395	0.12769	0.105071	0.048	0.048	0.745264	0.785108	-0.319333	-0.423667	0.336278	0.282161	0.424	0.321	0.62	0.368	0.517	0.404	0.336	0.402	0.235	P68104	EEF1A1	P68104_K172k_1_1_172_172_EEF1A1	P68104	EEF1A1	1	3	17.88	18.4	17.88	85.2	11	13.448	2	1	1	0	-190.166	-0.8	775.106	K172k	TMT18	167	(R)	YEEIVkEVSTYIK	(K)
P68104_K180k_1_1_180_180	0.812666	0.833156	0.266667	0.294833	0.331346	0.17316	-0.142667	-0.0863333	0.466288	0.671181	-0.51	-0.558	-0.764697	-0.440872	0.628	0.168	0.41	0.218	0.408	0.067	0.111	0.059	0.286	P68104	EEF1A1	P68104_K180k_1_1_180_180_EEF1A1	P68104	EEF1A1	1	3	31.21	30.7	29.93	93.3	23	29.935	2	1	1	0	-190.161	0.6	1105.31	K180k	TMT18	180	(K)	kIGYNPDTVAFVPISGWNGDNMLEPSANMPWFK	(G)
P68104_K212k_1_1_212_212	0.905339	0.812637	0.422333	0.427667	0.181228	0.199401	0.072	0.0826667	0.658828	0.631829	-0.295333	-0.389	0.458349	0.49843	0.312	0.277	0.556	0.57	0.406	0.388	0.581	0.44	0.411	P68104	EEF1A1	P68104_K212k_1_1_212_212_EEF1A1	P68104	EEF1A1	1	2	33.85	33.85	33.85	93.1	23	4.045	2	1	1	0	-190.156	1.7	933.072	K212k	TMT18	181	(K)	IGYNPDTVAFVPISGWNGDNMLEPSANMPWFkGWK	(V)
P68104_K219k_1_1_219_219	0.985745	0.759292	0.542	0.482833	0.031377	0.266444	0.0126667	-0.105667	0.9303	0.541448	-0.354667	-0.577333	0.0902435	-0.638267	0.571	0.561	0.32	0.475	0.552	0.611	0.482	0.623	0.347	P68104	EEF1A1	P68104_K219k_1_1_219_219_EEF1A1	P68104	EEF1A1	1	3	25.22	20.79	20.94	77.2	13	24.871	2	1	1	0	-190.16	1.3	801.175	K219k	Hydrogen	219	(R)	kDGNASGTTLLEALDCILPPTRPTDK	(P)
P68104_K273k_1_1_273_273	0.861322	0.869381	0.182333	0.173833	0.253108	0.133284	0.0906667	0.0736667	0.558331	0.735725	-0.276667	-0.398	0.610574	0.349734	0.26	0.081	0.608	0.07	0.322	0.125	0.236	0.045	-0.021	P68104	EEF1A1	P68104_K273k_1_1_273_273_EEF1A1	P68104	EEF1A1	1	2	24.6	24.6	24.6	90.9	20	24.602	2	1	1	0	-190.141	7.2	810.222	K273k	TMT18	267	(R)	VETGVLkPGMVVTFAPVNVTTEVK	(S)
P68104_K318k_1_1_318_318	0.934335	0.838948	0.153833	0.145667	0.130568	0.166382	0.0863333	0.07	0.740341	0.681739	-0.281	-0.401667	0.343066	0.425707	0.13	0.036	0.101	0.166	0.481	-0.398	0.508	0.081	0.36	P68104	EEF1A1	P68104_K318k_1_1_318_318_EEF1A1	P68104	EEF1A1	1	2	14.58	14.58	14.58	79.5	7	99	1	1	1	0	-190.164	0.4	445.595	K318k	TMT18	314	(K)	NVSVkDVR	(R)
P68104_K392k_1_1_392_392	0.962204	0.409556	0.845667	0.525167	0.075225	2.0013	-0.0426667	-0.683667	0.840959	0.00997001	-0.41	-1.15533	-0.207256	-3.375	0.863	0.615	-0.023	1.123	1.148	0.636	0.689	0.408	0.165	P68104	EEF1A1	P68104_K392k_1_1_392_392_EEF1A1	P68104	EEF1A1	1	1	9.82	9.82	6	52.5	8	8.607	3	1	1	0	-190.167	-1	551.092	K392k	TMT18	386	(K)	KLEDGPkFLK	(S)
P68104_K395k_1_1_395_395	0.782718	0.698194	0.033	0.172333	0.387442	0.349018	-0.133333	0.145333	0.409786	0.447694	-0.500667	-0.326333	-0.869455	0.799124	0.213	0.098	0.501	-0.012	-0.019	-0.172	0.09	0.167	0.067	P68104	EEF1A1	P68104_K395k_1_1_395_395_EEF1A1	P68104	EEF1A1	1	2	19.2	14.65	15.69	79	13	19.196	2	1	1	0	-190.161	1.2	790.784	K395k	TMT18	393	(K)	FLkSGDAAIVDMVPGK	(P)
P68104_K439k_1_1_439_439	0.935671	0.510871	0.328	0.4375	0.128614	0.742189	0.0506667	0.269667	0.74368	0.181055	-0.316667	-0.202	0.33846	1.46761	0.437	0.171	0.827	0.3	0.435	0.288	0.337	0.49	0.4	P68104	EEF1A1	P68104_K439k_1_1_439_439_EEF1A1	P68104	EEF1A1	1	3	22.67	22.67	22.67	92.6	12	8.984	2	1	1	0	-190.165	-0.2	684.089	K439k	TMT18	431	(R)	QTVAVGVIkAVDK	(K)
P68104_K450k_1_1_450_450	0.899223	0.664311	0.387833	0.441167	0.190621	0.39932	0.115667	0.222333	0.644732	0.398731	-0.251667	-0.249333	0.478934	0.892294	0.156	0.205	0.977	0.629	0.831	0.5	0.006	0.52	0.16	P68104	EEF1A1	P68104_K450k_1_1_450_450_EEF1A1	P68104	EEF1A1	1	1	9.77	3.68	6.08	60.6	7	7.706	2	1	1	0	-190.164	0.1	508.983	K450k	TMT18	445	(K)	AAGAGkVTK	(S)
P02786_K39k_1_1_39_39	0.408592	0.452709	0.776667	0.826167	1.30557	1.00767	0.370667	0.469667	0.0494797	0.0982484	0.00333333	-0.002	2.31043	1.87545	0.796	0.396	1.534	0.582	0.912	1.025	0.949	1.001	0.648	P02786	TFRC	P02786_K39k_1_1_39_39_TFRC	P02786	TFRC	1	7	29.23	29.23	29.23	94.8	20	22.183	2	1	1	0	-190.17	-1.5	1208.58	K39k	TMT18	28	(R)	QVDGDNSHVEMkLAVDEEENADNNTK	(A)
P02786_K53k_1_1_53_53	0.26068	0.422836	0.749833	0.785833	1.88749	1.32724	0.634333	0.706333	0.0129571	0.0470717	0.267	0.234667	3.17722	2.35218	0.816	0.124	1.73	0.358	1.13	0.994	1.077	0.966	0.721	P02786	TFRC	P02786_K53k_1_1_53_53_TFRC	P02786	TFRC	1	3	20.96	20.96	20.96	93.4	16	7.371	2	1	1	0	-190.164	-0.1	700.117	K53k	TMT18	40	(K)	LAVDEEENADNNTkANVTK	(P)
P02786_K58k_1_1_58_58	0.347086	0.717632	0.204	0.00333333	1.52135	0.322109	0.655333	0.254	0.0301055	0.476312	0.288	-0.217667	2.62846	0.747882	0.139	-0.646	0.753	0.136	0.396	0.811	0.388	0.051	-0.413	P02786	TFRC	P02786_K58k_1_1_58_58_TFRC	P02786	TFRC	1	1	6.92	4.6	3.71	58.5	5	5.852	2	1	1	0	-190.161	2.2	493.977	K58k	TMT18	54	(K)	ANVTkPK	(R)
P02786_K134k_1_1_134_134	0.917124	0.868156	-0.344333	-0.350833	0.16273	0.135615	0.072	0.059	0.687495	0.731787	-0.295333	-0.412667	0.417125	0.355196	-0.369	-0.231	-0.403	-0.541	-0.077	-0.364	-0.484	-0.334	-0.227	P02786	TFRC	P02786_K134k_1_1_134_134_TFRC	P02786	TFRC	1	2	16.34	16.34	16.34	73.4	13	16.342	2	1	1	0	-190.163	0.5	793.109	K134k	TMT18	131	(K)	LSEkLDSTDFTGTIK	(L)
P02786_K161k_1_1_161_161	0.960542	0.626857	-0.483167	-0.4135	0.0789169	0.457818	0.0443333	0.183667	0.833841	0.348483	-0.323	-0.288	0.216694	0.996965	-0.487	-0.33	-0.458	-0.699	-0.14	-0.451	-0.792	-0.108	-0.399	P02786	TFRC	P02786_K161k_1_1_161_161_TFRC	P02786	TFRC	1	1	27.78	26.64	27.22	88.5	17	99	1	1	1	0	-190.164	0.2	877.111	K161k	TMT18	156	(R)	EAGSQkDENLALYVENQFR	(E)
P02786_K382k_1_1_382_382	0.404629	0.419705	-0.367167	-0.309333	1.32894	1.55757	-0.608333	-0.492667	0.0468877	0.0276971	-0.975667	-0.964333	-2.34481	-2.69569	-0.324	0.071	-0.692	0.064	-1.24	-0.363	-0.411	-0.453	-0.522	P02786	TFRC	P02786_K382k_1_1_382_382_TFRC	P02786	TFRC	1	1	19.27	19.27	17.64	89.7	10	5.596	2	1	1	0	-190.165	-0.3	656.078	K382k	TMT18	375	(K)	LTVSNVLkEIK	(I)
P02786_K385k_1_1_385_385	0.6162	0.422764	0.09	-0.000666667	0.720867	1.36678	-0.254667	-0.436	0.190166	0.0429758	-0.622	-0.907667	-1.43077	-2.41096	0.244	0.11	-0.443	0.298	-0.285	-0.068	0.241	-0.229	0.016	P02786	TFRC	P02786_K385k_1_1_385_385_TFRC	P02786	TFRC	1	2	15.92	15.92	15.92	70.7	11	15.919	2	1	1	0	-190.165	-0.5	703.781	K385k	TMT18	383	(K)	EIkILNIFGVIK	(G)
P02786_K394k_1_1_394_394	0.556567	0.728183	0.275667	0.367167	0.86714	0.307931	-0.349333	-0.166333	0.135788	0.492117	-0.716667	-0.638	-1.65753	-0.72045	0.093	0.529	0.051	0.729	0.226	-0.158	0.235	0.593	0.208	P02786	TFRC	P02786_K394k_1_1_394_394_TFRC	P02786	TFRC	1	2	36.31	36.31	36.31	94.7	20	99	1	1	1	0	-190.169	-1.6	772.936	K394k	TMT18	386	(K)	ILNIFGVIkGFVEPDHYVVVGAQR	(D)
P02786_K514k_1_1_514_514	0.897956	0.680824	-0.6225	-0.504167	0.193156	0.371398	-0.102333	0.134333	0.640979	0.425209	-0.469667	-0.337333	-0.484451	0.840973	-0.612	-0.539	-0.44	-0.563	-0.916	-0.218	-0.887	-0.3	-0.571	P02786	TFRC	P02786_K514k_1_1_514_514_TFRC	P02786	TFRC	1	1	30.09	30.09	30.09	94.1	20	30.093	2	1	1	0	-190.165	-0.1	851.194	K514k	TMT18	509	(K)	TMQNVkHPVTGQFLYQDSNWASK	(V)
P02786_K585k_1_1_585_585	0.950398	0.478891	-0.347667	-0.501833	0.0991406	0.861378	-0.0513333	-0.359667	0.795902	0.137601	-0.418667	-0.831333	-0.267382	-1.65304	-0.699	-0.097	-0.878	-0.17	-0.385	-0.417	-0.318	-0.476	-0.691	P02786	TFRC	P02786_K585k_1_1_585_585_TFRC	P02786	TFRC	1	2	15.7	12.97	6.25	81.4	8	99	1	1	1	0	-190.165	-0.3	486.63	K585k	TMT18	580	(R)	IPELNkVAR	(A)
P02786_K665k_1_1_665_665	0.66104	0.543916	-0.2595	-0.298833	0.611626	0.633918	-0.432333	-0.511	0.244553	0.232317	-0.799667	-0.982667	-1.25544	-1.29423	-0.273	0.259	-0.606	-0.116	-1.263	0.171	-0.335	-1.372	0.315	P02786	TFRC	P02786_K665k_1_1_665_665_TFRC	P02786	TFRC	1	1	20.31	20.31	15.63	77.7	12	99	1	1	1	0	-190.166	-1.1	629.323	K665k	TMT18	656	(R)	LTTDFGNAEkTDR	(F)
P02786_K693k_1_1_693_693	0.680972	0.773082	0.263667	0.0645	0.568782	0.246633	0.239333	-0.159	0.269909	0.566718	-0.128	-0.630667	1.18481	-0.597923	-0.045	-0.088	0.292	0.565	0.414	0.354	0.382	-0.455	0.118	P02786	TFRC	P02786_K693k_1_1_693_693_TFRC	P02786	TFRC	1	1	25.77	25.77	25.77	88.3	14	99	1	1	1	0	-190.165	-0.4	650.842	K693k	TMT18	681	(R)	VEYHFLSPYVSPkESPFR	(H)
P15311_K60k_1_1_60_60	0.839211	0.530621	0.352167	0.445667	0.293146	0.670433	0.115	0.302	0.509159	0.213583	-0.252333	-0.169667	0.690747	1.35334	0.407	0.185	0.985	0.292	0.177	0.477	0.575	0.596	0.209	P15311	EZR	P15311_K60k_1_1_60_60_EZR	P15311	EZR	1	2	16.25	16.25	16.25	83.3	8	6.047	2	1	1	0	-190.165	-0.6	643.048	K60k	TMT18	54	(K)	GFPTWLkLDK	(K)
P15311_K143k_1_1_143_143	0.926678	0.88531	0.3085	0.362167	0.148063	0.114996	-0.0583333	0.049	0.71111	0.767368	-0.425667	-0.422667	-0.383745	0.306253	0.377	0.449	0.436	0.187	0.169	0.342	0.327	0.352	0.372	P15311	EZR	P15311_K143k_1_1_143_143_EZR	P15311	EZR	1	1	6.46	6.46	6.46	46.2	6	99	1	1	1	0	-190.167	-1.4	453.24	K143k	TMT18	140	(K)	EVHkSGYLSSER	(L)
P15311_K162k_1_1_162_162	0.886641	0.812637	0.389833	0.480833	0.214064	0.199439	-0.0863333	0.0956667	0.610852	0.631773	-0.453667	-0.376	-0.529352	0.498512	0.377	0.274	0.764	0.648	0.45	0.238	0.352	0.498	0.324	P15311	EZR	P15311_K162k_1_1_162_162_EZR	P15311	EZR	1	2	8.89	8.89	8.89	46.3	7	99	1	1	1	0	-190.164	0	387.218	K162k	TMT18	157	(R)	VMDQHkLTR	(D)
P15311_K458k_1_1_458_458	0.937321	0.530621	0.3505	0.542	0.126152	0.671082	-0.0616667	0.321333	0.747908	0.213264	-0.429	-0.150333	-0.33264	1.35439	0.626	0.097	1.118	0.421	0.258	0.497	0.204	0.47	0.52	P15311	EZR	P15311_K458k_1_1_458_458_EZR	P15311	EZR	1	2	17.05	17.05	8.62	88.8	9	3.073	2	1	1	0	-190.164	0.1	623.691	K458k	TMT18	451	(K)	EAQDDLVkTK	(E)
P26038_K35k_1_1_35_35	0.377573	0.416947	0.141167	0.0893333	1.41483	1.60806	-0.400333	-0.504	0.0384742	0.0246569	-0.767667	-0.975667	-2.47125	-2.77156	0.408	0.147	-0.325	0.469	-0.188	0.074	-0.063	-0.205	0.042	P26038	MSN	P26038_K35k_1_1_35_35_MSN	P26038	MSN	1	2	25.07	25.07	25.07	93.5	11	99	1	1	1	0	-190.169	-2.4	645.715	K35k	TMT18	28	(K)	QLFDQVVkTIGLR	(E)
P26038_K60k_1_1_60_60	0.546164	0.510346	0.2495	0.585333	0.892768	0.74876	-0.319667	0.352	0.128006	0.178337	-0.687	-0.119667	-1.69656	1.47796	0.716	0.105	1.142	0.407	0.034	0.036	0.199	0.53	0.612	P26038	MSN	P26038_K60k_1_1_60_60_MSN	P26038	MSN	1	1	14.29	14.29	14.29	82.7	8	6.519	2	1	1	0	-190.166	-1.2	639.379	K60k	TMT18	54	(K)	GFSTWLkLNK	(K)
P26038_K79k_1_1_79_79	0.971442	0.945495	0.493667	0.489667	0.0616773	0.0522859	0.032	0.024	0.867606	0.886572	-0.335333	-0.447667	0.172104	0.147342	0.423	0.366	0.571	0.644	0.215	0.557	0.757	0.491	0.443	P26038	MSN	P26038_K79k_1_1_79_79_MSN	P26038	MSN	1	2	14.59	10.53	11.18	88.4	7	99	1	1	1	0	-190.166	-1	518.97	K79k	TMT18	73	(K)	ESPLLFkFR	(A)
P26038_K83k_1_1_83_83	0.907272	0.500047	0.270667	0.182667	0.178793	0.783021	-0.0646667	-0.240667	0.662532	0.164808	-0.432	-0.712333	-0.452976	-1.53168	0.304	0.21	-0.029	0.395	0.296	0.208	0.211	0.1	0.116	P26038	MSN	P26038_K83k_1_1_83_83_MSN	P26038	MSN	1	2	32.79	32.79	32.79	94.4	17	99	1	1	1	0	-190.163	0.3	900.467	K83k	TMT18	82	(R)	AkFYPEDVSEELIQDITQR	(L)
P26038_K139k_1_1_139_139	0.918787	0.433678	0.304167	0.4645	0.159036	1.15061	0.0703333	0.391	0.693368	0.0706949	-0.297	-0.0806667	0.408778	2.08949	0.323	0.062	0.851	0.422	0.492	0.384	0.142	0.682	0.447	P26038	MSN	P26038_K139k_1_1_139_139_MSN	P26038	MSN	1	2	13.21	13.21	2.07	58.3	8	2.073	2	1	1	0	-190.166	-1	653.69	K139k	TMT18	134	(K)	YGDFNkEVHK	(S)
P26038_K162k_1_1_162_162	0.435843	0.498321	0.228	0.6245	1.2109	0.791033	-0.426667	0.366333	0.0615321	0.161796	-0.794	-0.105333	-2.17102	1.54418	0.791	0.219	1.076	0.314	-0.083	0.205	-0.078	0.904	0.443	P26038	MSN	P26038_K162k_1_1_162_162_MSN	P26038	MSN	1	2	12.1	7.72	8.56	80.2	8	8.556	2	1	1	0	-190.165	-0.4	611.039	K162k	TMT18	157	(R)	VLEQHkLNK	(D)
P26038_K165k_1_1_165_165	0.579626	0.907678	0.347667	0.439	0.814285	0.0911809	-0.234667	-0.052	0.153361	0.810623	-0.602	-0.523667	-1.57645	-0.247823	0.468	0.519	0.783	0.408	0.079	0.267	0.345	0.38	0.076	P26038	MSN	P26038_K165k_1_1_165_165_MSN	P26038	MSN	1	3	11.62	11.62	11.62	70.6	7	99	1	1	1	0	-190.165	-0.5	545.952	K165k	TMT18	163	(K)	LNkDQWEER	(I)
P26038_K209k_1_1_209_209	0.458636	0.884585	0.249167	0.421167	1.12848	0.116119	-0.291	0.053	0.0743902	0.765387	-0.658333	-0.418667	-2.04931	0.308955	0.391	0.467	0.643	0.326	0.174	0.036	0.101	0.446	0.254	P26038	MSN	P26038_K209k_1_1_209_209_MSN	P26038	MSN	1	4	29.84	29.84	29.84	95	16	2.512	2	1	1	0	-190.161	1.1	714.638	K209k	TMT18	194	(K)	IAQDLEMYGVNYFSIkNK	(K)
P26038_K212k_1_1_212_212	0.927889	0.902403	-0.146833	-0.00433333	0.145513	0.0961232	-0.177667	0.107333	0.715299	0.801451	-0.545	-0.364333	-0.377874	0.260127	0.183	0.693	0.183	-1.05	0.053	-0.977	0.217	-0.255	0.22	P26038	MSN	P26038_K212k_1_1_212_212_MSN	P26038	MSN	1	1	24.75	24.75	24.75	87.3	16	99	1	1	1	0	-190.162	0.9	970.177	K212k	TMT18	212	(K)	kGSELWLGVDALGLNIYEQNDR	(L)
P26038_K237k_1_1_237_237	0.94426	0.933643	0.331833	0.388	0.113609	0.0636322	-0.067	0.0453333	0.769823	0.86371	-0.434333	-0.426333	-0.302664	0.177362	0.33	0.779	0.604	-0.013	0.125	0.326	0.444	0.576	0.052	P26038	MSN	P26038_K237k_1_1_237_237_MSN	P26038	MSN	1	4	20.12	20.12	20.12	79.9	11	99	1	1	1	0	-190.169	-2.3	654.708	K237k	TMT18	234	(R)	LTPkIGFPWSEIR	(N)
P26038_K263k_1_1_263_263	0.303682	0.419705	0.345	0.339167	1.69299	1.49728	0.436667	0.425	0.0202771	0.0318215	0.0693333	-0.0466667	2.88363	2.60544	0.236	0.146	0.502	-0.002	0.655	0.593	0.442	0.477	0.676	P26038	MSN	P26038_K263k_1_1_263_263_MSN	P26038	MSN	1	1	19.91	19.91	19.91	85.9	10	99	1	1	1	0	-190.165	-0.2	576.985	K263k	TMT18	263	(K)	kAPDFVFYAPR	(L)
P26038_K306k_1_1_306_306	0.898023	0.436603	-0.282	-0.0433333	0.193047	1.12686	0.131333	0.608667	0.641141	0.0746689	-0.236	0.137	0.484213	2.05406	-0.378	-0.544	0.884	-0.121	0.366	-0.328	-0.687	0.174	-0.275	P26038	MSN	P26038_K306k_1_1_306_306_MSN	P26038	MSN	1	1	16.58	16.58	16.58	76.6	11	16.578	2	1	1	0	-190.164	0	525.102	K306k	TMT18	295	(R)	RKPDTIEVQQMkAQAR	(E)
P26038_K327k_1_1_327_327	0.956588	0.488916	0.54	0.797167	0.0853132	0.819059	0.048	0.562333	0.82165	0.151685	-0.319333	0.0906667	0.232907	1.58773	0.179	0.919	1.831	0.45	0.625	0.571	0.496	0.911	0.493	P26038	MSN	P26038_K327k_1_1_327_327_MSN	P26038	MSN	1	1	8.3	8.3	8.3	60.9	7	8.303	2	1	1	0	-190.161	2.1	562.324	K327k	TMT18	321	(R)	AMLENEkK	(K)
P26038_K352k_1_1_352_352	0.910378	0.457004	0.246833	0.479667	0.172282	0.95968	0.087	0.552667	0.672539	0.109729	-0.280333	0.081	0.43853	1.80296	0.435	-0.133	1.317	0.308	0.479	0.296	0.096	0.789	0.162	P26038	MSN	P26038_K352k_1_1_352_352_MSN	P26038	MSN	1	2	10.98	3.5	10.98	70.7	8	10.984	2	1	1	0	-190.166	-0.7	613.699	K352k	TMT18	351	(R)	LkQIEEQTK	(K)
P26038_K388k_1_1_388_388	0.859843	0.431769	0.315667	0.483667	0.255797	1.18491	0.096	0.432	0.554885	0.0653271	-0.271333	-0.0396667	0.616053	2.14057	0.232	0.237	1.071	0.334	0.567	0.245	0.279	0.566	0.462	P26038	MSN	P26038_K388k_1_1_388_388_MSN	P26038	MSN	1	1	12.31	12.31	12.31	74.5	9	12.305	2	1	1	0	-190.166	-1.2	599.683	K388k	TMT18	382	(R)	AQSEAEkLAK	(E)
P26038_K464k_1_1_464_464	0.671179	0.527178	0.00383333	0.0521667	0.586607	0.682297	0.391667	0.488333	0.259056	0.207827	0.0243333	0.0166667	1.21434	1.3724	0.337	-0.001	0.809	-0.912	0.342	-0.16	0.417	0.006	0.074	P26038	MSN	P26038_K464k_1_1_464_464_MSN	P26038	MSN	1	1	34.09	34.09	34.09	89.2	25	99	1	1	1	0	-190.159	1.1	835.192	K464k	TMT18	461	(R)	AELkTAMSTPHVAEPAENEQDEQDENGAEASADLR	(A)
P26038_K501k_1_1_501_501	0.573196	0.593491	0.210167	0.1745	0.832715	0.518479	0.597667	0.526333	0.146989	0.303055	0.230333	0.0546667	1.60482	1.10202	0.335	0.429	1.282	-1.03	0.537	0.255	0.735	-0.096	0.127	P26038	MSN	P26038_K501k_1_1_501_501_MSN	P26038	MSN	1	1	11.08	11.08	7.96	81.5	7	99	1	1	1	0	-190.165	-0.2	432.561	K501k	TMT18	496	(R)	ADAMAkDR	(S)
P26038_K523k_1_1_523_523	0.803565	0.447589	0.2945	0.385	0.349479	1.02685	0.114333	0.295333	0.44722	0.0940046	-0.253	-0.176333	0.799027	1.9043	0.239	0.178	0.634	0.295	0.327	0.452	0.276	0.482	0.482	P26038	MSN	P26038_K523k_1_1_523_523_MSN	P26038	MSN	1	4	22.17	18.95	18.54	86.3	11	99	1	1	1	0	-190.165	-0.6	513.286	K523k	Hydrogen	521	(K)	HLkALTSELANAR	(D)
P35241-5_K79k_1_1_79_79	0.939417	0.676637	0.501167	0.5625	0.122308	0.379203	0.061	0.183667	0.754557	0.417635	-0.306333	-0.288	0.323512	0.855415	0.5	0.286	0.874	0.626	0.617	0.749	0.229	0.27	0.819	P35241	RDX	P35241-5_K79k_1_1_79_79_RDX	P35241-5	RDX	1	1	13.51	10.17	7.2	86.3	9	13.507	2	1	1	0	-190.166	-0.8	508.051	K79k	TMT18	72	(K)	KENPLQFkFR	(A)
P35241-5_K83k_1_1_83_83	0.687719	0.456511	0.376	0.292833	0.54964	0.967157	-0.272	-0.438333	0.282072	0.107856	-0.639333	-0.91	-1.15285	-1.81428	0.561	0.419	-0.447	0.556	0.052	-0.103	0.771	0.274	0.394	P35241	RDX	P35241-5_K83k_1_1_83_83_RDX	P35241-5	RDX	1	2	24.73	24.73	24.73	90.1	16	99	1	1	1	0	-190.162	0.7	899.807	K83k	TMT18	82	(R)	AkFFPEDVSEELIQEITQR	(L)
P35241-5_K162k_1_1_162_162	0.200488	0.598956	0.445833	0.881167	2.23412	0.508495	-0.611667	0.259	0.00583289	0.310103	-0.979	-0.212667	-3.7176	1.08494	0.897	0.553	1.376	0.805	0.274	0.152	-0.006	1.099	0.557	P35241	RDX	P35241-5_K162k_1_1_162_162_RDX	P35241-5	RDX	1	1	8.52	8.52	8.52	60.7	7	3.288	2	1	1	0	-190.165	-0.1	455.283	K162k	TMT18	157	(R)	VLEQHkLTK	(E)
P35241-5_K209k_1_1_209_209	0.856703	0.917984	0.294	0.363833	0.259945	0.0790859	-0.102	0.0376667	0.54961	0.833516	-0.469333	-0.434	-0.624475	0.217291	0.417	0.183	0.5	0.435	0.167	0.123	0.439	0.452	0.196	P35241	RDX	P35241-5_K209k_1_1_209_209_RDX	P35241-5	RDX	1	1	23.81	23.81	23.81	89.5	15	2.597	2	1	1	0	-190.164	0	725.139	K209k	TMT18	194	(K)	IAQDLEMYGVNYFEIkNK	(K)
P35241-5_K526k_1_1_526_526	0.952167	0.554918	0.0428333	0.12	0.0923872	0.602995	0.055	0.209333	0.808375	0.249462	-0.312333	-0.262333	0.25064	1.2436	-0.099	0.146	0.345	-0.001	0.497	0.021	-0.307	0.266	0.063	P35241	RDX	P35241-5_K526k_1_1_526_526_RDX	P35241-5	RDX	1	2	13.04	13.04	13.04	62.2	11	99	1	1	1	0	-190.162	1.3	654.376	K526k	TMT18	526	(K)	kQLQALSSELAQAR	(D)
P35241-5_K556k_1_1_556_556	0.174984	0.41541	0.414167	0.468333	2.49178	1.6159	0.589	0.697333	0.0032227	0.0242158	0.221667	0.225667	4.13798	2.78336	0.121	0.022	1.297	0.216	0.676	0.736	0.714	0.816	0.338	P35241	RDX	P35241-5_K556k_1_1_556_556_RDX	P35241-5	RDX	1	2	25.78	25.78	25.78	84.7	14	99	1	1	1	0	-190.167	-1.3	518.28	K556k	TMT18	545	(K)	TQNDVLHAENVkAGR	(D)
O43491_K12k_1_1_12_12	0.528726	0.619842	0.389	0.375833	0.933626	0.470888	0.276	0.249667	0.116513	0.338152	-0.0913333	-0.222	1.75843	1.01988	0.222	0.169	0.968	0.362	0.383	0.493	0.705	0.488	0.046	O43491	EPB41L2	O43491_K12k_1_1_12_12_EPB41L2	O43491	EPB41L2	1	1	9.45	9.45	9.45	54.2	7	9.453	2	1	1	0	-190.164	0.2	575.318	K12k	Acetyl	2	(M)	TTEVGSVSEVkK	(D)
O43491_K13k_1_1_13_13	0.946032	0.764608	0.609833	0.755	0.108345	0.25772	-0.0816667	0.208667	0.779211	0.552434	-0.449	-0.263	-0.289918	0.620594	1.206	0.218	1.385	0.528	0.867	0.632	0.208	0.867	0.326	O43491	EPB41L2	O43491_K13k_1_1_13_13_EPB41L2	O43491	EPB41L2	1	1	14.63	10.26	14.63	78.7	11	14.628	2	1	1	0	-190.166	-0.8	658.364	K13k	TMT18	13	(K)	kDSSQLGTDATK	(E)
O43491_K24k_1_1_24_24	0.563801	0.422836	0.335167	0.46	0.85211	1.35607	0.323667	0.573333	0.140569	0.0440485	-0.0436667	0.101667	1.63456	2.39503	0.543	-0.037	1.119	0.014	0.571	0.592	0.328	0.557	0.564	O43491	EPB41L2	O43491_K24k_1_1_24_24_EPB41L2	O43491	EPB41L2	1	1	20.79	20.79	20.79	86.8	12	4.198	2	1	1	0	-190.165	-0.3	701.379	K24k	TMT18	14	(K)	DSSQLGTDATkEK	(P)
O43491_K45k_1_1_45_45	0.346983	0.705712	1.18817	1.07183	1.52417	0.339027	0.463667	0.231	0.0299112	0.458113	0.0963333	-0.240667	2.63262	0.78022	1.114	0.722	1.11	1.033	1.426	1.597	1.237	0.644	1.808	O43491	EPB41L2	O43491_K45k_1_1_45_45_EPB41L2	O43491	EPB41L2	1	1	33.88	30.23	33.26	95.1	21	99	1	1	1	0	-190.167	-0.6	968.708	K45k	TMT18	29	(K)	EVAENQQNQSSDPEEEkGSQPPPAAESQSSLR	(R)
O43491_K83k_1_1_83_83	0.812666	0.448336	0.943333	1.11683	0.332078	1.02051	0.111333	0.458333	0.465502	0.0953867	-0.256	-0.0133333	0.766092	1.89477	0.892	0.81	1.717	0.961	0.999	1.098	0.9	1.485	0.836	O43491	EPB41L2	O43491_K83k_1_1_83_83_EPB41L2	O43491	EPB41L2	1	1	13.74	9.23	8.54	82.2	6	2.098	2	1	1	0	-190.161	1.7	584.368	K83k	TMT18	77	(R)	FIPPWLkK	(Q)
O43491_K86k_1_1_86_86	0.264043	0.634851	0.9495	0.742333	1.86048	0.442968	0.633667	0.219333	0.0137886	0.360605	0.266333	-0.252333	3.1361	0.970732	0.368	0.846	0.484	0.684	1.097	1.583	1.119	0.938	1.134	O43491	EPB41L2	O43491_K86k_1_1_86_86_EPB41L2	O43491	EPB41L2	1	2	6.73	4.38	4.38	49	5	5.012	2	1	1	0	-190.164	0.3	518.977	K86k	Hydrogen	85	(K)	QkSYTLVVAK	(D)
O43491_K94k_1_1_94_94	0.575714	0.44618	0.387667	0.459833	0.827901	1.0302	0.246	0.390333	0.148627	0.0932834	-0.121333	-0.0813333	1.59742	1.90933	0.35	0.077	0.977	0.367	0.511	0.579	0.442	0.601	0.387	O43491	EPB41L2	O43491_K94k_1_1_94_94_EPB41L2	O43491	EPB41L2	1	1	15.61	16.79	16.79	80.8	10	5.871	2	1	1	0	-190.159	2.5	692.394	K94k	TMT18	87	(K)	SYTLVVAkDGGDK	(K)
O43491_K126k_1_1_126_126	0.523598	0.456511	0.5285	0.560667	0.944353	0.967881	0.269667	0.334	0.11367	0.107676	-0.0976667	-0.137667	1.77462	1.81538	0.408	0.329	1.023	0.444	0.577	0.842	0.571	0.581	0.579	O43491	EPB41L2	O43491_K126k_1_1_126_126_EPB41L2	O43491	EPB41L2	1	2	13.78	13.78	13.78	72.3	11	13.777	2	1	1	0	-190.167	-1.2	676.693	K126k	TMT18	124	(R)	QAkGDAEEMAQK	(K)
O43491_K135k_1_1_135_135	0.429383	0.422836	0.550333	0.659167	1.24381	1.33027	0.35	0.567667	0.0570414	0.0467443	-0.0173333	0.096	2.21951	2.35668	0.416	0.297	1.344	0.413	0.764	0.886	0.526	1.036	0.449	O43491	EPB41L2	O43491_K135k_1_1_135_135_EPB41L2	O43491	EPB41L2	1	1	10.41	10.41	10.41	66.9	8	1.658	2	1	1	0	-190.163	0.9	610.329	K135k	TMT18	127	(K)	GDAEEMAQkK	(Q)
O43491_K140k_1_1_140_140	0.653092	0.433678	0.548	0.732167	0.635218	1.15124	0.253333	0.621667	0.231623	0.0705925	-0.114	0.15	1.29385	2.09042	0.625	0.16	1.652	0.479	0.904	0.713	0.407	0.975	0.502	O43491	EPB41L2	O43491_K140k_1_1_140_140_EPB41L2	O43491	EPB41L2	1	2	10.18	10.18	10.18	66	8	10.176	3	1	1	0	-190.165	-0.5	532.588	K140k	TMT18	136	(K)	KQEIkVEVK	(E)
O43491_K152k_1_1_152_152	0.779975	0.860943	0.486333	0.694167	0.391071	0.142184	-0.216667	0.199	0.406377	0.720802	-0.584	-0.272667	-0.876091	0.370492	0.978	0.16	1.784	0.646	0.645	0.43	0.059	1.114	-0.517	O43491	EPB41L2	O43491_K152k_1_1_152_152_EPB41L2	O43491	EPB41L2	1	1	9.12	8.98	9.12	73	6	9.123	2	1	1	0	-190.166	-1.1	542.649	K152k	TMT18	148	(K)	PSVSkEEK	(P)
O43491_K160k_1_1_160_160	0.791062	0.501374	0.362333	0.498	0.371847	0.780837	0.144667	0.416	0.424769	0.165639	-0.222667	-0.0556667	0.840749	1.52827	0.52	0.037	1.214	0.313	0.406	0.535	0.363	0.684	0.22	O43491	EPB41L2	O43491_K160k_1_1_160_160_EPB41L2	O43491	EPB41L2	1	1	18.82	18.82	18.82	82.2	13	18.822	2	1	1	0	-190.166	-0.6	827.8	K160k	TMT18	156	(K)	PSVSkVEMQPTELVSK	(E)
O43491_K171k_1_1_171_171	0.691057	0.492825	0.509667	0.573	0.541003	0.807123	0.195333	0.322	0.287738	0.155911	-0.172	-0.149667	1.13834	1.56922	0.225	0.646	0.929	0.365	0.766	0.558	0.498	0.844	0.429	O43491	EPB41L2	O43491_K171k_1_1_171_171_EPB41L2	O43491	EPB41L2	1	1	17.34	17.34	17.34	79.7	12	99	1	1	1	0	-190.162	1.1	655.354	K171k	TMT18	161	(K)	VEMQPTELVSkER	(E)
O43491_K184k_1_1_184_184	0.997496	0.804413	0.695667	0.643	0.00563729	0.208055	0.00266667	-0.102667	0.987104	0.619362	-0.364667	-0.574333	0.016673	-0.517037	0.675	0.53	0.289	0.878	0.622	0.822	0.647	0.693	0.793	O43491	EPB41L2	O43491_K184k_1_1_184_184_EPB41L2	O43491	EPB41L2	1	1	14.14	14.14	14.14	74.7	12	14.144	2	1	1	0	-190.167	-1.5	700.046	K184k	TMT18	179	(K)	ETQEDkLEGGAAK	(R)
O43491_K195k_1_1_195_195	0.56632	0.45607	0.622	0.767833	0.84554	0.983776	0.246667	0.538333	0.142712	0.103806	-0.120667	0.0666667	1.6245	1.8394	0.62	0.332	1.695	0.544	0.678	0.818	0.74	0.873	0.543	O43491	EPB41L2	O43491_K195k_1_1_195_195_EPB41L2	O43491	EPB41L2	1	2	13.87	9.98	13.87	73.8	9	13.865	2	1	1	0	-190.166	-0.7	681.052	K195k	TMT18	193	(R)	ETkEVQTNELK	(A)
O43491_K270k_1_1_270_270	0.668919	0.420557	0.543667	0.749333	0.595896	1.46576	0.222	0.633333	0.253574	0.034217	-0.145333	0.161667	1.22965	2.55838	0.613	0.196	1.536	0.489	0.468	0.635	0.861	0.969	0.693	O43491	EPB41L2	O43491_K270k_1_1_270_270_EPB41L2	O43491	EPB41L2	1	3	30.44	28.01	28.13	97.7	18	14.941	2	1	1	0	-190.168	-1	812.678	K270k	TMT18	257	(K)	DYFGLLFQESPEQkNWLDPAK	(E)
O43491_K505k_1_1_505_505	0.807398	0.962807	0.5495	0.629167	0.341334	0.0355015	-0.139667	0.0196667	0.455686	0.921507	-0.507	-0.452	-0.783664	0.101745	0.768	0.341	0.768	0.749	0.312	0.585	0.542	0.712	0.437	O43491	EPB41L2	O43491_K505k_1_1_505_505_EPB41L2	O43491	EPB41L2	1	1	15.53	15.51	15.66	87.7	9	2.923	2	1	1	0	-190.165	-0.4	639.387	K505k	TMT18	497	(R)	LVSPEQPPkAK	(F)
O43491_K601k_1_1_601_601	0.367568	0.409556	0.432833	0.493	1.45161	1.87202	0.492333	0.612667	0.0353503	0.0134271	0.125	0.141	2.52546	3.17365	0.277	0.041	1.107	0.242	0.532	1.044	0.461	0.688	0.603	O43491	EPB41L2	O43491_K601k_1_1_601_601_EPB41L2	O43491	EPB41L2	1	1	13.95	9.53	13.15	81.4	9	13.151	2	1	1	0	-190.166	-0.7	561.085	K601k	TMT18	598	(R)	SPTkAPHLQLIEGK	(K)
O43491_K652k_1_1_652_652	0.406865	0.422764	0.290333	0.297	1.31782	1.35814	0.442667	0.456	0.0481042	0.0438391	0.0753333	-0.0156667	2.32845	2.39811	0.128	0.283	0.489	-0.204	0.729	0.497	0.309	0.683	0.403	O43491	EPB41L2	O43491_K652k_1_1_652_652_EPB41L2	O43491	EPB41L2	1	1	4.72	4.72	4.72	49.3	8	99	1	1	1	0	-190.164	0.3	397.479	K652k	TMT18	644	(K)	HQASISELkR	(N)
O43491_K946k_1_1_946_946	0.556538	0.471346	0.398667	0.440167	0.868026	0.900648	0.376667	0.459667	0.135511	0.125705	0.00933333	-0.012	1.65888	1.7132	0.43	-0.303	0.989	0.504	0.6	0.574	0.587	0.375	0.646	O43491	EPB41L2	O43491_K946k_1_1_946_946_EPB41L2	O43491	EPB41L2	1	1	6.55	6.55	6.55	45.4	9	99	1	1	1	0	-190.179	-10	489.276	K946k	TMT18	944	(K)	TVkGGISETR	(I)
O43491_K995k_1_1_995_995	0.410327	0.770333	0.25	0.0865	1.29244	0.250409	0.513333	0.186333	0.0509992	0.561812	0.146	-0.285333	2.2911	0.605671	-0.272	-0.18	0.414	0.432	0.299	0.5	0.721	0.552	-0.427	O43491	EPB41L2	O43491_K995k_1_1_995_995_EPB41L2	O43491	EPB41L2	1	1	15.11	15.11	15.11	74.4	13	99	1	1	1	0	-190.166	-0.6	701.357	K995k	TMT18	991	(R)	VVVHkETELAEEGED	(-)
P11171_K91k_1_1_91_91	0.716092	0.44273	1.0525	1.26117	0.493011	1.06514	0.271667	0.689	0.321358	0.0860716	-0.0956667	0.217333	1.05666	1.96177	0.727	0.725	2.17	1.298	0.891	1.671	1.003	1.822	0.825	P11171	EPB41	P11171_K91k_1_1_91_91_EPB41	P11171	EPB41	1	1	11.39	11.39	11.39	71.5	7	11.391	2	1	1	0	-190.166	-0.8	524.795	K91k	TMT18	89	(K)	RPkSQVSEEEGK	(E)
P11171_K185k_1_1_185_185	0.769767	0.409556	0.273833	0.751	0.407595	1.89618	-0.166333	0.788	0.391206	0.0127005	-0.533667	0.316333	-0.906112	3.21103	0.263	0.201	1.484	0.607	-0.038	0.371	0.239	1.276	0.675	P11171	EPB41	P11171_K185k_1_1_185_185_EPB41	P11171	EPB41	1	1	18.72	15.9	18.72	91	10	18.724	2	1	1	0	-190.164	0.2	666.045	K185k	TMT18	182	(K)	IEVkEESPQSK	(A)
P11171_K361k_1_1_361_361	0.915847	0.556893	0.325833	0.450333	0.164925	0.598896	0.081	0.33	0.68403	0.251828	-0.286333	-0.141667	0.422065	1.23684	0.512	0.09	1.138	0.254	0.093	0.598	0.408	0.551	0.157	P11171	EPB41	P11171_K361k_1_1_361_361_EPB41	P11171	EPB41	1	1	14.31	12.68	14.31	79.3	9	6.982	2	1	1	0	-190.167	-1.3	708.071	K361k	TMT18	355	(K)	LAPNQTkELEEK	(V)
P11388-4_K506k_1_1_506_506	0.51809	0.858846	0.4495	0.3345	0.961428	0.14423	0.355667	0.125667	0.109288	0.717415	-0.0116667	-0.346	1.80032	0.375229	0.219	-0.048	1.012	0.644	0.579	0.657	0.646	0.444	-0.264	P11388	TOP2A	P11388-4_K506k_1_1_506_506_TOP2A	P11388-4	TOP2A	1	1	11	8.96	10.73	73.6	7	2.551	2	1	1	0	-190.164	-0.1	551.01	K506k	TMT18	500	(K)	AQVQLNkK	(C)
P11388-4_K601k_1_1_601_601	0.762596	0.520472	0.187833	0.2485	0.417955	0.705524	0.255667	0.377	0.381984	0.197004	-0.111667	-0.0946667	0.924775	1.40951	0.481	0.039	0.804	-0.34	0.806	0.06	0.081	0.108	0.399	P11388	TOP2A	P11388-4_K601k_1_1_601_601_TOP2A	P11388-4	TOP2A	1	1	13.96	12.39	13.96	78.5	9	13.96	2	1	1	0	-190.167	-1.3	655.013	K601k	TMT18	601	(K)	kNYEDEDSLK	(T)
P11388-4_K610k_1_1_610_610	0.917611	0.960494	-0.272	-0.239833	0.162295	0.0386731	-0.0893333	-0.025	0.688184	0.914802	-0.456667	-0.496667	-0.416144	-0.110475	0.147	-0.439	0.039	-0.39	-0.42	-0.036	-0.494	-0.355	-0.441	P11388	TOP2A	P11388-4_K610k_1_1_610_610_TOP2A	P11388-4	TOP2A	1	1	13.37	13.37	13.37	67.4	10	99	1	1	1	0	-190.169	-2.8	634.322	K610k	TMT18	602	(K)	NYEDEDSLkTLR	(Y)
P11388-4_K713k_1_1_713_713	0.984932	0.620377	0.0348333	0.15	0.0338514	0.469101	0.0243333	0.254667	0.925015	0.339546	-0.343	-0.217	0.0971099	1.01675	0.422	0.11	0.073	-0.464	-0.167	-0.021	0.329	0.456	0.303	P11388	TOP2A	P11388-4_K713k_1_1_713_713_TOP2A	P11388-4	TOP2A	1	1	12.71	12.71	12.71	83.3	7	99	1	1	1	0	-190.164	0.1	493.252	K713k	TMT18	707	(K)	EYFADMkR	(H)
P11388-4_K1030k_1_1_1030_1030	0.818362	0.477689	0.2045	0.1275	0.322804	0.872963	-0.145	-0.299	0.47555	0.133979	-0.512333	-0.770667	-0.748358	-1.67083	0.125	0.437	-0.004	0.269	-0.089	0.011	0.474	0.152	-0.214	P11388	TOP2A	P11388-4_K1030k_1_1_1030_1030_TOP2A	P11388-4	TOP2A	1	1	17.72	17.72	17.72	75.6	15	99	1	1	1	0	-190.148	5.5	988.194	K1030k	TMT18	1018	(K)	EQVLEPMLNGTEkTPPLITDYR	(E)
P11388-4_K1139k_1_1_1139_1139	0.829257	0.983746	0.1165	0.194167	0.30681	0.0150035	-0.168333	-0.013	0.493389	0.966043	-0.535667	-0.484667	-0.717465	-0.0439464	0.115	0.388	0.761	0.099	0.346	0.222	-0.471	0.236	-0.434	P11388	TOP2A	P11388-4_K1139k_1_1_1139_1139_TOP2A	P11388-4	TOP2A	1	1	5.92	4.32	5.76	65.6	7	5.763	2	1	1	0	-190.165	-0.3	595.697	K1139k	TMT18	1135	(R)	FILEkIDGK	(I)
P11388-4_K1143k_1_1_1143_1143	0.939417	0.882627	0.123333	0.1415	0.121554	0.118977	-0.157333	-0.121	0.755868	0.760366	-0.524667	-0.592667	-0.321715	-0.315816	0.339	0.723	0.6	-0.456	0.456	0.757	-1.079	-0.592	0.235	P11388	TOP2A	P11388-4_K1143k_1_1_1143_1143_TOP2A	P11388-4	TOP2A	1	1	4.78	4.78	4.78	49.3	9	4.777	2	1	1	0	-190.164	0.3	622.383	K1143k	TMT18	1140	(K)	IDGkIIIENK	(P)
P11388-4_K1156k_1_1_1156_1156	0.810929	0.636235	0.441167	0.2885	0.335625	0.440124	0.127	-0.178333	0.461716	0.362975	-0.240333	-0.65	0.772841	-0.965682	0.617	0.244	0.042	0.272	0.423	0.599	0.492	0.185	0.371	P11388	TOP2A	P11388-4_K1156k_1_1_1156_1156_TOP2A	P11388-4	TOP2A	1	1	10.46	10.46	10.46	74.5	8	99	1	1	1	0	-190.163	0.6	510.662	K1156k	TMT18	1153	(K)	ELIkVLIQR	(G)
P11388-4_K1240k_1_1_1240_1240	0.979694	0.796519	0.271	0.212667	0.0452217	0.216295	-0.024	-0.140667	0.901111	0.607722	-0.391333	-0.612333	-0.128234	-0.534589	0.487	0.35	0.595	0.012	0.427	0.311	0.039	-0.337	0.169	P11388	TOP2A	P11388-4_K1240k_1_1_1240_1240_TOP2A	P11388-4	TOP2A	1	2	16.17	10.08	9.52	88.3	8	99	1	1	1	0	-190.164	0.3	517.288	K1240k	TMT18	1233	(K)	EQELDTLkR	(K)
Q02880_K117k_1_1_117_117	0.741385	0.541152	0.328667	0.123333	0.455249	0.642857	0.171333	-0.239333	0.350551	0.227585	-0.196	-0.711	0.991	-1.30877	0.137	0.122	-0.013	0.47	0.267	0.372	0.604	-0.154	0.178	Q02880	TOP2B	Q02880_K117k_1_1_117_117_TOP2B	Q02880	TOP2B	1	1	19.55	19.55	11.34	90.4	13	99	1	1	1	0	-190.159	2.6	722.063	K117k	TMT18	105	(K)	IFDEILVNAADNkQR	(D)
Q02880_K152k_1_1_152_152	0.325498	0.457791	0.355667	0.3375	1.61145	0.954886	0.471333	0.435	0.024465	0.110947	0.104	-0.0366667	2.76204	1.7957	0.254	0.102	0.914	0.004	0.558	0.825	0.391	0.696	0.055	Q02880	TOP2B	Q02880_K152k_1_1_152_152_TOP2B	Q02880	TOP2B	1	2	17.22	13.65	14.24	80.1	10	5.496	2	1	1	0	-190.163	0.4	490.049	K152k	TMT18	145	(K)	GIPVVEHkVEK	(V)
Q02880_K297k_1_1_297_297	0.659547	0.845239	-0.190667	0.0553333	0.613498	0.15878	-0.358	0.134	0.243502	0.693778	-0.725333	-0.337667	-1.2585	0.408546	0.532	-0.445	0.436	-0.122	-0.733	-0.016	-0.36	0.392	-0.461	Q02880	TOP2B	Q02880_K297k_1_1_297_297_TOP2B	Q02880	TOP2B	1	1	13.19	13.19	13.19	82.9	8	2.951	2	1	1	0	-190.169	-2.3	651.37	K297k	TMT18	290	(R)	SYVDLYVkDK	(L)
Q02880_K308k_1_1_308_308	0.685444	0.480824	0.179333	0.102833	0.554027	0.851281	-0.177333	-0.330333	0.279237	0.140838	-0.544667	-0.802	-1.1602	-1.6375	0.218	0.249	0.033	0.337	0.103	0.243	-0.074	0.204	-0.424	Q02880	TOP2B	Q02880_K308k_1_1_308_308_TOP2B	Q02880	TOP2B	1	3	31.36	31.36	31.36	92.3	16	99	1	1	1	0	-190.168	-1.6	607.089	K308k	TMT18	300	(K)	LDETGVALkVIHELANER	(W)
Q02880_K407k_1_1_407_407	0.472694	0.801794	0.175833	0.0516667	1.09525	0.211316	0.346333	0.098	0.0803066	0.61473	-0.021	-0.373667	2.00007	0.524001	0.162	-0.198	0.26	0.044	0.364	0.529	0.154	0.172	-0.13	Q02880	TOP2B	Q02880_K407k_1_1_407_407_TOP2B	Q02880	TOP2B	1	1	18.43	18.43	18.43	91.1	12	8.956	2	1	1	0	-190.16	1.8	730.402	K407k	TMT18	400	(K)	ENMTLQPkSFGSK	(C)
Q02880_K446k_1_1_446_446	0.843739	0.813229	0.292667	0.286333	0.286919	0.198013	0.133333	0.120667	0.516512	0.633851	-0.234	-0.351	0.678467	0.495429	0.253	0.012	0.829	0.413	0.652	0.34	0.086	0.044	0.167	Q02880	TOP2B	Q02880_K446k_1_1_446_446_TOP2B	Q02880	TOP2B	1	1	11.73	6.9	7.01	69.6	7	2.607	2	1	1	0	-190.163	1	551.67	K446k	TMT18	440	(K)	AQTQLNkK	(C)
Q02880_K540k_1_1_540_540	0.894216	0.714158	0.213167	0.277333	0.201205	0.326829	0.077	0.205333	0.629209	0.471163	-0.290333	-0.266333	0.501861	0.756947	0.344	0.134	0.919	0.046	0.163	0.324	0.268	0.359	-0.138	Q02880	TOP2B	Q02880_K540k_1_1_540_540_TOP2B	Q02880	TOP2B	1	1	11.43	11.43	11.43	76.7	7	1.941	2	1	1	0	-190.163	0.7	557.687	K540k	TMT18	534	(K)	IVGLQYkK	(S)
Q02880_K550k_1_1_550_550	0.590019	0.995322	0.24	0.123667	0.779649	0.0053252	0.236	0.00333333	0.166093	0.987813	-0.131333	-0.468333	1.52282	0.015767	-0.021	0.114	0.264	0.273	0.24	0.447	0.387	0.367	-0.255	Q02880	TOP2B	Q02880_K550k_1_1_550_550_TOP2B	Q02880	TOP2B	1	2	23.78	23.78	23.78	94.7	11	99	1	1	1	0	-190.164	0	605.985	K550k	TMT18	542	(K)	SYDDAESLkTLR	(Y)
Q02880_K600k_1_1_600_600	0.982553	0.764739	-0.2635	-0.345167	0.0381194	0.257116	0.0243333	-0.139	0.915969	0.553203	-0.343	-0.610667	0.108874	-0.619365	0.068	-0.23	-0.461	-0.665	-0.481	-0.255	-0.018	-0.222	-0.561	Q02880	TOP2B	Q02880_K600k_1_1_600_600_TOP2B	Q02880	TOP2B	1	2	29.53	29.53	29.53	93.3	15	4.424	2	1	1	0	-190.167	-1	635.369	K600k	TMT18	588	(K)	HGFLEEFITPIVkASK	(N)
Q02880_K605k_1_1_605_605	0.812666	0.729488	-0.104333	-0.102	0.331464	0.305975	0.172	0.176667	0.466161	0.494339	-0.195333	-0.295	0.764921	0.71664	0.091	-0.093	0.372	-0.569	0.2	0.076	-0.331	-0.204	-0.209	Q02880	TOP2B	Q02880_K605k_1_1_605_605_TOP2B	Q02880	TOP2B	1	1	24.27	21.4	19.63	91.8	15	23.56	2	1	1	0	-190.163	0.6	961.501	K605k	TMT18	604	(K)	NkQELSFYSIPEFDEWK	(K)
Q02880_K627k_1_1_627_627	0.758472	0.865424	0.0803333	0.0216667	0.425841	0.138122	0.217333	0.1	0.37511	0.727576	-0.15	-0.371667	0.9389	0.361048	0.215	-0.53	0.376	0.23	0.3	0.018	0.249	0.171	-0.332	Q02880	TOP2B	Q02880_K627k_1_1_627_627_TOP2B	Q02880	TOP2B	1	1	13.04	13.04	9.51	68.6	8	9.513	2	1	1	0	-190.164	0.3	469.773	K627k	TMT18	622	(K)	HIENQkAWK	(I)
Q02880_K635k_1_1_635_635	0.867426	0.474008	-0.1295	-0.0118333	0.245029	0.889775	0.101	0.336333	0.568815	0.128892	-0.266333	-0.135333	0.59403	1.69658	-0.05	-0.226	0.494	-0.264	0.173	-0.248	-0.162	0.037	-0.062	Q02880	TOP2B	Q02880_K635k_1_1_635_635_TOP2B	Q02880	TOP2B	1	2	10.8	10.8	10.8	65.9	9	10.802	2	1	1	0	-190.167	-1.5	637.698	K635k	TMT18	633	(K)	YYkGLGTSTAK	(E)
Q02880_K643k_1_1_643_643	0.605286	0.837764	0.1845	0.1065	0.746758	0.168128	0.259667	0.103667	0.17916	0.679004	-0.107667	-0.368	1.47149	0.429626	-0.046	-0.149	0.359	0.359	0.365	0.333	0.245	0.39	-0.274	Q02880	TOP2B	Q02880_K643k_1_1_643_643_TOP2B	Q02880	TOP2B	1	1	9.26	9.26	9.26	58.7	10	9.263	2	1	1	0	-190.164	0	595.684	K643k	TMT18	636	(K)	GLGTSTAkEAK	(E)
Q02880_K646k_1_1_646_646	0.848309	0.432283	-0.0268333	0.2345	0.277206	1.1711	-0.186333	0.336333	0.528195	0.0674376	-0.553667	-0.135333	-0.659176	2.12001	0.12	-0.017	0.478	0.096	-0.398	0.573	-0.535	0.455	0.275	Q02880	TOP2B	Q02880_K646k_1_1_646_646_TOP2B	Q02880	TOP2B	1	1	10.81	10.81	10.81	59.6	10	99	1	1	1	0	-190.164	0	602.96	K646k	TMT18	644	(K)	EAkEYFADMER	(H)
Q02880_K914k_1_1_914_914	0.760385	0.583229	-0.061	-0.0223333	0.422758	0.540559	0.156	0.233333	0.377782	0.288032	-0.211333	-0.238333	0.933386	1.1395	-0.069	-0.022	0.44	-0.326	-0.117	-0.044	0.212	-0.068	-0.089	Q02880	TOP2B	Q02880_K914k_1_1_914_914_TOP2B	Q02880	TOP2B	1	1	18.44	18.44	18.44	80.5	13	2.811	2	1	1	0	-190.166	-0.5	713.882	K914k	TMT18	900	(R)	MLDGLDPHPMLPNYkNFK	(G)
Q02880_K1079k_1_1_1079_1079	0.61044	0.989354	0.306833	0.138167	0.734694	0.0102087	0.331667	-0.00566667	0.184207	0.976768	-0.0356667	-0.477333	1.45255	-0.0300611	0.305	-0.112	0.165	0.23	0.417	0.112	0.889	0.29	-0.049	Q02880	TOP2B	Q02880_K1079k_1_1_1079_1079_TOP2B	Q02880	TOP2B	1	1	7.85	7.31	7.85	70.1	7	7.848	2	1	1	0	-190.166	-0.8	600.04	K1079k	TMT18	1075	(R)	FILEkIQGK	(I)
Q02880_K1083k_1_1_1083_1083	0.514353	0.892882	0.2275	0.102333	0.966994	0.107292	0.293667	0.0433333	0.107896	0.781102	-0.0736667	-0.428333	1.80869	0.287584	0.055	0.097	0.168	0.09	0.125	0.503	0.495	0.137	0.067	Q02880	TOP2B	Q02880_K1083k_1_1_1083_1083_TOP2B	Q02880	TOP2B	1	1	10.07	5.01	6.58	60.3	8	99	1	1	1	0	-190.163	0.8	530.648	K1083k	TMT18	1080	(K)	IQGkITIENR	(S)
Q02880_K1214k_1_1_1214_1214	0.640787	0.857545	0.228333	0.395167	0.665837	0.146159	-0.240667	0.093	0.215856	0.714235	-0.608	-0.378667	-1.34322	0.379683	0.659	0.26	0.777	0.127	0.034	0.177	0.113	0.523	0.025	Q02880	TOP2B	Q02880_K1214k_1_1_1214_1214_TOP2B	Q02880	TOP2B	1	2	18.17	14.94	18.17	86.4	11	8.711	2	1	1	0	-190.166	-1	681.058	K1214k	TMT18	1205	(R)	EDVLAGMSGkAIK	(G)
Q02880_K1250k_1_1_1250_1250	0.33888	0.806323	0.285833	0.147333	1.55668	0.206059	0.371	0.094	0.0277538	0.622215	0.00366667	-0.377667	2.68075	0.512762	0.103	0.045	0.483	0.153	0.495	0.442	0.477	0.095	0.005	Q02880	TOP2B	Q02880_K1250k_1_1_1250_1250_TOP2B	Q02880	TOP2B	1	1	7.71	7.71	7.71	48.3	11	7.707	2	1	1	0	-190.162	0.8	737.429	K1250k	TMT18	1242	(R)	IIPEITAMkADASK	(K)
O95602_K31k_1_1_31_31	0.95066	0.456511	0.152167	0.342167	0.0968775	0.966184	-0.0536667	0.326333	0.80006	0.108098	-0.421	-0.145333	-0.261791	1.81281	0.248	0.248	0.715	0.041	0.448	-0.258	0.186	0.515	0.286	O95602	POLR1A	O95602_K31k_1_1_31_31_POLR1A	O95602	POLR1A	1	2	15.29	15.29	15.29	74.6	8	99	1	1	1	0	-190.165	-0.4	410.238	K31k	Hydrogen	28	(K)	LSVkSITNPR	(Y)
O95602_K190k_1_1_190_190	0.0673561	0.409556	-0.356833	-0.0378333	3.68838	2.03262	-1.33567	-0.697667	0.000204937	0.0092765	-1.703	-1.16933	-6.39626	-3.42428	0.293	0.368	-0.205	0.272	-0.708	-0.912	-1.454	-0.183	-0.772	O95602	POLR1A	O95602_K190k_1_1_190_190_POLR1A	O95602	POLR1A	1	2	12.86	12.86	12.86	67.2	7	12.865	2	1	1	0	-190.168	-2	610.048	K190k	TMT18	189	(K)	SkLIALFWK	(A)
O95602_K222k_1_1_222_222	0.586597	0.742582	-0.239	0.0333333	0.787827	0.288819	-0.428667	0.116	0.162994	0.514257	-0.796	-0.355667	-1.53552	0.682959	-0.044	0.163	0.154	-0.193	0.009	-1.092	-0.277	0.127	-0.007	O95602	POLR1A	O95602_K222k_1_1_222_222_POLR1A	O95602	POLR1A	1	1	14.93	14.93	14.93	60.4	13	99	1	1	1	0	-190.163	0.4	460.652	K222k	TMT18	218	(K)	EHNSkLTITFPAMVHR	(T)
O95602_K252k_1_1_252_252	0.592175	0.946029	-0.892167	-0.646333	0.775199	0.0516176	-0.447667	0.044	0.167803	0.887937	-0.815	-0.427667	-1.5159	0.145554	-1.175	-0.366	-0.821	-0.464	-1.149	-0.632	-1.567	-0.955	-0.097	O95602	POLR1A	O95602_K252k_1_1_252_252_POLR1A	O95602	POLR1A	1	2	28.17	28.17	28.17	94	14	99	1	1	1	0	-190.166	-0.7	687.369	K252k	TMT18	239	(K)	DSEPLGIEEAQIGkR	(G)
O95602_K573k_1_1_573_573	0.798682	0.939862	-0.005	0.0501667	0.357075	0.057474	-0.138667	-0.0283333	0.439465	0.876044	-0.506	-0.5	-0.813271	-0.161145	-0.039	0.027	0.238	0.205	-0.321	0.093	0.005	-0.136	0.006	O95602	POLR1A	O95602_K573k_1_1_573_573_POLR1A	O95602	POLR1A	1	2	12.87	9.88	9.93	77.1	8	99	1	1	1	0	-190.164	-0.1	505.646	K573k	TMT18	568	(R)	ILPEEkVLR	(L)
O95602_K669k_1_1_669_669	0.893373	0.760177	-0.961	-0.933833	0.203524	0.265411	0.155333	0.209667	0.625858	0.542737	-0.212	-0.262	0.506848	0.636182	-1.437	-0.436	-1.281	-1.243	-0.703	-0.588	-1.359	-0.33	-0.876	O95602	POLR1A	O95602_K669k_1_1_669_669_POLR1A	O95602	POLR1A	1	1	14.03	10.2	14.03	77.7	9	14.028	2	1	1	0	-190.165	-0.4	607.4	K669k	TMT18	668	(R)	VkLLSPSILK	(P)
O95602_K677k_1_1_677_677	0.972772	0.48613	0.287	0.116833	0.0581384	0.831115	0.0273333	-0.313	0.874705	0.147532	-0.34	-0.784667	0.162781	-1.60639	0.287	0.138	-0.359	0.395	0.265	0.117	0.52	0.119	0.121	O95602	POLR1A	O95602_K677k_1_1_677_677_POLR1A	O95602	POLR1A	1	1	15.48	15.48	15.48	65.9	13	15.476	2	1	1	0	-190.161	1.3	840.514	K677k	TMT18	670	(K)	LLSPSILkPFPLWTGK	(Q)
O95602_K718k_1_1_718_718	0.151725	0.456724	0.0961667	-0.029	2.67255	0.962691	0.682333	0.432	0.00212543	0.108971	0.315	-0.0396667	4.44443	1.80752	-0.172	-0.364	0.655	-0.199	0.306	0.584	0.422	0.129	-0.223	O95602	POLR1A	O95602_K718k_1_1_718_718_POLR1A	O95602	POLR1A	1	2	9.69	9.69	9.69	62.5	7	99	1	1	1	0	-190.165	-0.7	468.935	K718k	TMT18	715	(K)	AWVkETPR	(S)
O95602_K805k_1_1_805_805	0.716175	0.422836	-0.0745	-0.1825	0.491904	1.33503	-0.184333	-0.400333	0.322178	0.0462347	-0.551667	-0.872	-1.05476	-2.36376	-0.1	-0.088	-0.411	0.241	-0.268	-0.281	0.049	-0.388	-0.349	O95602	POLR1A	O95602_K805k_1_1_805_805_POLR1A	O95602	POLR1A	1	1	22.14	21.55	19.16	89.9	12	3.746	2	1	1	0	-190.16	1.9	746.785	K805k	TMT18	794	(R)	GFTLGVEDILVkPK	(A)
O95602_K864k_1_1_864_864	0.853427	0.573254	-1.38467	-2.17967	0.266983	0.559949	-0.376	-1.966	0.540776	0.275455	-0.743333	-2.43767	-0.63869	-1.17211	-0.815	-0.907	-7.781	-1.868	-0.531	-3.002	-1.185	-1.193	-0.514	O95602	POLR1A	O95602_K864k_1_1_864_864_POLR1A	O95602	POLR1A	1	1	12.39	12.39	12.39	78.8	8	3.991	2	1	1	0	-190.166	-1	665.04	K864k	TMT18	857	(R)	DFNMIDLkFK	(E)
O95602_K981k_1_1_981_981	0.662877	0.676271	-0.415333	-0.7575	0.608891	0.379807	0.386	-0.298333	0.246098	0.417054	0.0186667	-0.77	1.25097	-0.856531	-1.309	-0.436	-1.341	-0.08	-0.092	-0.511	-0.064	-0.897	-0.482	O95602	POLR1A	O95602_K981k_1_1_981_981_POLR1A	O95602	POLR1A	1	2	22.12	22.12	16.7	89.4	11	99	1	1	1	0	-190.165	-0.6	565.318	K981k	TMT18	973	(R)	EGLVDTAVkTSR	(S)
O95602_K1101k_1_1_1101_1101	0.820786	0.729134	-1.19483	-0.965667	0.320384	0.30661	-0.213667	0.244667	0.478208	0.493617	-0.581	-0.227	-0.743708	0.717877	-0.976	-0.683	-0.201	-1.605	-0.841	-1.461	-1.603	-1.014	-1.315	O95602	POLR1A	O95602_K1101k_1_1_1101_1101_POLR1A	O95602	POLR1A	1	2	12.47	12.47	9.4	79.6	8	4.661	2	1	1	0	-190.164	-0.1	574.697	K1101k	TMT18	1096	(K)	IQEAVkALK	(L)
O95602_K1104k_1_1_1104_1104	0.640557	0.718424	-1.2235	-1.1485	0.666109	0.321118	-0.473	-0.323	0.21572	0.4774	-0.840333	-0.794667	-1.34366	-0.745974	-1.139	-0.622	-2.384	-1.2	-0.617	-1.926	-1.837	-0.865	-0.681	O95602	POLR1A	O95602_K1104k_1_1_1104_1104_POLR1A	O95602	POLR1A	1	2	10.73	8.51	7.56	75.1	8	99	1	1	1	0	-190.164	-0.1	493.281	K1104k	TMT18	1102	(K)	ALkLESENR	(N)
O95602_K1184k_1_1_1184_1184	0.972581	0.722179	-0.257833	-0.3975	0.0589177	0.316658	-0.043	-0.322333	0.873137	0.482328	-0.410333	-0.794	-0.164839	-0.737371	-0.641	-0.004	-1.571	-0.064	0.164	-0.335	-0.667	-0.374	0.269	O95602	POLR1A	O95602_K1184k_1_1_1184_1184_POLR1A	O95602	POLR1A	1	1	12.27	12.27	12.27	67.2	10	99	1	1	1	0	-190.165	-0.7	582.306	K1184k	TMT18	1181	(K)	SYEkSELSLDR	(L)
O95602_K1199k_1_1_1199_1199	0.915033	0.946831	-0.720833	-0.697167	0.165766	0.0510671	-0.0776667	-0.0303333	0.682706	0.889064	-0.445	-0.502	-0.423956	-0.144079	-0.758	-0.75	-0.745	-0.538	-1.052	-0.509	-0.718	-0.358	-1.034	O95602	POLR1A	O95602_K1199k_1_1_1199_1199_POLR1A	O95602	POLR1A	1	2	15.66	15.66	15.66	81.9	8	99	1	1	1	0	-190.163	0.9	535.325	K1199k	TMT18	1194	(R)	TLLQLkWQR	(S)
O95602_K1348k_1_1_1348_1348	0.186894	0.421067	-0.922833	-0.714667	2.3773	1.40449	-1.24767	-0.831333	0.00419468	0.0394016	-1.615	-1.303	-3.94897	-2.46706	-0.211	0.329	-1.452	-1.015	-1.338	-1.632	-1.67	-1.03	-0.909	O95602	POLR1A	O95602_K1348k_1_1_1348_1348_POLR1A	O95602	POLR1A	1	1	11.87	11.87	11.87	76.7	8	11.874	2	1	1	0	-190.166	-1	660.061	K1348k	TMT18	1346	(R)	FFkLLMESIK	(K)
O95602_K1574k_1_1_1574_1574	0.760477	0.431563	-0.293333	-0.403	0.421444	1.19935	-0.142	-0.361333	0.378927	0.06319	-0.509333	-0.833	-0.931032	-2.16207	-0.408	-0.096	-0.507	-0.163	-0.407	-0.353	-0.333	-0.571	-0.673	O95602	POLR1A	O95602_K1574k_1_1_1574_1574_POLR1A	O95602	POLR1A	1	2	24.97	19.9	18.71	89.5	17	18.712	2	1	1	0	-190.16	1.5	974.887	K1574k	TMT18	1572	(K)	NEkELVLNTEGINLPELFK	(Y)
O95602_K1716k_1_1_1716_1716	0.806496	0.528398	-0.5765	-0.643333	0.343629	0.679028	-0.255	-0.388667	0.453285	0.209398	-0.622333	-0.860333	-0.788002	-1.36715	-0.451	-0.195	-0.818	-0.701	-0.195	-1.47	-0.447	-1.378	-0.317	O95602	POLR1A	O95602_K1716k_1_1_1716_1716_POLR1A	O95602	POLR1A	1	2	17.57	17.57	17.57	86.3	9	99	1	1	1	0	-190.163	0.4	612.022	K1716k	TMT18	1708	(R)	GGTGLFELkQPLR	(-)
P33992_K54k_1_1_54_54	0.907296	0.755036	0.0308333	-0.1035	0.178117	0.271448	0.104333	-0.164333	0.663565	0.535245	-0.263	-0.636	0.451481	-0.64834	-0.29	0.162	-0.159	0.064	-0.084	-0.198	0.531	0.238	-0.636	P33992	MCM5	P33992_K54k_1_1_54_54_MCM5	P33992	MCM5	1	1	10.36	3.75	10.36	69.7	6	99	1	1	1	0	-190.165	-0.7	479.932	K54k	TMT18	49	(R)	TGFTFkYR	(D)
P33992_K104k_1_1_104_104	0.962204	0.508861	0.317833	0.0975	0.0753009	0.756393	-0.0463333	-0.487	0.840812	0.175229	-0.413667	-0.958667	-0.207451	-1.48997	-0.02	0.251	-0.806	0.792	0.169	0.437	0.278	0.146	0.222	P33992	MCM5	P33992_K104k_1_1_104_104_MCM5	P33992	MCM5	1	1	28.03	28.03	28.03	85.2	18	99	1	1	1	0	-190.181	-5.4	630.337	K104k	TMT18	91	(K)	QPAEHLQLLEEAAkEVADEVTRPR	(P)
P33992_K129k_1_1_129_129	0.931105	0.589648	0.4055	0.296833	0.139532	0.526536	-0.0623333	-0.279667	0.725218	0.297484	-0.429667	-0.751333	-0.364029	-1.11574	0.276	0.478	-0.352	0.556	0.228	0.28	0.615	0.255	0.568	P33992	MCM5	P33992_K129k_1_1_129_129_MCM5	P33992	MCM5	1	2	26.21	23.56	19.24	90.3	18	99	1	1	1	0	-190.155	3	751.897	K129k	TMT18	115	(R)	PSGEEVLQDIQVMLkSDASPSSIR	(S)
P33992_K150k_1_1_150_150	0.956295	0.432283	0.542833	0.240333	0.0861027	1.16644	-0.0483333	-0.653333	0.820158	0.0681648	-0.415667	-1.125	-0.234896	-2.11307	0.186	0.738	-0.739	0.777	0.38	0.447	0.729	0.304	0.176	P33992	MCM5	P33992_K150k_1_1_150_150_MCM5	P33992	MCM5	1	1	19.68	19.68	19.68	71.9	14	99	1	1	1	0	-190.17	-2.1	657.621	K150k	TMT18	142	(K)	SDMMSHLVkIPGIIIAASAVR	(A)
P33992_K337k_1_1_337_337	0.749841	0.431769	-0.096	-0.188	0.440536	1.18745	-0.206667	-0.390667	0.36263	0.0649452	-0.574	-0.862333	-0.965045	-2.14436	-0.164	0.234	-0.546	-0.048	-0.431	-0.371	0.204	-0.359	-0.245	P33992	MCM5	P33992_K337k_1_1_337_337_MCM5	P33992	MCM5	1	3	29.93	29.93	29.93	93.5	18	13.68	2	1	1	0	-190.169	-1.5	689.587	K337k	TMT18	325	(R)	LAALPNVYEVISkSIAPSIFGGTDMK	(K)
P33992_K350k_1_1_350_350	0.897251	0.802666	-0.4745	-0.561833	0.194329	0.210441	0.095	-0.0796667	0.63925	0.615969	-0.272333	-0.551333	0.486999	-0.522135	-0.48	-0.479	-0.603	-0.607	-0.16	-0.318	-0.803	-0.635	-0.567	P33992	MCM5	P33992_K350k_1_1_350_350_MCM5	P33992	MCM5	1	1	23.2	23.2	23.2	88.7	12	1.84	2	1	1	0	-190.159	2.5	725.411	K350k	TMT18	338	(K)	SIAPSIFGGTDMkK	(A)
P33992_K387k_1_1_387_387	0.735269	0.663955	-0.295167	-0.2925	0.462276	0.399906	-0.154333	-0.149	0.344924	0.398194	-0.521667	-0.620667	-1.00332	-0.893362	-0.365	-0.148	-0.512	-0.141	-0.301	-0.512	-0.304	-0.258	-0.331	P33992	MCM5	P33992_K387k_1_1_387_387_MCM5	P33992	MCM5	1	4	25.83	25.83	23.16	89.3	16	10.062	2	1	1	0	-190.165	-0.2	702.405	K387k	TMT18	373	(R)	GDINLLMLGDPGTAkSQLLK	(F)
P33992_K396k_1_1_396_396	0.665804	0.837096	-0.0896667	-0.143167	0.603291	0.168703	0.185333	0.0783333	0.249292	0.678106	-0.182	-0.393333	1.24179	0.430914	-0.131	-0.086	0.141	-0.33	-0.011	0.084	-0.064	-0.179	-0.274	P33992	MCM5	P33992_K396k_1_1_396_396_MCM5	P33992	MCM5	1	2	21.86	21.86	21.86	89.2	13	21.859	2	1	1	0	-190.16	1.7	798.772	K396k	TMT18	393	(K)	FVEkCSPIGVYTSGK	(G)
P33992_K471k_1_1_471_471	0.898732	0.564445	0.185	0.124167	0.191217	0.581932	-0.0686667	-0.190333	0.643848	0.261859	-0.436	-0.662	-0.480232	-1.20877	0.241	0.26	-0.087	0.157	0.183	0.047	0.222	0.136	0.038	P33992	MCM5	P33992_K471k_1_1_471_471_MCM5	P33992	MCM5	1	2	30.45	30.45	30.45	88.2	18	99	1	1	1	0	-190.158	1.9	801.188	K471k	TMT18	456	(R)	VAIHEAMEQQTISIAkAGITTTLNSR	(C)
P33992_K499k_1_1_499_499	0.890228	0.962399	-0.024	0.0095	0.20897	0.0362909	-0.0853333	-0.0183333	0.618059	0.919833	-0.452667	-0.49	-0.518508	-0.103923	0.142	0.057	0.009	-0.143	-0.263	-0.003	0.066	0.173	-0.181	P33992	MCM5	P33992_K499k_1_1_499_499_MCM5	P33992	MCM5	1	6	29.83	29.83	29.83	88.5	16	99	1	1	1	0	-190.168	-1.4	794.373	K499k	Hydrogen	495	(R)	WDETkGEDNIDFMPTILSR	(F)
P33992_K627k_1_1_627_627	0.934335	0.827967	-0.217	-0.230333	0.130381	0.178681	-0.0546667	-0.0813333	0.74066	0.662703	-0.422	-0.553	-0.342626	-0.453131	-0.323	-0.003	-0.41	-0.243	-0.154	-0.378	-0.201	-0.332	-0.071	P33992	MCM5	P33992_K627k_1_1_627_627_MCM5	P33992	MCM5	1	2	21.27	21.27	21.27	83.2	15	99	1	1	1	0	-190.167	-1.3	789.415	K627k	TMT18	626	(K)	MkLQPFATEADVEEALR	(L)
P33992_K696k_1_1_696_696	0.435843	0.552056	-0.175667	-0.1535	1.21847	0.61116	-0.366	-0.321667	0.060469	0.244816	-0.733333	-0.793333	-2.18217	-1.25702	0.02	0.077	-0.891	-0.075	-0.107	-0.551	-0.418	-0.031	-0.021	P33992	MCM5	P33992_K696k_1_1_696_696_MCM5	P33992	MCM5	1	1	18.5	18.5	18.5	78.9	13	9.193	2	1	1	0	-190.173	-3.1	683.131	K696k	TMT18	683	(R)	FAIGSQVSEHSIIkDFTK	(Q)
P33992_K702k_1_1_702_702	0.404629	0.527865	-0.018	-0.149833	1.32801	0.680282	0.593333	0.329667	0.0469888	0.208794	0.226	-0.142	2.34344	1.36917	0	-0.604	0.358	-0.34	0.749	0.175	-0.088	-0.333	0.02	P33992	MCM5	P33992_K702k_1_1_702_702_MCM5	P33992	MCM5	1	2	7.71	7.71	7.71	45.9	7	7.713	2	1	1	0	-190.164	0.2	395.43	K702k	TMT18	701	(K)	QkYPEHAIHK	(V)
P23396_K7k_1_1_7_7	0.303175	0.617946	0.0256667	-0.0688333	1.69481	0.473743	0.482	0.293	0.0201924	0.335936	0.114667	-0.178667	2.88635	1.02486	-0.248	-0.252	0.686	-0.146	0.53	0.162	0.108	0.038	-0.491	P23396	RPS3	P23396_K7k_1_1_7_7_RPS3	P23396	RPS3	1	1	11.38	11.38	11.38	79.2	5	1.733	2	1	1	0	-190.164	-0.1	617.378	K7k	Acetyl	2	(M)	AVQISkK	(R)
P23396_K10k_1_1_10_10	0.646973	0.625663	0.243667	0.002	0.653065	0.460311	0.221333	-0.262	0.222298	0.346488	-0.146	-0.733667	1.32269	-1.00135	-0.05	0.157	-0.698	0.292	0.393	0.497	0.173	0.136	0.175	P23396	RPS3	P23396_K10k_1_1_10_10_RPS3	P23396	RPS3	1	2	14.53	14.53	10.09	74.9	8	10.086	2	1	1	0	-190.163	0.6	583.019	K10k	TMT18	10	(R)	kFVADGIFK	(A)
P23396_K18k_1_1_18_18	0.958108	0.597845	0.167333	0.0228333	0.0816873	0.510613	0.044	-0.245	0.828538	0.308594	-0.323333	-0.716667	0.223737	-1.08857	-0.097	0.129	-0.424	0.404	-0.011	0.121	0.458	-0.099	0.224	P23396	RPS3	P23396_K18k_1_1_18_18_RPS3	P23396	RPS3	1	3	22.71	22.71	22.71	88.4	15	99	1	1	1	0	-190.153	4.6	796.771	K18k	TMT18	11	(K)	FVADGIFkAELNEFLTR	(E)
P23396_K62k_1_1_62_62	0.157454	0.422836	0.152333	0.0113333	2.62218	1.33272	0.756	0.474	0.0023868	0.0464815	0.388667	0.00233333	4.35801	2.36032	-0.513	-0.07	0.032	-0.094	0.623	0.45	0.518	0.257	0.456	P23396	RPS3	P23396_K62k_1_1_62_62_RPS3	P23396	RPS3	1	5	17.9	17.9	17.9	72.1	8	99	1	1	1	0	-190.166	-1.1	405.886	K62k	Hydrogen	55	(R)	TQNVLGEkGR	(R)
P23396_K75k_1_1_75_75	0.384301	0.413243	0.205167	0.250333	1.38636	1.67213	0.383667	0.474	0.0410812	0.0212748	0.0163333	0.00233333	2.42932	2.86824	0.088	-0.076	0.346	0.028	0.273	0.601	0.317	0.65	0.466	P23396	RPS3	P23396_K75k_1_1_75_75_RPS3	P23396	RPS3	1	3	17.25	9.56	11.17	86.7	8	99	1	1	1	0	-190.163	0.5	487.962	K75k	TMT18	68	(R)	ELTAVVQkR	(F)
P23396_K90k_1_1_90_90	0.93098	0.618174	0.0666667	-0.120667	0.140948	0.473249	0.0593333	-0.315333	0.722857	0.336319	-0.308	-0.787	0.367318	-1.024	-0.142	0.05	-0.982	0.203	0.211	-0.037	0.115	-0.091	0.238	P23396	RPS3	P23396_K90k_1_1_90_90_RPS3	P23396	RPS3	1	2	31.77	31.77	31.77	95.3	17	99	1	1	1	0	-190.163	0.5	806.759	K90k	TMT18	77	(R)	FGFPEGSVELYAEkVATR	(G)
P23396_K108k_1_1_108_108	0.991624	0.51196	-0.377833	-0.182333	0.017438	0.733064	-0.0163333	0.374667	0.960643	0.1849	-0.383667	-0.097	-0.0509042	1.4532	-0.203	0.011	-0.058	-0.917	0.129	-0.371	-0.916	-0.112	0.185	P23396	RPS3	P23396_K108k_1_1_108_108_RPS3	P23396	RPS3	1	4	15.08	12.45	13.03	68.7	8	99	1	1	1	0	-190.165	-0.6	401.911	K108k	Hydrogen	107	(R)	YkLLGGLAVR	(R)
P23396_K141k_1_1_141_141	0.216547	0.409556	0.204667	0.288333	2.1147	2.34866	0.736	0.903333	0.00767889	0.0044806	0.368667	0.431667	3.52852	3.93507	-0.093	-0.222	0.426	-0.175	0.221	0.98	0.517	1.216	0.578	P23396	RPS3	P23396_K141k_1_1_141_141_RPS3	P23396	RPS3	1	3	15.6	10.96	15.6	91.9	8	99	1	1	1	0	-190.165	-0.2	541.305	K141k	TMT18	133	(K)	GCEVVVSGkLR	(G)
P23396_K151k_1_1_151_151	0.962271	0.940675	-0.219	-0.255333	0.0748877	0.056743	0.036	-0.0366667	0.841613	0.87752	-0.331333	-0.508333	0.206391	-0.159208	-0.43	0.024	-0.526	-0.305	-0.123	-0.35	-0.13	-0.429	0.134	P23396	RPS3	P23396_K151k_1_1_151_151_RPS3	P23396	RPS3	1	5	34.1	34.1	34.1	90.9	18	99	1	1	1	0	-190.164	-0.1	808.908	K151k	TMT18	149	(K)	SMkFVDGLMIHSGDPVNYYVDTAVR	(H)
P23396_K187k_1_1_187_187	0.281833	0.633046	-1.08317	-0.905667	1.78133	0.445621	-0.563	-0.208	0.016545	0.358409	-0.930333	-0.679667	-3.01628	-0.975433	-0.714	-0.542	-1.062	-1.149	-1.388	-1.357	-1.349	-0.79	-1.177	P23396	RPS3	P23396_K187k_1_1_187_187_RPS3	P23396	RPS3	1	4	19.22	19.22	19.22	83.7	11	19.22	2	1	1	0	-190.166	-0.9	703.078	K187k	TMT18	186	(K)	VkIMLPWDPTGK	(I)
P23396_K197k_1_1_197_197	0.86954	0.997433	0.232167	0.170833	0.241078	0.00284893	0.121	-0.00166667	0.574014	0.993462	-0.246333	-0.473333	0.58589	-0.00845897	-0.064	0.076	0.063	0.503	0.451	0.412	0.015	0.272	0.175	P23396	RPS3	P23396_K197k_1_1_197_197_RPS3	P23396	RPS3	1	3	21.05	21.05	21.05	95.1	11	10.362	2	1	1	0	-190.165	-0.3	759.109	K197k	TMT18	188	(K)	IMLPWDPTGkIGPK	(K)
P23396_K202k_1_1_202_202	0.416413	0.902403	0.396667	0.197333	1.27838	0.0961442	0.344	-0.0546667	0.0526772	0.801412	-0.0233333	-0.526333	2.27041	-0.260179	0.217	0.07	0.543	0.387	0.552	0.612	0.542	-0.024	-0.009	P23396	RPS3	P23396_K202k_1_1_202_202_RPS3	P23396	RPS3	1	1	9.68	10.34	9.68	68.2	8	9.682	2	1	1	0	-190.161	1.4	546.078	K202k	TMT18	202	(K)	kPLPDHVSIVEPK	(D)
P23396_K214k_1_1_214_214	0.427965	0.39609	0.828333	0.584833	1.24695	2.64138	-0.404667	-0.891667	0.0566308	0.00228361	-0.772	-1.36333	-2.22413	-4.43367	0.755	1.255	-0.056	1.082	0.649	0.463	0.766	0.115	0.358	P23396	RPS3	P23396_K214k_1_1_214_214_RPS3	P23396	RPS3	1	2	30.15	30.15	30.15	91.1	17	19.501	3	1	1	0	-190.16	1.2	788.256	K214k	TMT18	202	(K)	KPLPDHVSIVEPkDEILPTTPISEQK	(G)
P23396_K227k_1_1_227_227	0.625878	0.485596	0.258333	0.297333	0.702107	0.833153	0.217333	0.295333	0.198561	0.146841	-0.15	-0.176333	1.40109	1.60954	0.288	0.054	0.701	0.107	0.402	0.481	0.218	0.377	0.257	P23396	RPS3	P23396_K227k_1_1_227_227_RPS3	P23396	RPS3	1	1	22.06	22.06	22.06	82.3	19	1.156	2	1	1	0	-190.16	1.1	937.76	K227k	TMT18	215	(K)	DEILPTTPISEQkGGKPEPPAMPQPVPTA	(-)
O43242_K80k_1_1_80_80	0.913318	0.443812	-0.763333	-1.03083	0.16834	1.06005	-0.156	-0.691	0.678672	0.0870872	-0.523333	-1.16267	-0.429727	-1.95414	-1.316	-0.145	-1.807	-0.595	-0.222	-1.367	-0.935	-1.505	-0.817	O43242	PSMD3	O43242_K80k_1_1_80_80_PSMD3	O43242	PSMD3	1	1	6.34	6.34	6.34	51.2	6	6.336	2	1	1	0	-190.164	0.2	434.011	K80k	TMT18	77	(K)	EHVkQLEK	(A)
O43242_K194k_1_1_194_194	0.908199	0.915102	-0.8735	-0.727167	0.176045	0.0820874	-0.201	0.0916667	0.666737	0.827776	-0.568333	-0.38	-0.446894	0.224925	-1.49	0.177	-0.81	-1.006	-1.124	-0.302	-1.496	-0.934	-0.3	O43242	PSMD3	O43242_K194k_1_1_194_194_PSMD3	O43242	PSMD3	1	1	22	21.73	22	91.3	13	99	1	1	1	0	-190.166	-0.7	689.698	K194k	TMT18	187	(K)	ISDDLMQkISTQNR	(R)
O43242_K209k_1_1_209_209	0.359226	0.644797	-0.382167	-0.274833	1.48114	0.427669	-0.411667	-0.197	0.0330264	0.373534	-0.779	-0.668667	-2.56903	-0.943473	-0.341	-0.04	-0.721	-0.148	-0.75	-0.516	-0.498	-0.088	-0.311	O43242	PSMD3	O43242_K209k_1_1_209_209_PSMD3	O43242	PSMD3	1	1	21.71	21.71	21.71	87.8	14	99	1	1	1	0	-190.167	-1.4	558.793	K209k	TMT18	202	(R)	ALDLVAAkCYYYHAR	(V)
O43242_K223k_1_1_223_223	0.752792	0.503596	0.32	0.288167	0.435522	0.773251	-0.182667	-0.246333	0.366841	0.168558	-0.55	-0.718	-0.95615	-1.51641	0.309	0.539	0.174	0.386	0.221	-0.075	0.54	0.055	0.266	O43242	PSMD3	O43242_K223k_1_1_223_223_PSMD3	O43242	PSMD3	1	1	14.76	14.76	14.76	76.5	10	99	1	1	1	0	-190.161	1.4	638.694	K223k	TMT18	217	(R)	VYEFLDkLDVVR	(S)
O43242_K269k_1_1_269_269	0.693259	0.424295	-0.281	-0.426167	0.534957	1.28589	-0.236667	-0.527	0.291771	0.0517735	-0.604	-0.998667	-1.12815	-2.29073	-0.506	0.018	-1.034	0	-0.628	-0.446	-0.124	-0.58	-0.455	O43242	PSMD3	O43242_K269k_1_1_269_269_PSMD3	O43242	PSMD3	1	1	25.43	25.43	25.43	89.6	15	6.971	2	1	1	0	-190.165	-0.4	699.132	K269k	TMT18	257	(R)	NYLHYSLYDQAEkLVSK	(S)
O43242_K273k_1_1_273_273	0.672407	0.410405	-0.853167	-0.746167	0.584552	1.68702	-0.805667	-0.591667	0.260284	0.0205582	-1.173	-1.06333	-1.21095	-2.89077	-0.286	-0.246	-0.907	-0.819	0.197	-2.917	-1.048	-1.126	-1.093	O43242	PSMD3	O43242_K273k_1_1_273_273_PSMD3	O43242	PSMD3	1	1	27.68	24.32	27.68	84.6	15	99	1	1	1	0	-190.166	-0.9	836.436	K273k	TMT18	270	(K)	LVSkSVFPEQANNNEWAR	(Y)
O43242_K296k_1_1_296_296	0.843739	0.976479	0.033	-0.079	0.287794	0.0219174	0.208	-0.016	0.515473	0.950786	-0.159333	-0.487667	0.680196	-0.0637178	-0.126	-0.114	-0.242	0.027	-0.324	-0.167	0.902	-0.474	0.455	O43242	PSMD3	O43242_K296k_1_1_296_296_PSMD3	O43242	PSMD3	1	3	17.6	17.6	17.6	78.3	10	99	1	1	1	0	-190.166	-1.2	512.278	K296k	Hydrogen	295	(R)	IkAIQLEYSEAR	(R)
O43242_K315k_1_1_315_315	0.412257	0.819358	-1.18433	-0.846667	1.28789	0.189586	-0.564667	0.110667	0.0515358	0.64627	-0.932	-0.361	-2.28441	0.477108	-0.558	-0.922	-0.476	-1.226	-1.662	-1.71	-1.028	-0.956	-0.942	O43242	PSMD3	O43242_K315k_1_1_315_315_PSMD3	O43242	PSMD3	1	1	14.57	8.83	9.42	72.3	10	9.418	2	1	1	0	-190.16	2.1	477.285	K315k	TMT18	315	(R)	kAPQHTAVGFK	(Q)
O43242_K374k_1_1_374_374	0.813924	0.544946	-0.0808333	-0.1345	0.327778	0.632115	-0.111	-0.218333	0.470135	0.233284	-0.478333	-0.69	-0.757885	-1.2913	0.049	-0.012	-0.443	-0.113	-0.153	-0.231	-0.025	-0.107	-0.181	O43242	PSMD3	O43242_K374k_1_1_374_374_PSMD3	O43242	PSMD3	1	2	14.04	14.04	14.04	70.3	13	14.038	2	1	1	0	-190.163	0.3	877.818	K374k	TMT18	369	(R)	TGNLAkFNQVLDQFGEK	(F)
O43242_K404k_1_1_404_404	0.854642	0.477689	-0.1325	0.181667	0.265037	0.871814	-0.105	0.523333	0.543204	0.134334	-0.472333	0.0516667	-0.634771	1.66906	0.043	-0.148	1.157	-0.135	0.045	-0.254	-0.346	0.322	-0.149	O43242	PSMD3	O43242_K404k_1_1_404_404_PSMD3	O43242	PSMD3	1	1	10.87	10.87	10.87	59.8	7	99	1	1	1	0	-190.164	0	481.29	K404k	TMT18	400	(R)	HNVIkTGVR	(M)
O43242_K425k_1_1_425_425	0.649336	0.478891	0.182833	0.1165	0.645412	0.863128	-0.233	-0.365667	0.22625	0.137048	-0.600333	-0.837333	-1.31034	-1.65573	0.139	0.225	-0.455	0.534	-0.148	0.209	0.138	0.148	0.108	O43242	PSMD3	O43242_K425k_1_1_425_425_PSMD3	O43242	PSMD3	1	1	23.38	21.71	23.38	87.3	18	23.38	2	1	1	0	-190.148	5	834.973	K425k	TMT18	417	(R)	ISLADIAQkLQLDSPEDAEFIVAK	(A)
O43242_K440k_1_1_440_440	0.843739	0.898105	-0.054	-0.1315	0.286057	0.101425	0.108	-0.047	0.517538	0.791726	-0.259333	-0.518667	0.676762	-0.27322	-0.011	0.014	-0.249	-0.327	-0.017	-0.065	0.082	-0.076	-0.14	O43242	PSMD3	O43242_K440k_1_1_440_440_PSMD3	O43242	PSMD3	1	2	31.44	31.44	31.44	95.2	16	99	1	1	1	0	-190.165	-0.5	811.781	K440k	TMT18	426	(K)	LQLDSPEDAEFIVAkAIR	(D)
O43242_K455k_1_1_455_455	0.677914	0.95729	-0.290667	-0.205	0.574296	0.0419963	-0.196667	-0.0253333	0.266504	0.907828	-0.564	-0.497	-1.19397	-0.119564	0.048	-0.398	0.1	-0.227	-0.413	-0.404	-0.35	-0.289	-0.464	O43242	PSMD3	O43242_K455k_1_1_455_455_PSMD3	O43242	PSMD3	1	1	24.92	24.92	24.92	94.5	16	13.812	2	1	1	0	-190.167	-1.1	674.867	K455k	TMT18	444	(R)	DGVIEASINHEkGYVQSK	(E)
O43242_K492k_1_1_492_492	0.94978	0.767005	0.449333	0.479667	0.100972	0.254494	0.0406667	0.101333	0.792552	0.556553	-0.326667	-0.370333	0.271892	0.614022	0.405	0.408	0.723	0.474	0.492	0.313	0.604	0.411	0.457	O43242	PSMD3	O43242_K492k_1_1_492_492_PSMD3	O43242	PSMD3	1	1	26.36	26.36	26.36	88.8	14	99	1	1	1	0	-190.163	0.4	585.804	K492k	TMT18	480	(R)	ISFCLDIHNMSVkAMR	(F)
O43242_K503k_1_1_503_503	0.519609	0.426203	-0.242667	-0.256833	0.95528	1.24871	-0.536	-0.564333	0.110846	0.0564011	-0.903333	-1.036	-1.79108	-2.23547	0.498	-0.133	-0.567	-0.289	0.022	-0.982	-0.572	-0.791	-0.259	O43242	PSMD3	O43242_K503k_1_1_503_503_PSMD3	O43242	PSMD3	1	2	14.81	14.81	14.81	70.6	10	99	1	1	1	0	-190.165	-0.5	620.308	K503k	TMT18	500	(K)	SYNkDLESAEER	(R)
O00160_K15k_1_1_15_15	0.874916	0.581531	0.186	0.119833	0.234511	0.54365	-0.08	-0.212333	0.582759	0.285989	-0.447333	-0.684	-0.572291	-1.14472	0.289	0.154	0.265	0.235	0.118	0.132	0.188	0.03	-0.254	O00160	MYO1F	O00160_K15k_1_1_15_15_MYO1F	O00160	MYO1F	1	1	27.94	27.94	27.94	78.9	19	99	1	1	1	0	-190.158	1.5	811.023	K15k	TMT18	7	(R)	FHWQSHNVkQSGVDDMVLLPQITEDAIAANLR	(K)
O00160_K129k_1_1_129_129	0.988002	0.741814	-0.111333	-0.176833	0.0260475	0.289775	0.0133333	-0.117667	0.941786	0.513127	-0.354	-0.589333	0.0753367	-0.684847	-0.02	-0.19	-0.018	-0.144	-0.355	-0.129	0.17	-0.354	-0.335	O00160	MYO1F	O00160_K129k_1_1_129_129_MYO1F	O00160	MYO1F	1	1	13.95	13.95	13.95	72.3	11	13.954	2	1	1	0	-190.152	5.3	771.096	K129k	TMT18	122	(K)	YIMGYISkVSGGGEK	(V)
O00160_K136k_1_1_136_136	0.928054	0.517979	-0.494167	-0.603333	0.144927	0.712863	-0.0756667	-0.294	0.716263	0.193703	-0.443	-0.765667	-0.376525	-1.42119	-0.522	-0.453	-0.443	-0.394	-0.407	-0.254	-0.935	-1.12	-0.688	O00160	MYO1F	O00160_K136k_1_1_136_136_MYO1F	O00160	MYO1F	1	2	20.21	20.21	20.21	75.5	10	8.529	2	1	1	0	-190.165	-0.2	487.537	K136k	TMT18	130	(K)	VSGGGEkVQHVK	(D)
O00160_K141k_1_1_141_141	0.611377	0.448336	-0.709667	-1.07617	0.732834	1.02123	-0.212	-0.945	0.184998	0.0952295	-0.579333	-1.41667	-1.44963	-1.89585	-0.659	-0.502	-2.878	-0.65	-0.869	-0.874	-0.704	-0.857	-0.911	O00160	MYO1F	O00160_K141k_1_1_141_141_MYO1F	O00160	MYO1F	1	2	27.44	27.44	26.65	90.4	17	26.648	2	1	1	0	-190.166	-0.6	789.956	K141k	TMT18	137	(K)	VQHVkDIILQSNPLLEAFGNAK	(T)
O00160_K158k_1_1_158_158	0.974745	0.693975	0.214	0.162	0.0509743	0.354249	-0.026	-0.13	0.889254	0.442334	-0.393333	-0.601667	-0.143723	-0.808965	0.111	0.241	0.003	0.329	0.008	0.084	0.511	0.09	0.198	O00160	MYO1F	O00160_K158k_1_1_158_158_MYO1F	O00160	MYO1F	1	2	25.01	25.01	25.01	91.7	16	99	1	1	1	0	-190.164	0	873.159	K158k	TMT18	142	(K)	DIILQSNPLLEAFGNAkTVR	(N)
O00160_K170k_1_1_170_170	0.988002	0.532148	-0.503333	-0.356667	0.0251901	0.66427	-0.016	0.277333	0.943648	0.216636	-0.383333	-0.194333	-0.0729231	1.34341	-0.759	-0.117	-0.124	-0.61	-0.461	-0.789	-0.284	-0.233	-0.297	O00160	MYO1F	O00160_K170k_1_1_170_170_MYO1F	O00160	MYO1F	1	1	13.75	13.75	13.75	66.5	9	99	1	1	1	0	-190.163	0.8	613.996	K170k	TMT18	168	(R)	FGkYFEIQFSR	(G)
O00160_K186k_1_1_186_186	0.939417	0.438311	-0.3035	-0.437333	0.122392	1.09216	-0.0483333	-0.316	0.754411	0.0808789	-0.415667	-0.787667	-0.323711	-2.00223	-0.24	-0.31	-0.592	-0.288	-0.182	-0.327	-0.474	-0.719	-0.475	O00160	MYO1F	O00160_K186k_1_1_186_186_MYO1F	O00160	MYO1F	1	2	17.35	12.53	17.35	77.2	12	17.35	2	1	1	0	-190.163	0.4	596.583	K186k	TMT18	179	(R)	GGEPDGGkISNFLLEK	(S)
O00160_K194k_1_1_194_194	0.839913	0.951684	-0.153333	-0.0578333	0.292345	0.0468126	-0.158	0.033	0.5101	0.897816	-0.525333	-0.438667	-0.68917	0.132634	0.156	-0.35	0.428	-0.029	-0.638	-0.157	0.098	-0.335	-0.217	O00160	MYO1F	O00160_K194k_1_1_194_194_MYO1F	O00160	MYO1F	1	2	15.82	8.45	10.25	89.5	8	99	1	1	1	0	-190.165	-0.6	542.316	K194k	TMT18	187	(K)	ISNFLLEkSR	(V)
O00160_K320k_1_1_320_320	0.904023	0.474816	-1.132	-1.47067	0.183305	0.886581	-0.124667	-0.802	0.655684	0.129843	-0.492	-1.27367	-0.462922	-1.69169	-1.31	-0.919	-3.057	-0.98	-0.735	-1.073	-1.775	-1.589	-0.969	O00160	MYO1F	O00160_K320k_1_1_320_320_MYO1F	O00160	MYO1F	1	2	10.61	10.61	10.61	63.9	7	99	1	1	1	0	-190.164	0.3	464.943	K320k	TMT18	317	(R)	LQEkLTSR	(K)
O00160_K355k_1_1_355_355	0.972858	0.524482	-0.503833	-0.632	0.0577902	0.691074	-0.0363333	-0.292667	0.875407	0.203669	-0.403667	-0.764333	-0.161861	-1.38645	-0.479	-0.519	-0.609	-0.459	-0.345	-1.02	-0.201	-1.194	-0.532	O00160	MYO1F	O00160_K355k_1_1_355_355_MYO1F	O00160	MYO1F	1	2	13.8	13.8	13.8	74.3	9	99	1	1	1	0	-190.165	-0.5	499.29	K355k	TMT18	351	(R)	DALAkGLYAR	(L)
O00160_K565k_1_1_565_565	0.97403	0.938079	-0.528667	-0.521333	0.0535189	0.0593177	0.0373333	0.052	0.884059	0.872333	-0.33	-0.419667	0.150521	0.16602	-0.122	-0.716	-0.14	-0.804	-0.197	-0.447	-0.886	-0.209	-1.137	O00160	MYO1F	O00160_K565k_1_1_565_565_MYO1F	O00160	MYO1F	1	1	14.44	14.44	14.44	68.8	9	99	1	1	1	0	-190.166	-0.8	593.335	K565k	TMT18	565	(K)	kQANDLVATLMR	(C)
O00160_K611k_1_1_611_611	0.900058	0.752924	-0.354333	-0.195	0.18983	0.274549	-0.0973333	0.221333	0.645906	0.531436	-0.464667	-0.250333	-0.47721	0.65456	-0.632	-0.33	0.618	0.045	-0.267	-0.572	-0.37	-0.677	-0.194	O00160	MYO1F	O00160_K611k_1_1_611_611_MYO1F	O00160	MYO1F	1	2	20.84	20.84	20.84	74.5	12	99	1	1	1	0	-190.161	1.8	505.035	K611k	TMT18	603	(K)	HQVEYLGLkENIR	(V)
O00160_K629k_1_1_629_629	0.754017	0.564939	-0.399333	-0.183167	0.432572	0.580452	-0.138	0.294333	0.369342	0.262753	-0.505333	-0.177333	-0.950903	1.20631	-0.202	-0.447	0.405	-0.342	-0.46	-0.471	-0.474	-0.5	-0.013	O00160	MYO1F	O00160_K629k_1_1_629_629_MYO1F	O00160	MYO1F	1	1	10.92	10.92	10.92	70	7	99	1	1	1	0	-190.164	0	485.951	K629k	TMT18	626	(R)	QFAkFLQR	(Y)
O00160_K673k_1_1_673_673	0.939417	0.517979	-0.0428333	0.088	0.121868	0.712867	-0.047	0.214667	0.755321	0.193702	-0.414333	-0.257	-0.322465	1.42119	0.05	-0.056	0.196	-0.052	-0.189	0.032	-0.042	0.21	0.18	O00160	MYO1F	O00160_K673k_1_1_673_673_MYO1F	O00160	MYO1F	1	3	24.9	24.9	24.9	96.1	17	5.518	2	1	1	0	-190.17	-2	965.504	K673k	TMT18	659	(R)	AVNMEPDQYQMGSTkVFVK	(N)
O00160_K677k_1_1_677_677	0.882724	0.477029	-0.142667	-0.328333	0.223388	0.875352	0.0886667	-0.282667	0.597877	0.133244	-0.278667	-0.754333	0.549047	-1.67449	-0.354	-0.186	-0.425	-0.021	-0.244	0.017	-0.068	-0.582	-0.402	O00160	MYO1F	O00160_K677k_1_1_677_677_MYO1F	O00160	MYO1F	1	1	21.95	21.95	19.79	84.8	15	99	1	1	1	0	-190.161	1.3	779.777	K677k	TMT18	674	(K)	VFVkNPESLFLLEEVR	(E)
O00160_K727k_1_1_727_727	0.877375	0.454461	-0.591667	-0.479	0.231443	0.99591	0.100667	0.326	0.58689	0.100946	-0.266667	-0.145667	0.565907	1.85771	-0.722	-0.472	-0.193	-0.732	-0.597	-0.279	-0.748	-0.244	-0.511	O00160	MYO1F	O00160_K727k_1_1_727_727_MYO1F	O00160	MYO1F	1	2	21.77	16.39	21.77	93.3	10	1.406	2	1	1	0	-190.164	0.3	661.058	K727k	TMT18	718	(R)	EEASNILLNkK	(E)
O00160_K770k_1_1_770_770	0.871732	0.972189	-0.4115	-0.449	0.238439	0.0267245	0.087	0.012	0.577512	0.94032	-0.280333	-0.459667	0.580436	0.0772961	-0.433	-0.394	-0.438	-0.538	-0.349	-0.511	-0.244	-0.369	-0.522	O00160	MYO1F	O00160_K770k_1_1_770_770_MYO1F	O00160	MYO1F	1	1	12.86	12.86	12.86	67.1	9	99	1	1	1	0	-190.164	-0.1	530.524	K770k	TMT18	760	(R)	ERVDFADSVTkYDR	(R)
P42224_K40k_1_1_40_40	0.850665	0.478891	0.163333	0.0271667	0.272334	0.864238	-0.112667	-0.385	0.534154	0.136698	-0.48	-0.856667	-0.649437	-1.65743	0.229	0.16	-0.647	0.27	0.296	0.212	-0.187	-0.026	0.177	P42224	STAT1	P42224_K40k_1_1_40_40_STAT1	P42224	STAT1	1	2	37.69	37.69	37.69	96.4	22	99	1	1	1	0	-190.17	-1.6	860.184	K40k	TMT18	32	(R)	QYLAQWLEkQDWEHAANDVSFATIR	(F)
P42224_K193k_1_1_193_193	0.691085	0.437824	0.0775	0.225667	0.53979	1.09449	0.190333	0.486667	0.288543	0.0804478	-0.177	0.015	1.1363	2.0057	0.125	-0.11	0.899	-0.068	0.33	0.246	-0.058	0.503	0.005	P42224	STAT1	P42224_K193k_1_1_193_193_STAT1	P42224	STAT1	1	1	14.96	14.96	11.61	71.2	9	11.606	2	1	1	0	-190.164	0.2	684.736	K193k	TMT18	190	(K)	SDQkQEQLLLK	(K)
P42224_K240k_1_1_240_240	0.883556	0.613536	0.472	0.287667	0.220742	0.482463	0.117333	-0.251333	0.601531	0.329258	-0.25	-0.723	0.543477	-1.04004	0.331	0.224	-0.28	0.685	0.241	0.456	0.895	0.289	0.477	P42224	STAT1	P42224_K240k_1_1_240_240_STAT1	P42224	STAT1	1	1	22	22	21.89	76.5	21	99	1	1	1	0	-190.161	0.9	846.974	K240k	TMT18	217	(K)	IIELLNVTELTQNALINDELVEWkR	(R)
P42224_K296k_1_1_296_296	0.93325	0.647676	-0.0933333	0.036	0.133687	0.422338	-0.056	0.202667	0.735043	0.378148	-0.423333	-0.269	-0.35039	0.933916	0.099	-0.038	0.427	-0.257	-0.054	-0.074	-0.236	0.22	-0.235	P42224	STAT1	P42224_K296k_1_1_296_296_STAT1	P42224	STAT1	1	2	14.24	14.24	12.74	75.3	11	3.791	2	1	1	0	-190.164	0.2	558.554	K296k	TMT18	287	(K)	YTYEHDPITkNK	(Q)
P42224_K359k_1_1_359_359	0.854054	0.515564	0.054	0.243667	0.266228	0.719997	-0.12	0.259333	0.541717	0.190548	-0.487333	-0.212333	-0.63717	1.43251	0.21	0.048	0.641	0.084	0.302	-0.006	-0.314	0.2	0.279	P42224	STAT1	P42224_K359k_1_1_359_359_STAT1	P42224	STAT1	1	1	17.25	14.2	12.44	82.7	10	3.7	2	1	1	0	-190.168	-1.6	695.416	K359k	TMT18	351	(K)	LQELNYNLkVK	(V)
P42224_K366k_1_1_366_366	0.988002	0.986793	0.362833	0.372667	0.0254238	0.0125495	-0.0123333	0.00733333	0.94314	0.971517	-0.379667	-0.464333	-0.0735812	0.0368579	0.295	0.244	0.589	0.568	0.32	0.213	0.537	0.466	0.074	P42224	STAT1	P42224_K366k_1_1_366_366_STAT1	P42224	STAT1	1	1	11.89	11.89	11.89	69.6	9	99	1	1	1	0	-190.165	-0.7	551.635	K366k	TMT18	362	(K)	VLFDkDVNER	(N)
P42224_K379k_1_1_379_379	0.929164	0.780198	-0.122833	-0.112333	0.143167	0.236923	0.112333	0.133333	0.719172	0.579531	-0.255	-0.338333	0.372458	0.577864	-0.113	-0.041	0.238	-0.383	-0.801	0.303	0.298	-0.488	0.113	P42224	STAT1	P42224_K379k_1_1_379_379_STAT1	P42224	STAT1	1	1	5.27	5.27	5.91	54	7	5.27	2	1	1	0	-190.163	0.7	627.712	K379k	TMT18	379	(R)	kFNILGTHTK	(V)
P42224_K525k_1_1_525_525	0.962204	0.488929	0.370833	0.178833	0.0752914	0.815984	0.039	-0.345	0.840831	0.152762	-0.328333	-0.816667	0.207427	-1.58297	0.228	0.284	-0.395	0.542	0.23	0.238	0.703	0.185	0.229	P42224	STAT1	P42224_K525k_1_1_525_525_STAT1	P42224	STAT1	1	3	37.82	37.82	37.82	96.5	24	99	1	1	1	0	-190.164	0.1	884.977	K525k	TMT18	513	(R)	GLNVDQLNMLGEkLLGPNASPDGLIPWTR	(F)
P42224_K592k_1_1_592_592	0.954143	0.511365	-0.489	-0.583833	0.0900438	0.736312	-0.0506667	-0.240333	0.812749	0.183522	-0.418	-0.712	-0.244788	-1.45834	-0.537	-0.454	-0.55	-0.4	-0.133	-0.524	-0.886	-0.864	-0.698	P42224	STAT1	P42224_K592k_1_1_592_592_STAT1	P42224	STAT1	1	2	23.57	23.57	23.57	84.8	13	99	1	1	1	0	-190.162	1.1	673.396	K592k	TMT18	589	(R)	ALLkDQQPGTFLLR	(F)
[truncated: 12,993 more rows]
[truncated: 14 more columns]
