# Supplementary material for: UM171 glues asymmetric CRL3–HDAC1/2 assembly to degrade CoREST corepressors
Source: Nature. Author manuscript; Available in PMC 2025 Mar 24. (PMC11882444; doi:10.1038/s41586-024-08532-4)
Supplement: Supplementary Data 7 [file NIHMS2059347-supplement-Supplementary_Data_7.xlsx]

## Sheet: Supplementary Data 7
Supplementary Data 7 | HDAC1 ABE sgRNA library sequences and annotations
sgRNA sequence	sgRNA context sequence	sgrna genomic position	sgRNA Strand	PAM	Edit	# edits	#silent edits	Nucleotide edits	Amino acid edits	Mutation category
GACTGACGGTAGGGACGGGA	GACCGACTGACGGTAGGGACGGGAGGCGA	32292140	sense	GG	A-G	1	0	A_6;	utr;	UTR;
CGCCTCCCGTCCCTACCGTC	TGCTCGCCTCCCGTCCCTACCGTCAGTCG	32292163	antisense	AG	A-G	0	0
CTGACGGTAGGGACGGGAGG	CCGACTGACGGTAGGGACGGGAGGCGAGC	32292142	sense	CG	A-G	1	0	A_4;	utr;	UTR;
GACGGTAGGGACGGGAGGCG	GACTGACGGTAGGGACGGGAGGCGAGCAA	32292144	sense	AG	A-G	1	0	A_7;	utr;	UTR;
TGCTCGCCTCCCGTCCCTAC	ATCTTGCTCGCCTCCCGTCCCTACCGTCA	32292167	antisense	CG	A-G	0	0
GTAGGGACGGGAGGCGAGCA	GACGGTAGGGACGGGAGGCGAGCAAGATG	32292148	sense	AG	A-G	1	0	A_7;	utr;	UTR;
GGGACGGGAGGCGAGCAAGA	GGTAGGGACGGGAGGCGAGCAAGATGGCG	32292151	sense	TG	A-G	1	0	A_4;	utr;	UTR;
GGACGGGAGGCGAGCAAGAT	GTAGGGACGGGAGGCGAGCAAGATGGCGC	32292152	sense	GG	A-G	1	0	A_8;	utr;	UTR;
ACGGGAGGCGAGCAAGATGG	AGGGACGGGAGGCGAGCAAGATGGCGCAG	32292154	sense	CG	A-G	1	0	A_6;	utr;	UTR;
GCGCCATCTTGCTCGCCTCC	GTCTGCGCCATCTTGCTCGCCTCCCGTCC	32292176	antisense	CG	A-G	1	0	A_6;	Met1Thr;	Missense;
GGAGGCGAGCAAGATGGCGC	GACGGGAGGCGAGCAAGATGGCGCAGACG	32292157	sense	AG	A-G	1	0	A_8;	utr;	UTR;
GGCGAGCAAGATGGCGCAGA	GGGAGGCGAGCAAGATGGCGCAGACGCAG	32292160	sense	CG	A-G	2	0	A_5;A_8;	utr;utr;	UTR;UTR;
TGCGTCTGCGCCATCTTGCT	GCCCTGCGTCTGCGCCATCTTGCTCGCCT	32292183	antisense	CG	A-G	0	0
GAGCAAGATGGCGCAGACGC	AGGCGAGCAAGATGGCGCAGACGCAGGGC	32292163	sense	AG	A-G	3	0	A_5;A_6;A_8;	utr;utr;Met1Val;	UTR;UTR;Missense;
AGCAAGATGGCGCAGACGCA	GGCGAGCAAGATGGCGCAGACGCAGGGCA	32292164	sense	GG	A-G	3	0	A_4;A_5;A_7;	utr;utr;Met1Val;	UTR;UTR;Missense;
GCAAGATGGCGCAGACGCAG	GCGAGCAAGATGGCGCAGACGCAGGGCAC	32292165	sense	GG	A-G	2	0	A_4;A_6;	utr;Met1Val;	UTR;Missense;
GCCCTGCGTCTGCGCCATCT	GGGTGCCCTGCGTCTGCGCCATCTTGCTC	32292187	antisense	TG	A-G	0	0
TGGCGCAGACGCAGGGCACC	AAGATGGCGCAGACGCAGGGCACCCGGAG	32292171	sense	CG	A-G	1	0	A_7;	Gln3Arg;	Missense;
GGCGCAGACGCAGGGCACCC	AGATGGCGCAGACGCAGGGCACCCGGAGG	32292172	sense	GG	A-G	2	0	A_6;A_8;	Gln3Arg;Thr4Ala;	Missense;Missense;
CTCCGGGTGCCCTGCGTCTG	TTTCCTCCGGGTGCCCTGCGTCTGCGCCA	32292195	antisense	CG	A-G	0	0
CGCAGACGCAGGGCACCCGG	ATGGCGCAGACGCAGGGCACCCGGAGGAA	32292174	sense	AG	A-G	2	0	A_4;A_6;	Gln3Arg;Thr4Ala;	Missense;Missense;
GCAGACGCAGGGCACCCGGA	TGGCGCAGACGCAGGGCACCCGGAGGAAA	32292175	sense	GG	A-G	1	0	A_5;	Thr4Ala;	Missense;
TCCTCCGGGTGCCCTGCGTC	ACTTTCCTCCGGGTGCCCTGCGTCTGCGC	32292197	antisense	TG	A-G	0	0
ACGCAGGGCACCCGGAGGAA	GCAGACGCAGGGCACCCGGAGGAAAGTCT	32292179	sense	AG	A-G	1	0	A_5;	Gln5Arg;	Missense;
ACTTTCCTCCGGGTGCCCTG	ACAGACTTTCCTCCGGGTGCCCTGCGTCT	32292201	antisense	CG	A-G	0	0
AGACTTTCCTCCGGGTGCCC	TAACAGACTTTCCTCCGGGTGCCCTGCGT	32292203	antisense	TG	A-G	0	0
AGGGCACCCGGAGGAAAGTC	ACGCAGGGCACCCGGAGGAAAGTCTGTTA	32292183	sense	TG	A-G	1	0	A_6;	Thr7Ala;	Missense;
GTAACAGACTTTCCTCCGGG	AGTAGTAACAGACTTTCCTCCGGGTGCCC	32292208	antisense	TG	A-G	2	0	A_4_6;A_8;	Cys12Arg;Val11Ala;	Missense;Missense;
TAGTAACAGACTTTCCTCCG	GTAGTAGTAACAGACTTTCCTCCGGGTGC	32292210	antisense	GG	A-G	2	0	A_5;A_6_8;	Tyr13His;Cys12Arg;	Missense;Missense;
GTAGTAACAGACTTTCCTCC	CGTAGTAGTAACAGACTTTCCTCCGGGTG	32292211	antisense	GG	A-G	2	1	A_6;A_7;	Tyr13His;Cys12Cys;	Missense;Silent;
AGTAGTAACAGACTTTCCTC	TCGTAGTAGTAACAGACTTTCCTCCGGGT	32292212	antisense	CG	A-G	3	1	A_4;A_7;A_8;	Tyr14His;Tyr13His;Cys12Cys;	Missense;Missense;Silent;
AGGAAAGTCTGTTACTACTA	CCGGAGGAAAGTCTGTTACTACTACGACG	32292194	sense	CG	A-G	1	0	A_4_5_6;	Lys10Gly;	Missense;
AAAGTCTGTTACTACTACGA	GAGGAAAGTCTGTTACTACTACGACGGTG	32292197	sense	CG	A-G	0	0
AAGTCTGTTACTACTACGAC	AGGAAAGTCTGTTACTACTACGACGGTGA	32292198	sense	GG	A-G	0	0
GTCTGTTACTACTACGACGG	GAAAGTCTGTTACTACTACGACGGTGAGC	32292200	sense	TG	A-G	1	0	A_8;	Tyr13Cys;	Missense;
CTCACCGTCGTAGTAGTAAC	GGTGCTCACCGTCGTAGTAGTAACAGACT	32292223	antisense	AG	A-G	1	0	A_4;	Exon1:+2;	Splice-donor;
CTGTTACTACTACGACGGTG	AAGTCTGTTACTACTACGACGGTGAGCAC	32292202	sense	AG	A-G	1	0	A_6;	Tyr13Cys;	Missense;
ACTACTACGACGGTGAGCAC	TGTTACTACTACGACGGTGAGCACCGTCC	32292207	sense	CG	A-G	2	0	A_4;A_7;	Tyr14Cys;Tyr15Cys;	Missense;Missense;
ACGGTGCTCACCGTCGTAGT	GAGGACGGTGCTCACCGTCGTAGTAGTAA	32292229	antisense	AG	A-G	0	0
AGGACGGTGCTCACCGTCGT	CGCGAGGACGGTGCTCACCGTCGTAGTAG	32292232	antisense	AG	A-G	1	0	A_4;	Exon1:+11;	Intron;
ACGACGGTGAGCACCGTCCT	TACTACGACGGTGAGCACCGTCCTCGCGG	32292213	sense	CG	A-G	1	0	A_4;	Asp16Gly;	Missense;
GCGAGGACGGTGCTCACCGT	CGCCGCGAGGACGGTGCTCACCGTCGTAG	32292235	antisense	CG	A-G	2	0	A_4;A_7;	Exon1:+14;Exon1:+11;	Intron;Intron;
GACGGTGAGCACCGTCCTCG	CTACGACGGTGAGCACCGTCCTCGCGGCG	32292215	sense	CG	A-G	1	0	A_8;	Exon1:+4;	Intron;
ACGGTGAGCACCGTCCTCGC	TACGACGGTGAGCACCGTCCTCGCGGCGG	32292216	sense	GG	A-G	1	0	A_7;	Exon1:+4;	Intron;
GCCGCGAGGACGGTGCTCAC	CCCCGCCGCGAGGACGGTGCTCACCGTCG	32292238	antisense	CG	A-G	1	0	A_7;	Exon1:+14;	Intron;
GGTGAGCACCGTCCTCGCGG	CGACGGTGAGCACCGTCCTCGCGGCGGGG	32292218	sense	CG	A-G	2	0	A_5;A_8;	Exon1:+4;Exon1:+7;	Intron;Intron;
GTGAGCACCGTCCTCGCGGC	GACGGTGAGCACCGTCCTCGCGGCGGGGG	32292219	sense	GG	A-G	2	0	A_4;A_7;	Exon1:+4;Exon1:+7;	Intron;Intron;
TGAGCACCGTCCTCGCGGCG	ACGGTGAGCACCGTCCTCGCGGCGGGGGC	32292220	sense	GG	A-G	1	0	A_6;	Exon1:+7;	Intron;
GAGCACCGTCCTCGCGGCGG	CGGTGAGCACCGTCCTCGCGGCGGGGGCG	32292221	sense	GG	A-G	1	0	A_5;	Exon1:+7;	Intron;
AGCACCGTCCTCGCGGCGGG	GGTGAGCACCGTCCTCGCGGCGGGGGCGG	32292222	sense	GG	A-G	1	0	A_4;	Exon1:+7;	Intron;
CGCCCCCGCCGCGAGGACGG	GCCCCGCCCCCGCCGCGAGGACGGTGCTC	32292245	antisense	TG	A-G	0	0
CACCGTCCTCGCGGCGGGGG	TGAGCACCGTCCTCGCGGCGGGGGCGGGG	32292224	sense	CG	A-G	0	0
ACCGTCCTCGCGGCGGGGGC	GAGCACCGTCCTCGCGGCGGGGGCGGGGC	32292225	sense	GG	A-G	0	0
CCCGCCCCCGCCGCGAGGAC	TGGCCCCGCCCCCGCCGCGAGGACGGTGC	32292247	antisense	GG	A-G	0	0
CCGTCCTCGCGGCGGGGGCG	AGCACCGTCCTCGCGGCGGGGGCGGGGCC	32292226	sense	GG	A-G	0	0
CCCCGCCCCCGCCGCGAGGA	CTGGCCCCGCCCCCGCCGCGAGGACGGTG	32292248	antisense	CG	A-G	0	0
CGTCCTCGCGGCGGGGGCGG	GCACCGTCCTCGCGGCGGGGGCGGGGCCA	32292227	sense	GG	A-G	0	0
TGGCCCCGCCCCCGCCGCGA	GGCCTGGCCCCGCCCCCGCCGCGAGGACG	32292251	antisense	GG	A-G	0	0
CTGGCCCCGCCCCCGCCGCG	CGGCCTGGCCCCGCCCCCGCCGCGAGGAC	32292252	antisense	AG	A-G	0	0
CTCGCGGCGGGGGCGGGGCC	CGTCCTCGCGGCGGGGGCGGGGCCAGGCC	32292231	sense	AG	A-G	0	0
TCGCGGCGGGGGCGGGGCCA	GTCCTCGCGGCGGGGGCGGGGCCAGGCCG	32292232	sense	GG	A-G	0	0
GCCTGGCCCCGCCCCCGCCG	CCCGGCCTGGCCCCGCCCCCGCCGCGAGG	32292254	antisense	CG	A-G	0	0
CGGCCTGGCCCCGCCCCCGC	GGCCCGGCCTGGCCCCGCCCCCGCCGCGA	32292256	antisense	CG	A-G	0	0
CGGCGGGGGCGGGGCCAGGC	CTCGCGGCGGGGGCGGGGCCAGGCCGGGC	32292235	sense	CG	A-G	0	0
GGCGGGGGCGGGGCCAGGCC	TCGCGGCGGGGGCGGGGCCAGGCCGGGCC	32292236	sense	GG	A-G	0	0
GCGGGGGCGGGGCCAGGCCG	CGCGGCGGGGGCGGGGCCAGGCCGGGCCG	32292237	sense	GG	A-G	0	0
GCCCGGCCTGGCCCCGCCCC	TCCGGCCCGGCCTGGCCCCGCCCCCGCCG	32292259	antisense	CG	A-G	0	0
GGGGCGGGGCCAGGCCGGGC	GGCGGGGGCGGGGCCAGGCCGGGCCGGAC	32292240	sense	CG	A-G	0	0
GGGCGGGGCCAGGCCGGGCC	GCGGGGGCGGGGCCAGGCCGGGCCGGACC	32292241	sense	GG	A-G	0	0
GGTCCGGCCCGGCCTGGCCC	TCCCGGTCCGGCCCGGCCTGGCCCCGCCC	32292265	antisense	CG	A-G	0	0
GGGGCCAGGCCGGGCCGGAC	GGGCGGGGCCAGGCCGGGCCGGACCGGGA	32292245	sense	CG	A-G	1	0	A_7;	Exon1:+33;	Intron;
GGGCCAGGCCGGGCCGGACC	GGCGGGGCCAGGCCGGGCCGGACCGGGAA	32292246	sense	GG	A-G	1	0	A_6;	Exon1:+33;	Intron;
GGCCAGGCCGGGCCGGACCG	GCGGGGCCAGGCCGGGCCGGACCGGGAAC	32292247	sense	GG	A-G	1	0	A_5;	Exon1:+33;	Intron;
GCTGTCACTCTCTCTTCTTC	TGAAGCTGTCACTCTCTCTTCTTCAGGGG	32302599	sense	AG	A-G	1	0	A_7;	Exon2:-16;	Intron;
CCTGAAGAAGAGAGAGTGAC	ATCCCCTGAAGAAGAGAGAGTGACAGCTT	32302621	antisense	AG	A-G	3	0	A_5;A_6;A_8;	Exon2:-4;Exon2:-5;Exon2:-7;	Intron;Intron;Intron;
CTGTCACTCTCTCTTCTTCA	GAAGCTGTCACTCTCTCTTCTTCAGGGGA	32302600	sense	GG	A-G	1	0	A_6;	Exon2:-16;	Intron;
TGTCACTCTCTCTTCTTCAG	AAGCTGTCACTCTCTCTTCTTCAGGGGAT	32302601	sense	GG	A-G	1	0	A_5;	Exon2:-16;	Intron;
GTCACTCTCTCTTCTTCAGG	AGCTGTCACTCTCTCTTCTTCAGGGGATG	32302602	sense	GG	A-G	1	0	A_4;	Exon2:-16;	Intron;
ATCCCCTGAAGAAGAGAGAG	CAACATCCCCTGAAGAAGAGAGAGTGACA	32302625	antisense	TG	A-G	0	0
ACTCTCTCTTCTTCAGGGGA	TGTCACTCTCTCTTCTTCAGGGGATGTTG	32302605	sense	TG	A-G	0	0
ACATCCCCTGAAGAAGAGAG	TCCAACATCCCCTGAAGAAGAGAGAGTGA	32302627	antisense	AG	A-G	0	0
CAACATCCCCTGAAGAAGAG	TTTCCAACATCCCCTGAAGAAGAGAGAGT	32302629	antisense	AG	A-G	1	1	A_5;	Asp18Asp;	Silent;
CTCTCTTCTTCAGGGGATGT	CACTCTCTCTTCTTCAGGGGATGTTGGAA	32302608	sense	TG	A-G	0	0
TCTCTTCTTCAGGGGATGTT	ACTCTCTCTTCTTCAGGGGATGTTGGAAA	32302609	sense	GG	A-G	0	0
TCCAACATCCCCTGAAGAAG	AATTTCCAACATCCCCTGAAGAAGAGAGA	32302631	antisense	AG	A-G	2	1	A_4_5;A_7;	Val19Ala;Asp18Asp;	Missense;Silent;
TTTCCAACATCCCCTGAAGA	GTAATTTCCAACATCCCCTGAAGAAGAGA	32302633	antisense	AG	A-G	1	0	A_6_7;	Val19Ala;	Missense;
TAATTTCCAACATCCCCTGA	ATAGTAATTTCCAACATCCCCTGAAGAAG	32302636	antisense	AG	A-G	0	0
TAGTAATTTCCAACATCCCC	ATAATAGTAATTTCCAACATCCCCTGAAG	32302639	antisense	TG	A-G	2	1	A_5;A_6;	Tyr22His;Asn21Asn;	Missense;Silent;
GATGTTGGAAATTACTATTA	AGGGGATGTTGGAAATTACTATTATGGAC	32302623	sense	TG	A-G	0	0
ATGTTGGAAATTACTATTAT	GGGGATGTTGGAAATTACTATTATGGACA	32302624	sense	GG	A-G	1	1	A_8;	Gly20Gly;	Silent;
GGAAATTACTATTATGGACA	TGTTGGAAATTACTATTATGGACAAGGCC	32302629	sense	AG	A-G	2	0	A_4_5;A_8;	Asn21Gly;Tyr22Cys;	Missense;Missense;
GAAATTACTATTATGGACAA	GTTGGAAATTACTATTATGGACAAGGCCA	32302630	sense	GG	A-G	2	0	A_4;A_7;	Asn21Ser;Tyr22Cys;	Missense;Missense;
TGGGTGGCCTTGTCCATAAT	TCATTGGGTGGCCTTGTCCATAATAGTAA	32302658	antisense	AG	A-G	0	0
TTATGGACAAGGCCACCCAA	ACTATTATGGACAAGGCCACCCAATGAAG	32302640	sense	TG	A-G	1	1	A_7;	Gly25Gly;	Silent;
TGGACAAGGCCACCCAATGA	ATTATGGACAAGGCCACCCAATGAAGCCT	32302643	sense	AG	A-G	2	1	A_4;A_6_7;	Gly25Gly;Gln26Arg;	Silent;Missense;
GAGGCTTCATTGGGTGGCCT	CGGTGAGGCTTCATTGGGTGGCCTTGTCC	32302668	antisense	TG	A-G	0	0
GCCACCCAATGAAGCCTCAC	CAAGGCCACCCAATGAAGCCTCACCGAAT	32302651	sense	CG	A-G	2	1	A_4;A_8;	His28Arg;Pro29Pro;	Missense;Silent;
TCGGTGAGGCTTCATTGGGT	GGATTCGGTGAGGCTTCATTGGGTGGCCT	32302673	antisense	GG	A-G	1	1	A_7;	Pro32Pro;	Silent;
TTCGGTGAGGCTTCATTGGG	CGGATTCGGTGAGGCTTCATTGGGTGGCC	32302674	antisense	TG	A-G	1	1	A_8;	Pro32Pro;	Silent;
GATTCGGTGAGGCTTCATTG	TGCGGATTCGGTGAGGCTTCATTGGGTGG	32302676	antisense	GG	A-G	0	0
GGATTCGGTGAGGCTTCATT	ATGCGGATTCGGTGAGGCTTCATTGGGTG	32302677	antisense	GG	A-G	0	0
CGGATTCGGTGAGGCTTCAT	CATGCGGATTCGGTGAGGCTTCATTGGGT	32302678	antisense	TG	A-G	1	0	A_4;	Ile35Thr;	Missense;
CAATGAAGCCTCACCGAATC	CACCCAATGAAGCCTCACCGAATCCGCAT	32302657	sense	CG	A-G	1	0	A_6_7;	Lys31Gly;	Missense;
GAAGCCTCACCGAATCCGCA	CAATGAAGCCTCACCGAATCCGCATGACT	32302661	sense	TG	A-G	0	0
GAGTCATGCGGATTCGGTGA	TTATGAGTCATGCGGATTCGGTGAGGCTT	32302686	antisense	GG	A-G	1	0	A_6;	Met37Thr;	Missense;
TGAGTCATGCGGATTCGGTG	ATTATGAGTCATGCGGATTCGGTGAGGCT	32302687	antisense	AG	A-G	1	0	A_7;	Met37Thr;	Missense;
TATGAGTCATGCGGATTCGG	AAATTATGAGTCATGCGGATTCGGTGAGG	32302689	antisense	TG	A-G	1	1	A_5;	Thr38Thr;	Silent;
ATTATGAGTCATGCGGATTC	GCAAATTATGAGTCATGCGGATTCGGTGA	32302691	antisense	GG	A-G	2	2	A_4;A_7;	His39His;Thr38Thr;	Silent;Silent;
AATTATGAGTCATGCGGATT	AGCAAATTATGAGTCATGCGGATTCGGTG	32302692	antisense	CG	A-G	2	2	A_5;A_8;	His39His;Thr38Thr;	Silent;Silent;
AATCCGCATGACTCATAATT	ACCGAATCCGCATGACTCATAATTTGCTG	32302673	sense	TG	A-G	1	0	A_8;	Met37Val;	Missense;
CAGCAAATTATGAGTCATGC	TGAGCAGCAAATTATGAGTCATGCGGATT	32302697	antisense	GG	A-G	2	1	A_5_6;A_7;	Leu41Pro;Asn40Asn;	Missense;Silent;
CCGCATGACTCATAATTTGC	GAATCCGCATGACTCATAATTTGCTGCTC	32302676	sense	TG	A-G	2	0	A_5;A_8;	Met37Val;Thr38Ala;	Missense;Missense;
GCAGCAAATTATGAGTCATG	TTGAGCAGCAAATTATGAGTCATGCGGAT	32302698	antisense	CG	A-G	2	1	A_6_7;A_8;	Leu41Pro;Asn40Asn;	Missense;Silent;
GAGCAGCAAATTATGAGTCA	AGTTGAGCAGCAAATTATGAGTCATGCGG	32302700	antisense	TG	A-G	2	0	A_5;A_8;	Leu42Pro;Leu41Ser;	Missense;Missense;
TAGTTGAGCAGCAAATTATG	ACCATAGTTGAGCAGCAAATTATGAGTCA	32302705	antisense	AG	A-G	1	0	A_7;	Leu43Pro;	Missense;
CATAGTTGAGCAGCAAATTA	AGACCATAGTTGAGCAGCAAATTATGAGT	32302707	antisense	TG	A-G	1	0	A_4;	Tyr45His;	Missense;
CATAATTTGCTGCTCAACTA	GACTCATAATTTGCTGCTCAACTATGGTC	32302686	sense	TG	A-G	1	0	A_4_5;	Asn40Gly;	Missense;
ATAATTTGCTGCTCAACTAT	ACTCATAATTTGCTGCTCAACTATGGTCT	32302687	sense	GG	A-G	1	0	A_4;	Asn40Ser;	Missense;
GGTAGAGACCATAGTTGAGC	TTTCGGTAGAGACCATAGTTGAGCAGCAA	32302716	antisense	AG	A-G	3	1	A_4;A_6;A_8;	Tyr48His;Leu47Pro;Gly46Gly;	Missense;Missense;Silent;
TGCTCAACTATGGTCTCTAC	TTGCTGCTCAACTATGGTCTCTACCGAAA	32302696	sense	CG	A-G	1	0	A_6_7;	Asn44Gly;	Missense;
TTCGGTAGAGACCATAGTTG	ATTTTTCGGTAGAGACCATAGTTGAGCAG	32302719	antisense	AG	A-G	1	0	A_7;	Tyr48His;	Missense;
CTATGGTCTCTACCGAAAAA	TCAACTATGGTCTCTACCGAAAAATGGAA	32302703	sense	TG	A-G	0	0
TATGGTCTCTACCGAAAAAT	CAACTATGGTCTCTACCGAAAAATGGAAA	32302704	sense	GG	A-G	0	0
TACCGAAAAATGGAAATCTA	TCTCTACCGAAAAATGGAAATCTATGTGA	32302713	sense	TG	A-G	2	1	A_6;A_7_8;	Arg49Arg;Lys50Gly;	Silent;Missense;
CCGAAAAATGGAAATCTATG	TCTACCGAAAAATGGAAATCTATGTGAGT	32302715	sense	TG	A-G	3	1	A_4;A_5_6_7;A_8;	Arg49Arg;Lys50Gly;Met51Val;	Silent;Missense;Missense;
GAAAAATGGAAATCTATGTG	TACCGAAAAATGGAAATCTATGTGAGTTA	32302717	sense	AG	A-G	2	0	A_4_5;A_6;	Lys50Arg;Met51Val;	Missense;Missense;
GGAAATCTATGTGAGTTACC	AAATGGAAATCTATGTGAGTTACCAGAGG	32302724	sense	AG	A-G	2	1	A_4;A_5;	Glu52Glu;Ile53Val;	Silent;Missense;
AAATCTATGTGAGTTACCAG	ATGGAAATCTATGTGAGTTACCAGAGGTG	32302726	sense	AG	A-G	1	0	A_7;	Tyr54Cys;	Missense;
AATCTATGTGAGTTACCAGA	TGGAAATCTATGTGAGTTACCAGAGGTGC	32302727	sense	GG	A-G	1	0	A_6;	Tyr54Cys;	Missense;
TCTATGTGAGTTACCAGAGG	GAAATCTATGTGAGTTACCAGAGGTGCTA	32302729	sense	TG	A-G	1	0	A_4;	Tyr54Cys;	Missense;
GCACCTCTGGTAACTCACAT	GGTAGCACCTCTGGTAACTCACATAGATT	32302751	antisense	AG	A-G	0	0
TGAGTTACCAGAGGTGCTAC	TATGTGAGTTACCAGAGGTGCTACCGCTC	32302735	sense	CG	A-G	1	0	A_7;	Exon2:+8;	Intron;
TAGGGAGCGGTAGCACCTCT	AGGTTAGGGAGCGGTAGCACCTCTGGTAA	32302763	antisense	GG	A-G	1	0	A_6;	Exon2:+25;	Intron;
TTAGGGAGCGGTAGCACCTC	GAGGTTAGGGAGCGGTAGCACCTCTGGTA	32302764	antisense	TG	A-G	1	0	A_7;	Exon2:+25;	Intron;
AGATGAGGTTAGGGAGCGGT	GAGCAGATGAGGTTAGGGAGCGGTAGCAC	32302772	antisense	AG	A-G	1	0	A_6;	Exon2:+34;	Intron;
TACCGCTCCCTAACCTCATC	GTGCTACCGCTCCCTAACCTCATCTGCTC	32302752	sense	TG	A-G	0	0
AGCAGATGAGGTTAGGGAGC	CCAGAGCAGATGAGGTTAGGGAGCGGTAG	32302775	antisense	GG	A-G	2	0	A_4;A_6;	Exon2:+39;Exon2:+37;	Intron;Intron;
GAGCAGATGAGGTTAGGGAG	ACCAGAGCAGATGAGGTTAGGGAGCGGTA	32302776	antisense	CG	A-G	2	0	A_5;A_7;	Exon2:+39;Exon2:+37;	Intron;Intron;
CAGAGCAGATGAGGTTAGGG	GAACCAGAGCAGATGAGGTTAGGGAGCGG	32302778	antisense	AG	A-G	2	0	A_4;A_7;	Exon2:+42;Exon2:+39;	Intron;Intron;
CTCCCTAACCTCATCTGCTC	ACCGCTCCCTAACCTCATCTGCTCTGGTT	32302757	sense	TG	A-G	2	0	A_7;A_8;	Exon2:+30;Exon2:+31;	Intron;Intron;
TCCCTAACCTCATCTGCTCT	CCGCTCCCTAACCTCATCTGCTCTGGTTC	32302758	sense	GG	A-G	2	0	A_6;A_7;	Exon2:+30;Exon2:+31;	Intron;Intron;
ACCAGAGCAGATGAGGTTAG	GGGAACCAGAGCAGATGAGGTTAGGGAGC	32302780	antisense	GG	A-G	2	0	A_4;A_6;	Exon2:+44;Exon2:+42;	Intron;Intron;
AACCAGAGCAGATGAGGTTA	GGGGAACCAGAGCAGATGAGGTTAGGGAG	32302781	antisense	GG	A-G	2	0	A_5;A_7;	Exon2:+44;Exon2:+42;	Intron;Intron;
GAACCAGAGCAGATGAGGTT	TGGGGAACCAGAGCAGATGAGGTTAGGGA	32302782	antisense	AG	A-G	2	0	A_6;A_8;	Exon2:+44;Exon2:+42;	Intron;Intron;
AACTTGCCCTTTCTCCCTTC	AAATAACTTGCCCTTTCTCCCTTCTGCCC	32316635	sense	TG	A-G	0	0
GGCAGAAGGGAGAAAGGGCA	AGAGGGCAGAAGGGAGAAAGGGCAAGTTA	32316658	antisense	AG	A-G	3	0	A_4;A_6;A_7;	Exon3:-10;Exon3:-12;Exon3:-13;	Intron;Intron;Intron;
AGAGGGCAGAAGGGAGAAAG	CGCTAGAGGGCAGAAGGGAGAAAGGGCAA	32316662	antisense	GG	A-G	1	0	A_8;	Exon3:-10;	Intron;
TAGAGGGCAGAAGGGAGAAA	GCGCTAGAGGGCAGAAGGGAGAAAGGGCA	32316663	antisense	GG	A-G	1	0	A_4;	Exon3:-5;	Intron;
CTAGAGGGCAGAAGGGAGAA	GGCGCTAGAGGGCAGAAGGGAGAAAGGGC	32316664	antisense	AG	A-G	1	0	A_5;	Exon3:-5;	Intron;
CTTTCTCCCTTCTGCCCTCT	TGCCCTTTCTCCCTTCTGCCCTCTAGCGC	32316643	sense	AG	A-G	0	0
TTCTCCCTTCTGCCCTCTAG	CCCTTTCTCCCTTCTGCCCTCTAGCGCCC	32316645	sense	CG	A-G	0	0
GGCGCTAGAGGGCAGAAGGG	TGAGGGCGCTAGAGGGCAGAAGGGAGAAA	32316668	antisense	AG	A-G	1	0	A_7;	Exon3:-3;	Intron;
AGGGCGCTAGAGGGCAGAAG	TGTGAGGGCGCTAGAGGGCAGAAGGGAGA	32316670	antisense	GG	A-G	0	0
GAGGGCGCTAGAGGGCAGAA	TTGTGAGGGCGCTAGAGGGCAGAAGGGAG	32316671	antisense	GG	A-G	0	0
TGAGGGCGCTAGAGGGCAGA	TTTGTGAGGGCGCTAGAGGGCAGAAGGGA	32316672	antisense	AG	A-G	0	0
TTGTGAGGGCGCTAGAGGGC	GGCTTTGTGAGGGCGCTAGAGGGCAGAAG	32316675	antisense	AG	A-G	1	1	A_6;	Pro56Pro;	Silent;
GCCCTCTAGCGCCCTCACAA	TTCTGCCCTCTAGCGCCCTCACAAAGCCA	32316656	sense	AG	A-G	1	0	A_8;	Exon3:-2;	Splice-acceptor;
GCTTTGTGAGGGCGCTAGAG	ATTGGCTTTGTGAGGGCGCTAGAGGGCAG	32316678	antisense	GG	A-G	0	0
GGCTTTGTGAGGGCGCTAGA	CATTGGCTTTGTGAGGGCGCTAGAGGGCA	32316679	antisense	GG	A-G	0	0
TGGCTTTGTGAGGGCGCTAG	GCATTGGCTTTGTGAGGGCGCTAGAGGGC	32316680	antisense	AG	A-G	0	0
ATTGGCTTTGTGAGGGCGCT	CAGCATTGGCTTTGTGAGGGCGCTAGAGG	32316682	antisense	AG	A-G	0	0
TAGCGCCCTCACAAAGCCAA	CCTCTAGCGCCCTCACAAAGCCAATGCTG	32316662	sense	TG	A-G	0	0
CAGCATTGGCTTTGTGAGGG	TCCTCAGCATTGGCTTTGTGAGGGCGCTA	32316686	antisense	CG	A-G	1	1	A_5;	Asn60Asn;	Silent;
CGCCCTCACAAAGCCAATGC	CTAGCGCCCTCACAAAGCCAATGCTGAGG	32316665	sense	TG	A-G	1	0	A_8;	His57Arg;	Missense;
CTCAGCATTGGCTTTGTGAG	TCTCCTCAGCATTGGCTTTGTGAGGGCGC	32316688	antisense	GG	A-G	2	2	A_4;A_7;	Ala61Ala;Asn60Asn;	Silent;Silent;
CCCTCACAAAGCCAATGCTG	AGCGCCCTCACAAAGCCAATGCTGAGGAG	32316667	sense	AG	A-G	2	0	A_6;A_8;	His57Arg;Lys58Glu;	Missense;Missense;
CCTCAGCATTGGCTTTGTGA	ATCTCCTCAGCATTGGCTTTGTGAGGGCG	32316689	antisense	GG	A-G	2	2	A_5;A_8;	Ala61Ala;Asn60Asn;	Silent;Silent;
CCTCACAAAGCCAATGCTGA	GCGCCCTCACAAAGCCAATGCTGAGGAGA	32316668	sense	GG	A-G	2	0	A_5;A_7_8;	His57Arg;Lys58Gly;	Missense;Missense;
TCCTCAGCATTGGCTTTGTG	CATCTCCTCAGCATTGGCTTTGTGAGGGC	32316690	antisense	AG	A-G	1	1	A_6;	Ala61Ala;	Silent;
TCACAAAGCCAATGCTGAGG	GCCCTCACAAAGCCAATGCTGAGGAGATG	32316670	sense	AG	A-G	1	0	A_5_6_7;	Lys58Gly;	Missense;
TCTCCTCAGCATTGGCTTTG	GTCATCTCCTCAGCATTGGCTTTGTGAGG	32316692	antisense	TG	A-G	1	1	A_8;	Ala61Ala;	Silent;
CATCTCCTCAGCATTGGCTT	TGGTCATCTCCTCAGCATTGGCTTTGTGA	32316694	antisense	TG	A-G	0	0
CAAAGCCAATGCTGAGGAGA	CTCACAAAGCCAATGCTGAGGAGATGACC	32316673	sense	TG	A-G	2	1	A_4;A_8;	Lys58Lys;Asn60Asp;	Silent;Missense;
TTGGTCATCTCCTCAGCATT	GTACTTGGTCATCTCCTCAGCATTGGCTT	32316699	antisense	GG	A-G	1	0	A_7;	Met64Thr;	Missense;
CTTGGTCATCTCCTCAGCAT	GGTACTTGGTCATCTCCTCAGCATTGGCT	32316700	antisense	TG	A-G	1	0	A_8;	Met64Thr;	Missense;
CAATGCTGAGGAGATGACCA	AAGCCAATGCTGAGGAGATGACCAAGTAC	32316679	sense	AG	A-G	0	0
TGGTACTTGGTCATCTCCTC	GCTGTGGTACTTGGTCATCTCCTCAGCAT	32316705	antisense	AG	A-G	1	0	A_5;	Tyr67His;	Missense;
AGGAGATGACCAAGTACCAC	GCTGAGGAGATGACCAAGTACCACAGCGA	32316687	sense	AG	A-G	2	0	A_4;A_6;	Glu63Gly;Met64Val;	Missense;Missense;
GAGATGACCAAGTACCACAG	TGAGGAGATGACCAAGTACCACAGCGATG	32316689	sense	CG	A-G	2	0	A_4;A_7;	Met64Val;Thr65Ala;	Missense;Missense;
ATGACCAAGTACCACAGCGA	GGAGATGACCAAGTACCACAGCGATGACT	32316692	sense	TG	A-G	2	0	A_4;A_7_8;	Thr65Ala;Lys66Gly;	Missense;Missense;
TAGTCATCGCTGTGGTACTT	AATGTAGTCATCGCTGTGGTACTTGGTCA	32316717	antisense	GG	A-G	1	1	A_6;	Asp70Asp;	Silent;
GTAGTCATCGCTGTGGTACT	TAATGTAGTCATCGCTGTGGTACTTGGTC	32316718	antisense	TG	A-G	1	1	A_7;	Asp70Asp;	Silent;
TTTAATGTAGTCATCGCTGT	AGAATTTAATGTAGTCATCGCTGTGGTAC	32316724	antisense	GG	A-G	1	0	A_4_5;	Ile73Thr;	Missense;
ATTTAATGTAGTCATCGCTG	AAGAATTTAATGTAGTCATCGCTGTGGTA	32316725	antisense	TG	A-G	1	0	A_5_6;	Ile73Thr;	Missense;
GAATTTAATGTAGTCATCGC	GCAAGAATTTAATGTAGTCATCGCTGTGG	32316727	antisense	TG	A-G	1	0	A_7_8;	Ile73Thr;	Missense;
CAAGAATTTAATGTAGTCAT	AGCGCAAGAATTTAATGTAGTCATCGCTG	32316730	antisense	CG	A-G	1	0	A_5_6;	Phe75Pro;	Missense;
CGATGACTACATTAAATTCT	ACAGCGATGACTACATTAAATTCTTGCGC	32316709	sense	TG	A-G	1	0	A_6;	Asp71Gly;	Missense;
ATGACTACATTAAATTCTTG	AGCGATGACTACATTAAATTCTTGCGCTC	32316711	sense	CG	A-G	2	0	A_4;A_7;	Asp71Gly;Tyr72Cys;	Missense;Missense;
GGAGCGCAAGAATTTAATGT	GGATGGAGCGCAAGAATTTAATGTAGTCA	32316736	antisense	AG	A-G	1	0	A_8;	Leu76Ser;	Missense;
GATGGAGCGCAAGAATTTAA	GACGGATGGAGCGCAAGAATTTAATGTAG	32316739	antisense	TG	A-G	1	0	A_6;	Ser78Pro;	Missense;
TTAAATTCTTGCGCTCCATC	TACATTAAATTCTTGCGCTCCATCCGTCC	32316720	sense	CG	A-G	1	0	A_4_5;	Lys74Arg;	Missense;
TTCTTGCGCTCCATCCGTCC	TAAATTCTTGCGCTCCATCCGTCCAGATA	32316725	sense	AG	A-G	0	0
ATCTGGACGGATGGAGCGCA	TGTTATCTGGACGGATGGAGCGCAAGAAT	32316748	antisense	AG	A-G	1	1	A_7;	Arg80Arg;	Silent;
TGTTATCTGGACGGATGGAG	GACATGTTATCTGGACGGATGGAGCGCAA	32316752	antisense	CG	A-G	1	1	A_5;	Asp82Asp;	Silent;
CATGTTATCTGGACGGATGG	CCGACATGTTATCTGGACGGATGGAGCGC	32316754	antisense	AG	A-G	1	1	A_7;	Asp82Asp;	Silent;
CTCCATCCGTCCAGATAACA	TGCGCTCCATCCGTCCAGATAACATGTCG	32316733	sense	TG	A-G	1	0	A_5;	Ile79Val;	Missense;
GACATGTTATCTGGACGGAT	CTCCGACATGTTATCTGGACGGATGGAGC	32316756	antisense	GG	A-G	1	0	A_4;	Met84Thr;	Missense;
CGACATGTTATCTGGACGGA	ACTCCGACATGTTATCTGGACGGATGGAG	32316757	antisense	TG	A-G	1	0	A_5;	Met84Thr;	Missense;
CATCCGTCCAGATAACATGT	GCTCCATCCGTCCAGATAACATGTCGGAG	32316736	sense	CG	A-G	0	0
ATCCGTCCAGATAACATGTC	CTCCATCCGTCCAGATAACATGTCGGAGT	32316737	sense	GG	A-G	0	0
CTCCGACATGTTATCTGGAC	TGTACTCCGACATGTTATCTGGACGGATG	32316760	antisense	GG	A-G	2	0	A_6;A_8;	Ser85Pro;Met84Thr;	Missense;Missense;
CCGTCCAGATAACATGTCGG	CCATCCGTCCAGATAACATGTCGGAGTAC	32316739	sense	AG	A-G	1	1	A_7;	Pro81Pro;	Silent;
ACTCCGACATGTTATCTGGA	CTGTACTCCGACATGTTATCTGGACGGAT	32316761	antisense	CG	A-G	1	0	A_7;	Ser85Pro;	Missense;
TGTACTCCGACATGTTATCT	TTGCTGTACTCCGACATGTTATCTGGACG	32316764	antisense	GG	A-G	1	0	A_4;	Tyr87His;	Missense;
CTGTACTCCGACATGTTATC	CTTGCTGTACTCCGACATGTTATCTGGAC	32316765	antisense	TG	A-G	1	0	A_5;	Tyr87His;	Missense;
CAGATAACATGTCGGAGTAC	CGTCCAGATAACATGTCGGAGTACAGCAA	32316744	sense	AG	A-G	2	0	A_4;A_6_7;	Asp82Gly;Asn83Gly;	Missense;Missense;
TAACATGTCGGAGTACAGCA	CAGATAACATGTCGGAGTACAGCAAGCAG	32316748	sense	AG	A-G	1	0	A_5;	Met84Val;	Missense;
CTGCTTGCTGTACTCCGACA	GCATCTGCTTGCTGTACTCCGACATGTTA	32316772	antisense	TG	A-G	0	0
CATGTCGGAGTACAGCAAGC	ATAACATGTCGGAGTACAGCAAGCAGATG	32316751	sense	AG	A-G	0	0
GTCGGAGTACAGCAAGCAGA	ACATGTCGGAGTACAGCAAGCAGATGCAG	32316754	sense	TG	A-G	1	0	A_6;	Glu86Gly;	Missense;
TGCATCTGCTTGCTGTACTC	TCTCTGCATCTGCTTGCTGTACTCCGACA	32316777	antisense	CG	A-G	1	0	A_4;	Met91Thr;	Missense;
GGAGTACAGCAAGCAGATGC	TGTCGGAGTACAGCAAGCAGATGCAGAGA	32316757	sense	AG	A-G	2	0	A_6;A_8;	Tyr87Cys;Ser88Gly;	Missense;Missense;
AGTACAGCAAGCAGATGCAG	TCGGAGTACAGCAAGCAGATGCAGAGATG	32316759	sense	AG	A-G	2	0	A_4;A_6;	Tyr87Cys;Ser88Gly;	Missense;Missense;
ACAGCAAGCAGATGCAGAGA	GAGTACAGCAAGCAGATGCAGAGATGTAA	32316762	sense	TG	A-G	1	0	A_6_7;	Lys89Gly;	Missense;
ACATCTCTGCATCTGCTTGC	ACTTACATCTCTGCATCTGCTTGCTGTAC	32316784	antisense	TG	A-G	0	0
CTTACATCTCTGCATCTGCT	TGGACTTACATCTCTGCATCTGCTTGCTG	32316787	antisense	TG	A-G	2	0	A_4;A_6;	Exon3:+2;Phe94Leu;	Splice-donor;Missense;
CAAGCAGATGCAGAGATGTA	ACAGCAAGCAGATGCAGAGATGTAAGTCC	32316766	sense	AG	A-G	2	0	A_6;A_8;	Gln90Arg;Met91Val;	Missense;Missense;
TGGACTTACATCTCTGCATC	AGAATGGACTTACATCTCTGCATCTGCTT	32316791	antisense	TG	A-G	2	0	A_4;A_8;	Exon3:+6;Exon3:+2;	Intron;Splice-donor;
GCAGAGATGTAAGTCCATTC	AGATGCAGAGATGTAAGTCCATTCTGTTC	32316775	sense	TG	A-G	1	0	A_5_7;	Arg93Gly;	Missense;
ACAGAATGGACTTACATCTC	GGGAACAGAATGGACTTACATCTCTGCAT	32316797	antisense	TG	A-G	2	0	A_5;A_6;	Exon3:+11;Exon3:+10;	Intron;Intron;
AGAGTGTGAGGGAACAGAAT	CTTCAGAGTGTGAGGGAACAGAATGGACT	32316810	antisense	GG	A-G	0	0
CAGAGTGTGAGGGAACAGAA	GCTTCAGAGTGTGAGGGAACAGAATGGAC	32316811	antisense	TG	A-G	1	0	A_4;	Exon3:+26;	Intron;
CATTCTGTTCCCTCACACTC	AGTCCATTCTGTTCCCTCACACTCTGAAG	32316790	sense	TG	A-G	0	0
TCTGTTCCCTCACACTCTGA	CCATTCTGTTCCCTCACACTCTGAAGCCG	32316793	sense	AG	A-G	0	0
GCTTCAGAGTGTGAGGGAAC	GGCGGCTTCAGAGTGTGAGGGAACAGAAT	32316815	antisense	AG	A-G	2	0	A_6;A_8;	Exon3:+28;Exon3:+26;	Intron;Intron;
GTTCCCTCACACTCTGAAGC	TTCTGTTCCCTCACACTCTGAAGCCGCCA	32316796	sense	CG	A-G	0	0
TGGCGGCTTCAGAGTGTGAG	CAACTGGCGGCTTCAGAGTGTGAGGGAAC	32316820	antisense	GG	A-G	0	0
CTGGCGGCTTCAGAGTGTGA	GCAACTGGCGGCTTCAGAGTGTGAGGGAA	32316821	antisense	GG	A-G	0	0
CCTCACACTCTGAAGCCGCC	GTTCCCTCACACTCTGAAGCCGCCAGTTG	32316800	sense	AG	A-G	2	0	A_5;A_7;	Exon3:+22;Exon3:+24;	Intron;Intron;
ACTGGCGGCTTCAGAGTGTG	TGCAACTGGCGGCTTCAGAGTGTGAGGGA	32316822	antisense	AG	A-G	0	0
CAACTGGCGGCTTCAGAGTG	GATGCAACTGGCGGCTTCAGAGTGTGAGG	32316824	antisense	TG	A-G	0	0
CACACTCTGAAGCCGCCAGT	CCCTCACACTCTGAAGCCGCCAGTTGCAT	32316803	sense	TG	A-G	1	0	A_4;	Exon3:+24;	Intron;
TGCAACTGGCGGCTTCAGAG	GAGATGCAACTGGCGGCTTCAGAGTGTGA	32316826	antisense	TG	A-G	2	0	A_4;A_5;	Exon3:+41;Exon3:+40;	Intron;Intron;
GATGCAACTGGCGGCTTCAG	GGGAGATGCAACTGGCGGCTTCAGAGTGT	32316828	antisense	AG	A-G	2	0	A_6;A_7;	Exon3:+41;Exon3:+40;	Intron;Intron;
GAGATGCAACTGGCGGCTTC	AAGGGAGATGCAACTGGCGGCTTCAGAGT	32316830	antisense	AG	A-G	2	0	A_4;A_8;	Exon3:+45;Exon3:+41;	Intron;Intron;
AAAGAAATAAGCAAAAGGTT	CTTGAAAGAAATAAGCAAAAGGTTAGTTT	32324474	antisense	AG	A-G	3	0	A_5;A_6;A_7;	Exon4:-9;Exon4:-10;Exon4:-11;	Intron;Intron;Intron;
CTTGAAAGAAATAAGCAAAA	TTGACTTGAAAGAAATAAGCAAAAGGTTA	32324478	antisense	GG	A-G	3	0	A_5;A_6;A_7;	Exon4:-5;Exon4:-6;Exon4:-7;	Intron;Intron;Intron;
ACTTGAAAGAAATAAGCAAA	GTTGACTTGAAAGAAATAAGCAAAAGGTT	32324479	antisense	AG	A-G	3	0	A_6;A_7;A_8;	Exon4:-5;Exon4:-6;Exon4:-7;	Intron;Intron;Intron;
GCTTATTTCTTTCAAGTCAA	TTTTGCTTATTTCTTTCAAGTCAACGTTG	32324463	sense	CG	A-G	1	0	A_5;	Exon4:-12;	Intron;
ACGTTGACTTGAAAGAAATA	ACCAACGTTGACTTGAAAGAAATAAGCAA	32324485	antisense	AG	A-G	1	0	A_7;	Phe94Ser;	Missense;
TATTTCTTTCAAGTCAACGT	TGCTTATTTCTTTCAAGTCAACGTTGGTG	32324466	sense	TG	A-G	0	0
ATTTCTTTCAAGTCAACGTT	GCTTATTTCTTTCAAGTCAACGTTGGTGA	32324467	sense	GG	A-G	0	0
TTCTTTCAAGTCAACGTTGG	TTATTTCTTTCAAGTCAACGTTGGTGAGG	32324469	sense	TG	A-G	1	0	A_8;	Exon4:-3;	Intron;
CTCACCAACGTTGACTTGAA	AGTCCTCACCAACGTTGACTTGAAAGAAA	32324492	antisense	AG	A-G	2	1	A_4;A_7_8;	Gly97Gly;Val96Ala;	Silent;Missense;
CTTTCAAGTCAACGTTGGTG	ATTTCTTTCAAGTCAACGTTGGTGAGGAC	32324471	sense	AG	A-G	2	0	A_6;A_7;	Exon4:-3;Exon4:-2;	Intron;Splice-acceptor;
TTTCAAGTCAACGTTGGTGA	TTTCTTTCAAGTCAACGTTGGTGAGGACT	32324472	sense	GG	A-G	2	0	A_5;A_6;	Exon4:-3;Exon4:-2;	Intron;Splice-acceptor;
AGTCCTCACCAACGTTGACT	GGACAGTCCTCACCAACGTTGACTTGAAA	32324496	antisense	TG	A-G	1	1	A_8;	Gly97Gly;	Silent;
AAGTCAACGTTGGTGAGGAC	TTTCAAGTCAACGTTGGTGAGGACTGTCC	32324476	sense	TG	A-G	1	0	A_6_7;	Asn95Gly;	Missense;
TGGACAGTCCTCACCAACGT	ATACTGGACAGTCCTCACCAACGTTGACT	32324501	antisense	TG	A-G	1	0	A_4_6;	Cys100Arg;	Missense;
AACGTTGGTGAGGACTGTCC	AGTCAACGTTGGTGAGGACTGTCCAGTAT	32324481	sense	AG	A-G	0	0
TACTGGACAGTCCTCACCAA	CGAATACTGGACAGTCCTCACCAACGTTG	32324504	antisense	CG	A-G	1	1	A_7;	Cys100Cys;	Silent;
GGTGAGGACTGTCCAGTATT	CGTTGGTGAGGACTGTCCAGTATTCGATG	32324487	sense	CG	A-G	2	0	A_5;A_8;	Glu98Gly;Asp99Gly;	Missense;Missense;
GAGGACTGTCCAGTATTCGA	TGGTGAGGACTGTCCAGTATTCGATGGCC	32324490	sense	TG	A-G	1	0	A_5;	Asp99Gly;	Missense;
AGGACTGTCCAGTATTCGAT	GGTGAGGACTGTCCAGTATTCGATGGCCT	32324491	sense	GG	A-G	1	0	A_4;	Asp99Gly;	Missense;
CAGGCCATCGAATACTGGAC	CAAACAGGCCATCGAATACTGGACAGTCC	32324516	antisense	AG	A-G	1	1	A_7;	Asp104Asp;	Silent;
CTGTCCAGTATTCGATGGCC	AGGACTGTCCAGTATTCGATGGCCTGTTT	32324495	sense	TG	A-G	1	1	A_7;	Pro101Pro;	Silent;
CAAACAGGCCATCGAATACT	AACTCAAACAGGCCATCGAATACTGGACA	32324520	antisense	GG	A-G	2	0	A_4;A_6;	Phe107Leu;Leu106Pro;	Missense;Missense;
CCAGTATTCGATGGCCTGTT	CTGTCCAGTATTCGATGGCCTGTTTGAGT	32324499	sense	TG	A-G	1	1	A_6;	Val102Val;	Silent;
TCAAACAGGCCATCGAATAC	GAACTCAAACAGGCCATCGAATACTGGAC	32324521	antisense	TG	A-G	2	0	A_4_5;A_7;	Phe107Pro;Leu106Pro;	Missense;Missense;
AGTATTCGATGGCCTGTTTG	GTCCAGTATTCGATGGCCTGTTTGAGTTC	32324501	sense	AG	A-G	1	1	A_4;	Val102Val;	Silent;
TCGATGGCCTGTTTGAGTTC	GTATTCGATGGCCTGTTTGAGTTCTGTCA	32324506	sense	TG	A-G	1	0	A_4;	Asp104Gly;	Missense;
ACAGAACTCAAACAGGCCAT	ACTGACAGAACTCAAACAGGCCATCGAAT	32324528	antisense	CG	A-G	1	0	A_5_6;	Phe109Pro;	Missense;
TGGCCTGTTTGAGTTCTGTC	TCGATGGCCTGTTTGAGTTCTGTCAGTTG	32324510	sense	AG	A-G	0	0
CAACTGACAGAACTCAAACA	TAGACAACTGACAGAACTCAAACAGGCCA	32324534	antisense	GG	A-G	1	1	A_7;	Cys110Cys;	Silent;
CCTGTTTGAGTTCTGTCAGT	ATGGCCTGTTTGAGTTCTGTCAGTTGTCT	32324513	sense	TG	A-G	0	0
ACAACTGACAGAACTCAAAC	GTAGACAACTGACAGAACTCAAACAGGCC	32324535	antisense	AG	A-G	2	2	A_4;A_8;	Leu112Leu;Cys110Cys;	Silent;Silent;
GAGTTCTGTCAGTTGTCTAC	GTTTGAGTTCTGTCAGTTGTCTACTGGTG	32324520	sense	TG	A-G	0	0
AGTTCTGTCAGTTGTCTACT	TTTGAGTTCTGTCAGTTGTCTACTGGTGG	32324521	sense	GG	A-G	0	0
TTCTGTCAGTTGTCTACTGG	TGAGTTCTGTCAGTTGTCTACTGGTGGTT	32324523	sense	TG	A-G	1	0	A_8;	Gln111Arg;	Missense;
TCTGTCAGTTGTCTACTGGT	GAGTTCTGTCAGTTGTCTACTGGTGGTTC	32324524	sense	GG	A-G	1	0	A_7;	Gln111Arg;	Missense;
ACCACCAGTAGACAACTGAC	CAGAACCACCAGTAGACAACTGACAGAAC	32324546	antisense	AG	A-G	2	2	A_4;A_7;	Gly115Gly;Thr114Thr;	Silent;Silent;
CAGAACCACCAGTAGACAAC	CCCACAGAACCACCAGTAGACAACTGACA	32324550	antisense	TG	A-G	3	2	A_4;A_5;A_8;	Ser117Pro;Gly116Gly;Gly115Gly;	Missense;Silent;Silent;
CAGTTGTCTACTGGTGGTTC	CTGTCAGTTGTCTACTGGTGGTTCTGTGG	32324529	sense	TG	A-G	0	0
GTTGTCTACTGGTGGTTCTG	GTCAGTTGTCTACTGGTGGTTCTGTGGGT	32324531	sense	TG	A-G	1	0	A_8;	Thr114Ala;	Missense;
TTGTCTACTGGTGGTTCTGT	TCAGTTGTCTACTGGTGGTTCTGTGGGTA	32324532	sense	GG	A-G	1	0	A_7;	Thr114Ala;	Missense;
TGTCTACTGGTGGTTCTGTG	CAGTTGTCTACTGGTGGTTCTGTGGGTAA	32324533	sense	GG	A-G	1	0	A_6;	Thr114Ala;	Missense;
TTACCCACAGAACCACCAGT	TTCCTTACCCACAGAACCACCAGTAGACA	32324557	antisense	AG	A-G	1	0	A_7;	Val118Ala;	Missense;
TACTGGTGGTTCTGTGGGTA	TGTCTACTGGTGGTTCTGTGGGTAAGGAA	32324537	sense	AG	A-G	0	0
ACTGGTGGTTCTGTGGGTAA	GTCTACTGGTGGTTCTGTGGGTAAGGAAT	32324538	sense	GG	A-G	0	0
GATGAATATTCCTTACCCAC	AGAAGATGAATATTCCTTACCCACAGAAC	32324569	antisense	AG	A-G	3	0	A_5;A_6;A_8;	Exon4:+12;Exon4:+11;Exon4:+9;	Intron;Intron;Intron;
GGAATATTCATCTTCTCCCC	GTAAGGAATATTCATCTTCTCCCCAGGGG	32324558	sense	AG	A-G	2	0	A_4;A_6;	Exon4:+8;Exon4:+10;	Intron;Intron;
GAATATTCATCTTCTCCCCA	TAAGGAATATTCATCTTCTCCCCAGGGGT	32324559	sense	GG	A-G	1	0	A_5;	Exon4:+10;	Intron;
AATATTCATCTTCTCCCCAG	AAGGAATATTCATCTTCTCCCCAGGGGTA	32324560	sense	GG	A-G	2	0	A_4;A_8;	Exon4:+10;Exon4:+14;	Intron;Intron;
ATATTCATCTTCTCCCCAGG	AGGAATATTCATCTTCTCCCCAGGGGTAG	32324561	sense	GG	A-G	1	0	A_7;	Exon4:+14;	Intron;
TTCATCTTCTCCCCAGGGGT	AATATTCATCTTCTCCCCAGGGGTAGACT	32324564	sense	AG	A-G	1	0	A_4;	Exon4:+14;	Intron;
GTCTACCCCTGGGGAGAAGA	CCCAGTCTACCCCTGGGGAGAAGATGAAT	32324587	antisense	TG	A-G	1	0	A_5;	Exon4:+30;	Intron;
TCTTCTCCCCAGGGGTAGAC	TTCATCTTCTCCCCAGGGGTAGACTGGGT	32324568	sense	TG	A-G	0	0
CCAGTCTACCCCTGGGGAGA	CAACCCAGTCTACCCCTGGGGAGAAGATG	32324590	antisense	AG	A-G	1	0	A_8;	Exon4:+30;	Intron;
CTTCTCCCCAGGGGTAGACT	TCATCTTCTCCCCAGGGGTAGACTGGGTT	32324569	sense	GG	A-G	0	0
TTCTCCCCAGGGGTAGACTG	CATCTTCTCCCCAGGGGTAGACTGGGTTG	32324570	sense	GG	A-G	0	0
AACCCAGTCTACCCCTGGGG	GAACAACCCAGTCTACCCCTGGGGAGAAG	32324593	antisense	AG	A-G	1	0	A_6;	Exon4:+35;	Intron;
TCCCCAGGGGTAGACTGGGT	CTTCTCCCCAGGGGTAGACTGGGTTGTTC	32324573	sense	TG	A-G	1	0	A_6;	Exon4:+25;	Intron;
ACAACCCAGTCTACCCCTGG	TAGAACAACCCAGTCTACCCCTGGGGAGA	32324595	antisense	GG	A-G	2	0	A_4;A_8;	Exon4:+39;Exon4:+35;	Intron;Intron;
AACAACCCAGTCTACCCCTG	CTAGAACAACCCAGTCTACCCCTGGGGAG	32324596	antisense	GG	A-G	2	0	A_4;A_5;	Exon4:+40;Exon4:+39;	Intron;Intron;
GAACAACCCAGTCTACCCCT	ACTAGAACAACCCAGTCTACCCCTGGGGA	32324597	antisense	GG	A-G	2	0	A_5;A_6;	Exon4:+40;Exon4:+39;	Intron;Intron;
AGAACAACCCAGTCTACCCC	CACTAGAACAACCCAGTCTACCCCTGGGG	32324598	antisense	TG	A-G	3	0	A_4;A_6;A_7;	Exon4:+42;Exon4:+40;Exon4:+39;	Intron;Intron;Intron;
GGGGTAGACTGGGTTGTTCT	CCCAGGGGTAGACTGGGTTGTTCTAGTGA	32324579	sense	AG	A-G	2	0	A_6;A_8;	Exon4:+31;Exon4:+33;	Intron;Intron;
GGTAGACTGGGTTGTTCTAG	CAGGGGTAGACTGGGTTGTTCTAGTGAGG	32324581	sense	TG	A-G	2	0	A_4;A_6;	Exon4:+31;Exon4:+33;	Intron;Intron;
GAGAAAAGAGAACATAAGCC	GCATGAGAAAAGAGAACATAAGCCTGTTA	32326930	antisense	TG	A-G	4	0	A_4;A_5;A_6;A_7;	Exon5:-12;Exon5:-13;Exon5:-14;Exon5:-15;	Intron;Intron;Intron;Intron;
GCATGAGAAAAGAGAACATA	CTGGGCATGAGAAAAGAGAACATAAGCCT	32326934	antisense	AG	A-G	2	0	A_6;A_8;	Exon5:-10;Exon5:-12;	Intron;Intron;
CTTGCTGGGCATGAGAAAAG	AGCACTTGCTGGGCATGAGAAAAGAGAAC	32326942	antisense	AG	A-G	0	0
CACTTGCTGGGCATGAGAAA	ACAGCACTTGCTGGGCATGAGAAAAGAGA	32326944	antisense	AG	A-G	0	0
TTCTCATGCCCAGCAAGTGC	TCTTTTCTCATGCCCAGCAAGTGCTGTGA	32326926	sense	TG	A-G	1	0	A_6;	Exon5:-8;	Intron;
CACAGCACTTGCTGGGCATG	GTTTCACAGCACTTGCTGGGCATGAGAAA	32326949	antisense	AG	A-G	2	2	A_4;A_7;	Ala121Ala;Ser120Ser;	Silent;Silent;
CTCATGCCCAGCAAGTGCTG	TTTTCTCATGCCCAGCAAGTGCTGTGAAA	32326928	sense	TG	A-G	1	0	A_4;	Exon5:-8;	Intron;
TTCACAGCACTTGCTGGGCA	AAGTTTCACAGCACTTGCTGGGCATGAGA	32326951	antisense	TG	A-G	2	1	A_4;A_6;	Val122Ala;Ala121Ala;	Missense;Silent;
AAGTTTCACAGCACTTGCTG	TATTAAGTTTCACAGCACTTGCTGGGCAT	32326955	antisense	GG	A-G	1	0	A_8;	Val122Ala;	Missense;
TAAGTTTCACAGCACTTGCT	TTATTAAGTTTCACAGCACTTGCTGGGCA	32326956	antisense	GG	A-G	0	0
TTAAGTTTCACAGCACTTGC	CTTATTAAGTTTCACAGCACTTGCTGGGC	32326957	antisense	TG	A-G	1	0	A_4;	Leu124Pro;	Missense;
TTATTAAGTTTCACAGCACT	CTGCTTATTAAGTTTCACAGCACTTGCTG	32326960	antisense	TG	A-G	1	0	A_6_7;	Leu124Pro;	Missense;
AAGTGCTGTGAAACTTAATA	CAGCAAGTGCTGTGAAACTTAATAAGCAG	32326940	sense	AG	A-G	0	0
TGCTGTGAAACTTAATAAGC	CAAGTGCTGTGAAACTTAATAAGCAGCAG	32326943	sense	AG	A-G	1	0	A_8;	Lys123Glu;	Missense;
TGCTGCTTATTAAGTTTCAC	CGTCTGCTGCTTATTAAGTTTCACAGCAC	32326966	antisense	AG	A-G	0	0
TGTGAAACTTAATAAGCAGC	GTGCTGTGAAACTTAATAAGCAGCAGACG	32326946	sense	AG	A-G	1	0	A_5_6_7;	Lys123Gly;	Missense;
GAAACTTAATAAGCAGCAGA	CTGTGAAACTTAATAAGCAGCAGACGGAC	32326949	sense	CG	A-G	2	1	A_4;A_8;	Lys123Lys;Asn125Asp;	Silent;Missense;
AAACTTAATAAGCAGCAGAC	TGTGAAACTTAATAAGCAGCAGACGGACA	32326950	sense	GG	A-G	1	0	A_7_8;	Asn125Gly;	Missense;
TGTCCGTCTGCTGCTTATTA	GCGATGTCCGTCTGCTGCTTATTAAGTTT	32326974	antisense	AG	A-G	0	0
AATAAGCAGCAGACGGACAT	ACTTAATAAGCAGCAGACGGACATCGCTG	32326956	sense	CG	A-G	2	0	A_4_5;A_8;	Lys126Gly;Gln127Arg;	Missense;Missense;
AAGCAGCAGACGGACATCGC	TAATAAGCAGCAGACGGACATCGCTGTGA	32326959	sense	TG	A-G	2	0	A_5;A_8;	Gln127Arg;Gln128Arg;	Missense;Missense;
GCAGCAGACGGACATCGCTG	ATAAGCAGCAGACGGACATCGCTGTGAAT	32326961	sense	TG	A-G	2	0	A_6;A_8;	Gln128Arg;Thr129Ala;	Missense;Missense;
TCACAGCGATGTCCGTCTGC	CAATTCACAGCGATGTCCGTCTGCTGCTT	32326983	antisense	TG	A-G	1	1	A_5;	Ala132Ala;	Silent;
AATTCACAGCGATGTCCGTC	GCCCAATTCACAGCGATGTCCGTCTGCTG	32326986	antisense	TG	A-G	2	1	A_6;A_8;	Val133Ala;Ala132Ala;	Missense;Silent;
AGACGGACATCGCTGTGAAT	CAGCAGACGGACATCGCTGTGAATTGGGC	32326966	sense	TG	A-G	1	0	A_7;	Asp130Gly;	Missense;
GACGGACATCGCTGTGAATT	AGCAGACGGACATCGCTGTGAATTGGGCT	32326967	sense	GG	A-G	2	0	A_6;A_8;	Asp130Gly;Ile131Val;	Missense;Missense;
ACGGACATCGCTGTGAATTG	GCAGACGGACATCGCTGTGAATTGGGCTG	32326968	sense	GG	A-G	2	0	A_5;A_7;	Asp130Gly;Ile131Val;	Missense;Missense;
GCCCAATTCACAGCGATGTC	CCCAGCCCAATTCACAGCGATGTCCGTCT	32326990	antisense	CG	A-G	2	1	A_5;A_6;	Trp135Arg;Asn134Asn;	Missense;Silent;
GACATCGCTGTGAATTGGGC	GACGGACATCGCTGTGAATTGGGCTGGGG	32326971	sense	TG	A-G	1	0	A_4;	Ile131Val;	Missense;
ACATCGCTGTGAATTGGGCT	ACGGACATCGCTGTGAATTGGGCTGGGGG	32326972	sense	GG	A-G	0	0
CCCAGCCCAATTCACAGCGA	GGCCCCCAGCCCAATTCACAGCGATGTCC	32326994	antisense	TG	A-G	1	1	A_4;	Ala136Ala;	Silent;
CATCGCTGTGAATTGGGCTG	CGGACATCGCTGTGAATTGGGCTGGGGGC	32326973	sense	GG	A-G	0	0
ATCGCTGTGAATTGGGCTGG	GGACATCGCTGTGAATTGGGCTGGGGGCC	32326974	sense	GG	A-G	0	0
TCGCTGTGAATTGGGCTGGG	GACATCGCTGTGAATTGGGCTGGGGGCCT	32326975	sense	GG	A-G	0	0
GCCCCCAGCCCAATTCACAG	GCAGGCCCCCAGCCCAATTCACAGCGATG	32326997	antisense	CG	A-G	1	1	A_7;	Ala136Ala;	Silent;
AGGCCCCCAGCCCAATTCAC	GTGCAGGCCCCCAGCCCAATTCACAGCGA	32326999	antisense	AG	A-G	0	0
TGTGAATTGGGCTGGGGGCC	TCGCTGTGAATTGGGCTGGGGGCCTGCAC	32326979	sense	TG	A-G	1	0	A_5_6;	Asn134Gly;	Missense;
TGGGCTGGGGGCCTGCACCA	GAATTGGGCTGGGGGCCTGCACCATGCAA	32326986	sense	TG	A-G	0	0
TTTGCATGGTGCAGGCCCCC	CTTCTTTGCATGGTGCAGGCCCCCAGCCC	32327011	antisense	AG	A-G	1	1	A_6;	His141His;	Silent;
TGGGGGCCTGCACCATGCAA	GGGCTGGGGGCCTGCACCATGCAAAGAAG	32326991	sense	AG	A-G	0	0
GGGCCTGCACCATGCAAAGA	CTGGGGGCCTGCACCATGCAAAGAAGTCC	32326994	sense	AG	A-G	0	0
GGACTTCTTTGCATGGTGCA	CCTCGGACTTCTTTGCATGGTGCAGGCCC	32327018	antisense	GG	A-G	0	0
CGGACTTCTTTGCATGGTGC	GCCTCGGACTTCTTTGCATGGTGCAGGCC	32327019	antisense	AG	A-G	1	0	A_4;	Ser145Pro;	Missense;
CTGCACCATGCAAAGAAGTC	GGGCCTGCACCATGCAAAGAAGTCCGAGG	32326998	sense	CG	A-G	2	0	A_5;A_8;	His140Arg;His141Arg;	Missense;Missense;
GCACCATGCAAAGAAGTCCG	GCCTGCACCATGCAAAGAAGTCCGAGGCA	32327000	sense	AG	A-G	1	0	A_6;	His141Arg;	Missense;
CCTCGGACTTCTTTGCATGG	GATGCCTCGGACTTCTTTGCATGGTGCAG	32327022	antisense	TG	A-G	1	0	A_7;	Ser145Pro;	Missense;
CACCATGCAAAGAAGTCCGA	CCTGCACCATGCAAAGAAGTCCGAGGCAT	32327001	sense	GG	A-G	1	0	A_5;	His141Arg;	Missense;
TGCCTCGGACTTCTTTGCAT	CAGATGCCTCGGACTTCTTTGCATGGTGC	32327024	antisense	GG	A-G	0	0
ATGCCTCGGACTTCTTTGCA	CCAGATGCCTCGGACTTCTTTGCATGGTG	32327025	antisense	TG	A-G	0	0
GCAAAGAAGTCCGAGGCATC	CCATGCAAAGAAGTCCGAGGCATCTGGCT	32327007	sense	TG	A-G	2	0	A_4_5;A_7_8;	Lys143Gly;Lys144Gly;	Missense;Missense;
CCAGATGCCTCGGACTTCTT	GAAGCCAGATGCCTCGGACTTCTTTGCAT	32327029	antisense	TG	A-G	1	0	A_5;	Ser148Pro;	Missense;
CAAAGAAGTCCGAGGCATCT	CATGCAAAGAAGTCCGAGGCATCTGGCTT	32327008	sense	GG	A-G	2	0	A_4;A_6_7;	Lys143Arg;Lys144Gly;	Missense;Missense;
AGTCCGAGGCATCTGGCTTC	AAGAAGTCCGAGGCATCTGGCTTCTGTTA	32327014	sense	TG	A-G	1	0	A_7;	Glu146Gly;	Missense;
TAACAGAAGCCAGATGCCTC	GACGTAACAGAAGCCAGATGCCTCGGACT	32327038	antisense	GG	A-G	2	0	A_5;A_7_8;	Cys151Arg;Phe150Pro;	Missense;Missense;
GTAACAGAAGCCAGATGCCT	TGACGTAACAGAAGCCAGATGCCTCGGAC	32327039	antisense	CG	A-G	2	0	A_4_6;A_8;	Cys151Arg;Phe150Ser;	Missense;Missense;
GAGGCATCTGGCTTCTGTTA	GTCCGAGGCATCTGGCTTCTGTTACGTCA	32327019	sense	CG	A-G	1	1	A_6;	Ala147Ala;	Silent;
TTGACGTAACAGAAGCCAGA	ATCATTGACGTAACAGAAGCCAGATGCCT	32327044	antisense	TG	A-G	2	0	A_4;A_8;	Val153Ala;Tyr152His;	Missense;Missense;
TCTGGCTTCTGTTACGTCAA	GGCATCTGGCTTCTGTTACGTCAATGATA	32327025	sense	TG	A-G	0	0
TCATTGACGTAACAGAAGCC	GATATCATTGACGTAACAGAAGCCAGATG	32327047	antisense	AG	A-G	1	0	A_7;	Val153Ala;	Missense;
GATATCATTGACGTAACAGA	AGACGATATCATTGACGTAACAGAAGCCA	32327051	antisense	AG	A-G	2	2	A_4;A_7;	Asp155Asp;Asn154Asn;	Silent;Silent;
TTCTGTTACGTCAATGATAT	TGGCTTCTGTTACGTCAATGATATCGTCT	32327031	sense	CG	A-G	1	0	A_8;	Tyr152Cys;	Missense;
GACGATATCATTGACGTAAC	CCAAGACGATATCATTGACGTAACAGAAG	32327054	antisense	AG	A-G	2	1	A_5;A_7;	Ile156Thr;Asp155Asp;	Missense;Silent;
TTACGTCAATGATATCGTCT	TCTGTTACGTCAATGATATCGTCTTGGCC	32327036	sense	TG	A-G	1	0	A_8;	Asn154Asp;	Missense;
TACGTCAATGATATCGTCTT	CTGTTACGTCAATGATATCGTCTTGGCCA	32327037	sense	GG	A-G	1	0	A_7_8;	Asn154Gly;	Missense;
GGCCAAGACGATATCATTGA	GGATGGCCAAGACGATATCATTGACGTAA	32327060	antisense	CG	A-G	2	0	A_5_6;A_8;	Leu158Pro;Val157Ala;	Missense;Missense;
GATGGCCAAGACGATATCAT	CCAGGATGGCCAAGACGATATCATTGACG	32327063	antisense	TG	A-G	1	0	A_8;	Leu158Ser;	Missense;
TGATATCGTCTTGGCCATCC	TCAATGATATCGTCTTGGCCATCCTGGAA	32327045	sense	TG	A-G	1	0	A_5;	Ile156Val;	Missense;
GATATCGTCTTGGCCATCCT	CAATGATATCGTCTTGGCCATCCTGGAAC	32327046	sense	GG	A-G	1	0	A_4;	Ile156Val;	Missense;
CAGTTCCAGGATGGCCAAGA	TTAGCAGTTCCAGGATGGCCAAGACGATA	32327072	antisense	CG	A-G	1	0	A_8;	Leu161Pro;	Missense;
CGTCTTGGCCATCCTGGAAC	ATATCGTCTTGGCCATCCTGGAACTGCTA	32327051	sense	TG	A-G	0	0
TAGCAGTTCCAGGATGGCCA	ACTTTAGCAGTTCCAGGATGGCCAAGACG	32327075	antisense	AG	A-G	1	0	A_5;	Leu163Pro;	Missense;
GGCCATCCTGGAACTGCTAA	TCTTGGCCATCCTGGAACTGCTAAAGTAT	32327057	sense	AG	A-G	1	0	A_5;	Ile160Val;	Missense;
TACTTTAGCAGTTCCAGGAT	GGCATACTTTAGCAGTTCCAGGATGGCCA	32327080	antisense	GG	A-G	1	0	A_7;	Leu164Pro;	Missense;
ATACTTTAGCAGTTCCAGGA	AGGCATACTTTAGCAGTTCCAGGATGGCC	32327081	antisense	TG	A-G	1	0	A_8;	Leu164Pro;	Missense;
ATCCTGGAACTGCTAAAGTA	GGCCATCCTGGAACTGCTAAAGTATGCCT	32327061	sense	TG	A-G	1	0	A_8;	Glu162Gly;	Missense;
GGCATACTTTAGCAGTTCCA	GGCAGGCATACTTTAGCAGTTCCAGGATG	32327084	antisense	GG	A-G	2	0	A_4;A_6;	Exon5:+4;Exon5:+2;	Intron;Splice-donor;
AGGCATACTTTAGCAGTTCC	AGGCAGGCATACTTTAGCAGTTCCAGGAT	32327085	antisense	AG	A-G	2	0	A_5;A_7;	Exon5:+4;Exon5:+2;	Intron;Splice-donor;
TGGAACTGCTAAAGTATGCC	ATCCTGGAACTGCTAAAGTATGCCTGCCT	32327065	sense	TG	A-G	1	0	A_4_5;	Glu162Gly;	Missense;
ACTGCTAAAGTATGCCTGCC	TGGAACTGCTAAAGTATGCCTGCCTGGCC	32327069	sense	TG	A-G	2	1	A_7;A_8;	Leu164Leu;Lys165Glu;	Silent;Missense;
CCAGGCAGGCATACTTTAGC	AAGGCCAGGCAGGCATACTTTAGCAGTTC	32327091	antisense	AG	A-G	1	0	A_7;	Exon5:+8;	Intron;
CTGCTAAAGTATGCCTGCCT	GGAACTGCTAAAGTATGCCTGCCTGGCCT	32327070	sense	GG	A-G	2	1	A_6;A_7_8;	Leu164Leu;Lys165Gly;	Silent;Missense;
AGGCCAGGCAGGCATACTTT	GACAAGGCCAGGCAGGCATACTTTAGCAG	32327094	antisense	AG	A-G	1	0	A_6;	Exon5:+12;	Intron;
AAAGTATGCCTGCCTGGCCT	TGCTAAAGTATGCCTGCCTGGCCTTGTCT	32327075	sense	TG	A-G	1	0	A_6;	Exon5:+3;	Intron;
GCCTGCCTGGCCTTGTCTCT	GTATGCCTGCCTGGCCTTGTCTCTTGGAA	32327082	sense	TG	A-G	0	0
CCAAGAGACAAGGCCAGGCA	TCTTCCAAGAGACAAGGCCAGGCAGGCAT	32327104	antisense	GG	A-G	3	0	A_4;A_6;A_8;	Exon5:+24;Exon5:+22;Exon5:+20;	Intron;Intron;Intron;
CCTGCCTGGCCTTGTCTCTT	TATGCCTGCCTGGCCTTGTCTCTTGGAAG	32327083	sense	GG	A-G	0	0
TCCAAGAGACAAGGCCAGGC	CTCTTCCAAGAGACAAGGCCAGGCAGGCA	32327105	antisense	AG	A-G	3	0	A_4;A_5;A_7;	Exon5:+25;Exon5:+24;Exon5:+22;	Intron;Intron;Intron;
GCCTGGCCTTGTCTCTTGGA	GCCTGCCTGGCCTTGTCTCTTGGAAGAGC	32327086	sense	AG	A-G	0	0
TCTTCCAAGAGACAAGGCCA	GTGCTCTTCCAAGAGACAAGGCCAGGCAG	32327108	antisense	GG	A-G	2	0	A_7;A_8;	Exon5:+25;Exon5:+24;	Intron;Intron;
CTCTTCCAAGAGACAAGGCC	GGTGCTCTTCCAAGAGACAAGGCCAGGCA	32327109	antisense	AG	A-G	1	0	A_8;	Exon5:+25;	Intron;
CTGGCCTTGTCTCTTGGAAG	CTGCCTGGCCTTGTCTCTTGGAAGAGCAC	32327088	sense	AG	A-G	0	0
GGTGCTCTTCCAAGAGACAA	CTAAGGTGCTCTTCCAAGAGACAAGGCCA	32327113	antisense	GG	A-G	0	0
AGGTGCTCTTCCAAGAGACA	CCTAAGGTGCTCTTCCAAGAGACAAGGCC	32327114	antisense	AG	A-G	0	0
GTCTCTTGGAAGAGCACCTT	CCTTGTCTCTTGGAAGAGCACCTTAGGCC	32327096	sense	AG	A-G	0	0
TCTCTTGGAAGAGCACCTTA	CTTGTCTCTTGGAAGAGCACCTTAGGCCA	32327097	sense	GG	A-G	0	0
GCCTAAGGTGCTCTTCCAAG	CCTGGCCTAAGGTGCTCTTCCAAGAGACA	32327119	antisense	AG	A-G	2	0	A_5;A_6;	Exon5:+38;Exon5:+37;	Intron;Intron;
TGGCCTAAGGTGCTCTTCCA	AACCTGGCCTAAGGTGCTCTTCCAAGAGA	32327121	antisense	AG	A-G	2	0	A_7;A_8;	Exon5:+38;Exon5:+37;	Intron;Intron;
TTGGAAGAGCACCTTAGGCC	TCTCTTGGAAGAGCACCTTAGGCCAGGTT	32327101	sense	AG	A-G	3	0	A_5;A_6;A_8;	Exon5:+28;Exon5:+29;Exon5:+31;	Intron;Intron;Intron;
TGGAAGAGCACCTTAGGCCA	CTCTTGGAAGAGCACCTTAGGCCAGGTTC	32327102	sense	GG	A-G	3	0	A_4;A_5;A_7;	Exon5:+28;Exon5:+29;Exon5:+31;	Intron;Intron;Intron;
AGAAGGGGGTCAGGGGTCTG	GATCAGAAGGGGGTCAGGGGTCTGGGGGC	32327527	antisense	GG	A-G	1	0	A_4;	Exon6:-12;	Intron;
CAGAAGGGGGTCAGGGGTCT	GGATCAGAAGGGGGTCAGGGGTCTGGGGG	32327528	antisense	GG	A-G	2	0	A_4;A_5;	Exon6:-11;Exon6:-12;	Intron;Intron;
CCAGACCCCTGACCCCCTTC	GCCCCCAGACCCCTGACCCCCTTCTGATC	32327507	sense	TG	A-G	1	0	A_5;	Exon6:-25;	Intron;
TCAGAAGGGGGTCAGGGGTC	AGGATCAGAAGGGGGTCAGGGGTCTGGGG	32327529	antisense	TG	A-G	2	0	A_5;A_6;	Exon6:-11;Exon6:-12;	Intron;Intron;
AGGATCAGAAGGGGGTCAGG	ACCTAGGATCAGAAGGGGGTCAGGGGTCT	32327533	antisense	GG	A-G	2	0	A_4;A_7;	Exon6:-6;Exon6:-9;	Intron;Intron;
TAGGATCAGAAGGGGGTCAG	TACCTAGGATCAGAAGGGGGTCAGGGGTC	32327534	antisense	GG	A-G	2	0	A_5;A_8;	Exon6:-6;Exon6:-9;	Intron;Intron;
CTAGGATCAGAAGGGGGTCA	ATACCTAGGATCAGAAGGGGGTCAGGGGT	32327535	antisense	GG	A-G	1	0	A_6;	Exon6:-6;	Intron;
CCTGACCCCCTTCTGATCCT	GACCCCTGACCCCCTTCTGATCCTAGGTA	32327514	sense	AG	A-G	1	0	A_5;	Exon6:-18;	Intron;
CCTAGGATCAGAAGGGGGTC	GATACCTAGGATCAGAAGGGGGTCAGGGG	32327536	antisense	AG	A-G	2	0	A_4;A_7;	Exon6:-3;Exon6:-6;	Intron;Intron;
CTGACCCCCTTCTGATCCTA	ACCCCTGACCCCCTTCTGATCCTAGGTAT	32327515	sense	GG	A-G	1	0	A_4;	Exon6:-18;	Intron;
GATACCTAGGATCAGAAGGG	TGGTGATACCTAGGATCAGAAGGGGGTCA	32327540	antisense	GG	A-G	2	0	A_4;A_8;	Tyr166His;Exon6:-3;	Missense;Intron;
TGATACCTAGGATCAGAAGG	CTGGTGATACCTAGGATCAGAAGGGGGTC	32327541	antisense	GG	A-G	1	0	A_5;	Tyr166His;	Missense;
GTGATACCTAGGATCAGAAG	TCTGGTGATACCTAGGATCAGAAGGGGGT	32327542	antisense	GG	A-G	1	0	A_4_6;	Tyr166His;	Missense;
GGTGATACCTAGGATCAGAA	CTCTGGTGATACCTAGGATCAGAAGGGGG	32327543	antisense	GG	A-G	1	0	A_5_7;	Tyr166His;	Missense;
TGGTGATACCTAGGATCAGA	CCTCTGGTGATACCTAGGATCAGAAGGGG	32327544	antisense	AG	A-G	1	0	A_6_8;	Tyr166His;	Missense;
TTCTGATCCTAGGTATCACC	CCCCTTCTGATCCTAGGTATCACCAGAGG	32327524	sense	AG	A-G	1	0	A_6;	Exon6:-7;	Intron;
CTCTGGTGATACCTAGGATC	CACCCTCTGGTGATACCTAGGATCAGAAG	32327547	antisense	AG	A-G	0	0
CTGATCCTAGGTATCACCAG	CCTTCTGATCCTAGGTATCACCAGAGGGT	32327526	sense	AG	A-G	1	0	A_4;	Exon6:-7;	Intron;
TGATCCTAGGTATCACCAGA	CTTCTGATCCTAGGTATCACCAGAGGGTG	32327527	sense	GG	A-G	1	0	A_8;	Exon6:-2;	Splice-acceptor;
GATCCTAGGTATCACCAGAG	TTCTGATCCTAGGTATCACCAGAGGGTGC	32327528	sense	GG	A-G	1	0	A_7;	Exon6:-2;	Splice-acceptor;
TCCTAGGTATCACCAGAGGG	CTGATCCTAGGTATCACCAGAGGGTGCTG	32327530	sense	TG	A-G	1	0	A_5;	Exon6:-2;	Splice-acceptor;
GCACCCTCTGGTGATACCTA	TACAGCACCCTCTGGTGATACCTAGGATC	32327552	antisense	GG	A-G	0	0
AGCACCCTCTGGTGATACCT	GTACAGCACCCTCTGGTGATACCTAGGAT	32327553	antisense	AG	A-G	1	0	A_4;	Val170Ala;	Missense;
TAGGTATCACCAGAGGGTGC	ATCCTAGGTATCACCAGAGGGTGCTGTAC	32327533	sense	TG	A-G	1	0	A_6;	Tyr166Cys;	Missense;
CAATGTACAGCACCCTCTGG	ATGTCAATGTACAGCACCCTCTGGTGATA	32327561	antisense	TG	A-G	1	0	A_7;	Tyr172His;	Missense;
CACCAGAGGGTGCTGTACAT	GTATCACCAGAGGGTGCTGTACATTGACA	32327540	sense	TG	A-G	2	0	A_5;A_7;	Gln168Arg;Arg169Gly;	Missense;Missense;
GTCAATGTACAGCACCCTCT	CAATGTCAATGTACAGCACCCTCTGGTGA	32327563	antisense	GG	A-G	1	0	A_4_5;	Ile173Thr;	Missense;
TGTCAATGTACAGCACCCTC	TCAATGTCAATGTACAGCACCCTCTGGTG	32327564	antisense	TG	A-G	1	0	A_5_6;	Ile173Thr;	Missense;
AGGGTGCTGTACATTGACAT	CCAGAGGGTGCTGTACATTGACATTGATA	32327546	sense	TG	A-G	0	0
GAATATCAATGTCAATGTAC	TGGTGAATATCAATGTCAATGTACAGCAC	32327573	antisense	AG	A-G	2	2	A_5;A_8;	Asp176Asp;Ile175Ile;	Silent;Silent;
ATGGTGAATATCAATGTCAA	CACCATGGTGAATATCAATGTCAATGTAC	32327578	antisense	TG	A-G	1	0	A_7_8;	Ile177Thr;	Missense;
ATTGACATTGATATTCACCA	GTACATTGACATTGATATTCACCATGGTG	32327558	sense	TG	A-G	2	0	A_5;A_7;	Asp174Gly;Ile175Val;	Missense;Missense;
TTGACATTGATATTCACCAT	TACATTGACATTGATATTCACCATGGTGA	32327559	sense	GG	A-G	2	0	A_4;A_6;	Asp174Gly;Ile175Val;	Missense;Missense;
GACATTGATATTCACCATGG	CATTGACATTGATATTCACCATGGTGACG	32327561	sense	TG	A-G	2	0	A_4;A_8;	Ile175Val;Asp176Gly;	Missense;Missense;
GTCACCATGGTGAATATCAA	CGCCGTCACCATGGTGAATATCAATGTCA	32327584	antisense	TG	A-G	2	2	A_4;A_7;	Gly180Gly;His179His;	Silent;Silent;
ATTGATATTCACCATGGTGA	TGACATTGATATTCACCATGGTGACGGCG	32327564	sense	CG	A-G	2	0	A_5;A_7;	Asp176Gly;Ile177Val;	Missense;Missense;
TTGATATTCACCATGGTGAC	GACATTGATATTCACCATGGTGACGGCGT	32327565	sense	GG	A-G	2	0	A_4;A_6;	Asp176Gly;Ile177Val;	Missense;Missense;
GATATTCACCATGGTGACGG	CATTGATATTCACCATGGTGACGGCGTGG	32327567	sense	CG	A-G	2	0	A_4;A_8;	Ile177Val;His178Arg;	Missense;Missense;
TATTCACCATGGTGACGGCG	TTGATATTCACCATGGTGACGGCGTGGAA	32327569	sense	TG	A-G	1	0	A_6;	His178Arg;	Missense;
ATTCACCATGGTGACGGCGT	TGATATTCACCATGGTGACGGCGTGGAAG	32327570	sense	GG	A-G	2	0	A_5;A_8;	His178Arg;His179Arg;	Missense;Missense;
CTTCCACGCCGTCACCATGG	GCCTCTTCCACGCCGTCACCATGGTGAAT	32327594	antisense	TG	A-G	1	0	A_6;	Val183Ala;	Missense;
CACCATGGTGACGGCGTGGA	TATTCACCATGGTGACGGCGTGGAAGAGG	32327573	sense	AG	A-G	1	0	A_5;	His179Arg;	Missense;
CTCTTCCACGCCGTCACCAT	AGGCCTCTTCCACGCCGTCACCATGGTGA	32327596	antisense	GG	A-G	1	0	A_8;	Val183Ala;	Missense;
CCATGGTGACGGCGTGGAAG	TTCACCATGGTGACGGCGTGGAAGAGGCC	32327575	sense	AG	A-G	0	0
CCTCTTCCACGCCGTCACCA	AAGGCCTCTTCCACGCCGTCACCATGGTG	32327597	antisense	TG	A-G	0	0
CATGGTGACGGCGTGGAAGA	TCACCATGGTGACGGCGTGGAAGAGGCCT	32327576	sense	GG	A-G	1	0	A_8;	Asp181Gly;	Missense;
GTAGAAGGCCTCTTCCACGC	TGGTGTAGAAGGCCTCTTCCACGCCGTCA	32327605	antisense	CG	A-G	1	0	A_5_6;	Phe187Pro;	Missense;
GGTGTAGAAGGCCTCTTCCA	CCGTGGTGTAGAAGGCCTCTTCCACGCCG	32327608	antisense	CG	A-G	2	0	A_6;A_8;	Tyr188His;Phe187Ser;	Missense;Missense;
GGAAGAGGCCTTCTACACCA	GCGTGGAAGAGGCCTTCTACACCACGGAC	32327590	sense	CG	A-G	2	1	A_4;A_6;	Glu184Glu;Glu185Gly;	Silent;Missense;
GAAGAGGCCTTCTACACCAC	CGTGGAAGAGGCCTTCTACACCACGGACC	32327591	sense	GG	A-G	1	0	A_5;	Glu185Gly;	Missense;
AGGCCTTCTACACCACGGAC	GAAGAGGCCTTCTACACCACGGACCGGGT	32327595	sense	CG	A-G	0	0
GGCCTTCTACACCACGGACC	AAGAGGCCTTCTACACCACGGACCGGGTC	32327596	sense	GG	A-G	0	0
GCCTTCTACACCACGGACCG	AGAGGCCTTCTACACCACGGACCGGGTCA	32327597	sense	GG	A-G	1	0	A_8;	Tyr188Cys;	Missense;
ACCCGGTCCGTGGTGTAGAA	CATGACCCGGTCCGTGGTGTAGAAGGCCT	32327619	antisense	GG	A-G	0	0
GACCCGGTCCGTGGTGTAGA	TCATGACCCGGTCCGTGGTGTAGAAGGCC	32327620	antisense	AG	A-G	0	0
CATGACCCGGTCCGTGGTGT	CAGTCATGACCCGGTCCGTGGTGTAGAAG	32327623	antisense	AG	A-G	1	0	A_5;	Val193Ala;	Missense;
CTACACCACGGACCGGGTCA	CCTTCTACACCACGGACCGGGTCATGACT	32327602	sense	TG	A-G	2	0	A_5;A_8;	Thr189Ala;Thr190Ala;	Missense;Missense;
AGTCATGACCCGGTCCGTGG	ACACAGTCATGACCCGGTCCGTGGTGTAG	32327626	antisense	TG	A-G	2	0	A_5;A_8;	Met194Thr;Val193Ala;	Missense;Missense;
ACCACGGACCGGGTCATGAC	CTACACCACGGACCGGGTCATGACTGTGT	32327606	sense	TG	A-G	2	0	A_4;A_8;	Thr190Ala;Asp191Gly;	Missense;Missense;
ACAGTCATGACCCGGTCCGT	GGACACAGTCATGACCCGGTCCGTGGTGT	32327628	antisense	GG	A-G	1	0	A_7;	Met194Thr;	Missense;
CACAGTCATGACCCGGTCCG	AGGACACAGTCATGACCCGGTCCGTGGTG	32327629	antisense	TG	A-G	2	1	A_4;A_8;	Thr195Thr;Met194Thr;	Silent;Missense;
CACGGACCGGGTCATGACTG	ACACCACGGACCGGGTCATGACTGTGTCC	32327608	sense	TG	A-G	1	0	A_6;	Asp191Gly;	Missense;
GACACAGTCATGACCCGGTC	AAAGGACACAGTCATGACCCGGTCCGTGG	32327631	antisense	CG	A-G	2	1	A_4;A_6;	Val196Ala;Thr195Thr;	Missense;Silent;
AAAGGACACAGTCATGACCC	TATGAAAGGACACAGTCATGACCCGGTCC	32327635	antisense	GG	A-G	2	0	A_6;A_8;	Ser197Pro;Val196Ala;	Missense;Missense;
GAAAGGACACAGTCATGACC	TTATGAAAGGACACAGTCATGACCCGGTC	32327636	antisense	CG	A-G	2	0	A_4;A_7;	Phe198Leu;Ser197Pro;	Missense;Missense;
CTTATGAAAGGACACAGTCA	CATACTTATGAAAGGACACAGTCATGACC	32327641	antisense	TG	A-G	2	1	A_4;A_7_8;	His199His;Phe198Ser;	Silent;Missense;
CATGACTGTGTCCTTTCATA	GGGTCATGACTGTGTCCTTTCATAAGTAT	32327620	sense	AG	A-G	1	0	A_5;	Thr195Ala;	Missense;
ACTGTGTCCTTTCATAAGTA	CATGACTGTGTCCTTTCATAAGTATGGAG	32327624	sense	TG	A-G	0	0
CCATACTTATGAAAGGACAC	CTCTCCATACTTATGAAAGGACACAGTCA	32327646	antisense	AG	A-G	1	0	A_5;	Tyr201His;	Missense;
CTGTGTCCTTTCATAAGTAT	ATGACTGTGTCCTTTCATAAGTATGGAGA	32327625	sense	GG	A-G	0	0
GTGTCCTTTCATAAGTATGG	GACTGTGTCCTTTCATAAGTATGGAGAGT	32327627	sense	AG	A-G	0	0
GTCCTTTCATAAGTATGGAG	CTGTGTCCTTTCATAAGTATGGAGAGTAC	32327629	sense	AG	A-G	0	0
TACTCTCCATACTTATGAAA	GAAGTACTCTCCATACTTATGAAAGGACA	32327652	antisense	GG	A-G	0	0
GTACTCTCCATACTTATGAA	GGAAGTACTCTCCATACTTATGAAAGGAC	32327653	antisense	AG	A-G	0	0
GGAAGTACTCTCCATACTTA	CCTGGGAAGTACTCTCCATACTTATGAAA	32327657	antisense	TG	A-G	2	0	A_4;A_7;	Phe205Leu;Tyr204His;	Missense;Missense;
AAGTATGGAGAGTACTTCCC	TCATAAGTATGGAGAGTACTTCCCAGGAA	32327639	sense	AG	A-G	1	0	A_5;	Tyr201Cys;	Missense;
AGTATGGAGAGTACTTCCCA	CATAAGTATGGAGAGTACTTCCCAGGAAC	32327640	sense	GG	A-G	2	1	A_4;A_8;	Tyr201Cys;Gly202Gly;	Missense;Silent;
GGAGAGTACTTCCCAGGAAC	GTATGGAGAGTACTTCCCAGGAACTGGGG	32327645	sense	TG	A-G	2	0	A_5;A_8;	Glu203Gly;Tyr204Cys;	Missense;Missense;
GAGAGTACTTCCCAGGAACT	TATGGAGAGTACTTCCCAGGAACTGGGGA	32327646	sense	GG	A-G	2	0	A_4;A_7;	Glu203Gly;Tyr204Cys;	Missense;Missense;
AGAGTACTTCCCAGGAACTG	ATGGAGAGTACTTCCCAGGAACTGGGGAC	32327647	sense	GG	A-G	1	0	A_6;	Tyr204Cys;	Missense;
GAGTACTTCCCAGGAACTGG	TGGAGAGTACTTCCCAGGAACTGGGGACC	32327648	sense	GG	A-G	1	0	A_5;	Tyr204Cys;	Missense;
TAGGTCCCCAGTTCCTGGGA	CCCGTAGGTCCCCAGTTCCTGGGAAGTAC	32327674	antisense	AG	A-G	0	0
TCCCAGGAACTGGGGACCTA	TACTTCCCAGGAACTGGGGACCTACGGGT	32327655	sense	CG	A-G	2	2	A_5;A_8;	Pro206Pro;Gly207Gly;	Silent;Silent;
CCGTAGGTCCCCAGTTCCTG	TCACCCGTAGGTCCCCAGTTCCTGGGAAG	32327677	antisense	GG	A-G	1	0	A_5;	Leu211Pro;	Missense;
CCCAGGAACTGGGGACCTAC	ACTTCCCAGGAACTGGGGACCTACGGGTG	32327656	sense	GG	A-G	3	2	A_4;A_7;A_8;	Pro206Pro;Gly207Gly;Thr208Ala;	Silent;Silent;Missense;
CCCGTAGGTCCCCAGTTCCT	CTCACCCGTAGGTCCCCAGTTCCTGGGAA	32327678	antisense	GG	A-G	1	0	A_6;	Leu211Pro;	Missense;
CCAGGAACTGGGGACCTACG	CTTCCCAGGAACTGGGGACCTACGGGTGA	32327657	sense	GG	A-G	2	1	A_6;A_7;	Gly207Gly;Thr208Ala;	Silent;Missense;
ACCCGTAGGTCCCCAGTTCC	TCTCACCCGTAGGTCCCCAGTTCCTGGGA	32327679	antisense	TG	A-G	1	0	A_7;	Leu211Pro;	Missense;
AGGAACTGGGGACCTACGGG	TCCCAGGAACTGGGGACCTACGGGTGAGA	32327659	sense	TG	A-G	2	1	A_4;A_5;	Gly207Gly;Thr208Ala;	Silent;Missense;
GAACTGGGGACCTACGGGTG	CCAGGAACTGGGGACCTACGGGTGAGAAC	32327661	sense	AG	A-G	0	0
GTTCTCACCCGTAGGTCCCC	GGGCGTTCTCACCCGTAGGTCCCCAGTTC	32327685	antisense	AG	A-G	1	0	A_7;	Exon6:+2;	Splice-donor;
TGGGGACCTACGGGTGAGAA	GAACTGGGGACCTACGGGTGAGAACGCCC	32327665	sense	CG	A-G	1	0	A_6;	Asp210Gly;	Missense;
AAAGGGCGTTCTCACCCGTA	TCCTAAAGGGCGTTCTCACCCGTAGGTCC	32327692	antisense	GG	A-G	0	0
TAAAGGGCGTTCTCACCCGT	CTCCTAAAGGGCGTTCTCACCCGTAGGTC	32327693	antisense	AG	A-G	1	0	A_4;	Exon6:+13;	Intron;
TACGGGTGAGAACGCCCTTT	GACCTACGGGTGAGAACGCCCTTTAGGAG	32327673	sense	AG	A-G	0	0
ACGGGTGAGAACGCCCTTTA	ACCTACGGGTGAGAACGCCCTTTAGGAGC	32327674	sense	GG	A-G	1	0	A_8;	Exon6:+4;	Intron;
TCCTAAAGGGCGTTCTCACC	TGGCTCCTAAAGGGCGTTCTCACCCGTAG	32327696	antisense	CG	A-G	3	0	A_5;A_6;A_7;	Exon6:+15;Exon6:+14;Exon6:+13;	Intron;Intron;Intron;
GGGTGAGAACGCCCTTTAGG	CTACGGGTGAGAACGCCCTTTAGGAGCCA	32327676	sense	AG	A-G	2	0	A_6;A_8;	Exon6:+4;Exon6:+6;	Intron;Intron;
AACGCCCTTTAGGAGCCAAC	TGAGAACGCCCTTTAGGAGCCAACCGGCT	32327683	sense	CG	A-G	0	0
ACGCCCTTTAGGAGCCAACC	GAGAACGCCCTTTAGGAGCCAACCGGCTT	32327684	sense	GG	A-G	0	0
GCCGGTTGGCTCCTAAAGGG	GTAAGCCGGTTGGCTCCTAAAGGGCGTTC	32327706	antisense	CG	A-G	0	0
AAGCCGGTTGGCTCCTAAAG	GGGTAAGCCGGTTGGCTCCTAAAGGGCGT	32327708	antisense	GG	A-G	0	0
TAAGCCGGTTGGCTCCTAAA	AGGGTAAGCCGGTTGGCTCCTAAAGGGCG	32327709	antisense	GG	A-G	0	0
GTAAGCCGGTTGGCTCCTAA	GAGGGTAAGCCGGTTGGCTCCTAAAGGGC	32327710	antisense	AG	A-G	1	0	A_4;	Exon6:+30;	Intron;
GAGCCAACCGGCTTACCCTC	TTAGGAGCCAACCGGCTTACCCTCAGCTG	32327695	sense	AG	A-G	2	0	A_6;A_7;	Exon6:+23;Exon6:+24;	Intron;Intron;
CAGCTGAGGGTAAGCCGGTT	CTGCCAGCTGAGGGTAAGCCGGTTGGCTC	32327719	antisense	GG	A-G	1	0	A_7;	Exon6:+36;	Intron;
CCAACCGGCTTACCCTCAGC	GGAGCCAACCGGCTTACCCTCAGCTGGCA	32327698	sense	TG	A-G	1	0	A_4;	Exon6:+24;	Intron;
CCAGCTGAGGGTAAGCCGGT	GCTGCCAGCTGAGGGTAAGCCGGTTGGCT	32327720	antisense	TG	A-G	1	0	A_8;	Exon6:+36;	Intron;
CAACCGGCTTACCCTCAGCT	GAGCCAACCGGCTTACCCTCAGCTGGCAG	32327699	sense	GG	A-G	0	0
CTGCCAGCTGAGGGTAAGCC	AGAGCTGCCAGCTGAGGGTAAGCCGGTTG	32327723	antisense	GG	A-G	1	0	A_6;	Exon6:+41;	Intron;
CCGGCTTACCCTCAGCTGGC	CCAACCGGCTTACCCTCAGCTGGCAGCTC	32327702	sense	AG	A-G	1	0	A_8;	Exon6:+32;	Intron;
GCTGCCAGCTGAGGGTAAGC	TAGAGCTGCCAGCTGAGGGTAAGCCGGTT	32327724	antisense	CG	A-G	1	0	A_7;	Exon6:+41;	Intron;
AGAGCTGCCAGCTGAGGGTA	AAGTAGAGCTGCCAGCTGAGGGTAAGCCG	32327727	antisense	AG	A-G	0	0
AAAGGCCATTAAAGTAAAAC	TTAAAAAGGCCATTAAAGTAAAACTGAAG	32329059	antisense	TG	A-G	1	0	A_8;	Exon7:-16;	Intron;
CTAATTAAAAAGGCCATTAA	TATCCTAATTAAAAAGGCCATTAAAGTAA	32329067	antisense	AG	A-G	3	0	A_4;A_7;A_8;	Exon7:-4;Exon7:-7;Exon7:-8;	Intron;Intron;Intron;
CCCGATATCCTAATTAAAAA	CAGCCCCGATATCCTAATTAAAAAGGCCA	32329076	antisense	GG	A-G	2	1	A_5;A_7;	Ile214Thr;Asp213Asp;	Missense;Silent;
CCCCGATATCCTAATTAAAA	CCAGCCCCGATATCCTAATTAAAAAGGCC	32329077	antisense	AG	A-G	2	1	A_6;A_8;	Ile214Thr;Asp213Asp;	Missense;Silent;
TTTAATTAGGATATCGGGGC	CCTTTTTAATTAGGATATCGGGGCTGGCA	32329059	sense	TG	A-G	3	0	A_4;A_5;A_8;	Exon7:-6;Exon7:-5;Exon7:-2;	Intron;Intron;Splice-acceptor;
TTAATTAGGATATCGGGGCT	CTTTTTAATTAGGATATCGGGGCTGGCAA	32329060	sense	GG	A-G	2	0	A_4;A_7;	Exon7:-5;Exon7:-2;	Intron;Splice-acceptor;
TAGGATATCGGGGCTGGCAA	TAATTAGGATATCGGGGCTGGCAAAGGCA	32329065	sense	AG	A-G	2	0	A_5;A_7;	Asp213Gly;Ile214Val;	Missense;Missense;
AGGATATCGGGGCTGGCAAA	AATTAGGATATCGGGGCTGGCAAAGGCAA	32329066	sense	GG	A-G	2	0	A_4;A_6;	Asp213Gly;Ile214Val;	Missense;Missense;
TATCGGGGCTGGCAAAGGCA	AGGATATCGGGGCTGGCAAAGGCAAGTAT	32329070	sense	AG	A-G	0	0
ATACTTGCCTTTGCCAGCCC	CATAATACTTGCCTTTGCCAGCCCCGATA	32329094	antisense	CG	A-G	0	0
GCTGGCAAAGGCAAGTATTA	CGGGGCTGGCAAAGGCAAGTATTATGCTG	32329077	sense	TG	A-G	1	0	A_7_8;	Lys218Gly;	Missense;
GCATAATACTTGCCTTTGCC	AACAGCATAATACTTGCCTTTGCCAGCCC	32329099	antisense	AG	A-G	2	0	A_5;A_6_8;	Tyr222His;Tyr221His;	Missense;Missense;
GGCAAAGGCAAGTATTATGC	GGCTGGCAAAGGCAAGTATTATGCTGTTA	32329080	sense	TG	A-G	1	0	A_4_5_6;	Lys218Gly;	Missense;
AACAGCATAATACTTGCCTT	AGTTAACAGCATAATACTTGCCTTTGCCA	32329103	antisense	TG	A-G	2	2	A_4;A_7;	Ala223Ala;Tyr222Tyr;	Silent;Silent;
GTAGTTAACAGCATAATACT	GCGGGTAGTTAACAGCATAATACTTGCCT	32329109	antisense	TG	A-G	1	0	A_7_8;	Val224Ala;	Missense;
GTATTATGCTGTTAACTACC	GCAAGTATTATGCTGTTAACTACCCGCTC	32329091	sense	CG	A-G	1	0	A_6;	Tyr222Cys;	Missense;
ATGCTGTTAACTACCCGCTC	TATTATGCTGTTAACTACCCGCTCCGAGA	32329096	sense	CG	A-G	0	0
GCTGTTAACTACCCGCTCCG	TTATGCTGTTAACTACCCGCTCCGAGACG	32329098	sense	AG	A-G	1	0	A_7_8;	Asn225Gly;	Missense;
TCTCGGAGCGGGTAGTTAAC	CCCGTCTCGGAGCGGGTAGTTAACAGCAT	32329120	antisense	AG	A-G	1	0	A_7;	Leu228Pro;	Missense;
GTTAACTACCCGCTCCGAGA	TGCTGTTAACTACCCGCTCCGAGACGGGA	32329101	sense	CG	A-G	2	0	A_4_5;A_8;	Asn225Gly;Tyr226Cys;	Missense;Missense;
TTAACTACCCGCTCCGAGAC	GCTGTTAACTACCCGCTCCGAGACGGGAT	32329102	sense	GG	A-G	2	0	A_4;A_7;	Asn225Ser;Tyr226Cys;	Missense;Missense;
TAACTACCCGCTCCGAGACG	CTGTTAACTACCCGCTCCGAGACGGGATT	32329103	sense	GG	A-G	1	0	A_6;	Tyr226Cys;	Missense;
AATCCCGTCTCGGAGCGGGT	CATCAATCCCGTCTCGGAGCGGGTAGTTA	32329127	antisense	AG	A-G	0	0
TACCCGCTCCGAGACGGGAT	TAACTACCCGCTCCGAGACGGGATTGATG	32329107	sense	TG	A-G	0	0
ATCAATCCCGTCTCGGAGCG	CGTCATCAATCCCGTCTCGGAGCGGGTAG	32329130	antisense	GG	A-G	1	0	A_4_5;	Ile232Thr;	Missense;
CATCAATCCCGTCTCGGAGC	TCGTCATCAATCCCGTCTCGGAGCGGGTA	32329131	antisense	GG	A-G	1	0	A_5_6;	Ile232Thr;	Missense;
CCGCTCCGAGACGGGATTGA	CTACCCGCTCCGAGACGGGATTGATGACG	32329110	sense	TG	A-G	0	0
TCATCAATCCCGTCTCGGAG	CTCGTCATCAATCCCGTCTCGGAGCGGGT	32329132	antisense	CG	A-G	1	0	A_6_7;	Ile232Thr;	Missense;
CGTCATCAATCCCGTCTCGG	GACTCGTCATCAATCCCGTCTCGGAGCGG	32329134	antisense	AG	A-G	2	2	A_5;A_8;	Asp233Asp;Ile232Ile;	Silent;Silent;
CTCCGAGACGGGATTGATGA	CCCGCTCCGAGACGGGATTGATGACGAGT	32329113	sense	CG	A-G	2	1	A_6;A_8;	Arg229Arg;Asp230Gly;	Silent;Missense;
CTCGTCATCAATCCCGTCTC	AGGACTCGTCATCAATCCCGTCTCGGAGC	32329136	antisense	GG	A-G	1	1	A_7;	Asp233Asp;	Silent;
CCGAGACGGGATTGATGACG	CGCTCCGAGACGGGATTGATGACGAGTCC	32329115	sense	AG	A-G	2	1	A_4;A_6;	Arg229Arg;Asp230Gly;	Silent;Missense;
ACTCGTCATCAATCCCGTCT	TAGGACTCGTCATCAATCCCGTCTCGGAG	32329137	antisense	CG	A-G	1	1	A_8;	Asp233Asp;	Silent;
ATAGGACTCGTCATCAATCC	CCTCATAGGACTCGTCATCAATCCCGTCT	32329142	antisense	CG	A-G	1	0	A_6;	Ser236Pro;	Missense;
GGGATTGATGACGAGTCCTA	AGACGGGATTGATGACGAGTCCTATGAGG	32329122	sense	TG	A-G	2	0	A_4;A_8;	Ile232Val;Asp233Gly;	Missense;Missense;
GATTGATGACGAGTCCTATG	ACGGGATTGATGACGAGTCCTATGAGGCC	32329124	sense	AG	A-G	1	0	A_6;	Asp233Gly;	Missense;
ATTGATGACGAGTCCTATGA	CGGGATTGATGACGAGTCCTATGAGGCCA	32329125	sense	GG	A-G	2	0	A_5;A_8;	Asp233Gly;Asp234Gly;	Missense;Missense;
GAAAATGGCCTCATAGGACT	GCTTGAAAATGGCCTCATAGGACTCGTCA	32329154	antisense	CG	A-G	1	0	A_4_5;	Ile240Thr;	Missense;
GGCTTGAAAATGGCCTCATA	TACCGGCTTGAAAATGGCCTCATAGGACT	32329159	antisense	GG	A-G	1	0	A_7_8;	Phe241Pro;	Missense;
CGGCTTGAAAATGGCCTCAT	TTACCGGCTTGAAAATGGCCTCATAGGAC	32329160	antisense	AG	A-G	1	0	A_8;	Phe241Ser;	Missense;
CCACTTACCGGCTTGAAAAT	AAAGCCACTTACCGGCTTGAAAATGGCCT	32329168	antisense	GG	A-G	1	0	A_7;	Exon7:+2;	Splice-donor;
GCCACTTACCGGCTTGAAAA	TAAAGCCACTTACCGGCTTGAAAATGGCC	32329169	antisense	TG	A-G	2	0	A_4;A_8;	Exon7:+6;Exon7:+2;	Intron;Splice-donor;
GATAAAGCCACTTACCGGCT	GGTGGATAAAGCCACTTACCGGCTTGAAA	32329175	antisense	TG	A-G	3	0	A_4;A_5;A_6;	Exon7:+12;Exon7:+11;Exon7:+10;	Intron;Intron;Intron;
GGTGGATAAAGCCACTTACC	AAGGGGTGGATAAAGCCACTTACCGGCTT	32329179	antisense	GG	A-G	2	0	A_6;A_8;	Exon7:+14;Exon7:+12;	Intron;Intron;
GGGTGGATAAAGCCACTTAC	CAAGGGGTGGATAAAGCCACTTACCGGCT	32329180	antisense	CG	A-G	1	0	A_7;	Exon7:+14;	Intron;
AAGTGGCTTTATCCACCCCT	CGGTAAGTGGCTTTATCCACCCCTTGGGC	32329163	sense	TG	A-G	0	0
AGTGGCTTTATCCACCCCTT	GGTAAGTGGCTTTATCCACCCCTTGGGCT	32329164	sense	GG	A-G	0	0
GTGGCTTTATCCACCCCTTG	GTAAGTGGCTTTATCCACCCCTTGGGCTA	32329165	sense	GG	A-G	0	0
GTAGCCCAAGGGGTGGATAA	GTTTGTAGCCCAAGGGGTGGATAAAGCCA	32329190	antisense	AG	A-G	1	0	A_8;	Exon7:+23;	Intron;
CTGTTTGTAGCCCAAGGGGT	TCCCCTGTTTGTAGCCCAAGGGGTGGATA	32329196	antisense	GG	A-G	0	0
CCACCCCTTGGGCTACAAAC	TTATCCACCCCTTGGGCTACAAACAGGGG	32329175	sense	AG	A-G	0	0
CCTGTTTGTAGCCCAAGGGG	ATCCCCTGTTTGTAGCCCAAGGGGTGGAT	32329197	antisense	TG	A-G	0	0
CACCCCTTGGGCTACAAACA	TATCCACCCCTTGGGCTACAAACAGGGGA	32329176	sense	GG	A-G	0	0
ACCCCTTGGGCTACAAACAG	ATCCACCCCTTGGGCTACAAACAGGGGAT	32329177	sense	GG	A-G	0	0
CCCCTGTTTGTAGCCCAAGG	CAATCCCCTGTTTGTAGCCCAAGGGGTGG	32329199	antisense	GG	A-G	0	0
CCCCTTGGGCTACAAACAGG	TCCACCCCTTGGGCTACAAACAGGGGATT	32329178	sense	GG	A-G	0	0
TCCCCTGTTTGTAGCCCAAG	CCAATCCCCTGTTTGTAGCCCAAGGGGTG	32329200	antisense	GG	A-G	0	0
ATCCCCTGTTTGTAGCCCAA	ACCAATCCCCTGTTTGTAGCCCAAGGGGT	32329201	antisense	GG	A-G	0	0
AATCCCCTGTTTGTAGCCCA	AACCAATCCCCTGTTTGTAGCCCAAGGGG	32329202	antisense	AG	A-G	0	0
TTGGGCTACAAACAGGGGAT	CCCCTTGGGCTACAAACAGGGGATTGGTT	32329182	sense	TG	A-G	1	0	A_8;	Exon7:+29;	Intron;
TGGGCTACAAACAGGGGATT	CCCTTGGGCTACAAACAGGGGATTGGTTG	32329183	sense	GG	A-G	1	0	A_7;	Exon7:+29;	Intron;
GCTACAAACAGGGGATTGGT	TTGGGCTACAAACAGGGGATTGGTTGGCG	32329186	sense	TG	A-G	4	0	A_4;A_6;A_7;A_8;	Exon7:+29;Exon7:+31;Exon7:+32;Exon7:+33;	Intron;Intron;Intron;Intron;
CCAACCAATCCCCTGTTTGT	ACCGCCAACCAATCCCCTGTTTGTAGCCC	32329208	antisense	AG	A-G	3	0	A_4;A_7;A_8;	Exon7:+45;Exon7:+42;Exon7:+41;	Intron;Intron;Intron;
CTACAAACAGGGGATTGGTT	TGGGCTACAAACAGGGGATTGGTTGGCGG	32329187	sense	GG	A-G	3	0	A_5;A_6;A_7;	Exon7:+31;Exon7:+32;Exon7:+33;	Intron;Intron;Intron;
ACAAACAGGGGATTGGTTGG	GGCTACAAACAGGGGATTGGTTGGCGGTG	32329189	sense	CG	A-G	3	0	A_4;A_5;A_7;	Exon7:+32;Exon7:+33;Exon7:+35;	Intron;Intron;Intron;
GACCTAAAATGATACATCCT	ACATGACCTAAAATGATACATCCTGGTCA	32330580	antisense	GG	A-G	3	0	A_6;A_7;A_8;	Exon8:-3;Exon8:-4;Exon8:-5;	Intron;Intron;Intron;
TGACCTAAAATGATACATCC	GACATGACCTAAAATGATACATCCTGGTC	32330581	antisense	TG	A-G	2	0	A_7;A_8;	Exon8:-3;Exon8:-4;	Intron;Intron;
ACTTTGGACATGACCTAAAA	CATTACTTTGGACATGACCTAAAATGATA	32330591	antisense	TG	A-G	1	0	A_8;	Ser246Pro;	Missense;
TTAGGTCATGTCCAAAGTAA	CATTTTAGGTCATGTCCAAAGTAATGGAG	32330574	sense	TG	A-G	1	0	A_8;	Met245Val;	Missense;
TAGGTCATGTCCAAAGTAAT	ATTTTAGGTCATGTCCAAAGTAATGGAGA	32330575	sense	GG	A-G	1	0	A_7;	Met245Val;	Missense;
GGTCATGTCCAAAGTAATGG	TTTAGGTCATGTCCAAAGTAATGGAGATG	32330577	sense	AG	A-G	1	0	A_5;	Met245Val;	Missense;
CATCTCCATTACTTTGGACA	GGAACATCTCCATTACTTTGGACATGACC	32330601	antisense	TG	A-G	1	0	A_8;	Met249Thr;	Missense;
CATGTCCAAAGTAATGGAGA	AGGTCATGTCCAAAGTAATGGAGATGTTC	32330580	sense	TG	A-G	1	0	A_8;	Lys247Glu;	Missense;
TGGAACATCTCCATTACTTT	AGGCTGGAACATCTCCATTACTTTGGACA	32330606	antisense	GG	A-G	2	0	A_4_5;A_7;	Phe252Pro;Met251Thr;	Missense;Missense;
CTGGAACATCTCCATTACTT	TAGGCTGGAACATCTCCATTACTTTGGAC	32330607	antisense	TG	A-G	2	0	A_5_6;A_8;	Phe252Pro;Met251Thr;	Missense;Missense;
CAAAGTAATGGAGATGTTCC	TGTCCAAAGTAATGGAGATGTTCCAGCCT	32330586	sense	AG	A-G	3	2	A_4;A_7;A_8;	Lys247Lys;Val248Val;Met249Val;	Silent;Silent;Missense;
TAATGGAGATGTTCCAGCCT	AAAGTAATGGAGATGTTCCAGCCTAGTGC	32330591	sense	AG	A-G	1	0	A_7;	Glu250Gly;	Missense;
ATGGAGATGTTCCAGCCTAG	AGTAATGGAGATGTTCCAGCCTAGTGCGG	32330593	sense	TG	A-G	2	0	A_5;A_7;	Glu250Gly;Met251Val;	Missense;Missense;
GGAGATGTTCCAGCCTAGTG	TAATGGAGATGTTCCAGCCTAGTGCGGTG	32330595	sense	CG	A-G	1	0	A_5;	Met251Val;	Missense;
GAGATGTTCCAGCCTAGTGC	AATGGAGATGTTCCAGCCTAGTGCGGTGG	32330596	sense	GG	A-G	1	0	A_4;	Met251Val;	Missense;
GATGTTCCAGCCTAGTGCGG	TGGAGATGTTCCAGCCTAGTGCGGTGGTC	32330598	sense	TG	A-G	0	0
ATGTTCCAGCCTAGTGCGGT	GGAGATGTTCCAGCCTAGTGCGGTGGTCT	32330599	sense	GG	A-G	1	0	A_8;	Gln253Arg;	Missense;
TAAGACCACCGCACTAGGCT	ACTGTAAGACCACCGCACTAGGCTGGAAC	32330625	antisense	GG	A-G	2	0	A_5;A_8;	Val258Ala;Val257Ala;	Missense;Missense;
GTAAGACCACCGCACTAGGC	CACTGTAAGACCACCGCACTAGGCTGGAA	32330626	antisense	TG	A-G	2	1	A_4;A_6;	Leu259Leu;Val258Ala;	Silent;Missense;
GCCTAGTGCGGTGGTCTTAC	TCCAGCCTAGTGCGGTGGTCTTACAGTGT	32330607	sense	AG	A-G	1	0	A_5;	Ser255Gly;	Missense;
ACTGTAAGACCACCGCACTA	CCACACTGTAAGACCACCGCACTAGGCTG	32330629	antisense	GG	A-G	1	0	A_6_7;	Leu259Pro;	Missense;
CACTGTAAGACCACCGCACT	GCCACACTGTAAGACCACCGCACTAGGCT	32330630	antisense	AG	A-G	1	0	A_7_8;	Leu259Pro;	Missense;
CTAGTGCGGTGGTCTTACAG	CAGCCTAGTGCGGTGGTCTTACAGTGTGG	32330609	sense	TG	A-G	0	0
AGTGCGGTGGTCTTACAGTG	GCCTAGTGCGGTGGTCTTACAGTGTGGCT	32330611	sense	TG	A-G	0	0
GTGCGGTGGTCTTACAGTGT	CCTAGTGCGGTGGTCTTACAGTGTGGCTC	32330612	sense	GG	A-G	0	0
GAGCCACACTGTAAGACCAC	GTCTGAGCCACACTGTAAGACCACCGCAC	32330636	antisense	CG	A-G	1	0	A_6_8;	Cys261Arg;	Missense;
GTGGTCTTACAGTGTGGCTC	TGCGGTGGTCTTACAGTGTGGCTCAGACT	32330617	sense	AG	A-G	0	0
GGAGTCTGAGCCACACTGTA	ATAGGGAGTCTGAGCCACACTGTAAGACC	32330643	antisense	AG	A-G	0	0
ATAGGGAGTCTGAGCCACAC	CCAGATAGGGAGTCTGAGCCACACTGTAA	32330647	antisense	TG	A-G	1	0	A_7;	Ser265Pro;	Missense;
TGTGGCTCAGACTCCCTATC	ACAGTGTGGCTCAGACTCCCTATCTGGGG	32330629	sense	TG	A-G	0	0
GTGGCTCAGACTCCCTATCT	CAGTGTGGCTCAGACTCCCTATCTGGGGA	32330630	sense	GG	A-G	1	1	A_8;	Ser263Ser;	Silent;
TGGCTCAGACTCCCTATCTG	AGTGTGGCTCAGACTCCCTATCTGGGGAT	32330631	sense	GG	A-G	1	1	A_7;	Ser263Ser;	Silent;
GGCTCAGACTCCCTATCTGG	GTGTGGCTCAGACTCCCTATCTGGGGATC	32330632	sense	GG	A-G	2	1	A_6;A_8;	Ser263Ser;Asp264Gly;	Silent;Missense;
ATCCCCAGATAGGGAGTCTG	ACCGATCCCCAGATAGGGAGTCTGAGCCA	32330655	antisense	AG	A-G	1	1	A_7;	Ser267Ser;	Silent;
CGATCCCCAGATAGGGAGTC	TAACCGATCCCCAGATAGGGAGTCTGAGC	32330657	antisense	TG	A-G	0	0
CAGACTCCCTATCTGGGGAT	GGCTCAGACTCCCTATCTGGGGATCGGTT	32330636	sense	CG	A-G	1	0	A_4;	Asp264Gly;	Missense;
AGACTCCCTATCTGGGGATC	GCTCAGACTCCCTATCTGGGGATCGGTTA	32330637	sense	GG	A-G	0	0
TAACCGATCCCCAGATAGGG	AACCTAACCGATCCCCAGATAGGGAGTCT	32330661	antisense	AG	A-G	1	1	A_7;	Asp269Asp;	Silent;
TCCCTATCTGGGGATCGGTT	AGACTCCCTATCTGGGGATCGGTTAGGTT	32330641	sense	AG	A-G	1	1	A_6;	Leu266Leu;	Silent;
CCTAACCGATCCCCAGATAG	GCAACCTAACCGATCCCCAGATAGGGAGT	32330663	antisense	GG	A-G	1	0	A_4_5;	Leu271Pro;	Missense;
CCCTATCTGGGGATCGGTTA	GACTCCCTATCTGGGGATCGGTTAGGTTG	32330642	sense	GG	A-G	1	1	A_5;	Leu266Leu;	Silent;
ACCTAACCGATCCCCAGATA	AGCAACCTAACCGATCCCCAGATAGGGAG	32330664	antisense	GG	A-G	1	0	A_5_6;	Leu271Pro;	Missense;
AACCTAACCGATCCCCAGAT	AAGCAACCTAACCGATCCCCAGATAGGGA	32330665	antisense	AG	A-G	1	0	A_6_7;	Leu271Pro;	Missense;
TATCTGGGGATCGGTTAGGT	TCCCTATCTGGGGATCGGTTAGGTTGCTT	32330645	sense	TG	A-G	0	0
AAGCAACCTAACCGATCCCC	ATTGAAGCAACCTAACCGATCCCCAGATA	32330669	antisense	AG	A-G	2	1	A_5;A_6;	Cys273Arg;Gly272Gly;	Missense;Silent;
TTAGATTGAAGCAACCTAAC	ATAGTTAGATTGAAGCAACCTAACCGATC	32330677	antisense	CG	A-G	1	1	A_5;	Asn275Asn;	Silent;
TGCTTCAATCTAACTATCAA	AGGTTGCTTCAATCTAACTATCAAAGGTG	32330665	sense	AG	A-G	1	0	A_7_8;	Asn275Gly;	Missense;
GCTTCAATCTAACTATCAAA	GGTTGCTTCAATCTAACTATCAAAGGTGA	32330666	sense	GG	A-G	1	0	A_6_7;	Asn275Gly;	Missense;
ACCTTTGATAGTTAGATTGA	TCTCACCTTTGATAGTTAGATTGAAGCAA	32330688	antisense	AG	A-G	1	0	A_8;	Ile278Thr;	Missense;
TTCAATCTAACTATCAAAGG	TTGCTTCAATCTAACTATCAAAGGTGAGA	32330668	sense	TG	A-G	1	0	A_4_5;	Asn275Gly;	Missense;
CTCACCTTTGATAGTTAGAT	TGGTCTCACCTTTGATAGTTAGATTGAAG	32330691	antisense	TG	A-G	1	0	A_4;	Exon8:+2;	Splice-donor;
CAATCTAACTATCAAAGGTG	GCTTCAATCTAACTATCAAAGGTGAGACC	32330670	sense	AG	A-G	2	1	A_7;A_8;	Leu276Leu;Thr277Ala;	Silent;Missense;
TGGTCTCACCTTTGATAGTT	TACCTGGTCTCACCTTTGATAGTTAGATT	32330695	antisense	AG	A-G	1	0	A_8;	Exon8:+2;	Splice-donor;
TAACTATCAAAGGTGAGACC	AATCTAACTATCAAAGGTGAGACCAGGTA	32330675	sense	AG	A-G	1	0	A_6;	Ile278Val;	Missense;
AACTATCAAAGGTGAGACCA	ATCTAACTATCAAAGGTGAGACCAGGTAG	32330676	sense	GG	A-G	2	0	A_5;A_8;	Ile278Val;Lys279Glu;	Missense;Missense;
TACCTGGTCTCACCTTTGAT	GTGCTACCTGGTCTCACCTTTGATAGTTA	32330699	antisense	AG	A-G	0	0
TATCAAAGGTGAGACCAGGT	TAACTATCAAAGGTGAGACCAGGTAGCAC	32330679	sense	AG	A-G	1	0	A_5_6_7;	Lys279Gly;	Missense;
GTGCTACCTGGTCTCACCTT	CCTTGTGCTACCTGGTCTCACCTTTGATA	32330703	antisense	TG	A-G	1	0	A_6;	Exon8:+12;	Intron;
AGGTGAGACCAGGTAGCACA	TCAAAGGTGAGACCAGGTAGCACAAGGAT	32330685	sense	AG	A-G	2	0	A_6;A_8;	Exon8:+4;Exon8:+6;	Intron;Intron;
GGTGAGACCAGGTAGCACAA	CAAAGGTGAGACCAGGTAGCACAAGGATG	32330686	sense	GG	A-G	2	0	A_5;A_7;	Exon8:+4;Exon8:+6;	Intron;Intron;
GAGACCAGGTAGCACAAGGA	AGGTGAGACCAGGTAGCACAAGGATGGGT	32330689	sense	TG	A-G	2	0	A_4;A_7;	Exon8:+6;Exon8:+9;	Intron;Intron;
AGACCAGGTAGCACAAGGAT	GGTGAGACCAGGTAGCACAAGGATGGGTG	32330690	sense	GG	A-G	1	0	A_6;	Exon8:+9;	Intron;
GACCAGGTAGCACAAGGATG	GTGAGACCAGGTAGCACAAGGATGGGTGG	32330691	sense	GG	A-G	1	0	A_5;	Exon8:+9;	Intron;
CACCCATCCTTGTGCTACCT	CGCCCACCCATCCTTGTGCTACCTGGTCT	32330714	antisense	GG	A-G	1	0	A_6;	Exon8:+23;	Intron;
CCAGGTAGCACAAGGATGGG	GAGACCAGGTAGCACAAGGATGGGTGGGC	32330693	sense	TG	A-G	1	0	A_7;	Exon8:+13;	Intron;
CCACCCATCCTTGTGCTACC	CCGCCCACCCATCCTTGTGCTACCTGGTC	32330715	antisense	TG	A-G	1	0	A_7;	Exon8:+23;	Intron;
CAGGTAGCACAAGGATGGGT	AGACCAGGTAGCACAAGGATGGGTGGGCG	32330694	sense	GG	A-G	1	0	A_6;	Exon8:+13;	Intron;
AGGTAGCACAAGGATGGGTG	GACCAGGTAGCACAAGGATGGGTGGGCGG	32330695	sense	GG	A-G	2	0	A_5;A_8;	Exon8:+13;Exon8:+16;	Intron;Intron;
GTAGCACAAGGATGGGTGGG	CCAGGTAGCACAAGGATGGGTGGGCGGGG	32330697	sense	CG	A-G	2	0	A_6;A_8;	Exon8:+16;Exon8:+18;	Intron;Intron;
TAGCACAAGGATGGGTGGGC	CAGGTAGCACAAGGATGGGTGGGCGGGGT	32330698	sense	GG	A-G	3	0	A_5;A_7;A_8;	Exon8:+16;Exon8:+18;Exon8:+19;	Intron;Intron;Intron;
AGCACAAGGATGGGTGGGCG	AGGTAGCACAAGGATGGGTGGGCGGGGTC	32330699	sense	GG	A-G	3	0	A_4;A_6;A_7;	Exon8:+16;Exon8:+18;Exon8:+19;	Intron;Intron;Intron;
GCACAAGGATGGGTGGGCGG	GGTAGCACAAGGATGGGTGGGCGGGGTCC	32330700	sense	GG	A-G	2	0	A_5;A_6;	Exon8:+18;Exon8:+19;	Intron;Intron;
ACCCCGCCCACCCATCCTTG	CAGGACCCCGCCCACCCATCCTTGTGCTA	32330722	antisense	TG	A-G	0	0
GGACCCCGCCCACCCATCCT	AGCAGGACCCCGCCCACCCATCCTTGTGC	32330724	antisense	TG	A-G	0	0
AGGATGGGTGGGCGGGGTCC	CACAAGGATGGGTGGGCGGGGTCCTGCTT	32330705	sense	TG	A-G	1	0	A_4;	Exon8:+22;	Intron;
TGGGTGGGCGGGGTCCTGCT	AGGATGGGTGGGCGGGGTCCTGCTTGGTG	32330709	sense	TG	A-G	0	0
GGGTGGGCGGGGTCCTGCTT	GGATGGGTGGGCGGGGTCCTGCTTGGTGC	32330710	sense	GG	A-G	0	0
GTGGGCGGGGTCCTGCTTGG	ATGGGTGGGCGGGGTCCTGCTTGGTGCTC	32330712	sense	TG	A-G	0	0
TGGTGGGAGAAGGGGTGCTG	CCTTTGGTGGGAGAAGGGGTGCTGAGTTA	32330764	antisense	AG	A-G	1	0	A_8;	Exon9:-11;	Intron;
TTTGGTGGGAGAAGGGGTGC	GTCCTTTGGTGGGAGAAGGGGTGCTGAGT	32330766	antisense	TG	A-G	0	0
AGCACCCCTTCTCCCACCAA	ACTCAGCACCCCTTCTCCCACCAAAGGAC	32330746	sense	AG	A-G	1	0	A_4;	Exon9:-19;	Intron;
GCACCCCTTCTCCCACCAAA	CTCAGCACCCCTTCTCCCACCAAAGGACA	32330747	sense	GG	A-G	0	0
TCCTTTGGTGGGAGAAGGGG	CGTGTCCTTTGGTGGGAGAAGGGGTGCTG	32330769	antisense	TG	A-G	0	0
TGTCCTTTGGTGGGAGAAGG	GGCGTGTCCTTTGGTGGGAGAAGGGGTGC	32330771	antisense	GG	A-G	0	0
GTGTCCTTTGGTGGGAGAAG	TGGCGTGTCCTTTGGTGGGAGAAGGGGTG	32330772	antisense	GG	A-G	0	0
CGTGTCCTTTGGTGGGAGAA	TTGGCGTGTCCTTTGGTGGGAGAAGGGGT	32330773	antisense	GG	A-G	0	0
CCTTCTCCCACCAAAGGACA	CACCCCTTCTCCCACCAAAGGACACGCCA	32330752	sense	CG	A-G	0	0
GCGTGTCCTTTGGTGGGAGA	CTTGGCGTGTCCTTTGGTGGGAGAAGGGG	32330774	antisense	AG	A-G	0	0
TTGGCGTGTCCTTTGGTGGG	ACACTTGGCGTGTCCTTTGGTGGGAGAAG	32330777	antisense	AG	A-G	0	0
TCCCACCAAAGGACACGCCA	CTTCTCCCACCAAAGGACACGCCAAGTGT	32330757	sense	AG	A-G	2	0	A_5;A_8;	Exon9:-7;Exon9:-4;	Intron;Intron;
ACTTGGCGTGTCCTTTGGTG	ACACACTTGGCGTGTCCTTTGGTGGGAGA	32330779	antisense	GG	A-G	0	0
CACTTGGCGTGTCCTTTGGT	CACACACTTGGCGTGTCCTTTGGTGGGAG	32330780	antisense	GG	A-G	0	0
CCACCAAAGGACACGCCAAG	TCTCCCACCAAAGGACACGCCAAGTGTGT	32330759	sense	TG	A-G	3	0	A_6;A_7;A_8;	Exon9:-4;Exon9:-3;Exon9:-2;	Intron;Intron;Splice-acceptor;
ACACTTGGCGTGTCCTTTGG	CCACACACTTGGCGTGTCCTTTGGTGGGA	32330781	antisense	TG	A-G	0	0
ACCAAAGGACACGCCAAGTG	TCCCACCAAAGGACACGCCAAGTGTGTGG	32330761	sense	TG	A-G	3	0	A_4;A_5;A_6;	Exon9:-4;Exon9:-3;Exon9:-2;	Intron;Intron;Splice-acceptor;
ACACACTTGGCGTGTCCTTT	TTCCACACACTTGGCGTGTCCTTTGGTGG	32330783	antisense	GG	A-G	1	0	A_5;	Cys284Arg;	Missense;
CACACACTTGGCGTGTCCTT	ATTCCACACACTTGGCGTGTCCTTTGGTG	32330784	antisense	TG	A-G	1	0	A_4_6;	Cys284Arg;	Missense;
CAAAGGACACGCCAAGTGTG	CCACCAAAGGACACGCCAAGTGTGTGGAA	32330763	sense	TG	A-G	2	1	A_4;A_7;	Exon9:-2;Gly280Gly;	Splice-acceptor;Silent;
AAAGGACACGCCAAGTGTGT	CACCAAAGGACACGCCAAGTGTGTGGAAT	32330764	sense	GG	A-G	2	1	A_6;A_8;	Gly280Gly;His281Arg;	Silent;Missense;
CAAATTCCACACACTTGGCG	TTGACAAATTCCACACACTTGGCGTGTCC	32330791	antisense	TG	A-G	1	0	A_4;	Phe287Leu;	Missense;
CACGCCAAGTGTGTGGAATT	AGGACACGCCAAGTGTGTGGAATTTGTCA	32330770	sense	TG	A-G	1	0	A_7_8;	Lys283Gly;	Missense;
GACAAATTCCACACACTTGG	TCTTGACAAATTCCACACACTTGGCGTGT	32330793	antisense	CG	A-G	1	0	A_4_5_6;	Phe287Pro;	Missense;
TTGACAAATTCCACACACTT	GCTCTTGACAAATTCCACACACTTGGCGT	32330795	antisense	GG	A-G	2	0	A_4;A_6_7_8;	Val288Ala;Phe287Pro;	Missense;Missense;
CTTGACAAATTCCACACACT	AGCTCTTGACAAATTCCACACACTTGGCG	32330796	antisense	TG	A-G	2	0	A_5;A_7_8;	Val288Ala;Phe287Ser;	Missense;Missense;
CAAGTGTGTGGAATTTGTCA	ACGCCAAGTGTGTGGAATTTGTCAAGAGC	32330775	sense	AG	A-G	0	0
AGTGTGTGGAATTTGTCAAG	GCCAAGTGTGTGGAATTTGTCAAGAGCTT	32330777	sense	AG	A-G	0	0
ATTTGTCAAGAGCTTTAACC	TGGAATTTGTCAAGAGCTTTAACCTGCCT	32330787	sense	TG	A-G	1	0	A_8;	Lys289Glu;	Missense;
CATAGGCAGGTTAAAGCTCT	TCAGCATAGGCAGGTTAAAGCTCTTGACA	32330814	antisense	TG	A-G	2	1	A_4;A_8;	Pro294Pro;Leu293Pro;	Silent;Missense;
CAAGAGCTTTAACCTGCCTA	TTGTCAAGAGCTTTAACCTGCCTATGCTG	32330793	sense	TG	A-G	1	0	A_5;	Ser290Gly;	Missense;
GAGCTTTAACCTGCCTATGC	TCAAGAGCTTTAACCTGCCTATGCTGATG	32330796	sense	TG	A-G	1	0	A_8;	Asn292Asp;	Missense;
CATCAGCATAGGCAGGTTAA	CCAGCATCAGCATAGGCAGGTTAAAGCTC	32330820	antisense	AG	A-G	2	0	A_5;A_8;	Leu296Pro;Met295Thr;	Missense;Missense;
CTTTAACCTGCCTATGCTGA	AGAGCTTTAACCTGCCTATGCTGATGCTG	32330799	sense	TG	A-G	1	0	A_5_6;	Asn292Gly;	Missense;
TAACCTGCCTATGCTGATGC	GCTTTAACCTGCCTATGCTGATGCTGGGA	32330802	sense	TG	A-G	0	0
AACCTGCCTATGCTGATGCT	CTTTAACCTGCCTATGCTGATGCTGGGAG	32330803	sense	GG	A-G	0	0
ACCTGCCTATGCTGATGCTG	TTTAACCTGCCTATGCTGATGCTGGGAGG	32330804	sense	GG	A-G	0	0
TCCCAGCATCAGCATAGGCA	CGCCTCCCAGCATCAGCATAGGCAGGTTA	32330826	antisense	GG	A-G	2	0	A_5;A_8;	Leu298Pro;Met297Thr;	Missense;Missense;
CTCCCAGCATCAGCATAGGC	CCGCCTCCCAGCATCAGCATAGGCAGGTT	32330827	antisense	AG	A-G	1	0	A_6;	Leu298Pro;	Missense;
CTGCCTATGCTGATGCTGGG	TAACCTGCCTATGCTGATGCTGGGAGGCG	32330806	sense	AG	A-G	1	0	A_7;	Met295Val;	Missense;
TGCCTATGCTGATGCTGGGA	AACCTGCCTATGCTGATGCTGGGAGGCGG	32330807	sense	GG	A-G	1	0	A_6;	Met295Val;	Missense;
CGCCTCCCAGCATCAGCATA	CCACCGCCTCCCAGCATCAGCATAGGCAG	32330830	antisense	GG	A-G	0	0
CCTATGCTGATGCTGGGAGG	CCTGCCTATGCTGATGCTGGGAGGCGGTG	32330809	sense	CG	A-G	1	0	A_4;	Met295Val;	Missense;
CCGCCTCCCAGCATCAGCAT	ACCACCGCCTCCCAGCATCAGCATAGGCA	32330831	antisense	AG	A-G	0	0
CTATGCTGATGCTGGGAGGC	CTGCCTATGCTGATGCTGGGAGGCGGTGG	32330810	sense	GG	A-G	0	0
ATGCTGATGCTGGGAGGCGG	GCCTATGCTGATGCTGGGAGGCGGTGGTT	32330812	sense	TG	A-G	1	0	A_7;	Met297Val;	Missense;
TGCTGATGCTGGGAGGCGGT	CCTATGCTGATGCTGGGAGGCGGTGGTTA	32330813	sense	GG	A-G	1	0	A_6;	Met297Val;	Missense;
AACCACCGCCTCCCAGCATC	GTGTAACCACCGCCTCCCAGCATCAGCAT	32330836	antisense	AG	A-G	1	1	A_5;	Gly301Gly;	Silent;
TGGTGTAACCACCGCCTCCC	CGAATGGTGTAACCACCGCCTCCCAGCAT	32330842	antisense	AG	A-G	2	1	A_7;A_8;	Tyr303His;Gly302Gly;	Missense;Silent;
GAGGCGGTGGTTACACCATT	CTGGGAGGCGGTGGTTACACCATTCGTAA	32330825	sense	CG	A-G	0	0
GTTACGAATGGTGTAACCAC	CAACGTTACGAATGGTGTAACCACCGCCT	32330850	antisense	CG	A-G	2	1	A_4;A_7_8;	Arg306Arg;Ile305Thr;	Silent;Missense;
GGTGGTTACACCATTCGTAA	AGGCGGTGGTTACACCATTCGTAACGTTG	32330830	sense	CG	A-G	1	0	A_8;	Tyr303Cys;	Missense;
GGTTACACCATTCGTAACGT	CGGTGGTTACACCATTCGTAACGTTGCCC	32330833	sense	TG	A-G	2	0	A_5;A_7;	Tyr303Cys;Thr304Ala;	Missense;Missense;
ACACCATTCGTAACGTTGCC	GGTTACACCATTCGTAACGTTGCCCGGTG	32330837	sense	CG	A-G	1	0	A_6;	Ile305Val;	Missense;
CCGGGCAACGTTACGAATGG	AGCACCGGGCAACGTTACGAATGGTGTAA	32330859	antisense	TG	A-G	1	0	A_7_8;	Val308Ala;	Missense;
CACCATTCGTAACGTTGCCC	GTTACACCATTCGTAACGTTGCCCGGTGC	32330838	sense	GG	A-G	1	0	A_5;	Ile305Val;	Missense;
CACCGGGCAACGTTACGAAT	CCAGCACCGGGCAACGTTACGAATGGTGT	32330861	antisense	GG	A-G	0	0
CCATTCGTAACGTTGCCCGG	TACACCATTCGTAACGTTGCCCGGTGCTG	32330840	sense	TG	A-G	0	0
GCACCGGGCAACGTTACGAA	TCCAGCACCGGGCAACGTTACGAATGGTG	32330862	antisense	TG	A-G	0	0
TTCGTAACGTTGCCCGGTGC	ACCATTCGTAACGTTGCCCGGTGCTGGAC	32330843	sense	TG	A-G	1	0	A_6_7;	Asn307Gly;	Missense;
TCGTAACGTTGCCCGGTGCT	CCATTCGTAACGTTGCCCGGTGCTGGACA	32330844	sense	GG	A-G	1	0	A_5_6;	Asn307Gly;	Missense;
TCCAGCACCGGGCAACGTTA	TATGTCCAGCACCGGGCAACGTTACGAAT	32330866	antisense	CG	A-G	2	0	A_4;A_7;	Trp312Arg;Cys311Arg;	Missense;Missense;
ATATGTCCAGCACCGGGCAA	TCTCATATGTCCAGCACCGGGCAACGTTA	32330871	antisense	CG	A-G	0	0
GTTGCCCGGTGCTGGACATA	TAACGTTGCCCGGTGCTGGACATATGAGA	32330851	sense	TG	A-G	0	0
TGCCCGGTGCTGGACATATG	ACGTTGCCCGGTGCTGGACATATGAGACA	32330853	sense	AG	A-G	0	0
GTCTCATATGTCCAGCACCG	AGCTGTCTCATATGTCCAGCACCGGGCAA	32330876	antisense	GG	A-G	1	0	A_6_8;	Tyr314His;	Missense;
TGTCTCATATGTCCAGCACC	CAGCTGTCTCATATGTCCAGCACCGGGCA	32330877	antisense	GG	A-G	1	1	A_7;	Tyr314Tyr;	Silent;
CTGTCTCATATGTCCAGCAC	ACAGCTGTCTCATATGTCCAGCACCGGGC	32330878	antisense	CG	A-G	1	1	A_8;	Tyr314Tyr;	Silent;
CGGTGCTGGACATATGAGAC	TGCCCGGTGCTGGACATATGAGACAGCTG	32330857	sense	AG	A-G	0	0
TGCTGGACATATGAGACAGC	CCGGTGCTGGACATATGAGACAGCTGTGG	32330860	sense	TG	A-G	1	0	A_7;	Thr313Ala;	Missense;
CACAGCTGTCTCATATGTCC	GGGCCACAGCTGTCTCATATGTCCAGCAC	32330883	antisense	AG	A-G	1	1	A_4;	Ala317Ala;	Silent;
CTGGACATATGAGACAGCTG	GGTGCTGGACATATGAGACAGCTGTGGCC	32330862	sense	TG	A-G	1	0	A_5_7;	Thr313Ala;	Missense;
TGGACATATGAGACAGCTGT	GTGCTGGACATATGAGACAGCTGTGGCCC	32330863	sense	GG	A-G	2	0	A_4_6;A_8;	Thr313Ala;Tyr314Cys;	Missense;Missense;
AGGGCCACAGCTGTCTCATA	ATCCAGGGCCACAGCTGTCTCATATGTCC	32330888	antisense	TG	A-G	1	0	A_7;	Val318Ala;	Missense;
ATATGAGACAGCTGTGGCCC	GGACATATGAGACAGCTGTGGCCCTGGAT	32330868	sense	TG	A-G	2	0	A_6;A_8;	Glu315Gly;Thr316Ala;	Missense;Missense;
TATGAGACAGCTGTGGCCCT	GACATATGAGACAGCTGTGGCCCTGGATA	32330869	sense	GG	A-G	2	0	A_5;A_7;	Glu315Gly;Thr316Ala;	Missense;Missense;
GACAGCTGTGGCCCTGGATA	ATGAGACAGCTGTGGCCCTGGATACGGAG	32330874	sense	CG	A-G	1	1	A_4;	Thr316Thr;	Silent;
ACAGCTGTGGCCCTGGATAC	TGAGACAGCTGTGGCCCTGGATACGGAGA	32330875	sense	GG	A-G	0	0
TCCGTATCCAGGGCCACAGC	GATCTCCGTATCCAGGGCCACAGCTGTCT	32330897	antisense	TG	A-G	1	1	A_6;	Asp321Asp;	Silent;
AGCTGTGGCCCTGGATACGG	AGACAGCTGTGGCCCTGGATACGGAGATC	32330877	sense	AG	A-G	0	0
ATCTCCGTATCCAGGGCCAC	AGGGATCTCCGTATCCAGGGCCACAGCTG	32330900	antisense	AG	A-G	0	0
TTAGGGATCTCCGTATCCAG	ACCATTAGGGATCTCCGTATCCAGGGCCA	32330906	antisense	GG	A-G	1	0	A_7;	Ile324Thr;	Missense;
ATTAGGGATCTCCGTATCCA	TACCATTAGGGATCTCCGTATCCAGGGCC	32330907	antisense	GG	A-G	2	1	A_4;A_8;	Pro325Pro;Ile324Thr;	Silent;Missense;
CATTAGGGATCTCCGTATCC	TTACCATTAGGGATCTCCGTATCCAGGGC	32330908	antisense	AG	A-G	1	1	A_5;	Pro325Pro;	Silent;
CTGGATACGGAGATCCCTAA	GGCCCTGGATACGGAGATCCCTAATGGTA	32330887	sense	TG	A-G	2	0	A_5;A_7;	Asp321Gly;Thr322Ala;	Missense;Missense;
TGGATACGGAGATCCCTAAT	GCCCTGGATACGGAGATCCCTAATGGTAA	32330888	sense	GG	A-G	2	0	A_4;A_6;	Asp321Gly;Thr322Ala;	Missense;Missense;
CTATTACCATTAGGGATCTC	GCAGCTATTACCATTAGGGATCTCCGTAT	32330915	antisense	CG	A-G	1	0	A_6;	Exon9:+2;	Splice-donor;
CGGAGATCCCTAATGGTAAT	GATACGGAGATCCCTAATGGTAATAGCTG	32330894	sense	AG	A-G	2	0	A_4;A_6;	Glu323Gly;Ile324Val;	Missense;Missense;
AGATCCCTAATGGTAATAGC	ACGGAGATCCCTAATGGTAATAGCTGCAG	32330897	sense	TG	A-G	0	0
TCCCTAATGGTAATAGCTGC	GAGATCCCTAATGGTAATAGCTGCAGGGC	32330900	sense	AG	A-G	1	0	A_6_7;	Asn326Gly;	Missense;
CCTGCAGCTATTACCATTAG	TGGCCCTGCAGCTATTACCATTAGGGATC	32330922	antisense	GG	A-G	1	0	A_6;	Exon9:+9;	Intron;
CCCTAATGGTAATAGCTGCA	AGATCCCTAATGGTAATAGCTGCAGGGCC	32330901	sense	GG	A-G	1	0	A_5_6;	Asn326Gly;	Missense;
CCCTGCAGCTATTACCATTA	CTGGCCCTGCAGCTATTACCATTAGGGAT	32330923	antisense	GG	A-G	1	0	A_7;	Exon9:+9;	Intron;
CCTAATGGTAATAGCTGCAG	GATCCCTAATGGTAATAGCTGCAGGGCCA	32330902	sense	GG	A-G	1	0	A_4_5;	Asn326Gly;	Missense;
GCCCTGCAGCTATTACCATT	CCTGGCCCTGCAGCTATTACCATTAGGGA	32330924	antisense	AG	A-G	1	0	A_8;	Exon9:+9;	Intron;
ATGGTAATAGCTGCAGGGCC	CCTAATGGTAATAGCTGCAGGGCCAGGTT	32330906	sense	AG	A-G	2	0	A_6;A_7;	Exon9:+3;Exon9:+4;	Intron;Intron;
TGGTAATAGCTGCAGGGCCA	CTAATGGTAATAGCTGCAGGGCCAGGTTC	32330907	sense	GG	A-G	3	0	A_5;A_6;A_8;	Exon9:+3;Exon9:+4;Exon9:+6;	Intron;Intron;Intron;
AATAGCTGCAGGGCCAGGTT	TGGTAATAGCTGCAGGGCCAGGTTCGGCT	32330911	sense	CG	A-G	1	0	A_4;	Exon9:+6;	Intron;
ATAGCTGCAGGGCCAGGTTC	GGTAATAGCTGCAGGGCCAGGTTCGGCTG	32330912	sense	GG	A-G	0	0
GCTGCAGGGCCAGGTTCGGC	AATAGCTGCAGGGCCAGGTTCGGCTGGGC	32330915	sense	TG	A-G	1	0	A_6;	Exon9:+12;	Intron;
CCAGCCGAACCTGGCCCTGC	CAGCCCAGCCGAACCTGGCCCTGCAGCTA	32330937	antisense	AG	A-G	1	0	A_8;	Exon9:+22;	Intron;
CTGCAGGGCCAGGTTCGGCT	ATAGCTGCAGGGCCAGGTTCGGCTGGGCT	32330916	sense	GG	A-G	1	0	A_5;	Exon9:+12;	Intron;
TGCAGGGCCAGGTTCGGCTG	TAGCTGCAGGGCCAGGTTCGGCTGGGCTG	32330917	sense	GG	A-G	1	0	A_4;	Exon9:+12;	Intron;
AGCCCAGCCGAACCTGGCCC	ACCCAGCCCAGCCGAACCTGGCCCTGCAG	32330940	antisense	TG	A-G	1	0	A_6;	Exon9:+27;	Intron;
AGGGCCAGGTTCGGCTGGGC	CTGCAGGGCCAGGTTCGGCTGGGCTGGGT	32330920	sense	TG	A-G	1	0	A_7;	Exon9:+18;	Intron;
GGGCCAGGTTCGGCTGGGCT	TGCAGGGCCAGGTTCGGCTGGGCTGGGTG	32330921	sense	GG	A-G	1	0	A_6;	Exon9:+18;	Intron;
GGCCAGGTTCGGCTGGGCTG	GCAGGGCCAGGTTCGGCTGGGCTGGGTGG	32330922	sense	GG	A-G	1	0	A_5;	Exon9:+18;	Intron;
CACCCAGCCCAGCCGAACCT	CTCCCACCCAGCCCAGCCGAACCTGGCCC	32330945	antisense	GG	A-G	1	0	A_6;	Exon9:+32;	Intron;
CCAGGTTCGGCTGGGCTGGG	AGGGCCAGGTTCGGCTGGGCTGGGTGGGA	32330924	sense	TG	A-G	0	0
CCACCCAGCCCAGCCGAACC	GCTCCCACCCAGCCCAGCCGAACCTGGCC	32330946	antisense	TG	A-G	1	0	A_7;	Exon9:+32;	Intron;
CAGGTTCGGCTGGGCTGGGT	GGGCCAGGTTCGGCTGGGCTGGGTGGGAG	32330925	sense	GG	A-G	0	0
AGGTTCGGCTGGGCTGGGTG	GGCCAGGTTCGGCTGGGCTGGGTGGGAGC	32330926	sense	GG	A-G	0	0
GTTCGGCTGGGCTGGGTGGG	CCAGGTTCGGCTGGGCTGGGTGGGAGCTG	32330928	sense	AG	A-G	0	0
CAGCTCCCACCCAGCCCAGC	GCTCCAGCTCCCACCCAGCCCAGCCGAAC	32330952	antisense	CG	A-G	0	0
CGGCTGGGCTGGGTGGGAGC	GGTTCGGCTGGGCTGGGTGGGAGCTGGAG	32330931	sense	TG	A-G	0	0
GGCTGGGCTGGGTGGGAGCT	GTTCGGCTGGGCTGGGTGGGAGCTGGAGC	32330932	sense	GG	A-G	0	0
CTCCAGCTCCCACCCAGCCC	TGAGCTCCAGCTCCCACCCAGCCCAGCCG	32330955	antisense	AG	A-G	1	0	A_5;	Exon9:+43;	Intron;
CTGGGCTGGGTGGGAGCTGG	TCGGCTGGGCTGGGTGGGAGCTGGAGCTC	32330934	sense	AG	A-G	0	0
GGCAGGAGAGAAGACCGTCA	TTGGGGCAGGAGAGAAGACCGTCAAGAGA	32331465	antisense	AG	A-G	2	0	A_4;A_7;	Exon10:-12;Exon10:-15;	Intron;Intron;
ATTGGGGCAGGAGAGAAGAC	TCTGATTGGGGCAGGAGAGAAGACCGTCA	32331470	antisense	CG	A-G	0	0
TCTTCTCTCCTGCCCCAATC	ACGGTCTTCTCTCCTGCCCCAATCAGAGC	32331452	sense	AG	A-G	0	0
TCTGATTGGGGCAGGAGAGA	AAGCTCTGATTGGGGCAGGAGAGAAGACC	32331474	antisense	AG	A-G	1	0	A_5;	Exon10:-4;	Intron;
TTCTCTCCTGCCCCAATCAG	GGTCTTCTCTCCTGCCCCAATCAGAGCTT	32331454	sense	AG	A-G	0	0
AGCTCTGATTGGGGCAGGAG	TGGAAGCTCTGATTGGGGCAGGAGAGAAG	32331477	antisense	AG	A-G	1	0	A_8;	Exon10:-4;	Intron;
GAAGCTCTGATTGGGGCAGG	TATGGAAGCTCTGATTGGGGCAGGAGAGA	32331479	antisense	AG	A-G	0	0
TGGAAGCTCTGATTGGGGCA	TGTATGGAAGCTCTGATTGGGGCAGGAGA	32331481	antisense	GG	A-G	1	0	A_4_5;	Leu328Pro;	Missense;
ATGGAAGCTCTGATTGGGGC	TTGTATGGAAGCTCTGATTGGGGCAGGAG	32331482	antisense	AG	A-G	1	0	A_5_6;	Leu328Pro;	Missense;
TGTATGGAAGCTCTGATTGG	TCATTGTATGGAAGCTCTGATTGGGGCAG	32331485	antisense	GG	A-G	2	1	A_4;A_8;	Tyr330His;Leu328Leu;	Missense;Silent;
TTGTATGGAAGCTCTGATTG	GTCATTGTATGGAAGCTCTGATTGGGGCA	32331486	antisense	GG	A-G	1	0	A_5;	Tyr330His;	Missense;
ATTGTATGGAAGCTCTGATT	AGTCATTGTATGGAAGCTCTGATTGGGGC	32331487	antisense	GG	A-G	1	0	A_6;	Tyr330His;	Missense;
CATTGTATGGAAGCTCTGAT	TAGTCATTGTATGGAAGCTCTGATTGGGG	32331488	antisense	TG	A-G	1	0	A_7;	Tyr330His;	Missense;
CAATCAGAGCTTCCATACAA	GCCCCAATCAGAGCTTCCATACAATGACT	32331467	sense	TG	A-G	2	0	A_6;A_8;	Exon10:-2;Glu327Gly;	Splice-acceptor;Missense;
TAGTCATTGTATGGAAGCTC	AAAGTAGTCATTGTATGGAAGCTCTGATT	32331492	antisense	TG	A-G	1	1	A_6;	Asn331Asn;	Silent;
CAAAGTAGTCATTGTATGGA	TATTCAAAGTAGTCATTGTATGGAAGCTC	32331497	antisense	AG	A-G	2	0	A_4;A_7;	Phe334Leu;Tyr333His;	Missense;Missense;
CTTCCATACAATGACTACTT	AGAGCTTCCATACAATGACTACTTTGAAT	32331476	sense	TG	A-G	2	1	A_6;A_8;	Pro329Pro;Tyr330Cys;	Silent;Missense;
ATTCAAAGTAGTCATTGTAT	AAGTATTCAAAGTAGTCATTGTATGGAAG	32331500	antisense	GG	A-G	1	0	A_5_6_7;	Phe334Pro;	Missense;
TATTCAAAGTAGTCATTGTA	AAAGTATTCAAAGTAGTCATTGTATGGAA	32331501	antisense	TG	A-G	1	0	A_6_7_8;	Phe334Pro;	Missense;
AAAGTATTCAAAGTAGTCAT	GTCCAAAGTATTCAAAGTAGTCATTGTAT	32331505	antisense	TG	A-G	1	0	A_6;	Tyr336His;	Missense;
AATGACTACTTTGAATACTT	ATACAATGACTACTTTGAATACTTTGGAC	32331485	sense	TG	A-G	2	0	A_5;A_8;	Asp332Gly;Tyr333Cys;	Missense;Missense;
ATGACTACTTTGAATACTTT	TACAATGACTACTTTGAATACTTTGGACC	32331486	sense	GG	A-G	2	0	A_4;A_7;	Asp332Gly;Tyr333Cys;	Missense;Missense;
TGGTCCAAAGTATTCAAAGT	AATCTGGTCCAAAGTATTCAAAGTAGTCA	32331511	antisense	AG	A-G	1	0	A_7_8;	Phe337Ser;	Missense;
TACTTTGAATACTTTGGACC	TGACTACTTTGAATACTTTGGACCAGATT	32331491	sense	AG	A-G	1	0	A_8;	Glu335Gly;	Missense;
ATCTGGTCCAAAGTATTCAA	TGAAATCTGGTCCAAAGTATTCAAAGTAG	32331514	antisense	AG	A-G	0	0
ATACTTTGGACCAGATTTCA	TTGAATACTTTGGACCAGATTTCAAGCTC	32331499	sense	AG	A-G	0	0
GAGCTTGAAATCTGGTCCAA	TGTGGAGCTTGAAATCTGGTCCAAAGTAT	32331523	antisense	AG	A-G	1	0	A_8;	Phe341Ser;	Missense;
TGATGTGGAGCTTGAAATCT	GGACTGATGTGGAGCTTGAAATCTGGTCC	32331530	antisense	GG	A-G	0	0
CTGATGTGGAGCTTGAAATC	AGGACTGATGTGGAGCTTGAAATCTGGTC	32331531	antisense	TG	A-G	1	0	A_4;	Ile345Thr;	Missense;
CAGATTTCAAGCTCCACATC	GGACCAGATTTCAAGCTCCACATCAGTCC	32331510	sense	AG	A-G	1	0	A_4;	Asp340Gly;	Missense;
GGAAGGACTGATGTGGAGCT	TATTGGAAGGACTGATGTGGAGCTTGAAA	32331538	antisense	TG	A-G	2	2	A_4;A_7;	Pro347Pro;Ser346Ser;	Silent;Silent;
TATTGGAAGGACTGATGTGG	GTCATATTGGAAGGACTGATGTGGAGCTT	32331542	antisense	AG	A-G	2	1	A_7;A_8;	Ser348Pro;Pro347Pro;	Missense;Silent;
CATATTGGAAGGACTGATGT	TAGTCATATTGGAAGGACTGATGTGGAGC	32331544	antisense	GG	A-G	1	1	A_4;	Asn349Asn;	Silent;
CCACATCAGTCCTTCCAATA	AGCTCCACATCAGTCCTTCCAATATGACT	32331523	sense	TG	A-G	2	0	A_5;A_8;	Ile345Val;Ser346Gly;	Missense;Missense;
TCATATTGGAAGGACTGATG	TTAGTCATATTGGAAGGACTGATGTGGAG	32331545	antisense	TG	A-G	1	1	A_5;	Asn349Asn;	Silent;
AGTCATATTGGAAGGACTGA	GGTTAGTCATATTGGAAGGACTGATGTGG	32331547	antisense	TG	A-G	2	1	A_5;A_7;	Met350Thr;Asn349Asn;	Missense;Silent;
GTTAGTCATATTGGAAGGAC	TCTGGTTAGTCATATTGGAAGGACTGATG	32331550	antisense	TG	A-G	2	1	A_4;A_8;	Thr351Thr;Met350Thr;	Silent;Missense;
TCCTTCCAATATGACTAACC	TCAGTCCTTCCAATATGACTAACCAGAAC	32331532	sense	AG	A-G	1	0	A_8;	Asn349Asp;	Missense;
TCTGGTTAGTCATATTGGAA	GTGTTCTGGTTAGTCATATTGGAAGGACT	32331554	antisense	GG	A-G	1	1	A_8;	Thr351Thr;	Silent;
TTCTGGTTAGTCATATTGGA	CGTGTTCTGGTTAGTCATATTGGAAGGAC	32331555	antisense	AG	A-G	0	0
GTGTTCTGGTTAGTCATATT	ATTCGTGTTCTGGTTAGTCATATTGGAAG	32331558	antisense	GG	A-G	0	0
CGTGTTCTGGTTAGTCATAT	CATTCGTGTTCTGGTTAGTCATATTGGAA	32331559	antisense	TG	A-G	0	0
CAATATGACTAACCAGAACA	CTTCCAATATGACTAACCAGAACACGAAT	32331538	sense	CG	A-G	2	0	A_5;A_8;	Met350Val;Thr351Ala;	Missense;Missense;
ATGACTAACCAGAACACGAA	CAATATGACTAACCAGAACACGAATGAGT	32331542	sense	TG	A-G	2	0	A_4;A_7_8;	Thr351Ala;Asn352Gly;	Missense;Missense;
GACTAACCAGAACACGAATG	ATATGACTAACCAGAACACGAATGAGTAC	32331544	sense	AG	A-G	1	0	A_5_6;	Asn352Gly;	Missense;
TACTCATTCGTGTTCTGGTT	CAGGTACTCATTCGTGTTCTGGTTAGTCA	32331567	antisense	AG	A-G	1	1	A_6;	Asn356Asn;	Silent;
CAGGTACTCATTCGTGTTCT	TCTCCAGGTACTCATTCGTGTTCTGGTTA	32331571	antisense	GG	A-G	1	0	A_6;	Tyr358His;	Missense;
CCAGAACACGAATGAGTACC	CTAACCAGAACACGAATGAGTACCTGGAG	32331550	sense	TG	A-G	2	0	A_5_6;A_8;	Asn354Gly;Thr355Ala;	Missense;Missense;
CCAGGTACTCATTCGTGTTC	TTCTCCAGGTACTCATTCGTGTTCTGGTT	32331572	antisense	TG	A-G	1	0	A_7;	Tyr358His;	Missense;
CAGAACACGAATGAGTACCT	TAACCAGAACACGAATGAGTACCTGGAGA	32331551	sense	GG	A-G	2	0	A_4_5;A_7;	Asn354Gly;Thr355Ala;	Missense;Missense;
GAACACGAATGAGTACCTGG	ACCAGAACACGAATGAGTACCTGGAGAAG	32331553	sense	AG	A-G	2	0	A_5;A_8;	Thr355Ala;Asn356Asp;	Missense;Missense;
CTTCTCCAGGTACTCATTCG	TGATCTTCTCCAGGTACTCATTCGTGTTC	32331577	antisense	TG	A-G	1	0	A_8;	Leu359Pro;	Missense;
CACGAATGAGTACCTGGAGA	AGAACACGAATGAGTACCTGGAGAAGATC	32331556	sense	AG	A-G	1	0	A_5_6;	Asn356Gly;	Missense;
ATCTTCTCCAGGTACTCATT	CTTGATCTTCTCCAGGTACTCATTCGTGT	32331579	antisense	CG	A-G	0	0
TGAGTACCTGGAGAAGATCA	CGAATGAGTACCTGGAGAAGATCAAGTGA	32331562	sense	AG	A-G	1	0	A_6;	Tyr358Cys;	Missense;
AGTACCTGGAGAAGATCAAG	AATGAGTACCTGGAGAAGATCAAGTGAGT	32331564	sense	TG	A-G	1	0	A_4;	Tyr358Cys;	Missense;
TACCTGGAGAAGATCAAGTG	TGAGTACCTGGAGAAGATCAAGTGAGTAT	32331566	sense	AG	A-G	1	0	A_8;	Glu360Gly;	Missense;
TACTCACTTGATCTTCTCCA	GATATACTCACTTGATCTTCTCCAGGTAC	32331589	antisense	GG	A-G	1	0	A_6;	Exon10:+2;	Splice-donor;
ATACTCACTTGATCTTCTCC	GGATATACTCACTTGATCTTCTCCAGGTA	32331590	antisense	AG	A-G	1	0	A_7;	Exon10:+2;	Splice-donor;
ATCAAGTGAGTATATCCTCC	GAAGATCAAGTGAGTATATCCTCCAGCCA	32331578	sense	AG	A-G	1	0	A_4_5;	Lys363Gly;	Missense;
GGCTGGAGGATATACTCACT	GGGTGGCTGGAGGATATACTCACTTGATC	32331601	antisense	TG	A-G	1	0	A_7;	Exon10:+13;	Intron;
TATATCCTCCAGCCACCCCT	TGAGTATATCCTCCAGCCACCCCTTGGTT	32331588	sense	TG	A-G	1	0	A_4;	Exon10:+9;	Intron;
ATATCCTCCAGCCACCCCTT	GAGTATATCCTCCAGCCACCCCTTGGTTG	32331589	sense	GG	A-G	0	0
TCCTCCAGCCACCCCTTGGT	TATATCCTCCAGCCACCCCTTGGTTGAAC	32331592	sense	TG	A-G	1	0	A_7;	Exon10:+16;	Intron;
TCAACCAAGGGGTGGCTGGA	ATGTTCAACCAAGGGGTGGCTGGAGGATA	32331614	antisense	GG	A-G	3	0	A_4;A_7;A_8;	Exon10:+29;Exon10:+26;Exon10:+25;	Intron;Intron;Intron;
TTCAACCAAGGGGTGGCTGG	AATGTTCAACCAAGGGGTGGCTGGAGGAT	32331615	antisense	AG	A-G	3	0	A_4;A_5;A_8;	Exon10:+30;Exon10:+29;Exon10:+26;	Intron;Intron;Intron;
TGTTCAACCAAGGGGTGGCT	GGAATGTTCAACCAAGGGGTGGCTGGAGG	32331617	antisense	GG	A-G	2	0	A_6;A_7;	Exon10:+30;Exon10:+29;	Intron;Intron;
ATGTTCAACCAAGGGGTGGC	AGGAATGTTCAACCAAGGGGTGGCTGGAG	32331618	antisense	TG	A-G	2	0	A_7;A_8;	Exon10:+30;Exon10:+29;	Intron;Intron;
GGAATGTTCAACCAAGGGGT	GTCAGGAATGTTCAACCAAGGGGTGGCTG	32331621	antisense	GG	A-G	1	0	A_4;	Exon10:+36;	Intron;
AGGAATGTTCAACCAAGGGG	AGTCAGGAATGTTCAACCAAGGGGTGGCT	32331622	antisense	TG	A-G	2	0	A_4;A_5;	Exon10:+37;Exon10:+36;	Intron;Intron;
ACCCCTTGGTTGAACATTCC	AGCCACCCCTTGGTTGAACATTCCTGACT	32331602	sense	TG	A-G	0	0
TCAGGAATGTTCAACCAAGG	AAAGTCAGGAATGTTCAACCAAGGGGTGG	32331624	antisense	GG	A-G	2	0	A_6;A_7;	Exon10:+37;Exon10:+36;	Intron;Intron;
GTCAGGAATGTTCAACCAAG	CAAAGTCAGGAATGTTCAACCAAGGGGTG	32331625	antisense	GG	A-G	3	0	A_4;A_7;A_8;	Exon10:+40;Exon10:+37;Exon10:+36;	Intron;Intron;Intron;
AGTCAGGAATGTTCAACCAA	CCAAAGTCAGGAATGTTCAACCAAGGGGT	32331626	antisense	GG	A-G	2	0	A_5;A_8;	Exon10:+40;Exon10:+37;	Intron;Intron;
AAGTCAGGAATGTTCAACCA	ACCAAAGTCAGGAATGTTCAACCAAGGGG	32331627	antisense	AG	A-G	1	0	A_6;	Exon10:+40;	Intron;
TGGTTGAACATTCCTGACTT	CCCTTGGTTGAACATTCCTGACTTTGGTT	32331608	sense	TG	A-G	2	0	A_7;A_8;	Exon10:+32;Exon10:+33;	Intron;Intron;
GGTTGAACATTCCTGACTTT	CCTTGGTTGAACATTCCTGACTTTGGTTT	32331609	sense	GG	A-G	2	0	A_6;A_7;	Exon10:+32;Exon10:+33;	Intron;Intron;
GCCCTGCTACTCTCTCCCAT	CAGAGCCCTGCTACTCTCTCCCATTGGCC	32331647	sense	TG	A-G	0	0
CCAATGGGAGAGAGTAGCAG	GTGGCCAATGGGAGAGAGTAGCAGGGCTC	32331669	antisense	GG	A-G	1	0	A_4;	Exon11:-10;	Intron;
CCCTGCTACTCTCTCCCATT	AGAGCCCTGCTACTCTCTCCCATTGGCCA	32331648	sense	GG	A-G	1	0	A_8;	Exon11:-21;	Intron;
GCCAATGGGAGAGAGTAGCA	TGTGGCCAATGGGAGAGAGTAGCAGGGCT	32331670	antisense	GG	A-G	2	0	A_4;A_5;	Exon11:-9;Exon11:-10;	Intron;Intron;
GGCCAATGGGAGAGAGTAGC	CTGTGGCCAATGGGAGAGAGTAGCAGGGC	32331671	antisense	AG	A-G	2	0	A_5;A_6;	Exon11:-9;Exon11:-10;	Intron;Intron;
TGTGGCCAATGGGAGAGAGT	TGTCTGTGGCCAATGGGAGAGAGTAGCAG	32331674	antisense	AG	A-G	1	0	A_8;	Exon11:-9;	Intron;
TACTCTCTCCCATTGGCCAC	CTGCTACTCTCTCCCATTGGCCACAGACA	32331654	sense	AG	A-G	0	0
GTCTGTGGCCAATGGGAGAG	CGCTGTCTGTGGCCAATGGGAGAGAGTAG	32331677	antisense	AG	A-G	0	0
CTGTCTGTGGCCAATGGGAG	GTCGCTGTCTGTGGCCAATGGGAGAGAGT	32331679	antisense	AG	A-G	0	0
CTCTCCCATTGGCCACAGAC	TACTCTCTCCCATTGGCCACAGACAGCGA	32331658	sense	AG	A-G	1	0	A_8;	Exon11:-11;	Intron;
CGCTGTCTGTGGCCAATGGG	CAGTCGCTGTCTGTGGCCAATGGGAGAGA	32331681	antisense	AG	A-G	0	0
CTCCCATTGGCCACAGACAG	CTCTCTCCCATTGGCCACAGACAGCGACT	32331660	sense	CG	A-G	1	0	A_6;	Exon11:-11;	Intron;
GTCGCTGTCTGTGGCCAATG	AACAGTCGCTGTCTGTGGCCAATGGGAGA	32331683	antisense	GG	A-G	0	0
AGTCGCTGTCTGTGGCCAAT	AAACAGTCGCTGTCTGTGGCCAATGGGAG	32331684	antisense	GG	A-G	0	0
CAGTCGCTGTCTGTGGCCAA	CAAACAGTCGCTGTCTGTGGCCAATGGGA	32331685	antisense	TG	A-G	0	0
CATTGGCCACAGACAGCGAC	CTCCCATTGGCCACAGACAGCGACTGTTT	32331664	sense	TG	A-G	0	0
GGCCACAGACAGCGACTGTT	CATTGGCCACAGACAGCGACTGTTTGAGA	32331668	sense	TG	A-G	2	0	A_5;A_7;	Exon11:-4;Exon11:-2;	Intron;Splice-acceptor;
CTCAAACAGTCGCTGTCTGT	GGTTCTCAAACAGTCGCTGTCTGTGGCCA	32331691	antisense	GG	A-G	2	0	A_4_5_6;A_8;	Phe367Pro;Leu366Pro;	Missense;Missense;
CCACAGACAGCGACTGTTTG	TTGGCCACAGACAGCGACTGTTTGAGAAC	32331670	sense	AG	A-G	2	1	A_5;A_7;	Exon11:-2;Lys363Lys;	Splice-acceptor;Silent;
TCTCAAACAGTCGCTGTCTG	AGGTTCTCAAACAGTCGCTGTCTGTGGCC	32331692	antisense	TG	A-G	1	0	A_5_6_7;	Phe367Pro;	Missense;
GTTCTCAAACAGTCGCTGTC	TAAGGTTCTCAAACAGTCGCTGTCTGTGG	32331694	antisense	TG	A-G	1	0	A_7_8;	Phe367Ser;	Missense;
TAAGGTTCTCAAACAGTCGC	ATTCTAAGGTTCTCAAACAGTCGCTGTCT	32331698	antisense	TG	A-G	0	0
AGCGACTGTTTGAGAACCTT	AGACAGCGACTGTTTGAGAACCTTAGAAT	32331678	sense	AG	A-G	1	1	A_5;	Arg365Arg;	Silent;
TTCTAAGGTTCTCAAACAGT	AGCATTCTAAGGTTCTCAAACAGTCGCTG	32331701	antisense	CG	A-G	1	0	A_5_6;	Leu370Pro;	Missense;
ACTGTTTGAGAACCTTAGAA	AGCGACTGTTTGAGAACCTTAGAATGCTG	32331682	sense	TG	A-G	0	0
GCATTCTAAGGTTCTCAAAC	GGCAGCATTCTAAGGTTCTCAAACAGTCG	32331704	antisense	AG	A-G	1	1	A_8;	Leu370Leu;	Silent;
GTTTGAGAACCTTAGAATGC	GACTGTTTGAGAACCTTAGAATGCTGCCG	32331685	sense	TG	A-G	2	0	A_6;A_8;	Glu368Gly;Asn369Asp;	Missense;Missense;
TGAGAACCTTAGAATGCTGC	TGTTTGAGAACCTTAGAATGCTGCCGCAC	32331688	sense	CG	A-G	1	0	A_5_6;	Asn369Gly;	Missense;
AACCTTAGAATGCTGCCGCA	TGAGAACCTTAGAATGCTGCCGCACGCAC	32331692	sense	CG	A-G	1	0	A_7;	Arg371Gly;	Missense;
TGCGTGCGGCAGCATTCTAA	CAGGTGCGTGCGGCAGCATTCTAAGGTTC	32331715	antisense	GG	A-G	0	0
GTGCGTGCGGCAGCATTCTA	CCAGGTGCGTGCGGCAGCATTCTAAGGTT	32331716	antisense	AG	A-G	0	0
AGAATGCTGCCGCACGCACC	CCTTAGAATGCTGCCGCACGCACCTGGGG	32331698	sense	TG	A-G	1	0	A_4;	Met372Val;	Missense;
GAATGCTGCCGCACGCACCT	CTTAGAATGCTGCCGCACGCACCTGGGGT	32331699	sense	GG	A-G	0	0
AATGCTGCCGCACGCACCTG	TTAGAATGCTGCCGCACGCACCTGGGGTC	32331700	sense	GG	A-G	0	0
ATGCTGCCGCACGCACCTGG	TAGAATGCTGCCGCACGCACCTGGGGTCC	32331701	sense	GG	A-G	0	0
GGACCCCAGGTGCGTGCGGC	ATTTGGACCCCAGGTGCGTGCGGCAGCAT	32331725	antisense	AG	A-G	1	1	A_8;	Pro377Pro;	Silent;
TTTGGACCCCAGGTGCGTGC	TGCATTTGGACCCCAGGTGCGTGCGGCAG	32331728	antisense	GG	A-G	1	0	A_6;	Val379Ala;	Missense;
ATTTGGACCCCAGGTGCGTG	CTGCATTTGGACCCCAGGTGCGTGCGGCA	32331729	antisense	CG	A-G	1	0	A_7;	Val379Ala;	Missense;
GCACGCACCTGGGGTCCAAA	TGCCGCACGCACCTGGGGTCCAAATGCAG	32331709	sense	TG	A-G	1	1	A_7;	Ala376Ala;	Silent;
GCATTTGGACCCCAGGTGCG	GCCTGCATTTGGACCCCAGGTGCGTGCGG	32331731	antisense	TG	A-G	0	0
CTGCATTTGGACCCCAGGTG	TCGCCTGCATTTGGACCCCAGGTGCGTGC	32331733	antisense	CG	A-G	1	0	A_5;	Met381Thr;	Missense;
CGCACCTGGGGTCCAAATGC	CGCACGCACCTGGGGTCCAAATGCAGGCG	32331712	sense	AG	A-G	1	1	A_4;	Ala376Ala;	Silent;
GCACCTGGGGTCCAAATGCA	GCACGCACCTGGGGTCCAAATGCAGGCGA	32331713	sense	GG	A-G	0	0
GCCTGCATTTGGACCCCAGG	AATCGCCTGCATTTGGACCCCAGGTGCGT	32331735	antisense	TG	A-G	1	0	A_7;	Met381Thr;	Missense;
ACCTGGGGTCCAAATGCAGG	ACGCACCTGGGGTCCAAATGCAGGCGATT	32331715	sense	CG	A-G	0	0
TCGCCTGCATTTGGACCCCA	GGAATCGCCTGCATTTGGACCCCAGGTGC	32331737	antisense	GG	A-G	0	0
ATCGCCTGCATTTGGACCCC	AGGAATCGCCTGCATTTGGACCCCAGGTG	32331738	antisense	AG	A-G	0	0
GTCCAAATGCAGGCGATTCC	TGGGGTCCAAATGCAGGCGATTCCTGAGG	32331722	sense	TG	A-G	2	0	A_5_6;A_7;	Gln380Arg;Met381Val;	Missense;Missense;
CTCAGGAATCGCCTGCATTT	CGTCCTCAGGAATCGCCTGCATTTGGACC	32331745	antisense	GG	A-G	2	1	A_4;A_7_8;	Pro385Pro;Ile384Thr;	Silent;Missense;
CCAAATGCAGGCGATTCCTG	GGGTCCAAATGCAGGCGATTCCTGAGGAC	32331724	sense	AG	A-G	2	1	A_4;A_5;	Gln380Gln;Met381Val;	Silent;Missense;
CCTCAGGAATCGCCTGCATT	GCGTCCTCAGGAATCGCCTGCATTTGGAC	32331746	antisense	TG	A-G	2	2	A_5;A_8;	Pro385Pro;Ile384Ile;	Silent;Silent;
CAAATGCAGGCGATTCCTGA	GGTCCAAATGCAGGCGATTCCTGAGGACG	32331725	sense	GG	A-G	2	0	A_4;A_8;	Met381Val;Gln382Arg;	Missense;Missense;
ATGCAGGCGATTCCTGAGGA	CCAAATGCAGGCGATTCCTGAGGACGCCA	32331728	sense	CG	A-G	1	0	A_5;	Gln382Arg;	Missense;
TGGCGTCCTCAGGAATCGCC	GGGATGGCGTCCTCAGGAATCGCCTGCAT	32331752	antisense	TG	A-G	0	0
GGGATGGCGTCCTCAGGAAT	CTCAGGGATGGCGTCCTCAGGAATCGCCT	32331756	antisense	CG	A-G	1	0	A_4;	Ile389Thr;	Missense;
ATTCCTGAGGACGCCATCCC	GGCGATTCCTGAGGACGCCATCCCTGAGG	32331737	sense	TG	A-G	1	0	A_8;	Glu386Gly;	Missense;
TCCTGAGGACGCCATCCCTG	CGATTCCTGAGGACGCCATCCCTGAGGAG	32331739	sense	AG	A-G	1	0	A_6;	Glu386Gly;	Missense;
CCTCAGGGATGGCGTCCTCA	CTCTCCTCAGGGATGGCGTCCTCAGGAAT	32331761	antisense	GG	A-G	1	1	A_5;	Pro390Pro;	Silent;
CCTGAGGACGCCATCCCTGA	GATTCCTGAGGACGCCATCCCTGAGGAGA	32331740	sense	GG	A-G	2	0	A_5;A_8;	Glu386Gly;Asp387Gly;	Missense;Missense;
TCCTCAGGGATGGCGTCCTC	ACTCTCCTCAGGGATGGCGTCCTCAGGAA	32331762	antisense	AG	A-G	1	1	A_6;	Pro390Pro;	Silent;
TGAGGACGCCATCCCTGAGG	TTCCTGAGGACGCCATCCCTGAGGAGAGT	32331742	sense	AG	A-G	1	0	A_6;	Asp387Gly;	Missense;
AGGACGCCATCCCTGAGGAG	CCTGAGGACGCCATCCCTGAGGAGAGTGG	32331744	sense	AG	A-G	1	0	A_4;	Asp387Gly;	Missense;
GACGCCATCCCTGAGGAGAG	TGAGGACGCCATCCCTGAGGAGAGTGGCG	32331746	sense	TG	A-G	1	0	A_7;	Ile389Val;	Missense;
ACGCCATCCCTGAGGAGAGT	GAGGACGCCATCCCTGAGGAGAGTGGCGA	32331747	sense	GG	A-G	1	0	A_6;	Ile389Val;	Missense;
GCCACTCTCCTCAGGGATGG	CATCGCCACTCTCCTCAGGGATGGCGTCC	32331769	antisense	CG	A-G	1	1	A_4;	Ser393Ser;	Silent;
GCCATCCCTGAGGAGAGTGG	GGACGCCATCCCTGAGGAGAGTGGCGATG	32331749	sense	CG	A-G	1	0	A_4;	Ile389Val;	Missense;
TCGCCACTCTCCTCAGGGAT	CTCATCGCCACTCTCCTCAGGGATGGCGT	32331771	antisense	GG	A-G	1	1	A_6;	Ser393Ser;	Silent;
ATCGCCACTCTCCTCAGGGA	CCTCATCGCCACTCTCCTCAGGGATGGCG	32331772	antisense	TG	A-G	1	1	A_7;	Ser393Ser;	Silent;
ATCCCTGAGGAGAGTGGCGA	CGCCATCCCTGAGGAGAGTGGCGATGAGG	32331752	sense	TG	A-G	1	0	A_8;	Glu391Gly;	Missense;
CTCATCGCCACTCTCCTCAG	CGTCCTCATCGCCACTCTCCTCAGGGATG	32331775	antisense	GG	A-G	1	1	A_4;	Asp395Asp;	Silent;
CCCTGAGGAGAGTGGCGATG	CCATCCCTGAGGAGAGTGGCGATGAGGAC	32331754	sense	AG	A-G	1	0	A_6;	Glu391Gly;	Missense;
CCTCATCGCCACTCTCCTCA	TCGTCCTCATCGCCACTCTCCTCAGGGAT	32331776	antisense	GG	A-G	1	1	A_5;	Asp395Asp;	Silent;
CCTGAGGAGAGTGGCGATGA	CATCCCTGAGGAGAGTGGCGATGAGGACG	32331755	sense	GG	A-G	2	0	A_5;A_8;	Glu391Gly;Glu392Gly;	Missense;Missense;
TCCTCATCGCCACTCTCCTC	TTCGTCCTCATCGCCACTCTCCTCAGGGA	32331777	antisense	AG	A-G	1	1	A_6;	Asp395Asp;	Silent;
GAGGAGAGTGGCGATGAGGA	CCCTGAGGAGAGTGGCGATGAGGACGAAG	32331758	sense	CG	A-G	2	0	A_5;A_7;	Glu392Gly;Ser393Gly;	Missense;Missense;
GAGAGTGGCGATGAGGACGA	TGAGGAGAGTGGCGATGAGGACGAAGACG	32331761	sense	AG	A-G	1	0	A_4;	Ser393Gly;	Missense;
AGTGGCGATGAGGACGAAGA	GGAGAGTGGCGATGAGGACGAAGACGACC	32331764	sense	CG	A-G	1	0	A_8;	Asp395Gly;	Missense;
AGGGTCGTCTTCGTCCTCAT	TGTCAGGGTCGTCTTCGTCCTCATCGCCA	32331790	antisense	CG	A-G	0	0
GATGAGGACGAAGACGACCC	TGGCGATGAGGACGAAGACGACCCTGACA	32331770	sense	TG	A-G	2	0	A_5;A_8;	Glu396Gly;Asp397Gly;	Missense;Missense;
GGACGAAGACGACCCTGACA	ATGAGGACGAAGACGACCCTGACAAGCGC	32331775	sense	AG	A-G	1	0	A_6_7;	Glu398Gly;	Missense;
ACGAAGACGACCCTGACAAG	GAGGACGAAGACGACCCTGACAAGCGCAT	32331777	sense	CG	A-G	2	0	A_4_5;A_7;	Glu398Gly;Asp399Gly;	Missense;Missense;
GCGCTTGTCAGGGTCGTCTT	AGATGCGCTTGTCAGGGTCGTCTTCGTCC	32331799	antisense	CG	A-G	0	0
CGAGATGCGCTTGTCAGGGT	CACTCGAGATGCGCTTGTCAGGGTCGTCT	32331805	antisense	CG	A-G	1	0	A_5;	Ile405Thr;	Missense;
CGACCCTGACAAGCGCATCT	AAGACGACCCTGACAAGCGCATCTCGAGT	32331784	sense	CG	A-G	0	0
ACCCTGACAAGCGCATCTCG	GACGACCCTGACAAGCGCATCTCGAGTGA	32331786	sense	AG	A-G	1	0	A_7;	Asp402Gly;	Missense;
ACTCGAGATGCGCTTGTCAG	TCTCACTCGAGATGCGCTTGTCAGGGTCG	32331808	antisense	GG	A-G	2	0	A_6;A_8;	Ser406Pro;Ile405Thr;	Missense;Missense;
CACTCGAGATGCGCTTGTCA	GTCTCACTCGAGATGCGCTTGTCAGGGTC	32331809	antisense	GG	A-G	1	0	A_7;	Ser406Pro;	Missense;
CCTGACAAGCGCATCTCGAG	CGACCCTGACAAGCGCATCTCGAGTGAGA	32331788	sense	TG	A-G	2	0	A_5;A_7_8;	Asp402Gly;Lys403Gly;	Missense;Missense;
TCACTCGAGATGCGCTTGTC	GGTCTCACTCGAGATGCGCTTGTCAGGGT	32331810	antisense	AG	A-G	1	0	A_8;	Ser406Pro;	Missense;
TGACAAGCGCATCTCGAGTG	ACCCTGACAAGCGCATCTCGAGTGAGACC	32331790	sense	AG	A-G	1	0	A_5_6;	Lys403Gly;	Missense;
GGTCTCACTCGAGATGCGCT	TCTGGGTCTCACTCGAGATGCGCTTGTCA	32331814	antisense	TG	A-G	1	0	A_7;	Exon11:+2;	Splice-donor;
GCGCATCTCGAGTGAGACCC	ACAAGCGCATCTCGAGTGAGACCCAGACC	32331796	sense	AG	A-G	1	0	A_5;	Ile405Val;	Missense;
TCTGGGTCTCACTCGAGATG	TAGGTCTGGGTCTCACTCGAGATGCGCTT	32331818	antisense	CG	A-G	0	0
GGTCTGGGTCTCACTCGAGA	TCTAGGTCTGGGTCTCACTCGAGATGCGC	32331820	antisense	TG	A-G	0	0
CTAGGTCTGGGTCTCACTCG	GGCTCTAGGTCTGGGTCTCACTCGAGATG	32331823	antisense	AG	A-G	0	0
CTCGAGTGAGACCCAGACCT	GCATCTCGAGTGAGACCCAGACCTAGAGC	32331802	sense	AG	A-G	1	0	A_5;	Ile407Val;	Missense;
CTCTAGGTCTGGGTCTCACT	AGGGCTCTAGGTCTGGGTCTCACTCGAGA	32331825	antisense	CG	A-G	1	0	A_5;	Exon11:+15;	Intron;
CGAGTGAGACCCAGACCTAG	ATCTCGAGTGAGACCCAGACCTAGAGCCC	32331804	sense	AG	A-G	1	0	A_7;	Exon11:+4;	Intron;
GACCCAGACCTAGAGCCCTA	GTGAGACCCAGACCTAGAGCCCTATGCCT	32331811	sense	TG	A-G	2	0	A_6;A_8;	Exon11:+10;Exon11:+12;	Intron;Intron;
GGCATAGGGCTCTAGGTCTG	GGAAGGCATAGGGCTCTAGGTCTGGGTCT	32331834	antisense	GG	A-G	2	0	A_4;A_6;	Exon11:+25;Exon11:+23;	Intron;Intron;
AGGCATAGGGCTCTAGGTCT	TGGAAGGCATAGGGCTCTAGGTCTGGGTC	32331835	antisense	GG	A-G	2	0	A_5;A_7;	Exon11:+25;Exon11:+23;	Intron;Intron;
AAGGCATAGGGCTCTAGGTC	ATGGAAGGCATAGGGCTCTAGGTCTGGGT	32331836	antisense	TG	A-G	2	0	A_6;A_8;	Exon11:+25;Exon11:+23;	Intron;Intron;
ATGGAAGGCATAGGGCTCTA	TTGAATGGAAGGCATAGGGCTCTAGGTCT	32331840	antisense	GG	A-G	2	0	A_5;A_6;	Exon11:+30;Exon11:+29;	Intron;Intron;
AATGGAAGGCATAGGGCTCT	ATTGAATGGAAGGCATAGGGCTCTAGGTC	32331841	antisense	AG	A-G	2	0	A_6;A_7;	Exon11:+30;Exon11:+29;	Intron;Intron;
CTATTGAATGGAAGGCATAG	CTGCCTATTGAATGGAAGGCATAGGGCTC	32331847	antisense	GG	A-G	2	0	A_7;A_8;	Exon11:+35;Exon11:+34;	Intron;Intron;
CCCTATGCCTTCCATTCAAT	AGAGCCCTATGCCTTCCATTCAATAGGCA	32331826	sense	AG	A-G	1	0	A_5;	Exon11:+24;	Intron;
CCTATTGAATGGAAGGCATA	GCTGCCTATTGAATGGAAGGCATAGGGCT	32331848	antisense	GG	A-G	2	0	A_4;A_8;	Exon11:+39;Exon11:+35;	Intron;Intron;
CCTATGCCTTCCATTCAATA	GAGCCCTATGCCTTCCATTCAATAGGCAG	32331827	sense	GG	A-G	1	0	A_4;	Exon11:+24;	Intron;
GCCTATTGAATGGAAGGCAT	AGCTGCCTATTGAATGGAAGGCATAGGGC	32331849	antisense	AG	A-G	1	0	A_5;	Exon11:+39;	Intron;
ATGCCTTCCATTCAATAGGC	CCCTATGCCTTCCATTCAATAGGCAGCTC	32331830	sense	AG	A-G	0	0
GAGCTGCCTATTGAATGGAA	GTGTGAGCTGCCTATTGAATGGAAGGCAT	32331854	antisense	GG	A-G	0	0
TGAGCTGCCTATTGAATGGA	AGTGTGAGCTGCCTATTGAATGGAAGGCA	32331855	antisense	AG	A-G	0	0
GAGTGGGAAGCATGGGTGAG	GAGGGAGTGGGAAGCATGGGTGAGAGGGC	32332081	antisense	AG	A-G	1	0	A_8;	Exon12:-16;	Intron;
GGGAGTGGGAAGCATGGGTG	GGGAGGGAGTGGGAAGCATGGGTGAGAGG	32332083	antisense	AG	A-G	1	0	A_4;	Exon12:-10;	Intron;
GAGGGAGTGGGAAGCATGGG	CTGGGAGGGAGTGGGAAGCATGGGTGAGA	32332085	antisense	TG	A-G	1	0	A_6;	Exon12:-10;	Intron;
GGGAGGGAGTGGGAAGCATG	GACTGGGAGGGAGTGGGAAGCATGGGTGA	32332087	antisense	GG	A-G	2	0	A_4;A_8;	Exon12:-6;Exon12:-10;	Intron;Intron;
TGGGAGGGAGTGGGAAGCAT	AGACTGGGAGGGAGTGGGAAGCATGGGTG	32332088	antisense	GG	A-G	1	0	A_5;	Exon12:-6;	Intron;
CTGGGAGGGAGTGGGAAGCA	CAGACTGGGAGGGAGTGGGAAGCATGGGT	32332089	antisense	TG	A-G	1	0	A_6;	Exon12:-6;	Intron;
CATGCTTCCCACTCCCTCCC	CACCCATGCTTCCCACTCCCTCCCAGTCT	32332068	sense	AG	A-G	0	0
CAGACTGGGAGGGAGTGGGA	GGAGCAGACTGGGAGGGAGTGGGAAGCAT	32332093	antisense	AG	A-G	1	0	A_4;	Ile407Thr;	Missense;
CTTCCCACTCCCTCCCAGTC	CATGCTTCCCACTCCCTCCCAGTCTGCTC	32332072	sense	TG	A-G	1	0	A_7;	Exon12:-12;	Intron;
GAGCAGACTGGGAGGGAGTG	AGAGGAGCAGACTGGGAGGGAGTGGGAAG	32332096	antisense	GG	A-G	2	0	A_5;A_7;	Cys408Arg;Ile407Thr;	Missense;Missense;
GGAGCAGACTGGGAGGGAGT	CAGAGGAGCAGACTGGGAGGGAGTGGGAA	32332097	antisense	GG	A-G	2	0	A_6;A_8;	Cys408Arg;Ile407Thr;	Missense;Missense;
AGGAGCAGACTGGGAGGGAG	TCAGAGGAGCAGACTGGGAGGGAGTGGGA	32332098	antisense	TG	A-G	2	0	A_4;A_7;	Ser409Pro;Cys408Arg;	Missense;Missense;
AGAGGAGCAGACTGGGAGGG	TGTCAGAGGAGCAGACTGGGAGGGAGTGG	32332100	antisense	AG	A-G	1	0	A_6;	Ser409Pro;	Missense;
TCCCTCCCAGTCTGCTCCTC	CCACTCCCTCCCAGTCTGCTCCTCTGACA	32332080	sense	TG	A-G	0	0
TCAGAGGAGCAGACTGGGAG	TTTGTCAGAGGAGCAGACTGGGAGGGAGT	32332102	antisense	GG	A-G	2	0	A_5;A_8;	Ser410Pro;Ser409Pro;	Missense;Missense;
GTCAGAGGAGCAGACTGGGA	GTTTGTCAGAGGAGCAGACTGGGAGGGAG	32332103	antisense	GG	A-G	1	0	A_4_6;	Ser410Pro;	Missense;
TGTCAGAGGAGCAGACTGGG	CGTTTGTCAGAGGAGCAGACTGGGAGGGA	32332104	antisense	AG	A-G	1	0	A_5_7;	Ser410Pro;	Missense;
TTTGTCAGAGGAGCAGACTG	TTCGTTTGTCAGAGGAGCAGACTGGGAGG	32332106	antisense	GG	A-G	1	1	A_7;	Ser410Ser;	Silent;
GTTTGTCAGAGGAGCAGACT	ATTCGTTTGTCAGAGGAGCAGACTGGGAG	32332107	antisense	GG	A-G	1	1	A_8;	Ser410Ser;	Silent;
CGTTTGTCAGAGGAGCAGAC	AATTCGTTTGTCAGAGGAGCAGACTGGGA	32332108	antisense	TG	A-G	0	0
CAGTCTGCTCCTCTGACAAA	CTCCCAGTCTGCTCCTCTGACAAACGAAT	32332087	sense	CG	A-G	0	0
AATTCGTTTGTCAGAGGAGC	AGGCAATTCGTTTGTCAGAGGAGCAGACT	32332112	antisense	AG	A-G	0	0
TGCTCCTCTGACAAACGAAT	AGTCTGCTCCTCTGACAAACGAATTGCCT	32332092	sense	TG	A-G	0	0
GGCAATTCGTTTGTCAGAGG	CACAGGCAATTCGTTTGTCAGAGGAGCAG	32332115	antisense	AG	A-G	1	0	A_4_5;	Ile414Thr;	Missense;
CAGGCAATTCGTTTGTCAGA	CTCACAGGCAATTCGTTTGTCAGAGGAGC	32332117	antisense	GG	A-G	1	0	A_6_7;	Ile414Thr;	Missense;
CCTCTGACAAACGAATTGCC	TGCTCCTCTGACAAACGAATTGCCTGTGA	32332096	sense	TG	A-G	1	0	A_7;	Asp411Gly;	Missense;
ACAGGCAATTCGTTTGTCAG	CCTCACAGGCAATTCGTTTGTCAGAGGAG	32332118	antisense	AG	A-G	1	0	A_7_8;	Ile414Thr;	Missense;
TCTGACAAACGAATTGCCTG	CTCCTCTGACAAACGAATTGCCTGTGAGG	32332098	sense	TG	A-G	2	0	A_5;A_7_8;	Asp411Gly;Lys412Gly;	Missense;Missense;
TCACAGGCAATTCGTTTGTC	TTCCTCACAGGCAATTCGTTTGTCAGAGG	32332120	antisense	AG	A-G	1	0	A_5;	Cys416Arg;	Missense;
TGACAAACGAATTGCCTGTG	CCTCTGACAAACGAATTGCCTGTGAGGAA	32332100	sense	AG	A-G	1	0	A_5_6_7;	Lys412Gly;	Missense;
GACAAACGAATTGCCTGTGA	CTCTGACAAACGAATTGCCTGTGAGGAAG	32332101	sense	GG	A-G	1	0	A_4_5_6;	Lys412Gly;	Missense;
TTCCTCACAGGCAATTCGTT	ACTCTTCCTCACAGGCAATTCGTTTGTCA	32332124	antisense	TG	A-G	1	1	A_7;	Cys416Cys;	Silent;
AAACGAATTGCCTGTGAGGA	TGACAAACGAATTGCCTGTGAGGAAGAGT	32332104	sense	AG	A-G	2	1	A_6;A_7;	Arg413Arg;Ile414Val;	Silent;Missense;
ACGAATTGCCTGTGAGGAAG	ACAAACGAATTGCCTGTGAGGAAGAGTTC	32332106	sense	AG	A-G	2	1	A_4;A_5;	Arg413Arg;Ile414Val;	Silent;Missense;
ACTCTTCCTCACAGGCAATT	GAGAACTCTTCCTCACAGGCAATTCGTTT	32332128	antisense	CG	A-G	0	0
GCCTGTGAGGAAGAGTTCTC	AATTGCCTGTGAGGAAGAGTTCTCCGATT	32332113	sense	CG	A-G	1	0	A_8;	Glu417Gly;	Missense;
TCGGAGAACTCTTCCTCACA	AGAATCGGAGAACTCTTCCTCACAGGCAA	32332135	antisense	GG	A-G	2	0	A_5;A_7_8;	Ser421Pro;Phe420Pro;	Missense;Missense;
ATCGGAGAACTCTTCCTCAC	CAGAATCGGAGAACTCTTCCTCACAGGCA	32332136	antisense	AG	A-G	2	0	A_6;A_8;	Ser421Pro;Phe420Ser;	Missense;Missense;
GAGGAAGAGTTCTCCGATTC	CTGTGAGGAAGAGTTCTCCGATTCTGAAG	32332119	sense	TG	A-G	2	0	A_5_6;A_8;	Glu418Gly;Glu419Gly;	Missense;Missense;
GAAGAGTTCTCCGATTCTGA	TGAGGAAGAGTTCTCCGATTCTGAAGAGG	32332122	sense	AG	A-G	1	0	A_5;	Glu419Gly;	Missense;
AGAGTTCTCCGATTCTGAAG	AGGAAGAGTTCTCCGATTCTGAAGAGGAG	32332124	sense	AG	A-G	0	0
GAGTTCTCCGATTCTGAAGA	GGAAGAGTTCTCCGATTCTGAAGAGGAGG	32332125	sense	GG	A-G	0	0
GTTCTCCGATTCTGAAGAGG	AAGAGTTCTCCGATTCTGAAGAGGAGGGA	32332127	sense	AG	A-G	0	0
TTCTCCGATTCTGAAGAGGA	AGAGTTCTCCGATTCTGAAGAGGAGGGAG	32332128	sense	GG	A-G	1	0	A_8;	Asp422Gly;	Missense;
TCTCCGATTCTGAAGAGGAG	GAGTTCTCCGATTCTGAAGAGGAGGGAGA	32332129	sense	GG	A-G	1	0	A_7;	Asp422Gly;	Missense;
TCCCTCCTCTTCAGAATCGG	CCTCTCCCTCCTCTTCAGAATCGGAGAAC	32332151	antisense	AG	A-G	0	0
TCCGATTCTGAAGAGGAGGG	GTTCTCCGATTCTGAAGAGGAGGGAGAGG	32332131	sense	AG	A-G	1	0	A_5;	Asp422Gly;	Missense;
TCTCCCTCCTCTTCAGAATC	CCCCTCTCCCTCCTCTTCAGAATCGGAGA	32332153	antisense	GG	A-G	0	0
CTCTCCCTCCTCTTCAGAAT	CCCCCTCTCCCTCCTCTTCAGAATCGGAG	32332154	antisense	CG	A-G	0	0
CGATTCTGAAGAGGAGGGAG	TCTCCGATTCTGAAGAGGAGGGAGAGGGG	32332133	sense	AG	A-G	0	0
GATTCTGAAGAGGAGGGAGA	CTCCGATTCTGAAGAGGAGGGAGAGGGGG	32332134	sense	GG	A-G	1	0	A_8;	Glu424Gly;	Missense;
ATTCTGAAGAGGAGGGAGAG	TCCGATTCTGAAGAGGAGGGAGAGGGGGG	32332135	sense	GG	A-G	1	0	A_7_8;	Glu424Gly;	Missense;
TTCTGAAGAGGAGGGAGAGG	CCGATTCTGAAGAGGAGGGAGAGGGGGGC	32332136	sense	GG	A-G	1	0	A_6_7;	Glu424Gly;	Missense;
TCTGAAGAGGAGGGAGAGGG	CGATTCTGAAGAGGAGGGAGAGGGGGGCC	32332137	sense	GG	A-G	2	0	A_5_6;A_8;	Glu424Gly;Glu425Gly;	Missense;Missense;
CCCCCCTCTCCCTCCTCTTC	GCGGCCCCCCTCTCCCTCCTCTTCAGAAT	32332159	antisense	AG	A-G	0	0
CTGAAGAGGAGGGAGAGGGG	GATTCTGAAGAGGAGGGAGAGGGGGGCCG	32332138	sense	GG	A-G	2	0	A_4_5;A_7;	Glu424Gly;Glu425Gly;	Missense;Missense;
AAGAGGAGGGAGAGGGGGGC	TCTGAAGAGGAGGGAGAGGGGGGCCGCAA	32332141	sense	CG	A-G	2	0	A_4;A_7;	Glu425Gly;Glu426Gly;	Missense;Missense;
GGAGGGAGAGGGGGGCCGCA	AAGAGGAGGGAGAGGGGGGCCGCAAGAAC	32332145	sense	AG	A-G	1	1	A_7;	Gly427Gly;	Silent;
GAAGTTGGAAGAGTTCTTGC	TTTTGAAGTTGGAAGAGTTCTTGCGGCCC	32332181	antisense	GG	A-G	0	0
TGAAGTTGGAAGAGTTCTTG	TTTTTGAAGTTGGAAGAGTTCTTGCGGCC	32332182	antisense	CG	A-G	1	0	A_4;	Phe437Leu;	Missense;
TTTGAAGTTGGAAGAGTTCT	CTTTTTTGAAGTTGGAAGAGTTCTTGCGG	32332184	antisense	TG	A-G	1	0	A_5_6;	Phe437Pro;	Missense;
AACTCTTCCAACTTCAAAAA	CAAGAACTCTTCCAACTTCAAAAAAGCCA	32332167	sense	AG	A-G	0	0
TTCCAACTTCAAAAAAGCCA	ACTCTTCCAACTTCAAAAAAGCCAAGAGA	32332172	sense	AG	A-G	1	0	A_5_6;	Asn436Gly;	Missense;
CCAACTTCAAAAAAGCCAAG	TCTTCCAACTTCAAAAAAGCCAAGAGAGT	32332174	sense	AG	A-G	1	0	A_4;	Asn436Ser;	Missense;
AACTTCAAAAAAGCCAAGAG	TTCCAACTTCAAAAAAGCCAAGAGAGTCA	32332176	sense	AG	A-G	1	0	A_7_8;	Lys438Gly;	Missense;
AAAGCCAAGAGAGTCAAAAC	CAAAAAAGCCAAGAGAGTCAAAACAGAGG	32332185	sense	AG	A-G	1	0	A_7_8;	Lys441Gly;	Missense;
AGCCAAGAGAGTCAAAACAG	AAAAAGCCAAGAGAGTCAAAACAGAGGAT	32332187	sense	AG	A-G	2	0	A_5_6;A_8;	Lys441Gly;Arg442Gly;	Missense;Missense;
GCCAAGAGAGTCAAAACAGA	AAAAGCCAAGAGAGTCAAAACAGAGGATG	32332188	sense	GG	A-G	2	0	A_4_5;A_7;	Lys441Gly;Arg442Gly;	Missense;Missense;
AAGAGAGTCAAAACAGAGGA	AGCCAAGAGAGTCAAAACAGAGGATGAAA	32332191	sense	TG	A-G	1	0	A_4_6;	Arg442Gly;	Missense;
GTCAAAACAGAGGATGAAAA	GAGAGTCAAAACAGAGGATGAAAAAGAGA	32332197	sense	AG	A-G	2	0	A_4_5_6;A_7;	Lys444Gly;Thr445Ala;	Missense;Missense;
CAAAACAGAGGATGAAAAAG	GAGTCAAAACAGAGGATGAAAAAGAGAAA	32332199	sense	AG	A-G	2	1	A_4;A_5_7;	Lys444Lys;Thr445Ala;	Silent;Missense;
ACAGAGGATGAAAAAGAGAA	CAAAACAGAGGATGAAAAAGAGAAAGACC	32332203	sense	AG	A-G	2	0	A_5;A_8;	Glu446Gly;Asp447Gly;	Missense;Missense;
GATGAAAAAGAGAAAGACCC	AGAGGATGAAAAAGAGAAAGACCCAGAGG	32332209	sense	AG	A-G	2	0	A_5_6;A_7_8;	Glu448Gly;Lys449Gly;	Missense;Missense;
TGAAAAAGAGAAAGACCCAG	AGGATGAAAAAGAGAAAGACCCAGAGGAG	32332211	sense	AG	A-G	2	1	A_4;A_5_6_7;	Glu448Glu;Lys449Gly;	Silent;Missense;
GAAAAAGAGAAAGACCCAGA	GGATGAAAAAGAGAAAGACCCAGAGGAGA	32332212	sense	GG	A-G	2	0	A_4_5_6;A_8;	Lys449Gly;Glu450Gly;	Missense;Missense;
AAAAGAGAAAGACCCAGAGG	ATGAAAAAGAGAAAGACCCAGAGGAGAAG	32332214	sense	AG	A-G	3	1	A_4;A_6;A_8;	Lys449Lys;Glu450Gly;Lys451Glu;	Silent;Missense;Missense;
AGAGAAAGACCCAGAGGAGA	AAAAAGAGAAAGACCCAGAGGAGAAGAAA	32332217	sense	AG	A-G	1	0	A_5_6_7;	Lys451Gly;	Missense;
AAAGACCCAGAGGAGAAGAA	AGAGAAAGACCCAGAGGAGAAGAAAGGTG	32332221	sense	AG	A-G	1	0	A_5;	Asp452Gly;	Missense;
AAGACCCAGAGGAGAAGAAA	GAGAAAGACCCAGAGGAGAAGAAAGGTGG	32332222	sense	GG	A-G	2	1	A_4;A_8;	Asp452Gly;Pro453Pro;	Missense;Silent;
GACCCAGAGGAGAAGAAAGG	GAAAGACCCAGAGGAGAAGAAAGGTGGGT	32332224	sense	TG	A-G	2	1	A_6;A_8;	Pro453Pro;Glu454Gly;	Silent;Missense;
ACCCAGAGGAGAAGAAAGGT	AAAGACCCAGAGGAGAAGAAAGGTGGGTT	32332225	sense	GG	A-G	2	1	A_5;A_7;	Pro453Pro;Glu454Gly;	Silent;Missense;
CCCACCTTTCTTCTCCTCTG	CAAACCCACCTTTCTTCTCCTCTGGGTCT	32332247	antisense	GG	A-G	1	0	A_4;	Exon12:+2;	Splice-donor;
CCCAGAGGAGAAGAAAGGTG	AAGACCCAGAGGAGAAGAAAGGTGGGTTT	32332226	sense	GG	A-G	2	1	A_4;A_6;	Pro453Pro;Glu454Gly;	Silent;Missense;
ACCCACCTTTCTTCTCCTCT	CCAAACCCACCTTTCTTCTCCTCTGGGTC	32332248	antisense	GG	A-G	1	0	A_5;	Exon12:+2;	Splice-donor;
AACCCACCTTTCTTCTCCTC	CCCAAACCCACCTTTCTTCTCCTCTGGGT	32332249	antisense	TG	A-G	1	0	A_6;	Exon12:+2;	Splice-donor;
GAGGAGAAGAAAGGTGGGTT	CCCAGAGGAGAAGAAAGGTGGGTTTGGGT	32332230	sense	TG	A-G	2	0	A_5;A_7_8;	Glu455Gly;Lys456Gly;	Missense;Missense;
AGGAGAAGAAAGGTGGGTTT	CCAGAGGAGAAGAAAGGTGGGTTTGGGTT	32332231	sense	GG	A-G	2	0	A_4;A_6_7;	Glu455Gly;Lys456Gly;	Missense;Missense;
GGAGAAGAAAGGTGGGTTTG	CAGAGGAGAAGAAAGGTGGGTTTGGGTTC	32332232	sense	GG	A-G	2	0	A_5_6;A_8;	Lys456Gly;Lys457Glu;	Missense;Missense;
AGAAAGGTGGGTTTGGGTTC	GAGAAGAAAGGTGGGTTTGGGTTCAGCTG	32332237	sense	AG	A-G	1	0	A_4_5;	Lys457Arg;	Missense;
AAGGTGGGTTTGGGTTCAGC	AAGAAAGGTGGGTTTGGGTTCAGCTGGGA	32332240	sense	TG	A-G	0	0
AGGTGGGTTTGGGTTCAGCT	AGAAAGGTGGGTTTGGGTTCAGCTGGGAC	32332241	sense	GG	A-G	0	0
GGTGGGTTTGGGTTCAGCTG	GAAAGGTGGGTTTGGGTTCAGCTGGGACT	32332242	sense	GG	A-G	0	0
GTTTGGGTTCAGCTGGGACT	GTGGGTTTGGGTTCAGCTGGGACTTGGGT	32332247	sense	TG	A-G	0	0
TTTGGGTTCAGCTGGGACTT	TGGGTTTGGGTTCAGCTGGGACTTGGGTC	32332248	sense	GG	A-G	0	0
TTGGGTTCAGCTGGGACTTG	GGGTTTGGGTTCAGCTGGGACTTGGGTCT	32332249	sense	GG	A-G	0	0
TTCAGCTGGGACTTGGGTCT	TGGGTTCAGCTGGGACTTGGGTCTCGAGC	32332254	sense	CG	A-G	1	0	A_4;	Exon12:+15;	Intron;
CTCGAGACCCAAGTCCCAGC	CAGGCTCGAGACCCAAGTCCCAGCTGAAC	32332277	antisense	TG	A-G	2	0	A_5;A_7;	Exon12:+31;Exon12:+29;	Intron;Intron;
CAGCTGGGACTTGGGTCTCG	GGTTCAGCTGGGACTTGGGTCTCGAGCCT	32332256	sense	AG	A-G	0	0
AGGCTCGAGACCCAAGTCCC	TCTCAGGCTCGAGACCCAAGTCCCAGCTG	32332280	antisense	AG	A-G	1	0	A_8;	Exon12:+31;	Intron;
TGGGACTTGGGTCTCGAGCC	CAGCTGGGACTTGGGTCTCGAGCCTGAGA	32332260	sense	TG	A-G	1	0	A_5;	Exon12:+22;	Intron;
GGACTTGGGTCTCGAGCCTG	GCTGGGACTTGGGTCTCGAGCCTGAGAGG	32332262	sense	AG	A-G	0	0
ACTTGGGTCTCGAGCCTGAG	TGGGACTTGGGTCTCGAGCCTGAGAGGAT	32332264	sense	AG	A-G	0	0
CCTCTCAGGCTCGAGACCCA	TCATCCTCTCAGGCTCGAGACCCAAGTCC	32332286	antisense	AG	A-G	1	0	A_7;	Exon12:+38;	Intron;
CTTGGGTCTCGAGCCTGAGA	GGGACTTGGGTCTCGAGCCTGAGAGGATG	32332265	sense	GG	A-G	0	0
GGGTCTCGAGCCTGAGAGGA	ACTTGGGTCTCGAGCCTGAGAGGATGAAT	32332268	sense	TG	A-G	0	0
CAAGAGTACAGGGATGGCCA	AACACAAGAGTACAGGGATGGCCAAGGGC	32332692	antisense	AG	A-G	2	0	A_5;A_8;	Exon13:-13;Exon13:-16;	Intron;Intron;
CTTGGCCATCCCTGTACTCT	TGCCCTTGGCCATCCCTGTACTCTTGTGT	32332671	sense	TG	A-G	1	0	A_8;	Exon13:-23;	Intron;
TGGCCATCCCTGTACTCTTG	CCCTTGGCCATCCCTGTACTCTTGTGTTC	32332673	sense	TG	A-G	1	0	A_6;	Exon13:-23;	Intron;
GAACACAAGAGTACAGGGAT	TCTAGAACACAAGAGTACAGGGATGGCCA	32332697	antisense	GG	A-G	3	0	A_5;A_7;A_8;	Exon13:-8;Exon13:-10;Exon13:-11;	Intron;Intron;Intron;
AGAACACAAGAGTACAGGGA	TTCTAGAACACAAGAGTACAGGGATGGCC	32332698	antisense	TG	A-G	3	0	A_4;A_6;A_8;	Exon13:-6;Exon13:-8;Exon13:-10;	Intron;Intron;Intron;
TCCCTGTACTCTTGTGTTCT	GCCATCCCTGTACTCTTGTGTTCTAGAAG	32332679	sense	AG	A-G	1	0	A_8;	Exon13:-15;	Intron;
TCTAGAACACAAGAGTACAG	GACTTCTAGAACACAAGAGTACAGGGATG	32332701	antisense	GG	A-G	3	0	A_4;A_6;A_7;	Exon13:-3;Exon13:-5;Exon13:-6;	Intron;Intron;Intron;
TTCTAGAACACAAGAGTACA	TGACTTCTAGAACACAAGAGTACAGGGAT	32332702	antisense	GG	A-G	3	0	A_5;A_7;A_8;	Exon13:-3;Exon13:-5;Exon13:-6;	Intron;Intron;Intron;
CTTCTAGAACACAAGAGTAC	GTGACTTCTAGAACACAAGAGTACAGGGA	32332703	antisense	AG	A-G	2	0	A_6;A_8;	Exon13:-3;Exon13:-5;	Intron;Intron;
CTGTACTCTTGTGTTCTAGA	ATCCCTGTACTCTTGTGTTCTAGAAGTCA	32332682	sense	AG	A-G	1	0	A_5;	Exon13:-15;	Intron;
GGTGACTTCTAGAACACAAG	CTTCGGTGACTTCTAGAACACAAGAGTAC	32332708	antisense	AG	A-G	1	0	A_5;	Val459Ala;	Missense;
TCTTGTGTTCTAGAAGTCAC	GTACTCTTGTGTTCTAGAAGTCACCGAAG	32332688	sense	CG	A-G	0	0
TCGGTGACTTCTAGAACACA	CTCTTCGGTGACTTCTAGAACACAAGAGT	32332710	antisense	AG	A-G	1	0	A_7;	Val459Ala;	Missense;
TGTGTTCTAGAAGTCACCGA	CTCTTGTGTTCTAGAAGTCACCGAAGAGG	32332691	sense	AG	A-G	0	0
TGTTCTAGAAGTCACCGAAG	CTTGTGTTCTAGAAGTCACCGAAGAGGAG	32332693	sense	AG	A-G	1	0	A_7;	Exon13:-2;	Splice-acceptor;
GTTCTAGAAGTCACCGAAGA	TTGTGTTCTAGAAGTCACCGAAGAGGAGA	32332694	sense	GG	A-G	2	0	A_6;A_8;	Exon13:-2;Glu458Gly;	Splice-acceptor;Missense;
TCTAGAAGTCACCGAAGAGG	GTGTTCTAGAAGTCACCGAAGAGGAGAAA	32332696	sense	AG	A-G	2	0	A_4;A_6_7;	Exon13:-2;Glu458Gly;	Splice-acceptor;Missense;
TCTCCTCTTCGGTGACTTCT	GTTTTCTCCTCTTCGGTGACTTCTAGAAC	32332718	antisense	AG	A-G	0	0
CACCGAAGAGGAGAAAACCA	AAGTCACCGAAGAGGAGAAAACCAAGGAG	32332705	sense	AG	A-G	1	0	A_6_7;	Glu461Gly;	Missense;
ACCGAAGAGGAGAAAACCAA	AGTCACCGAAGAGGAGAAAACCAAGGAGG	32332706	sense	GG	A-G	2	0	A_5_6;A_8;	Glu461Gly;Glu462Gly;	Missense;Missense;
CGAAGAGGAGAAAACCAAGG	TCACCGAAGAGGAGAAAACCAAGGAGGAG	32332708	sense	AG	A-G	2	1	A_4;A_6;	Glu461Glu;Glu462Gly;	Silent;Missense;
GAAGAGGAGAAAACCAAGGA	CACCGAAGAGGAGAAAACCAAGGAGGAGA	32332709	sense	GG	A-G	2	0	A_5;A_8;	Glu462Gly;Glu463Gly;	Missense;Missense;
AGAGGAGAAAACCAAGGAGG	CCGAAGAGGAGAAAACCAAGGAGGAGAAG	32332711	sense	AG	A-G	2	0	A_6;A_8;	Glu463Gly;Lys464Glu;	Missense;Missense;
GGAGAAAACCAAGGAGGAGA	AAGAGGAGAAAACCAAGGAGGAGAAGCCA	32332714	sense	AG	A-G	2	0	A_5_6_7;A_8;	Lys464Gly;Thr465Ala;	Missense;Missense;
AAAACCAAGGAGGAGAAGCC	GGAGAAAACCAAGGAGGAGAAGCCAGAAG	32332718	sense	AG	A-G	2	0	A_4;A_7_8;	Thr465Ala;Lys466Gly;	Missense;Missense;
ACCAAGGAGGAGAAGCCAGA	GAAAACCAAGGAGGAGAAGCCAGAAGCCA	32332721	sense	AG	A-G	2	0	A_4_5;A_8;	Lys466Gly;Glu467Gly;	Missense;Missense;
GCTTCTGGCTTCTCCTCCTT	TTTGGCTTCTGGCTTCTCCTCCTTGGTTT	32332743	antisense	GG	A-G	0	0
GGCTTCTGGCTTCTCCTCCT	CTTTGGCTTCTGGCTTCTCCTCCTTGGTT	32332744	antisense	TG	A-G	0	0
GAGGAGAAGCCAGAAGCCAA	CAAGGAGGAGAAGCCAGAAGCCAAAGGGT	32332727	sense	AG	A-G	2	0	A_5;A_7_8;	Glu468Gly;Lys469Gly;	Missense;Missense;
AGGAGAAGCCAGAAGCCAAA	AAGGAGGAGAAGCCAGAAGCCAAAGGGTG	32332728	sense	GG	A-G	2	0	A_4;A_6_7;	Glu468Gly;Lys469Gly;	Missense;Missense;
GGAGAAGCCAGAAGCCAAAG	AGGAGGAGAAGCCAGAAGCCAAAGGGTGA	32332729	sense	GG	A-G	1	0	A_5_6;	Lys469Gly;	Missense;
AGAAGCCAGAAGCCAAAGGG	GAGGAGAAGCCAGAAGCCAAAGGGTGAGG	32332731	sense	TG	A-G	2	1	A_4;A_8;	Lys469Arg;Pro470Pro;	Missense;Silent;
AAGCCAGAAGCCAAAGGGTG	GGAGAAGCCAGAAGCCAAAGGGTGAGGAA	32332733	sense	AG	A-G	2	1	A_6;A_8;	Pro470Pro;Glu471Gly;	Silent;Missense;
AGCCAGAAGCCAAAGGGTGA	GAGAAGCCAGAAGCCAAAGGGTGAGGAAG	32332734	sense	GG	A-G	2	1	A_5;A_7_8;	Pro470Pro;Glu471Gly;	Silent;Missense;
TTCCTCACCCTTTGGCTTCT	CTCCTTCCTCACCCTTTGGCTTCTGGCTT	32332757	antisense	GG	A-G	1	0	A_7;	Exon13:+2;	Splice-donor;
CTTCCTCACCCTTTGGCTTC	GCTCCTTCCTCACCCTTTGGCTTCTGGCT	32332758	antisense	TG	A-G	1	0	A_8;	Exon13:+2;	Splice-donor;
CAGAAGCCAAAGGGTGAGGA	AAGCCAGAAGCCAAAGGGTGAGGAAGGAG	32332737	sense	AG	A-G	1	0	A_4_5;	Glu471Gly;	Missense;
AGAAGCCAAAGGGTGAGGAA	AGCCAGAAGCCAAAGGGTGAGGAAGGAGC	32332738	sense	GG	A-G	2	1	A_4;A_8;	Glu471Glu;Lys473Glu;	Silent;Missense;
AAGCCAAAGGGTGAGGAAGG	CCAGAAGCCAAAGGGTGAGGAAGGAGCTG	32332740	sense	AG	A-G	1	0	A_6_7_8;	Lys473Gly;	Missense;
CAGCTCCTTCCTCACCCTTT	CAGGCAGCTCCTTCCTCACCCTTTGGCTT	32332764	antisense	GG	A-G	0	0
CCAAAGGGTGAGGAAGGAGC	GAAGCCAAAGGGTGAGGAAGGAGCTGCCT	32332743	sense	TG	A-G	1	0	A_4_5;	Lys473Arg;	Missense;
GCAGCTCCTTCCTCACCCTT	ACAGGCAGCTCCTTCCTCACCCTTTGGCT	32332765	antisense	TG	A-G	0	0
AGGGTGAGGAAGGAGCTGCC	CCAAAGGGTGAGGAAGGAGCTGCCTGTGG	32332747	sense	TG	A-G	1	0	A_7;	Exon13:+4;	Intron;
GGTGAGGAAGGAGCTGCCTG	AAAGGGTGAGGAAGGAGCTGCCTGTGGCC	32332749	sense	TG	A-G	2	0	A_5;A_8;	Exon13:+4;Exon13:+7;	Intron;Intron;
GTGAGGAAGGAGCTGCCTGT	AAGGGTGAGGAAGGAGCTGCCTGTGGCCA	32332750	sense	GG	A-G	3	0	A_4;A_7;A_8;	Exon13:+4;Exon13:+7;Exon13:+8;	Intron;Intron;Intron;
GCTGCCTGTGGCCATCTCCC	AGGAGCTGCCTGTGGCCATCTCCCTGGCA	32332761	sense	TG	A-G	0	0
CCAGGGAGATGGCCACAGGC	AATGCCAGGGAGATGGCCACAGGCAGCTC	32332783	antisense	AG	A-G	1	0	A_7;	Exon13:+28;	Intron;
CTGCCTGTGGCCATCTCCCT	GGAGCTGCCTGTGGCCATCTCCCTGGCAT	32332762	sense	GG	A-G	0	0
ATGCCAGGGAGATGGCCACA	TCCAATGCCAGGGAGATGGCCACAGGCAG	32332786	antisense	GG	A-G	1	0	A_6;	Exon13:+32;	Intron;
AATGCCAGGGAGATGGCCAC	CTCCAATGCCAGGGAGATGGCCACAGGCA	32332787	antisense	AG	A-G	1	0	A_7;	Exon13:+32;	Intron;
TGTGGCCATCTCCCTGGCAT	TGCCTGTGGCCATCTCCCTGGCATTGGAG	32332767	sense	TG	A-G	1	0	A_8;	Exon13:+25;	Intron;
GTGGCCATCTCCCTGGCATT	GCCTGTGGCCATCTCCCTGGCATTGGAGC	32332768	sense	GG	A-G	1	0	A_7;	Exon13:+25;	Intron;
GGCCATCTCCCTGGCATTGG	CTGTGGCCATCTCCCTGGCATTGGAGCAC	32332770	sense	AG	A-G	1	0	A_5;	Exon13:+25;	Intron;
TGCTCCAATGCCAGGGAGAT	CTGGTGCTCCAATGCCAGGGAGATGGCCA	32332793	antisense	GG	A-G	2	0	A_7;A_8;	Exon13:+38;Exon13:+37;	Intron;Intron;
GTGCTCCAATGCCAGGGAGA	GCTGGTGCTCCAATGCCAGGGAGATGGCC	32332794	antisense	TG	A-G	1	0	A_8;	Exon13:+38;	Intron;
CTGGTGCTCCAATGCCAGGG	GGGGCTGGTGCTCCAATGCCAGGGAGATG	32332797	antisense	AG	A-G	0	0
CTCCCTGGCATTGGAGCACC	CCATCTCCCTGGCATTGGAGCACCAGCCC	32332776	sense	AG	A-G	0	0
GGCTGGTGCTCCAATGCCAG	AAGGGGCTGGTGCTCCAATGCCAGGGAGA	32332799	antisense	GG	A-G	0	0
AGAGAGCAGAGACTGGCATG	GTGGAGAGAGCAGAGACTGGCATGAGATG	32333010	antisense	AG	A-G	2	0	A_5;A_8;	Exon14:-11;Exon14:-14;	Intron;Intron;
GGAGAGAGCAGAGACTGGCA	CTGTGGAGAGAGCAGAGACTGGCATGAGA	32333012	antisense	TG	A-G	2	0	A_5;A_7;	Exon14:-9;Exon14:-11;	Intron;Intron;
CTGTGGAGAGAGCAGAGACT	GACCCTGTGGAGAGAGCAGAGACTGGCAT	32333016	antisense	GG	A-G	1	0	A_7;	Exon14:-7;	Intron;
CCAGTCTCTGCTCTCTCCAC	CATGCCAGTCTCTGCTCTCTCCACAGGGT	32332995	sense	AG	A-G	0	0
CCTGTGGAGAGAGCAGAGAC	TGACCCTGTGGAGAGAGCAGAGACTGGCA	32333017	antisense	TG	A-G	1	0	A_8;	Exon14:-7;	Intron;
CAGTCTCTGCTCTCTCCACA	ATGCCAGTCTCTGCTCTCTCCACAGGGTC	32332996	sense	GG	A-G	0	0
AGTCTCTGCTCTCTCCACAG	TGCCAGTCTCTGCTCTCTCCACAGGGTCA	32332997	sense	GG	A-G	0	0
TGACCCTGTGGAGAGAGCAG	TCCTTGACCCTGTGGAGAGAGCAGAGACT	32333021	antisense	AG	A-G	0	0
CTTGACCCTGTGGAGAGAGC	CCTCCTTGACCCTGTGGAGAGAGCAGAGA	32333023	antisense	AG	A-G	1	0	A_5;	Val475Ala;	Missense;
CTGCTCTCTCCACAGGGTCA	GTCTCTGCTCTCTCCACAGGGTCAAGGAG	32333002	sense	AG	A-G	0	0
TGCTCTCTCCACAGGGTCAA	TCTCTGCTCTCTCCACAGGGTCAAGGAGG	32333003	sense	GG	A-G	0	0
CTCCTTGACCCTGTGGAGAG	CCTCCTCCTTGACCCTGTGGAGAGAGCAG	32333026	antisense	AG	A-G	1	0	A_8;	Val475Ala;	Missense;
CTCTCTCCACAGGGTCAAGG	TCTGCTCTCTCCACAGGGTCAAGGAGGAG	32333005	sense	AG	A-G	0	0
TCTCTCCACAGGGTCAAGGA	CTGCTCTCTCCACAGGGTCAAGGAGGAGG	32333006	sense	GG	A-G	1	0	A_8;	Exon14:-4;	Intron;
TCCTCCTTGACCCTGTGGAG	GACCTCCTCCTTGACCCTGTGGAGAGAGC	32333028	antisense	AG	A-G	0	0
TCTCCACAGGGTCAAGGAGG	GCTCTCTCCACAGGGTCAAGGAGGAGGTC	32333008	sense	AG	A-G	2	0	A_6;A_8;	Exon14:-4;Exon14:-2;	Intron;Splice-acceptor;
CCTCCTCCTTGACCCTGTGG	TTGACCTCCTCCTTGACCCTGTGGAGAGA	32333030	antisense	AG	A-G	0	0
CTCCACAGGGTCAAGGAGGA	CTCTCTCCACAGGGTCAAGGAGGAGGTCA	32333009	sense	GG	A-G	2	0	A_5;A_7;	Exon14:-4;Exon14:-2;	Intron;Splice-acceptor;
GACCTCCTCCTTGACCCTGT	ACTTGACCTCCTCCTTGACCCTGTGGAGA	32333032	antisense	GG	A-G	0	0
TGACCTCCTCCTTGACCCTG	AACTTGACCTCCTCCTTGACCCTGTGGAG	32333033	antisense	TG	A-G	0	0
CTTGACCTCCTCCTTGACCC	CCAACTTGACCTCCTCCTTGACCCTGTGG	32333035	antisense	TG	A-G	1	0	A_5;	Val479Ala;	Missense;
CAGGGTCAAGGAGGAGGTCA	TCCACAGGGTCAAGGAGGAGGTCAAGTTG	32333014	sense	AG	A-G	1	0	A_8;	Lys476Glu;	Missense;
GGTCAAGGAGGAGGTCAAGT	ACAGGGTCAAGGAGGAGGTCAAGTTGGCC	32333017	sense	TG	A-G	1	0	A_5_6;	Lys476Gly;	Missense;
GTCAAGGAGGAGGTCAAGTT	CAGGGTCAAGGAGGAGGTCAAGTTGGCCT	32333018	sense	GG	A-G	2	0	A_4_5;A_8;	Lys476Gly;Glu477Gly;	Missense;Missense;
GGCCAACTTGACCTCCTCCT	TTCAGGCCAACTTGACCTCCTCCTTGACC	32333041	antisense	TG	A-G	1	0	A_5_6;	Leu481Pro;	Missense;
AGGAGGAGGTCAAGTTGGCC	GTCAAGGAGGAGGTCAAGTTGGCCTGAAT	32333022	sense	TG	A-G	2	0	A_4;A_7;	Glu477Gly;Glu478Gly;	Missense;Missense;
GGAGGTCAAGTTGGCCTGAA	AGGAGGAGGTCAAGTTGGCCTGAATGGAC	32333026	sense	TG	A-G	1	0	A_8;	Lys480Glu;	Missense;
GAGGTCAAGTTGGCCTGAAT	GGAGGAGGTCAAGTTGGCCTGAATGGACC	32333027	sense	GG	A-G	1	0	A_7_8;	Lys480Gly;	Missense;
GAGGTCCATTCAGGCCAACT	TGGAGAGGTCCATTCAGGCCAACTTGACC	32333053	antisense	TG	A-G	1	0	A_8;	utr;	UTR;
TGGCCTGAATGGACCTCTCC	AAGTTGGCCTGAATGGACCTCTCCAGCTC	32333037	sense	AG	A-G	1	0	A_8;	Ter483Trp;	Missense;
GAGCTGGAGAGGTCCATTCA	GCCAGAGCTGGAGAGGTCCATTCAGGCCA	32333061	antisense	GG	A-G	1	0	A_8;	utr;	UTR;
AGAGCTGGAGAGGTCCATTC	AGCCAGAGCTGGAGAGGTCCATTCAGGCC	32333062	antisense	AG	A-G	0	0
TGAATGGACCTCTCCAGCTC	GGCCTGAATGGACCTCTCCAGCTCTGGCT	32333042	sense	TG	A-G	2	0	A_4;A_8;	utr;utr;	UTR;UTR;
GAATGGACCTCTCCAGCTCT	GCCTGAATGGACCTCTCCAGCTCTGGCTT	32333043	sense	GG	A-G	1	0	A_7;	utr;	UTR;
CAGGAAGCCAGAGCTGGAGA	TCAGCAGGAAGCCAGAGCTGGAGAGGTCC	32333071	antisense	GG	A-G	2	0	A_5;A_6;	utr;utr;	UTR;UTR;
CCTCTCCAGCTCTGGCTTCC	TGGACCTCTCCAGCTCTGGCTTCCTGCTG	32333050	sense	TG	A-G	1	0	A_8;	utr;	UTR;
GCAGGAAGCCAGAGCTGGAG	CTCAGCAGGAAGCCAGAGCTGGAGAGGTC	32333072	antisense	AG	A-G	2	0	A_6;A_7;	utr;utr;	UTR;UTR;
CAGCAGGAAGCCAGAGCTGG	GACTCAGCAGGAAGCCAGAGCTGGAGAGG	32333074	antisense	AG	A-G	2	0	A_5;A_8;	utr;utr;	UTR;UTR;
CTCCAGCTCTGGCTTCCTGC	ACCTCTCCAGCTCTGGCTTCCTGCTGAGT	32333053	sense	TG	A-G	1	0	A_5;	utr;	UTR;
CTCAGCAGGAAGCCAGAGCT	GGGACTCAGCAGGAAGCCAGAGCTGGAGA	32333076	antisense	GG	A-G	2	0	A_4;A_7;	utr;utr;	UTR;UTR;
CCAGCTCTGGCTTCCTGCTG	CTCTCCAGCTCTGGCTTCCTGCTGAGTCC	32333055	sense	AG	A-G	0	0
ACTCAGCAGGAAGCCAGAGC	AGGGACTCAGCAGGAAGCCAGAGCTGGAG	32333077	antisense	TG	A-G	2	0	A_5;A_8;	utr;utr;	UTR;UTR;
GGGACTCAGCAGGAAGCCAG	GTGAGGGACTCAGCAGGAAGCCAGAGCTG	32333080	antisense	AG	A-G	2	0	A_4;A_8;	utr;utr;	UTR;UTR;
GAGGGACTCAGCAGGAAGCC	ACGTGAGGGACTCAGCAGGAAGCCAGAGC	32333082	antisense	AG	A-G	1	0	A_6;	utr;	UTR;
GCTTCCTGCTGAGTCCCTCA	TCTGGCTTCCTGCTGAGTCCCTCACGTTT	32333064	sense	CG	A-G	0	0
ACGTGAGGGACTCAGCAGGA	AGAAACGTGAGGGACTCAGCAGGAAGCCA	32333086	antisense	AG	A-G	1	0	A_6;	utr;	UTR;
GAAACGTGAGGGACTCAGCA	GGAAGAAACGTGAGGGACTCAGCAGGAAG	32333089	antisense	GG	A-G	1	0	A_4;	utr;	UTR;
AGAAACGTGAGGGACTCAGC	GGGAAGAAACGTGAGGGACTCAGCAGGAA	32333090	antisense	AG	A-G	2	0	A_4;A_5;	utr;utr;	UTR;UTR;
GGAAGAAACGTGAGGGACTC	TTGGGGAAGAAACGTGAGGGACTCAGCAG	32333093	antisense	AG	A-G	4	0	A_4;A_6;A_7;A_8;	utr;utr;utr;utr;	UTR;UTR;UTR;UTR;
ACTCACGAGGTGCTGGGAGG
CATACCTCTGAATGATCAAT
CACTCACTGTTGCACTCTGC
AACTCACCCCAAAGTCCTGA
GCTCACCTGGCAGAAGCTGC
ACGTACCTGTTGAAAAGTGC
TAAAATACCTCCATTGATTC
CTTACCTGGCTCTTCTTGGT
CCTCACCTTTGAAGAGAAAG
TCATTACCTGGTTGTCAAGC
CCTACCTGAAACACTGACCT
CACTCACCTCTTGGAGCTGG
ACTACCTTATGATAGAGTTC
TATACCCAGGCTATAGTCCC
CACTGACCTTGTCCAGCTGC
CACTCACATTCTTAAAGAAG
TACTCACCTTGAGTCAAACC
ACTTACCTGTCTGGGACTGA
ATTACCTTTGGTGAATATCT
CTTACAAGTTCAACCGGAGG
CTCACCAGCTCCTCTATTGT
TTTAATACCTGGAGAAGATA
CATACCTCTGTGACATTGAA
CCTACCTGTGGCTAGCAGAG
GTCTACCTCCAATTCCCGCA
ACTTACTGAATCCTCAGCCT
CCAACCTCGTCCACCCGCCC
AGCTCACCTTTATAAATAAG
TAGTTACCTTTATTTGACCA
CCAACCTGGCAAAACAGAAT
CTTACCTTCATGTTGTCAGG
ACTTACCATTTATTGTCAAC
ACTTACTTTGGGACTTTCAT
GCTAACCTCCTCGATGTTGT
CTTACCTACTAAATTGTTGG
TTCATACCTCATAGAGAAAT
AACTTACATCACTGGGACTC
GGCTTACCTGCTCTGGGGTC
ACACTTACCCACTAAGATAA
AGTACCTCAGTGATGCCAAA
TTTACCTCACGGTCTCGATC
ACGCTTACATGTCTTCTTGA
CTATACCTTTGTTACTTCCA
CTGACCTGGTGTGCTAAGCT
AAACTTACCACCCAGAAGGA
GTTACCTGTCTGTAGTCTCT
CTGCTTACCTCAACCTGAAA
TACTTACCATATGTATCATA
CTCATACCTTAGAGTCTCTC
TTTACTACCTCAGAACCATC
ATACTCACTCGCATATTCTC
ACTCACCAGCGGGCCTGAGC
TACATACCTTGTTTCTGCGC
CTCACCAGGGACCAGCATGC
TCTTACCAGATAAAGCAGAA
CCTACCTCATCGTTACTGAT
TTCATTACCTGGGATTGGGA
AGCACCTCTTCTCCTTGAGG
CTCACCCGCTAGTCGGGCGC
CTCACCTGTTGCCTCGCTGG
CTTACCCTAACAACAAATAC
TTCTCACCTCCAGCAGCAGG
ACATACATAATCAAACAAAA
AGGCCACCTTCTCAAAGAGC
AAGGATACCAAGAACAGCAT
CTGTACCTTAACAAAGTCTG
AACTAACCGCCATGAGGCAG
CTTCTTACCTTATGTTCAAA
ACTTACGCACATCCCTTTGG
CCTACCTCGTCAGAGTACAT
ACAATTACCCCAATTATCAC
TCTGACCTTCATCTCCCGCT
CACTTACCGCCTTCATCCTT
AAATTACCTAACAGGCATCC
TGCATACCTGCACATACAGG
CATTTACCTCTATAAGGCAC
CTTACTACTTCCAGAGGTGA
CTTACTTCTTGTGTGATCGG
AATCTTACCTTCATGACAAC
CTCCTACCATAAGCTCGCTC
ATTCTTACTTCTTAAAAATT
GAGTTACCTTGTGGCATGGC
CTCACTGTTGTTCTCTAGGT
CACTTACCGTTCCTACTAAG
TAACTTACACTGTTAAGATC
CCATACCTGGGTCTGAACGG
ATCTCACCTTTGTAACCTGT
AGATACCTCATGAAATGCAT
CCTCACCTGTGCGCTTGAGG
TAGCTCACCTTTATAAATAA
TAGCTACCTGACTCCAGTAT
GTTACCTCGTGTCCTGGTTA
ACAATACCTGAAGTTTCACC
CCTCACCTGTTGTCCAGGAT
CACCTACCTGCCCTTCCAGC
CTTACAAATGATGTCTAACA
GACTCACCAGGTTCCGCAGC
GCTTACCTCGGGCCCAGGTG
TCCCACCTGTGCCATCACTC
CTCACCAATATTGGCAGGAA
TAGTGGAAAATGAATATTGA
CATAAGGTTAACTGCGTGGA
GAGTGATGCTTAGACTCCGT
TATCTCTGCATAAAAGTGCC
CCAATCTTGAACGTCATGTT
CATTAAACCTTGCCCCACAA
GTGGGGTAGTCTGTTGCTCG
ACCCTCCGAATCGTAACGGA
ATTGAGAATTCGTTTCAAGG
AGAATGCCATCTAGTTAGTA
GATGGCGCGCAGTTGAGTCA
CAAGCATTTAGACACCTGTC
TGTAGCTAAGTGAGTATGCC
TATCGCTTCCGATTAGTCCG
GCCCCGTAAATCTCATTACA
GCCATTCTAGTCCCGGCATA
TCGATGTAGCCCCGCCCAAG
TGCAACCTTCCTTTTCAGGA
GACTTTGGTTGAGCTTCAAT
AAAACATCGACCGAAAGCGT
AGTTCCCAGAAATATATTGC
ATTAGCACGGCGACCTTCTA
AGAAACTGAACTATCCTACT
ACAAAAAACTACGGTGATTA
TATACCAGACCACAGCGCCG
ACTATTTAATATTGGTAAGT
GGGACGCGAAAGAAACCAGT
CGGAGTAACAAGCGGACGGA
CGCAGTCATTCGATAGGAAT
TTCTAAGCCACGTGTGGTAC
CCCTGTGAAGGAGGCGTAAG
GGATTGAATGGCTAACGCGG
GCGGCGTCATCCACGCGTGC
AGCACGTAATGTCCGTGGAT
CTTTTTTTATTTATCGATCG
TCGAGAGGAAAAACACACTG
CGCAATCCCTTAGGATAGCC
TGACTCGGGCAATATCGGTT
ATAGAAGTGTGACCGCTGGG
GCGAATGCCTGAAAGTATAA
TAGTTCTAATCGTTCCTTGA
ACCTTACAATAAGTTATATT
CCACACCTGTCTAGCATGAC
AGAAGACCGAGGCGCTTCAA
TTGTACGGTACTGGCTTTGT
AAGCGGGCACACATGACAAG
CAGAGACAATGACATGTAGA
GCGTTCCCCCACTGACGGGG
TAGGGGATTAGCTGACAGTC
TACGGATCACCAAATCTTAG
GCGTGCGTCCCGGGTTACCC
AAACGAGATCGAGAAAGGTA
GCCTATCGGCATTCCCACTG
CTCCGTTATGTGGCATGAGA
TTAGCCCTCGATTGGTTGCG
GCGGCGTCTGGGAATCGTTC
ATTCAGCGCGCTCGCCCTGG
GCAAGGTCATGAAACCAAGC
GACGTAGCCTTCCGAAATAT
GGCTCTGGGGCTCACGGACG
AAACCCTATGCCCAAATGAG
ACTAGGGCAGTGTGTCTGCA
CGGGTTATGTGATGCCATCT
GAGTTTCTAGTAGTGGTAGG
GCTGTTGTAACGGTAGATAT
TCTACCTATTGTGGAATTTG
GCCGTGGTATCAAGTCGGTA
CCAGTTATAATTAGGGGTTT
GACCTATGCCAGAAAGTTCG
GAGAGTGCGCCTTGATAGTA
GAGCTTAGCAAAGGGTTGGG
CTGCACTGTGGAGACGCCCG
TACGCTTGCGTTTAGCGTCC
GGTCTCACCTGCACCCCGAA
GGGCGCTAAGATATATGCCC
GTTTTTGGTTAATTGCCTAC
CGGCCGCATCCTGTTATATT
GAACCGACTTGAAGGGGGCT
AGATTCATTCACGAGTTGGG
CGCGTGTAGCTGGAGACAAG
ACGTCCATACTGTCGGCTAC
AAATTGGCTTTCGTTCGTGC
GAGGTATGTCATCGCCATGA
TGACACATTGGCTGGGTGTT
GGCTGGTTGACCTTCCCGCT
CACATAACATGAGGTATCAG
TCCCGGTTGGTGAACGATAC
CTCAACCGACCGTATGGTCA
TTCTAAGCGCCCTGGGGACA
AGGGGCAGGGCTATCTTATG
CCTCCGTGCTAACGCGGACG
CCTGCGGTGCACGGCTAGCC
AACATCTCGTTAGGGGTATC
ACCCGATAATAGCTACTGGT
CGACCCATGGATGTGAACCC
GGACTTTAGTTCCAGTGGTT
CTCCCATTGATCTACGATGG
CGAAACCTCCTAACTGAGAG
CCTCGATGGTCACCTGTAGC
ATGCTGCAGCTTTACGATCA
ATATTTTATGACATAAAAAT
TGTCCCTTGCAACCTCCGTT
GGGACATCCTTGCCGTCTCA
GCGGTTCCGGGAGCACATTT
CGAATATTATTTCTATCGGG
CATTGCACGCCACAGCATTG
CGGGATGCAGCTGGAGAGGA
AAGTGTGTGCATAGCAGGGT
ACAAAGATCGCATGGCATAC
TAACCCAGAAGCCCATTCAG
GGTGCTTAGCTCTGCGCACA
GCCTGCCCTAAACCCCGGAA
ATCGGTACCTCTTCACATAT
CGGCTGAGGCACCTGGTTTA
GCTTTCAATTGCAAAAATAC
TCAACCCCAGCGCACCGTTG
ATACAATACTTTGGCGCATA
CGCTAGGTTATTTCGTGGCC
TTGCAATGCTGCTATAGAAG
ACCCAATGTGGCGGAGCCGA
CCCTACCTATCCGGTGCTTT
CGCGCAGAAGGCAAGCAGGG
AAAGCGACGTAGGCATACTT
GCTAGTGTCGTGGGGGATGA
ATACGAGGCGCTTTTCTTTG
CCTAAGGGGTACCACCATGG
CGTTGGGCATAGCGAACACT
TGCCTATGACCTAGGTACCA
TATACTGCGGATCAATCTGA
TCAAGGAGCCTTATTTCTTG
CAGACCCAGTAAAACCACCA
ATAGCGGATGTCCTTGGAAA
TGAGGATCATGTCGAGCGCC
GTAAACTTTGTCTGGAGTAT
GCACGCTGTACAGACGACAA
GTAATTTTATGAGTTAAGTG
TACTGGAGTTTGCGACTCGG
CCTTGAAATCAAATCAAACC
CCGCGCATTTCAGAGCACAA
CCAGAGCCTTGGTTTATATC
GCCAGCGGGGATATGGTGAA
TATTTATACACTATGCGGCA
GTGTAGTCCTAGCCATGGGG
TGACGCGATAGAGTTGGCTT
CTTAAGCTTATCAACATCCG
GTTGATCGAAAATGGGAGAA
GAGCAGCTGTCAGGTCTTGT
GGACCAACTCCCCTGCCCAC
TAAACAAAAAGGAAATAGTT
ACGGAGGCTAAGCGTCGCAA
TCGGGGACCACCCACGATCC
AACCACGGCATTGAGAGGTG
AGCTTTCGAAATTGAGTGTC
GAACGTAGAAATTCCCATTT
CTTACCCCTATTATAATGAA
CGACAACGTGCAGGTGTATC
TTCAGCGAGTGTGACTAAGC
CAGGGTTGCGCAGAGGACTC
CCCGCTAACAGCCTAGATCA
AGGACACAGGATACGCAGCT
CCCCGTAGCTCATTAGTCTG
ACGCATGCTTCCCAAAGCGT
GGAATTACGACTAACCGATT
CGGTGAGCCACACGAAGGAA
TATTTTGACTTGACGCAGGC
CTGGCCGAATCTCACTATGT
GTAGGGTACAGCGTCAGCTT
AATTTATCGTCAACATTAAT
CAATCGGCGACGTTTTAAAT
TCACTTTACACTTGTAGTGT
AGAGCATGATGACCCGTGAC
AAGTGACGGTGTCATGCGGG
AGTAGACGGACGGTGAGCTG
TCCGTCTGCTTCATGAGCGG
GATCATAATCGCTTCAAGCA
CGGCTCGTTCTACGCACTGA
TGGAGAAACGAGGTGTAATA
TATAGACCTCCCAAATACAT
ATACGGCCGAAGCCCCTTCA
TAACGCGCATATCTGAACAC
TAAACCCTTGGCGCCCTCAC
CGCACATCTAAAGTTACTAC
GTGTATGATGCTTCGACTTA
GAAGACGTGCTGGCGTCACC
CCTAAACTCAGACGCACTAC
ATCTTCAGGGTAACTACGAA
CAGAGCCTTGCGCAATTTTG
CCTTATGGAATCAGACCGTT
TTTGGCAGTACCTTTTATTA
AAAACAGGACGATGTGCGGC
GAGGACCTTAAGGTGACATG
AGCTGGACTCTGTAGAAATC
CAACACCCCGCGTTATGCTA
GCTGGAGAGACAATTCTACT
CAAGACCTTATCGTGCAGCG
CCAATGATAAGCCCGAACGG
TCTGACGATTAATGCTTCTA
CTATATTGTCGCGCAGTGGA
GTGCGACGAATTGTCCTGAG
