# Supplementary material for: UM171 glues asymmetric CRL3–HDAC1/2 assembly to degrade CoREST corepressors
Source: Nature. Author manuscript; Available in PMC 2025 Mar 24. (PMC11882444; doi:10.1038/s41586-024-08532-4)
Supplement: Supplementary Data 6 [file NIHMS2059347-supplement-Supplementary_Data_6.xlsx]

## Sheet: Supplementary Data 6
Supplementary Data 6 | UM171 ubiquitylome normalized against proteome
id (UniProt Accession_Sites)	adj.P.Val.NoBTZ_UM171_1.5hr.over.NoBTZ_DMSO_6hr	adj.P.Val.NoBTZ_UM171_6hr.over.NoBTZ_DMSO_6hr	AveExpr.NoBTZ_UM171_1.5hr.over.NoBTZ_DMSO_6hr	AveExpr.NoBTZ_UM171_6hr.over.NoBTZ_DMSO_6hr	-Log.P.Value.NoBTZ_UM171_1.5hr.over.NoBTZ_DMSO_6hr	-Log.P.Value.NoBTZ_UM171_6hr.over.NoBTZ_DMSO_6hr	logFC.NoBTZ_UM171_1.5hr.over.NoBTZ_DMSO_6hr	logFC.NoBTZ_UM171_6hr.over.NoBTZ_DMSO_6hr	P.Value.NoBTZ_UM171_1.5hr.over.NoBTZ_DMSO_6hr	P.Value.NoBTZ_UM171_6hr.over.NoBTZ_DMSO_6hr	RawlogFC.NoBTZ_UM171_1.5hr.over.NoBTZ_DMSO_6hr	RawlogFC.NoBTZ_UM171_6hr.over.NoBTZ_DMSO_6hr	t.NoBTZ_UM171_1.5hr.over.NoBTZ_DMSO_6hr	t.NoBTZ_UM171_6hr.over.NoBTZ_DMSO_6hr	NoBTZ_DMSO_6hr_01	NoBTZ_DMSO_6hr_02	NoBTZ_DMSO_6hr_03	NoBTZ_UM171_1.5hr_01	NoBTZ_UM171_1.5hr_02	NoBTZ_UM171_1.5hr_03	NoBTZ_UM171_6hr_01	NoBTZ_UM171_6hr_02	NoBTZ_UM171_6hr_03	id.query	id.mapped	id.concat	id.description	geneSymbol	numColumnsVMsiteObserved	numSpectraVMsiteObserved	bestScore	bestDeltaForwardReverseScore	bestDeltaRank1Rank2Score	best_percent_scored_peak_intensity	best_backbone_cleavage_score	Best_scoreVML	Best_numPossibleVMsites_K	Best_numActualVMSites_k	Best_numLocalizedVMsites_k	Best_numAmbiguousVMsites_k	best_delta_parent_mass	best_delta_ppm	best_parent_m_over_z	variableSites	nterm	StartAA	previous_aa	sequence	next_aa
A0A024R571_K176k_1_1_176_176	0.713678	0.413215	0.65179	0.374288	0.523452	2.73331	-0.176533	-0.731537	0.299604	0.00184795	-0.176533	-0.731537	-1.10799	-4.58905	0.77305	0.63777	0.80935	0.59291	0.3739	0.72376	0.1059	0.01018	-0.09052	A0A024R571	EHD1	A0A024R571_K176k_1_1_176_176_EHD1	Q9H4M9	EHD1	1	1	18.55	17.47	17.47	71.5	16	99	1	1	1	0	-190.145	5.3	724.389	K176k	TMT18	150	(R)	FMCAQLPNPVLDSISIIDTPGILSGEkQR	(I)
A0A024R571_K234k_1_1_234_234	0.368543	0.572674	-0.342377	-0.708045	1.4925	0.577586	0.424467	-0.30687	0.0321736	0.264493	0.424467	-0.30687	2.58099	-1.20123	-0.57195	-0.34923	-0.74265	-0.17609	-0.0121	-0.20224	-0.4451	-0.77882	-1.36052	A0A024R571	EHD1	A0A024R571_K234k_1_1_234_234_EHD1	Q9H4M9	EHD1	1	2	18.7	18.7	18.7	80.5	13	99	1	1	1	0	-190.179	-6.6	768.755	K234k	TMT18	230	(R)	VVLNkADQIETQQLMR	(V)
A0A024R571_K313k_1_1_313_313	0.901154	0.492784	0.0159567	0.164122	0.190914	0.838141	0.108467	0.404797	0.644296	0.145164	0.108467	0.404797	0.479405	1.61662	-0.53995	0.17377	0.25135	0.10191	0.1289	-0.02024	0.5029	0.48318	0.11348	A0A024R571	EHD1	A0A024R571_K313k_1_1_313_313_EHD1	Q9H4M9	EHD1	1	1	6	4.1	4.1	64.7	4	99	1	1	1	0	-190.165	-0.5	430.6	K313k	TMT18	308	(K)	LNDLIkR	(A)
A0A024R571_K338k_1_1_338_338	0.88531	0.429714	-0.27421	-0.080045	0.215975	1.3239	0.1228	0.51113	0.60817	0.0474353	0.1228	0.51113	0.533209	2.34571	-0.04495	-0.62223	-0.33965	0.00091	-0.6201	-0.01924	0.0549	0.00318	0.46848	A0A024R571	EHD1	A0A024R571_K338k_1_1_338_338_EHD1	Q9H4M9	EHD1	1	1	16.65	16.65	16.65	84.9	9	6.117	2	1	1	0	-190.167	-1.3	663.363	K338k	TMT18	331	(K)	EMPNVFGkESK	(K)
A0A024R571_K355k_1_1_355_355	0.646898	0.757773	-0.0435433	-0.237545	0.675973	0.273544	0.254133	-0.13387	0.210876	0.532668	0.254133	-0.13387	1.35838	-0.652441	-0.05295	0.04477	-0.50365	0.14891	-0.0451	0.14676	-0.4601	-0.33982	-0.11352	A0A024R571	EHD1	A0A024R571_K355k_1_1_355_355_EHD1	Q9H4M9	EHD1	1	1	25.42	25.42	25.42	93.7	14	99	1	1	1	0	-190.164	-0.1	746.08	K355k	TMT18	344	(K)	ELVNNLGEIYQkIER	(E)
A0A024R571_K46k_1_1_46_46	0.568836	0.702466	0.306457	0.112788	0.876594	0.349373	0.261467	-0.12587	0.132864	0.447329	0.261467	-0.12587	1.67023	-0.799646	0.23505	0.16377	0.12835	0.36091	0.6389	0.31176	-0.0061	-0.01582	0.17148	A0A024R571	EHD1	A0A024R571_K46k_1_1_46_46_EHD1	Q9H4M9	EHD1	1	1	18.19	18.19	18.19	79.9	14	99	1	1	1	0	-190.168	-1.8	580.574	K46k	TMT18	41	(R)	QLYAQkLLPLEEHYR	(F)
A0A024R571_K489k_1_1_489_489	0.192384	0.452822	0.0289567	0.560288	2.37262	1.03994	-0.644867	0.417797	0.00424016	0.0912133	-0.644867	0.417797	-3.92842	1.92304	0.48805	0.28377	0.28235	-0.11309	-0.2811	-0.48624	0.5739	0.54418	1.18948	A0A024R571	EHD1	A0A024R571_K489k_1_1_489_489_EHD1	Q9H4M9	EHD1	1	1	10.61	7.37	10.61	75.6	8	10.607	2	1	1	0	-190.166	-1	593.704	K489k	TMT18	488	(K)	SkLPNTVLGK	(I)
A0A024RBG1_K122k_1_1_122_122	0.550471	0.898321	-0.363033	-0.1836	0.919269	0.104719	-0.304927	0.05394	0.120429	0.785744	-0.304927	0.05394	-1.73486	0.281267	-0.3341	-0.00577	-0.29184	-0.28269	-0.61154	-0.65226	-0.422	-0.04231	-0.00558	A0A024RBG1	NUDT4B	A0A024RBG1_K122k_1_1_122_122_NUDT4B	Q9NZJ9	NUDT4B	1	2	15.99	11.59	15.99	71.6	9	15.992	2	1	1	0	-190.168	-1.8	663.042	K122k	TMT18	119	(R)	EWFkVEDAIK	(V)
A0A075B6G3_K3308k_1_1_3308_3308	0.429862	0.44916	0.48919	0.51501	1.2802	1.06991	0.349153	0.400793	0.0524571	0.0851313	0.349153	0.400793	2.26954	1.96793	0.22599	0.25337	0.46448	0.7544	0.69442	0.54248	0.43847	0.65815	1.0496	A0A075B6G3	DMD	A0A075B6G3_K3308k_1_1_3308_3308_DMD	P11532	DMD	1	1	11.21	11.21	11.21	56.7	10	11.207	2	1	1	0	-190.165	-0.1	487.537	K3308k	TMT18	3301	(R)	VAAAETAkHQAK	(C)
A0A075B6T4_K257k_1_1_257_257	0.746509	0.925702	0.292595	0.35324	0.46236	0.0739844	-0.157237	-0.0359467	0.344858	0.843365	-0.157237	-0.0359467	-1.00289	-0.204204	0.37981	0.33572	0.39811	0.28962	0.34705	0.00526	0.25819	0.16091	0.5867	A0A075B6T4	KBTBD4	A0A075B6T4_K257k_1_1_257_257_KBTBD4	Q9NVX7-2	KBTBD4	1	2	25.62	25.62	25.62	82.6	13	25.621	2	1	1	0	-190.161	1	659.888	K257k	TMT18	254	(R)	TSLkEIGENVHIYLIGK	(E)
A0A075B749_K245k_1_1_245_245	0.877944	0.482703	0.198272	0.098005	0.228502	0.881981	-0.108357	-0.30889	0.590878	0.131226	-0.108357	-0.30889	-0.559558	-1.68397	0.27505	0.39451	0.08779	0.15381	-0.15947	0.43794	0.15247	-0.06139	-0.2604	A0A075B749	PDE4DIP	A0A075B749_K245k_1_1_245_245_PDE4DIP	A0A087WX83	PDE4DIP	1	1	21.29	21.29	21.29	82.4	17	99	1	1	1	0	-190.154	3	819.43	K245k	TMT18	232	(R)	QQETEHVYELLENkIQLLQEESR	(L)
A0A075B7G6_K132k_1_1_132_132	0.99846	0.877673	-0.827882	-0.911315	0.00296864	0.128864	-0.00243667	-0.169303	0.993188	0.743252	-0.00243667	-0.169303	-0.00880429	-0.339285	-0.51039	-1.33856	-0.63104	-1.27554	-0.64646	-0.5653	-2.22067	-0.25999	-0.50724	A0A075B7G6	ZNF100	A0A075B7G6_K132k_1_1_132_132_ZNF100	Q8IYN0	ZNF100	1	1	13.01	7.73	10.26	70.9	8	2	2	1	1	0	-190.164	0.3	634.371	K132k	TMT18	124	(K)	DSFQEAILkK	(Y)
A0A087WT44_K268k_1_1_268_268	0.640533	0.413215	0.920545	1.18998	0.693619	1.70374	0.32939	0.868267	0.202479	0.0197817	0.32939	0.868267	1.38648	2.91361	1.14748	0.37804	0.74203	1.08763	1.36759	0.8005	1.15649	1.57394	2.14192	A0A087WT44	HMOX2	A0A087WT44_K268k_1_1_268_268_HMOX2	P30519	HMOX2	1	1	17.58	17.58	17.58	83.4	10	3.297	2	1	1	0	-190.167	-1.2	667.708	K268k	TMT18	260	(R)	MNALDLNMkTK	(E)
A0A087WT44_K313k_1_1_313_313	0.330602	0.413215	0.368212	0.491983	1.65703	2.14112	0.392057	0.6396	0.022028	0.00722577	0.392057	0.6396	2.82394	3.59271	0.12448	0.18204	0.21003	0.55463	0.55359	0.5845	0.95349	0.54594	0.93592	A0A087WT44	HMOX2	A0A087WT44_K313k_1_1_313_313_HMOX2	P30519	HMOX2	1	1	25.74	25.74	25.74	92.8	14	99	1	1	1	0	-190.162	0.8	581.035	K313k	TMT18	301	(R)	ETLEDGFPVHDGkGDMR	(K)
A0A087WU53_K82k_1_1_82_82	0.762112	0.864511	-0.076525	0.068235	0.430026	0.143214	-0.19633	0.09319	0.371513	0.719095	-0.19633	0.09319	-0.945858	0.37283	-0.38354	0.17602	0.27244	-0.01818	-0.19473	-0.31116	-0.166	0.4843	0.02619	A0A087WU53	MAGT1	A0A087WU53_K82k_1_1_82_82_MAGT1	A0A087WU53	MAGT1	1	1	17.87	17.87	17.87	77.3	10	99	1	1	1	0	-190.164	0.4	603.992	K82k	TMT18	73	(K)	VSQLMEWTNkR	(P)
A0A087WU53_K92k_1_1_92_92	0.637062	0.475027	-0.431358	-0.313598	0.700817	0.910669	-0.71333	-0.47781	0.199151	0.122837	-0.71333	-0.47781	-1.39789	-1.72776	-0.38254	0.45502	-0.29656	-0.49518	0.15827	-2.02716	-0.267	-0.4797	-0.91081	A0A087WU53	MAGT1	A0A087WU53_K92k_1_1_92_92_MAGT1	A0A087WU53	MAGT1	1	2	7.33	7.33	7.33	50.4	6	99	1	1	1	0	-190.165	-0.7	429.226	K92k	TMT18	88	(R)	MNGDkFR	(R)
A0A087WW40_K156k_1_1_156_156	0.875877	0.921743	-0.889142	-0.807472	0.231359	0.0776503	-0.11597	0.04737	0.587004	0.836276	-0.11597	0.04737	-0.565517	0.213602	-1.00937	-0.44271	-1.04139	-0.86156	-1.13829	-0.84153	-0.6226	-0.70465	-1.02411	A0A087WW40	SH3GLB1	A0A087WW40_K156k_1_1_156_156_SH3GLB1	A0A087WW40	SH3GLB1	1	1	15.46	15.46	15.46	77.7	11	15.464	2	1	1	0	-190.164	0	707.733	K156k	TMT18	149	(R)	NFIEGDYkTIAK	(E)
A0A087WW40_K176k_1_1_176_176	0.788574	0.844374	-0.265642	-0.153972	0.382016	0.165794	-0.32297	-0.09963	0.414939	0.682662	-0.32297	-0.09963	-0.859075	-0.424331	-0.18837	0.10729	-0.23139	-1.35756	0.28771	-0.21153	-0.1226	-0.63765	0.14889	A0A087WW40	SH3GLB1	A0A087WW40_K176k_1_1_176_176_SH3GLB1	A0A087WW40	SH3GLB1	1	1	5.96	5.96	5.96	45.8	8	99	1	1	1	0	-190.161	2	474.275	K176k	TMT18	170	(R)	LDLDAAkTR	(L)
A0A087WW40_K29k_1_1_29_29	0.702727	0.619081	-0.115475	0.092195	0.544091	0.481383	-0.23597	0.17937	0.285699	0.330078	-0.23597	0.17937	-1.14279	1.03792	-0.08337	-0.12271	0.21361	-0.34956	0.14171	-0.49253	0.2234	0.25635	0.06589	A0A087WW40	SH3GLB1	A0A087WW40_K29k_1_1_29_29_SH3GLB1	A0A087WW40	SH3GLB1	1	1	17.65	17.65	17.65	83.7	13	10.82	2	1	1	0	-190.16	2	767.431	K29k	TMT18	22	(R)	AVQFTEEkLGQAEK	(T)
A0A087WW40_K53k_1_1_53_53	0.524651	0.616866	-0.751975	-0.388972	0.995651	0.487702	-0.40497	0.321037	0.101006	0.32531	-0.40497	0.321037	-1.8495	1.04888	-0.93237	-0.27771	-0.43839	-0.83056	-0.79529	-1.23753	-0.8446	-0.06365	0.22289	A0A087WW40	SH3GLB1	A0A087WW40_K53k_1_1_53_53_SH3GLB1	A0A087WW40	SH3GLB1	1	1	12.02	7.29	12.02	61	7	12.018	2	1	1	0	-190.167	-1.4	663.363	K53k	TMT18	49	(K)	AECTkIWTEK	(I)
A0A087WW40_K58k_1_1_58_58	0.927234	0.917347	0.039025	0.056695	0.146047	0.0836923	-0.09297	-0.05763	0.714419	0.824722	-0.09297	-0.05763	-0.378983	-0.228964	0.43263	0.22129	-0.39739	0.22444	-0.28129	0.03447	0.3014	-0.11765	-0.10011	A0A087WW40	SH3GLB1	A0A087WW40_K58k_1_1_58_58_SH3GLB1	A0A087WW40	SH3GLB1	1	1	8.51	8.51	6.33	65.1	7	6.334	2	1	1	0	-190.163	0.6	591.02	K58k	TMT18	54	(K)	IWTEkIMK	(Q)
A0A087WW40_K82k_1_1_82_82	0.833762	0.679494	-0.273308	-0.479805	0.30271	0.382215	0.20103	-0.211963	0.498069	0.414749	0.20103	-0.211963	0.709175	-0.860801	-0.25937	-0.21871	-0.64339	-0.09856	-0.77129	0.35147	-0.1766	-0.57665	-1.00411	A0A087WW40	SH3GLB1	A0A087WW40_K82k_1_1_82_82_SH3GLB1	A0A087WW40	SH3GLB1	1	2	20.43	18.41	9.64	92.1	10	99	1	1	1	0	-190.164	0.2	620.334	K82k	TMT18	75	(R)	IEEFVYEkLDR	(K)
A0A087WWF6_K160k_1_1_160_160	0.854045	0.513533	-0.474698	-0.873852	0.265356	0.759899	0.22581	-0.572497	0.542805	0.17382	0.22581	-0.572497	0.635158	-1.49496	-0.34869	-0.34881	-1.06531	0.23244	-1.12643	-0.19139	-0.93098	-0.55047	-1.99885	A0A087WWF6	POLD2	A0A087WWF6_K160k_1_1_160_160_POLD2	P49005	POLD2	1	1	25.12	22.66	25.12	96.5	14	99	1	1	1	0	-190.164	0	655.091	K160k	TMT18	159	(R)	SkYIHPDDELVLEDELQR	(I)
A0A087WWF6_K180k_1_1_180_180	0.892683	0.793598	-0.710865	-0.468352	0.203333	0.222581	-0.292523	0.192503	0.626133	0.59899	-0.292523	0.192503	-0.506257	0.547794	-0.62269	-1.23081	0.15969	0.45744	-1.14543	-1.88339	-0.23398	-0.12847	-0.75385	A0A087WWF6	POLD2	A0A087WWF6_K180k_1_1_180_180_POLD2	P49005	POLD2	1	1	7.76	7.76	7.76	54.4	8	7.763	2	1	1	0	-190.167	-1.7	561.68	K180k	TMT18	179	(K)	LkGTIDVSK	(L)
A0A087WWF6_K302k_1_1_302_302	0.897543	0.52145	-0.491698	-0.512518	0.194681	0.723448	-0.212857	-0.254497	0.638732	0.189039	-0.212857	-0.254497	-0.48759	-1.43751	-0.44269	-0.23881	-0.47431	0.07044	-0.09943	-1.76539	-0.41898	-0.74647	-0.75385	A0A087WWF6	POLD2	A0A087WWF6_K302k_1_1_302_302_POLD2	P49005	POLD2	1	1	10.04	10.04	10.04	60.7	9	10.039	2	1	1	0	-190.164	0.1	618.703	K302k	TMT18	302	(K)	kTQAASVEAVK	(M)
A0A087WWM0_K164k_1_1_164_164	0.490178	0.745791	0.207592	0.435018	1.09126	0.290662	-0.345897	0.108957	0.0810477	0.51208	-0.345897	0.108957	-1.99155	0.686487	0.40082	0.45537	0.28543	-0.18884	-0.00707	0.29984	0.53443	0.38056	0.5535	A0A087WWM0	TRAPPC3	A0A087WWM0_K164k_1_1_164_164_TRAPPC3	O43617	TRAPPC3	1	1	20.2	20.2	20.2	79	12	99	1	1	1	0	-190.17	-2.6	699.38	K164k	TMT18	158	(K)	FVQDTLkGDGVTEIR	(M)
A0A087WYV9_K74k_1_1_74_74	0.941523	0.546683	0.199068	0.036785	0.117276	0.652132	-0.05707	-0.381637	0.76335	0.222776	-0.05707	-0.381637	-0.311388	-1.32341	0.46147	0.05621	0.16513	0.40973	0.00099	0.10088	0.46519	-0.29677	-0.63052	A0A087WYV9	SYNJ2BP	A0A087WYV9_K74k_1_1_74_74_SYNJ2BP	A0A087WYV9	SYNJ2BP-COX16	1	2	25.95	25.95	25.95	86.6	17	99	1	1	1	0	-190.162	0.7	732.408	K74k	TMT18	65	(K)	ILSVNGQDLkNLLHQDAVDLFR	(N)
A0A087WZE9_K20k_1_1_20_20	0.575483	0.413215	0.265148	0.459843	0.856504	1.82742	0.606797	0.996187	0.139154	0.0148791	0.606797	0.996187	1.63963	3.10205	-0.812	0.20241	0.49484	0.99436	0.02018	0.6911	0.98421	1.02618	0.86342	A0A087WZE9	HMGN3	A0A087WZE9_K20k_1_1_20_20_HMGN3	A0A087WZE9	HMGN3	1	1	4.03	4.03	4.03	43.8	7	99	1	1	1	0	-190.165	-0.7	459.599	K20k	TMT18	18	(K)	VTkQEPTR	(R)
A0A087WZT3_K139k_1_1_139_139	0.921315	0.413215	0.161298	-0.0916983	0.15615	2.12873	-0.119237	-0.62523	0.697992	0.00743474	-0.119237	-0.62523	-0.402094	-3.57293	0.21122	0.30878	0.14275	0.17294	-0.57394	0.70604	-0.24297	-0.33613	-0.63384	A0A087WZT3	BOLA2B	A0A087WZT3_K139k_1_1_139_139_BOLA2B	Q9H3K6	BOLA2B	1	1	27.94	27.94	27.94	85	21	99	1	1	1	0	-190.158	1.6	741.99	K139k	TMT18	121	(R)	LVNACLAEELPHIHAFEQkTLTPDQWAR	(E)
A0A087X256_K1090k_1_1_1090_1090	0.917491	0.429714	-0.0738133	0.178983	0.163855	1.35141	-0.0861	0.419493	0.685717	0.0445234	-0.0861	0.419493	-0.419518	2.38655	-0.15052	-0.08551	0.14374	-0.32629	0.27864	-0.30294	0.2206	0.40087	0.54472	A0A087X256	WASHC4	A0A087X256_K1090k_1_1_1090_1090_WASHC4	A0A087X256	WASHC4	1	1	10.05	8.92	7.23	68.2	11	10.046	2	1	1	0	-190.16	1.7	614.087	K1090k	TMT18	1087	(R)	AVAkQQNVQSASQDEK	(L)
A0A087X256_K373k_1_1_373_373	0.937373	0.938199	-0.23848	-0.167183	0.124244	0.0610132	-0.0981	0.0444933	0.751201	0.868934	-0.0981	0.0444933	-0.328011	0.170468	0.03648	-0.50551	-0.09926	0.34371	-0.82936	-0.37694	-0.2594	0.33787	-0.51328	A0A087X256	WASHC4	A0A087X256_K373k_1_1_373_373_WASHC4	A0A087X256	WASHC4	1	1	14.56	14.56	14.56	71.1	9	99	1	1	1	0	-190.163	1	495.974	K373k	TMT18	368	(K)	IPAAAkLLDR	(K)
A0A087X256_K554k_1_1_554_554	0.883194	0.4355	0.468687	0.28665	0.219887	1.24933	-0.1191	-0.483173	0.602717	0.0563208	-0.1191	-0.483173	-0.541474	-2.23506	0.66848	0.61849	0.29774	0.43371	0.02464	0.76906	0.3736	0.03087	-0.26928	A0A087X256	WASHC4	A0A087X256_K554k_1_1_554_554_WASHC4	A0A087X256	WASHC4	1	1	20.54	20.54	20.54	81.8	18	99	1	1	1	0	-190.157	2.6	690.143	K554k	TMT18	535	(R)	LDVLSALVLAENTLNGPSTkQR	(R)
A0A087X256_K706k_1_1_706_706	0.941523	0.459771	0.42052	0.288983	0.117328	0.981607	-0.0554333	-0.318507	0.763259	0.104326	-0.0554333	-0.318507	-0.311513	-1.83529	0.49148	0.39949	0.45374	0.11271	0.40364	0.66206	0.2856	0.21087	-0.10728	A0A087X256	WASHC4	A0A087X256_K706k_1_1_706_706_WASHC4	A0A087X256	WASHC4	1	1	14.7	14.7	14.7	65.2	14	99	1	1	1	0	-190.153	5	747.095	K706k	TMT18	703	(K)	VGMkDLALFFSLNPIR	(F)
A0A087X256_K969k_1_1_969_969	0.845644	0.504269	-0.325147	-0.394017	0.282112	0.795451	-0.116767	-0.254507	0.522261	0.160158	-0.116767	-0.254507	-0.668664	-1.5505	-0.19752	-0.38451	-0.21826	-0.12029	-0.42536	-0.60494	-0.5604	-0.62513	-0.37828	A0A087X256	WASHC4	A0A087X256_K969k_1_1_969_969_WASHC4	A0A087X256	WASHC4	1	2	25.4	14.66	25.4	94	12	99	1	1	1	0	-190.166	-1.1	612.332	K969k	TMT18	960	(K)	EEGLAEETLkAAR	(H)
A0A087X2I1_K211k_1_1_211_211	0.553588	0.694568	0.731312	1.01518	0.911004	0.360248	-0.33369	0.234053	0.122743	0.436267	-0.33369	0.234053	-1.72238	0.820053	0.77486	0.71415	1.20546	0.32918	0.69417	0.67005	0.64932	1.05315	1.69416	A0A087X2I1	PSMC6	A0A087X2I1_K211k_1_1_211_211_PSMC6	A0A087X2I1	PSMC6	1	2	28.04	28.04	28.04	92.8	20	14.832	2	1	1	0	-190.146	6.1	751.422	K211k	TMT18	200	(R)	AVASQLDCNFLkVVSSSIVDK	(Y)
A0A087X2I1_K21k_1_1_21_21	0.95708	0.943177	0.353812	0.393017	0.086127	0.0558099	-0.0400233	0.0383867	0.820112	0.879407	-0.0400233	0.0383867	-0.234887	0.156714	0.60286	0.21515	0.30346	0.17018	0.43217	0.39905	0.09632	0.24415	0.89616	A0A087X2I1	PSMC6	A0A087X2I1_K21k_1_1_21_21_PSMC6	A0A087X2I1	PSMC6	1	2	9.08	9.08	9.08	62.1	7	99	1	1	1	0	-190.164	0.2	476.259	K21k	TMT18	20	(R)	DkALQDYR	(K)
A0A087X2I1_K288k_1_1_288_288	0.907156	0.761995	0.143978	0.157017	0.183135	0.266938	-0.152357	-0.12628	0.655941	0.540831	-0.152357	-0.12628	-0.462387	-0.639163	0.20786	-0.07685	0.52946	-0.68182	0.26217	0.62305	0.08432	0.17815	0.01916	A0A087X2I1	PSMC6	A0A087X2I1_K288k_1_1_288_288_PSMC6	A0A087X2I1	PSMC6	1	1	18.48	18.48	16.37	79.8	11	99	1	1	1	0	-190.167	-1.1	577.525	K288k	TMT18	287	(R)	VkMIMATNRPDTLDPALLRPGR	(L)
A0A087X2I1_K328k_1_1_328_328	0.472912	0.470379	-0.066355	0.324183	1.13968	0.920591	-0.40169	0.379387	0.0724977	0.120063	-0.40169	0.379387	-2.06304	1.74287	0.37186	-0.12085	0.15246	-0.17682	-0.09183	-0.53295	0.33932	0.34815	0.85416	A0A087X2I1	PSMC6	A0A087X2I1_K328k_1_1_328_328_PSMC6	A0A087X2I1	PSMC6	1	2	21.43	21.43	18.5	86.2	11	18.503	2	1	1	0	-190.163	0.6	536.088	K328k	TMT18	324	(R)	LDILkIHAGPITK	(H)
A0A087X2I1_K34k_1_1_34_34	0.398867	0.413215	0.446645	0.52685	1.39157	1.85475	0.35631	0.51672	0.0405912	0.0139718	0.35631	0.51672	2.43281	3.14401	0.16086	0.29115	0.35346	0.56718	0.71117	0.59605	0.86932	0.63215	0.85416	A0A087X2I1	PSMC6	A0A087X2I1_K34k_1_1_34_34_PSMC6	A0A087X2I1	PSMC6	1	2	19.52	19.52	19.52	84.6	9	99	1	1	1	0	-190.162	1.2	543.308	K34k	TMT18	30	(K)	LLEHkEIDGR	(L)
A0A087X2I1_K383k_1_1_383_383	0.835768	0.834316	0.255312	0.344017	0.299271	0.176555	-0.105023	0.0723867	0.502029	0.665955	-0.105023	0.0723867	-0.702461	0.44836	0.40386	0.37715	0.14246	0.21018	0.21417	0.18405	0.34632	0.40915	0.38516	A0A087X2I1	PSMC6	A0A087X2I1_K383k_1_1_383_383_PSMC6	A0A087X2I1	PSMC6	1	1	11.43	11.43	11.43	40.3	12	99	1	1	1	0	-190.164	0.1	582.046	K383k	TMT18	371	(R)	ADHDFVVQEDFMkAVR	(K)
A0A087X2I1_K397k_1_1_397_397	0.779087	0.619646	0.194145	0.40335	0.400262	0.480005	-0.15869	0.25972	0.397867	0.331127	-0.15869	0.25972	-0.892371	1.03553	0.22386	0.18815	0.40846	0.28918	0.22917	-0.17395	0.08932	0.47615	1.03416	A0A087X2I1	PSMC6	A0A087X2I1_K397k_1_1_397_397_PSMC6	A0A087X2I1	PSMC6	1	2	8.77	8.77	8.77	54.2	8	8.768	2	1	1	0	-190.163	0.5	638.712	K397k	TMT18	394	(K)	LESkLDYKPV	(-)
A0A087X2I1_K52k_1_1_52_52	0.807189	0.413215	0.259978	0.564183	0.348782	2.51537	0.12831	0.73672	0.447938	0.00305233	0.12831	0.73672	0.797342	4.20983	0.26386	0.21415	0.10946	0.36318	0.49217	0.11705	0.73632	0.91415	1.14716	A0A087X2I1	PSMC6	A0A087X2I1_K52k_1_1_52_52_PSMC6	A0A087X2I1	PSMC6	1	1	10	4.87	10	63.3	6	10.004	2	1	1	0	-190.161	1.9	587.674	K52k	TMT18	49	(K)	ELTkQYEK	(S)
A0A087X2I1_K62k_1_1_62_62	0.55351	0.975776	0.671312	0.478017	0.913435	0.0251933	0.40231	0.01572	0.122058	0.943641	0.40231	0.01572	1.72605	0.0729776	0.72386	0.32915	0.35746	0.40218	1.07117	1.14405	0.61232	0.13715	0.70816	A0A087X2I1	PSMC6	A0A087X2I1_K62k_1_1_62_62_PSMC6	A0A087X2I1	PSMC6	1	2	16.82	13.99	16.82	73.4	14	16.818	2	1	1	0	-190.187	-8.1	713.155	K62k	TMT18	57	(K)	SENDLkALQSVGQIVGEVLK	(Q)
A0A0A0MQS1_K230k_1_1_230_230	0.956432	0.801413	-0.120107	-0.141883	0.0877412	0.212821	-0.0596933	-0.103247	0.817069	0.612603	-0.0596933	-0.103247	-0.238944	-0.527132	-0.30434	0.02387	0.00969	-0.63611	-0.13758	0.32383	-0.43168	-0.20658	0.05774	A0A0A0MQS1	PYCR3	A0A0A0MQS1_K230k_1_1_230_230_PYCR3	Q53H96	PYCR3	1	1	17.13	17.13	17.13	60.4	18	99	1	1	1	0	-190.169	-1.5	603.942	K230k	TMT18	220	(R)	IAAQTLLGTAkMLLHEGQHPAQLR	(S)
A0A0A0MR39_K521k_1_1_521_521	0.55351	0.648937	0.335687	0.292523	0.911696	0.429784	0.33086	0.244533	0.122547	0.37172	0.33086	0.244533	1.72342	0.947055	0.14474	-0.07755	0.44358	0.27151	0.65277	0.57907	0.04904	0.90288	0.29245	A0A0A0MR39	MYEF2	A0A0A0MR39_K521k_1_1_521_521_MYEF2	A0A0A0MR39	MYEF2	1	1	10.02	10.02	10.02	58.8	9	99	1	1	1	0	-190.162	1.4	546.321	K521k	TMT18	518	(R)	IGSkGNQIFVR	(N)
A0A0A0MR51_K135k_1_1_135_135	0.694825	0.900634	-0.638328	-0.570367	0.566677	0.101508	-0.181923	-0.046	0.271221	0.791575	-0.181923	-0.046	-1.18051	-0.273392	-0.50625	-0.40391	-0.73194	-0.77065	-0.71081	-0.70641	-0.62529	-0.4997	-0.65511	A0A0A0MR51	FADS1	A0A0A0MR51_K135k_1_1_135_135_FADS1	A0A0A0MR51	FADS1	1	2	32.2	31.57	32.2	90.7	19	5.437	2	1	1	0	-190.155	2.7	690.784	K135k	TMT18	115	(R)	VISHYAGQDATDPFVAFHINkGLVK	(K)
A0A0A0MR51_K161k_1_1_161_161	0.401077	0.544841	-0.389995	-0.3212	1.3834	0.660119	-0.38859	-0.251	0.0413621	0.218716	-0.38859	-0.251	-2.42083	-1.33631	-0.16725	-0.11591	-0.30394	-0.66465	-0.70981	-0.37841	-0.16329	-0.5077	-0.66911	A0A0A0MR51	FADS1	A0A0A0MR51_K161k_1_1_161_161_FADS1	A0A0A0MR51	FADS1	1	3	35.19	32.9	33.49	98.4	20	2.981	2	1	1	0	-190.162	0.7	1115.6	K161k	TMT18	141	(K)	YMNSLLIGELSPEQPSFEPTkNK	(E)
A0A0A0MR51_K163k_1_1_163_163	0.508667	0.505364	-0.487828	-0.5617	1.03419	0.789493	0.633077	0.485333	0.0924298	0.16237	0.633077	0.485333	1.90692	1.54122	-1.27625	-0.88291	-0.25394	-0.77565	0.25819	0.00359	-0.19929	0.0423	-0.80011	A0A0A0MR51	FADS1	A0A0A0MR51_K163k_1_1_163_163_FADS1	A0A0A0MR51	FADS1	1	2	14.56	14.56	14.56	69	7	99	1	1	1	0	-190.165	-0.2	422.542	K163k	Hydrogen	162	(K)	NkELTDEFR	(E)
A0A0A0MR51_K285k_1_1_285_285	0.698088	0.979287	-0.122328	-0.0268667	0.556155	0.0214499	-0.179923	0.011	0.277872	0.95181	-0.179923	0.011	-1.16298	0.0623831	-0.20825	0.09209	0.01906	-0.14565	-0.29781	-0.19341	-0.19629	0.0033	0.12889	A0A0A0MR51	FADS1	A0A0A0MR51_K285k_1_1_285_285_FADS1	A0A0A0MR51	FADS1	1	1	13.91	9.52	13.91	65.8	9	13.907	2	1	1	0	-190.168	-1.6	650.604	K285k	TMT18	285	(R)	kDPDINMHPFFFALGK	(I)
A0A0A0MR51_K308k_1_1_308_308	0.896847	0.935182	-0.191828	-0.115367	0.19666	0.06476	-0.122257	0.0306667	0.635829	0.86147	-0.122257	0.0306667	-0.491875	0.180292	-0.30625	-0.12291	0.03706	0.09335	-0.04981	-0.80241	-0.09129	-0.1997	-0.00911	A0A0A0MR51	FADS1	A0A0A0MR51_K308k_1_1_308_308_FADS1	A0A0A0MR51	FADS1	1	2	15.42	12.26	17.04	81.1	9	4.218	2	1	1	0	-190.162	1.3	613.052	K308k	TMT18	301	(K)	ILSVELGkQK	(K)
A0A0A0MR51_K474k_1_1_474_474	0.160988	0.413215	-0.571828	-0.6032	2.64552	2.14881	-0.73759	-0.800333	0.00226195	0.00709882	-0.73759	-0.800333	-4.38144	-3.60502	-0.37325	-0.01791	-0.21794	-0.95465	-0.77381	-1.09341	-1.40229	-0.7147	-0.89311	A0A0A0MR51	FADS1	A0A0A0MR51_K474k_1_1_474_474_FADS1	A0A0A0MR51	FADS1	1	1	18.82	18.82	18.82	63.2	16	18.816	2	1	1	0	-190.166	-0.5	638.764	K474k	TMT18	467	(K)	HGIEYQSkPLLSAFADIIHSLK	(E)
A0A0A0MR51_K98k_1_1_98_98	0.977762	0.846424	-0.0776617	-0.1327	0.0445507	0.162927	0.01941	-0.0906667	0.902504	0.687183	0.01941	-0.0906667	0.12638	-0.417875	-0.01525	-0.03791	-0.20894	-0.11365	0.08019	-0.17041	-0.47529	0.2323	-0.29111	A0A0A0MR51	FADS1	A0A0A0MR51_K98k_1_1_98_98_FADS1	A0A0A0MR51	FADS1	1	2	10.56	10.56	10.56	62.9	7	99	1	1	1	0	-190.166	-1.2	558.975	K98k	TMT18	98	(R)	kVYNISEFTR	(R)
A0A0A0MRF6_K2905k_1_1_2905_2905	0.795113	0.607156	-0.350073	-0.297352	0.371838	0.506577	0.23302	0.338463	0.424778	0.311475	0.23302	0.338463	0.840323	1.0814	-0.54345	-0.44016	-0.41614	0.42244	-0.40099	-0.72214	0.28703	-0.89527	0.22388	A0A0A0MRF6	AKAP9	A0A0A0MRF6_K2905k_1_1_2905_2905_AKAP9	Q99996	AKAP9	1	1	21	17.98	21	74.6	12	99	1	1	1	0	-190.164	0	624.318	K2905k	TMT18	2904	(R)	SkEGSSIPELAHSDAYQTR	(E)
A0A0A0MRF6_K3699k_1_1_3699_3699	0.864708	0.666969	-0.207907	-0.0798517	0.249172	0.400507	-0.10598	0.15013	0.563414	0.397642	-0.10598	0.15013	-0.602296	0.894277	-0.29845	0.01284	-0.17914	-0.04156	-0.48299	-0.25814	0.10503	-0.08227	-0.03712	A0A0A0MRF6	AKAP9	A0A0A0MRF6_K3699k_1_1_3699_3699_AKAP9	Q99996	AKAP9	1	2	8.01	8.01	8.01	64.8	6	8.011	2	1	1	0	-190.173	-4.9	591.682	K3699k	TMT18	3693	(R)	AEAEVYkLK	(A)
A0A0A0MRI2_K121k_1_1_121_121	0.692808	0.445863	-0.00263333	0.0601383	0.572995	1.12202	0.194467	0.32001	0.267304	0.0755064	0.194467	0.32001	1.191	2.04575	-0.06639	-0.15296	-0.08025	0.29988	0.10782	-0.1239	0.10423	0.27452	0.28168	A0A0A0MRI2	SNX6	A0A0A0MRI2_K121k_1_1_121_121_SNX6	A0A0A0MRI2	SNX6	1	1	9.25	9.25	9.25	63.7	11	9.255	2	1	1	0	-190.166	-0.8	700.725	K121k	TMT18	119	(K)	LQkLGEGEGSMTK	(E)
A0A0A0MRI2_K131k_1_1_131_131	0.131789	0.429714	-0.571967	-0.897695	2.93245	1.50653	1.1358	0.484343	0.00116829	0.0311505	1.1358	0.484343	4.88313	2.61734	-1.40739	-1.01596	-0.99625	0.36188	-0.43218	0.0581	-0.79277	-0.63348	-0.54032	A0A0A0MRI2	SNX6	A0A0A0MRI2_K131k_1_1_131_131_SNX6	A0A0A0MRI2	SNX6	1	1	18.24	18.24	18.24	83.6	13	18.242	2	1	1	0	-190.158	2.5	789.08	K131k	TMT18	122	(K)	LGEGEGSMTkEEFTK	(M)
A0A0A0MRI2_K201k_1_1_201_201	0.954335	0.725155	-0.1198	-0.027695	0.0927489	0.319861	-0.0398667	0.144343	0.807702	0.478783	-0.0398667	0.144343	-0.251465	0.743425	-0.21539	-0.19096	0.10675	-0.11412	-0.08018	-0.2249	-0.22377	0.11252	0.24468	A0A0A0MRI2	SNX6	A0A0A0MRI2_K201k_1_1_201_201_SNX6	A0A0A0MRI2	SNX6	1	3	12.61	12.61	10.31	76	10	8.498	3	1	1	0	-190.17	-2.3	639.367	K201k	TMT18	194	(K)	EKLEDFFkNMVK	(S)
A0A0A0MRI2_K205k_1_1_205_205	0.784533	0.577049	-1.02463	-0.983362	0.39094	0.567661	0.2198	0.302343	0.4065	0.270607	0.2198	0.302343	0.87541	1.1847	-1.62439	-0.81696	-0.96225	-0.68412	-0.82118	-1.2389	-0.71977	-0.64748	-1.12932	A0A0A0MRI2	SNX6	A0A0A0MRI2_K205k_1_1_205_205_SNX6	A0A0A0MRI2	SNX6	1	2	17.79	17.79	17.79	79.1	14	17.786	2	1	1	0	-190.164	0.1	742.764	K205k	TMT18	202	(K)	NMVkSADGVIVSGVK	(D)
A0A0A0MRI2_K216k_1_1_216_216	0.681879	0.429714	0.2177	0.068805	0.596571	1.50989	-0.261533	-0.559323	0.25318	0.0309107	-0.261533	-0.559323	-1.22989	-2.62235	0.56861	0.43304	0.04375	0.07888	-0.20218	0.3841	-0.13277	-0.00948	-0.49032	A0A0A0MRI2	SNX6	A0A0A0MRI2_K216k_1_1_216_216_SNX6	A0A0A0MRI2	SNX6	1	2	31.85	31.85	31.85	92.4	19	99	1	1	1	0	-190.159	2	685.595	K216k	TMT18	206	(K)	SADGVIVSGVkDVDDFFEHER	(T)
A0A0A0MRI2_K281k_1_1_281_281	0.841518	0.429714	-0.510467	-1.01019	0.289122	1.38289	-0.118533	-1.11799	0.5139	0.0414109	-0.118533	-1.11799	-0.682531	-2.43328	-0.49339	-0.31796	-0.54225	-0.30112	-0.68218	-0.7259	-1.08077	-0.85248	-2.77432	A0A0A0MRI2	SNX6	A0A0A0MRI2_K281k_1_1_281_281_SNX6	A0A0A0MRI2	SNX6	1	2	12.77	12.77	12.48	69.1	8	12.48	2	1	1	0	-190.166	-0.7	699.074	K281k	TMT18	278	(K)	FFLkVSELFDK	(T)
A0A0A0MRI2_K319k_1_1_319_319	0.760952	0.583299	0.5647	0.406638	0.433688	0.553371	0.137133	-0.17899	0.368394	0.279659	0.137133	-0.17899	0.952371	-1.16078	0.45861	0.56704	0.46275	0.73188	0.57882	0.5891	0.29523	0.39152	0.26468	A0A0A0MRI2	SNX6	A0A0A0MRI2_K319k_1_1_319_319_SNX6	A0A0A0MRI2	SNX6	1	1	8.06	8.06	8.06	48.3	9	99	1	1	1	0	-190.162	1.1	571.315	K319k	TMT18	314	(R)	ESQAAkDLLYR	(R)
A0A0A0MRI2_K398k_1_1_398_398	0.998871	0.442856	-0.496633	-0.752195	0.00238475	1.14583	-0.00153333	-0.512657	0.994524	0.0714776	-0.00153333	-0.512657	-0.00707731	-2.08123	-0.23439	-0.48796	-0.76525	-0.20012	-0.83018	-0.4619	-0.85377	-0.71448	-1.45732	A0A0A0MRI2	SNX6	A0A0A0MRI2_K398k_1_1_398_398_SNX6	A0A0A0MRI2	SNX6	1	1	25.75	18.89	25.75	89.3	13	3.902	2	1	1	0	-190.15	6.1	583.102	K398k	TMT18	388	(K)	NLVELAELELkHAK	(G)
A0A0A0MRI2_K72k_1_1_72_72	0.674164	0.451883	-0.168467	-0.0913617	0.618098	1.04694	0.325467	0.479677	0.240936	0.0897563	0.325467	0.479677	1.26509	1.93353	-0.14939	-0.60996	-0.23425	0.29788	0.24082	-0.5559	0.07423	-0.22348	0.59468	A0A0A0MRI2	SNX6	A0A0A0MRI2_K72k_1_1_72_72_SNX6	A0A0A0MRI2	SNX6	1	1	21.4	21.4	21.4	86.9	13	99	1	1	1	0	-190.165	-0.4	724.057	K72k	TMT18	66	(K)	SSLPNFkQNEFSVVR	(Q)
A0A0A0MRM8_K1044k_1_1_1044_1044	0.909981	0.528114	0.473847	0.584317	0.179011	0.703074	0.07386	0.2948	0.6622	0.198119	0.07386	0.2948	0.453302	1.40515	0.46784	0.2743	0.56861	0.65787	0.52617	0.34829	0.38891	0.77136	1.03488	A0A0A0MRM8	MYO6	A0A0A0MRM8_K1044k_1_1_1044_1044_MYO6	Q9UM54	MYO6	1	3	16.28	16.28	16.28	84.3	12	10.471	2	1	1	0	-190.166	-0.8	660.069	K1044k	TMT18	1037	(R)	GPAVLATkAAAGTK	(K)
A0A0A0MRM8_K1109k_1_1_1109_1109	0.422928	0.901963	0.551847	0.366317	1.30493	0.0994547	0.429193	0.0581333	0.0495534	0.795326	0.429193	0.0581333	2.3058	0.268335	0.42484	0.2723	0.31461	0.42487	0.89117	0.98329	-0.03109	0.55836	0.65888	A0A0A0MRM8	MYO6	A0A0A0MRM8_K1109k_1_1_1109_1109_MYO6	Q9UM54	MYO6	1	2	32.43	32.43	32.43	92.1	17	99	1	1	1	0	-190.166	-0.6	848.787	K1109k	TMT18	1107	(R)	APkSVTDYAQQNPAAQIPAR	(Q)
A0A0A0MRM8_K993k_1_1_993_993	0.866581	0.915222	1.08785	1.05265	0.246393	0.0858546	0.119193	0.0488	0.567032	0.820626	0.119193	0.0488	0.5966	0.234425	1.31684	0.9543	0.81361	1.35387	1.21317	0.87529	0.97291	0.90936	1.34888	A0A0A0MRM8	MYO6	A0A0A0MRM8_K993k_1_1_993_993_MYO6	Q9UM54	MYO6	1	1	23.15	23.15	23.15	86.7	13	99	1	1	1	0	-190.164	-0.1	793.069	K993k	TMT18	992	(R)	QkEEESQQQAVLEQER	(R)
A0A0A0MSS8_K104k_1_1_104_104	0.819957	0.413215	0.0719767	0.378123	0.328883	2.13266	0.147387	0.75968	0.46894	0.00736791	0.147387	0.75968	0.759653	3.57919	-0.07541	-0.28928	0.35954	0.21833	0.08105	0.13763	0.5766	0.84744	0.84985	A0A0A0MSS8	AKR1C3	A0A0A0MSS8_K104k_1_1_104_104_AKR1C3	P42330	AKR1C3	1	1	11.24	6.83	10.51	65.8	7	2	2	1	1	0	-190.163	0.8	574.686	K104k	TMT18	97	(R)	PALENSLkK	(A)
A0A0A0MSS8_K39k_1_1_39_39	0.868222	0.449367	0.08931	-0.06421	0.243842	1.0629	-0.09328	-0.40032	0.570372	0.0865168	-0.09328	-0.40032	-0.591359	-1.95744	0.20659	0.16772	0.03354	-0.13367	0.20005	0.06163	-0.1824	0.01344	-0.62415	A0A0A0MSS8	AKR1C3	A0A0A0MSS8_K39k_1_1_39_39_AKR1C3	P42330	AKR1C3	1	1	7.24	7.24	7.24	46.6	11	99	1	1	1	0	-190.153	5.6	646.048	K39k	TMT18	34	(K)	ALEVTkLAIEAGFR	(H)
A0A0A0MTC1_K1128k_1_1_1128_1128	0.472058	0.565359	0.022485	0.099075	1.14146	0.597562	-0.35067	-0.19749	0.0722009	0.252603	-0.35067	-0.19749	-2.06567	-1.2343	0.21289	0.18636	0.19421	-0.26666	0.12863	-0.32052	0.10989	-0.15322	0.04432	A0A0A0MTC1	RNF213	A0A0A0MTC1_K1128k_1_1_1128_1128_RNF213	A0A0A0MTC1	RNF213	1	2	19.37	19.37	19.37	92	10	99	1	1	1	0	-190.164	-0.1	549.983	K1128k	TMT18	1119	(K)	ILANVTEDAkR	(L)
A0A0A0MTC1_K2047k_1_1_2047_2047	0.634429	0.900651	-1.04218	-0.740258	0.707978	0.101321	-0.503337	0.10051	0.195894	0.791916	-0.503337	0.10051	-1.40923	0.272932	-1.52311	-0.40664	-0.44179	-1.76666	-0.75537	-1.35952	-1.02011	-0.95522	-0.09468	A0A0A0MTC1	RNF213	A0A0A0MTC1_K2047k_1_1_2047_2047_RNF213	A0A0A0MTC1	RNF213	1	1	12.61	12.61	12.61	67.1	9	12.61	2	1	1	0	-190.163	0.5	582.026	K2047k	TMT18	2043	(R)	AGVGkSLYVK	(R)
A0A0A0MTC1_K2070k_1_1_2070_2070	0.390676	0.526988	0.166652	0.0687417	1.41952	0.705679	0.434997	0.239177	0.0380609	0.196934	0.434997	0.239177	2.47381	1.4093	0.09489	0.01736	-0.26479	0.59034	0.35463	0.20748	0.18689	0.14378	0.23432	A0A0A0MTC1	RNF213	A0A0A0MTC1_K2070k_1_1_2070_2070_RNF213	A0A0A0MTC1	RNF213	1	2	12.92	10.92	12.92	83.5	7	99	1	1	1	0	-190.163	0.7	453.62	K2070k	TMT18	2066	(K)	NVPLkTIR	(L)
A0A0A0MTC1_K2185k_1_1_2185_2185	0.498031	0.730253	-0.0258483	0.0719083	1.06201	0.310496	-0.350003	-0.15449	0.086694	0.48922	-0.350003	-0.15449	-1.94823	-0.725311	0.28889	-0.12164	0.28021	-0.29266	-0.01337	-0.29652	0.12289	-0.33122	0.19232	A0A0A0MTC1	RNF213	A0A0A0MTC1_K2185k_1_1_2185_2185_RNF213	A0A0A0MTC1	RNF213	1	1	19.86	19.86	19.86	82.1	13	99	1	1	1	0	-190.169	-2	633.844	K2185k	TMT18	2179	(K)	VTCRPPkEVIDMELSALR	(S)
A0A0A0MTC1_K2480k_1_1_2480_2480	0.686903	0.429714	-0.138015	-0.313258	0.58423	1.4603	-0.210337	-0.560823	0.260477	0.03465	-0.210337	-0.560823	-1.20958	-2.5484	0.02289	-0.25664	0.13521	-0.21566	-0.42337	-0.09052	-0.45911	-0.34522	-0.97668	A0A0A0MTC1	RNF213	A0A0A0MTC1_K2480k_1_1_2480_2480_RNF213	A0A0A0MTC1	RNF213	1	1	9.78	9.78	9.78	68	8	99	1	1	1	0	-190.166	-1.1	508.313	K2480k	TMT18	2478	(R)	LIkFLSDLR	(R)
A0A0A0MTC1_K2496k_1_1_2496_2496	0.930785	0.534723	-0.00468167	0.0822417	0.136816	0.683553	0.06033	0.234177	0.729767	0.207227	0.06033	0.234177	0.35759	1.37398	-0.06111	-0.08064	0.03721	0.01434	0.26363	-0.20152	0.41589	0.07778	0.10432	A0A0A0MTC1	RNF213	A0A0A0MTC1_K2496k_1_1_2496_2496_RNF213	A0A0A0MTC1	RNF213	1	1	14	14	14	78.1	9	6.834	2	1	1	0	-190.164	0	647.054	K2496k	TMT18	2488	(R)	GGTNADTIkLVK	(V)
A0A0A0MTC1_K2793k_1_1_2793_2793	0.994666	0.55716	-0.684348	-1.32976	0.0111975	0.615643	0.00633	-1.28449	0.974546	0.242302	0.00633	-1.28449	0.032903	-1.26401	-0.39311	-0.74664	-0.92279	-0.48266	-0.86937	-0.69152	-1.22011	-0.00722	-4.68868	A0A0A0MTC1	RNF213	A0A0A0MTC1_K2793k_1_1_2793_2793_RNF213	A0A0A0MTC1	RNF213	1	1	8.71	7.35	8.8	61	7	8.709	2	1	1	0	-190.159	3.3	565.367	K2793k	TMT18	2790	(K)	TIAkNLALK	(E)
A0A0A0MTC1_K2828k_1_1_2828_2828	0.561967	0.413215	0.313652	0.184575	0.890372	1.75269	-0.327003	-0.585157	0.128715	0.0176728	-0.327003	-0.585157	-1.69114	-2.98792	0.63189	0.47636	0.32321	-0.15466	0.16463	0.44048	0.04089	0.04978	-0.41468	A0A0A0MTC1	RNF213	A0A0A0MTC1_K2828k_1_1_2828_2828_RNF213	A0A0A0MTC1	RNF213	1	1	19.47	19.47	19.47	80.2	17	99	1	1	1	0	-190.158	2.3	915.154	K2828k	TMT18	2825	(K)	SLAkTIVADAMQGPAAYSDLFR	(S)
A0A0A0MTC1_K3017k_1_1_3017_3017	0.475949	0.489191	-0.232182	-0.457592	1.13124	0.850258	-0.345337	-0.796157	0.0739193	0.14117	-0.345337	-0.796157	-2.05061	-1.63529	0.06489	-0.07964	-0.16379	-0.51766	-0.16237	-0.53452	-0.36811	-0.06122	-2.13768	A0A0A0MTC1	RNF213	A0A0A0MTC1_K3017k_1_1_3017_3017_RNF213	A0A0A0MTC1	RNF213	1	1	16.2	16.2	16.2	73.4	10	99	1	1	1	0	-190.165	-0.6	528.626	K3017k	TMT18	3011	(K)	MVFAAAkASNR	(K)
A0A0A0MTC1_K3039k_1_1_3039_3039	0.819368	0.435829	0.155985	-0.00609167	0.331647	1.2222	-0.142337	-0.46649	0.465965	0.0599521	-0.142337	-0.46649	-0.764923	-2.19477	0.21889	0.33436	0.12821	-0.17066	0.02263	0.40248	0.02289	-0.10122	-0.63968	A0A0A0MTC1	RNF213	A0A0A0MTC1_K3039k_1_1_3039_3039_RNF213	A0A0A0MTC1	RNF213	1	1	20.08	16.64	16.1	85.1	15	17.967	2	1	1	0	-190.157	2.2	786.184	K3039k	TMT18	3035	(R)	NFSGkDDIQALDIFLANLPEAK	(C)
A0A0A0MTC1_K3231k_1_1_3231_3231	0.287001	0.413215	-0.098515	-0.339258	1.82698	3.19371	-0.490003	-0.97149	0.0148943	0.000640159	-0.490003	-0.97149	-3.07794	-5.44853	0.13889	0.22636	0.07421	-0.54566	-0.29437	-0.19052	-1.05811	-0.80322	-0.61368	A0A0A0MTC1	RNF213	A0A0A0MTC1_K3231k_1_1_3231_3231_RNF213	A0A0A0MTC1	RNF213	1	1	16.31	16.31	16.31	69	11	4.113	2	1	1	0	-190.161	1.1	628.108	K3231k	TMT18	3221	(K)	HYLDINTVLEkWQK	(S)
A0A0A0MTC1_K4015k_1_1_4015_4015	0.719945	0.519653	-0.343182	-0.346425	0.51124	0.73038	-0.25467	-0.261157	0.308149	0.186046	-0.25467	-0.261157	-1.08724	-1.44848	-0.40811	-0.25864	0.01921	-0.31466	-0.15637	-0.94052	-0.50011	-0.35422	-0.57668	A0A0A0MTC1	RNF213	A0A0A0MTC1_K4015k_1_1_4015_4015_RNF213	A0A0A0MTC1	RNF213	1	1	25.61	25.61	25.61	87.6	14	99	1	1	1	0	-190.165	-0.5	559.534	K4015k	TMT18	4010	(R)	ENSDVkTHGPFEAVMR	(T)
A0A0A0MTC1_K4036k_1_1_4036_4036	0.954335	0.623931	-0.436515	-0.258925	0.0925284	0.470822	-0.09067	0.26451	0.808112	0.338204	-0.09067	0.26451	-0.250916	1.01953	-0.27811	-0.20164	-0.69379	-1.35266	-0.24937	0.15648	0.37089	-0.27622	-0.47468	A0A0A0MTC1	RNF213	A0A0A0MTC1_K4036k_1_1_4036_4036_RNF213	A0A0A0MTC1	RNF213	1	1	12.04	12.04	12.04	58.6	8	99	1	1	1	0	-190.164	0.2	470.934	K4036k	TMT18	4032	(K)	ETASkTLSR	(F)
A0A0A0MTC1_K4361k_1_1_4361_4361	0.937802	0.898637	-0.634015	-0.726092	0.122684	0.104073	0.0836633	-0.10049	0.753903	0.786914	0.0836633	-0.10049	0.324305	-0.279685	-0.25511	-0.50164	-1.27079	-0.48666	-0.67837	-0.61152	-0.16011	-0.82822	-1.34068	A0A0A0MTC1	RNF213	A0A0A0MTC1_K4361k_1_1_4361_4361_RNF213	A0A0A0MTC1	RNF213	1	2	8.4	8.4	8.4	66.1	8	99	1	1	1	0	-190.163	1	487.622	K4361k	TMT18	4358	(K)	DVVkQQGLR	(Q)
A0A0A0MTC1_K4765k_1_1_4765_4765	0.819957	0.499183	0.382818	0.149742	0.328944	0.812332	0.15733	-0.308823	0.468874	0.154052	0.15733	-0.308823	0.759771	-1.57671	0.57889	0.30936	0.02421	0.48534	0.18763	0.71148	0.09889	0.04078	-0.15368	A0A0A0MTC1	RNF213	A0A0A0MTC1_K4765k_1_1_4765_4765_RNF213	A0A0A0MTC1	RNF213	1	1	17.9	17.9	17.9	73.9	16	99	1	1	1	0	-190.134	10.1	738.929	K4765k	TMT18	4758	(R)	ISSNPVAkIIYGDPVTFLPHLPR	(K)
A0A0A0MTC1_K4823k_1_1_4823_4823	0.796415	0.519653	0.333985	-0.0702583	0.370085	0.733965	0.17233	-0.636157	0.426496	0.184517	0.17233	-0.636157	0.837079	-1.45414	0.05189	0.21236	0.47921	0.69334	0.08263	0.48448	0.10389	0.24378	-1.51268	A0A0A0MTC1	RNF213	A0A0A0MTC1_K4823k_1_1_4823_4823_RNF213	A0A0A0MTC1	RNF213	1	2	26.83	26.83	26.83	84.1	13	99	1	1	1	0	-190.167	-1.3	575.082	K4823k	TMT18	4814	(R)	VPILWHFLQkEAELR	(L)
A0A0A0MTC1_K4831k_1_1_4831_4831	0.956432	0.429714	0.312652	0.098575	0.0891577	1.33465	-0.0430033	-0.471157	0.814409	0.0462752	-0.0430033	-0.471157	-0.242496	-2.36167	0.33989	0.35936	0.30321	-0.01266	0.36363	0.52248	0.06089	0.03378	-0.50568	A0A0A0MTC1	RNF213	A0A0A0MTC1_K4831k_1_1_4831_4831_RNF213	A0A0A0MTC1	RNF213	1	1	16.08	16.08	16.08	72.8	10	99	1	1	1	0	-190.166	-0.6	653.409	K4831k	TMT18	4829	(R)	LVkFLPEILALQR	(D)
A0A0A0MTC1_K5023k_1_1_5023_5023	0.95731	0.518131	-0.0246817	-0.428758	0.0853429	0.741097	0.0569967	-0.751157	0.821594	0.181511	0.0569967	-0.751157	0.232912	-1.46539	-0.37711	0.24536	-0.02779	-0.40466	0.04363	0.37248	-0.01411	-0.27422	-2.12468	A0A0A0MTC1	RNF213	A0A0A0MTC1_K5023k_1_1_5023_5023_RNF213	A0A0A0MTC1	RNF213	1	2	21.4	21.4	21.4	74.5	11	99	1	1	1	0	-190.161	1.7	593.368	K5023k	TMT18	5020	(R)	LSLkGIPTLVYR	(H)
A0A0A0MTC1_K558k_1_1_558_558	0.985558	0.727948	-0.0668483	-0.153925	0.0308664	0.315879	0.01333	-0.160823	0.931394	0.483194	0.01333	-0.160823	0.0887969	-0.735739	-0.14011	-0.05264	-0.02779	-0.00466	0.03963	-0.21552	-0.09611	-0.66722	0.06032	A0A0A0MTC1	RNF213	A0A0A0MTC1_K558k_1_1_558_558_RNF213	A0A0A0MTC1	RNF213	1	2	14.07	14.07	14.07	63.4	11	99	1	1	1	0	-190.167	-1.3	482.517	K558k	TMT18	556	(R)	LQkVMNHITDGPR	(K)
A0A0B4J1V9_K841k_1_1_841_841	0.941523	0.491353	0.426133	0.256972	0.116471	0.845195	0.0628267	-0.275497	0.764766	0.142825	0.0628267	-0.275497	0.309457	-1.62749	0.3976	0.58259	0.20397	0.41411	0.16528	0.79325	0.09561	0.15833	0.10373	A0A0B4J1V9	HELLS	A0A0B4J1V9_K841k_1_1_841_841_HELLS	Q9NRZ9	HELLS	1	1	7.13	7.13	7.13	51.1	10	99	1	1	1	0	-190.163	0.7	649.708	K841k	TMT18	837	(K)	VISDkDLELLLDR	(S)
A0A0B4J2F2_K35k_1_1_35_35	0.966963	0.429714	-0.578652	-0.919842	0.0639852	1.29934	0.0717033	-0.610677	0.863008	0.0501951	0.0717033	-0.610677	0.1781	-2.30927	-0.96263	-0.38679	-0.49409	-0.1819	0.10167	-1.54817	-0.9452	-1.00656	-1.72378	A0A0B4J2F2	SIK1B	A0A0B4J2F2_K35k_1_1_35_35_SIK1B	A0A0B4J2F2	SIK1B	1	1	7.74	7.74	7.74	44.1	10	-2	2	1	1	0	-190.164	0	619.38	K35k	TMT18	32	(R)	TLGkGNFAVVK	(L)
A0A0B4J2F2_K42k_1_1_42_42	0.977762	0.807428	0.397515	0.345325	0.044424	0.205643	0.0207033	-0.0836767	0.902768	0.622811	0.0207033	-0.0836767	0.126037	-0.511797	0.50037	0.42921	0.23191	0.2261	0.56967	0.42783	0.2848	0.39044	0.23522	A0A0B4J2F2	SIK1B	A0A0B4J2F2_K42k_1_1_42_42_SIK1B	A0A0B4J2F2	SIK1B	1	1	10.04	10.04	10.04	60.4	9	99	1	1	1	0	-190.163	0.5	498.302	K42k	TMT18	36	(K)	GNFAVVkLAR	(H)
A0A0B4J2F2_K56k_1_1_56_56	0.691931	0.55098	-0.588152	-0.170675	0.574571	0.632396	-0.539963	0.29499	0.266335	0.233133	-0.539963	0.29499	-1.19361	1.29138	-0.60963	-0.08279	-0.26209	-0.1329	-0.40533	-2.03617	-0.3932	0.20344	0.12022	A0A0B4J2F2	SIK1B	A0A0B4J2F2_K56k_1_1_56_56_SIK1B	A0A0B4J2F2	SIK1B	1	1	8.89	8.89	8.89	65.5	9	8.894	2	1	1	0	-190.165	-0.2	617.723	K56k	TMT18	51	(K)	TQVAIkIIDK	(T)
A0A0C4DFL7_K127k_1_1_127_127	0.961675	0.663979	0.375518	0.25625	0.0747483	0.40505	0.0379233	-0.200613	0.841883	0.393505	0.0379233	-0.200613	0.205972	-0.902529	0.49609	0.39325	0.18033	0.41136	0.13084	0.64124	0.53896	0.11872	-0.18985	A0A0C4DFL7	CYP51A1	A0A0C4DFL7_K127k_1_1_127_127_CYP51A1	A0A0C4DFL7	CYP51A1	1	1	39.05	39.05	39.05	99.3	26	99	1	1	1	0	-190.13	9.2	939.732	K127k	TMT18	110	(K)	TFTYLLGSDAAALLFNSkNEDLNAEDVYSR	(L)
A0A0C4DFL7_K147k_1_1_147_147	0.91997	0.459712	-0.383315	-0.582583	0.159212	0.996251	0.0702567	-0.32828	0.693087	0.100867	0.0702567	-0.32828	0.40904	-1.85737	-0.41591	-0.28375	-0.55567	-0.55164	-0.12416	-0.36876	-0.75504	-0.92628	-0.55885	A0A0C4DFL7	CYP51A1	A0A0C4DFL7_K147k_1_1_147_147_CYP51A1	A0A0C4DFL7	CYP51A1	1	2	24.56	24.56	24.56	85.2	18	24.558	2	1	1	0	-190.173	-2.5	649.167	K147k	TMT18	140	(R)	LTTPVFGkGVAYDVPNPVFLEQK	(K)
A0A0C4DFL7_K162k_1_0_162_163	0.61907	0.898229	-0.894982	-0.687083	0.746494	0.10482	-0.361077	0.05472	0.179269	0.78556	-0.361077	0.05472	-1.46979	0.281515	-0.80791	-0.46575	-0.86967	-0.72864	-0.91016	-1.58776	-0.89304	-0.59628	-0.48985	A0A0C4DFL7	CYP51A1	A0A0C4DFL7_K162k_1_0_162_163_CYP51A1	A0A0C4DFL7	CYP51A1	1	2	26.43	22.81	25.27	92.4	13	0.732	2	1	0	1	-190.164	0	842.812	K162k	TMT18	148	(K)	GVAYDVPNPVFLEQkK	(M)
A0A0C4DFL7_K186k_1_1_186_186	0.436054	0.820939	-0.765482	-0.572583	1.26785	0.191929	-0.478743	-0.0929467	0.0539702	0.642792	-0.478743	-0.0929467	-2.25142	-0.482154	-0.71091	-0.43575	-0.43167	-0.64664	-0.98816	-1.37976	-0.37204	-0.61628	-0.86885	A0A0C4DFL7	CYP51A1	A0A0C4DFL7_K186k_1_1_186_186_CYP51A1	A0A0C4DFL7	CYP51A1	1	1	24.35	24.35	24.35	84.4	13	24.35	2	1	1	0	-190.17	-2.3	843.418	K186k	TMT18	184	(K)	ETkEYFESWGESGEK	(N)
A0A0C4DFL7_K442k_1_1_442_442	0.912337	0.898321	0.0208517	0.0925833	0.17661	0.104668	-0.0867433	0.05672	0.665871	0.785836	-0.0867433	0.05672	-0.447992	0.281143	0.32509	-0.18475	0.05233	-0.27564	0.10684	0.10124	0.35996	0.01972	-0.01685	A0A0C4DFL7	CYP51A1	A0A0C4DFL7_K442k_1_1_442_442_CYP51A1	A0A0C4DFL7	CYP51A1	1	1	31.56	31.56	31.56	94.5	18	99	1	1	1	0	-190.169	-1.7	902.458	K442k	TMT18	432	(R)	YLQDNPASGEkFAYVPFGAGR	(H)
A0A0C4DG17_K11k_1_1_11_11	0.705468	0.459712	-0.508865	-0.787193	0.538606	0.996466	-0.31497	-0.871627	0.28933	0.100817	-0.31497	-0.871627	-1.13357	-1.85769	-0.24782	-0.10452	-0.7018	-1.05625	-0.85055	-0.09225	-0.22539	-1.15081	-2.29282	A0A0C4DG17	RPSA	A0A0C4DG17_K11k_1_1_11_11_RPSA	A0A0C4DG17	RPSA	1	3	24.92	23.2	23.1	93.5	14	12.981	2	1	1	0	-174.173	-1.9	751.064	M10m K11k	Acetyl	2	(M)	SGALDVLQmkEEDVLK	(F)
A0A0C4DG17_K217k_1_1_217_217	0.34103	0.467943	-0.759032	-0.659193	1.61408	0.931854	-0.580637	-0.38096	0.0243176	0.116989	-0.580637	-0.38096	-2.76029	-1.75998	-0.11782	-0.68452	-0.6038	-1.29925	-1.04055	-0.80825	-1.05139	-0.60681	-0.89082	A0A0C4DG17	RPSA	A0A0C4DG17_K217k_1_1_217_217_RPSA	A0A0C4DG17	RPSA	1	1	30.87	30.87	30.87	86.4	21	9.705	2	1	1	0	-190.17	-1.4	861.024	K217k	TMT18	197	(R)	EHPWEVMPDLYFYRDPEEIEkEEQAAAEK	(A)
A0A0C4DG17_K225k_1_1_225_225	0.701627	0.618221	-1.4192	-1.23436	0.546426	0.484482	-0.710303	-0.340627	0.284168	0.327732	-0.710303	-0.340627	-1.14671	-1.0433	-1.55682	-0.76552	-0.8698	-0.94825	-0.95255	-3.42225	-0.82339	-1.45081	-1.93982	A0A0C4DG17	RPSA	A0A0C4DG17_K225k_1_1_225_225_RPSA	A0A0C4DG17	RPSA	1	2	21.04	21.04	21.04	86.7	11	9.699	2	1	1	0	-190.156	4.2	666.38	K225k	TMT18	218	(K)	EEQAAAEkAVTK	(E)
A0A0C4DG17_K42k_1_1_42_42	0.829769	0.749366	-0.618532	-0.432527	0.310868	0.286185	-0.202303	0.169707	0.488801	0.517386	-0.202303	0.169707	-0.725024	0.677632	-0.70982	-0.48352	-0.3588	-0.53125	-0.26555	-1.36225	-0.77239	0.13219	-0.40282	A0A0C4DG17	RPSA	A0A0C4DG17_K42k_1_1_42_42_RPSA	A0A0C4DG17	RPSA	1	1	14.17	14.17	14.17	65.6	9	14.167	2	1	1	0	-190.167	-1.3	662.733	K42k	TMT18	42	(R)	kSDGIYIINLK	(R)
A0A0C4DG17_K52k_1_1_52_52	0.749855	0.727221	0.204802	0.218807	0.455468	0.317415	-0.155637	-0.127627	0.350374	0.481487	-0.155637	-0.127627	-0.990826	-0.738707	0.45118	0.18148	0.2152	0.08875	0.25745	0.03475	-0.01739	0.22719	0.25518	A0A0C4DG17	RPSA	A0A0C4DG17_K52k_1_1_52_52_RPSA	A0A0C4DG17	RPSA	1	3	13.44	13.44	13.44	84.4	9	13.435	2	1	1	0	-190.162	1	536.328	K52k	TMT18	42	(R)	KSDGIYIINLkR	(T)
A0A0C4DG17_K57k_1_1_57_57	0.767829	0.565501	-0.0706983	-0.34636	0.418541	0.596064	-0.188637	-0.73996	0.381469	0.253476	-0.188637	-0.73996	-0.925336	-1.23182	0.18218	-0.34352	0.2322	-0.20325	0.04145	-0.33325	0.21561	-0.06481	-2.29982	A0A0C4DG17	RPSA	A0A0C4DG17_K57k_1_1_57_57_RPSA	A0A0C4DG17	RPSA	1	2	14.05	14.05	14.05	70.3	9	99	1	1	1	0	-190.164	0	540.325	K57k	TMT18	54	(R)	TWEkLLLAAR	(A)
A0A0C4DG17_K94k_1_1_94_94	0.364498	0.453715	-0.428532	-0.40436	1.51202	1.0338	0.710363	0.758707	0.0307593	0.0925125	0.710363	0.758707	2.60971	1.91382	-0.35282	-0.62152	-1.3768	-0.04925	0.14645	-0.31725	-0.80939	0.59919	0.13518	A0A0C4DG17	RPSA	A0A0C4DG17_K94k_1_1_94_94_RPSA	A0A0C4DG17	RPSA	1	1	18.43	18.43	18.43	73.3	14	99	1	1	1	0	-190.171	-3.6	678.397	K94k	TMT18	91	(R)	AVLkFAAATGATPIAGR	(F)
A0A0C4DGU3_K132k_1_1_132_132	0.917356	0.928376	0.0701433	0.003765	0.164172	0.0706602	0.0999667	-0.03279	0.685217	0.849845	0.0999667	-0.03279	0.42023	-0.195631	-0.09915	0.09855	0.06108	-0.31833	0.06687	0.61184	-0.1334	-0.06052	0.15603	A0A0C4DGU3	HM13	A0A0C4DGU3_K132k_1_1_132_132_HM13	Q8TCT9-2	HM13	1	1	9.71	9.71	9.71	49.6	11	99	1	1	1	0	-190.163	0.7	504.29	K132k	TMT18	123	(R)	SEGISLQHLkQLSR	(E)
A0A0D2X7Z3_K496k_1_1_496_496	0.831973	0.823738	0.429875	0.544047	0.307308	0.188883	-0.11973	0.108613	0.492825	0.647316	-0.11973	0.108613	-0.71812	0.475507	0.49876	0.27432	0.69614	0.36395	0.47074	0.27534	0.29626	0.49813	1.00067	A0A0D2X7Z3	CRY2	A0A0D2X7Z3_K496k_1_1_496_496_CRY2	A0A0D2X7Z3	CRY2	1	1	20.7	20.7	20.7	88.4	14	3.969	2	1	1	0	-190.154	3.6	910.833	K496k	TMT18	483	(R)	YIYEPWNAPESIQkAAK	(C)
A0A0D9SGF6_K1193k_1_1_1193_1193	0.290893	0.561845	0.289178	0.110058	1.81631	0.605804	0.623777	0.265537	0.0152647	0.247854	0.623777	0.265537	3.06188	1.24787	-0.07506	0.27304	-0.26611	0.31344	0.71643	0.77333	0.51388	0.18162	0.03298	A0A0D9SGF6	SPTAN1	A0A0D9SGF6_K1193k_1_1_1193_1193_SPTAN1	Q13813-2	SPTAN1	1	1	8.54	8.54	8.54	62.8	8	99	1	1	1	0	-190.166	-1.1	474.598	K1193k	TMT18	1188	(K)	TASPWkSAR	(L)
A0A0G2JH66_K142k_1_1_142_142	0.912195	0.77556	-0.0889617	-0.0548583	0.176909	0.247464	0.0858033	0.15401	0.665412	0.565634	0.0858033	0.15401	0.448655	0.599539	-0.19513	0.09276	-0.29322	-0.26643	-0.11166	0.23991	-0.11478	-0.36053	0.54175	A0A0G2JH66	HLA	A0A0G2JH66_K142k_1_1_142_142_HLA	D0EV57	HLA-F	1	1	5.21	5.21	5.21	41.6	12	99	1	1	1	0	-190.166	-0.7	563.278	K142k	TMT18	133	(R)	GYHQHAYDGkDYISLNEDLR	(S)
A0A0J9YXJ0_K148k_1_1_148_148	0.216013	0.466723	-0.657785	-0.444853	2.19733	0.939328	-0.88499	-0.459127	0.00634849	0.114993	-0.88499	-0.459127	-3.64811	-1.77133	0.18388	-0.67179	-0.15796	-1.19826	-0.82654	-1.27604	-0.96216	-0.39898	-0.66211	A0A0J9YXJ0	CELF2	A0A0J9YXJ0_K148k_1_1_148_148_CELF2	A0A0J9YXJ0	CELF2	1	2	14.72	14.72	14.72	84.1	8	1.817	2	1	1	0	-190.164	0.1	582.36	K148k	TMT18	141	(K)	LFIGMVSkK	(C)
A0A0J9YXJ0_K221k_1_1_221_221	0.841978	0.413215	0.197048	0.38048	0.287839	1.67765	0.103343	0.470207	0.51542	0.0210064	0.103343	0.470207	0.68	2.87416	0.00388	0.22221	0.21004	0.13374	0.28346	0.32896	0.56584	0.54602	0.73489	A0A0J9YXJ0	CELF2	A0A0J9YXJ0_K221k_1_1_221_221_CELF2	A0A0J9YXJ0	CELF2	1	1	5.32	3.16	5.32	53.2	6	5.324	2	1	1	0	-190.168	-2.3	558.981	K221k	TMT18	216	(K)	FADTQkDK	(E)
A0A0J9YXJ0_K483k_1_1_483_483	0.906358	0.698487	0.146882	0.183147	0.184431	0.354812	0.0916767	0.164207	0.653987	0.441762	0.0916767	0.164207	0.465233	0.809872	-0.01812	0.00321	0.31804	0.28374	0.42946	-0.13504	0.01084	0.22902	0.55589	A0A0J9YXJ0	CELF2	A0A0J9YXJ0_K483k_1_1_483_483_CELF2	A0A0J9YXJ0	CELF2	1	2	13.46	13.46	13.46	79.4	10	13.461	2	1	1	0	-190.166	-0.9	672.397	K483k	TMT18	479	(K)	VFIDkQTNLSK	(C)
A0A0J9YXJ0_K61k_1_1_61_61	0.935251	0.686649	-0.681785	-0.64402	0.12814	0.372342	0.0923433	0.167873	0.744493	0.424285	0.0923433	0.167873	0.337234	0.842564	-0.94212	-0.74479	-0.49696	-0.02226	-0.84454	-1.04004	-0.53916	-0.34198	-0.79911	A0A0J9YXJ0	CELF2	A0A0J9YXJ0_K61k_1_1_61_61_CELF2	A0A0J9YXJ0	CELF2	1	1	6.92	3.56	4.13	56.9	6	6.919	2	1	1	0	-190.173	-5.2	576.994	K61k	TMT18	57	(R)	SWSEkELK	(E)
A0A0J9YXJ0_K64k_1_1_64_64	0.934814	0.632803	0.262048	0.20898	0.129419	0.456403	-0.0533233	-0.15946	0.742302	0.349621	-0.0533233	-0.15946	-0.340251	-0.994253	0.44388	0.19421	0.22804	0.09374	0.27446	0.33796	0.09084	0.16302	0.13389	A0A0J9YXJ0	CELF2	A0A0J9YXJ0_K64k_1_1_64_64_CELF2	A0A0J9YXJ0	CELF2	1	1	18.72	14.95	14.28	72.5	15	99	1	1	1	0	-190.164	-0.1	900.496	K64k	TMT18	62	(K)	ELkELFEPYGAVYQINVLR	(D)
A0A0R4J2F2_K271k_1_1_271_271	0.89432	0.61641	-0.133783	-0.0944633	0.200003	0.488362	0.103567	0.182207	0.630952	0.324817	0.103567	0.182207	0.499094	1.05002	-0.2371	0.03913	-0.35873	0.29213	-0.24627	-0.29186	-0.07691	0.03131	0.03552	A0A0R4J2F2	CLDND1	A0A0R4J2F2_K271k_1_1_271_271_CLDND1	A0A0R4J2F2	CLDND1	1	1	13.32	13.32	13.32	71.1	8	99	1	1	1	0	-190.162	1.2	531.62	K271k	TMT18	266	(K)	EYTLMkAYR	(V)
A0A0U1RRB6_K466k_1_1_466_466	0.845644	0.707567	0.361645	0.233095	0.281686	0.342893	0.104503	-0.152597	0.522774	0.454053	0.104503	-0.152597	0.667818	-0.787409	0.43788	0.23228	0.25802	0.32971	0.58285	0.32913	0.33389	0.29976	-0.16326	A0A0U1RRB6	EXOC6B	A0A0U1RRB6_K466k_1_1_466_466_EXOC6B	A0A0U1RRB6	EXOC6B	1	1	17.52	17.52	17.52	69.7	16	1.521	2	1	1	0	-190.172	-2.4	792.16	K466k	TMT18	447	(R)	NILDSDNYSPIPVTSEEMYkK	(V)
A0A0U1RRB6_K528k_1_1_528_528	0.391919	0.828374	-0.184688	-0.439072	1.41586	0.183258	0.61117	0.102403	0.0383828	0.655756	0.61117	0.102403	2.46844	0.463168	-0.84812	-0.30072	-0.32198	0.55071	-0.24715	0.05913	-0.33111	-0.17524	-0.65726	A0A0U1RRB6	EXOC6B	A0A0U1RRB6_K528k_1_1_528_528_EXOC6B	A0A0U1RRB6	EXOC6B	1	1	15.48	15.48	15.48	69.4	8	99	1	1	1	0	-190.167	-1.8	488.633	K528k	TMT18	528	(R)	kSTNLLLTR	(T)
A0A0U1RRB6_K547k_1_1_547_547	0.872359	0.52357	0.224812	0.0597617	0.236823	0.715092	0.08617	-0.24393	0.579665	0.192712	0.08617	-0.24393	0.576869	-1.42426	0.17088	0.07328	0.30102	0.28871	0.17185	0.34313	0.13089	-0.15924	-0.15826	A0A0U1RRB6	EXOC6B	A0A0U1RRB6_K547k_1_1_547_547_EXOC6B	A0A0U1RRB6	EXOC6B	1	2	19.18	19.18	19.18	90.1	11	99	1	1	1	0	-190.164	0.2	597.685	K547k	TMT18	537	(R)	TLSNSLQNVIkR	(K)
A0A0U1RRB6_K600k_1_1_600_600	0.697707	0.810176	0.152645	0.196928	0.558436	0.202901	-0.227497	-0.13893	0.276416	0.626757	-0.227497	-0.13893	-1.16679	-0.505906	0.56588	0.33428	-0.10098	0.08371	0.03085	0.00213	0.40089	0.36876	-0.38726	A0A0U1RRB6	EXOC6B	A0A0U1RRB6_K600k_1_1_600_600_EXOC6B	A0A0U1RRB6	EXOC6B	1	2	17.5	17.5	15.57	84.5	10	99	1	1	1	0	-190.163	0.5	564.308	K600k	TMT18	593	(K)	LYGTTTFkDAR	(H)
A0A0U1RRB6_K804k_1_1_804_804	0.626497	0.826428	-0.0450217	-0.218238	0.723432	0.185789	0.267837	-0.0785967	0.189046	0.651945	0.267837	-0.0785967	1.4336	-0.468731	-0.11412	-0.09772	-0.32498	0.08271	-0.19315	0.37713	-0.17411	-0.41124	-0.18726	A0A0U1RRB6	EXOC6B	A0A0U1RRB6_K804k_1_1_804_804_EXOC6B	A0A0U1RRB6	EXOC6B	1	2	14.03	8.27	14.03	67.7	9	99	1	1	1	0	-190.162	1.4	525.657	K804k	TMT18	798	(K)	LIDTVAkQLR	(G)
A0A0U1RRH7_K120k_1_1_120_120	0.719945	0.52335	1.11469	1.2165	0.510699	0.7161	0.251083	0.454693	0.308532	0.192265	0.251083	0.454693	1.08632	1.42586	1.12075	0.52128	1.32542	1.435	1.05876	1.22694	0.89054	1.466	1.97499	A0A0U1RRH7	A0A0U1RRH7_K120k_1_1_120_120	A0A0U1RRH7_K120k_1_1_120_120_NotFound	A0A0U1RRH7		1	1	7.4	3.28	4.61	52.9	5	4.649	2	1	1	0	-190.162	1.7	530.307	K120k	TMT18	120	(K)	kTESHHK	(A)
A0A140T8Y4_K346k_1_1_346_346	0.221903	0.429714	0.711688	0.725918	2.16994	1.51557	0.58981	0.61827	0.0067618	0.0305089	0.58981	0.61827	3.60498	2.63083	0.27701	0.38201	0.59133	0.8389	1.05654	1.12434	0.65302	0.9829	1.46924	A0A140T8Y4	HLA	A0A140T8Y4_K346k_1_1_346_346_HLA	B0UXQ0	HLA-A	1	2	28.38	28.38	28.38	96.8	19	28.381	2	1	1	0	-190.162	0.8	804.891	K346k	TMT18	346	(R)	kGGSYSQAASSDSAQGSDMSLTACK	(V)
A0A140T8Y4_K370k_1_1_370_370	0.326655	0.434764	1.20369	1.23075	1.67311	1.25311	0.588477	0.642603	0.0212269	0.0558325	0.588477	0.642603	2.84783	2.24067	0.50001	1.09401	1.13433	1.4089	1.65554	1.42934	1.09102	1.5209	2.04424	A0A140T8Y4	HLA	A0A140T8Y4_K370k_1_1_370_370_HLA	B0UXQ0	HLA-A	1	2	33.31	33.31	33.31	92.1	20	99	1	1	1	0	-190.167	-1.1	961.772	K370k	TMT18	347	(K)	GGSYSQAASSDSAQGSDMSLTACkV	(-)
A0A140T913_K145k_1_1_145_145	0.652246	0.81988	-0.292503	-0.44065	0.663497	0.194021	0.186233	-0.11006	0.217022	0.639705	0.186233	-0.11006	1.33843	-0.486704	-0.38339	-0.36239	-0.41108	-0.16425	-0.18212	-0.25179	-0.05954	-0.55026	-0.87724	A0A140T913	HLA	A0A140T913_K145k_1_1_145_145_HLA	A0A140T913	HLA-A	1	1	23.87	23.87	23.87	82.2	15	11.897	2	1	1	0	-190.166	-0.6	657.599	K145k	TMT18	136	(R)	GYHQYAYDGkDYIALK	(E)
A0A140T913_K168k_1_1_168_168	0.862026	0.515156	-0.867337	-0.532317	0.254145	0.752908	-0.3221	0.34794	0.557	0.176641	-0.3221	0.34794	-0.612448	1.48398	-0.71539	-0.88739	-0.51608	-0.39625	-0.23312	-2.45579	-0.26854	-0.79326	-0.01324	A0A140T913	HLA	A0A140T913_K168k_1_1_168_168_HLA	A0A140T913	HLA-A	1	1	25.66	25.66	25.66	90	13	1.445	2	1	1	0	-190.164	0.1	593.069	K168k	TMT18	156	(R)	SWTAADMAAQTTkHK	(W)
A0A140T913_K200k_1_1_200_200	0.690534	0.785007	-0.518003	-0.505983	0.57643	0.235332	-0.3241	-0.30006	0.265198	0.581659	-0.3241	-0.30006	-1.19669	-0.574473	-0.73339	-0.21339	-0.12108	-0.40725	-0.40812	-1.22479	0.12246	-2.00326	-0.08724	A0A140T913	HLA	A0A140T913_K200k_1_1_200_200_HLA	A0A140T913	HLA-A	1	2	15.82	15.82	15.82	75.6	9	99	1	1	1	0	-190.165	-0.4	590.322	K200k	TMT18	195	(R)	YLENGkETLQR	(T)
A0A140T913_K346k_1_1_346_346	0.334303	0.429714	0.806163	0.86435	1.64265	1.43907	0.550233	0.666607	0.0227692	0.0363852	0.550233	0.666607	2.80262	2.51682	0.38461	0.31761	0.89092	0.92675	1.21688	1.10021	0.80646	1.12974	1.65676	A0A140T913	HLA	A0A140T913_K346k_1_1_346_346_HLA	A0A140T913	HLA-A	1	2	27.27	27.27	27.27	95.3	19	27.267	2	1	1	0	-190.168	-1.1	796.896	K346k	TMT18	346	(R)	kGGSYSQAASSDSAQGSDVSLTACK	(V)
A0A140T913_K370k_1_1_370_370	0.307992	0.429714	1.0215	1.04435	1.73313	1.46555	0.538233	0.58394	0.0184873	0.0342333	0.538233	0.58394	2.93721	2.55623	0.62761	0.73261	0.89692	1.16975	1.59588	1.10621	1.03246	1.19074	1.78576	A0A140T913	HLA	A0A140T913_K370k_1_1_370_370_HLA	A0A140T913	HLA-A	1	2	33.86	33.86	33.86	91.2	19	99	1	1	1	0	-190.166	-0.6	951.115	K370k	TMT18	347	(K)	GGSYSQAASSDSAQGSDVSLTACkV	(-)
A0A1B0GTL5_K1254k_1_1_1254_1254	0.298791	0.445863	0.390393	0.326027	1.77965	1.12358	0.514427	0.385693	0.0166091	0.0752346	0.514427	0.385693	3.00682	2.04808	0.21862	-0.13781	0.31873	0.56967	0.71736	0.65579	0.3618	0.56276	0.63206	A0A1B0GTL5	RAB11FIP5	A0A1B0GTL5_K1254k_1_1_1254_1254_RAB11FIP5	A0A1B0GTL5	RAB11FIP5	1	1	15.3	15.3	15.3	50.9	16	99	1	1	1	0	-190.164	0	730.389	K1254k	TMT18	1232	(K)	TVTSGSIQPVTQAPQAGQMVDTkR	(L)
A0A1B0GTL5_K1257k_1_1_1257_1257	0.646008	0.43887	0.50356	0.63086	0.681569	1.18607	0.254093	0.508693	0.208176	0.0651527	0.254093	0.508693	1.36731	2.14109	0.28562	0.26219	0.58173	0.57867	0.90436	0.40879	0.5558	0.75276	1.34706	A0A1B0GTL5	RAB11FIP5	A0A1B0GTL5_K1257k_1_1_1257_1257_RAB11FIP5	A0A1B0GTL5	RAB11FIP5	1	2	14.88	14.88	14.88	81.3	9	14.884	2	1	1	0	-190.166	-0.8	666.388	K1257k	TMT18	1256	(R)	LkDSAVLDQSAK	(Y)
A0A1B0GUI1_K1953k_1_1_1953_1953	0.883194	0.878483	0.253887	0.409737	0.219939	0.127827	-0.203287	0.108413	0.602644	0.745028	-0.203287	0.108413	-0.541584	0.336836	0.46674	-0.12914	0.72899	-0.70357	0.59345	0.56685	0.53934	0.95788	-0.10539	A0A1B0GUI1	RALGAPA1	A0A1B0GUI1_K1953k_1_1_1953_1953_RALGAPA1	A0A1B0GUI1	RALGAPA1	1	1	31.84	31.84	26.07	86.8	17	99	1	1	1	0	-190.169	-1.9	685.387	K1953k	TMT18	1946	(K)	LQPVTEVkTQMQHGLISIAAR	(T)
A0A1B0GW41_K69k_1_1_69_69	0.981209	0.608764	0.549452	0.639765	0.0384967	0.502453	0.0206033	0.20123	0.915173	0.314447	0.0206033	0.20123	0.109878	1.07432	0.77752	0.51328	0.32665	0.80089	0.37577	0.5026	0.60346	0.71055	0.90713	A0A1B0GW41	ING5	A0A1B0GW41_K69k_1_1_69_69_ING5	A0A1B0GW41	ING5	1	1	11.28	11.28	11.28	70.4	9	11.278	2	1	1	0	-190.165	-0.5	639.046	K69k	TMT18	67	(R)	LQkIQNAYSK	(C)
A0A1B0GWA0_K442k_1_1_442_442	0.34103	0.465269	0.047275	-0.098185	1.61849	0.946223	-0.458057	-0.748977	0.0240716	0.113182	-0.458057	-0.748977	-2.76683	-1.78178	0.41428	0.29496	0.11967	0.01654	-0.26383	-0.29797	-0.94019	-1.09144	0.61361	A0A1B0GWA0	ZNF654	A0A1B0GWA0_K442k_1_1_442_442_ZNF654	A0A1B0GWA0	ZNF654	1	1	12.47	10.04	10.85	81.1	6	1.511	2	1	1	0	-190.163	0.6	608.394	K442k	TMT18	435	(R)	FELLPILkK	(G)
A0A1C7CYX0_K170k_1_1_170_170	0.685386	0.413215	0.664273	0.41869	0.587609	1.89719	-0.208367	-0.699533	0.258459	0.0126711	-0.208367	-0.699533	-1.21515	-3.20945	0.8452	0.63322	0.82695	0.6506	0.30519	0.72448	0.18819	0.3615	-0.34292	A0A1C7CYX0	EXOC3L2	A0A1C7CYX0_K170k_1_1_170_170_EXOC3L2	A0A1C7CYX0	EXOC3L2	1	1	8.34	8.34	8.34	58.9	10	99	1	1	1	0	-174.174	-1.9	811.134	M169m K170k	TMT18	169	(K)	mkEPLSVLEILSLIQQR	(E)
A0A1C7CYX0_K214k_1_1_214_214	0.943131	0.900822	0.0256067	0.0463567	0.114735	0.101029	-0.120367	-0.0788667	0.76783	0.792448	-0.120367	-0.0788667	-0.305283	-0.272213	-0.3478	0.40822	0.19695	0.4066	0.47519	-0.98552	-0.01781	-0.4405	0.47908	A0A1C7CYX0	EXOC3L2	A0A1C7CYX0_K214k_1_1_214_214_EXOC3L2	A0A1C7CYX0	EXOC3L2	1	1	17.78	17.78	17.78	85.9	12	99	1	1	1	0	-190.167	-1.3	585.313	K214k	TMT18	207	(R)	GGAPGPPkAEGAGGGR	(R)
A0A1C7CYX0_K423k_1_1_423_423	0.721559	0.429714	-0.257227	-0.518643	0.508105	1.28357	0.156633	-0.3662	0.310381	0.0520511	0.156633	-0.3662	1.08189	-2.28587	-0.3488	-0.26578	-0.39205	-0.2844	-0.12981	-0.12252	-0.61281	-0.8425	-0.64992	A0A1C7CYX0	EXOC3L2	A0A1C7CYX0_K423k_1_1_423_423_EXOC3L2	A0A1C7CYX0	EXOC3L2	1	1	27.47	27.47	27.47	88.6	14	99	1	1	1	0	-190.165	-0.6	713.693	K423k	TMT18	413	(R)	GLEDECVTDVkAQTR	(A)
A0A1C7CYX0_K516k_1_1_516_516	0.789287	0.536844	0.255107	0.04519	0.379918	0.678543	0.167967	-0.251867	0.416948	0.209632	0.167967	-0.251867	0.855221	-1.36595	0.2382	0.25922	0.01595	-0.0184	0.44219	0.59348	0.17619	-0.1785	-0.23992	A0A1C7CYX0	EXOC3L2	A0A1C7CYX0_K516k_1_1_516_516_EXOC3L2	A0A1C7CYX0	EXOC3L2	1	1	17.59	17.59	17.59	70.6	18	99	1	1	1	0	-190.169	-1.8	727.39	K516k	TMT18	507	(R)	EMLPDTYISkTIALVNCGPPLR	(A)
A0A1C7CYX0_K578k_1_1_578_578	0.775516	0.552208	0.09744	-0.0851433	0.404527	0.627081	0.138633	-0.226533	0.393979	0.236004	0.138633	-0.226533	0.900097	-1.28271	0.1492	0.02322	-0.08805	0.0536	0.29819	0.14848	0.02619	-0.3195	-0.30192	A0A1C7CYX0	EXOC3L2	A0A1C7CYX0_K578k_1_1_578_578_EXOC3L2	A0A1C7CYX0	EXOC3L2	1	2	28.36	28.36	28.09	92	15	99	1	1	1	0	-190.162	0.7	679.633	K578k	TMT18	563	(R)	VVANLLFQELQPHFNkLMR	(R)
A0A1C7CYX0_K583k_1_1_583_583	0.832746	0.796585	0.465773	0.362523	0.305643	0.218044	0.116633	-0.0898667	0.494717	0.60528	0.116633	-0.0898667	0.714886	-0.538216	0.5442	0.43922	0.23895	0.4136	0.46219	0.69648	0.21419	0.3505	0.38808	A0A1C7CYX0	EXOC3L2	A0A1C7CYX0_K583k_1_1_583_583_EXOC3L2	A0A1C7CYX0	EXOC3L2	1	1	12.63	12.63	12.63	49	14	99	1	1	1	0	-190.158	2	721.912	K583k	TMT18	583	(R)	kWLSSPEALDGIVGTLGAQALALR	(R)
A0A1C7CYX0_K60k_1_1_60_60	0.779708	0.491896	0.20844	0.09819	0.39854	0.842096	-0.141367	-0.361867	0.399448	0.143848	-0.141367	-0.361867	-0.889246	-1.62272	0.3362	0.36322	0.13795	0.1976	-0.03681	0.25248	0.18019	0.0935	-0.52192	A0A1C7CYX0	EXOC3L2	A0A1C7CYX0_K60k_1_1_60_60_EXOC3L2	A0A1C7CYX0	EXOC3L2	1	1	10.94	10.94	10.94	63.8	9	99	1	1	1	0	-190.166	-0.7	602.358	K60k	TMT18	56	(R)	ATLEkLAGLAPFR	(L)
A0A1C7CYX0_K709k_1_1_709_709	0.351577	0.565265	0.268107	0.163023	1.56561	0.597705	0.4133	0.203133	0.0271891	0.25252	0.4133	0.203133	2.68867	1.23453	0.0342	0.02622	0.12395	0.6286	0.30819	0.48748	0.09919	0.2825	0.41208	A0A1C7CYX0	EXOC3L2	A0A1C7CYX0_K709k_1_1_709_709_EXOC3L2	A0A1C7CYX0	EXOC3L2	1	1	14.61	14.61	14.61	75.2	9	99	1	1	1	0	-190.164	0.2	561.339	K709k	TMT18	708	(R)	QkHVAALLDIR	(G)
A0A1W2PNV4_K179k_1_1_179_179	0.643473	0.562174	-0.431298	-0.098945	0.687906	0.603765	-0.414757	0.24995	0.205161	0.24902	-0.414757	0.24995	-1.3774	1.24451	-0.44952	-0.34347	0.12123	0.038	-1.01494	-0.93909	-0.10881	0.11127	0.07563	A0A1W2PNV4	A0A1W2PNV4_K179k_1_1_179_179	A0A1W2PNV4_K179k_1_1_179_179_NotFound	A0A1W2PNV4		1	1	17.92	17.92	17.92	81.3	12	17.92	2	1	1	0	-190.162	0.9	751.739	K179k	TMT18	175	(K)	EVDEkPASTPWGSK	(M)
A0A1W2PNV4_K290k_1_1_290_290	0.975884	0.547482	-0.028965	0.100055	0.0476937	0.650649	0.0212433	0.279283	0.895996	0.223538	0.0212433	0.279283	0.134872	1.32101	-0.19852	-0.04147	0.12123	-0.036	0.09106	-0.11009	-0.13581	0.40327	0.45163	A0A1W2PNV4	A0A1W2PNV4_K290k_1_1_290_290	A0A1W2PNV4_K290k_1_1_290_290_NotFound	A0A1W2PNV4		1	2	12.33	8.6	10.19	80.6	8	99	1	1	1	0	-190.162	1.5	539.321	K290k	TMT18	286	(K)	LDIPkQSIQR	(N)
A0A1W2PNV4_K82k_1_1_82_82	0.756359	0.705553	-0.255298	-0.620945	0.442769	0.345867	0.335243	-0.39605	0.36077	0.450954	0.335243	-0.39605	0.968464	-0.793032	-0.06952	-0.95947	-0.23977	-0.331	0.62306	-0.55509	0.15419	-0.66573	-1.94537	A0A1W2PNV4	A0A1W2PNV4_K82k_1_1_82_82	A0A1W2PNV4_K82k_1_1_82_82_NotFound	A0A1W2PNV4		1	2	16.18	16.18	16.18	71.7	15	5.92	2	1	1	0	-190.172	-2.9	698.643	K82k	Hydrogen	75	(R)	NAYVWSQkDGVWKPTLVILR	(I)
A0A1W2PR17_K111k_1_1_111_111	0.59697	0.854166	-0.187207	0.202615	0.800432	0.153615	-0.576393	0.20325	0.158332	0.702078	-0.576393	0.20325	-1.55359	0.39674	-0.34882	-0.27156	0.92335	0.04614	-0.63424	-0.83811	-0.77654	0.65708	1.03218	A0A1W2PR17	PFKFB3	A0A1W2PR17_K111k_1_1_111_111_PFKFB3	O60825	PFKFB3	1	1	10.75	6.89	7.93	71.8	7	9.621	2	1	1	0	-190.168	-2.5	549.329	K111k	TMT18	109	(R)	DVkSYLAK	(E)
A0A1W2PR17_K292k_1_1_292_292	0.610536	0.750993	0.318627	0.252782	0.774202	0.283925	0.32194	0.19025	0.168189	0.520086	0.32194	0.19025	1.51298	0.673149	0.26918	-0.00256	0.20635	0.48614	0.10176	0.85089	0.16546	0.98208	-0.10382	A0A1W2PR17	PFKFB3	A0A1W2PR17_K292k_1_1_292_292_PFKFB3	O60825	PFKFB3	1	1	11.77	11.77	11.77	69.5	10	99	1	1	1	0	-190.166	-1.2	603.665	K292k	TMT18	285	(K)	FVEEQNLkDLR	(V)
A0A1W2PR17_K302k_1_1_302_302	0.986841	0.950149	0.120627	0.144282	0.0273746	0.049316	-0.0127267	0.0345833	0.938913	0.892656	-0.0127267	0.0345833	-0.0790412	0.139364	0.15118	0.05544	0.17435	-0.07386	0.31876	0.09789	0.22646	0.60308	-0.34482	A0A1W2PR17	PFKFB3	A0A1W2PR17_K302k_1_1_302_302_PFKFB3	O60825	PFKFB3	1	3	18.76	18.76	18.76	71.2	14	99	1	1	1	0	-190.17	-2.6	682.702	K302k	Hydrogen	296	(R)	VWTSQLkSTIQTAEALR	(L)
A0A1W2PR17_K352k_1_1_352_352	0.334579	0.581403	0.07396	-0.719218	1.63869	0.557875	0.449273	-1.13708	0.0229777	0.276774	0.449273	-1.13708	2.79675	-1.16833	-0.23982	-0.18456	-0.02765	0.44214	0.10676	0.34689	-0.20654	0.31208	-3.96882	A0A1W2PR17	PFKFB3	A0A1W2PR17_K352k_1_1_352_352_PFKFB3	O60825	PFKFB3	1	1	9.91	9.91	9.91	66.5	7	99	1	1	1	0	-190.165	-0.3	528.265	K352k	TMT18	349	(R)	EQDkYYYR	(Y)
A0A1W2PS81_K27k_1_1_27_27	0.917793	0.475027	0.56139	0.42802	0.16346	0.90895	-0.0721133	-0.338853	0.686341	0.123325	-0.0721133	-0.338853	-0.418629	-1.72514	0.7964	0.46786	0.52808	0.35504	0.4956	0.72536	0.48547	0.30802	-0.01771	A0A1W2PS81	GOSR2	A0A1W2PS81_K27k_1_1_27_27_GOSR2	A0A1W2PS81	GOSR2	1	2	21.67	21.67	21.67	86.4	17	99	1	1	1	0	-190.157	2.2	847.949	K27k	TMT18	22	(R)	LETADkQSVHIVENEIQASIDQIFSR	(L)
A0A286YF11_K110k_1_1_110_110	0.40423	0.912123	-0.00851333	-0.24698	1.37026	0.0880698	0.43678	-0.0401533	0.0426326	0.816451	0.43678	-0.0401533	2.40156	-0.239999	-0.34589	-0.09299	-0.24183	0.46072	0.23586	-0.06695	-0.37671	-0.12329	-0.30117	A0A286YF11	MICU1	A0A286YF11_K110k_1_1_110_110_MICU1	A0A286YF11	MICU1	1	1	4.28	4.28	4.28	43.7	7	99	1	1	1	0	-190.165	-0.6	496.259	K110k	TMT18	110	(R)	kVMEYENR	(I)
A0A286YF11_K161k_1_1_161_161	0.984733	0.994334	-0.582347	-0.591647	0.0319007	0.00541938	0.01578	-0.00282	0.929179	0.987599	0.01578	-0.00282	0.0916735	-0.0160424	-0.73689	-0.35999	-0.67383	-0.44128	-0.53514	-0.74695	-0.66671	-0.48229	-0.63017	A0A286YF11	MICU1	A0A286YF11_K161k_1_1_161_161_MICU1	A0A286YF11	MICU1	1	1	25.28	21.69	22.51	90.8	16	22.771	2	1	1	0	-190.161	1.1	762.178	K161k	TMT18	155	(R)	SITPNEkQPEHLGLDQYIIK	(R)
A0A286YF11_K363k_1_1_363_363	0.971096	0.505945	0.269487	-0.06148	0.0570391	0.787236	-0.0505533	-0.712487	0.876922	0.163216	-0.0505533	-0.712487	-0.159827	-1.5377	0.99811	-0.00299	-0.11083	0.27572	-0.11714	0.57405	-0.03071	0.19571	-1.41817	A0A286YF11	MICU1	A0A286YF11_K363k_1_1_363_363_MICU1	A0A286YF11	MICU1	1	2	16.96	16.96	15.42	91.8	14	15.42	2	1	1	0	-190.169	-1.6	952.851	K363k	TMT18	361	(K)	EGkGLTFQEVENFFTFLK	(N)
A0A286YF11_K444k_1_1_444_444	0.914164	0.689612	0.199987	0.05552	0.170796	0.367965	0.0704467	-0.218487	0.674844	0.428583	0.0704467	-0.218487	0.435069	-0.834439	0.26111	0.13201	0.10117	0.13472	0.45786	0.11305	0.14529	0.33271	-0.63917	A0A286YF11	MICU1	A0A286YF11_K444k_1_1_444_444_MICU1	A0A286YF11	MICU1	1	1	13.58	13.58	10.07	80	8	99	1	1	1	0	-190.163	0.7	519.291	K444k	TMT18	438	(K)	EFVSIMkQR	(L)
A0A2R8Y422_K6k_1_1_6_6	0.985716	0.449032	0.056215	0.326272	0.0301136	1.10596	-0.0173633	0.52275	0.93301	0.0783494	-0.0173633	0.52275	-0.0866996	2.0218	-0.20649	0.4678	-0.06662	0.04045	0.10016	0.00199	0.4561	0.30224	1.0046	A0A2R8Y422	RPS27AP5	A0A2R8Y422_K6k_1_1_6_6_RPS27AP5	P62979	RPS27AP5	1	2	5.37	5.37	5.37	44.2	8	5.371	2	1	1	0	-174.19	-10	678.723	K6k M9m	TMT18	1	(-)	MQIFVkTLmGK	(T)
A0A2R8Y5P7_K450k_1_1_450_450	0.592403	0.852454	-0.955152	-0.814793	0.810048	0.155288	-0.446877	-0.16616	0.154864	0.699378	-0.446877	-0.16616	-1.56842	-0.400557	-1.2744	-0.13964	-0.7811	-1.40206	-0.93264	-1.20107	-1.4511	-1.19752	-0.045	A0A2R8Y5P7	HARS2	A0A2R8Y5P7_K450k_1_1_450_450_HARS2	A0A2R8Y5P7	HARS2	1	1	11.49	11.49	11.49	69.6	9	11.486	2	1	1	0	-190.157	3.8	644.031	K450k	TMT18	445	(K)	AEMLYkNNPK	(L)
A0A2R8Y5V9_K232k_1_1_232_232	0.982069	0.848715	0.490135	0.450643	0.0365426	0.159581	0.0157633	-0.06322	0.9193	0.692499	0.0157633	-0.06322	0.10451	-0.41031	0.5593	0.50201	0.38545	0.42248	0.42973	0.64184	0.43002	0.41348	0.4136	A0A2R8Y5V9	TPM4	A0A2R8Y5V9_K232k_1_1_232_232_TPM4	A0A2R8Y5V9	TPM4	1	2	14.69	14.69	14.69	70.2	11	99	1	1	1	0	-190.161	1.1	823.416	K232k	TMT18	231	(K)	YkAISEELDHALNDMTSL	(-)
A0A2R8Y891_K247k_1_1_247_247	0.391897	0.925145	-1.13053	-0.959998	1.41656	0.0745895	-0.377837	-0.03677	0.0383212	0.842191	-0.377837	-0.03677	-2.46947	-0.205759	-1.05468	-0.97483	-0.79533	-1.27502	-1.25072	-1.43261	-1.15812	-1.0091	-0.76793	A0A2R8Y891	PFKM	A0A2R8Y891_K247k_1_1_247_247_PFKM	P08237	PFKM	1	1	11.41	11.41	11.41	49.9	9	11.407	2	1	1	0	-190.167	-1.6	629.021	K247k	TMT18	245	(K)	AGkITDEEATK	(S)
A0A2R8Y891_K388k_1_1_388_388	0.921829	0.413215	-0.0941983	0.259668	0.154862	2.06695	-0.142503	0.56523	0.700065	0.00857146	-0.142503	0.56523	-0.399164	3.47479	-0.09168	-0.11283	0.13567	-0.09502	0.59828	-0.99961	0.52888	0.4789	0.61907	A0A2R8Y891	PFKM	A0A2R8Y891_K388k_1_1_388_388_PFKM	P08237	PFKM	1	1	6.52	2.92	6.52	69.2	5	99	1	1	1	0	-190.164	0.6	382.914	K388k	TMT18	384	(K)	NLVVkR	(L)
A0A2R8Y891_K781k_1_1_781_781	0.828139	0.520694	-0.353532	-0.244832	0.313274	0.725542	0.16083	0.37823	0.486101	0.18813	0.16083	0.37823	0.729678	1.44082	-0.32268	-0.89883	-0.08033	-0.20102	-0.31372	-0.30461	-0.18612	-0.2831	0.30207	A0A2R8Y891	PFKM	A0A2R8Y891_K781k_1_1_781_781_PFKM	P08237	PFKM	1	1	9.41	9.41	9.41	63.6	7	9.409	2	1	1	0	-190.166	-1	563.991	K781k	TMT18	777	(R)	NFATkMGAK	(A)
A0A2R8Y891_K830k_1_1_830_830	0.985716	0.682164	-0.194532	-0.333165	0.0305943	0.377893	-0.0285033	-0.30577	0.931978	0.418897	-0.0285033	-0.30577	-0.0880391	-0.852833	-0.73068	0.09517	0.09467	-0.08902	-0.80272	0.26539	-0.59112	0.1929	-1.05993	A0A2R8Y891	PFKM	A0A2R8Y891_K830k_1_1_830_830_PFKM	P08237	PFKM	1	1	27.26	27.26	27.26	87	17	99	1	1	1	0	-190.166	-0.5	666.104	K830k	TMT18	820	(R)	ALVFQPVAELkDQTDFEHR	(I)
A0A2R8Y8A3_K11k_1_1_11_11	0.975299	0.454191	0.503385	0.315137	0.0487961	1.02832	0.02617	-0.350327	0.893725	0.0936869	0.02617	-0.350327	0.137838	-1.9056	0.70182	0.3914	0.37768	0.22933	0.56563	0.75445	0.20754	0.28055	-0.06817	A0A2R8Y8A3	TRANK1	A0A2R8Y8A3_K11k_1_1_11_11_TRANK1	A0A2R8YEM9	TRANK1	1	1	20.39	20.39	20.39	84.4	17	12.218	2	1	1	0	-190.164	0.1	861.794	K11k	Acetyl	1	(-)	MDLTAYAELLkESGNQVLK	(N)
A0A2R8Y8A3_K1325k_1_1_1325_1325	0.861163	0.788102	0.455218	0.458803	0.256149	0.231292	-0.121497	-0.114327	0.554435	0.587094	-0.121497	-0.114327	-0.616525	-0.566059	0.75182	0.4894	0.30668	0.35633	0.14863	0.67845	0.67454	0.21155	0.31883	A0A2R8Y8A3	TRANK1	A0A2R8Y8A3_K1325k_1_1_1325_1325_TRANK1	A0A2R8YEM9	TRANK1	1	1	4.46	4.46	4.46	46.6	4	4.461	2	1	1	0	-190.193	-8.5	838.191	K1325k	TMT18	1304	(R)	TGDSDPRVYVTFEVFKNEIWPk	(M)
A0A2R8Y8A3_K19k_1_1_19_19	0.682055	0.429714	0.138052	0.258303	0.594869	1.41753	0.24417	0.484673	0.254174	0.0382358	0.24417	0.484673	1.22709	2.48477	-0.09318	-0.1946	0.33568	0.12933	0.50963	0.14145	0.49054	0.39055	0.62083	A0A2R8Y8A3	TRANK1	A0A2R8Y8A3_K19k_1_1_19_19_TRANK1	A0A2R8YEM9	TRANK1	1	1	19.83	19.83	19.83	86.7	14	99	1	1	1	0	-190.167	-1.3	755.746	K19k	TMT18	12	(K)	ESGNQVLkNGNFSLAIR	(K)
A0A2R8Y8A3_K325k_1_1_325_325	0.917356	0.674758	-0.517782	-0.339197	0.164413	0.389975	-0.134163	0.223007	0.684837	0.407404	-0.134163	0.223007	-0.420772	0.875051	-0.93418	-0.1956	-0.22232	-0.24367	-0.26437	-1.24655	-0.17246	0.01655	-0.52717	A0A2R8Y8A3	TRANK1	A0A2R8Y8A3_K325k_1_1_325_325_TRANK1	A0A2R8YEM9	TRANK1	1	1	12.06	12.06	12.06	70.5	7	99	1	1	1	0	-190.165	-0.5	445.275	K325k	TMT18	319	(R)	SVVDVLkR	(N)
A0A2R8Y8E0_K164k_1_1_164_164	0.717423	0.786455	0.159143	0.0856	0.515851	0.232863	0.264467	0.11738	0.304894	0.584974	0.264467	0.11738	1.09509	0.569335	-0.33124	0.30625	0.10572	0.64526	0.31403	-0.08516	0.05567	0.10617	0.27103	A0A2R8Y8E0	BRAF	A0A2R8Y8E0_K164k_1_1_164_164_BRAF	A0A2R8Y8E0	BRAF	1	1	7.87	7.87	7.87	56.9	7	99	1	1	1	0	-190.159	3.7	473.953	K164k	TMT18	159	(R)	VFLPNkQR	(T)
A0A2R8YEM9_K1925k_1_1_1925_1925	0.573981	0.575769	-0.248282	-0.11053	0.86349	0.57017	-0.570497	-0.294993	0.136933	0.269048	-0.570497	-0.294993	-1.65028	-1.18888	0.08582	-0.3586	0.38368	-1.30967	-0.29137	0.00045	-0.51746	-0.33245	0.07583	A0A2R8YEM9	TRANK1	A0A2R8YEM9_K1925k_1_1_1925_1925_TRANK1	A0A2R8YEM9	TRANK1	1	1	6.73	6.73	6.73	56.1	9	6.729	2	1	1	0	-190.165	-0.3	630.688	K1925k	TMT18	1924	(K)	MkEMMAVLSK	(L)
A0A2R8YEM9_K2656k_1_1_2656_2656	0.611391	0.795839	0.113552	0.27347	0.772425	0.220067	-0.230163	0.0896733	0.168879	0.602467	-0.230163	0.0896733	-1.51022	0.542493	0.26082	0.3524	0.07268	-0.02167	0.08363	-0.06655	0.32454	0.22155	0.40883	A0A2R8YEM9	TRANK1	A0A2R8YEM9_K2656k_1_1_2656_2656_TRANK1	A0A2R8YEM9	TRANK1	1	1	8.37	8.37	8.37	49	10	99	1	1	1	0	-190.163	0.4	454.007	K2656k	TMT18	2650	(R)	WDPVHTkGSIVR	(G)
A0A2U3TZU2_K112k_1_1_112_112	0.739278	0.690227	0.05719	0.251235	0.472786	0.367059	-0.2323	0.15579	0.336677	0.429478	-0.2323	0.15579	-1.02107	0.832754	0.07719	0.42962	0.01321	-0.44981	-0.05112	0.32405	0.49646	0.18847	0.30246	A0A2U3TZU2	GPI	A0A2U3TZU2_K112k_1_1_112_112_GPI	P06744	GPI	1	1	12.87	12.87	4.97	80	8	99	1	1	1	0	-190.164	0.4	484.284	K112k	TMT18	106	(R)	MLVDLAkSR	(G)
A0A2U3TZU2_K128k_1_1_128_128	0.958999	0.849611	0.22369	0.148235	0.0800569	0.158892	0.0473667	-0.103543	0.831655	0.693599	0.0473667	-0.103543	0.219531	-0.408747	0.64719	-0.11938	0.07221	0.35519	0.17188	0.21505	0.43346	-0.12453	-0.01954	A0A2U3TZU2	GPI	A0A2U3TZU2_K128k_1_1_128_128_GPI	P06744	GPI	1	1	16.87	16.87	16.87	75.2	12	99	1	1	1	0	-190.166	-0.7	659.665	K128k	TMT18	123	(R)	MFNGEkINYTEGR	(A)
A0A2U3TZU2_K291k_1_1_291_291	0.614386	0.429714	-0.12081	-0.0194317	0.762164	1.35805	0.241033	0.44379	0.172916	0.043848	0.241033	0.44379	1.49425	2.3964	-0.09681	-0.19338	-0.43379	-0.09581	-0.03212	0.12705	0.05746	0.11847	0.43146	A0A2U3TZU2	GPI	A0A2U3TZU2_K291k_1_1_291_291_GPI	P06744	GPI	1	1	11.96	11.96	11.96	68.9	9	3.668	2	1	1	0	-190.17	-2.8	542.821	K291k	TMT18	281	(K)	HFVALSTNTTkVK	(E)
A0A2U3TZU2_K405k_1_1_405_405	0.531441	0.761273	0.49369	0.409402	0.966971	0.26807	0.2887	0.120123	0.107902	0.539424	0.2887	0.120123	1.80659	0.641444	0.44619	0.13462	0.46721	0.61519	0.57688	0.72205	0.25146	0.51047	0.64646	A0A2U3TZU2	GPI	A0A2U3TZU2_K405k_1_1_405_405_GPI	P06744	GPI	1	1	10.96	10.96	10.96	68.6	6	99	1	1	1	0	-190.164	0.1	448.592	K405k	TMT18	402	(K)	YITkSGTR	(V)
A0A2U3TZU2_K493k_1_1_493_493	0.62295	0.43887	0.172357	0.248068	0.739978	1.16858	0.2727	0.424123	0.181979	0.067829	0.2727	0.424123	1.45959	2.1151	0.35019	-0.07238	-0.16979	0.42919	0.14788	0.34905	0.58046	0.26547	0.53446	A0A2U3TZU2	GPI	A0A2U3TZU2_K493k_1_1_493_493_GPI	P06744	GPI	1	2	25.58	25.58	25.58	89.1	13	99	1	1	1	0	-190.165	-0.3	654.347	K493k	TMT18	487	(K)	ELQAAGkSPEDLER	(L)
A0A2U3TZU2_K51k_1_1_51_51	0.806701	0.89514	0.51869	0.471235	0.349951	0.108132	0.1427	0.04779	0.446734	0.779593	0.1427	0.04779	0.79954	0.289596	0.58919	0.38562	0.36721	0.40819	0.48388	0.87805	0.36146	0.56647	0.55746	A0A2U3TZU2	GPI	A0A2U3TZU2_K51k_1_1_51_51_GPI	P06744	GPI	1	3	17.75	17.75	17.75	85.9	11	99	1	1	1	0	-190.164	-0.1	685.696	K51k	TMT18	46	(R)	DPQFQkLQQWYR	(E)
A0A3B3IRR3_K569k_1_1_569_569	0.391919	0.8701	-0.378493	-0.071525	1.41525	0.13613	-0.701647	-0.08771	0.0384373	0.73092	-0.701647	-0.08771	-2.46754	-0.356355	-0.09941	-0.1763	0.1927	-0.61039	-0.21543	-1.36213	-0.07526	-0.56758	0.2967	A0A3B3IRR3	FBRSL1	A0A3B3IRR3_K569k_1_1_569_569_FBRSL1	A0A3B3IRR3	FBRSL1	1	2	22.27	22.27	22.27	82.9	13	99	1	1	1	0	-190.165	-0.4	600.334	K569k	TMT18	560	(R)	AGAVHTLLQkAPGVSDPYR	(A)
A0A3B3IRZ4_K778k_1_1_778_778	0.546406	0.496902	-0.0700117	0.009775	0.929912	0.817239	-0.529703	-0.37013	0.117514	0.152322	-0.529703	-0.37013	-1.75091	-1.58432	0.10583	0.59385	-0.11516	-0.32867	-0.89525	0.21933	0.04188	-0.43673	-0.13102	A0A3B3IRZ4	IQSEC1	A0A3B3IRZ4_K778k_1_1_778_778_IQSEC1	A0A3B3IRZ4	IQSEC1	1	1	9.52	9.52	9.52	56	8	99	1	1	1	0	-190.167	-2	522.636	K778k	TMT18	773	(K)	LEDFIkNLR	(G)
A0A3B3ITX9_K41k_1_1_41_41	0.797089	0.599324	-0.258792	-0.233765	0.368004	0.524291	0.123703	0.173757	0.428545	0.299026	0.123703	0.173757	0.833224	1.11165	-0.3119	-0.3122	-0.33783	-0.24012	-0.30741	-0.04329	-0.27183	-0.0745	-0.09433	A0A3B3ITX9	GET1	A0A3B3ITX9_K41k_1_1_41_41_GET1	O00258	GET1-SH3BGR	1	2	18.9	18.9	18.9	86.4	11	99	1	1	1	0	-190.164	0	660.676	K41k	TMT18	38	(R)	VLQkDAEQESQMR	(A)
A0A3B3ITX9_K57k_1_1_57_57	0.497609	0.459712	0.281708	0.301068	1.0631	0.987981	0.28537	0.32409	0.0864765	0.102806	0.28537	0.32409	1.94985	1.8449	0.2441	0.0808	0.09217	0.34188	0.42259	0.50871	0.40317	0.2955	0.69067	A0A3B3ITX9	GET1	A0A3B3ITX9_K57k_1_1_57_57_GET1	O00258	GET1-SH3BGR	1	1	23.51	20.33	23.51	87.6	19	99	1	1	1	0	-190.168	-1.3	968.799	K57k	TMT18	51	(R)	AEIQDMkQELSTVNMMDEFAR	(Y)
A0A3B3ITX9_K99k_1_1_99_99	0.841978	0.878965	-0.902125	-0.687432	0.287936	0.126551	-0.312963	0.116423	0.515304	0.747221	-0.312963	0.116423	-0.680192	0.333815	-1.4489	-0.5812	-0.20683	-2.03212	-0.33241	-0.81129	-0.61983	-0.2085	-1.05933	A0A3B3ITX9	GET1	A0A3B3ITX9_K99k_1_1_99_99_GET1	O00258	GET1-SH3BGR	1	1	9.5	6.4	6.62	72.1	7	9.497	2	1	1	0	-190.162	1.1	532.343	K99k	TMT18	94	(R)	TAQLAkIK	(W)
A0A3B3IUD7_K1086k_1_1_1086_1086	0.810492	0.770804	0.113405	0.159298	0.343047	0.255293	-0.24517	-0.153383	0.453892	0.555529	-0.24517	-0.153383	-0.78654	-0.615558	0.72379	-0.22362	0.2078	-0.57914	0.36473	0.18687	0.0116	0.04062	0.1956	A0A3B3IUD7	PDCD11	A0A3B3IUD7_K1086k_1_1_1086_1086_PDCD11	A0A3B3IUD7	PDCD11	1	1	6.83	6.83	6.83	52.1	6	99	1	1	1	0	-190.164	-0.1	417.256	K1086k	TMT18	1084	(K)	VGkTVTAR	(V)
A0A3B3IUD7_K1648k_1_1_1648_1648	0.863942	0.788675	0.250905	0.257798	0.251493	0.230718	0.106497	0.120283	0.560412	0.587871	0.106497	0.120283	0.607039	0.564859	0.41179	0.17238	0.0088	0.26886	0.49573	0.14787	0.5486	-0.03138	0.4366	A0A3B3IUD7	PDCD11	A0A3B3IUD7_K1648k_1_1_1648_1648_PDCD11	A0A3B3IUD7	PDCD11	1	1	8.22	8.22	8.22	57.6	7	99	1	1	1	0	-190.163	0.6	451.944	K1648k	TMT18	1646	(R)	ALkTISFR	(E)
A0A3B3IUD7_K1693k_1_1_1693_1693	0.975637	0.43887	0.532738	0.319132	0.0480594	1.18423	-0.02317	-0.450383	0.895242	0.0654284	-0.02317	-0.450383	-0.135857	-2.13837	0.53179	0.72638	0.3748	0.33586	0.54173	0.68587	0.3616	0.17262	-0.2524	A0A3B3IUD7	PDCD11	A0A3B3IUD7_K1693k_1_1_1693_1693_PDCD11	A0A3B3IUD7	PDCD11	1	1	18.26	18.26	18.26	80.5	13	18.262	2	1	1	0	-190.166	-0.6	764.437	K1693k	TMT18	1685	(R)	AVQYNEPLkVFLHLADIYAK	(S)
A0A3B3IUD7_K173k_1_1_173_173	0.625258	0.743075	-0.165428	-0.212368	0.730575	0.294838	0.271163	0.177283	0.185963	0.50718	0.271163	0.177283	1.44484	0.694715	-0.51721	0.04238	-0.4282	-0.03014	0.06473	-0.12413	0.3116	-0.48338	-0.1994	A0A3B3IUD7	PDCD11	A0A3B3IUD7_K173k_1_1_173_173_PDCD11	A0A3B3IUD7	PDCD11	1	1	13.94	9.09	10.33	81.8	9	99	1	1	1	0	-190.163	0.9	524.977	K173k	TMT18	168	(K)	LSLNPkNVNR	(V)
A0A3B3IUD7_K387k_1_1_387_387	0.946212	0.794544	0.061405	-0.0842017	0.106805	0.22136	0.05283	-0.238383	0.781979	0.600676	0.05283	-0.238383	0.286081	-0.545221	0.01979	0.21038	-0.1252	0.35186	-0.15327	0.06487	0.6816	-1.26438	-0.0274	A0A3B3IUD7	PDCD11	A0A3B3IUD7_K387k_1_1_387_387_PDCD11	A0A3B3IUD7	PDCD11	1	1	14.77	10.29	14.77	68.1	9	99	1	1	1	0	-190.165	-0.4	508.634	K387k	TMT18	386	(R)	LkDGVLAYAR	(L)
A0A3B3IUD7_K648k_1_1_648_648	0.848798	0.413215	0.120238	-0.295702	0.276575	2.52918	0.156497	-0.675383	0.528963	0.00295678	0.156497	-0.675383	0.657647	-4.2334	0.12679	0.08638	-0.0872	-0.05314	0.73573	-0.08713	-0.6964	-0.64838	-0.5554	A0A3B3IUD7	PDCD11	A0A3B3IUD7_K648k_1_1_648_648_PDCD11	A0A3B3IUD7	PDCD11	1	1	20.94	19.91	13.42	74.6	10	99	1	1	1	0	-190.168	-2	520.8	K648k	TMT18	647	(K)	TkDGLEVAVLPHNIR	(A)
A0A494C039_K106k_1_1_106_106	0.307992	0.577049	-0.447618	-0.285888	1.73411	0.567408	-0.589457	-0.265997	0.0184453	0.270764	-0.589457	-0.265997	-2.93869	-1.18427	-0.21527	0.20717	-0.45057	-0.80758	-0.83459	-0.58487	-0.43485	-0.17712	-0.64469	A0A494C039	HYOU1	A0A494C039_K106k_1_1_106_106_HYOU1	A0A494C039	HYOU1	1	1	22.96	22.96	22.96	72.4	18	99	1	1	1	0	-190.168	-1.3	578.311	K106k	TMT18	99	(R)	YFQHLLGkQADNPHVALYQAR	(F)
A0A494C039_K170k_1_1_170_170	0.523189	0.464307	0.0785483	0.0531117	1.00026	0.954216	-0.382457	-0.43333	0.099941	0.111118	-0.382457	-0.43333	-1.85637	-1.79389	0.29073	0.45917	0.05943	0.01342	-0.47759	0.12613	-0.00485	0.14888	-0.63469	A0A494C039	HYOU1	A0A494C039_K170k_1_1_170_170_HYOU1	A0A494C039	HYOU1	1	1	31.33	25.02	26.19	96	19	99	1	1	1	0	-190.179	-4.4	1151.6	K170k	TMT18	159	(R)	SLAEDFAEQPIkDAVITVPVFFNQAER	(R)
A0A494C039_K398k_1_1_398_398	0.244118	0.438263	0.423882	0.385445	2.04267	1.19686	0.56421	0.487337	0.00906432	0.0635537	0.56421	0.487337	3.40673	2.15713	0.18073	0.21417	0.03043	0.91942	0.68941	0.50913	0.34515	0.45588	1.08631	A0A494C039	HYOU1	A0A494C039_K398k_1_1_398_398_HYOU1	A0A494C039	HYOU1	1	2	18.18	8.1	9.32	91.1	10	8.476	2	1	1	0	-190.167	-1.2	636.07	K398k	TMT18	392	(R)	VQEVLLkAVGK	(E)
A0A494C039_K428k_1_1_428_428	0.722135	0.416062	0.460382	0.265445	0.505756	1.64416	-0.18079	-0.570663	0.312064	0.0226901	-0.18079	-0.570663	-1.07788	-2.82364	0.68673	0.55517	0.41043	0.14842	0.46541	0.49613	0.10815	0.19488	-0.36269	A0A494C039	HYOU1	A0A494C039_K428k_1_1_428_428_HYOU1	A0A494C039	HYOU1	1	1	20.39	20.39	20.39	70.2	17	4.754	2	1	1	0	-190.158	1.9	787.676	K428k	TMT18	408	(K)	NINADEAAAMGAVYQAAALSkAFK	(V)
A0A494C039_K463k_1_1_463_463	0.384647	0.429714	0.301382	0.337945	1.44104	1.46878	0.35521	0.428337	0.0362213	0.0339794	0.35521	0.428337	2.50538	2.56105	0.15173	0.17417	0.04543	0.47842	0.52941	0.42913	0.40315	0.51888	0.73431	A0A494C039	HYOU1	A0A494C039_K463k_1_1_463_463_HYOU1	A0A494C039	HYOU1	1	1	20.12	20.12	20.12	85.4	13	5.256	2	1	1	0	-190.165	-0.2	494.474	K463k	TMT18	452	(R)	EVEEEPGIHSLkHNK	(R)
A0A494C039_K51k_1_1_51_51	0.841978	0.44916	0.200048	0.080945	0.287814	1.09567	-0.113457	-0.351663	0.515449	0.0802282	-0.113457	-0.351663	-0.67995	-2.00644	0.36673	0.37417	0.02943	-0.00058	0.20641	0.22413	-0.21285	-0.03712	-0.03469	A0A494C039	HYOU1	A0A494C039_K51k_1_1_51_51_HYOU1	A0A494C039	HYOU1	1	1	8.36	8.36	8.36	57.5	11	8.36	2	1	1	0	-190.162	0.9	608.126	K51k	TMT18	47	(K)	VAIVkPGVPMEIVLNK	(E)
A0A494C039_K522k_1_1_522_522	0.819957	0.942777	-0.120785	0.0136117	0.329716	0.056215	-0.230457	0.0383367	0.468042	0.878588	-0.230457	0.0383367	-0.761242	0.15779	0.42773	-0.29183	-0.15257	-0.65158	0.38141	-0.43787	-0.24685	0.28388	0.06131	A0A494C039	HYOU1	A0A494C039_K522k_1_1_522_522_HYOU1	A0A494C039	HYOU1	1	1	5.29	5.29	5.29	43.2	8	5.288	2	1	1	0	-190.165	-0.4	558.334	K522k	TMT18	521	(K)	LkGVGDSFK	(K)
A0A494C039_K75k_1_1_75_75	0.753529	0.742686	-0.0589517	0.0787783	0.448038	0.295434	-0.457457	-0.181997	0.35642	0.506484	-0.457457	-0.181997	-0.977762	-0.695887	0.42173	0.02917	0.05843	0.40842	0.26241	-1.53387	0.00915	-0.49612	0.45031	A0A494C039	HYOU1	A0A494C039_K75k_1_1_75_75_HYOU1	A0A494C039	HYOU1	1	1	20.21	20.21	20.21	87.7	10	99	1	1	1	0	-190.159	2.9	606.355	K75k	TMT18	68	(K)	TPVIVTLkENER	(F)
A0A494C039_K94k_1_1_94_94	0.967131	0.70064	0.0380483	-0.029555	0.0636501	0.351987	-0.0561233	-0.19133	0.863674	0.444645	-0.0561233	-0.19133	-0.177223	-0.804565	0.02373	-0.19783	0.37243	0.46642	0.28841	-0.72487	-0.50685	-0.03512	0.16631	A0A494C039	HYOU1	A0A494C039_K94k_1_1_94_94_HYOU1	A0A494C039	HYOU1	1	1	7.18	7.18	7.18	57	6	99	1	1	1	0	-190.164	-0.1	406.581	K94k	TMT18	92	(K)	NPkATLR	(Y)
A0A494C0X7_K148k_1_1_148_148	0.458041	0.520495	0.0966733	0.0286133	1.19896	0.727389	0.43936	0.30324	0.0632466	0.187332	0.43936	0.30324	2.1503	1.44375	-0.03297	-0.44493	0.10888	0.33905	0.54151	0.0685	0.1483	0.40819	-0.01579	A0A494C0X7	ITGB2	A0A494C0X7_K148k_1_1_148_148_ITGB2	A0A494C0X7	ITGB2	1	1	7.21	7.21	7.21	51.4	7	99	1	1	1	0	-190.166	-1.2	430.6	K148k	TMT18	148	(K)	kLGGDLLR	(A)
A0A494C0X7_K174k_1_1_174_174	0.991402	0.597739	0.347507	0.231947	0.0177532	0.527483	0.00902667	-0.222093	0.959946	0.296836	0.00902667	-0.222093	0.0517919	-1.11707	0.52203	0.29307	0.21388	0.14405	0.34751	0.5645	0.3513	0.19519	-0.18379	A0A494C0X7	ITGB2	A0A494C0X7_K174k_1_1_174_174_ITGB2	A0A494C0X7	ITGB2	1	1	12.19	12.19	12.19	65.7	13	12.189	2	1	1	0	-190.164	0.2	760.924	K174k	TMT18	166	(R)	IGFGSFVDkTVLPFVNTHPDK	(L)
A0A494C0X7_K332k_1_1_332_332	0.6734	0.76272	0.414007	0.252613	0.62147	0.266215	0.194027	-0.12876	0.239073	0.541732	0.194027	-0.12876	1.27057	-0.637705	0.41003	0.27007	0.27088	0.50305	0.37251	0.6575	0.5033	0.19719	-0.13579	A0A494C0X7	ITGB2	A0A494C0X7_K332k_1_1_332_332_ITGB2	A0A494C0X7	ITGB2	1	2	13.53	9.65	10.24	73.6	9	12.699	2	1	1	0	-190.167	-1.2	686.409	K332k	TMT18	329	(K)	TYEkLTEIIPK	(S)
A0A494C0X7_K357k_1_1_357_357	0.210076	0.970372	-0.407493	-0.668053	2.23481	0.0312317	0.545027	0.0239067	0.00582363	0.930611	0.545027	0.0239067	3.7074	0.0898956	-0.56797	-0.68393	-0.78812	-0.12895	-0.20349	-0.0725	-0.9977	-0.91681	-0.05379	A0A494C0X7	ITGB2	A0A494C0X7_K357k_1_1_357_357_ITGB2	A0A494C0X7	ITGB2	1	1	37.85	37.85	37.85	100	20	6.499	2	1	1	0	-190.162	0.7	799.933	K357k	TMT18	340	(K)	SAVGELSEDSSNVVHLIkNAYNK	(L)
A0A494C0X7_K362k_1_1_362_362	0.849838	0.44916	0.0755067	0.343447	0.274683	1.06484	-0.146973	0.388907	0.531272	0.0861309	-0.146973	0.388907	-0.653872	1.96035	0.02503	-0.00593	0.42788	0.41105	-0.29449	-0.1105	0.6643	0.30219	0.64721	A0A494C0X7	ITGB2	A0A494C0X7_K362k_1_1_362_362_ITGB2	A0A494C0X7	ITGB2	1	1	11.29	11.29	11.29	74.1	7	99	1	1	1	0	-190.164	0.4	490.938	K362k	TMT18	358	(K)	NAYNkLSSR	(V)
A0A494C0X7_K636k_1_1_636_636	0.28473	0.518603	-1.27466	-0.49322	1.83776	0.736825	-2.01597	-0.453093	0.0145291	0.183305	-2.01597	-0.453093	-3.09419	-1.45865	-0.17597	-0.25193	-0.37212	-2.32895	-0.69149	-3.8275	-0.0507	-1.35881	-0.74979	A0A494C0X7	ITGB2	A0A494C0X7_K636k_1_1_636_636_ITGB2	A0A494C0X7	ITGB2	1	1	8.54	8.54	8.54	42	6	8.541	2	1	1	0	-190.165	-0.3	443.249	K636k	Hydrogen	634	(K)	FEkGPFGK	(N)
A0A494C0X7_K744k_1_1_744_744	0.0616345	0.413215	0.294007	0.226613	4.17447	2.83617	1.15469	1.01991	6.69165e-05	0.00145824	1.15469	1.01991	7.45469	4.77383	-0.20097	-0.48193	-0.16712	0.90705	0.84251	0.8645	0.4033	0.74719	1.05921	A0A494C0X7	ITGB2	A0A494C0X7_K744k_1_1_744_744_ITGB2	A0A494C0X7	ITGB2	1	2	22.76	22.76	22.76	89.1	12	22.759	2	1	1	0	-190.164	0	776.098	K744k	TMT18	743	(K)	LkSQWNNDNPLFK	(S)
A0A494C0X7_K755k_1_1_755_755	0.192384	0.413215	0.36034	0.36028	2.3768	1.82428	0.68936	0.68924	0.0041995	0.014987	0.68936	0.68924	3.93521	3.09723	0.24203	-0.26793	0.07288	0.64705	0.69251	0.7755	0.3843	0.73919	0.99121	A0A494C0X7	ITGB2	A0A494C0X7_K755k_1_1_755_755_ITGB2	A0A494C0X7	ITGB2	1	1	19.93	19.93	15.08	80.8	16	6.382	2	1	1	0	-190.163	0.4	779.659	K755k	TMT18	745	(K)	SQWNNDNPLFkSATTTVMNPK	(F)
A0A494C0X7_K765k_1_1_765_765	0.131789	0.794696	0.477673	0.197113	2.92849	0.221083	0.68136	0.12024	0.001179	0.601059	0.68136	0.12024	4.87601	0.544637	0.08903	0.13607	0.18588	0.85905	0.78551	0.8105	0.4343	0.52919	-0.19179	A0A494C0X7	ITGB2	A0A494C0X7_K765k_1_1_765_765_ITGB2	A0A494C0X7	ITGB2	1	4	18.84	18.84	18.84	78.1	12	99	1	1	1	0	-190.168	-2	634.657	K765k	TMT18	756	(K)	SATTTVMNPkFAES	(-)
A0A494C143_K1036k_1_1_1036_1036	0.945296	0.801542	-0.028845	-0.16664	0.110304	0.21265	0.0486233	-0.226967	0.775704	0.612844	0.0486233	-0.226967	0.294583	-0.526768	0.11288	-0.16554	-0.10681	-0.00082	-0.17726	0.16448	-0.18427	0.64004	-1.29614	A0A494C143	DIP2A	A0A494C143_K1036k_1_1_1036_1036_DIP2A	Q14689	DIP2A	1	1	12.72	12.72	8.05	84	7	99	1	1	1	0	-190.166	-1.2	488.615	K1036k	TMT18	1029	(R)	VAAALMEkGR	(L)
A0A494C143_K1112k_1_1_1112_1112	0.950961	0.504283	0.0253217	0.15036	0.099226	0.792803	0.04829	0.298367	0.795745	0.161137	0.04829	0.298367	0.267511	1.54637	0.02788	0.07246	-0.09681	0.19318	0.22274	-0.26752	0.02473	0.28404	0.58986	A0A494C143	DIP2A	A0A494C143_K1112k_1_1_1112_1112_DIP2A	Q14689	DIP2A	1	1	6.3	6.3	6.3	54.5	8	99	1	1	1	0	-190.164	0.2	516.96	K1112k	TMT18	1111	(R)	SkEAAAAVDIR	(T)
A0A494C143_K1299k_1_1_1299_1299	0.937802	0.77148	-0.333345	-0.418473	0.122659	0.253058	-0.08771	-0.257967	0.753947	0.558396	-0.08771	-0.257967	-0.324245	-0.610996	-0.29612	-0.07954	-0.49281	-0.07482	-0.06026	-0.99652	0.00073	-0.01296	-1.63014	A0A494C143	DIP2A	A0A494C143_K1299k_1_1_1299_1299_DIP2A	Q14689	DIP2A	1	2	11.77	11.77	11.77	62.4	8	99	1	1	1	0	-190.165	-0.8	516.645	K1299k	TMT18	1297	(K)	LFkDLGLPAR	(A)
A0A494C143_K272k_1_1_272_272	0.958999	0.52611	0.253322	0.108693	0.079187	0.707807	0.03629	-0.252967	0.833322	0.195972	0.03629	-0.252967	0.217317	-1.41269	0.45688	0.07946	0.16919	0.13118	0.30974	0.37348	0.10273	0.00804	-0.16414	A0A494C143	DIP2A	A0A494C143_K272k_1_1_272_272_DIP2A	Q14689	DIP2A	1	1	10.09	10.09	10.09	57	11	10.088	2	1	1	0	-190.167	-1.1	732.118	K272k	TMT18	269	(R)	VSSkIQQLLNTLK	(R)
A0A494C143_K394k_1_1_394_394	0.667674	0.445863	-0.0250117	0.03836	0.633736	1.12422	0.219623	0.346367	0.232415	0.075124	0.219623	0.346367	1.29048	2.04904	-0.30812	-0.11654	0.02019	0.27718	0.06774	-0.09052	0.32273	0.14804	0.16386	A0A494C143	DIP2A	A0A494C143_K394k_1_1_394_394_DIP2A	Q14689	DIP2A	1	1	7.02	7.02	7.02	51.4	7	99	1	1	1	0	-190.163	0.7	519.629	K394k	TMT18	389	(K)	NEPLLkPGDR	(V)
A0A494C1V1_K1590k_1_1_1590_1590	0.793362	0.519683	0.0841317	0.02114	0.374527	0.7296	-0.15765	-0.283633	0.422156	0.18638	-0.15765	-0.283633	-0.845289	-1.44724	0.24689	0.26992	-0.02794	-0.28635	0.07765	0.22462	0.15603	-0.15995	-0.35811	A0A494C1V1	NBEAL2	A0A494C1V1_K1590k_1_1_1590_1590_NBEAL2	Q6ZNJ1	NBEAL2	1	1	12.85	12.85	12.85	64.8	11	99	1	1	1	0	-190.158	2.5	596.575	K1590k	TMT18	1581	(R)	REEACYVLSkLEAALGR	(V)
A0A494C1V1_K1794k_1_1_1794_1794	0.804861	0.413215	-0.306035	-0.09436	0.354497	1.73755	0.13335	0.5567	0.442082	0.0183001	0.13335	0.5567	0.808064	2.96489	-0.58211	-0.14608	-0.38994	-0.25435	-0.28435	-0.17938	0.16503	0.02605	0.36089	A0A494C1V1	NBEAL2	A0A494C1V1_K1794k_1_1_1794_1794_NBEAL2	Q6ZNJ1	NBEAL2	1	2	18.81	18.81	18.81	68.3	8	99	1	1	1	0	-190.166	-1.2	481.24	K1794k	Hydrogen	1793	(R)	WkLSSAETYSR	(M)
A0A494C1V1_K2033k_1_1_2033_2033	0.439708	0.898773	-1.64803	-1.32203	1.26064	0.103911	-0.79665	-0.144633	0.0548738	0.787207	-0.79665	-0.144633	-2.24085	-0.279289	-0.38111	-1.82508	-1.54294	-1.93235	-2.34635	-1.86038	-0.62197	-1.13195	-2.42911	A0A494C1V1	NBEAL2	A0A494C1V1_K2033k_1_1_2033_2033_NBEAL2	Q6ZNJ1	NBEAL2	1	1	17.08	17.08	17.08	81.2	10	99	1	1	1	0	-190.164	0.2	564.655	K2033k	TMT18	2027	(R)	ASGLTQkWVQR	(E)
A0A494C1V1_K2090k_1_1_2090_2090	0.774998	0.53267	-0.0808683	0.12514	0.405788	0.688899	-0.130983	0.281033	0.392836	0.204692	-0.130983	0.281033	-0.902378	1.38253	0.08989	-0.04508	-0.09094	-0.07235	-0.16935	-0.19738	-0.08097	0.32505	0.55289	A0A494C1V1	NBEAL2	A0A494C1V1_K2090k_1_1_2090_2090_NBEAL2	Q6ZNJ1	NBEAL2	1	1	6.2	6.2	6.2	49.2	9	6.205	2	1	1	0	-190.171	-3.3	663.736	K2090k	TMT18	2087	(R)	DLSkPIGVVNPK	(H)
A0A494C1V1_K2663k_1_1_2663_2663	0.826946	0.645364	-0.00620167	0.02264	0.317597	0.435712	0.12635	0.184033	0.481286	0.366681	0.12635	0.184033	0.738017	0.957628	0.19889	-0.21708	-0.18994	0.08765	-0.05035	0.13362	0.19803	0.23605	-0.09011	A0A494C1V1	NBEAL2	A0A494C1V1_K2663k_1_1_2663_2663_NBEAL2	Q6ZNJ1	NBEAL2	1	2	11.74	11.74	5.95	76	7	99	1	1	1	0	-190.164	0.4	436.592	K2663k	TMT18	2658	(R)	SVAVTkER	(S)
A0A494C1V1_K337k_1_1_337_337	0.800579	0.869465	-0.215868	-0.25186	0.361293	0.136822	0.133017	0.0610333	0.435218	0.729757	0.133017	0.0610333	0.820754	0.35797	-0.22511	-0.28208	-0.33994	-0.08135	-0.37835	0.01162	-0.08797	-0.13695	-0.43911	A0A494C1V1	NBEAL2	A0A494C1V1_K337k_1_1_337_337_NBEAL2	Q6ZNJ1	NBEAL2	1	2	18.45	18.45	18.45	65.6	17	99	1	1	1	0	-190.163	0.3	688.888	K337k	TMT18	332	(R)	LIQNSkVLDQDTDAIAVHVVR	(V)
A0A494C1V1_K520k_1_1_520_520	0.505419	0.504283	-0.836868	-0.812527	1.04295	0.793773	-0.502983	-0.4543	0.0905828	0.160778	-0.502983	-0.4543	-1.91995	-1.54788	-0.98511	-0.33508	-0.43594	-1.54635	-1.01135	-0.70738	-0.45697	-1.33095	-1.33111	A0A494C1V1	NBEAL2	A0A494C1V1_K520k_1_1_520_520_NBEAL2	Q6ZNJ1	NBEAL2	1	2	29.5	29.5	29.5	88.8	14	99	1	1	1	0	-190.164	0.3	542.601	K520k	Hydrogen	507	(R)	PGLDSEPGGAEAGkAR	(H)
A0A494C1V1_K849k_1_1_849_849	0.897747	0.413215	0.370132	0.05364	0.194409	1.67895	-0.112983	-0.745967	0.639133	0.0209434	-0.112983	-0.745967	-0.486999	-2.87613	0.62589	0.25192	0.40206	0.11065	0.03265	0.79762	0.00603	-0.09395	-0.87011	A0A494C1V1	NBEAL2	A0A494C1V1_K849k_1_1_849_849_NBEAL2	Q6ZNJ1	NBEAL2	1	2	23.97	19.15	19.15	76.7	19	99	1	1	1	0	-190.146	5.9	797.929	K849k	TMT18	843	(R)	VETWDVkDVVNCVGGMGALLPLLER	(V)
A0A494C1V1_K905k_1_1_905_905	0.86156	0.983173	-0.0708683	-0.01636	0.255472	0.0165198	-0.100983	0.00803333	0.5553	0.962676	-0.100983	0.00803333	-0.615149	0.0483023	0.04189	0.10292	-0.20594	-0.29335	-0.03735	-0.03338	0.00103	0.04605	-0.08411	A0A494C1V1	NBEAL2	A0A494C1V1_K905k_1_1_905_905_NBEAL2	Q6ZNJ1	NBEAL2	1	1	34.63	29.44	35.1	97.2	23	99	1	1	1	0	-190.149	3.6	849.637	K905k	TMT18	874	(K)	EAEAGPAETHDLVGPELTSGHNTQGLVLPLGkSSEER	(M)
A0A499FJD3_K828k_1_1_828_828	0.852475	0.975839	0.10744	0.0661483	0.269683	0.0247988	0.0935133	0.01093	0.537424	0.944498	0.0935133	0.01093	0.643859	0.071865	0.05301	0.05875	0.07029	0.03115	0.1726	0.25884	0.02834	0.0398	0.1467	A0A499FJD3	WDR24	A0A499FJD3_K828k_1_1_828_828_WDR24	Q96S15	WDR24	1	1	16.47	16.47	16.47	73.4	13	99	1	1	1	0	-190.155	4.3	717.404	K828k	TMT18	819	(R)	LWNVSNEVVkLSTSR	(A)
A0A499FJE4_K270k_1_1_270_270	0.59697	0.947818	-0.896388	-0.598102	0.800181	0.0513599	-0.550857	0.0457167	0.158423	0.888465	-0.550857	0.0457167	-1.5532	0.144847	-1.18738	-0.64343	-0.03207	-1.44964	-0.52409	-1.54172	-0.37127	-0.97969	-0.37477	A0A499FJE4	RIPOR3	A0A499FJE4_K270k_1_1_270_270_RIPOR3	A0A499FJE4	RIPOR3	1	1	27.63	27.63	27.63	86.5	15	99	1	1	1	0	-190.168	-1.7	632.61	K270k	TMT18	258	(K)	AFIPTLHENLDIkVTELR	(G)
A0A499FJE4_K609k_1_1_609_609	0.847854	0.668647	-0.213888	-0.186268	0.278473	0.396945	0.11681	0.17205	0.526656	0.400917	0.11681	0.17205	0.66143	0.88779	-0.24938	-0.54643	-0.02107	-0.13164	-0.09709	-0.23772	-0.25327	0.02831	-0.07577	A0A499FJE4	RIPOR3	A0A499FJE4_K609k_1_1_609_609_RIPOR3	A0A499FJE4	RIPOR3	1	2	17.38	17.38	17.38	72.1	10	99	1	1	1	0	-190.165	-0.2	507.289	K609k	TMT18	599	(K)	DRPLPPPSSLkASSR	(E)
A0A499FJE4_K920k_1_1_920_920	0.405041	0.413215	-0.206888	-0.0702683	1.35874	2.20731	0.336143	0.609383	0.0437782	0.00620432	0.336143	0.609383	2.38468	3.69907	-0.33338	-0.37043	-0.42107	0.00136	-0.00709	-0.11072	0.29073	0.36031	0.05223	A0A499FJE4	RIPOR3	A0A499FJE4_K920k_1_1_920_920_RIPOR3	A0A499FJE4	RIPOR3	1	1	11.45	11.45	11.45	60.2	9	99	1	1	1	0	-190.165	-0.7	548.295	K920k	TMT18	912	(R)	ETTLSFGEkGR	(L)
A0A499FJK2_K106k_1_1_106_106	0.925442	0.779876	-0.499262	-0.520555	0.148072	0.242605	-0.108583	-0.15117	0.711095	0.571998	-0.108583	-0.15117	-0.38364	-0.589537	-0.2024	-0.19738	-0.93513	-0.10862	-0.98582	-0.56622	-0.37992	-0.50132	-0.90718	A0A499FJK2	TGFB1	A0A499FJK2_K106k_1_1_106_106_TGFB1	A0A499FJK2	TGFB1	1	1	32.13	31.17	32.13	94.2	20	99	1	1	1	0	-190.169	-1.7	985.809	K106k	TMT18	88	(R)	VAGESAEPEPEPEADYYAkEVTR	(V)
A0A499FJK2_K309k_1_1_309_309	0.890496	0.929131	-0.576262	-0.668722	0.20725	0.0700776	0.13875	-0.04617	0.620512	0.850986	0.13875	-0.04617	0.514646	-0.194123	-0.7884	-0.38338	-0.76513	-0.20962	-0.19782	-1.11322	-0.27692	-0.75332	-1.04518	A0A499FJK2	TGFB1	A0A499FJK2_K309k_1_1_309_309_TGFB1	A0A499FJK2	TGFB1	1	1	14.38	14.38	14.38	68.6	8	14.383	2	1	1	0	-190.162	1.1	533.555	K309k	TMT18	305	(K)	DLGWkWIHEPK	(G)
A0A499FJK2_K42k_1_1_42_42	0.667655	0.835757	-0.691095	-0.993888	0.634322	0.174535	0.382417	-0.22317	0.232101	0.66906	0.382417	-0.22317	1.29143	-0.443873	-0.5884	-0.72838	-1.33013	0.08938	-0.73882	-0.85022	-0.48692	-0.45532	-2.37418	A0A499FJK2	TGFB1	A0A499FJK2_K42k_1_1_42_42_TGFB1	A0A499FJK2	TGFB1	1	1	16.46	11.62	16.46	87.7	8	99	1	1	1	0	-190.166	-0.8	508.291	K42k	TMT18	35	(K)	TIDMELVkR	(K)
A0A590UJE0_K23k_1_1_23_23	0.92405	0.662396	0.0858283	-0.242077	0.150324	0.408427	0.0767033	-0.579107	0.707417	0.390457	0.0767033	-0.579107	0.388805	-0.908648	0.06689	-0.01667	0.09221	0.51074	-0.1499	0.0117	0.26859	0.40491	-2.26839	A0A590UJE0	ZNF75A	A0A590UJE0_K23k_1_1_23_23_ZNF75A	A0A590UJE0	ZNF75A	1	1	12.23	12.23	12.23	65.5	7	99	1	1	1	0	-190.162	1.4	516.294	K23k	TMT18	18	(R)	ALWETkGPAR	(E)
A0A590UJE0_K382k_1_1_382_382	0.978277	0.421219	0.458495	0.739257	0.0430568	1.59077	0.0227033	0.584227	0.905614	0.0256583	0.0227033	0.584227	0.122326	2.74338	0.33389	0.35933	0.64821	0.74474	0.2461	0.4187	0.75059	0.95691	1.38661	A0A590UJE0	ZNF75A	A0A590UJE0_K382k_1_1_382_382_ZNF75A	A0A590UJE0	ZNF75A	1	1	10.8	10.8	11.41	67.9	9	10.798	2	1	1	0	-190.156	4.4	656.734	K382k	TMT18	378	(K)	LSTWkQELLK	(L)
A0A5F9YFS9_K15k_1_1_15_15	0.964875	0.504283	0.24334	0.360328	0.0677988	0.792968	0.02932	0.263297	0.855463	0.161077	0.02932	0.263297	0.188035	1.54663	0.06315	0.21025	0.41264	0.2051	0.28725	0.28165	0.57434	0.50613	0.39546	A0A5F9YFS9	SPCS1	A0A5F9YFS9_K15k_1_1_15_15_SPCS1	A0A5F9YFS9	SPCS1	1	1	25.91	25.91	25.91	94	14	4.794	2	1	1	0	-190.166	-0.7	707.878	K15k	TMT18	1	(-)	MLEHLSSLPTQMDYkGQK	(L)
A0A5F9ZHM4_K119k_1_1_119_119	0.841137	0.649727	0.130058	0.102	0.291038	0.428159	-0.14397	-0.200087	0.511637	0.373114	-0.14397	-0.200087	-0.686308	-0.94415	0.52186	0.24905	-0.16478	-0.12054	0.24417	0.05059	0.12332	-0.00779	-0.10966	A0A5F9ZHM4	LDHB	A0A5F9ZHM4_K119k_1_1_119_119_LDHB	A0A5F9ZHM4	LDHB	1	3	19.04	19.04	19.04	82	12	19.038	2	1	1	0	-190.166	-0.7	794.49	K119k	TMT18	114	(R)	NVNVFkFIIPQIVK	(Y)
A0A5F9ZHM4_K244k_1_1_244_244	0.914164	0.944164	0.245392	0.198333	0.172176	0.054644	0.06803	-0.0260867	0.672704	0.881771	0.06803	-0.0260867	0.438145	-0.153615	0.14486	0.17705	0.31222	0.43346	0.12517	0.27959	0.07132	0.09921	0.38534	A0A5F9ZHM4	LDHB	A0A5F9ZHM4_K244k_1_1_244_244_LDHB	A0A5F9ZHM4	LDHB	1	1	24.91	20.37	24.91	92.9	12	4.5	2	1	1	0	-190.165	-0.3	744.437	K244k	TMT18	234	(K)	MVVESAYEVIkLK	(G)
A0A5F9ZHM4_K308k_1_1_308_308	0.687035	0.490244	0.450892	0.547333	0.583907	0.848249	0.19503	0.387913	0.260671	0.141825	0.19503	0.387913	1.20904	1.6322	0.47886	0.24205	0.33922	0.74546	0.45117	0.44859	0.44632	0.53921	1.23834	A0A5F9ZHM4	LDHB	A0A5F9ZHM4_K308k_1_1_308_308_LDHB	A0A5F9ZHM4	LDHB	1	4	14.26	14.26	13.27	78.6	9	5.153	2	1	1	0	-190.166	-0.8	481.552	K308k	TMT18	300	(R)	GLTSVINQkLK	(D)
A0A5F9ZHM4_K310k_1_1_310_310	0.303883	0.704926	-0.961608	-0.769667	1.76661	0.346437	-0.509303	-0.12542	0.0171153	0.450363	-0.509303	-0.12542	-2.98729	-0.794108	-0.77514	-0.76795	-0.57778	-1.14654	-1.46483	-1.03741	-0.87868	-0.77879	-0.83966	A0A5F9ZHM4	LDHB	A0A5F9ZHM4_K310k_1_1_310_310_LDHB	A0A5F9ZHM4	LDHB	1	1	15.91	12.53	13.91	76.2	9	13.911	2	1	1	0	-190.166	-0.7	627.702	K310k	TMT18	309	(K)	LkDDEVAQLK	(K)
A0A5F9ZHM4_K318k_1_1_318_318	0.575353	0.626985	-0.654775	-1.03617	0.856979	0.466141	0.46103	-0.301753	0.139002	0.341868	0.46103	-0.301753	1.64036	-1.01135	-1.21814	-0.58295	-0.85478	-0.60654	0.15617	-0.82241	-0.56268	-1.51179	-1.48666	A0A5F9ZHM4	LDHB	A0A5F9ZHM4_K318k_1_1_318_318_LDHB	A0A5F9ZHM4	LDHB	1	2	10.12	10.12	10.12	63.2	9	1.619	3	1	1	0	-190.161	1.6	579.105	K318k	TMT18	309	(K)	LKDDEVAQLkK	(S)
A0A5F9ZHM4_K329k_1_1_329_329	0.606934	0.907607	-0.337608	-0.222667	0.781271	0.0931798	-0.273303	-0.04342	0.165474	0.806901	-0.273303	-0.04342	-1.52395	-0.252781	-0.15314	-0.32595	-0.12378	-0.17454	-0.58683	-0.66141	-0.44468	-0.14079	-0.14766	A0A5F9ZHM4	LDHB	A0A5F9ZHM4_K329k_1_1_329_329_LDHB	A0A5F9ZHM4	LDHB	1	1	19.15	19.15	19.15	90.6	10	4.767	2	1	1	0	-190.15	6.2	752.427	K329k	TMT18	320	(K)	SADTLWDIQkDLK	(D)
A0A5F9ZHM4_K5k_1_1_5_5	0.718732	0.876598	-0.808608	-0.691333	0.514069	0.129879	-0.302637	-0.0680867	0.306148	0.741517	-0.302637	-0.0680867	-1.09206	-0.34168	-0.89614	-0.49095	-0.58478	-0.43154	-0.91083	-1.53741	-0.92768	-0.46079	-0.78766	A0A5F9ZHM4	LDHB	A0A5F9ZHM4_K5k_1_1_5_5_LDHB	A0A5F9ZHM4	LDHB	1	2	11.22	6.31	6.01	74.6	4	6.566	2	1	1	0	-190.165	-0.3	575.343	K5k	Acetyl	2	(M)	ATLkEK	(L)
A0A5F9ZHM4_K77k_1_1_77_77	0.979607	0.485345	0.296558	0.149333	0.0410454	0.865435	0.01903	-0.27542	0.909818	0.136322	0.01903	-0.27542	0.116849	-1.65861	0.43886	0.10705	0.31522	0.34046	0.15717	0.42059	0.03532	-0.04579	0.04534	A0A5F9ZHM4	LDHB	A0A5F9ZHM4_K77k_1_1_77_77_LDHB	A0A5F9ZHM4	LDHB	1	1	22.03	22.03	22.03	90	16	8.916	2	1	1	0	-190.166	-0.5	795.931	K77k	TMT18	61	(K)	GEMMDLQHGSLFLQTPkIVADK	(D)
A0A5F9ZHM4_K7k_1_1_7_7	0.807528	0.992238	-0.296608	-0.401167	0.347884	0.00769695	0.20403	-0.00508667	0.448865	0.982433	0.20403	-0.00508667	0.795654	-0.0227261	-0.80814	-0.29095	-0.09678	0.24646	-0.47983	-0.35041	-0.25868	-0.36279	-0.58966	A0A5F9ZHM4	LDHB	A0A5F9ZHM4_K7k_1_1_7_7_LDHB	A0A5F9ZHM4	LDHB	1	2	24.39	19.98	21.19	85.8	15	21.454	2	1	1	0	-190.159	1.9	892.17	K7k	TMT18	6	(K)	EkLIAPVAEEEATVPNNK	(I)
A0A5F9ZHS3_K8k_1_1_8_8	0.766949	0.796632	0.217623	0.18779	0.420941	0.217811	0.207093	0.147427	0.379367	0.605604	0.207093	0.147427	0.929636	0.537724	0.28545	0.3613	-0.30452	0.4611	0.05244	0.44997	0.16088	0.72617	-0.10254	A0A5F9ZHS3	MEN1	A0A5F9ZHS3_K8k_1_1_8_8_MEN1	O00255-2	MEN1	1	1	10.84	11.19	5.43	73.3	8	99	1	1	1	0	-190.163	0.9	521.65	K8k	TMT18	5	(K)	AAQkTLFPLR	(S)
A0A5F9ZI21_K231k_1_1_231_231	0.97185	0.429714	0.128003	0.442648	0.054195	1.45117	-0.0428133	0.586477	0.882684	0.0353861	-0.0428133	0.586477	-0.152278	2.53481	0.25306	-0.04991	0.24508	0.60947	-0.52792	0.23824	0.43932	0.58688	1.18146	A0A5F9ZI21	ARHGEF2	A0A5F9ZI21_K231k_1_1_231_231_ARHGEF2	Q92974	ARHGEF2	1	1	10	10	10	60.7	9	9.999	2	1	1	0	-190.167	-1.3	624.688	K231k	TMT18	224	(K)	DTLANCTkVK	(Q)
A0A5F9ZI21_K243k_1_1_243_243	0.986666	0.6516	0.371837	0.458648	0.0277974	0.42527	-0.0118133	0.16181	0.938	0.375604	-0.0118133	0.16181	-0.0802261	0.938979	0.40506	0.33609	0.39208	0.40647	0.22608	0.46524	0.41232	0.43088	0.77546	A0A5F9ZI21	ARHGEF2	A0A5F9ZI21_K243k_1_1_243_243_ARHGEF2	Q92974	ARHGEF2	1	2	17.17	17.17	17.17	81.7	12	99	1	1	1	0	-190.156	3.7	706.419	K243k	TMT18	239	(K)	AALLkNNTALQSVSLR	(S)
A0A5F9ZI21_K291k_1_1_291_291	0.967763	0.948891	0.540003	0.542148	0.0616146	0.0505989	0.02452	0.02881	0.867732	0.890023	0.02452	0.02881	0.171889	0.142808	0.48006	0.58009	0.52308	0.50147	0.51208	0.64324	0.35132	0.38688	0.93146	A0A5F9ZI21	ARHGEF2	A0A5F9ZI21_K291k_1_1_291_291_ARHGEF2	Q92974	ARHGEF2	1	2	32.4	32.4	32.4	90.9	22	99	1	1	1	0	-190.156	2.6	805.681	K291k	TMT18	285	(R)	SSLSLAkSVSTTNIAGHFNDESPLGLR	(R)
A0A5F9ZI21_K378k_1_1_378_378	0.991277	0.464979	0.542003	0.321315	0.0179585	0.952073	-0.00948	-0.450857	0.959492	0.111668	-0.00948	-0.450857	-0.0523792	-1.79064	0.59306	0.61209	0.43508	0.22147	0.70408	0.68624	0.61732	0.00588	-0.33554	A0A5F9ZI21	ARHGEF2	A0A5F9ZI21_K378k_1_1_378_378_ARHGEF2	Q92974	ARHGEF2	1	1	24.12	24.12	24.12	81.2	19	99	1	1	1	0	-190.159	1.9	606.128	K378k	TMT18	375	(K)	EVMkQQDVIYELIQTELHHVR	(T)
A0A5F9ZI21_K496k_1_1_496_496	0.751776	0.503621	0.26117	0.503148	0.45242	0.79939	-0.177147	0.30681	0.352842	0.158712	-0.177147	0.30681	-0.985473	1.55662	0.14106	0.51209	0.39608	0.28747	0.30408	-0.07376	0.39132	0.69688	0.88146	A0A5F9ZI21	ARHGEF2	A0A5F9ZI21_K496k_1_1_496_496_ARHGEF2	Q92974	ARHGEF2	1	2	7.86	7.86	7.86	60.7	7	99	1	1	1	0	-190.164	0.3	491.951	K496k	TMT18	494	(K)	LYkELYAR	(D)
A0A5F9ZI21_K603k_1_1_603_603	0.538162	0.504269	0.233503	0.232148	0.952416	0.794948	0.272853	0.270143	0.111579	0.160344	0.272853	0.270143	1.78476	1.54971	-0.04294	0.15209	0.18208	0.45247	0.41308	0.24424	0.27432	0.25288	0.57446	A0A5F9ZI21	ARHGEF2	A0A5F9ZI21_K603k_1_1_603_603_ARHGEF2	Q92974	ARHGEF2	1	2	16.4	13.44	14.65	82.6	11	99	1	1	1	0	-190.161	2.1	577.328	K603k	TMT18	596	(R)	AQTPVPGkGPFGR	(E)
A0A5H1ZRQ2_K221k_1_1_221_221	0.354427	0.43887	0.00877167	0.049015	1.55583	1.1713	-0.436223	-0.355737	0.0278083	0.0674066	-0.436223	-0.355737	-2.67424	-2.11913	0.2705	0.11194	0.29821	0.01017	-0.34425	-0.29394	0.03619	-0.15079	-0.27196	A0A5H1ZRQ2	DDX17	A0A5H1ZRQ2_K221k_1_1_221_221_DDX17	Q92841	DDX17	1	1	30.74	30.74	25.43	76.8	22	99	1	1	1	0	-190.162	0.5	785.629	K221k	TMT18	210	(R)	DMVGIAQTGSGkTLAYLLPAIVHINHQPYLER	(G)
A0A5H1ZRQ2_K313k_1_1_313_313	0.750237	0.580249	-0.102228	-0.127818	0.455153	0.559735	-0.169557	-0.220737	0.350628	0.275591	-0.169557	-0.220737	-0.990273	-1.17145	-0.0055	-0.02106	-0.02579	-0.15183	-0.45425	0.04506	-0.18281	0.00821	-0.53996	A0A5H1ZRQ2	DDX17	A0A5H1ZRQ2_K313k_1_1_313_313_DDX17	Q92841	DDX17	1	2	21.24	21.24	21.24	93.5	12	99	1	1	1	0	-190.158	3.5	642.034	K313k	TMT18	305	(R)	LIDFLESGkTNLR	(R)
A0A5H1ZRQ2_K488k_1_1_488_488	0.958854	0.683525	0.182272	0.127515	0.0821737	0.376405	-0.0385567	-0.14807	0.827611	0.420335	-0.0385567	-0.14807	-0.224903	-0.850083	0.3715	0.26594	-0.03279	0.26217	0.00175	0.22506	0.08419	-0.00979	0.08604	A0A5H1ZRQ2	DDX17	A0A5H1ZRQ2_K488k_1_1_488_488_DDX17	Q92841	DDX17	1	1	24.57	24.57	24.57	89.5	20	99	1	1	1	0	-190.157	2.1	848.667	K488k	TMT18	481	(R)	GLDVEDVkFVINYDYPNSSEDYVHR	(I)
A0A5H1ZRQ2_K528k_1_1_528_528	0.835722	0.429714	0.118438	0.302515	0.299399	1.30647	0.116443	0.484597	0.501881	0.0493775	0.116443	0.484597	0.702712	2.31985	0.1975	0.11294	-0.12979	0.00117	0.27375	0.25506	0.64419	0.19621	0.79404	A0A5H1ZRQ2	DDX17	A0A5H1ZRQ2_K528k_1_1_528_528_DDX17	Q92841	DDX17	1	1	17.72	17.72	17.72	68.9	10	99	1	1	1	0	-190.162	0.9	730.726	K528k	TMT18	516	(K)	GTAYTFFTPGNLkQAR	(E)
A0A5H1ZRQ2_K547k_1_1_547_547	0.714458	0.713389	-0.085895	-0.0743183	0.52111	0.334892	-0.18289	-0.159737	0.301225	0.462496	-0.18289	-0.159737	-1.10402	-0.772217	0.0745	0.08094	-0.13879	-0.39683	-0.08125	-0.05394	-0.18481	-0.46179	0.18404	A0A5H1ZRQ2	DDX17	A0A5H1ZRQ2_K547k_1_1_547_547_DDX17	Q92841	DDX17	1	2	29.54	29.54	29.54	91.1	19	99	1	1	1	0	-190.168	-1.3	684.874	K547k	TMT18	536	(K)	VLEEANQAINPkLMQLVDHR	(G)
A0A669KAY5_K378k_1_1_378_378	0.830703	0.477426	-0.02234	-0.133147	0.309415	0.90089	-0.112907	-0.33452	0.490439	0.125635	-0.112907	-0.33452	-0.722209	-1.71286	0.10745	0.15969	-0.1648	-0.01969	-0.1347	-0.08199	-0.39393	-0.49073	-0.01656	A0A669KAY5	DUS4L	A0A669KAY5_K378k_1_1_378_378_DUS4L	A0A669KB27	DUS4L-BCAP29	1	2	12.51	12.51	12.51	56.4	10	12.508	2	1	1	0	-190.161	1.7	675.726	K378k	TMT18	375	(K)	GVLkTQAENTNK	(A)
A0A669KAY5_K386k_1_1_386_386	0.921829	0.53226	0.199327	0.398853	0.154869	0.690253	-0.140907	0.258147	0.700052	0.204055	-0.140907	0.258147	-0.399182	1.3847	0.19245	0.39569	0.2212	0.53731	0.6363	-0.78699	0.70207	0.24527	0.63644	A0A669KAY5	DUS4L	A0A669KAY5_K386k_1_1_386_386_DUS4L	A0A669KB27	DUS4L-BCAP29	1	1	17.12	14.81	17.12	82.7	10	17.116	2	1	1	0	-190.163	0.6	633.358	K386k	TMT18	379	(K)	TQAENTNkAAK	(K)
A0A669KAY5_K397kK399k_2_2_397_399	0.91803	0.558991	0.0458267	-0.60598	0.162635	0.612146	-0.0879067	-1.39152	0.687646	0.244261	-0.0879067	-1.39152	-0.41677	-1.25828	-0.03855	0.16669	0.1412	0.15231	-0.4287	0.28201	0.18207	0.28827	-4.37556	A0A669KAY5	DUS4L	A0A669KAY5_K397kK399k_2_2_397_399_DUS4L	A0A669KB27	DUS4L-BCAP29	1	1	4.47	4.47	4.47	41.1	6	4.473	3	2	2	0	-364.33	1.5	537.797	M392m K397k K399k	TMT18	390	(K)	KFmEENEkLk	(R)
A0A669KAY5_K457k_1_1_457_457	0.374132	0.889378	-0.132507	0.184353	1.46185	0.11491	-0.70524	-0.07152	0.0345266	0.76752	-0.70524	-0.07152	-2.53594	-0.306009	0.17745	0.19669	0.2862	0.10531	-0.4787	-1.08199	0.24607	0.52427	-0.32456	A0A669KAY5	DUS4L	A0A669KAY5_K457k_1_1_457_457_DUS4L	A0A669KB27	DUS4L-BCAP29	1	1	12.28	8.76	6.06	69.7	8	11.185	2	1	1	0	-190.165	-0.2	653.718	K457k	TMT18	455	(R)	LSkEYDQLLK	(E)
A0A669KBC2_K825k_1_1_825_825	0.543854	0.429714	0.552622	0.31237	0.934343	1.33488	-0.461423	-0.941927	0.116321	0.0462511	-0.461423	-0.941927	-1.75758	-2.36201	1.06665	0.79424	0.48911	-0.15466	0.3349	0.78549	0.48931	0.15766	-1.12275	A0A669KBC2	CDKL5	A0A669KBC2_K825k_1_1_825_825_CDKL5	Q00535	CDKL5	1	1	6.29	6.29	3.53	42.4	4	3.526	2	1	1	0	-174.156	4.1	646.373	K825k M833m	TMT18	825	(K)	kLPVVTPPmVPNSDSPDLLTLQK	(S)
A0A669KBG8_K1562k_1_1_1562_1562	0.80983	0.43887	0.225077	0.417597	0.345216	1.16823	0.1328	0.51784	0.451631	0.0678843	0.1328	0.51784	0.790631	2.11457	0.35519	0.20293	-0.08209	0.34958	0.332	0.19285	0.54604	0.34149	1.14202	A0A669KBG8	GBF1	A0A669KBG8_K1562k_1_1_1562_1562_GBF1	A0A669KBG8	GBF1	1	1	13.13	13.13	13.13	62.7	12	99	1	1	1	0	-190.165	-0.6	490.51	K1562k	TMT18	1555	(R)	HLETGGQkIEADSR	(T)
A0A669KBI7_K2419k_1_1_2419_2419	0.904366	0.805282	0.480465	0.372842	0.186955	0.207751	0.10415	-0.111097	0.650197	0.619796	0.10415	-0.111097	0.470763	-0.516312	0.80271	0.25029	0.23217	0.43929	0.3123	0.84603	0.44816	0.40472	0.099	A0A669KBI7	KMT2B	A0A669KBI7_K2419k_1_1_2419_2419_KMT2B	Q9UMN6	KMT2B	1	1	9.47	9.47	7.03	66	9	99	1	1	1	0	-190.164	0	535.648	K2419k	TMT18	2415	(R)	TLIEkVQEAR	(G)
A0A6I8PTZ8_K400k_1_1_400_400	0.827614	0.608629	0.0105667	0.0610417	0.315283	0.502855	0.13154	0.23249	0.483857	0.314155	0.13154	0.23249	0.733558	1.07501	0.25133	-0.30654	-0.1104	0.05977	0.06576	0.10348	0.03803	0.02434	0.46949	A0A6I8PTZ8	AGO1	A0A6I8PTZ8_K400k_1_1_400_400_AGO1	A0A6I8PTZ8	AGO1	1	1	7.79	7.79	7.79	47.6	10	99	1	1	1	0	-190.167	-1.5	556.956	K400k	TMT18	399	(K)	VkDDMTEVTGR	(V)
A0A6I8PTZ8_K653k_1_1_653_653	0.669292	0.880729	0.3314	0.255208	0.630724	0.124026	0.207207	0.0548233	0.234032	0.751578	0.207207	0.0548233	1.2856	0.327824	0.40733	0.18946	0.0866	0.46377	0.29576	0.54548	0.34003	0.31434	0.19349	A0A6I8PTZ8	AGO1	A0A6I8PTZ8_K653k_1_1_653_653_AGO1	A0A6I8PTZ8	AGO1	1	2	17.83	17.83	15.53	90	9	99	1	1	1	0	-190.157	3.7	606.017	K653k	TMT18	646	(R)	ELLIQFYkSTR	(F)
A0A6I8PTZ8_K81k_1_1_81_81	0.853495	0.846424	-0.0266	-0.165125	0.268665	0.163125	0.171207	-0.105843	0.538685	0.68687	0.171207	-0.105843	0.641815	-0.418322	-0.57267	0.32446	-0.0884	-0.31323	0.13276	0.35748	-0.29397	-0.38066	0.02049	A0A6I8PTZ8	AGO1	A0A6I8PTZ8_K81k_1_1_81_81_AGO1	A0A6I8PTZ8	AGO1	1	1	30.74	30.74	30.74	91.5	15	99	1	1	1	0	-190.168	-1.3	660.844	K81k	TMT18	71	(R)	EVVEYMVQHFkPQIFGDR	(K)
A0A6Q8PFJ0_K135k_1_1_135_135	0.485192	0.496902	0.89359	0.951157	1.10634	0.81755	0.440547	0.55568	0.0782818	0.152212	0.440547	0.55568	2.01385	1.5848	0.36918	0.59218	1.05859	1.29663	1.18818	0.85678	0.72829	0.94743	2.01127	A0A6Q8PFJ0	LMNA	A0A6Q8PFJ0_K135k_1_1_135_135_LMNA	P02545	LMNA	1	3	11.99	11.99	11.99	64.4	9	11.994	2	1	1	0	-190.164	0.2	656.066	K135k	TMT18	134	(R)	LkDLEALLNSK	(E)
A0A6Q8PFJ0_K144k_1_1_144_144	0.940234	0.659484	0.615423	0.55949	0.119614	0.413676	-0.0544533	-0.16632	0.759251	0.385766	-0.0544533	-0.16632	-0.316986	-0.918134	0.82718	0.55818	0.54259	0.43463	0.51918	0.81078	0.62729	0.53843	0.26327	A0A6Q8PFJ0	LMNA	A0A6Q8PFJ0_K144k_1_1_144_144_LMNA	P02545	LMNA	1	2	15.71	15.71	15.71	73.4	16	15.713	2	1	1	0	-190.148	5.7	707.153	K144k	TMT18	136	(K)	DLEALLNSkEAALSTALSEK	(R)
A0A6Q8PFJ0_K171k_1_1_171_171	0.967878	0.44916	0.403923	0.628657	0.0612449	1.07577	0.0272133	0.47668	0.868471	0.08399	0.0272133	0.47668	0.170918	1.9767	0.37018	0.26718	0.53359	0.24963	0.50618	0.49678	0.38729	0.96243	1.25127	A0A6Q8PFJ0	LMNA	A0A6Q8PFJ0_K171k_1_1_171_171_LMNA	P02545	LMNA	1	1	17.26	17.26	17.26	72.5	11	17.264	2	1	1	0	-190.155	4.4	703.087	K171k	TMT18	167	(R)	GQVAkLEAALGEAK	(K)
A0A6Q8PFJ0_K180k_1_1_180_180	0.404156	0.442856	0.551423	0.626657	1.37187	1.15065	0.367547	0.518013	0.042475	0.0706889	0.367547	0.518013	2.40392	2.0884	0.48118	0.24118	0.38059	0.85063	0.72918	0.62578	0.47229	0.79443	1.39027	A0A6Q8PFJ0	LMNA	A0A6Q8PFJ0_K180k_1_1_180_180_LMNA	P02545	LMNA	1	1	10.61	10.61	7.7	68.2	8	1.866	2	1	1	0	-190.164	0	584.688	K180k	TMT18	172	(K)	LEAALGEAkK	(Q)
A0A6Q8PFJ0_K181k_1_1_181_181	0.923606	0.459712	0.389923	0.654157	0.151479	0.999682	0.11388	0.642347	0.70554	0.100073	0.11388	0.642347	0.391446	1.86254	0.71418	-0.38982	0.67459	0.34863	0.52418	0.46778	0.54229	0.99643	1.38727	A0A6Q8PFJ0	LMNA	A0A6Q8PFJ0_K181k_1_1_181_181_LMNA	P02545	LMNA	1	2	10.59	10.59	10.59	66.5	7	99	1	1	1	0	-190.166	-1	425.555	K181k	Hydrogen	181	(K)	kQLQDEMLR	(R)
A0A6Q8PFJ0_K201k_1_1_201_201	0.868194	0.579533	0.460923	0.625157	0.244022	0.562458	-0.0927867	0.23568	0.570136	0.273869	-0.0927867	0.23568	-0.591729	1.176	0.53518	0.34718	0.63959	0.30363	0.52818	0.41178	0.43029	0.80043	0.99827	A0A6Q8PFJ0	LMNA	A0A6Q8PFJ0_K201k_1_1_201_201_LMNA	P02545	LMNA	1	1	7.09	7.09	7.09	54.4	10	7.087	2	1	1	0	-190.151	5.9	744.749	K201k	TMT18	197	(R)	LQTMkEELDFQK	(N)
A0A6Q8PFJ0_K208k_1_1_208_208	0.864238	0.429714	0.428757	0.57749	0.251102	1.32915	0.101547	0.399013	0.560916	0.0468655	0.101547	0.399013	0.606241	2.3535	0.34818	0.42118	0.36459	0.65263	0.57118	0.21478	0.71029	0.62943	0.99127	A0A6Q8PFJ0	LMNA	A0A6Q8PFJ0_K208k_1_1_208_208_LMNA	P02545	LMNA	1	1	20.46	20.46	20.46	87.3	14	99	1	1	1	0	-190.164	0.2	777.731	K208k	TMT18	202	(K)	EELDFQkNIYSEELR	(E)
A0A6Q8PFJ0_K233k_1_1_233_233	0.512034	0.557299	0.43509	0.739657	1.02728	0.615163	-0.352453	0.25668	0.0939124	0.24257	-0.352453	0.25668	-1.89664	1.26323	0.67418	0.28818	0.87159	0.17063	0.33818	0.26778	0.74729	0.81543	1.04127	A0A6Q8PFJ0	LMNA	A0A6Q8PFJ0_K233k_1_1_233_233_LMNA	P02545	LMNA	1	2	16.34	11.66	10.72	89.5	9	99	1	1	1	0	-190.162	1.2	530.636	K233k	TMT18	226	(R)	LVEIDNGkQR	(E)
A0A6Q8PFJ0_K265k_1_1_265_265	0.998871	0.984871	1.01659	1.02982	0.0023997	0.0142949	-0.00345333	0.0230133	0.99449	0.96762	-0.00345333	0.0230133	-0.00712156	0.041899	1.63118	-0.21682	1.64059	1.49463	0.77818	0.77178	0.77729	0.49843	1.84827	A0A6Q8PFJ0	LMNA	A0A6Q8PFJ0_K265k_1_1_265_265_LMNA	P02545	LMNA	1	1	5.25	5.25	5.25	43.3	6	5.249	2	1	1	0	-190.164	0	743.907	K265k	Hydrogen	262	(K)	ELEkTYSAK	(L)
A0A6Q8PFJ0_K270k_1_1_270_270	0.673021	0.441893	0.435923	0.785823	0.622378	1.15821	-0.18812	0.51168	0.238573	0.0694696	-0.18812	0.51168	-1.27205	2.09965	0.48318	0.42618	0.68059	0.34863	0.35118	0.32578	0.53429	1.20643	1.38427	A0A6Q8PFJ0	LMNA	A0A6Q8PFJ0_K270k_1_1_270_270_LMNA	P02545	LMNA	1	2	14.8	12.17	14.8	72.5	9	99	1	1	1	0	-190.166	-0.9	519.616	K270k	TMT18	266	(K)	TYSAkLDNAR	(Q)
A0A6Q8PFJ0_K420k_1_1_420_420	0.932967	0.413215	0.612423	0.807823	0.133321	1.68227	0.0622133	0.453013	0.735662	0.0207841	0.0622133	0.453013	0.349421	2.88114	0.55718	0.68218	0.50459	0.63763	0.91018	0.38278	0.95329	1.05243	1.09727	A0A6Q8PFJ0	LMNA	A0A6Q8PFJ0_K420k_1_1_420_420_LMNA	P02545	LMNA	1	2	7	7	7	56	7	99	1	1	1	0	-190.166	-0.9	456.586	K420k	TMT18	420	(R)	kLESTESR	(S)
A0A6Q8PFJ0_K78k_1_1_78_78	0.874796	0.467143	0.304257	0.49049	0.232381	0.936147	-0.08012	0.292347	0.585624	0.115839	-0.08012	0.292347	-0.567646	1.7665	0.35218	0.29618	0.38459	0.32863	0.26418	0.19978	0.62229	0.47843	0.80927	A0A6Q8PFJ0	LMNA	A0A6Q8PFJ0_K78k_1_1_78_78_LMNA	P02545	LMNA	1	1	16.79	16.79	16.79	81.4	13	99	1	1	1	0	-190.159	2.3	733.054	K78k	TMT18	73	(R)	EVSGIkAAYEAELGDAR	(K)
A0A6Q8PFJ0_K97k_1_1_97_97	0.519237	0.444422	0.40559	0.44449	1.01036	1.13127	0.385213	0.463013	0.0976439	0.073915	0.385213	0.463013	1.87144	2.05954	-0.07082	0.36618	0.34359	0.33363	0.90318	0.55778	0.45929	0.51843	1.05027	A0A6Q8PFJ0	LMNA	A0A6Q8PFJ0_K97k_1_1_97_97_LMNA	P02545	LMNA	1	1	15.57	13.55	10.68	87.6	8	99	1	1	1	0	-190.164	0.2	479.606	K97k	TMT18	91	(K)	TLDSVAkER	(A)
A0A6Q8PFU3_K106k_1_1_106_106	0.945259	0.429714	-0.0248133	0.181198	0.110735	1.43067	0.0587267	0.47075	0.774934	0.0370967	0.0587267	0.47075	0.295627	2.5043	-0.32354	0.0268	0.13421	-0.03792	0.28366	-0.23209	0.50233	0.25662	0.49077	A0A6Q8PFU3	PAFAH1B1	A0A6Q8PFU3_K106k_1_1_106_106_PAFAH1B1	P43034	PAFAH1B1	1	1	24.65	24.65	24.65	90.1	12	99	1	1	1	0	-190.165	-0.2	608.657	K106k	TMT18	95	(K)	EEFTSGGPLGQkR	(D)
A0A6Q8PFU3_K71k_1_1_71_71	0.956432	0.6154	-0.0508133	0.123198	0.0870791	0.492207	-0.05594	0.292083	0.818316	0.321954	-0.05594	0.292083	-0.237281	1.05667	-0.25554	0.2388	-0.05179	0.38208	-0.26134	-0.35709	-0.09167	0.04962	0.84977	A0A6Q8PFU3	PAFAH1B1	A0A6Q8PFU3_K71k_1_1_71_71_PAFAH1B1	P43034	PAFAH1B1	1	1	5.35	5.35	5.35	46.6	7	5.352	2	1	1	0	-190.163	0.7	548.671	K71k	TMT18	65	(K)	YAGLLEkK	(W)
A0A6Q8PGB0_K1225k_1_1_1225_1225	0.891017	0.495706	-0.975567	-1.179	0.206101	0.825428	-0.224013	-0.630887	0.622156	0.149476	-0.224013	-0.630887	-0.512189	-1.59699	-0.68212	-1.29012	-0.61844	-1.06889	-0.14191	-2.05192	-1.32432	-0.78487	-2.37415	A0A6Q8PGB0	POLR2A	A0A6Q8PGB0_K1225k_1_1_1225_1225_POLR2A	A0A6Q8PGB0	POLR2A	1	1	16.83	12.41	12.03	74.9	9	14.332	2	1	1	0	-190.165	-0.6	638.372	K1225k	TMT18	1225	(R)	kLTMEQIAEK	(I)
A0A6Q8PGB0_K1268k_1_1_1268_1268	0.872043	0.44916	0.456267	0.177663	0.238832	1.09886	0.0949867	-0.46222	0.57699	0.0796415	0.0949867	-0.46222	0.581027	-2.0112	0.22088	0.51788	0.48756	0.47611	0.66009	0.37508	-0.46932	0.00113	0.30785	A0A6Q8PGB0	POLR2A	A0A6Q8PGB0_K1268k_1_1_1268_1268_POLR2A	A0A6Q8PGB0	POLR2A	1	2	23.23	23.23	23.23	85.2	17	23.234	2	1	1	0	-190.167	-1.1	963.807	K1268k	TMT18	1261	(R)	IMNSDENkMQEEEEVVDK	(M)
A0A6Q8PGB0_K1317k_1_1_1317_1317	0.967411	0.615593	-0.847067	-0.68767	0.062811	0.490879	-0.04568	0.273113	0.865344	0.322939	-0.04568	0.273113	-0.175027	1.05437	-0.90812	-0.57812	-0.98644	-0.35989	-0.88491	-1.36492	-0.91632	-0.02587	-0.71115	A0A6Q8PGB0	POLR2A	A0A6Q8PGB0_K1317k_1_1_1317_1317_POLR2A	A0A6Q8PGB0	POLR2A	1	1	15.05	15.05	15.05	72.2	7	2.479	2	1	1	0	-190.162	0.8	549.808	K1317k	TMT18	1307	(K)	VYMHLPQTDNkK	(K)
A0A6Q8PGB0_K1350k_1_1_1350_1350	0.623652	0.60451	-0.4544	-0.574003	0.735108	0.511468	-0.313013	-0.55222	0.184032	0.307987	-0.313013	-0.55222	-1.45195	-1.08977	-0.01612	-0.57412	-0.30344	-0.94789	-0.51191	-0.37292	-0.06932	-0.31787	-2.16315	A0A6Q8PGB0	POLR2A	A0A6Q8PGB0_K1350k_1_1_1350_1350_POLR2A	A0A6Q8PGB0	POLR2A	1	2	14.07	14.07	14.07	72.5	9	99	1	1	1	0	-190.163	0.6	558.983	K1350k	TMT18	1346	(R)	VLSEkDVDPVR	(T)
A0A6Q8PGB0_K226k_1_1_226_226	0.735299	0.527713	-0.6064	-0.519503	0.479988	0.704074	0.18632	0.360113	0.33114	0.197663	0.18632	0.360113	1.03356	1.40675	-0.46212	-0.68812	-0.94844	-0.48989	-0.67691	-0.37292	0.14668	-0.44587	-0.71915	A0A6Q8PGB0	POLR2A	A0A6Q8PGB0_K226k_1_1_226_226_POLR2A	A0A6Q8PGB0	POLR2A	1	1	12.55	12.55	12.55	74.8	6	99	1	1	1	0	-190.164	0.4	449.601	K226k	TMT18	221	(R)	VHEIFkR	(I)
A0A6Q8PGB0_K285k_1_1_285_285	0.508667	0.785444	-0.375567	-0.303337	1.03405	0.234035	-0.310013	-0.165553	0.0924601	0.583398	-0.310013	-0.165553	-1.90671	-0.571775	-0.27412	-0.19512	-0.19244	-0.73089	-0.31391	-0.54692	0.03668	-0.12087	-1.07415	A0A6Q8PGB0	POLR2A	A0A6Q8PGB0_K285k_1_1_285_285_POLR2A	A0A6Q8PGB0	POLR2A	1	2	15.4	15.4	15.32	80.6	10	99	1	1	1	0	-190.165	-0.4	605.697	K285k	TMT18	280	(K)	LADIVkINNQLR	(R)
A0A6Q8PGB0_K32k_1_1_32_32	0.903822	0.651917	-0.0545667	-0.256337	0.188074	0.424501	0.131987	-0.271553	0.648524	0.37627	0.131987	-0.271553	0.473209	-0.9376	-0.61212	0.28788	-0.03744	-0.37689	0.01109	0.40008	-0.72132	-0.50087	0.04585	A0A6Q8PGB0	POLR2A	A0A6Q8PGB0_K32k_1_1_32_32_POLR2A	A0A6Q8PGB0	POLR2A	1	1	21.87	21.87	21.87	83.7	12	99	1	1	1	0	-190.176	-6.1	636.025	K32k	TMT18	21	(R)	VQFGVLSPDELkR	(M)
A0A6Q8PGB0_K417k_1_1_417_417	0.826946	0.44916	-0.3134	-0.166337	0.317109	1.09947	0.141653	0.43578	0.481827	0.07953	0.141653	0.43578	0.737079	2.01211	-0.66712	-0.19212	-0.29344	-0.00989	-0.27791	-0.43992	-0.21432	0.01313	0.35585	A0A6Q8PGB0	POLR2A	A0A6Q8PGB0_K417k_1_1_417_417_POLR2A	A0A6Q8PGB0	POLR2A	1	2	21.12	20.89	18.93	89.4	12	99	1	1	1	0	-190.162	1.1	629.014	K417k	TMT18	409	(R)	GNSQYPGAkYIIR	(D)
A0A6Q8PGB0_K445k_1_1_445_445	0.36757	0.663684	-0.644067	-0.23617	1.50258	0.40603	-0.60568	0.210113	0.0314352	0.392618	-0.60568	0.210113	-2.59582	0.904306	-0.43212	-0.14712	-0.44444	-0.72089	-0.67291	-1.44692	-0.49232	-0.19687	0.29585	A0A6Q8PGB0	POLR2A	A0A6Q8PGB0_K445k_1_1_445_445_POLR2A	A0A6Q8PGB0	POLR2A	1	2	15.09	15.09	15.09	65.6	10	99	1	1	1	0	-190.164	0.3	516.032	K445k	TMT18	435	(K)	PSDLHLQTGYkVER	(H)
A0A6Q8PGB0_K581k_1_1_581_581	0.49107	0.706835	-0.0235667	-0.281837	1.08688	0.343974	0.342653	-0.173887	0.0818698	0.452925	0.342653	-0.173887	1.98507	-0.789453	-0.47412	0.01888	-0.12944	0.19711	0.14509	0.10108	-0.02732	-0.59487	-0.48415	A0A6Q8PGB0	POLR2A	A0A6Q8PGB0_K581k_1_1_581_581_POLR2A	A0A6Q8PGB0	POLR2A	1	2	13.83	13.83	13.83	76.4	7	99	1	1	1	0	-190.164	0.4	512.99	K581k	TMT18	574	(K)	VPQPAILkPR	(P)
A0A6Q8PGB0_K707k_1_1_707_707	0.862413	0.827538	-0.106567	-0.19417	0.2533	0.184212	0.0906533	-0.0845533	0.558085	0.654316	0.0906533	-0.0845533	0.610726	-0.465268	-0.25912	-0.05512	-0.14144	0.03511	-0.06991	-0.14892	-0.41732	-0.31287	0.02085	A0A6Q8PGB0	POLR2A	A0A6Q8PGB0_K707k_1_1_707_707_POLR2A	A0A6Q8PGB0	POLR2A	1	1	11.39	11.18	11.39	61.7	9	1.59	2	1	1	0	-190.167	-1.5	692.063	K707k	TMT18	698	(K)	TYQDIQNTIkK	(A)
A0A6Q8PGB0_K710k_1_1_710_710	0.3931	0.648402	-0.757567	-0.468337	1.40913	0.430361	-0.407347	0.171113	0.0389823	0.371226	-0.407347	0.171113	-2.45857	0.948086	-0.65212	-0.61812	-0.39144	-0.98489	-1.12691	-0.77192	-0.37432	-0.18687	-0.58715	A0A6Q8PGB0	POLR2A	A0A6Q8PGB0_K710k_1_1_710_710_POLR2A	A0A6Q8PGB0	POLR2A	1	1	12.74	12.74	12.74	67	10	12.742	2	1	1	0	-190.162	1.3	665.398	K710k	TMT18	709	(K)	AkQDVIEVIEK	(A)
A0A6Q8PGB0_K758k_1_1_758_758	0.615199	0.466723	-0.2934	0.0799967	0.759412	0.938764	-0.356347	0.390447	0.174015	0.115143	-0.356347	0.390447	-1.48996	1.77047	-0.35812	-0.21612	0.22856	-0.04689	-0.61891	-0.74892	0.24768	0.04213	0.53585	A0A6Q8PGB0	POLR2A	A0A6Q8PGB0_K758k_1_1_758_758_POLR2A	A0A6Q8PGB0	POLR2A	1	3	17.81	17.81	17.81	78.4	13	17.809	2	1	1	0	-190.164	0	621.581	K758k	TMT18	752	(K)	TGSSAQkSLSEYNNFK	(S)
A0A6Q8PGB0_K767k_1_1_767_767	0.705485	0.876191	-0.457567	-0.40967	0.53832	0.130305	-0.184013	-0.08822	0.289521	0.74079	-0.184013	-0.08822	-1.13309	-0.342684	-0.47312	-0.24212	-0.38144	-0.58489	-0.35591	-0.70792	-0.79532	0.11513	-0.68115	A0A6Q8PGB0	POLR2A	A0A6Q8PGB0_K767k_1_1_767_767_POLR2A	A0A6Q8PGB0	POLR2A	1	1	20.79	20.86	20.79	83.3	13	20.787	2	1	1	0	-190.161	1.1	646.6	K767k	TMT18	759	(K)	SLSEYNNFkSMVVSGAK	(G)
A0A6Q8PGB0_K775k_1_1_775_775	0.722135	0.429714	-0.2714	-0.0753367	0.504827	1.32788	0.27432	0.666447	0.312732	0.0470022	0.27432	0.666447	1.07629	2.35162	-0.88112	0.01488	-0.35944	-0.29889	-0.29191	0.18808	-0.17132	0.51613	0.42885	A0A6Q8PGB0	POLR2A	A0A6Q8PGB0_K775k_1_1_775_775_POLR2A	A0A6Q8PGB0	POLR2A	1	1	4.19	4.19	4.19	43	9	4.192	2	1	1	0	-190.167	-1.8	591.677	K775k	TMT18	768	(K)	SMVVSGAkGSK	(I)
A0A6Q8PGB0_K796k_1_1_796_796	0.944434	0.664887	0.141767	0.0761633	0.112017	0.403399	-0.0620133	-0.19322	0.772651	0.395004	-0.0620133	-0.19322	-0.298727	-0.899532	0.09988	0.10788	0.31056	-0.23989	0.08409	0.48808	0.23968	0.12413	-0.42515	A0A6Q8PGB0	POLR2A	A0A6Q8PGB0_K796k_1_1_796_796_POLR2A	A0A6Q8PGB0	POLR2A	1	2	31.32	31.32	31.32	92.7	17	99	1	1	1	0	-190.162	0.9	618.357	K796k	TMT18	779	(K)	INISQVIAVVGQQNVEGkR	(I)
A0A6Q8PGB0_K803k_1_1_803_803	0.945749	0.50899	0.0276	0.134163	0.109505	0.779993	0.05232	0.265447	0.777132	0.165961	0.05232	0.265447	0.292645	1.5264	0.17888	-0.03912	-0.13544	-0.21289	0.20209	0.17208	0.35968	0.10213	0.33885	A0A6Q8PGB0	POLR2A	A0A6Q8PGB0_K803k_1_1_803_803_POLR2A	A0A6Q8PGB0	POLR2A	1	1	13.4	9.53	5.56	71.5	7	99	1	1	1	0	-190.163	0.5	473.944	K803k	TMT18	798	(R)	IPFGFkHR	(T)
A0A6Q8PGB0_K812k_1_1_812_812	0.936272	0.467143	-0.4539	-0.220503	0.125435	0.937238	-0.12068	0.346113	0.749144	0.115548	-0.12068	0.346113	-0.330837	1.76816	-0.64712	-0.07812	-0.45544	0.01811	-0.14891	-1.41192	-0.15032	0.05313	-0.04515	A0A6Q8PGB0	POLR2A	A0A6Q8PGB0_K812k_1_1_812_812_POLR2A	A0A6Q8PGB0	POLR2A	1	1	23.66	23.66	23.66	78.9	14	99	1	1	1	0	-190.164	0.1	549.037	K812k	TMT18	806	(R)	TLPHFIkDDYGPESR	(G)
A0A6Q8PGB0_K866k_1_1_866_866	0.841137	0.789076	-0.383733	-0.37267	0.289888	0.229794	0.124987	0.147113	0.512994	0.589123	0.124987	0.147113	0.684042	0.56293	-0.53112	-0.41712	-0.39044	-0.45089	-0.52091	0.00808	-0.74232	-0.42187	0.26685	A0A6Q8PGB0	POLR2A	A0A6Q8PGB0_K866k_1_1_866_866_POLR2A	A0A6Q8PGB0	POLR2A	1	3	15.33	15.33	15.33	78.7	10	15.327	2	1	1	0	-190.166	-0.8	663.057	K866k	TMT18	864	(R)	LIkSMESVMVK	(Y)
A0A6Q8PGB0_K910k_1_1_910_910	0.991218	0.51062	-0.187233	-0.32267	0.0181541	0.775323	0.00865333	-0.26222	0.95906	0.167756	0.00865333	-0.26222	0.0529383	-1.51911	-0.36112	-0.02912	-0.18444	-0.07189	-0.34191	-0.13492	-0.31632	-0.47787	-0.56715	A0A6Q8PGB0	POLR2A	A0A6Q8PGB0_K910k_1_1_910_910_POLR2A	A0A6Q8PGB0	POLR2A	1	1	28.1	28.1	26.16	94.4	18	6.921	2	1	1	0	-190.165	-0.3	823.185	K910k	TMT18	891	(R)	YGEDGLAGESVEFQNLATLkPSNK	(A)
A0A6Q8PGB0_K914k_1_1_914_914	0.904366	0.465269	0.0697667	-0.163337	0.186793	0.945501	-0.24068	-0.706887	0.65044	0.11337	-0.24068	-0.706887	-0.470408	-1.78069	0.11388	0.63488	-0.17844	-1.37089	0.56609	0.65308	-0.27532	0.12813	-1.40315	A0A6Q8PGB0	POLR2A	A0A6Q8PGB0_K914k_1_1_914_914_POLR2A	A0A6Q8PGB0	POLR2A	1	1	5.5	5.5	5.5	42.3	6	5.499	2	1	1	0	-190.165	-0.5	446.916	K914k	Hydrogen	911	(K)	PSNkAFEK	(K)
A0A6Q8PGB0_K992k_1_1_992_992	0.69399	0.522759	-0.273233	-0.34067	0.569097	0.717502	-0.34268	-0.477553	0.269714	0.191645	-0.34268	-0.477553	-1.18453	-1.42808	0.01188	0.09488	-0.41244	-1.09589	-0.16691	-0.07092	-0.39432	-0.01687	-1.32715	A0A6Q8PGB0	POLR2A	A0A6Q8PGB0_K992k_1_1_992_992_POLR2A	A0A6Q8PGB0	POLR2A	1	2	20.95	20.95	20.95	77	12	99	1	1	1	0	-190.166	-0.8	547.304	K992k	TMT18	986	(R)	MIWNAQkIFHINPR	(L)
A0A6Q8PGG9_K1114k_1_1_1114_1114	0.833612	0.744575	0.392753	0.407693	0.302957	0.292262	0.103173	0.133053	0.497787	0.510198	0.103173	0.133053	0.709656	0.689642	0.26794	0.31584	0.43972	0.46278	0.50886	0.36138	0.1552	0.57458	0.69288	A0A6Q8PGG9	TRIP12	A0A6Q8PGG9_K1114k_1_1_1114_1114_TRIP12	A0A6Q8PGG9	TRIP12	1	1	10.83	10.46	9.84	65.5	10	9.84	2	1	1	0	-190.156	2.9	679.133	K1114k	TMT18	1106	(K)	SPTTTQSPkSSFLASLNPK	(T)
A0A6Q8PGG9_K1124k_1_1_1124_1124	0.888361	0.844374	0.354253	0.359527	0.211071	0.165815	-0.0798267	-0.06928	0.615076	0.68263	-0.0798267	-0.06928	-0.522798	-0.424377	0.48694	0.43484	0.26072	0.23278	0.26686	0.44338	0.3972	0.37358	0.20388	A0A6Q8PGG9	TRIP12	A0A6Q8PGG9_K1124k_1_1_1124_1124_TRIP12	A0A6Q8PGG9	TRIP12	1	2	22.65	22.65	22.65	93.6	12	99	1	1	1	0	-190.168	-1.7	661.363	K1124k	TMT18	1115	(K)	SSFLASLNPkTWGR	(L)
A0A6Q8PGG9_K1253k_1_1_1253_1253	0.964875	0.467751	0.27992	0.444527	0.0677972	0.933556	0.0361733	0.365387	0.855466	0.116532	0.0361733	0.365387	0.188031	1.76257	0.27294	-0.02916	0.54172	0.47278	0.13486	0.28638	0.4252	0.63058	0.82588	A0A6Q8PGG9	TRIP12	A0A6Q8PGG9_K1253k_1_1_1253_1253_TRIP12	A0A6Q8PGG9	TRIP12	1	1	8.52	8.52	8.52	55.4	6	99	1	1	1	0	-190.166	-1.5	437.239	K1253k	TMT18	1251	(K)	SEkDAVSR	(E)
A0A6Q8PGG9_K1335k_1_1_1335_1335	0.803281	0.495564	0.17692	0.412027	0.356159	0.82726	-0.144493	0.32572	0.440393	0.148847	-0.144493	0.32572	-0.811173	1.59982	0.17994	0.22084	0.34672	-0.15422	0.09186	0.37638	0.2812	0.52058	0.92288	A0A6Q8PGG9	TRIP12	A0A6Q8PGG9_K1335k_1_1_1335_1335_TRIP12	A0A6Q8PGG9	TRIP12	1	2	18.28	18.28	18.28	81.3	12	18.285	2	1	1	0	-190.162	1.1	586.088	K1335k	TMT18	1330	(R)	GSQALkFFNTHQLK	(C)
A0A6Q8PGG9_K1364k_1_1_1364_1364	0.970204	0.664638	0.52392	0.462027	0.058071	0.403945	-0.02716	-0.150947	0.874841	0.394508	-0.02716	-0.150947	-0.162556	-0.900523	0.54594	0.61384	0.45272	0.42278	0.34786	0.76038	0.3612	0.56258	0.23588	A0A6Q8PGG9	TRIP12	A0A6Q8PGG9_K1364k_1_1_1364_1364_TRIP12	A0A6Q8PGG9	TRIP12	1	1	15.16	15.16	15.16	69.9	12	99	1	1	1	0	-190.166	-0.8	732.1	K1364k	TMT18	1360	(K)	GGPVkIDPLALVQAIER	(Y)
A0A6Q8PGG9_K1676k_1_1_1676_1676	0.921829	0.447555	0.351253	0.192193	0.154796	1.11508	-0.06716	-0.38528	0.700171	0.0767221	-0.06716	-0.38528	-0.399014	-2.0354	0.53594	0.31484	0.30372	0.17778	0.22786	0.54738	0.1282	0.15858	-0.28812	A0A6Q8PGG9	TRIP12	A0A6Q8PGG9_K1676k_1_1_1676_1676_TRIP12	A0A6Q8PGG9	TRIP12	1	2	19.65	19.65	19.65	80.7	14	99	1	1	1	0	-190.162	0.7	727.884	K1676k	TMT18	1668	(R)	TVNREELLkQAESVMQDLGSSR	(A)
A0A6Q8PGG9_K1737k_1_1_1737_1737	0.979145	0.485345	0.23692	0.41536	0.041715	0.865402	0.02084	0.37772	0.908416	0.136332	0.02084	0.37772	0.118675	1.65856	0.25594	0.09284	0.33072	0.51378	0.18186	0.04638	0.2082	0.59758	1.00688	A0A6Q8PGG9	TRIP12	A0A6Q8PGG9_K1737k_1_1_1737_1737_TRIP12	A0A6Q8PGG9	TRIP12	1	2	24.94	24.94	24.94	95.5	15	11.917	2	1	1	0	-190.164	0.1	828.446	K1737k	TMT18	1728	(R)	GEEVTLSNPkGSQEGTK	(Y)
A0A6Q8PGG9_K1744k_1_1_1744_1744	0.715944	0.847267	0.45692	0.330693	0.518065	0.161673	0.185507	-0.0669467	0.303343	0.689171	0.185507	-0.0669467	1.09885	-0.415042	0.40994	0.35784	0.32472	0.43178	0.39386	0.82338	0.4282	0.31358	0.14988	A0A6Q8PGG9	TRIP12	A0A6Q8PGG9_K1744k_1_1_1744_1744_TRIP12	A0A6Q8PGG9	TRIP12	1	1	23.18	23.18	23.18	84.1	16	99	1	1	1	0	-190.162	0.7	711.385	K1744k	TMT18	1738	(K)	GSQEGTkYIQNLQGLFALPFGR	(T)
A0A6Q8PGG9_K1782k_1_1_1782_1782	0.686903	0.991331	0.115253	0.258027	0.584741	0.0088423	-0.290493	-0.00494667	0.260171	0.979846	-0.290493	-0.00494667	-1.21042	-0.0260743	0.37694	0.34784	0.05672	-0.49922	0.00686	0.40238	0.1592	0.09858	0.50888	A0A6Q8PGG9	TRIP12	A0A6Q8PGG9_K1782k_1_1_1782_1782_TRIP12	A0A6Q8PGG9	TRIP12	1	1	10.07	10.07	10.07	62	9	99	1	1	1	0	-190.163	0.7	538.633	K1782k	TMT18	1779	(K)	LMAkAIMDFR	(L)
A0A6Q8PGG9_K1842k_1_1_1842_1842	0.983998	0.825517	-0.149413	-0.06364	0.0334446	0.187067	0.03484	0.206387	0.925882	0.650029	0.03484	0.206387	0.0959559	0.471533	0.12194	-0.83016	0.20772	0.14478	0.27586	-0.81662	-0.6458	-0.18042	0.94488	A0A6Q8PGG9	TRIP12	A0A6Q8PGG9_K1842k_1_1_1842_1842_TRIP12	A0A6Q8PGG9	TRIP12	1	1	7.09	7.09	5.94	62.1	8	5.945	2	1	1	0	-190.164	0.3	600.343	K1842k	TMT18	1838	(R)	LEQDkSQTK	(E)
A0A6Q8PHP0_K148k_1_1_148_148	0.64971	0.525751	-0.579292	-0.627027	0.667629	0.708691	-0.252123	-0.347593	0.214967	0.195573	-0.252123	-0.347593	-1.34504	-1.41409	-0.48754	-0.36979	-0.50236	-0.37707	-0.9822	-0.75679	-0.61455	-0.45395	-1.33397	A0A6Q8PHP0	NT5C2	A0A6Q8PHP0_K148k_1_1_148_148_NT5C2	A0A6Q8PHP0	NT5C2	1	2	15.13	14.23	15.13	84.3	9	99	1	1	1	0	-190.164	0.2	580.983	K148k	TMT18	143	(R)	EQYPNkFIQR	(D)
A0A6Q8PHP0_K219k_1_1_219_219	0.460985	0.429714	-1.82179	-1.88786	1.184	1.42834	-1.12712	-1.25926	0.0654642	0.0372954	-1.12712	-1.25926	-2.1283	-2.50085	-1.16954	-0.95479	-1.65036	-1.00207	-2.9012	-3.25279	-1.26455	-2.89295	-3.39497	A0A6Q8PHP0	NT5C2	A0A6Q8PHP0_K219k_1_1_219_219_NT5C2	A0A6Q8PHP0	NT5C2	1	1	24.9	24.9	24.9	85.2	12	8.485	2	1	1	0	-190.164	0.3	560.814	K219k	TMT18	211	(R)	DAVDWVHYkGSLK	(E)
A0A6Q8PHP0_K239k_1_1_239_239	0.993506	0.761273	-0.854625	-1.06769	0.0141669	0.268242	-0.02279	-0.448927	0.967906	0.53921	-0.02279	-0.448927	-0.041492	-0.641791	-1.91554	0.08821	-0.70236	-0.05407	-1.7292	-0.81479	-0.56955	-0.49095	-2.81597	A0A6Q8PHP0	NT5C2	A0A6Q8PHP0_K239k_1_1_239_239_NT5C2	A0A6Q8PHP0	NT5C2	1	2	11.78	11.78	11.78	59.6	8	99	1	1	1	0	-190.165	-0.4	510.649	K239k	TMT18	237	(K)	DGkLPLLLSR	(M)
A0A6Q8PHP0_K352k_1_1_352_352	0.400575	0.429714	-0.582292	-0.68186	1.38756	1.27933	-0.36679	-0.565927	0.0409679	0.0525615	-0.36679	-0.565927	-2.42693	-2.27958	-0.35454	-0.36679	-0.47536	-0.86907	-0.8212	-0.60679	-0.42055	-1.16295	-1.31097	A0A6Q8PHP0	NT5C2	A0A6Q8PHP0_K352k_1_1_352_352_NT5C2	A0A6Q8PHP0	NT5C2	1	1	24.03	24.03	24.03	84.2	12	24.029	2	1	1	0	-190.167	-1	660.631	K352k	TMT18	351	(K)	GkDILYIGDHIFGDILK	(S)
A0A6Q8PHP0_K367k_1_1_367_367	0.810474	0.413215	-0.307792	-0.589693	0.344273	1.71427	-0.162457	-0.72626	0.452613	0.0193079	-0.162457	-0.72626	-0.788853	-2.92956	-0.30954	-0.05179	-0.31836	-0.68407	-0.0072	-0.47579	-0.79055	-0.59995	-1.46797	A0A6Q8PHP0	NT5C2	A0A6Q8PHP0_K367k_1_1_367_367_NT5C2	A0A6Q8PHP0	NT5C2	1	1	14.01	14.01	14.01	69.7	11	1.568	2	1	1	0	-190.163	0.4	668.135	K367k	TMT18	353	(K)	DILYIGDHIFGDILkSK	(K)
A0A6Q8PHP0_K45k_1_1_45_45	0.621724	0.566136	-1.20696	-1.34503	0.743695	0.594999	-0.452123	-0.72826	0.180429	0.254098	-0.452123	-0.72826	-1.46541	-1.23007	-1.31454	-1.02379	-0.60436	-0.77007	-1.6782	-1.85079	-0.83555	-1.03195	-3.25997	A0A6Q8PHP0	NT5C2	A0A6Q8PHP0_K45k_1_1_45_45_NT5C2	A0A6Q8PHP0	NT5C2	1	1	8.76	2.86	5.93	58.6	7	5.934	2	1	1	0	-190.17	-3.4	547.998	K45k	TMT18	40	(R)	SLAMEkIK	(C)
A0A6Q8PHP0_K523k_1_1_523_523	0.914433	0.847501	-0.450958	-0.371693	0.168634	0.161201	-0.0821233	0.0764067	0.678213	0.689921	-0.0821233	0.0764067	-0.430239	0.413975	-0.40654	-0.51179	-0.31136	-0.24707	-0.3872	-0.84179	-0.60955	-0.23795	-0.15297	A0A6Q8PHP0	NT5C2	A0A6Q8PHP0_K523k_1_1_523_523_NT5C2	A0A6Q8PHP0	NT5C2	1	2	14.24	14.24	14.24	73.9	10	14.24	2	1	1	0	-190.165	-0.5	681.029	K523k	TMT18	518	(R)	TSVDFkDTDYK	(R)
A0A7I2V621_K139k_1_1_139_139	0.700148	0.43887	0.86998	1.0123	0.551313	1.16724	0.223007	0.507647	0.280988	0.0680391	0.223007	0.507647	1.15489	2.1131	0.66347	0.50078	1.11118	0.90873	0.92832	1.1074	0.9476	1.24403	1.60674	A0A7I2V621	PTBP1	A0A7I2V621_K139k_1_1_139_139_PTBP1	A6NLN1	PTBP1	1	1	8.71	8.71	8.71	50.9	10	99	1	1	1	0	-190.166	-1	588.644	K139k	TMT18	137	(K)	ELkTDSSPNQAR	(A)
A0A7I2V621_K220k_1_1_220_220	0.774291	0.498308	0.78498	1.02547	0.408518	0.814904	-0.168327	0.312647	0.390375	0.153143	-0.168327	0.312647	-0.907307	1.5807	0.99947	0.83278	0.77518	0.55773	1.02832	0.5164	0.8496	1.29703	1.39874	A0A7I2V621	PTBP1	A0A7I2V621_K220k_1_1_220_220_PTBP1	A6NLN1	PTBP1	1	1	23.94	23.94	23.94	77.8	18	23.936	2	1	1	0	-190.166	-0.4	734.606	K220k	TMT18	215	(K)	IITFTkNNQFQALLQYADPVSAQHAK	(L)
A0A7I2V621_K438k_1_1_438_438	0.877052	0.919316	0.32248	0.361467	0.229583	0.0809206	-0.11666	-0.0386867	0.589409	0.830002	-0.11666	-0.0386867	-0.561814	-0.221936	0.24147	0.61278	0.28818	-0.05827	0.59432	0.2564	0.3416	0.42203	0.26274	A0A7I2V621	PTBP1	A0A7I2V621_K438k_1_1_438_438_PTBP1	A6NLN1	PTBP1	1	1	15.05	15.05	15.05	69.8	12	99	1	1	1	0	-190.161	1.8	488.79	K438k	TMT18	434	(R)	ITLSkHQNVQLPR	(E)
A0A7I2V621_K456k_1_1_456_456	0.865726	0.604703	0.28748	0.3238	0.247362	0.511021	0.12734	0.19998	0.565767	0.308304	0.12734	0.19998	0.598589	1.08901	0.17647	0.12578	0.36918	0.49273	-0.07868	0.6394	0.5086	0.16903	0.59374	A0A7I2V621	PTBP1	A0A7I2V621_K456k_1_1_456_456_PTBP1	A6NLN1	PTBP1	1	1	29.78	29.78	29.78	88.3	17	99	1	1	1	0	-190.164	0	641.318	K456k	TMT18	447	(R)	EGQEDQGLTkDYGNSPLHR	(F)
A0A7I2V673_K7k_1_1_7_7	0.624075	0.615855	-0.721207	-0.744182	0.733605	0.489955	0.33952	0.29357	0.184669	0.323627	0.33952	0.29357	1.44959	1.05278	-0.92943	-0.54574	-1.19773	-0.26785	-0.46695	-0.91954	-0.90752	-0.82698	-0.05769	A0A7I2V673	CTSH	A0A7I2V673_K7k_1_1_7_7_CTSH	P09668	CTSH	1	2	12.18	12.18	12.18	69.6	7	4.954	2	1	1	0	-190.169	-3.1	473.934	K7k	Acetyl	2	(M)	SFAEIkHK	(Y)
A0A7P0TAN9_K200k_1_1_200_200	0.807528	0.662837	0.0340133	0.210232	0.347807	0.407924	-0.12472	0.227717	0.448945	0.390909	-0.12472	0.227717	-0.795509	0.907738	0.01604	0.09147	0.18161	0.10575	0.02361	-0.2144	-0.17368	0.35605	0.7899	A0A7P0TAN9	CANX	A0A7P0TAN9_K200k_1_1_200_200_CANX	P27824-2	CANX	1	1	6.72	6.72	7.24	46.5	3	6.72	2	1	1	0	-190.178	-9.1	490.969	K200k	TMT18	196	(K)	RVSMkK	(N)
A0AVT1_K58k_1_1_58_58	0.934663	0.727948	-0.04659	-0.00642	0.129753	0.314954	0.05228	0.13262	0.741732	0.484224	0.05228	0.13262	0.341038	0.73395	0.07775	-0.14211	-0.15383	-0.1342	0.07136	0.00149	0.20259	-0.17984	0.15692	A0AVT1	UBA6	A0AVT1_K58k_1_1_58_58_UBA6	A0AVT1	UBA6	1	1	15.72	15.72	15.72	77.4	11	6.109	2	1	1	0	-190.162	1	726.736	K58k	TMT18	49	(R)	YVLGDTAMQkMAK	(S)
A0AVT1_K652k_1_1_652_652	0.930611	0.815314	0.316743	0.22358	0.139661	0.198013	0.0816133	-0.104713	0.725002	0.633851	0.0816133	-0.104713	0.364211	-0.49536	0.06175	0.08389	0.68217	0.0648	0.45436	0.55349	0.08759	0.16116	0.26492	A0AVT1	UBA6	A0AVT1_K652k_1_1_652_652_UBA6	A0AVT1	UBA6	1	1	13.13	13.13	13.13	66	11	13.131	2	1	1	0	-190.167	-1	595.075	K652k	TMT18	645	(K)	FESSFSHkPSLFNK	(F)
A0AVT1_K729k_1_1_729_729	0.968488	0.553339	-0.00909	0.151913	0.059923	0.621659	0.02728	0.349287	0.871118	0.238969	0.02728	0.349287	0.167441	1.27386	-0.09225	-0.09211	0.11617	0.1188	-0.20164	0.09649	-0.09841	0.13616	0.94192	A0AVT1	UBA6	A0AVT1_K729k_1_1_729_729_UBA6	A0AVT1	UBA6	1	2	14.91	7.2	13.28	74.5	10	13.846	2	1	1	0	-190.164	0	710.073	K729k	TMT18	728	(R)	LkDGSLFWQSPK	(R)
A0AVT1_K739k_1_1_739_739	0.586107	0.966144	0.494077	0.627247	0.828338	0.0349467	-0.28772	-0.02138	0.148478	0.922685	-0.28772	-0.02138	-1.59654	-0.100201	0.58375	0.57389	0.75617	0.2148	0.17636	0.65949	0.20859	0.78216	0.85892	A0AVT1	UBA6	A0AVT1_K739k_1_1_739_739_UBA6	A0AVT1	UBA6	1	1	19.39	19.39	19.39	85.9	11	4.365	2	1	1	0	-190.167	-1.1	666.379	K739k	TMT18	730	(K)	DGSLFWQSPkRPPSPIK	(F)
A0AVT1_K871k_1_1_871_871	0.937802	0.601137	-0.236257	-0.0770867	0.122418	0.52064	-0.07572	0.24262	0.754365	0.30155	-0.07572	0.24262	-0.323673	1.10543	-0.54325	-0.03411	-0.01783	-0.0132	-0.12564	-0.68351	0.21759	0.15916	-0.24408	A0AVT1	UBA6	A0AVT1_K871k_1_1_871_871_UBA6	A0AVT1	UBA6	1	1	8.65	8.65	8.65	59.8	8	99	1	1	1	0	-190.163	0.9	566.966	K871k	TMT18	870	(R)	AkMYSIEPADR	(F)
A0FGR8-6_K400k_1_1_400_400	0.588977	0.880729	-0.106425	0.04669	0.821295	0.124097	-0.385303	-0.0790733	0.150906	0.751455	-0.385303	-0.0790733	-1.58572	-0.327993	0.16074	0.42389	-0.32595	-0.27767	0.00536	-0.62492	0.30159	-0.17949	-0.10064	A0FGR8	ESYT2	A0FGR8-6_K400k_1_1_400_400_ESYT2	A0FGR8-2	ESYT2	1	1	9.45	9.45	9.45	48.4	14	9.447	2	1	1	0	-190.174	-3.5	686.131	K400k	TMT18	389	(R)	IHFIEAQDLQGkDTYLK	(G)
A0FGR8-6_K405k_1_1_405_405	0.501467	0.43887	-0.214258	-0.137643	1.05328	1.18363	0.37503	0.52826	0.0884536	0.0655188	0.37503	0.52826	1.93529	2.13748	-0.35026	-0.68811	-0.16695	-0.25267	0.15936	0.01308	-0.24241	0.07251	0.54936	A0FGR8	ESYT2	A0FGR8-6_K405k_1_1_405_405_ESYT2	A0FGR8-2	ESYT2	1	1	13.62	10.55	13.62	78.8	8	13.619	2	1	1	0	-190.162	1.1	587.026	K405k	TMT18	401	(K)	DTYLkGLVK	(G)
A0PJW6_K190k_1_1_190_190	0.82843	0.429714	-0.193007	-0.029235	0.312386	1.47412	0.173793	0.501337	0.487095	0.0335646	0.173793	0.501337	0.727963	2.569	-0.45852	-0.26911	-0.11208	0.08513	0.2159	-0.61936	0.09486	0.05962	0.50982	A0PJW6	TMEM223	A0PJW6_K190k_1_1_190_190_TMEM223	A0PJW6	TMEM223	1	2	16.72	16.72	16.72	64	13	99	1	1	1	0	-190.164	0	614.822	K190k	TMT18	183	(K)	TGHFPNTkLFDNTVGAYR	(S)
A2ABF9_K1104k_1_1_1104_1104	0.952839	0.421219	0.713415	0.980283	0.0961327	1.59762	-0.0394433	0.494293	0.801433	0.0252568	-0.0394433	0.494293	-0.259868	2.75366	0.67505	0.69676	0.8276	0.6021	0.84915	0.62983	1.00077	1.22777	1.45375	A2ABF9	EHMT2	A2ABF9_K1104k_1_1_1104_1104_EHMT2	A2ABF9	EHMT2	1	1	7.89	7.89	7.89	49.1	6	99	1	1	1	0	-190.163	0.8	475.265	K1104k	TMT18	1102	(R)	TAkMGWGVR	(A)
A2RRP1_K1032k_1_1_1032_1032	0.614386	0.462184	0.178973	0.155385	0.763764	0.958865	-0.372207	-0.419383	0.172281	0.109935	-0.372207	-0.419383	-1.49674	-1.80093	0.4913	0.52175	0.08218	-0.19481	-0.33134	0.50476	0.26688	0.01017	-0.43997	A2RRP1	NBAS	A2RRP1_K1032k_1_1_1032_1032_NBAS	A2RRP1	NBAS	1	1	15.56	15.22	11.81	74.2	13	15.557	2	1	1	0	-190.164	0	739.404	K1032k	TMT18	1027	(K)	TEATTkLHDMVDQLEQILSVSELLEK	(H)
A2RRP1_K1052k_1_1_1052_1052	0.993892	0.429714	0.419473	0.229718	0.0137721	1.28819	0.00946	-0.37005	0.968786	0.0514999	0.00946	-0.37005	0.0403533	-2.29273	0.4553	0.52975	0.25918	0.53619	-0.06834	0.80476	0.09388	0.00417	0.03603	A2RRP1	NBAS	A2RRP1_K1052k_1_1_1052_1052_NBAS	A2RRP1	NBAS	1	1	13.21	13.21	13.21	64	16	4.043	2	1	1	0	-190.157	2	726.002	K1052k	TMT18	1033	(K)	LHDMVDQLEQILSVSELLEkHGLEK	(P)
A2RRP1_K1426k_1_1_1426_1426	0.971258	0.584274	0.303473	0.215385	0.0567228	0.551925	-0.0252067	-0.201383	0.877561	0.280592	-0.0252067	-0.201383	-0.158989	-1.15835	0.4123	0.11375	0.42218	0.25419	0.23066	0.38776	0.25788	0.02917	0.05703	A2RRP1	NBAS	A2RRP1_K1426k_1_1_1426_1426_NBAS	A2RRP1	NBAS	1	1	13.85	10.44	13.85	61.7	13	13.85	2	1	1	0	-190.161	1	814.952	K1426k	TMT18	1417	(K)	VLSNTTTTTkAVLQAVSDGQWWK	(K)
A2RRP1_K1667k_1_1_1667_1667	0.9031	0.659929	-0.68486	-0.873948	0.189011	0.412829	0.110127	-0.26805	0.647126	0.386519	0.110127	-0.26805	0.475256	-0.916606	-0.5667	-0.88225	-0.77082	-0.53681	-0.25234	-1.10024	-0.72512	-1.68583	-0.61297	A2RRP1	NBAS	A2RRP1_K1667k_1_1_1667_1667_NBAS	A2RRP1	NBAS	1	1	14.44	14.44	14.44	76.3	8	99	1	1	1	0	-190.164	0	521.269	K1667k	TMT18	1660	(R)	FTADDQYkR	(E)
A2RRP1_K1801k_1_1_1801_1801	0.913713	0.684889	-1.44319	-1.62811	0.173147	0.374531	-0.203207	-0.57305	0.671202	0.422152	-0.203207	-0.57305	-0.440306	-0.846618	-1.1437	-1.17925	-1.70182	-0.71181	-1.21034	-2.71224	-0.84512	-1.17583	-3.72297	A2RRP1	NBAS	A2RRP1_K1801k_1_1_1801_1801_NBAS	A2RRP1	NBAS	1	1	14.35	14.35	14.35	70.7	9	2	2	1	1	0	-190.164	0.3	601.033	K1801k	TMT18	1793	(K)	VVASGLNYkK	(L)
A2RRP1_K910k_1_1_910_910	0.625258	0.795892	-0.974693	-0.717448	0.730445	0.219996	-0.394207	0.120283	0.186018	0.602565	-0.394207	0.120283	-1.44463	0.542343	-0.4377	-1.05125	-0.84382	-1.72581	-0.79134	-0.99824	-0.79812	-0.80183	-0.37197	A2RRP1	NBAS	A2RRP1_K910k_1_1_910_910_NBAS	A2RRP1	NBAS	1	1	12.86	12.86	12.86	79	9	8.228	2	1	1	0	-190.166	-0.7	662.039	K910k	TMT18	905	(K)	ELQQMkDIEK	(L)
A2RRP1_K977k_1_1_977_977	0.835583	0.44439	-0.176193	0.0797183	0.299576	1.13673	-0.103873	0.40795	0.501676	0.072991	-0.103873	0.40795	-0.703058	2.06768	-0.1347	-0.22025	-0.01782	-0.16081	-0.32534	-0.19824	0.03588	0.20417	0.61103	A2RRP1	NBAS	A2RRP1_K977k_1_1_977_977_NBAS	A2RRP1	NBAS	1	1	9.53	9.53	9.53	57.6	9	9.532	2	1	1	0	-190.16	1.8	548.568	K977k	TMT18	972	(K)	IFQHSkPDLQQK	(I)
A2RU30_K176k_1_1_176_176	0.947859	0.499522	0.207882	0.11731	0.1039	0.809941	-0.0872367	-0.26838	0.787227	0.154903	-0.0872367	-0.26838	-0.278989	-1.57301	0.40502	0.3085	0.04098	-0.09228	-0.33623	0.9213	-0.08419	-0.01033	0.04388	A2RU30	TESPA1	A2RU30_K176k_1_1_176_176_TESPA1	A2RU30	TESPA1	1	1	33.82	33.82	33.82	88.2	22	99	1	1	1	0	-190.152	3.8	785.886	K176k	TMT18	157	(K)	VQEDAEDVLFSLGFGQEDHkDTSR	(I)
A2RUS2_K1191k_1_1_1191_1191	0.909411	0.92025	-0.505652	-0.47869	0.179864	0.079174	-0.102323	-0.0484	0.6609	0.833347	-0.102323	-0.0484	-0.455186	-0.21749	-0.30885	-0.22716	-0.82746	-0.21892	-0.69502	-0.7565	-0.23653	-0.67128	-0.60086	A2RUS2	DENND3	A2RUS2_K1191k_1_1_1191_1191_DENND3	E9PF32	DENND3	1	1	8.85	8.85	8.85	56.1	8	8.848	2	1	1	0	-190.168	-2.1	594.684	K1191k	TMT18	1188	(R)	EEGkVAIWK	(G)
A2RUS2_K391k_1_1_391_391	0.757872	0.983909	-0.873652	-0.70319	0.440979	0.0151512	-0.357657	-0.0167333	0.36226	0.965715	-0.357657	-0.0167333	-0.965299	-0.0443671	-0.06985	-0.38216	-1.63246	-1.23992	-0.85502	-1.0625	-0.88053	-0.68828	-0.56586	A2RUS2	DENND3	A2RUS2_K391k_1_1_391_391_DENND3	E9PF32	DENND3	1	1	15.57	15.57	15.57	67.9	10	99	1	1	1	0	-190.158	3.4	596.661	K391k	TMT18	383	(R)	VFNSEEFLkTR	(A)
A2RUS2_K402k_1_1_402_402	0.989618	0.438105	0.178182	-0.0298567	0.0236995	1.20115	0.0133433	-0.402733	0.946892	0.0629283	0.0133433	-0.402733	0.0686974	-2.16351	0.27315	-0.03716	0.27854	-0.03492	0.08098	0.5085	-0.24253	-0.02628	-0.42486	A2RUS2	DENND3	A2RUS2_K402k_1_1_402_402_DENND3	E9PF32	DENND3	1	1	9.14	9.14	9.14	48.5	14	9.135	2	1	1	0	-190.143	6.1	679.761	K402k	TMT18	394	(R)	APGDHQFYkQVLDTYMFHSFLK	(A)
A2RUS2_K597k_1_1_597_597	0.529598	0.607359	-0.447485	-0.343023	0.974546	0.506153	-0.416657	-0.207733	0.106036	0.311779	-0.416657	-0.207733	-1.81794	-1.08067	-0.49385	-0.27016	0.04654	-0.78492	-0.24702	-0.9355	-0.39153	-0.37428	-0.57486	A2RUS2	DENND3	A2RUS2_K597k_1_1_597_597_DENND3	E9PF32	DENND3	1	1	11.28	11.28	11.28	65.6	8	99	1	1	1	0	-190.159	3.4	502.972	K597k	TMT18	590	(R)	IFPTDLVkR	(T)
A2RUS2_K664k_1_1_664_664	0.911163	0.879464	-0.250485	-0.242023	0.1778	0.125809	-0.0786567	-0.0617333	0.664049	0.748498	-0.0786567	-0.0617333	-0.450625	-0.332058	-0.10285	-0.03316	-0.49746	-0.39092	-0.23502	-0.2435	-0.25653	-0.37628	-0.18586	A2RUS2	DENND3	A2RUS2_K664k_1_1_664_664_DENND3	E9PF32	DENND3	1	2	18.29	18.29	18.29	76	14	99	1	1	1	0	-190.164	0	518.296	K664k	TMT18	657	(R)	VQESGIVkDASIIHR	(L)
A3KN83_K155k_1_1_155_155	0.575706	0.698741	0.0317117	0.111827	0.853421	0.354108	-0.392683	-0.232453	0.140145	0.442479	-0.392683	-0.232453	-1.63493	-0.80855	-0.03086	0.22402	0.491	0.29942	-0.47757	-0.31574	-0.57099	0.06084	0.49695	A3KN83	SBNO1	A3KN83_K155k_1_1_155_155_SBNO1	A3KN83	SBNO1	1	1	11.37	7.91	6.43	79.9	9	7.04	2	1	1	0	-190.164	0.3	641.391	K155k	TMT18	150	(K)	DQVQLkDLLK	(N)
A4D126_K314k_1_1_314_314	0.629441	0.429714	-0.0710533	0.00835	0.716939	1.41545	0.30266	0.461467	0.191894	0.038419	0.30266	0.461467	1.42338	2.48168	-0.40595	0.06133	-0.32253	-0.15552	-0.03925	0.4356	0.34588	0.14859	0.22278	A4D126	CRPPA	A4D126_K314k_1_1_314_314_CRPPA	A4D126	CRPPA	1	1	20.94	20.94	20.94	68.8	16	99	1	1	1	0	-190.164	0.3	465.455	K314k	TMT18	308	(K)	SELNHVkVTSEALGHAGR	(H)
A5PLN9-5_K396k_1_1_396_396	0.717759	0.584519	0.0864067	0.390332	0.5151	0.550907	-0.319907	0.287943	0.305421	0.28125	-0.319907	0.287943	-1.09381	1.15664	0.37164	-0.26844	0.63588	0.22056	-0.57368	0.13248	0.51287	0.41259	0.67745	A5PLN9	TRAPPC13	A5PLN9-5_K396k_1_1_396_396_TRAPPC13	A5PLN9-5	TRAPPC13	1	1	7.28	7.28	7.28	48.5	6	99	1	1	1	0	-190.163	0.9	471.28	K396k	TMT18	390	(R)	LTDTFLkR	(T)
A5YKK6_K1241k_1_1_1241_1241	0.670449	0.540931	0.54178	0.235943	0.628128	0.670924	0.258033	-0.35364	0.235436	0.213342	0.258033	-0.35364	1.28139	-1.35371	0.77133	0.21248	0.25448	0.4746	0.69119	0.8466	0.09816	0.45575	-0.37654	A5YKK6	CNOT1	A5YKK6_K1241k_1_1_1241_1241_CNOT1	A5YKK6	CNOT1	1	1	25.52	25.52	25.52	87.9	15	99	1	1	1	0	-190.143	7.5	931.873	K1241k	TMT18	1228	(K)	GQQELLYVVPFVAkVLESSIR	(S)
A5YKK6_K1567k_1_1_1567_1567	0.961009	0.465269	0.03078	-0.117223	0.0763381	0.949541	-0.0373	-0.333307	0.838807	0.112321	-0.0373	-0.333307	-0.210046	-1.78681	0.18333	0.13048	-0.16552	-0.1564	-0.04581	0.2386	-0.12284	-0.22825	-0.50054	A5YKK6	CNOT1	A5YKK6_K1567k_1_1_1567_1567_CNOT1	A5YKK6	CNOT1	1	1	16.05	16.05	15.72	77.4	12	99	1	1	1	0	-190.151	5.7	766.084	K1567k	TMT18	1561	(K)	VGGVDPkQLAVYEEFAR	(N)
A5YKK6_K1874k_1_1_1874_1874	0.6358	0.606807	-0.15422	-0.15189	0.705761	0.507189	-0.2653	-0.26064	0.196897	0.311036	-0.2653	-0.26064	-1.40572	-1.08245	-0.03167	0.22548	-0.25852	-0.4274	-0.38481	-0.0484	-0.26484	-0.68025	0.09846	A5YKK6	CNOT1	A5YKK6_K1874k_1_1_1874_1874_CNOT1	A5YKK6	CNOT1	1	1	9.47	9.47	9.47	49.3	11	9.468	2	1	1	0	-190.166	-0.5	729.647	K1874k	TMT18	1871	(R)	DSTkAFSAFVGQMHQQGILK	(T)
A5YKK6_K2185k_1_1_2185_2185	0.180208	0.728919	-0.430887	-0.199223	2.46797	0.312508	-0.632633	-0.169307	0.00340434	0.486958	-0.632633	-0.169307	-4.08426	-0.729215	-0.08867	-0.09652	-0.15852	-0.5804	-0.73781	-0.9234	-0.13184	-0.76925	0.04946	A5YKK6	CNOT1	A5YKK6_K2185k_1_1_2185_2185_CNOT1	A5YKK6	CNOT1	1	2	15.48	15.48	15.48	83.5	8	99	1	1	1	0	-190.164	0.4	510.281	K2185k	TMT18	2179	(K)	DLDSYLkTR	(S)
A5YKK6_K355k_1_1_355_355	0.978562	0.48098	0.172113	0.03061	0.0422449	0.888676	0.0187	-0.264307	0.907309	0.129218	0.0187	-0.264307	0.120118	-1.6942	0.22533	0.12848	0.13448	0.0886	0.07619	0.3796	-0.00984	-0.10025	-0.19454	A5YKK6	CNOT1	A5YKK6_K355k_1_1_355_355_CNOT1	A5YKK6	CNOT1	1	1	30.61	30.61	28.1	93.4	18	99	1	1	1	0	-190.162	0.6	791.914	K355k	TMT18	347	(K)	ELNPSLNFkEVTYELDHPGFQIR	(D)
A5YKK6_K556k_1_1_556_556	0.521649	0.627596	-0.302053	-0.39989	1.00527	0.464479	0.454367	0.258693	0.0987939	0.343179	0.454367	0.258693	1.86385	1.00843	-0.99667	-0.28552	-0.30552	0.2566	-0.25981	-0.2214	-0.09984	-0.62225	-0.08954	A5YKK6	CNOT1	A5YKK6_K556k_1_1_556_556_CNOT1	A5YKK6	CNOT1	1	2	19.06	19.06	19.06	86.3	10	99	1	1	1	0	-190.163	0.4	571.635	K556k	TMT18	549	(R)	GEQYDQAkLSR	(I)
A6NCC3_K164k_1_1_164_164	0.928333	0.444422	-0.0677117	0.0660217	0.144072	1.13189	0.0818367	0.349303	0.717676	0.0738095	0.0818367	0.349303	0.374427	2.06046	0.08047	-0.15727	-0.24909	0.39735	-0.12977	-0.34796	0.29168	0.2966	0.13374	A6NCC3	GOLGA8O	A6NCC3_K164k_1_1_164_164_GOLGA8O	A6NCC3	GOLGA8O	1	1	10.3	10.3	10.3	60	10	99	1	1	1	0	-190.161	1.8	635.33	K164k	TMT18	158	(R)	YFEEESkDLAVR	(L)
A6NCC3_K363k_1_1_363_363	0.760994	0.496902	-0.391878	-0.542145	0.433488	0.821115	-0.182497	-0.48303	0.368563	0.150968	-0.182497	-0.48303	-0.952017	-1.59032	-0.00753	-0.35027	-0.54409	-0.66465	-0.49277	-0.29196	-0.13732	-0.9454	-1.26826	A6NCC3	GOLGA8O	A6NCC3_K363k_1_1_363_363_GOLGA8O	A6NCC3	GOLGA8O	1	1	5.44	5.44	5.44	45.2	7	99	1	1	1	0	-190.164	0	400.479	K363k	TMT18	357	(R)	LQEQHEkLR	(Q)
A6NCC3_K474k_1_1_474_474	0.306557	0.625938	0.199288	0.665522	1.75405	0.467825	-0.562163	0.370303	0.0176177	0.340545	-0.562163	0.370303	-2.96848	1.01429	0.49647	0.26973	0.67491	0.18735	-0.12877	-0.30396	-0.00132	1.0116	1.54174	A6NCC3	GOLGA8O	A6NCC3_K474k_1_1_474_474_GOLGA8O	A6NCC3	GOLGA8O	1	2	12.56	7.2	8.25	81.1	8	1.636	2	1	1	0	-190.164	0.1	575.685	K474k	TMT18	467	(K)	ADLSELVkK	(Q)
A6NCC3_K491k_1_1_491_491	0.945296	0.820816	0.578455	0.646522	0.11024	0.19256	-0.05583	0.0803033	0.775818	0.64186	-0.05583	0.0803033	-0.294427	0.483527	0.64547	0.50573	0.66791	0.74735	0.19323	0.71104	0.53468	0.8376	0.68774	A6NCC3	GOLGA8O	A6NCC3_K491k_1_1_491_491_GOLGA8O	A6NCC3	GOLGA8O	1	1	9.41	9.41	9.41	61	9	99	1	1	1	0	-190.167	-1.2	438.236	K491k	TMT18	488	(R)	CHQkIHHLLSEPGGR	(A)
A6NDF3_K115k_1_1_115_115	0.963067	0.908577	-0.25451	-0.268055	0.0704674	0.0916567	-0.0530267	-0.0801167	0.850223	0.809736	-0.0530267	-0.0801167	-0.194949	-0.248982	-0.85266	0.09606	0.07261	-0.29884	-0.06627	-0.47796	-0.01763	-0.10138	-0.80533	A6NDF3	PBDC1	A6NDF3_K115k_1_1_115_115_PBDC1	Q9BVG4	PBDC1	1	1	9.88	9.88	9.88	61.9	8	9.878	2	1	1	0	-190.162	1.1	575.37	K115k	TMT18	110	(K)	LLGTGkAITK	(L)
A6NDG6_K235k_1_1_235_235	0.787921	0.413215	-0.655618	-0.270603	0.383867	1.96909	0.223417	0.993447	0.413174	0.0107376	0.223417	0.993447	0.862471	3.32111	-0.53235	-0.42676	-1.34287	-0.32335	-0.57819	-0.73019	-0.18471	0.5693	0.29377	A6NDG6	PGP	A6NDG6_K235k_1_1_235_235_PGP	A6NDG6	PGP	1	1	18.11	13.94	18.11	89	9	99	1	1	1	0	-190.165	-0.3	501.625	K235k	TMT18	229	(R)	QADIIGkPSR	(F)
A6NDG6_K72k_1_1_72_72	0.996073	0.79955	-0.0811183	-0.0289367	0.00684647	0.21412	-0.00291667	0.101447	0.984359	0.610773	-0.00291667	0.101447	-0.020216	0.529894	-0.01435	-0.02876	-0.19587	-0.10335	-0.10519	-0.03919	-0.09371	-0.1737	0.33277	A6NDG6	PGP	A6NDG6_K72k_1_1_72_72_PGP	A6NDG6	PGP	1	1	14.74	14.74	14.74	79.7	10	99	1	1	1	0	-190.159	3.2	585.996	K72k	TMT18	63	(R)	LGFITNNSSkTR	(A)
A6NDG6_K80k_1_1_80_80	0.644577	0.850327	-0.276618	-0.56027	0.686055	0.157789	0.350083	-0.21722	0.206037	0.695362	0.350083	-0.21722	1.37445	-0.406245	-0.08235	-0.22076	-1.05187	-0.02735	-0.16719	-0.11019	-0.50671	0.3743	-1.87423	A6NDG6	PGP	A6NDG6_K80k_1_1_80_80_PGP	A6NDG6	PGP	1	1	10.7	10.7	10.7	72	7	99	1	1	1	0	-190.164	0.1	447.26	K80k	TMT18	75	(R)	AAYAEkLR	(R)
A6NE01_K694k_1_0_694_698	0.653088	0.717785	0.847198	0.832657	0.661333	0.328508	0.24913	0.220047	0.218106	0.469345	0.24913	0.220047	1.33496	0.760029	0.80326	0.45954	0.9051	1.11286	1.06701	0.73542	0.44633	0.83863	1.54308	A6NE01	FAM186A	A6NE01_K694k_1_0_694_698_FAM186A	A6NE01	FAM186A	1	1	5.48	4.59	1.94	46.7	5	0.567	3	1	0	1	-190.156	3.3	585.865	K694k	TMT18	694	(K)	kTVPKEEELLK	(R)
A6NFY4_K319k_1_1_319_319	0.923982	0.994905	0.22525	0.173732	0.150784	0.00493003	0.09992	-0.00311667	0.706668	0.988712	0.09992	-0.00311667	0.389858	-0.0146019	0.40062	-0.22121	0.34646	-0.06279	0.72802	0.1604	0.01714	0.23177	0.26761	A6NFY4	NEMP2	A6NFY4_K319k_1_1_319_319_NEMP2	A6NFY4	NEMP2	1	1	9.09	9.09	9.09	55.9	8	9.092	2	1	1	0	-190.167	-1.6	698.375	K319k	TMT18	318	(R)	WkMEQWFTSK	(E)
A6NFY4_K332k_1_1_332_332	0.806701	0.795306	0.324583	0.300898	0.350003	0.220524	0.146587	0.0992167	0.446681	0.601833	0.146587	0.0992167	0.799637	0.543458	0.43162	0.27679	0.04546	0.64221	0.35902	0.1924	0.53014	0.20877	0.31261	A6NFY4	NEMP2	A6NFY4_K332k_1_1_332_332_NEMP2	A6NFY4	NEMP2	1	1	17.57	17.57	17.57	83.6	12	99	1	1	1	0	-190.162	1.2	692.372	K332k	TMT18	328	(K)	ELVVkYLTEDEYR	(E)
A6NHR9_K1304k_1_1_1304_1304	0.78799	0.459712	-0.21039	-0.0305717	0.383703	0.994832	0.207453	0.56709	0.41333	0.101197	0.207453	0.56709	0.862171	1.85523	-0.45312	0.19346	-0.68269	0.09535	-0.22796	-0.18738	-0.24498	0.33516	0.66874	A6NHR9	SMCHD1	A6NHR9_K1304k_1_1_1304_1304_SMCHD1	A6NHR9	SMCHD1	1	1	8.65	7.43	5.21	64.3	8	8.442	2	1	1	0	-190.161	1.8	599.709	K1304k	TMT18	1300	(K)	ISLTkASNLK	(L)
A6NHR9_K1374k_1_1_1374_1374	0.841137	0.442856	0.192443	0.456262	0.29112	1.15477	0.135787	0.663423	0.511541	0.0700221	0.135787	0.663423	0.686469	2.09453	0.32688	-0.12654	0.17331	0.52835	0.25304	-0.00038	0.12102	0.84916	1.39374	A6NHR9	SMCHD1	A6NHR9_K1374k_1_1_1374_1374_SMCHD1	A6NHR9	SMCHD1	1	1	8.66	5.84	3.63	59.3	5	3.629	2	1	1	0	-190.164	-0.1	534.655	K1374k	TMT18	1371	(R)	LNVkYDK	(D)
A6NHR9_K1725k_1_1_1725_1725	0.895552	0.664887	-0.0142233	-0.054905	0.197953	0.403239	-0.08888	-0.170243	0.633938	0.395149	-0.08888	-0.170243	-0.49467	-0.899241	-0.05412	0.34146	-0.19669	-0.12565	-0.00696	-0.04338	-0.16498	-0.16384	-0.09126	A6NHR9	SMCHD1	A6NHR9_K1725k_1_1_1725_1725_SMCHD1	A6NHR9	SMCHD1	1	2	27.03	27.03	27.03	83.6	17	99	1	1	1	0	-190.165	-0.4	603.825	K1725k	TMT18	1718	(K)	GSGDVLGkIAHLAQIEDDR	(A)
A6NHR9_K610k_1_1_610_610	0.254667	0.429714	0.216777	0.190762	1.96104	1.30829	0.53312	0.48109	0.0109387	0.0491708	0.53312	0.48109	3.28132	2.32256	-0.02812	-0.12954	0.00831	0.62235	0.57504	0.25262	0.06902	0.47916	0.74574	A6NHR9	SMCHD1	A6NHR9_K610k_1_1_610_610_SMCHD1	A6NHR9	SMCHD1	1	1	10	10	10	58.2	7	9.998	2	1	1	0	-190.158	3.4	581.367	K610k	TMT18	608	(K)	IYkAGQLVK	(T)
A6NHR9_K812k_1_1_812_812	0.788209	0.808513	0.583443	0.729262	0.383164	0.204368	-0.179547	0.11209	0.413844	0.624643	-0.179547	0.11209	-0.861181	0.50906	0.49288	0.56046	0.96631	0.15935	0.67304	0.64862	0.63002	0.59716	1.12874	A6NHR9	SMCHD1	A6NHR9_K812k_1_1_812_812_SMCHD1	A6NHR9	SMCHD1	1	1	7.68	3.91	4.84	61.1	6	4.842	2	1	1	0	-190.166	-1.2	526.007	K812k	TMT18	808	(R)	PLPSkAIK	(F)
A6NIH7_K29k_1_1_29_29	0.758447	0.413215	0.260315	0.499428	0.438675	1.83398	0.250763	0.72899	0.364188	0.014656	0.250763	0.72899	0.961219	3.11211	-0.16268	-0.04026	0.60774	-0.015	0.49955	0.67254	0.7162	0.87221	1.00336	A6NIH7	UNC119B	A6NIH7_K29k_1_1_29_29_UNC119B	A6NIH7	UNC119B	1	1	5.5	5.5	5.5	47.2	7	99	1	1	1	0	-190.165	-0.5	430.592	K29k	TMT18	29	(K)	kAGGGVLNR	(L)
A6NJ78_K352k_1_1_352_352	0.467015	0.705681	0.482895	0.31646	1.16373	0.345509	0.548697	0.215827	0.0685915	0.451327	0.548697	0.215827	2.09848	0.792355	-0.20536	0.80337	0.02763	0.69424	0.92761	0.64988	0.61523	0.31766	0.34023	A6NJ78	METTL15	A6NJ78_K352k_1_1_352_352_METTL15	A6NJ78	METTL15	1	2	25.27	25.27	25.27	88	18	99	1	1	1	0	-190.162	0.8	738.859	K352k	TMT18	348	(R)	QQVMkTSQLGSDHENTEEVSMR	(R)
A6NKF1_K378k_1_1_378_378	0.986625	0.856497	-0.117242	-0.151437	0.0283626	0.151285	-0.0120567	-0.0804467	0.93678	0.705854	-0.0120567	-0.0804467	-0.0818087	-0.391414	-0.1959	-0.06177	-0.07597	-0.01004	-0.13454	-0.22523	-0.44752	0.18697	-0.31443	A6NKF1	SAC3D1	A6NKF1_K378k_1_1_378_378_SAC3D1	A6NKF1	SAC3D1	1	1	9.39	5.37	5.37	73.4	7	99	1	1	1	0	-190.162	1.8	454.62	K378k	TMT18	373	(K)	VLVESkLR	(G)
A6NM71_K123k_1_1_123_123	0.786008	0.461605	-0.480665	-0.380383	0.387683	0.975466	0.161663	0.362227	0.409559	0.105812	0.161663	0.362227	0.869461	1.82602	-0.83347	-0.22744	-0.62358	-0.42914	-0.38941	-0.38095	-0.12431	-0.27352	-0.19998	A6NM71	A6NM71_K123k_1_1_123_123	A6NM71_K123k_1_1_123_123_NotFound	Q9Y484-2		1	1	10.27	10.27	10.27	63.9	8	10.272	2	1	1	0	-190.164	0.1	606.68	K123k	TMT18	117	(R)	LFDTQSkEK	(L)
A7E2V4-4_K1215k_1_1_1215_1215	0.0934592	0.492784	-0.583593	-0.313235	3.29076	0.836976	-0.888153	-0.347437	0.000511969	0.145554	-0.888153	-0.347437	-5.55232	-1.61482	-0.14909	-0.25011	-0.01935	-0.848	-1.17285	-1.06216	-0.89891	-0.25511	-0.30684	A7E2V4	ZSWIM8	A7E2V4-4_K1215k_1_1_1215_1215_ZSWIM8	A7E2V4-4	ZSWIM8	1	1	6.53	6.53	6.53	49.9	7	99	1	1	1	0	-190.174	-7.6	426.585	K1215k	TMT18	1214	(R)	AkTVEVGR	(Y)
A7E2V4-4_K1827k_1_1_1827_1827	0.34103	0.643458	-0.399593	-0.535568	1.61286	0.438322	0.450513	0.178563	0.0243858	0.364483	0.450513	0.178563	2.75849	0.962273	-0.66609	-0.79111	-0.41735	-0.054	-0.24885	-0.22016	-0.66091	-0.36011	-0.31784	A7E2V4	ZSWIM8	A7E2V4-4_K1827k_1_1_1827_1827_ZSWIM8	A7E2V4-4	ZSWIM8	1	1	6.34	6.34	6.34	47.5	6	99	1	1	1	0	-190.169	-3.1	502.948	K1827k	TMT18	1825	(K)	QTkELWQR	(V)
A7E2V4-4_K234k_1_1_234_234	0.755261	0.492382	0.460907	0.116265	0.444228	0.840411	0.221513	-0.46777	0.359561	0.144407	0.221513	-0.46777	0.971041	-1.62012	0.69891	0.21589	0.13565	0.191	0.77715	0.74684	0.40109	-0.12011	-0.63384	A7E2V4	ZSWIM8	A7E2V4-4_K234k_1_1_234_234_ZSWIM8	A7E2V4-4	ZSWIM8	1	1	23.27	21.55	20.34	86.1	17	99	1	1	1	0	-190.151	4.2	812.454	K234k	TMT18	230	(R)	DQLQkFAQYLISELPQQILPTAQR	(L)
A7MCY6_K103k_1_1_103_103	0.524651	0.614295	0.29607	0.232152	0.990848	0.493851	0.314953	0.187117	0.10213	0.320737	0.314953	0.187117	1.84232	1.0595	0.14153	-0.08807	0.36232	0.34104	0.56077	0.45883	0.2843	0.3477	0.34513	A7MCY6	TBKBP1	A7MCY6_K103k_1_1_103_103_TBKBP1	A7MCY6	TBKBP1	1	1	15.09	15.09	15.09	72.2	12	99	1	1	1	0	-190.166	-0.7	707.06	K103k	TMT18	95	(K)	DGSLLEVEkVSLQQR	(L)
A8CG34_K130k_1_1_130_130	0.568836	0.566684	0.60144	0.647053	0.876339	0.592972	-0.331247	-0.24002	0.132942	0.255287	-0.331247	-0.24002	-1.66984	-1.22672	0.85919	0.8326	0.6094	0.19914	0.30188	0.80643	0.77473	0.57387	0.23253	A8CG34	POM121C	A8CG34_K130k_1_1_130_130_POM121C	A8CG34	POM121C	1	1	29.6	29.6	29.6	87.5	22	99	1	1	1	0	-190.158	1.4	1036.55	K130k	TMT18	111	(R)	TLLEGPDPAELLLMGSYLGkPGPPQPAPAPEGQDLR	(N)
A8CG34_K364k_1_1_364_364	0.817756	0.553662	0.653773	0.86322	0.333884	0.62109	-0.157913	0.26098	0.463571	0.239282	-0.157913	0.26098	-0.76918	1.27293	0.94619	0.4026	0.8494	0.35214	0.54388	0.82843	1.14473	0.79587	1.04053	A8CG34	POM121C	A8CG34_K364k_1_1_364_364_POM121C	A8CG34	POM121C	1	2	20.93	20.93	20.93	86.3	13	99	1	1	1	0	-190.166	-0.8	498.007	K364k	TMT18	352	(R)	GLNSQSSDDHLNkR	(S)
A8CG34_K405k_1_1_405_405	0.093537	0.520694	0.121273	0.697053	3.2759	0.725555	-0.886247	0.265313	0.000529781	0.188124	-0.886247	0.265313	-5.52354	1.44084	0.68919	0.4276	0.5764	-0.39886	-0.14212	-0.42457	0.58573	0.87287	1.03053	A8CG34	POM121C	A8CG34_K405k_1_1_405_405_POM121C	A8CG34	POM121C	1	1	14.5	6.48	9.66	80.6	7	99	1	1	1	0	-190.164	0.4	469.28	K405k	TMT18	399	(R)	GISQLWkR	(N)
A8K070_K260k_1_1_260_260	0.839168	0.732708	0.44581	0.454103	0.293555	0.306922	-0.129493	-0.112907	0.50868	0.493263	-0.129493	-0.112907	-0.691259	-0.718362	0.52719	0.47666	0.52782	0.28778	0.12579	0.72962	0.41503	0.50097	0.27695	A8K070	GPS1	A8K070_K260k_1_1_260_260_GPS1	Q13098-7	GPS1	1	2	25.94	25.94	25.94	91.1	20	99	1	1	1	0	-190.162	0.7	878.461	K260k	TMT18	244	(K)	VSVYLQNWSHVLSYVSkAESTPEIAER	(G)
A8MPS7_K92k_1_1_92_92	0.904851	0.540931	0.378997	0.28189	0.185633	0.67128	-0.0793733	-0.273587	0.652179	0.213167	-0.0793733	-0.273587	-0.46787	-1.35428	0.43927	0.53543	0.28135	0.1133	0.37928	0.52535	0.47194	0.09273	-0.12938	A8MPS7	YDJC	A8MPS7_K92k_1_1_92_92_YDJC	A8MPS7	YDJC	1	1	21.8	21.8	21.8	90.1	15	99	1	1	1	0	-190.155	3.7	797.096	K92k	TMT18	78	(R)	GASSLLGPEGFFLGkMGFR	(E)
A8MQ07_K158k_1_1_158_158	0.447224	0.847292	-0.831125	-0.54839	1.23266	0.161558	-0.685237	-0.119767	0.058525	0.689353	-0.685237	-0.119767	-2.19979	-0.414784	-0.24063	-0.83835	-0.38654	-0.93008	-0.71755	-1.8736	-0.62448	-0.08698	-1.11336	A8MQ07	RAPGEF5	A8MQ07_K158k_1_1_158_158_RAPGEF5	A0A590UJR0	RAPGEF5	1	1	12.22	12.22	8.05	77	8	7.802	2	1	1	0	-190.165	-0.5	588.712	K158k	TMT18	153	(R)	IELVQkLAK	(E)
A8MTT3_K79k_1_1_79_79	0.192384	0.413215	0.529757	0.545503	2.3936	2.65847	0.655707	0.6872	0.00404017	0.00219548	0.655707	0.6872	3.9625	4.45701	0.20722	0.15976	0.23873	0.92728	1.03811	0.60744	0.95046	0.79737	0.91948	A8MTT3	CEBPZOS	A8MTT3_K79k_1_1_79_79_CEBPZOS	A8MTT3	CEBPZOS	1	2	8.05	8.05	8.05	56.1	6	99	1	1	1	0	-190.163	0.6	640.85	K79k	TMT18	74	(K)	TWLNSkN	(-)
A8MU27_K11k_1_1_11_11	0.358309	0.44916	-1.36253	-1.6422	1.53885	1.07162	-0.965363	-1.52469	0.0289168	0.0847976	-0.965363	-1.52469	-2.64922	-1.97048	-0.80471	-1.00288	-0.83196	-1.21513	-1.54042	-2.78009	-1.32089	-1.35996	-4.53277	A8MU27	SUMO3	A8MU27_K11k_1_1_11_11_SUMO3	A8MU27	SUMO3	1	2	16.37	16.37	16.37	75.9	11	16.371	2	1	1	0	-190.165	-0.2	555.562	K11k	TMT18	8	(K)	EGVkTENDHINLK	(V)
A8MU27_K20k_1_1_20_20	0.609717	0.891813	-0.915532	-0.713195	0.775699	0.111869	-0.471363	-0.06669	0.16761	0.772913	-0.471363	-0.06669	-1.5153	-0.298666	-0.93871	-0.55188	-0.54896	-0.65013	-0.91642	-1.88709	-0.77389	-1.06696	-0.39877	A8MU27	SUMO3	A8MU27_K20k_1_1_20_20_SUMO3	A8MU27	SUMO3	1	2	23.01	23.01	13.18	81	16	13.183	2	1	1	0	-190.163	0.3	756.162	K20k	TMT18	12	(K)	TENDHINLkVAGQDGSVVQFK	(I)
A8MXV4_K111k_1_1_111_111	0.930611	0.895658	-0.331988	-0.338537	0.139818	0.107659	0.0583033	0.0452067	0.724739	0.780442	0.0583033	0.0452067	0.364578	0.288445	-0.32382	-0.29164	-0.46796	-0.1094	-0.46035	-0.33876	-0.38315	-0.30682	-0.25783	A8MXV4	NUDT19	A8MXV4_K111k_1_1_111_111_NUDT19	A8MXV4	NUDT19	1	2	30.19	30.19	30.19	91	22	99	1	1	1	0	-190.158	1.9	845.417	K111k	TMT18	99	(R)	TAFPSLPDTDDHkTDNTGTLPEDVAFR	(I)
B0I1T2_K164k_1_1_164_164	0.797107	0.561897	0.0499183	0.00591667	0.367935	0.605182	-0.13795	-0.225953	0.428612	0.248209	-0.13795	-0.225953	-0.833097	-1.24684	0.21633	0.08775	0.0526	-0.04964	-0.21276	0.20523	0.12832	-0.11167	-0.33783	B0I1T2	MYO1G	B0I1T2_K164k_1_1_164_164_MYO1G	B0I1T2	MYO1G	1	1	9.09	9.09	2.16	58.3	9	2.158	2	1	1	0	-190.164	0	749.73	K164k	TMT18	162	(R)	FGkYMDINFDFK	(G)
B0I1T2_K188k_1_1_188_188	0.868222	0.708451	-0.307082	-0.29075	0.243724	0.340731	0.169383	0.202047	0.570527	0.456319	0.169383	0.202047	0.591116	0.783313	-0.91267	-0.00825	-0.2544	-0.69264	-0.00676	0.03223	-0.10968	-0.42367	-0.03583	B0I1T2	MYO1G	B0I1T2_K188k_1_1_188_188_MYO1G	B0I1T2	MYO1G	1	1	11.21	11.21	11.21	55.3	12	99	1	1	1	0	-190.165	-0.1	460.252	K188k	TMT18	174	(K)	GDPIGGHIHSYLLEkSR	(V)
B0I1T2_K193k_1_1_193_193	0.511423	0.952667	0.0912517	-0.09625	1.02797	0.0471638	0.40005	0.0250467	0.0937633	0.89709	0.40005	0.0250467	1.89767	0.133567	-0.00367	-0.01025	-0.3124	-0.11564	0.50824	0.48123	0.07932	-0.32167	-0.00883	B0I1T2	MYO1G	B0I1T2_K193k_1_1_193_193_MYO1G	B0I1T2	MYO1G	1	1	7.02	7.02	7.02	51.6	7	99	1	1	1	0	-190.165	-0.3	371.722	K193k	TMT18	191	(R)	VLkQHVGER	(N)
B0I1T2_K357k_1_1_357_357	0.40423	0.480439	-0.266415	-0.60825	1.36251	0.893369	0.423383	-0.260287	0.0434001	0.12783	0.423383	-0.260287	2.3902	-1.70137	-0.40867	-0.51425	-0.5114	0.20136	-0.03076	-0.33477	-0.78268	-0.74567	-0.68683	B0I1T2	MYO1G	B0I1T2_K357k_1_1_357_357_MYO1G	B0I1T2	MYO1G	1	1	15.64	15.64	15.64	69	9	99	1	1	1	0	-190.164	0	533.946	K357k	TMT18	353	(R)	DACAkAVYQR	(L)
B0I1T2_K544k_1_1_544_544	0.922052	0.87463	-0.847415	-0.69625	0.154272	0.131704	-0.213283	0.0890467	0.701016	0.738407	-0.213283	0.0890467	-0.397821	0.345978	-0.41167	-0.86125	-0.9494	-0.27864	-2.39176	-0.19177	-0.28768	-0.55667	-1.11083	B0I1T2	MYO1G	B0I1T2_K544k_1_1_544_544_MYO1G	B0I1T2	MYO1G	1	3	12.5	10.54	12.5	87.1	8	99	1	1	1	0	-190.161	1.7	545.294	K544k	TMT18	537	(R)	DFLFQDFkR	(L)
B0I1T2_K571k_1_1_571_571	0.962527	0.512049	-0.355915	-0.467083	0.0729295	0.770774	-0.03295	-0.255287	0.845416	0.169522	-0.03295	-0.255287	-0.201299	-1.51199	-0.20267	-0.26625	-0.5494	-0.40764	-0.46876	-0.24077	-0.59368	-0.64067	-0.54983	B0I1T2	MYO1G	B0I1T2_K571k_1_1_571_571_MYO1G	B0I1T2	MYO1G	1	2	29.29	29.29	29.29	91.9	20	7.23	2	1	1	0	-190.162	0.6	882.231	K571k	TMT18	557	(R)	AMWPDGQQDITEVTkRPLTAGTLFK	(N)
B0I1T2_K581k_1_1_581_581	0.705428	0.4355	0.275418	0.135917	0.539512	1.22412	-0.17495	-0.453953	0.288727	0.0596873	-0.17495	-0.453953	-1.1351	-2.19763	0.45933	0.26775	0.3616	0.07236	0.14424	0.34723	0.25932	-0.12967	-0.40283	B0I1T2	MYO1G	B0I1T2_K581k_1_1_581_581_MYO1G	B0I1T2	MYO1G	1	1	14.26	14.26	12.69	65.5	14	12.694	2	1	1	0	-190.171	-2.1	796.459	K581k	TMT18	572	(K)	RPLTAGTLFkNSMVALVENLASK	(E)
B0I1T2_K690k_1_1_690_690	0.646342	0.984972	0.200418	0.06175	0.678794	0.0140627	0.286383	0.00904667	0.209511	0.968138	0.286383	0.00904667	1.36288	0.0412287	0.37533	0.00975	-0.2134	0.05136	0.45324	0.52623	0.33032	0.04233	-0.17383	B0I1T2	MYO1G	B0I1T2_K690k_1_1_690_690_MYO1G	B0I1T2	MYO1G	1	2	38.21	38.21	38.21	94.3	21	99	1	1	1	0	-190.159	1.7	637.355	K690k	TMT18	669	(K)	AAVSALLEQHGLQGDVAFGHSkLFIR	(S)
B0I1T2_K813k_1_1_813_813	0.978282	0.43887	-0.306915	-0.13725	0.0428493	1.17801	0.01905	0.35838	0.906047	0.0663732	0.01905	0.35838	0.121762	2.12911	-0.39067	-0.19725	-0.3614	-0.16264	-0.46176	-0.26777	-0.03568	-0.05967	0.22117	B0I1T2	MYO1G	B0I1T2_K813k_1_1_813_813_MYO1G	B0I1T2	MYO1G	1	1	21.35	21.35	21.35	93	10	3.279	2	1	1	0	-190.162	1	721.082	K813k	TMT18	803	(K)	NIPPSDMPQIkAK	(V)
B0I1T2_K87k_1_1_87_87	0.548311	0.797256	0.024085	0.222583	0.922359	0.216851	-0.29495	0.102047	0.119575	0.606944	-0.29495	0.102047	-1.73952	0.535691	0.18333	0.06075	0.2706	-0.16464	0.11524	-0.32077	0.02232	0.24533	0.55317	B0I1T2	MYO1G	B0I1T2_K87k_1_1_87_87_MYO1G	B0I1T2	MYO1G	1	1	28.7	28.7	28.7	88.6	16	2.942	2	1	1	0	-190.164	0.1	632.348	K87k	TMT18	70	(R)	ELYERPPHLYAVANAAYkAMK	(H)
B0I1T2_K898k_1_1_898_898	0.930785	0.802002	-0.502082	-0.473417	0.136908	0.212322	0.0787167	0.136047	0.729612	0.613307	0.0787167	0.136047	0.357805	0.526069	-0.62667	-0.53825	-0.4594	0.01536	-0.66776	-0.73577	-0.89068	-0.44467	0.11917	B0I1T2	MYO1G	B0I1T2_K898k_1_1_898_898_MYO1G	B0I1T2	MYO1G	1	1	27.03	27.03	27.03	92.2	14	99	1	1	1	0	-190.168	-1.9	583.075	K898k	TMT18	888	(R)	ALLLTDQHLYkLDPDR	(Q)
B0QY95_K88k_1_1_88_88	0.623831	0.429714	0.14365	0.327843	0.734553	1.33448	0.300953	0.66934	0.184267	0.0462938	0.300953	0.66934	1.45108	2.36141	0.04836	-0.26425	0.19541	-0.03828	0.36647	0.55419	0.12923	0.65648	1.20183	B0QY95	MIEF1	B0QY95_K88k_1_1_88_88_MIEF1	B0QY95	MIEF1	1	1	5.05	5.05	5.05	45.7	6	99	1	1	1	0	-190.165	-0.4	442.577	K88k	TMT18	86	(R)	DMkTGLSR	(S)
B0QYN7_K49k_1_1_49_49	0.873351	0.820615	0.4702	0.622418	0.235089	0.192741	-0.171447	0.13299	0.581984	0.641593	-0.171447	0.13299	-0.573274	0.483921	0.56703	0.11593	0.98481	0.70129	0.63278	-0.18064	0.37529	0.61846	1.07299	B0QYN7	UBE2I	B0QYN7_K49k_1_1_49_49_UBE2I	P63279	UBE2I	1	1	16.38	11.18	16.38	79.4	10	16.381	2	1	1	0	-190.167	-1.4	648.039	K49k	TMT18	49	(K)	kGTPWEGGLFK	(L)
B0YJ81_K109k_1_1_109_109	0.97185	0.429714	-0.890362	-0.676417	0.0540312	1.43696	0.0246167	0.452507	0.883016	0.0365625	0.0246167	0.452507	0.151842	2.51367	-1.06844	-0.91235	-0.72722	-0.73883	-0.98195	-0.91338	-0.6502	-0.34675	-0.35354	B0YJ81	HACD1	B0YJ81_K109k_1_1_109_109_HACD1	B0YJ81	HACD1	1	1	10.24	8.56	10.24	64.3	7	10.244	2	1	1	0	-190.165	-0.7	553.674	K109k	TMT18	106	(R)	GLYkSIQK	(T)
B1AK88_K264k_1_1_264_264	0.95731	0.499522	0.45109	0.587068	0.0847659	0.809854	0.0360133	0.30797	0.822686	0.154934	0.0360133	0.30797	0.231457	1.57287	0.26658	0.42862	0.60405	0.47148	0.52933	0.40648	0.50263	0.70806	1.01247	B1AK88	CAPZB	B1AK88_K264k_1_1_264_264_CAPZB	P47756-2	CAPZB	1	2	22.62	17.24	18.53	94.4	11	3.723	2	1	1	0	-190.168	-1.8	708.403	K264k	TMT18	255	(R)	STLNEIYFGkTK	(D)
B1AK88_K281k_1_1_281_281	0.973733	0.946793	0.433757	0.407902	0.0519511	0.0522268	0.0233467	-0.0283633	0.887256	0.886693	0.0233467	-0.0283633	0.146294	-0.147167	0.46258	0.46562	0.33805	0.63948	0.42833	0.26848	0.35963	0.12606	0.69547	B1AK88	CAPZB	B1AK88_K281k_1_1_281_281_CAPZB	P47756-2	CAPZB	1	2	16.65	11.16	16.65	83.2	9	4.526	2	1	1	0	-190.165	-0.3	611.683	K281k	TMT18	274	(R)	SVQTFADkSK	(Q)
B1ALM5_K121k_1_1_121_121	0.774291	0.687057	0.408228	0.408218	0.40855	0.371257	0.164317	0.164297	0.390346	0.425346	0.164317	0.164297	0.907365	0.840552	0.33742	0.0819	0.55889	0.47653	0.33171	0.66292	0.27351	0.63425	0.56334	B1ALM5	TMEM9	B1ALM5_K121k_1_1_121_121_TMEM9	B1ALM5	TMEM9	1	2	29.86	29.86	29.86	83.7	16	99	1	1	1	0	-190.169	-1.8	677.318	K121k	TMT18	121	(R)	kPDAYTEQLHNEEENEDAR	(S)
B1ALM5_K168k_1_1_168_168	0.95407	0.757713	0.391562	0.417552	0.0935453	0.273925	0.0483167	0.100297	0.806222	0.532201	0.0483167	0.100297	0.253447	0.653204	0.45742	0.2979	0.34689	0.56953	0.62471	0.05292	0.44851	0.48125	0.47334	B1ALM5	TMEM9	B1ALM5_K168k_1_1_168_168_TMEM9	B1ALM5	TMEM9	1	2	9.3	9.3	9.3	64.1	8	99	1	1	1	0	-190.166	-0.9	544.976	K168k	TMT18	167	(R)	WkLQVQEQR	(K)
B2RNG4_K118k_1_1_118_118	0.529488	0.918356	0.0412517	0.18305	0.976796	0.0827328	-0.324317	-0.04072	0.105488	0.826546	-0.324317	-0.04072	-1.82131	-0.226535	0.06635	0.1926	0.35128	0.05495	-0.02349	-0.39418	0.02369	0.07805	0.38633	B2RNG4	TRIM6	B2RNG4_K118k_1_1_118_118_TRIM6	B2RNG4	TRIM6-TRIM34	1	1	11.91	11.91	11.91	70.2	9	11.907	2	1	1	0	-190.163	0.6	630.727	K118k	TMT18	111	(R)	EVVLGPGkQLK	(A)
B2RNG4_K301k_1_1_301_301	0.683522	0.513533	-1.94825	-1.11778	0.592963	0.759875	-0.82065	0.84028	0.255292	0.17383	-0.82065	0.84028	-1.22396	1.49492	-3.01165	-0.5584	-1.04372	-1.34605	-2.45749	-3.27218	-0.61731	-0.94695	-0.52867	B2RNG4	TRIM6	B2RNG4_K301k_1_1_301_301_TRIM6	B2RNG4	TRIM6-TRIM34	1	2	8.4	8.4	8.4	54.6	5	8.4	2	1	1	0	-190.163	0.9	625.728	K301k	TMT18	294	(R)	KPEALPTkLR	(S)
B2RNG4_K581k_1_1_581_581	0.766949	0.531746	-0.402082	-0.35495	0.420372	0.692044	0.165683	0.259947	0.379864	0.203215	0.165683	0.259947	0.928617	1.38756	-0.24565	-0.6794	-0.52972	-0.11905	-0.40949	-0.42918	-0.24731	-0.05195	-0.37567	B2RNG4	TRIM6	B2RNG4_K581k_1_1_581_581_TRIM6	B2RNG4	TRIM6-TRIM34	1	1	26.01	26.01	26.01	90.3	15	99	1	1	1	0	-190.165	-0.2	774.419	K581k	TMT18	570	(K)	FAEAEDELVQQkQLVR	(E)
B3KY94_K145k_1_1_145_145	0.95638	0.858701	0.151713	0.161927	0.0896991	0.148836	0.0396133	0.06004	0.813394	0.709845	0.0396133	0.06004	0.243852	0.385796	0.14166	0.14386	0.1102	0.32114	-0.0718	0.26522	0.30114	0.17578	0.09892	B3KY94	CDIPT	B3KY94_K145k_1_1_145_145_CDIPT	O14735	CDIPT	1	2	19.34	19.34	19.34	72.6	13	99	1	1	1	0	-190.169	-2	565.301	K145k	TMT18	140	(R)	GSESHkMIDLSGNPVLR	(I)
B4DL54_K210k_1_1_210_210	0.529238	0.429714	-0.461017	-0.411737	0.97803	1.31237	-0.54636	-0.4478	0.105189	0.0487115	-0.54636	-0.4478	-1.82316	-2.3286	-0.45197	0.03561	-0.14715	-0.3498	-0.41624	-1.43655	-0.81143	-0.49869	-0.59679	B4DL54	CHURC1	B4DL54_K210k_1_1_210_210_CHURC1	B4DL54	CHURC1-FNTB	1	2	12.98	12.98	12.98	65.3	9	12.98	2	1	1	0	-190.168	-1.6	707.424	K210k	TMT18	209	(R)	EkLLQYLYSLK	(Q)
B4DL54_K305k_1_1_305_305	0.719945	0.459712	0.0358167	-0.0337367	0.510541	1.00368	-0.284027	-0.423133	0.308645	0.099157	-0.284027	-0.423133	-1.08605	-1.86855	0.40303	0.11461	0.01585	-0.6828	0.07476	0.28945	0.06457	-0.15869	-0.64179	B4DL54	CHURC1	B4DL54_K305k_1_1_305_305_CHURC1	B4DL54	CHURC1-FNTB	1	3	19.19	19.19	19.19	79.2	13	99	1	1	1	0	-190.144	9.9	688.409	K305k	TMT18	301	(R)	SLNLkSLLQWVTSR	(Q)
B4DL54_K88k_1_1_88_88	0.728152	0.655832	-0.535183	-0.51957	0.490912	0.419199	-0.20336	-0.172133	0.322915	0.380892	-0.20336	-0.172133	-1.05242	-0.928081	-0.59897	-0.27839	-0.42315	-0.4188	-0.97124	-0.52055	-0.39143	-0.81669	-0.60879	B4DL54	CHURC1	B4DL54_K88k_1_1_88_88_CHURC1	B4DL54	CHURC1-FNTB	1	1	17.62	17.62	17.62	77.4	12	17.619	2	1	1	0	-190.182	-7.5	770.088	K88k	TMT18	85	(K)	VEEkIQEVFSSYK	(F)
B4DL54_K97k_1_1_97_97	0.73884	0.465559	-0.191683	-0.307237	0.473389	0.942955	-0.173027	-0.404133	0.336211	0.114037	-0.173027	-0.404133	-1.02211	-1.77683	0.10303	-0.17039	-0.24815	-0.4558	-0.23024	-0.14855	-0.08443	-0.65769	-0.78579	B4DL54	CHURC1	B4DL54_K97k_1_1_97_97_CHURC1	B4DL54	CHURC1-FNTB	1	2	27.98	27.98	27.98	90.7	15	99	1	1	1	0	-190.159	2.2	596.329	K97k	TMT18	89	(K)	IQEVFSSYkFNHLVPR	(L)
B4DUT8_K19k_1_1_19_19	0.34103	0.676209	0.000866667	-0.178198	1.61702	0.388083	0.50744	0.14931	0.0241534	0.409183	0.50744	0.14931	2.76465	0.871583	-0.05364	-0.43112	-0.2738	0.48464	0.01977	0.25935	-0.15035	-0.13936	-0.02092	B4DUT8	CNN2	B4DUT8_K19k_1_1_19_19_CNN2	B4DUT8	CNN2	1	2	25.18	25.18	25.18	93.2	11	99	1	1	1	0	-190.167	-1.8	599.324	K19k	TMT18	9	(K)	GPSYGLSAEVkNR	(L)
B4DUT8_K25k_1_1_25_25	0.719725	0.522277	-0.384467	-0.0461983	0.513027	0.721533	-0.27656	0.399977	0.306883	0.189875	-0.27656	0.399977	-1.09028	1.43448	-0.84664	-0.01912	0.1272	-0.50336	-0.50723	-0.55765	-0.02935	0.08264	0.40808	B4DUT8	CNN2	B4DUT8_K25k_1_1_25_25_CNN2	B4DUT8	CNN2	1	1	8.65	9.44	8.09	58.3	7	8.647	2	1	1	0	-190.165	-0.6	605.36	K25k	TMT18	22	(R)	LLSkYDPQK	(E)
B4DUT8_K30k_1_1_30_30	0.774193	0.933781	0.0538667	-0.076365	0.409122	0.0660139	0.214107	-0.0463567	0.389832	0.858986	0.214107	-0.0463567	0.908398	-0.183565	0.21136	0.05088	-0.4218	0.54264	-0.10423	0.04435	0.22965	-0.02936	-0.49892	B4DUT8	CNN2	B4DUT8_K30k_1_1_30_30_CNN2	B4DUT8	CNN2	1	1	14.52	14.52	14.52	74.8	9	99	1	1	1	0	-190.164	0.3	556.296	K30k	TMT18	26	(K)	YDPQkEAELR	(T)
B4DX44_K97k_1_1_97_97	0.192384	0.503635	0.0214533	-0.136205	2.39346	0.797671	0.597573	0.282257	0.00404145	0.159342	0.597573	0.282257	3.96228	1.55395	-0.16175	-0.29336	-0.37689	0.40789	0.35271	0.20012	-0.2246	0.22642	0.01295	B4DX44	ZNF736	B4DX44_K97k_1_1_97_97_ZNF736	P35789	ZNF736	1	1	10.87	10.87	10.87	70.5	7	99	1	1	1	0	-190.166	-0.9	508.633	K97k	TMT18	93	(K)	DSFQkVILR	(K)
B4DZS0_K176k_1_1_176_176	0.202154	0.413215	-0.48771	-0.417002	2.27318	1.9801	0.65828	0.799697	0.00533109	0.010469	0.65828	0.799697	3.76848	3.33829	-1.04475	-0.77922	-0.62658	-0.34324	-0.08351	-0.04896	-0.39153	-0.06883	0.4089	B4DZS0	DFFB	B4DZS0_K176k_1_1_176_176_DFFB	B4DZS0	DFFB	1	2	13.16	13.16	9.82	66.8	8	99	1	1	1	0	-190.166	-0.9	501.946	K176k	TMT18	173	(R)	FQSkSGYLR	(Y)
B4DZS0_K288k_1_1_288_288	0.675822	0.429714	0.445457	0.553832	0.613558	1.32106	0.211947	0.428697	0.243468	0.0477466	0.211947	0.428697	1.25769	2.3415	0.52625	0.17178	0.32042	0.54076	0.39549	0.71804	0.61947	0.71017	0.9749	B4DZS0	DFFB	B4DZS0_K288k_1_1_288_288_DFFB	B4DZS0	DFFB	1	1	23.69	23.69	23.69	89.6	14	1.556	2	1	1	0	-190.162	0.8	645.627	K288k	TMT18	275	(R)	ILFSTWNLDHIIEkK	(R)
B5ME19_K313k_1_1_313_313	0.797541	0.709088	-0.572887	-0.365135	0.366384	0.33961	-0.179907	0.235597	0.430146	0.457499	-0.179907	0.235597	-0.83022	0.781185	-0.8126	-0.09531	-0.54089	-0.88816	-0.58992	-0.51044	-0.80004	-0.18375	0.24178	B5ME19	EIF3CL	B5ME19_K313k_1_1_313_313_EIF3CL	Q99613	EIF3CL	1	2	15.25	10.39	15.25	87.4	8	2.971	2	1	1	0	-190.162	1.5	550.347	K313k	TMT18	307	(R)	GGVPLVkEK	(P)
B5ME19_K321k_1_1_321_321	0.819957	0.589882	-0.219387	-0.174802	0.328362	0.539992	0.12776	0.21693	0.469503	0.288409	0.12776	0.21693	0.758659	1.13825	-0.3456	-0.30531	-0.19889	-0.31516	0.10508	-0.25644	-0.19404	0.25125	-0.25622	B5ME19	EIF3CL	B5ME19_K321k_1_1_321_321_EIF3CL	Q99613	EIF3CL	1	2	15.44	15.44	15.44	71.6	10	15.437	2	1	1	0	-190.161	1.5	592.599	K321k	TMT18	318	(K)	MFAkGTEITHAVVIK	(K)
B5ME19_K333k_1_1_333_333	0.357021	0.804285	-0.184887	-0.376968	1.54354	0.209628	0.509427	0.125263	0.0286061	0.617123	0.509427	0.125263	2.65613	0.520325	-0.6106	-0.64731	-0.06089	0.07584	0.09708	0.03656	0.03196	-0.37575	-0.59922	B5ME19	EIF3CL	B5ME19_K333k_1_1_333_333_EIF3CL	Q99613	EIF3CL	1	1	7.8	7.8	7.8	50.5	7	99	1	1	1	0	-190.165	-0.2	501.637	K333k	TMT18	333	(K)	kLNEILQAR	(G)
B5ME19_K458k_1_1_458_458	0.98191	0.919316	-0.19672	-0.208135	0.0372704	0.0804568	-0.0149067	-0.0377367	0.917761	0.830889	-0.0149067	-0.0377367	-0.106512	-0.220757	-0.1946	-0.19331	-0.17989	-0.15316	-0.18392	-0.27544	-0.36104	-0.32375	0.00378	B5ME19	EIF3CL	B5ME19_K458k_1_1_458_458_EIF3CL	Q99613	EIF3CL	1	1	24.5	24.5	24.5	80.6	15	24.499	2	1	1	0	-190.192	-7.5	735.16	K458k	TMT18	452	(R)	MDEEFTkIMQNTDPHSQEYVEHLK	(D)
B5ME19_K665k_1_1_665_665	0.980035	0.962069	-0.186553	-0.157468	0.0401026	0.0379042	-0.0259067	0.0322633	0.911795	0.916423	-0.0259067	0.0322633	-0.114274	0.108352	-0.0096	-0.64131	0.13011	-0.03816	-0.37692	-0.18344	-0.09804	-0.63375	0.30778	B5ME19	EIF3CL	B5ME19_K665k_1_1_665_665_EIF3CL	Q99613	EIF3CL	1	2	14.03	14.03	10.26	76.3	8	99	1	1	1	0	-190.166	-1	526.611	K665k	TMT18	660	(R)	NQEQEkVER	(R)
B5ME19_K713k_1_1_713_713	0.401604	0.468929	-0.12872	-0.0238017	1.38075	0.926981	-0.54824	-0.338403	0.041615	0.118309	-0.54824	-0.338403	-2.41695	-1.75258	0.4344	-0.14931	0.15111	-0.56016	-0.01692	-0.63144	-0.22904	-0.13175	-0.21822	B5ME19	EIF3CL	B5ME19_K713k_1_1_713_713_EIF3CL	Q99613	EIF3CL	1	2	13.95	13.95	13.95	49.7	10	99	1	1	1	0	-190.165	-0.2	369.407	K713k	TMT18	710	(R)	MISkQFHHQLR	(V)
B5ME19_K746k_1_1_746_746	0.864708	0.873779	-0.729053	-0.612468	0.249287	0.132394	-0.155573	0.0775967	0.563266	0.737235	-0.155573	0.0775967	-0.60253	0.347599	-0.7546	-0.21731	-0.98189	-0.40416	-1.13092	-0.88544	-0.61504	-0.63575	-0.47022	B5ME19	EIF3CL	B5ME19_K746k_1_1_746_746_EIF3CL	Q99613	EIF3CL	1	1	6.46	6.46	6.46	49.5	7	6.463	2	1	1	0	-190.161	1.6	563.643	K746k	TMT18	744	(K)	AMkMGDWK	(T)
B5ME19_K863k_1_1_863_863	0.920026	0.536844	0.39178	0.274865	0.158715	0.678578	-0.0619067	-0.295737	0.693882	0.209615	-0.0619067	-0.295737	-0.407913	-1.366	0.5874	0.36169	0.31911	0.43584	0.31408	0.33256	0.47796	0.12925	-0.22622	B5ME19	EIF3CL	B5ME19_K863k_1_1_863_863_EIF3CL	Q99613	EIF3CL	1	6	35.96	35.52	35.19	96.3	21	99	1	1	1	0	-190.161	0.9	1095.59	K863k	TMT18	848	(R)	TEPTAQQNLALQLAEkLGSLVENNER	(V)
B5ME19_K878k_1_1_878_878	0.684778	0.857339	-0.171387	-0.0203017	0.590922	0.15066	-0.20824	0.09393	0.256495	0.706871	-0.20824	0.09393	-1.2206	0.38998	-0.0866	-0.12131	0.00611	-0.32616	-0.01392	-0.48644	-0.30304	-0.16175	0.54478	B5ME19	EIF3CL	B5ME19_K878k_1_1_878_878_EIF3CL	Q99613	EIF3CL	1	1	16	16	16	70.9	10	99	1	1	1	0	-190.165	-0.5	524.018	K878k	TMT18	874	(R)	VFDHkQGTYGGYFR	(D)
B5ME19_K890k_1_1_890_890	0.516103	0.4355	0.248613	0.347365	1.01658	1.22567	0.346427	0.54393	0.0962546	0.0594737	0.346427	0.54393	1.88071	2.19994	0.1974	-0.19831	0.22711	0.62784	0.26208	0.37556	0.33896	0.42225	1.09678	B5ME19	EIF3CL	B5ME19_K890k_1_1_890_890_EIF3CL	Q99613	EIF3CL	1	1	6.07	5.51	1.09	91.5	4	99	1	1	1	0	-190.166	-1.1	650.334	K890k	TMT18	888	(R)	DQkDGYR	(K)
B5ME19_K895k_1_1_895_895	0.629215	0.504283	0.10928	0.245865	0.718164	0.792529	0.32176	0.59493	0.191353	0.161239	0.32176	0.59493	1.42531	1.54595	-0.2096	-0.15331	0.20811	0.69084	0.16508	-0.04544	-0.29304	0.55225	1.37078	B5ME19	EIF3CL	B5ME19_K895k_1_1_895_895_EIF3CL	Q99613	EIF3CL	1	1	5.47	5.47	5.47	48.5	5	99	1	1	1	0	-190.165	-0.4	439.23	K895k	TMT18	895	(R)	kNEGYMR	(R)
B7ZAQ6_K203k_1_1_203_203	0.82843	0.457528	-0.117455	-0.274558	0.31226	1.0131	-0.12321	-0.437417	0.487236	0.0970292	-0.12321	-0.437417	-0.727719	-1.88272	0.0669	0.03004	-0.26449	-0.13099	-0.3602	-0.04599	-0.14926	-0.41021	-0.92033	B7ZAQ6	GPR89A	B7ZAQ6_K203k_1_1_203_203_GPR89A	B7ZAQ6	GPR89A	1	2	20.02	17.46	13.18	84	11	1.781	2	1	1	0	-190.156	3.9	715.09	K203k	TMT18	193	(R)	LLQTMDMIISkK	(K)
B7ZAQ6_K217k_1_1_217_217	0.864708	0.499522	0.0593783	0.165775	0.249173	0.80995	0.109123	0.321917	0.563413	0.1549	0.109123	0.321917	0.602298	1.57302	0.1959	-0.17596	-0.00549	-0.05399	0.0278	0.36801	0.28374	0.06679	0.62967	B7ZAQ6	GPR89A	B7ZAQ6_K217k_1_1_217_217_GPR89A	B7ZAQ6	GPR89A	1	1	8.42	8.42	8.42	57.9	9	8.421	2	1	1	0	-190.165	-0.6	511.034	K217k	TMT18	213	(R)	TMFQkGEVHNK	(P)
B7ZAQ6_K223k_1_1_223_223	0.971302	0.898812	-0.0607883	-0.0740583	0.0558403	0.103821	-0.0238767	-0.0504167	0.879346	0.787371	-0.0238767	-0.0504167	-0.15665	-0.279067	-0.2171	0.07004	0.00051	-0.14399	-0.0292	-0.04499	0.05374	-0.31921	-0.03233	B7ZAQ6	GPR89A	B7ZAQ6_K223k_1_1_223_223_GPR89A	B7ZAQ6	GPR89A	1	1	17.31	14.87	17.31	70.6	10	17.307	2	1	1	0	-190.171	-3	603.078	K223k	TMT18	218	(K)	GEVHNkPSGFWGMIK	(S)
B8ZZ43_K100k_1_1_100_100	0.685386	0.485345	0.298842	0.273732	0.588734	0.865931	-0.222083	-0.272303	0.25779	0.136166	-0.222083	-0.272303	-1.217	-1.65937	0.48189	0.41959	0.32817	-0.11753	0.23216	0.44877	0.20187	0.23856	-0.02769	B8ZZ43	CBX3	B8ZZ43_K100k_1_1_100_100_CBX3	Q13185	CBX3	1	1	12.5	12.5	12.5	68	15	99	1	1	1	0	-190.163	0.5	849.13	K100k	TMT18	84	(K)	EMLLTNQEDLPEVLILkE	(-)
C9JA08_K202k_1_1_202_202	0.74406	0.618221	0.307062	0.481148	0.466411	0.485203	-0.16261	0.185563	0.341656	0.327188	-0.16261	0.185563	-1.00997	1.04455	0.26161	0.30705	0.59644	0.31726	0.23857	0.12144	0.41617	0.70317	0.60245	C9JA08	NMD3	C9JA08_K202k_1_1_202_202_NMD3	C9JA08	NMD3	1	1	19.88	19.88	19.88	88.3	14	3.775	2	1	1	0	-190.163	0.4	578.503	K202k	TMT18	190	(K)	EIHDGLDFYYSSkQHAQK	(M)
C9JA08_K84k_1_1_84_84	0.601601	0.692427	-0.107772	0.396482	0.790648	0.363072	-0.740943	0.267563	0.161939	0.433439	-0.740943	0.267563	-1.53847	0.825326	0.17261	-0.25595	0.87144	0.20426	-0.02943	-1.60956	0.10017	0.58217	0.90845	C9JA08	NMD3	C9JA08_K84k_1_1_84_84_NMD3	C9JA08	NMD3	1	1	12.94	12.94	12.94	68	8	1.891	2	1	1	0	-190.167	-1.6	604.041	K84k	TMT18	77	(R)	ELLALCLkK	(I)
C9JVQ0_K20k_1_1_20_20	0.3726	0.429714	0.719765	1.27127	1.46641	1.3452	-0.597783	0.50523	0.0341657	0.0451651	-0.597783	0.50523	-2.54265	2.37732	1.02076	0.89088	1.14433	-0.00775	0.89517	0.3752	1.20284	1.48118	1.88764	C9JVQ0	SNRPG	C9JVQ0_K20k_1_1_20_20_SNRPG	P62308	SNRPG	1	2	11.43	11.43	11.43	67.7	7	99	1	1	1	0	-190.165	-0.5	459.283	K20k	TMT18	17	(K)	LSLkLNGGR	(H)
D4QBB3_K81k_1_1_81_81	0.84825	0.59168	-0.695407	-0.84412	0.277521	0.537336	-0.122587	-0.420013	0.527811	0.290178	-0.122587	-0.420013	-0.659534	-1.13376	-0.83389	-0.48657	-0.58188	-0.47219	-0.94698	-0.85093	-0.6555	-0.52686	-1.98002	D4QBB3	D4QBB3_K81k_1_1_81_81	D4QBB3_K81k_1_1_81_81_NotFound	P02070		1	2	11.59	11.59	11.59	56.6	10	11.586	2	1	1	0	-190.16	1.5	723.886	K81k	TMT18	76	(K)	HLDDLkGTFAALSELHCDK	(L)
D5H3J5_K267k_1_1_267_267	0.770677	0.874639	-0.229787	-0.332775	0.415164	0.131557	0.12978	-0.0761967	0.384446	0.738657	0.12978	-0.0761967	0.919275	-0.345633	-0.30469	-0.31741	-0.26193	-0.12699	-0.1184	-0.2493	-0.11869	-0.1707	-0.82323	D5H3J5	HLA	D5H3J5_K267k_1_1_267_267_HLA	Q2L6G2	HLA-B	1	2	25.97	25.97	25.97	83.8	13	99	1	1	1	0	-190.165	-0.2	784.087	K267k	TMT18	264	(R)	TFQkWAAVVVPSGEEQR	(Y)
D5H3J5_K340k_1_1_340_340	0.225426	0.413215	0.888213	0.899225	2.15673	2.02435	0.730447	0.75247	0.00697052	0.00945483	0.730447	0.75247	3.58425	3.40763	0.35431	0.71559	0.49907	1.19401	1.6026	0.9637	0.95331	1.2243	1.64877	D5H3J5	HLA	D5H3J5_K340k_1_1_340_340_HLA	Q2L6G2	HLA-B	1	2	32	32	32	86.8	23	99	1	1	1	0	-190.164	0	985.118	K340k	TMT18	336	(K)	SSGGkGGSYSQAACSDSAQGSDVSLTA	(-)
E5RFY4_K228k_1_1_228_228	0.723407	0.43887	0.51104	0.403953	0.499791	1.16796	-0.204933	-0.419107	0.31638	0.0679274	-0.204933	-0.419107	-1.06767	-2.11416	0.80585	0.57815	0.45652	0.26718	0.22875	0.72979	0.40595	0.27559	-0.09834	E5RFY4	CEP57L1	E5RFY4_K228k_1_1_228_228_CEP57L1	E5RFY4	CEP57L1	1	1	15.89	15.89	15.89	61.8	14	15.893	2	1	1	0	-190.158	2.1	768.44	K228k	TMT18	217	(K)	ASELQTGLEISkIIMSSVSNLK	(H)
E7EMK3_K155k_1_1_155_155	0.622248	0.997814	0.788342	0.914455	0.740575	0.00214664	-0.251103	0.00112333	0.181729	0.995069	-0.251103	0.00112333	-1.46052	0.00637818	0.85333	1.01462	0.87373	0.42166	0.66708	0.89963	0.975	0.68358	1.08647	E7EMK3	FLOT2	E7EMK3_K155k_1_1_155_155_FLOT2	Q14254	FLOT2	1	4	31.19	31.19	31.19	89.1	17	99	1	1	1	0	-190.164	0.2	624.357	K155k	TMT18	150	(K)	NVQDIkNVVLQTLEGHLR	(S)
E7EMK3_K224k_1_1_224_224	0.99916	0.77717	-0.155158	-0.100712	0.00106167	0.245347	0.000563333	0.109457	0.997558	0.568398	0.000563333	0.109457	0.00315552	0.595187	-0.41267	-0.06638	0.01273	-0.32334	-0.15092	0.00963	0.101	-0.10642	-0.13253	E7EMK3	FLOT2	E7EMK3_K224k_1_1_224_224_FLOT2	Q14254	FLOT2	1	1	20.58	20.58	20.58	82.2	15	99	1	1	1	0	-190.164	0.1	761.759	K224k	TMT18	216	(K)	VDYLSSLGkTQTAVVQR	(D)
E7EMK3_K390k_1_1_390_390	0.850695	0.55097	0.158008	0.0972883	0.273878	0.633339	-0.11577	-0.23721	0.532258	0.232627	-0.11577	-0.23721	-0.652263	-1.29291	0.41233	0.26962	-0.03427	-0.05534	0.09708	0.25863	0.112	-0.05242	-0.12353	E7EMK3	FLOT2	E7EMK3_K390k_1_1_390_390_FLOT2	Q14254	FLOT2	1	1	18.48	18.48	18.48	76.9	16	99	1	1	1	0	-190.15	6.1	788.416	K390k	TMT18	377	(K)	IGEAEAAVIEAMGkAEAER	(M)
E7EMK3_K405k_1_1_405_405	0.811853	0.468058	0.245008	0.378955	0.341424	0.931035	0.121563	0.389457	0.455592	0.11721	0.121563	0.389457	0.783472	1.75874	0.19033	0.03962	0.32273	0.18466	0.34708	0.38563	0.344	0.37558	1.00147	E7EMK3	FLOT2	E7EMK3_K405k_1_1_405_405_FLOT2	Q14254	FLOT2	1	1	12.41	12.41	12.41	73.8	11	12.408	2	1	1	0	-190.16	2	679.703	K405k	TMT18	400	(K)	AEAYQkYGDAAK	(M)
E7EMK3_K432k_1_1_432_432	0.874742	0.78389	-0.016825	-0.0517117	0.232549	0.237493	-0.108103	-0.177877	0.585398	0.578771	-0.108103	-0.177877	-0.567995	-0.578961	0.15133	0.14062	-0.18027	-0.37434	0.11008	0.05163	0.575	-0.57742	-0.41953	E7EMK3	FLOT2	E7EMK3_K432k_1_1_432_432_FLOT2	Q14254	FLOT2	1	1	16.17	16.17	16.17	77.5	15	16.167	2	1	1	0	-190.159	1.9	698.658	K432k	TMT18	426	(K)	IAAPLTkVDEIVVLSGDNSK	(V)
E7EPP6_K161k_1_1_161_161	0.796415	0.509859	0.276617	0.03033	0.370228	0.777121	0.174473	-0.3181	0.426355	0.167062	0.174473	-0.3181	0.837345	-1.52192	0.48276	0.18547	-0.10009	0.32286	0.13329	0.63541	0.01615	-0.04228	-0.36003	E7EPP6	CHEK1	E7EPP6_K161k_1_1_161_161_CHEK1	O14757	CHEK1	1	2	18.82	18.82	18.82	72.8	13	99	1	1	1	0	-190.168	-2.3	603.987	K161k	Hydrogen	158	(R)	DNLkISDFGLATVFR	(Y)
E7EPP6_K276k_1_1_276_276	0.307992	0.904928	-1.43672	-1.0985	1.72847	0.0965192	-0.747527	-0.0711	0.0186867	0.80072	-0.747527	-0.0711	-2.93026	-0.261078	-1.47724	-0.64453	-1.06709	-1.61914	-1.62271	-2.18959	-1.55385	-0.89828	-0.95003	E7EPP6	CHEK1	E7EPP6_K276k_1_1_276_276_CHEK1	O14757	CHEK1	1	1	14.39	11.66	14.39	79.9	7	2.553	2	1	1	0	-190.166	-0.8	550.686	K276k	TMT18	270	(R)	ITIPDIkK	(D)
E7EPP6_K477k_1_1_477_477	0.722135	0.983173	0.14745	0.25683	0.505234	0.0161656	-0.211193	0.00756667	0.312439	0.963461	-0.211193	0.00756667	-1.07699	0.047285	0.14976	0.23747	0.37191	0.32386	0.11729	-0.31559	0.26815	0.17672	0.33697	E7EPP6	CHEK1	E7EPP6_K477k_1_1_477_477_CHEK1	O14757	CHEK1	1	2	15.4	15.4	15.4	77.8	9	15.398	2	1	1	0	-190.164	0.1	637.39	K477k	TMT18	476	(K)	GkLIDIVSSQK	(I)
E7EQB3_K126k_1_1_126_126	0.412809	0.579909	-0.788168	-0.855712	1.3357	0.561937	-0.40343	-0.538517	0.0461631	0.274197	-0.40343	-0.538517	-2.35091	-1.17513	-0.45876	-0.72276	-0.57784	-0.74415	-1.15018	-1.07532	-0.50052	-0.5429	-2.33149	E7EQB3	TSEN34	E7EQB3_K126k_1_1_126_126_TSEN34	Q9BSV6	TSEN34	1	2	12.21	12.21	12.21	68.1	8	2	2	1	1	0	-190.168	-2.5	556.668	K126k	TMT18	119	(K)	ITEGQAAkK	(Q)
E7EQB3_K210k_1_1_210_210	0.883196	0.578328	-0.375335	-0.484878	0.219537	0.564627	-0.171763	-0.39085	0.603202	0.272504	-0.171763	-0.39085	-0.540737	-1.17963	-0.92276	0.21724	-0.16284	-0.83915	-0.03718	-0.50732	-0.31152	-1.1439	-0.58549	E7EQB3	TSEN34	E7EQB3_K210k_1_1_210_210_TSEN34	Q9BSV6	TSEN34	1	1	11.93	11.93	11.93	52	9	99	1	1	1	0	-190.165	-0.5	425.48	K210k	TMT18	207	(R)	VQSkDWPHAGR	(P)
E7ESC6_K1054k_1_1_1054_1054	0.815632	0.518603	-0.0830017	0.1349	0.337428	0.736932	-0.180237	0.255567	0.459803	0.18326	-0.180237	0.255567	-0.775909	1.45882	0.03517	-0.11221	0.09839	0.01092	0.15481	-0.68509	0.14433	0.15795	0.48577	E7ESC6	XPO7	E7ESC6_K1054k_1_1_1054_1054_XPO7	Q9UIA9	XPO7	1	1	6.81	2.29	6.81	61.9	6	99	1	1	1	0	-190.167	-2.3	426.259	K1054k	TMT18	1050	(R)	NLLTkNR	(D)
E7ESC6_K303k_1_1_303_303	0.950949	0.518508	0.454165	0.270067	0.0993562	0.738128	0.0660967	-0.3021	0.795507	0.182756	0.0660967	-0.3021	0.267832	-1.46071	0.24017	0.24779	0.77539	0.79992	0.03381	0.62791	0.17533	-0.06405	0.24577	E7ESC6	XPO7	E7ESC6_K303k_1_1_303_303_XPO7	Q9UIA9	XPO7	1	1	11.06	11.06	7.74	63.9	7	9.094	2	1	1	0	-190.163	0.7	509.81	K303k	TMT18	302	(R)	AkFLSHLVDGVK	(R)
E7EWR4_K189k_1_1_189_189	0.412809	0.871073	1.10312	1.32754	1.33582	0.135159	-0.382437	0.0664133	0.0461504	0.732556	-0.382437	0.0664133	-2.35109	0.354083	1.16219	1.25937	1.46145	0.86131	1.08121	0.79318	1.1596	1.31315	1.6095	E7EWR4	CSTF2	E7EWR4_K189k_1_1_189_189_CSTF2	P33240	CSTF2	1	1	20.19	20.19	20.19	82.7	12	99	1	1	1	0	-190.163	0.4	484.548	K189k	TMT18	181	(R)	IVDPEIALkILHR	(Q)
E7EWW0_K125k_1_1_125_125	0.351247	0.80293	-0.546157	-0.333478	1.57183	0.210723	-0.53322	-0.107863	0.0268021	0.615569	-0.53322	-0.107863	-2.69785	-0.522662	-0.54856	-0.02752	-0.26256	-0.71512	-1.07951	-0.64367	-0.14342	-0.42755	-0.59126	E7EWW0	VPS35L	E7EWW0_K125k_1_1_125_125_VPS35L	Q7Z3J2	VPS35L	1	1	28.79	28.79	24.84	90.5	17	10.562	2	1	1	0	-190.162	0.6	827.213	K125k	TMT18	111	(R)	LEAVPLEFGDYHPLkPITVTESK	(T)
E7EWW0_K246k_1_1_246_246	0.853959	0.953372	-0.08899	-0.0478117	0.267495	0.0457925	-0.10822	-0.0258633	0.540139	0.899928	-0.10822	-0.0258633	-0.639464	-0.129861	-0.06656	-0.25952	0.22144	-0.11812	-0.14151	-0.16967	-0.28142	0.13345	-0.03426	E7EWW0	VPS35L	E7EWW0_K246k_1_1_246_246_VPS35L	Q7Z3J2	VPS35L	1	2	16.9	16.9	16.9	81.4	11	99	1	1	1	0	-190.162	1.1	584.992	K246k	TMT18	236	(K)	AGTATLAMSEkVR	(T)
E7EWW0_K263k_1_1_263_263	0.779152	0.551687	0.119177	0.0886883	0.399279	0.630764	-0.134553	-0.19553	0.398768	0.234011	-0.134553	-0.19553	-0.890588	-1.28872	0.24244	0.12848	0.18844	0.10988	-0.11151	0.15733	0.01458	-0.01755	-0.02426	E7EWW0	VPS35L	E7EWW0_K263k_1_1_263_263_VPS35L	Q7Z3J2	VPS35L	1	2	28.99	28.99	28.99	88.4	20	99	1	1	1	0	-190.165	-0.1	950.978	K263k	TMT18	249	(R)	TRLEELDDFEEGSQkELLNLTQQDYVNR	(I)
E7EWW0_K285k_1_1_285_285	0.503551	0.613397	0.0986767	0.174855	1.0465	0.495846	-0.35822	-0.205863	0.0898453	0.319267	-0.35822	-0.205863	-1.92522	-1.06294	0.46344	0.33448	0.03544	-0.25312	-0.15251	0.16433	0.27458	0.07245	-0.13126	E7EWW0	VPS35L	E7EWW0_K285k_1_1_285_285_VPS35L	Q7Z3J2	VPS35L	1	1	10.89	10.89	10.89	57.6	15	10.888	2	1	1	0	-190.161	1.2	899.817	K285k	TMT18	277	(R)	IEELNQSLkDAWASDQK	(V)
E7EWW0_K509k_1_1_509_509	0.508182	0.55044	0.291177	0.322522	1.03573	0.635011	-0.357887	-0.295197	0.0921025	0.231734	-0.357887	-0.295197	-1.90921	-1.29563	0.27244	0.58148	0.55644	-0.19112	0.24549	0.28233	0.61358	-0.07255	-0.01626	E7EWW0	VPS35L	E7EWW0_K509k_1_1_509_509_VPS35L	Q7Z3J2	VPS35L	1	1	12.24	6.46	9.11	61.3	11	99	1	1	1	0	-190.162	1	756.094	K509k	TMT18	509	(K)	kLGNNALLLNSVMSAFR	(A)
E9PAU2_K408k_1_1_408_408	0.93744	0.88878	0.475455	0.478123	0.123947	0.115311	-0.0686433	-0.0633067	0.751715	0.766812	-0.0686433	-0.0633067	-0.327307	-0.306973	0.82771	0.3659	0.33572	0.22748	0.34202	0.7539	0.53902	0.59156	0.20883	E9PAU2	RAVER1	E9PAU2_K408k_1_1_408_408_RAVER1	A0A087WZ13	RAVER1	1	1	22.15	22.15	22.15	79.4	20	1.289	2	1	1	0	-190.16	1.1	833.088	K408k	TMT18	376	(K)	QGLLGAPPAMPLLNGPALSTALLQLALQTQGQkK	(P)
E9PAU2_K574k_1_1_574_574	0.524651	0.413215	1.26529	1.54846	0.991539	2.37912	0.395023	0.96136	0.101967	0.00417713	0.395023	0.96136	1.84336	3.98055	1.37471	0.9049	0.92372	1.48548	1.75702	1.1459	1.59602	2.21256	2.27883	E9PAU2	RAVER1	E9PAU2_K574k_1_1_574_574_RAVER1	A0A087WZ13	RAVER1	1	1	26.55	18.64	19.2	91.9	14	7.975	2	1	1	0	-190.166	-0.4	652.356	K574k	TMT18	554	(R)	RPAEGPPTNPPAPGGGSSSSkAFQLK	(S)
E9PAU2_K715k_1_1_715_715	0.331376	0.413215	0.453955	0.479457	1.65298	1.88981	0.481023	0.532027	0.022234	0.0128881	0.481023	0.532027	2.81793	3.19805	0.17071	0.2329	0.23672	0.74048	0.91502	0.4279	0.56002	0.77456	0.90183	E9PAU2	RAVER1	E9PAU2_K715k_1_1_715_715_RAVER1	A0A087WZ13	RAVER1	1	2	13.37	7.28	8.42	81.3	7	99	1	1	1	0	-190.171	-4.9	425.586	K715k	TMT18	709	(K)	TPLGGQkR	(S)
E9PAV3_K1945k_1_1_1945_1945	0.193619	0.682432	0.462768	0.84342	2.34787	0.377502	-0.585123	0.17618	0.00448884	0.419274	-0.585123	0.17618	-3.88837	0.852111	0.69417	0.77207	0.79975	0.25261	0.25001	0.008	0.54118	1.18244	1.07091	E9PAV3	NACA	E9PAV3_K1945k_1_1_1945_1945_NACA	E9PAV3	NACA	1	2	8.98	7.34	8.98	62.5	7	99	1	1	1	0	-190.163	0.7	431.926	K1945k	TMT18	1942	(K)	AMSkLGLR	(Q)
E9PAV3_K1963k_1_1_1963_1963	0.501062	0.676153	0.747435	1.06275	1.05518	0.388339	-0.384457	0.24618	0.0880685	0.408941	-0.384457	0.24618	-1.9381	0.872053	0.79317	0.70907	1.31675	0.62361	0.63301	0.409	0.67018	1.26744	1.61991	E9PAV3	NACA	E9PAV3_K1963k_1_1_1963_1963_NACA	E9PAV3	NACA	1	3	20.57	20.57	20.57	82.6	12	20.568	3	1	1	0	-190.161	1	698.679	K1963k	TMT18	1962	(K)	SkNILFVITKPDVYK	(S)
E9PAV3_K1971k_1_1_1971_1971	0.575353	0.983173	0.307935	0.43342	0.857812	0.0163926	-0.26079	-0.00982	0.138736	0.962958	-0.26079	-0.00982	-1.64163	-0.0479369	0.48517	0.30007	0.52975	0.11961	0.06101	0.352	0.14518	0.36844	0.77191	E9PAV3	NACA	E9PAV3_K1971k_1_1_1971_1971_NACA	E9PAV3	NACA	1	2	19.53	19.53	19.53	85.5	12	8.537	2	1	1	0	-190.152	5.4	758.128	K1971k	TMT18	1964	(K)	NILFVITkPDVYK	(S)
E9PAV3_K2005k_1_1_2005_2005	0.82296	0.505896	0.793102	0.70642	0.3242	0.787663	-0.13579	-0.309153	0.474024	0.163056	-0.13579	-0.309153	-0.750699	-1.53837	0.96617	0.60307	1.01375	0.89061	0.52801	0.757	0.28018	0.66344	0.71191	E9PAV3	NACA	E9PAV3_K2005k_1_1_2005_2005_NACA	E9PAV3	NACA	1	1	26.83	26.83	26.83	94	15	3.603	2	1	1	0	-190.162	0.8	871.49	K2005k	TMT18	1991	(K)	IEDLSQQAQLAAAEkFK	(V)
E9PAV3_K2063k_1_1_2063_2063	0.770279	0.413215	0.516935	0.371087	0.415578	1.68024	-0.21879	-0.510487	0.38408	0.0208814	-0.21879	-0.510487	-0.920018	-2.87807	0.79517	0.59607	0.48775	0.16061	0.13201	0.93	0.28818	0.11344	-0.05409	E9PAV3	NACA	E9PAV3_K2063k_1_1_2063_2063_NACA	E9PAV3	NACA	1	1	8.93	8.93	8.93	47.9	11	99	1	1	1	0	-190.159	2.1	803.754	K2063k	TMT18	2061	(R)	ALkNNSNDIVNAIMELTM	(-)
E9PAV9_K33k_1_1_33_33	0.351247	0.429714	0.373695	0.338932	1.57381	1.28648	0.63645	0.566923	0.0266805	0.0517037	0.63645	0.566923	2.70077	2.29019	0.50426	-0.36475	0.0269	0.49583	0.85911	0.72082	0.5521	0.46553	0.84955	E9PAV9	GPATCH4	E9PAV9_K33k_1_1_33_33_GPATCH4	Q5T3I0	GPATCH4	1	1	8.34	8.34	8.34	50	9	99	1	1	1	0	-190.165	-0.4	404.475	K33k	TMT18	27	(K)	HGWTQGkGLGR	(K)
E9PCN2_K303k_1_1_303_303	0.884923	0.454518	-0.347007	-0.21239	0.216943	1.02266	0.0915133	0.360747	0.606816	0.0949172	0.0915133	0.360747	0.535258	1.89709	-0.56033	-0.33439	-0.28357	-0.23803	-0.13756	-0.52816	-0.15052	-0.1945	0.24897	E9PCN2	GUCY1B1	E9PCN2_K303k_1_1_303_303_GUCY1B1	Q02153	GUCY1B1	1	1	5.54	5.54	5.54	44.4	7	5.544	2	1	1	0	-190.147	9.1	614.033	K303k	TMT18	302	(R)	SkEGLLDVEK	(L)
E9PCX5_K54k_1_1_54_54	0.534066	0.769941	-0.568157	-0.70843	0.961616	0.25713	0.41362	0.133073	0.109241	0.553184	0.41362	0.133073	1.79856	0.619299	-0.88433	-0.44768	-0.99289	-0.14354	-0.17352	-0.76698	-0.50473	-0.50255	-0.9184	E9PCX5	TMEM161B	E9PCX5_K54k_1_1_54_54_TMEM161B	E9PCX5	TMEM161B	1	1	6.77	4.23	3.68	57.8	6	3.684	2	1	1	0	-190.164	0.3	536.675	K54k	TMT18	50	(R)	ILAGkQQK	(G)
E9PEB5_K312k_1_1_312_312	0.657683	0.44916	-0.664825	-0.527633	0.655278	1.09836	0.33395	0.608333	0.221168	0.0797327	0.33395	0.608333	1.32523	2.01046	-1.40008	-0.46213	-0.63319	-0.33635	-0.52896	-0.62824	-0.26655	-0.59963	0.19578	E9PEB5	FUBP1	E9PEB5_K312k_1_1_312_312_FUBP1	Q96AE4-2	FUBP1	1	2	18.8	15.01	18.8	76	11	99	1	1	1	0	-190.163	0.5	641.337	K312k	TMT18	309	(R)	IQFkPDDGTTPER	(I)
E9PEJ6_K590k_1_1_590_590	0.664833	0.981728	0.18488	0.278692	0.639607	0.0189437	-0.19748	-0.00985667	0.229294	0.957318	-0.19748	-0.00985667	-1.29998	-0.0552436	0.28904	0.32633	0.23549	0.03292	0.2582	-0.0327	0.00904	0.44037	0.37188	E9PEJ6	ATP11A	E9PEJ6_K590k_1_1_590_590_ATP11A	E9PEJ6	ATP11A	1	2	13.67	13.67	13.67	69.1	9	99	1	1	1	0	-190.164	0.2	525.644	K590k	TMT18	586	(R)	VIEGkVDQIR	(A)
E9PEJ6_K716k_1_1_716_716	0.923982	0.624706	-0.0214533	0.0773583	0.150695	0.469703	0.113853	0.311477	0.706814	0.339076	0.113853	0.311477	0.389653	1.01758	-0.72996	-0.01667	0.51149	-0.08208	0.0152	0.1733	0.09904	0.15837	0.44188	E9PEJ6	ATP11A	E9PEJ6_K716k_1_1_716_716_ATP11A	E9PEJ6	ATP11A	1	1	16.56	10.64	16.56	72.5	10	99	1	1	1	0	-190.164	-0.1	579.006	K716k	TMT18	707	(R)	NTQLLELTTkR	(I)
E9PFW3_K11k_1_1_11_11	0.953389	0.765135	0.433595	0.313923	0.0945047	0.262415	0.0519567	-0.187387	0.804443	0.546493	0.0519567	-0.187387	0.255831	-0.630025	0.78947	0.37262	0.06076	0.41733	0.51234	0.44905	0.77089	0.1172	-0.2274	E9PFW3	AP2M1	E9PFW3_K11k_1_1_11_11_AP2M1	Q96CW1	AP2M1	1	1	22.47	22.47	22.47	73.4	15	99	1	1	1	0	-190.164	0	617.097	K11k	TMT18	1	(-)	MIGGLFIYNHkGEVLISR	(V)
E9PFW3_K244k_1_1_244_244	0.991218	0.429714	0.115095	-0.24791	0.0181532	1.28725	0.01229	-0.71372	0.959062	0.051612	0.01229	-0.71372	0.0529359	-2.29133	-0.15453	0.24262	0.23876	0.47333	-0.31566	0.20605	-0.08911	-0.4268	-1.2984	E9PFW3	AP2M1	E9PFW3_K244k_1_1_244_244_AP2M1	Q96CW1	AP2M1	1	1	13.33	13.33	13.33	70.2	9	13.325	2	1	1	0	-190.165	-0.5	672.719	K244k	TMT18	239	(K)	FGMNDkIVIEK	(Q)
E9PFW3_K281k_1_1_281_281	0.851514	0.470291	0.368095	0.48759	0.271061	0.922037	0.11229	0.35128	0.535721	0.119664	0.11229	0.35128	0.646624	1.74506	0.29247	0.10762	0.53576	0.31333	0.59434	0.36505	0.51689	0.5242	0.9486	E9PFW3	AP2M1	E9PFW3_K281k_1_1_281_281_AP2M1	Q96CW1	AP2M1	1	2	8.85	8.85	8.85	56.5	6	99	1	1	1	0	-190.164	0.2	467.255	K281k	TMT18	279	(R)	LSkFDSER	(S)
E9PFW3_K306k_1_1_306_306	0.874101	0.633231	0.157095	0.362423	0.234231	0.455841	-0.16371	0.246947	0.583135	0.350074	-0.16371	0.246947	-0.571492	0.993264	-0.03553	0.19162	0.56076	0.55133	0.18934	-0.51495	0.28189	0.2542	0.9216	E9PFW3	AP2M1	E9PFW3_K306k_1_1_306_306_AP2M1	Q96CW1	AP2M1	1	2	12.75	12.75	12.75	67	7	99	1	1	1	0	-190.163	0.5	541.325	K306k	TMT18	304	(R)	TTkDIILPFR	(V)
E9PFW3_K405k_1_1_405_405	0.702213	0.995058	0.323428	0.421423	0.544873	0.00475364	-0.19371	0.00228	0.285185	0.989114	-0.19371	0.00228	-1.1441	0.0140823	0.43547	0.34362	0.48176	0.16333	0.03134	0.48505	0.29289	0.5582	0.4166	E9PFW3	AP2M1	E9PFW3_K405k_1_1_405_405_AP2M1	Q96CW1	AP2M1	1	1	10.8	10.8	10.8	51.9	10	10.802	2	1	1	0	-190.169	-1.5	774.433	K405k	TMT18	405	(K)	kWARPPISMNFEVPFAPSGLK	(V)
E9PFW3_K445k_1_1_445_445	0.874742	0.937136	0.0447617	0.14159	0.2327	0.0629333	-0.150377	0.04328	0.585194	0.865101	-0.150377	0.04328	-0.568309	0.175511	0.51247	-0.34838	0.19576	-0.42667	0.10534	0.23005	-0.03911	0.1812	0.3476	E9PFW3	AP2M1	E9PFW3_K445k_1_1_445_445_AP2M1	Q96CW1	AP2M1	1	1	19.21	19.21	19.21	64.4	11	99	1	1	1	0	-190.163	0.8	516.531	K445k	TMT18	436	(K)	LNYSDHDVIkWVR	(Y)
E9PJD7_K391k_1_1_391_391	0.635195	0.548502	0.231683	0.241847	0.707048	0.644795	0.424727	0.445053	0.196315	0.226571	0.424727	0.445053	1.40776	1.31152	-0.72953	0.26071	0.52678	0.46146	0.4612	0.40948	0.61488	0.08354	0.6947	E9PJD7	CYHR1	E9PJD7_K391k_1_1_391_391_CYHR1	E9PJD7	CYHR1	1	1	9.14	9.14	9.14	57.3	8	99	1	1	1	0	-190.167	-2	515.324	K391k	TMT18	387	(K)	LLAAkNINLR	(L)
E9PKP7_K216k_1_1_216_216	0.907784	0.663023	-0.105797	0.0333867	0.182136	0.407121	-0.09678	0.181587	0.657452	0.391632	-0.09678	0.181587	-0.460191	0.906284	-0.30537	0.12879	0.00436	0.18847	-0.19851	-0.45252	0.20646	0.30646	-0.14038	E9PKP7	UBTF	E9PKP7_K216k_1_1_216_216_UBTF	P17480	UBTF	1	2	13.5	13.5	13.5	69.1	10	99	1	1	1	0	-190.165	-0.4	485.029	K216k	TMT18	213	(K)	VYLkVRPDEIMR	(D)
E9PMH5_K15k_1_1_15_15	0.826748	0.59871	0.437965	0.480577	0.317915	0.52629	0.11917	0.204393	0.480933	0.297653	0.11917	0.204393	0.738631	1.11504	0.46761	0.33075	0.33678	0.28773	0.66844	0.53648	0.38945	0.49984	0.85903	E9PMH5	BIRC2	E9PMH5_K15k_1_1_15_15_BIRC2	Q13490	BIRC2	1	3	20.65	20.65	20.65	83.8	13	4.415	2	1	1	0	-190.162	0.8	819.735	K15k	Acetyl	1	(-)	MEDSTILSDWTNSNkQK	(M)
E9PR30_K90k_1_1_90_90	0.99916	0.507362	0.57991	0.760257	0.0010397	0.783012	0.000513333	0.361207	0.997609	0.164812	0.000513333	0.361207	0.00309031	1.53111	0.66328	0.32751	0.74817	0.52281	0.63911	0.57858	0.64354	0.80504	1.374	E9PR30	FAU	E9PR30_K90k_1_1_90_90_FAU	E9PR30	FAU	1	1	16.16	16.16	16.16	75.3	9	2.038	2	1	1	0	-190.162	0.9	653.396	K90k	TMT18	81	(R)	FVNVVPTFGkK	(K)
E9PS44_K67k_1_1_67_67	0.166748	0.690589	0.221745	-0.169257	2.55471	0.36621	0.620543	-0.16146	0.00278799	0.430319	0.620543	-0.16146	4.22827	-0.831173	-0.18192	-0.01304	-0.07062	0.63402	0.50972	0.45231	-0.12523	-0.04464	-0.58009	E9PS44	IFITM3	E9PS44_K67k_1_1_67_67_IFITM3	Q01628	IFITM3	1	2	23.6	23.6	23.6	72	14	23.595	2	1	1	0	-190.166	-1	706.038	K67k	Hydrogen	67	(R)	kMVGDVTGAQAYASTAK	(C)
F5GY05_K859k_1_1_859_859	0.585921	0.840235	-0.136977	-0.238743	0.830189	0.169111	0.29724	0.0937067	0.147847	0.677469	0.29724	0.0937067	1.59938	0.431771	-0.22884	-0.37898	-0.24897	0.19717	0.16931	-0.33155	-0.49596	-0.30469	0.22498	F5GY05	FAM120B	F5GY05_K859k_1_1_859_859_FAM120B	F5GY05	FAM120B	1	1	4.95	4.95	4.95	48.3	7	4.946	2	1	1	0	-190.166	-0.7	431.518	K859k	TMT18	857	(R)	LTkFHNLK	(A)
F5H148_K84k_1_1_84_84	0.550471	0.877832	-0.176973	0.109657	0.919484	0.128563	-0.502167	0.0710933	0.120369	0.743767	-0.502167	0.0710933	-1.73518	0.338575	0.25885	0.18611	-0.22263	-1.06407	0.04533	-0.26543	0.33835	-0.13295	0.23021	F5H148	RRN3	F5H148_K84k_1_1_84_84_RRN3	Q9NYV6	RRN3	1	1	9.16	9.16	9.16	54.5	9	99	1	1	1	0	-190.177	-8	543.975	K84k	TMT18	76	(K)	NQLLDPDIkR	(L)
F5H4X8_K96k_1_1_96_96	0.609517	0.604586	0.00906833	0.338283	0.77607	0.511166	-0.33011	0.32832	0.167467	0.308201	-0.33011	0.32832	-1.51588	1.08926	-0.12521	0.21122	0.43636	-0.46929	-0.14126	0.14259	-0.07856	0.52487	1.06102	F5H4X8	FXYD5	F5H4X8_K96k_1_1_96_96_FXYD5	F5H4X8	FXYD5	1	1	13.2	13.2	13.2	79.1	10	99	1	1	1	0	-190.168	-1.7	563.038	K96k	TMT18	94	(K)	STkAAHPTDDTTTLSER	(P)
F5H6I7_K221k_1_1_221_221	0.730525	0.796424	0.16593	0.344783	0.487519	0.218312	-0.24228	0.115427	0.325447	0.604906	-0.24228	0.115427	-1.04657	0.538783	0.26448	0.12194	0.47479	-0.09541	0.52103	-0.29125	0.06135	0.43093	0.71521	F5H6I7	ATL3	F5H6I7_K221k_1_1_221_221_ATL3	Q6DD88	ATL3	1	1	11.08	11.08	11.08	57	10	99	1	1	1	0	-190.163	0.4	461.853	K221k	TMT18	218	(R)	LQVkEHQHEEIQNVR	(N)
F5H6I7_K26k_1_1_26_26	0.614386	0.429714	0.55193	0.432117	0.763707	1.51168	-0.27828	-0.517907	0.172303	0.0307834	-0.27828	-0.517907	-1.49665	-2.62502	0.98648	0.63694	0.44979	0.24759	0.46903	0.52175	0.28835	-0.00107	0.23221	F5H6I7	ATL3	F5H6I7_K26k_1_1_26_26_ATL3	Q6DD88	ATL3	1	1	21.83	21.83	21.83	74.3	18	99	1	1	1	0	-190.164	0.1	600.121	K26k	TMT18	17	(K)	DQHSFELDEkALASILLQDHIR	(D)
F5H6I7_K308k_1_1_308_308	0.928868	0.852454	-0.10557	-0.0422167	0.143329	0.155252	-0.0639467	0.06276	0.718904	0.699437	-0.0639467	0.06276	-0.372711	0.400474	-0.07952	-0.05706	-0.08421	-0.42841	-0.01297	0.02875	0.00435	0.09293	-0.12979	F5H6I7	ATL3	F5H6I7_K308k_1_1_308_308_ATL3	Q6DD88	ATL3	1	1	14.45	14.45	14.45	84.5	10	8.267	2	1	1	0	-190.161	1.8	689.744	K308k	TMT18	302	(R)	GLLEYFkAYIK	(I)
F5H6I7_K312k_1_1_312_312	0.883194	0.463933	0.25543	0.368283	0.220353	0.955524	0.0793867	0.305093	0.60207	0.110784	0.0793867	0.305093	0.542457	1.79587	0.24348	0.10894	0.29479	0.20559	0.33403	0.34575	0.43235	0.41293	0.71721	F5H6I7	ATL3	F5H6I7_K312k_1_1_312_312_ATL3	Q6DD88	ATL3	1	1	18.79	18.79	18.79	75.7	12	18.794	2	1	1	0	-190.165	-0.2	624.354	K312k	TMT18	309	(K)	AYIkIYQGEDLPHPK	(S)
F5H6I7_K323k_1_1_323_323	0.737713	0.429714	0.0917633	0.421617	0.475505	1.30631	-0.16528	0.494427	0.334577	0.0493956	-0.16528	0.494427	-1.02579	2.31962	0.15048	0.17094	0.20179	-0.22341	0.08403	0.16675	0.30935	0.65193	1.04521	F5H6I7	ATL3	F5H6I7_K323k_1_1_323_323_ATL3	Q6DD88	ATL3	1	1	27.82	27.82	27.82	85.5	22	27.82	2	1	1	0	-190.167	-0.6	767.408	K323k	TMT18	313	(K)	IYQGEDLPHPkSMLQATAEANNLAAAASAK	(D)
F5H6I7_K5k_1_1_5_5	0.668035	0.822821	0.588097	0.48795	0.63258	0.190083	0.296053	0.09576	0.233035	0.645531	0.296053	0.09576	1.28861	0.478127	0.46048	0.68294	0.17679	0.52659	1.17103	0.51075	0.63035	0.30493	0.67221	F5H6I7	ATL3	F5H6I7_K5k_1_1_5_5_ATL3	Q6DD88	ATL3	1	1	20.48	20.48	20.48	91.8	11	20.485	2	1	1	0	-190.171	-3	729.409	K5k	Acetyl	1	(-)	MESSkPGPVQVVLVQK	(D)
F8VVS7_K100k_1_1_100_100	0.193619	0.43887	0.00132	0.130045	2.35339	1.17764	-0.628733	-0.371283	0.00443211	0.0664288	-0.628733	-0.371283	-3.89729	-2.12857	0.38891	0.19833	0.35982	-0.28259	-0.50741	-0.14914	-0.26842	0.10532	-0.00369	F8VVS7	CASP9	F8VVS7_K100k_1_1_100_100_CASP9	P55211	CASP9	1	1	13.86	13.86	13.86	70.3	12	99	1	1	1	0	-190.166	-0.8	649.139	K100k	TMT18	98	(K)	LSkPTLENLTPVVLRPEIR	(K)
F8VX04_K384k_1_1_384_384	0.934393	0.878945	-1.41114	-1.24802	0.130635	0.126715	-0.170433	0.15581	0.740227	0.746938	-0.170433	0.15581	-0.343113	0.334205	-2.00429	-0.53804	-1.43543	-1.91831	-0.44427	-2.12648	-1.09251	-1.98492	-0.4329	F8VX04	SLC38A1	F8VX04_K384k_1_1_384_384_SLC38A1	F8VX04	SLC38A1	1	1	18.94	10.98	18.94	85	8	2.418	2	1	1	0	-190.166	-0.9	582.353	K384k	TMT18	377	(R)	SSLFELAkK	(T)
F8VX04_K448k_1_1_448_448	0.936272	0.604203	-0.302137	-0.373515	0.126389	0.512632	-0.0864333	-0.22919	0.747499	0.307163	-0.0864333	-0.22919	-0.333096	-1.09176	-0.28029	-0.25404	-0.24243	0.06169	-0.13627	-0.96148	-0.13951	-0.47092	-0.8539	F8VX04	SLC38A1	F8VX04_K448k_1_1_448_448_SLC38A1	F8VX04	SLC38A1	1	2	17.94	17.94	12.83	75	11	99	1	1	1	0	-190.165	-0.7	584.633	K448k	TMT18	441	(K)	ITDQDGDkGTQR	(I)
F8VXC8_K623k_1_1_623_623	0.930584	0.413215	0.403617	0.705073	0.140137	1.77708	0.08498	0.687893	0.724207	0.0167079	0.08498	0.687893	0.365318	3.02506	0.3839	0.50947	0.19001	0.70535	0.68805	-0.05508	0.72831	1.47459	0.94416	F8VXC8	SMARCC2	F8VXC8_K623k_1_1_623_623_SMARCC2	F8VXC8	SMARCC2	1	1	4.76	4.76	4.76	50.4	5	99	1	1	1	0	-190.165	-0.7	427.579	K623k	TMT18	622	(K)	SkAAASATR	(E)
F8VXC8_K867k_1_1_867_867	0.926261	0.4355	0.80095	0.558907	0.147185	1.23202	-0.08302	-0.567107	0.71255	0.0586106	-0.08302	-0.567107	-0.3816	-2.20936	1.0539	1.05647	0.41701	0.78935	0.55305	0.93592	0.64531	0.22759	-0.04684	F8VXC8	SMARCC2	F8VXC8_K867k_1_1_867_867_SMARCC2	F8VXC8	SMARCC2	1	1	20.06	20.06	20.06	83.4	14	99	1	1	1	0	-190.161	1.4	788.734	K867k	TMT18	860	(K)	EGQEEVLkEVVESEGER	(K)
F8VXC8_K971k_1_1_971_971	0.659355	0.63913	0.857117	0.818407	0.649535	0.445379	0.33598	0.25856	0.224112	0.358609	0.33598	0.25856	1.31599	0.974794	1.1949	0.21047	0.66201	0.88635	1.25105	0.93792	0.72531	0.99759	1.12016	F8VXC8	SMARCC2	F8VXC8_K971k_1_1_971_971_SMARCC2	F8VXC8	SMARCC2	1	1	22.24	22.24	22.24	84.2	13	99	1	1	1	0	-190.165	-0.6	550.779	K971k	TMT18	963	(R)	QAFHMEQLkYAEMR	(A)
F8W7C6_K147k_1_1_147_147	0.762604	0.518423	0.0412467	0.047345	0.429406	0.739116	0.270573	0.28277	0.372044	0.182341	0.270573	0.28277	0.944753	1.46227	-0.12622	-0.22952	0.07362	0.29933	0.70614	-0.47587	-0.04	0.14272	0.46347	F8W7C6	RPL10	F8W7C6_K147k_1_1_147_147_RPL10	F8W7C6	RPL10	1	2	25.41	25.41	25.41	89.7	13	99	1	1	1	0	-190.164	-0.1	665.033	K147k	TMT18	139	(R)	LIPDGCGVkYIPSR	(G)
F8W883_K1021k_1_1_1021_1021	0.995815	0.65345	-0.10491	-0.00374	0.00828193	0.422623	-0.00568667	0.196653	0.981111	0.3779	-0.00568667	0.196653	-0.0244151	0.934232	-0.24056	-0.27631	0.21067	-0.22068	-0.41457	0.31199	-0.17681	0.204	0.25657	F8W883	MYO16	F8W883_K1021k_1_1_1021_1021_MYO16	F8W883	MYO16	1	1	5.12	5.12	5.12	43.7	8	99	1	1	1	0	-190.164	-0.1	485.946	K1021k	TMT18	1021	(K)	kGTSTFLQR	(L)
F8W883_K1861k_1_1_1861_1861	0.341539	0.421219	1.03392	1.14459	1.60956	1.60908	0.462647	0.683987	0.0245722	0.0245991	0.462647	0.683987	2.7536	2.77087	1.00544	0.67469	0.72767	1.12132	1.43543	1.23899	1.00119	1.589	1.86957	F8W883	MYO16	F8W883_K1861k_1_1_1861_1861_MYO16	F8W883	MYO16	1	1	7.57	2.63	0.9	54.2	4	1.591	3	1	1	0	-190.164	0.3	512.676	K1861k	Hydrogen	1856	(K)	KPSLLkK	(P)
F8W930_K223k_1_1_223_223	0.705468	0.677176	-0.519868	-0.45736	0.538934	0.385453	-0.338997	-0.21398	0.289112	0.411668	-0.338997	-0.21398	-1.13413	-0.866757	-0.70998	-0.33015	-0.01098	-0.51431	-0.24445	-1.30934	-0.58483	-0.22969	-0.87853	F8W930	IGF2BP2	F8W930_K223k_1_1_223_223_IGF2BP2	F8W930	IGF2BP2	1	1	11.58	11.58	11.58	65.5	9	11.583	2	1	1	0	-190.163	0.4	613.712	K223k	TMT18	218	(K)	EGLTIkNITK	(Q)
F8W930_K227k_1_1_227_227	0.55351	0.867489	0.017965	0.29964	0.912911	0.139491	-0.46333	0.10002	0.122205	0.725286	-0.46333	0.10002	-1.72526	0.364191	0.66202	-0.30215	0.38902	-0.42531	-0.31645	0.10066	0.18817	0.21331	0.64747	F8W930	IGF2BP2	F8W930_K227k_1_1_227_227_IGF2BP2	F8W930	IGF2BP2	1	1	12.14	4.84	12.14	71.2	8	99	1	1	1	0	-190.164	0.1	498.617	K227k	TMT18	224	(K)	NITkQTQSR	(V)
F8W930_K276k_1_1_276_276	0.913727	0.812321	0.229798	0.303973	0.172971	0.201088	-0.0616633	0.0866867	0.671473	0.629378	-0.0616633	0.0866867	-0.439915	0.502002	0.29702	0.27785	0.20702	0.14869	0.24255	0.20566	0.18217	0.28431	0.57547	F8W930	IGF2BP2	F8W930_K276k_1_1_276_276_IGF2BP2	F8W930	IGF2BP2	1	1	13.64	13.64	13.64	61.9	11	13.645	2	1	1	0	-190.154	4.2	770.105	K276k	TMT18	271	(K)	EADETkLAEEIPLK	(I)
F8W930_K284k_1_1_284_284	0.895085	0.782949	-0.290535	-0.53386	0.198716	0.238932	0.222337	-0.264313	0.632826	0.576856	0.222337	-0.264313	0.496317	-0.581944	-1.40198	0.49385	-0.29698	-0.40131	-0.47245	0.33566	-0.20683	-1.04669	-0.74453	F8W930	IGF2BP2	F8W930_K284k_1_1_284_284_IGF2BP2	F8W930	IGF2BP2	1	2	26.13	26.13	22.72	91.9	15	99	1	1	1	0	-190.163	0.5	591.104	K284k	TMT18	277	(K)	LAEEIPLkILAHNGLVGR	(L)
F8W930_K468k_1_1_468_468	0.914164	0.927843	-0.0437017	-0.02186	0.171439	0.0714702	-0.07733	-0.0336467	0.673847	0.848262	-0.07733	-0.0336467	-0.436501	-0.197724	0.05802	0.02485	-0.09798	-0.06131	0.16955	-0.35534	-0.02183	0.13131	-0.22553	F8W930	IGF2BP2	F8W930_K468k_1_1_468_468_IGF2BP2	F8W930	IGF2BP2	1	1	25.08	25.08	25.08	84.7	16	99	1	1	1	0	-190.163	0.4	778.419	K468k	TMT18	462	(R)	FAGASIkIAPAEGPDVSER	(M)
F8W9P4_K297k_1_1_297_297	0.6973	0.757713	-0.240383	-0.205682	0.560656	0.2742	-0.17194	-0.102537	0.275007	0.531864	-0.17194	-0.102537	-1.17049	-0.653755	-0.04839	-0.15471	-0.26014	-0.34699	-0.2474	-0.38467	-0.21707	-0.25199	-0.30179	F8W9P4	PIK3CD	F8W9P4_K297k_1_1_297_297_PIK3CD	O00329	PIK3CD	1	1	16.1	16.1	16.1	84	11	99	1	1	1	0	-190.162	1	664.035	K297k	TMT18	290	(R)	IELIQGSkVNADER	(M)
F8W9P4_K708k_1_1_708_708	0.92947	0.625938	-1.33238	-1.21185	0.142399	0.467824	0.12806	0.36913	0.720445	0.340546	0.12806	0.36913	0.37056	1.01429	-2.13939	-0.80271	-1.24714	-0.82299	-1.4904	-1.49167	-0.56707	-1.08799	-1.42679	F8W9P4	PIK3CD	F8W9P4_K708k_1_1_708_708_PIK3CD	O00329	PIK3CD	1	1	14.52	14.52	14.52	74.6	10	14.523	2	1	1	0	-190.166	-0.8	642.716	K708k	TMT18	705	(K)	VLMkQGEALSK	(L)
F8W9P4_K715k_1_1_715_715	0.372426	0.994334	-1.05222	-0.730182	1.47486	0.00608036	-0.63894	0.00513	0.033507	0.986097	-0.63894	0.00513	-2.55507	0.0179856	-0.73039	-0.95171	-0.51614	-0.87399	-1.4404	-1.80067	-1.04407	-1.04499	-0.09379	F8W9P4	PIK3CD	F8W9P4_K715k_1_1_715_715_PIK3CD	O00329	PIK3CD	1	1	9.58	2.63	9.58	66.3	7	3.081	2	1	1	0	-190.171	-4	566.011	K715k	TMT18	709	(K)	QGEALSkLK	(A)
F8W9P4_K717k_1_1_717_717	0.723407	0.445103	-0.503217	-0.612515	0.500005	1.12848	-0.22694	-0.445537	0.316224	0.074391	-0.22694	-0.445537	-1.06804	-2.05538	-0.37839	-0.10371	-0.68714	-0.91099	-0.3714	-0.56767	-1.10207	-0.61899	-0.78479	F8W9P4	PIK3CD	F8W9P4_K717k_1_1_717_717_PIK3CD	O00329	PIK3CD	1	1	7.15	7.15	3.71	53.7	8	3.715	2	1	1	0	-190.163	0.6	590.697	K717k	TMT18	716	(K)	LkALNDFVK	(L)
F8W9P4_K884k_1_1_884_884	0.60862	0.692229	-2.20472	-1.77918	0.778235	0.363468	-1.25927	-0.408203	0.166634	0.433044	-1.25927	-0.408203	-1.51924	-0.826065	-2.36739	-1.15371	-1.20414	-0.87899	-4.6664	-2.95767	-1.00507	-2.12199	-2.82279	F8W9P4	PIK3CD	F8W9P4_K884k_1_1_884_884_PIK3CD	O00329	PIK3CD	1	2	19.07	19.07	11.85	86.9	9	3.73	2	1	1	0	-190.165	-0.6	637.383	K884k	TMT18	877	(K)	DALLNWLkSK	(N)
F8W9P4_K886k_1_1_886_886	0.531441	0.869422	-0.0723833	-0.307682	0.96653	0.136918	0.409393	-0.0612033	0.108011	0.729595	0.409393	-0.0612033	1.80593	-0.358195	-0.14739	-0.21071	-0.47314	-0.03499	-0.1674	0.59933	-0.33007	-0.44399	-0.24079	F8W9P4	PIK3CD	F8W9P4_K886k_1_1_886_886_PIK3CD	O00329	PIK3CD	1	1	12.12	12.12	10.4	66.1	8	99	1	1	1	0	-190.161	2.3	502.274	K886k	TMT18	885	(K)	SkNPGEALDR	(A)
F8W9P4_K976k_1_1_976_976	0.8871	0.812415	-0.0398833	-0.0516817	0.213044	0.200936	0.125727	0.10213	0.612289	0.629598	0.125727	0.10213	0.526992	0.501674	0.21461	-0.12271	-0.40014	0.03101	0.3886	-0.35067	0.10793	-0.14999	0.04021	F8W9P4	PIK3CD	F8W9P4_K976k_1_1_976_976_PIK3CD	O00329	PIK3CD	1	1	10.78	10.78	8.03	68.5	8	99	1	1	1	0	-190.161	2.1	514.934	K976k	TMT18	971	(K)	TNNSEkFER	(F)
F8WA39_K245k_1_1_245_245	0.55729	0.51114	-0.700488	-0.626323	0.901096	0.772592	-0.521703	-0.373373	0.125575	0.168814	-0.521703	-0.373373	-1.70739	-1.51484	-0.7374	-0.42753	-0.15398	-0.42281	-1.61881	-0.8424	-0.39022	-1.11155	-0.93726	F8WA39	MTMR1	F8WA39_K245k_1_1_245_245_MTMR1	F8WA39	MTMR1	1	2	16.7	14.74	13.44	87	9	99	1	1	1	0	-190.157	4.4	558.635	K245k	TMT18	237	(K)	VYDPVSEYkR	(Q)
G0XQ39_K246k_1_1_246_246	0.63613	0.727948	0.503093	0.46404	0.704809	0.315322	0.27904	0.200933	0.197329	0.483813	0.27904	0.200933	1.40421	0.734663	0.65133	0.44235	-0.00296	0.60211	0.5515	0.77423	0.67562	0.07415	0.94375	G0XQ39	STIM1	G0XQ39_K246k_1_1_246_246_STIM1	G0XQ39	STIM1	1	1	7.42	7.42	7.42	51	8	99	1	1	1	0	-190.166	-1.1	412.721	K246k	TMT18	244	(K)	MMkDLEGLHR	(A)
G0XQ39_K365k_1_1_365_365	0.747222	0.906318	0.224927	0.0903733	0.460243	0.0944044	0.222707	-0.0464	0.346543	0.804629	0.222707	-0.0464	0.999192	-0.255829	-0.09467	0.12935	0.30604	-0.05689	0.3565	0.70923	0.10262	-0.09485	0.19375	G0XQ39	STIM1	G0XQ39_K365k_1_1_365_365_STIM1	G0XQ39	STIM1	1	1	18.98	18.98	18.98	82.9	14	1.485	2	1	1	0	-190.162	0.7	729.159	K365k	TMT18	350	(K)	WLQLTHEVEVQYYNIkK	(Q)
G0XQ39_K413k_1_1_413_413	0.398813	0.494023	0.36226	0.41404	1.3928	0.833108	-0.37596	-0.2724	0.0404765	0.146856	-0.37596	-0.2724	-2.43461	-1.60885	0.61933	0.44235	0.58904	0.02511	0.1825	0.31523	0.41462	0.32815	0.09075	G0XQ39	STIM1	G0XQ39_K413k_1_1_413_413_STIM1	G0XQ39	STIM1	1	1	8.49	8.49	8.49	56.8	12	99	1	1	1	0	-190.167	-1.6	701.752	K413k	TMT18	409	(K)	ILTAkQALSEVTAALR	(E)
G3MX45_K114k_1_1_114_114	0.885199	0.566684	0.534163	0.362882	0.21662	0.593451	0.0901533	-0.25241	0.607267	0.255005	0.0901533	-0.25241	0.534574	-1.22751	0.74265	0.39258	0.33203	0.52688	0.52271	0.68813	0.42931	0.34198	-0.06126	G3MX45	G3MX45_K114k_1_1_114_114	G3MX45_K114k_1_1_114_114_NotFound	P62899		1	1	6.8	6.8	6.8	52.7	9	99	1	1	1	0	-190.133	9.7	798.434	K114k	TMT18	101	(K)	LYTLVTYVPVTTFkDLQTVNVDEN	(-)
G3N1Y3_K16k_1_1_16_16	0.766831	0.697013	0.436503	0.421383	0.421917	0.356482	0.166373	0.136133	0.378515	0.440066	0.166373	0.136133	0.931383	0.813004	0.53115	0.20914	0.31966	0.2833	0.53556	0.74021	0.52744	0.39626	0.54465	G3N1Y3	G3N1Y3_K16k_1_1_16_16	G3N1Y3_K16k_1_1_16_16_NotFound	P02081		1	1	8.49	8.49	8.49	47.3	9	8.487	2	1	1	0	-190.162	1.4	619.721	K16k	TMT18	8	(K)	AAVTSLFAkVK	(V)
G3V1D0_K549k_1_1_549_549	0.914329	0.933781	0.494808	0.476442	0.169176	0.0661868	0.06985	0.0331167	0.677367	0.858644	0.06985	0.0331167	0.43145	0.184016	0.49632	0.3019	0.58143	0.37435	0.5312	0.68365	0.65791	0.54532	0.27577	G3V1D0	EML3	G3V1D0_K549k_1_1_549_549_EML3	Q32P44	EML3	1	1	30.64	30.41	30.41	92.2	19	99	1	1	1	0	-190.16	1.6	636.874	K549k	TMT18	534	(R)	AIAEGLGSELLVGTTkNALLR	(G)
G3V5T9_K142k_1_1_142_142	0.807336	0.413215	0.00887333	-0.234387	0.348427	2.07506	-0.129673	-0.616193	0.448305	0.00841273	-0.129673	-0.616193	-0.796675	-3.48763	0.04413	0.21573	-0.03873	-0.25051	0.07202	0.0106	-0.33045	-0.68843	-0.60857	G3V5T9	CDK2	G3V5T9_K142k_1_1_142_142_CDK2	G3V5T9	CDK2	1	1	31.76	31.76	31.76	92.9	18	31.759	2	1	1	0	-190.16	1.3	833.986	K142k	TMT18	127	(R)	DLKPQNLLINTEGAIkLADFGLAR	(A)
G3V5T9_K298k_1_1_298_298	0.862536	0.459492	-0.385293	-0.54772	0.252991	1.00644	-0.12334	-0.448193	0.558482	0.098529	-0.12334	-0.448193	-0.610096	-1.8727	-0.52387	-0.10027	-0.34673	-0.10351	-0.61798	-0.6194	-0.40845	-0.70443	-1.20257	G3V5T9	CDK2	G3V5T9_K298k_1_1_298_298_CDK2	G3V5T9	CDK2	1	3	18.89	18.89	18.89	70	9	99	1	1	1	0	-190.167	-1.5	707.369	K298k	TMT18	294	(R)	QDFSkVVPPLDEDGR	(S)
G3V5T9_K326k_1_1_326_326	0.69399	0.85367	-0.33346	-0.26072	0.568129	0.154038	-0.21434	-0.06886	0.270315	0.701393	-0.21434	-0.06886	-1.18292	-0.397707	-0.43687	-0.03227	-0.20973	-0.52951	-0.20198	-0.5904	-0.36545	-0.25943	-0.26057	G3V5T9	CDK2	G3V5T9_K326k_1_1_326_326_CDK2	G3V5T9	CDK2	1	1	14.53	14.53	14.53	61.8	11	14.533	2	1	1	0	-190.16	1.7	642.372	K326k	TMT18	323	(R)	ISAkAALAHPFFQDVTK	(P)
G3V5T9_K339k_1_1_339_339	0.832746	0.828374	0.09304	0.05978	0.305327	0.183318	0.199327	0.132807	0.495078	0.655665	0.199327	0.132807	0.714271	0.4633	-0.51887	0.18773	0.31127	0.42149	-0.26698	0.4236	-0.14445	0.57457	-0.05157	G3V5T9	CDK2	G3V5T9_K339k_1_1_339_339_CDK2	G3V5T9	CDK2	1	1	26.59	26.59	26.59	86.7	18	99	1	1	1	0	-190.167	-1.2	513.29	K339k	TMT18	327	(K)	AALAHPFFQDVTkPVPHLR	(L)
G3V5T9_K56k_1_1_56_56	0.236924	0.808513	-0.39246	-0.178553	2.0734	0.204397	-0.509007	-0.0811933	0.00844496	0.624601	-0.509007	-0.0811933	-3.4543	-0.509123	-0.16887	-0.12627	-0.11873	-0.79151	-0.54898	-0.6004	-0.35945	-0.09943	-0.19857	G3V5T9	CDK2	G3V5T9_K56k_1_1_56_56_CDK2	G3V5T9	CDK2	1	1	18.32	18.32	18.32	80.2	12	15.389	2	1	1	0	-190.167	-1.3	618.122	K56k	TMT18	51	(R)	EISLLkELNHPNIVK	(L)
G5E975_K208k_1_1_208_208	0.974029	0.865246	-0.142137	-0.177137	0.0513144	0.142017	-0.0527667	-0.122767	0.888558	0.72108	-0.0527667	-0.122767	-0.144592	-0.370057	-0.05286	-0.73712	0.44272	0.50814	-0.54571	-0.46799	0.1143	-0.14256	-0.6873	G5E975	SMARCB1	G5E975_K208k_1_1_208_208_SMARCB1	Q12824	SMARCB1	1	1	9.88	9.88	9.88	51.9	10	99	1	1	1	0	-190.168	-2.1	579.315	K208k	TMT18	200	(R)	LDMEIDGQkLR	(D)
G5E975_K301k_1_1_301_301	0.962735	0.483404	0.00853	0.19203	0.0718116	0.877491	-0.0514333	0.315567	0.847595	0.13259	-0.0514333	0.315567	-0.198419	1.67709	-0.10886	0.04988	0.16172	-0.26986	0.58629	-0.36799	0.3593	0.10344	0.5867	G5E975	SMARCB1	G5E975_K301k_1_1_301_301_SMARCB1	Q12824	SMARCB1	1	1	7.58	7.58	7.58	62.4	8	7.577	2	1	1	0	-190.167	-1.4	629.027	K301k	TMT18	296	(K)	ENSPEkFALK	(L)
G5E975_K333k_1_1_333_333	0.465346	0.622698	0.0891967	0.161863	1.17158	0.474941	-0.368767	-0.223433	0.0673633	0.335011	-0.368767	-0.223433	-2.11003	-1.02671	0.34414	0.20088	0.27572	-0.38986	0.07629	0.02801	0.1683	0.35444	-0.3723	G5E975	SMARCB1	G5E975_K333k_1_1_333_333_SMARCB1	Q12824	SMARCB1	1	1	28.94	26.27	22.98	86.8	17	99	1	1	1	0	-190.168	-1.1	826.691	K333k	TMT18	326	(R)	GQLSWHQkTYAFSENPLPTVEIAIR	(N)
G5EA30_K57k_1_1_57_57	0.322234	0.757155	0.397827	0.188895	1.68674	0.27587	0.62268	0.204817	0.0205711	0.529821	0.62268	0.204817	2.86809	0.657099	0.05827	-0.19583	0.39702	0.59816	1.03702	0.49232	-0.39399	0.59504	0.67286	G5EA30	CELF1	G5EA30_K57k_1_1_57_57_CELF1	Q92879	CELF1	1	1	7	7	7	49.9	7	99	1	1	1	0	-190.164	-0.1	484.93	K57k	TMT18	53	(R)	TWSEkDLR	(E)
G8JLB6_K98k_1_1_98_98	0.90146	0.897735	0.245145	0.230082	0.19029	0.105446	0.0748833	0.0447567	0.645223	0.78443	0.0748833	0.0447567	0.478045	0.283043	0.28104	0.10361	0.23846	0.41502	0.3283	0.10444	0.27977	0.15959	0.31802	G8JLB6	HNRNPH1	G8JLB6_K98k_1_1_98_98_HNRNPH1	G8JLB6	HNRNPH1	1	2	33.7	33.7	33.7	91.3	21	99	1	1	1	0	-190.156	2.5	855.418	K98k	TMT18	88	(K)	SNNVEMDWVLkHTGPNSPDTANDGFVR	(L)
G8JLG1_K1008k_1_1_1008_1008	0.901446	0.878965	-0.0624717	-0.0623233	0.190591	0.126447	-0.11143	-0.111133	0.644777	0.7474	-0.11143	-0.111133	-0.4787	-0.333569	0.27773	0.0273	-0.3253	0.19148	-0.04694	-0.4991	-0.36827	0.62801	-0.61341	G8JLG1	SMC1A	G8JLG1_K1008k_1_1_1008_1008_SMC1A	Q14683	SMC1A	1	1	9.01	9.01	6.32	58.6	7	99	1	1	1	0	-190.164	0.3	494.275	K1008k	TMT18	1005	(K)	AMEkLESVR	(D)
G8JLG1_K1041k_1_1_1041_1041	0.739635	0.793598	-0.567305	-0.50199	0.472053	0.222593	-0.237097	-0.106467	0.337246	0.598972	-0.237097	-0.106467	-1.01979	-0.54782	-0.50927	-0.6987	-0.1383	-1.09352	-0.39194	-0.5721	-0.54327	-0.65899	-0.46341	G8JLG1	SMC1A	G8JLG1_K1041k_1_1_1041_1041_SMC1A	Q14683	SMC1A	1	2	11.09	6.99	11.09	73.1	7	2	2	1	1	0	-190.163	0.8	572.01	K1041k	TMT18	1035	(K)	QAFEQIkK	(E)
G8JLG1_K218k_1_1_218_218	0.991009	0.474384	0.148862	0.38201	0.0194093	0.912854	-0.00943	0.456867	0.956292	0.122221	-0.00943	0.456867	-0.0565216	1.73109	-0.08827	0.2363	0.3127	0.25148	0.07106	0.1099	0.12573	0.61201	1.09359	G8JLG1	SMC1A	G8JLG1_K218k_1_1_218_218_SMC1A	Q14683	SMC1A	1	1	6.04	6.04	0.46	49.9	5	-2	2	1	1	0	-190.161	2	542.335	K218k	TMT18	216	(K)	LNkELASK	(N)
G8JLG1_K453k_1_1_453_453	0.94875	0.577793	0.578195	0.426677	0.103005	0.56584	-0.0567633	-0.3598	0.788851	0.271744	-0.0567633	-0.3598	-0.276798	-1.18166	1.01873	0.3953	0.4057	0.68248	0.50106	0.4659	0.40773	0.68501	-0.35241	G8JLG1	SMC1A	G8JLG1_K453k_1_1_453_453_SMC1A	Q14683	SMC1A	1	2	13.59	13.59	13.59	62.6	13	99	1	1	1	0	-190.165	-0.2	698.119	K453k	TMT18	447	(R)	RIDEINkELNQVMEQLGDAR	(I)
G8JLG1_K50k_1_1_50_50	0.839168	0.528366	0.059195	-0.166323	0.293456	0.702003	0.145903	-0.305133	0.508796	0.198608	0.145903	-0.305133	0.691064	-1.40345	0.07973	-0.3287	0.2077	0.26248	0.32206	-0.1881	-0.03227	-0.54599	-0.37841	G8JLG1	SMC1A	G8JLG1_K50k_1_1_50_50_SMC1A	Q14683	SMC1A	1	1	21.07	21.07	20.35	80.2	13	99	1	1	1	0	-190.166	-0.9	484.277	K50k	TMT18	41	(R)	DLIHGAPVGkPAANR	(A)
G8JLG1_K514k_1_1_514_514	0.627158	0.868445	0.180862	0.29301	0.72245	0.137857	-0.30343	-0.0791333	0.189474	0.72802	-0.30343	-0.0791333	-1.43206	-0.360385	0.06673	0.1783	0.7527	0.17648	-0.12494	0.0359	0.10473	0.35301	0.30259	G8JLG1	SMC1A	G8JLG1_K514k_1_1_514_514_SMC1A	Q14683	SMC1A	1	1	9.12	9.12	9.12	70.9	9	9.121	2	1	1	0	-190.164	0.3	648.071	K514k	TMT18	508	(K)	YQIAVTkVLGK	(N)
G8JLG1_K539k_1_1_539_539	0.886834	0.974301	0.130362	0.0876767	0.21322	0.0269895	0.0989033	0.0135333	0.612041	0.939746	0.0989033	0.0135333	0.527366	0.0780319	0.18573	0.2093	-0.1523	0.34248	0.29406	-0.0971	0.08173	0.16701	0.03459	G8JLG1	SMC1A	G8JLG1_K539k_1_1_539_539_SMC1A	Q14683	SMC1A	1	1	8.1	8.1	8.1	50.5	7	99	1	1	1	0	-190.17	-3.2	590.974	K539k	TMT18	533	(R)	DCIQYIkEQR	(G)
G8JLG1_K917k_1_1_917_917	0.732853	0.746725	-0.321472	-0.32049	0.483543	0.289133	-0.234097	-0.232133	0.32844	0.513887	-0.234097	-0.232133	-1.03971	-0.683466	-0.09327	0.1313	-0.6513	-0.60152	-0.25094	-0.4631	-0.34327	0.13401	-1.10041	G8JLG1	SMC1A	G8JLG1_K917k_1_1_917_917_SMC1A	Q14683	SMC1A	1	2	14.01	14.01	14.01	83.8	9	14.01	2	1	1	0	-190.164	0.3	632.381	K917k	TMT18	913	(K)	MQDIkLPLSK	(G)
H0UI06_K65k_1_1_65_65	0.782901	0.558991	-0.611333	-0.277825	0.393708	0.612084	-0.301147	0.36587	0.403917	0.244296	-0.301147	0.36587	-0.880457	1.25818	-0.06985	-0.19769	-1.11474	-0.35485	-0.58052	-1.35035	0.13163	-0.14212	-0.27418	H0UI06	COX7A2	H0UI06_K65k_1_1_65_65_COX7A2	H0UI06	COX7A2	1	1	25.51	25.51	20.97	92.4	14	20.969	2	1	1	0	-190.162	1	867.82	K65k	TMT18	64	(K)	QkLFQEDDEIPLYLK	(G)
H0UI06_K78k_1_1_78_78	0.836595	0.760026	0.348	0.329675	0.298057	0.269771	-0.103813	-0.140463	0.503434	0.537315	-0.103813	-0.140463	-0.700086	-0.644868	0.48015	0.27331	0.44626	0.33015	0.20448	0.35365	0.50663	0.43588	-0.16418	H0UI06	COX7A2	H0UI06_K78k_1_1_78_78_COX7A2	H0UI06	COX7A2	1	1	28.9	28.9	26.45	97.4	18	99	1	1	1	0	-190.167	-1.1	1019.55	K78k	TMT18	66	(K)	LFQEDDEIPLYLkGGVADALLYR	(A)
H0Y6H0_K428k_1_1_428_428	0.363504	0.475873	0.469938	0.43691	1.51627	0.905609	0.47707	0.411013	0.0304598	0.124277	0.47707	0.411013	2.61597	1.72005	0.38471	-0.09131	0.40081	0.81647	0.6757	0.63325	0.4217	0.45186	1.05369	H0Y6H0	KDM1B	H0Y6H0_K428k_1_1_428_428_KDM1B	H0Y6H0	KDM1B	1	1	7.42	7.42	7.42	50.5	8	99	1	1	1	0	-190.165	-0.4	456.935	K428k	TMT18	426	(K)	SFkGVTVGR	(G)
H0Y6H0_K518k_1_1_518_518	0.831357	0.707673	0.325938	0.47841	0.308107	0.341636	-0.15093	0.154013	0.491919	0.45537	-0.15093	0.154013	-0.719672	0.785027	0.42071	0.22569	0.55781	0.36047	0.5357	-0.14475	0.3817	0.43086	0.85369	H0Y6H0	KDM1B	H0Y6H0_K518k_1_1_518_518_KDM1B	H0Y6H0	KDM1B	1	2	13.18	13.12	13.4	79.8	9	8.095	2	1	1	0	-190.152	6	659.399	K518k	TMT18	513	(K)	IEEIYkAFIK	(E)
H0YJH6_K288k_1_1_288_288	0.800074	0.921045	-0.115073	-0.234177	0.362231	0.0783887	0.175167	-0.06304	0.434279	0.834856	0.175167	-0.06304	0.822501	-0.215487	0.14969	-0.48542	-0.27224	0.09024	0.12853	-0.30124	0.27174	-0.30497	-0.76386	H0YJH6	STAT6	H0YJH6_K288k_1_1_288_288_STAT6	H0YJH6	STAT6	1	1	10.87	10.87	10.87	58.9	8	99	1	1	1	0	-190.167	-1.5	518.628	K288k	TMT18	285	(K)	TQTkFQAGVR	(F)
H0YJH6_K319k_1_1_319_319	0.904347	0.983539	-0.971407	-0.894843	0.187219	0.0155552	-0.140833	0.0122933	0.649802	0.964817	-0.140833	0.0122933	-0.471341	0.0455298	-0.54831	-1.00742	-1.14724	-1.15976	-1.54847	-0.41724	-0.37526	-1.09197	-1.19886	H0YJH6	STAT6	H0YJH6_K319k_1_1_319_319_STAT6	H0YJH6	STAT6	1	2	17.1	17.1	17.1	86.8	9	99	1	1	1	0	-190.163	1	522.946	K319k	TMT18	313	(R)	ADMVTEkQAR	(E)
H0YJH6_K374k_1_1_374_374	0.547853	0.43176	-0.733573	-0.545177	0.926047	1.26986	0.324833	0.701627	0.118564	0.05372	0.324833	0.701627	1.74508	2.26553	-0.86331	-1.12542	-0.69924	-0.35676	-0.80147	-0.55524	-0.79926	0.44603	-0.22986	H0YJH6	STAT6	H0YJH6_K374k_1_1_374_374_STAT6	H0YJH6	STAT6	1	1	8.98	8.98	8.98	64.5	8	8.985	2	1	1	0	-190.167	-1.7	610.674	K374k	TMT18	374	(R)	kGTESVTEEK	(C)
H0YJH6_K631k_1_1_631_631	0.896847	0.426241	-0.15924	0.0381567	0.196602	1.56231	0.0861667	0.48096	0.635914	0.0273959	0.0861667	0.48096	0.491749	2.70072	-0.12731	-0.37542	-0.10424	-0.15776	0.12353	-0.31424	0.07174	0.40203	0.36214	H0YJH6	STAT6	H0YJH6_K631k_1_1_631_631_STAT6	H0YJH6	STAT6	1	1	6.43	6.43	6.43	47.4	9	6.426	2	1	1	0	-190.169	-2.5	675.736	K631k	TMT18	626	(R)	DLAQLkNLYPK	(K)
H3BND4_K39k_1_1_39_39	0.621623	0.55006	-0.0806317	0.249292	0.744036	0.637161	-0.288337	0.37151	0.180287	0.230589	-0.288337	0.37151	-1.46594	1.29913	0.11961	-0.24519	0.31619	-0.21441	-0.03199	-0.428	0.00231	0.29135	1.01148	H3BND4	PDXDC1	H3BND4_K39k_1_1_39_39_PDXDC1	Q6P996	PDXDC1	1	1	7.15	1.84	2.88	51.1	6	3.441	2	1	1	0	-190.163	1.1	508.652	K39k	TMT18	37	(K)	NLkEAVK	(M)
H3BND4_K424k_1_1_424_424	0.991003	0.974228	-0.129632	-0.141042	0.0204978	0.0271524	-0.01367	-0.03649	0.953898	0.939394	-0.01367	-0.03649	-0.0596214	-0.0784895	0.33861	-0.48719	-0.21981	-0.01441	-0.06999	-0.325	0.39631	0.42135	-1.29552	H3BND4	PDXDC1	H3BND4_K424k_1_1_424_424_PDXDC1	Q6P996	PDXDC1	1	1	28.99	23	24.59	97	20	99	1	1	1	0	-190.171	-1.9	1097.91	K424k	TMT18	412	(R)	FFQELPGSDPVFkAVPVPNMTPSGVGR	(E)
H3BND4_K554k_1_1_554_554	0.958972	0.452297	0.0227017	0.234958	0.0816645	1.043	0.0416633	0.466177	0.828582	0.0905733	0.0416633	0.466177	0.223613	1.92763	-0.03439	-0.25119	0.29119	-0.07641	0.20801	-0.001	0.20431	0.30535	0.89448	H3BND4	PDXDC1	H3BND4_K554k_1_1_554_554_PDXDC1	Q6P996	PDXDC1	1	1	15.22	15.22	15.22	63.1	14	15.219	2	1	1	0	-190.166	-0.6	655.116	K554k	TMT18	551	(K)	SSLkSDPEGENIHAGLLK	(K)
H3BND4_K568k_1_1_568_568	0.63613	0.965955	-0.384632	-0.259542	0.704949	0.0352465	-0.275003	-0.0248233	0.197265	0.922048	-0.275003	-0.0248233	-1.40444	-0.10103	-0.08139	-0.31419	-0.34581	-0.29941	-0.38799	-0.879	-0.33969	-0.68565	0.20948	H3BND4	PDXDC1	H3BND4_K568k_1_1_568_568_PDXDC1	Q6P996	PDXDC1	1	2	22.92	22.92	22.92	80.5	13	1.918	2	1	1	0	-190.163	0.6	583.33	K568k	TMT18	555	(K)	SDPEGENIHAGLLkK	(L)
H3BPF8_K375k_1_1_375_375	0.812158	0.676209	0.583122	0.423522	0.340992	0.387736	0.144837	-0.174363	0.456045	0.409509	0.144837	-0.174363	0.782656	-0.870948	0.29047	0.83673	0.40491	0.56335	0.63823	0.76504	0.48968	0.3226	0.19674	H3BPF8	GOLGA8S	H3BPF8_K375k_1_1_375_375_GOLGA8S	A6NCC3	GOLGA8S	1	1	4.8	4.8	2.05	46	6	2.049	2	1	1	0	-190.131	12.2	684.643	K375k	TMT18	369	(K)	ELNNENkSVLQLEQQVK	(E)
H3BQK9_K5623k_1_1_5623_5623	0.468721	0.429714	-0.265535	-0.312648	1.15773	1.28586	-0.388157	-0.482383	0.069545	0.0517775	-0.388157	-0.482383	-2.08965	-2.28927	-0.38441	0.09917	0.07087	-0.55694	-0.2918	-0.5301	-0.78727	-0.56213	-0.31212	H3BQK9	MACF1	H3BQK9_K5623k_1_1_5623_5623_MACF1	H3BQK9	MACF1	1	1	9.35	9.35	9.35	67	9	9.35	2	1	1	0	-190.156	4.5	631.379	K5623k	TMT18	5617	(K)	LSSVFVkDFK	(Q)
H7BYT1_K140k_1_1_140_140	0.999881	0.910111	-0.235628	-0.204057	0.00013458	0.0898673	-9e-05	0.0630533	0.99969	0.813079	-9e-05	0.0630533	-0.000400431	0.244507	-0.3351	-0.43751	0.06586	-0.03047	-0.03808	-0.63847	-0.59646	-0.19576	0.27463	H7BYT1	CSNK1D	H7BYT1_K140k_1_1_140_140_CSNK1D	P49674	CSNK1D	1	2	22.1	18.5	15.63	92.1	11	1.56	3	1	1	0	-190.163	0.4	647.882	K140k	TMT18	128	(R)	DVKPDNFLMGLGkK	(G)
H7BYT1_K57k_1_1_57_57	0.93744	0.974169	0.098205	0.0669433	0.123965	0.0278254	0.0495767	-0.0129467	0.751684	0.937939	0.0495767	-0.0129467	0.327349	-0.0803778	0.0129	0.23049	-0.02314	0.14953	0.03792	0.18153	0.02854	0.03924	0.11363	H7BYT1	CSNK1D	H7BYT1_K57k_1_1_57_57_CSNK1D	P49674	CSNK1D	1	1	12.48	12.48	12.48	66.6	11	99	1	1	1	0	-190.166	-1	694.722	K57k	TMT18	55	(K)	IYkMMQGGVGIPTIR	(W)
I3L0A0_K354k_1_1_354_354	0.945749	0.519683	0.44817	0.577652	0.109287	0.729877	0.0540933	0.313057	0.777523	0.186261	0.0540933	0.313057	0.292115	1.44768	0.46215	0.15362	0.6476	0.67275	0.33031	0.42259	0.44048	0.75004	1.01202	I3L0A0	PEDS1	I3L0A0_K354k_1_1_354_354_PEDS1	I3L0A0	PEDS1-UBE2V1	1	1	6.41	6.41	6.41	62.9	7	6.413	2	1	1	0	-190.165	-0.2	612.001	K354k	TMT18	350	(R)	LMMSkENMK	(L)
I3L0A0_K42k_1_1_42_42	0.558822	0.788675	0.02017	-0.0653483	0.897703	0.230667	0.26876	0.0977233	0.12656	0.58794	0.26876	0.0977233	1.70225	0.564753	-0.24885	0.06862	-0.1624	0.04575	0.18031	0.23759	-0.09652	-0.08996	0.13702	I3L0A0	PEDS1	I3L0A0_K42k_1_1_42_42_PEDS1	I3L0A0	PEDS1-UBE2V1	1	1	17.7	17.7	13.31	88.2	10	99	1	1	1	0	-190.164	0.1	541.644	K42k	TMT18	33	(R)	ELAALYSPGkR	(L)
J3KN16_K485k_1_1_485_485	0.997016	0.808513	-0.193925	-0.14982	0.00518985	0.204473	0.00259	0.0908	0.988121	0.624493	0.00259	0.0908	0.0153531	0.509284	-0.35253	-0.18192	-0.05121	-0.40096	-0.14097	-0.03596	0.07933	-0.11037	-0.28222	J3KN16	ECPAS	J3KN16_K485k_1_1_485_485_ECPAS	Q5VYK3	ECPAS	1	1	14.87	14.87	14.87	79.4	10	2.856	2	1	1	0	-190.162	0.9	657.071	K485k	TMT18	477	(K)	VYLGDIPLkTK	(E)
J3KN16_K487k_1_1_487_487	0.95708	0.802002	-0.295092	-0.199153	0.0861145	0.212215	-0.0530767	0.1388	0.820135	0.613458	-0.0530767	0.1388	-0.234855	0.525843	0.15147	-0.42192	-0.53521	-0.60496	-0.16797	-0.19196	-0.44467	-0.23637	0.29178	J3KN16	ECPAS	J3KN16_K487k_1_1_487_487_ECPAS	Q5VYK3	ECPAS	1	1	9.66	9.66	9.66	51.8	8	9.664	3	1	1	0	-190.162	0.8	585.618	K487k	TMT18	486	(K)	TkEGAVLKPELK	(R)
J3KN16_K866k_1_1_866_866	0.774739	0.92025	-0.630592	-0.48082	0.406191	0.0789854	-0.248743	0.0508	0.392472	0.833709	-0.248743	0.0508	-0.903106	0.21701	-0.86553	-0.05392	-0.59921	-0.30196	-1.12897	-0.83396	-0.55967	-0.51437	-0.29222	J3KN16	ECPAS	J3KN16_K866k_1_1_866_866_ECPAS	Q5VYK3	ECPAS	1	1	12.81	7.73	10.09	72.5	8	12.766	2	1	1	0	-190.167	-1.3	630.032	K866k	TMT18	863	(K)	FVDkTEWIK	(S)
J3KNW5_K133k_1_1_133_133	0.466703	0.544841	-0.160355	-0.0697817	1.16492	0.660198	-0.42791	-0.246763	0.0684042	0.218677	-0.42791	-0.246763	-2.10023	-1.33644	0.00716	-0.04296	0.1966	-0.71134	-0.39679	-0.0148	0.02277	-0.16607	-0.43619	J3KNW5	CLUAP1	J3KNW5_K133k_1_1_133_133_CLUAP1	J3KNW5	CLUAP1	1	1	5.26	5.26	5.26	53.7	7	5.258	2	1	1	0	-190.17	-3.1	643.713	K133k	TMT18	128	(K)	FDLGSkIADLK	(A)
J3KNW5_K138k_1_1_138_138	0.994666	0.825825	-0.487188	-0.638615	0.0109307	0.186691	-0.00891	-0.311763	0.975145	0.650592	-0.00891	-0.311763	-0.0321286	-0.470709	-0.88284	-0.54596	-0.0194	-0.20034	-0.32079	-0.9538	0.09677	0.05493	-2.53519	J3KNW5	CLUAP1	J3KNW5_K138k_1_1_138_138_CLUAP1	J3KNW5	CLUAP1	1	2	11.73	11.73	11.73	64.2	7	99	1	1	1	0	-190.163	1.2	425.929	K138k	TMT18	134	(K)	IADLkAAR	(Q)
J3KNY7_K246k_1_1_246_246	0.835725	0.500859	0.263067	-0.108133	0.299345	0.8073	-0.132413	-0.874813	0.501943	0.155848	-0.132413	-0.874813	-0.702606	-1.56891	0.53314	0.28125	0.17343	0.45365	-0.06418	0.20111	-0.00455	0.38937	-2.02144	J3KNY7	KLHL28	J3KNY7_K246k_1_1_246_246_KLHL28	J3KNY7	KLHL28	1	1	16.88	16.88	12.51	82.8	9	99	1	1	1	0	-190.159	3.1	569.03	K246k	TMT18	240	(R)	LPLLSVkFLTR	(L)
J3KNY7_K426k_1_1_426_426	0.870328	0.76437	-0.5431	-0.324967	0.241229	0.263958	-0.21608	0.220187	0.573814	0.544556	-0.21608	0.220187	-0.585976	0.633146	-0.58886	-0.93375	0.21743	-0.56735	-0.09418	-1.29189	-0.77055	0.01537	0.11056	J3KNY7	KLHL28	J3KNY7_K426k_1_1_426_426_KLHL28	J3KNY7	KLHL28	1	1	5.39	5.39	5.39	41.5	6	99	1	1	1	0	-190.169	-2.4	612.002	K426k	TMT18	426	(R)	kWQPVAPMTTTR	(S)
J3KNZ9_K528k_1_1_528_528	0.877052	0.695138	0.219093	0.0595283	0.229693	0.359039	0.0841467	-0.234983	0.58926	0.437483	0.0841467	-0.234983	0.562044	-0.817792	0.1288	0.17041	0.23185	0.40328	0.13096	0.24926	-0.70789	0.07623	0.45777	J3KNZ9	FBRS	J3KNZ9_K528k_1_1_528_528_FBRS	J3KNZ9	FBRS	1	1	10.8	10.8	10.8	58.5	8	99	1	1	1	0	-190.165	-0.5	539.291	K528k	TMT18	525	(K)	YPGkMEGLFR	(H)
J3KNZ9_K630k_1_1_630_630	0.697707	0.789745	0.22226	0.298028	0.55733	0.22901	-0.308187	-0.15665	0.277121	0.590188	-0.308187	-0.15665	-1.16495	-0.561289	-0.0642	0.32141	0.87185	-0.17072	-0.02904	0.40426	-0.15789	0.40723	0.40977	J3KNZ9	FBRS	J3KNZ9_K630k_1_1_630_630_FBRS	J3KNZ9	FBRS	1	2	12.5	12.5	12.5	70.6	7	99	1	1	1	0	-190.16	3.1	498.267	K630k	TMT18	626	(K)	GDSHkLDFR	(N)
J3KPT4_K116k_1_1_116_116	0.534883	0.933021	-0.0891867	-0.30016	0.960112	0.066824	0.360007	-0.06194	0.10962	0.857385	0.360007	-0.06194	1.79631	-0.185676	-0.35781	0.05421	-0.50397	0.30663	-0.12066	0.08648	0.1503	-0.05401	-1.08968	J3KPT4	TRABD	J3KPT4_K116k_1_1_116_116_TRABD	J3KPT4	TRABD	1	1	13.73	13.73	13.73	65.1	11	99	1	1	1	0	-190.167	-1.4	647.686	K116k	TMT18	112	(R)	VSMLkMDESTLLR	(E)
J3KPT4_K176k_1_1_176_176	0.369794	0.536319	-2.17052	-1.93566	1.48111	0.67929	-1.43333	-0.963607	0.0330288	0.209272	-1.43333	-0.963607	-2.56424	-1.36715	-2.06581	-0.74379	-1.55197	-1.72637	-2.89066	-4.04452	-1.7787	-1.30301	-4.17068	J3KPT4	TRABD	J3KPT4_K176k_1_1_176_176_TRABD	J3KPT4	TRABD	1	1	7.83	7.11	5.81	60.4	7	5.809	2	1	1	0	-190.165	-0.5	544.646	K176k	TMT18	173	(R)	EAFkEASK	(V)
J3KPT4_K180k_1_1_180_180	0.254302	0.705553	-0.826853	-0.399993	1.96363	0.345784	-0.615993	0.237727	0.0108735	0.451041	-0.615993	0.237727	-3.28528	0.792874	-0.28181	-0.45079	-0.82397	-0.97737	-1.27166	-1.15552	-0.9267	-0.05701	0.14032	J3KPT4	TRABD	J3KPT4_K180k_1_1_180_180_TRABD	J3KPT4	TRABD	1	1	13.27	13.27	13.27	72.3	7	13.271	2	1	1	0	-190.167	-1.3	596.67	K180k	TMT18	177	(K)	EASkVPFCK	(F)
J3KPT4_K209k_1_1_209_209	0.583466	0.975495	0.206313	0.0370067	0.836911	0.0256859	0.321673	-0.01694	0.145576	0.942571	0.321673	-0.01694	1.60968	-0.0743655	-0.24681	0.38621	-0.00297	0.43163	0.18334	0.48648	0.3363	-0.08701	-0.16368	J3KPT4	TRABD	J3KPT4_K209k_1_1_209_209_TRABD	J3KPT4	TRABD	1	1	18.57	18.57	18.57	83.4	11	99	1	1	1	0	-190.163	0.5	603.355	K209k	TMT18	200	(R)	AIAALSFWQkVR	(L)
J3KPT4_K234k_1_1_234_234	0.600602	0.504269	0.165813	0.17184	0.791837	0.794761	-0.317327	-0.305273	0.161497	0.160413	-0.317327	-0.305273	-1.54031	-1.54942	0.29719	0.33521	0.34103	-0.32437	-0.07266	0.41848	0.2163	-0.33901	0.18032	J3KPT4	TRABD	J3KPT4_K234k_1_1_234_234_TRABD	J3KPT4	TRABD	1	2	24.12	24.12	24.12	79.5	15	99	1	1	1	0	-190.166	-0.6	662.068	K234k	Hydrogen	233	(K)	QkDLLEQMMAEMIGEFPDLHR	(T)
J3KPT4_K88k_1_1_88_88	0.555437	0.600401	-0.45202	-0.465327	0.906603	0.521458	0.27234	0.245727	0.123993	0.300983	0.27234	0.245727	1.71572	1.10683	-0.48081	-0.51879	-0.76497	-0.32437	-0.43166	-0.19152	-0.4967	-0.60801	0.07732	J3KPT4	TRABD	J3KPT4_K88k_1_1_88_88_TRABD	J3KPT4	TRABD	1	2	25.33	25.33	25.33	92.4	14	99	1	1	1	0	-190.165	-0.6	525.526	K88k	TMT18	75	(R)	VYVVGTAHFSDDSkR	(D)
J3KPT4_K93k_1_1_93_93	0.583466	0.543693	-1.60802	-1.67549	0.836095	0.664129	-0.676327	-0.811273	0.14585	0.216706	-0.676327	-0.811273	-1.60843	-1.34277	-1.45081	-1.23179	-1.12697	-1.21737	-3.04266	-1.57852	-1.2867	-1.24301	-3.71368	J3KPT4	TRABD	J3KPT4_K93k_1_1_93_93_TRABD	J3KPT4	TRABD	1	2	9.98	5.51	9.98	72.1	6	99	1	1	1	0	-190.165	-0.3	624.883	K93k	TMT18	90	(R)	DVVkTIR	(E)
J3KQ26_K148k_1_1_148_148	0.862726	0.906922	-0.04943	-0.0841233	0.252686	0.0937907	0.162147	0.09276	0.558874	0.805767	0.162147	0.09276	0.609475	0.254302	0.3599	-0.10597	-0.64544	0.08784	-0.24217	0.24926	-0.41927	-0.38756	0.6936	J3KQ26	ARMC5	J3KQ26_K148k_1_1_148_148_ARMC5	J3KQ26	ARMC5	1	2	11.38	11.38	11.38	57.2	9	99	1	1	1	0	-190.165	-0.3	368.218	K148k	TMT18	146	(R)	HIkAAGGIER	(F)
J3KQL8_K305k_1_1_305_305	0.443043	0.522319	0.268893	0.228545	1.2507	0.720773	0.31388	0.233183	0.0561435	0.190207	0.31388	0.233183	2.22627	1.43327	0.14169	0.07988	0.11429	0.47242	0.34512	0.45996	0.19086	0.34968	0.49487	J3KQL8	APOL2	J3KQL8_K305k_1_1_305_305_APOL2	J3KQL8	APOL2	1	2	18.17	18.17	18.17	82.3	13	6.058	2	1	1	0	-190.166	-0.8	743.083	K305k	TMT18	295	(R)	NLDQSGTNVAkVMK	(E)
J3KQL8_K308k_1_1_308_308	0.91836	0.551696	0.55506	0.388212	0.161522	0.629477	0.0982133	-0.235483	0.689411	0.234705	0.0982133	-0.235483	0.41426	-1.28662	0.76869	0.39788	0.35129	0.36342	0.36212	1.08696	0.26486	0.38868	0.15787	J3KQL8	APOL2	J3KQL8_K308k_1_1_308_308_APOL2	J3KQL8	APOL2	1	2	27.47	27.47	27.47	94.1	19	99	1	1	1	0	-190.148	4.5	914.236	K308k	TMT18	306	(K)	VMkEFVGGNTPNVLTLVDNWYQVTQGIGR	(N)
J3KQL8_K415k_1_1_415_415	0.934393	0.413215	0.0787267	0.420045	0.130915	2.06002	0.0702133	0.75285	0.73975	0.00870914	0.0702133	0.75285	0.343773	3.46385	0.21669	-0.10412	0.01829	0.05742	0.47412	-0.19004	0.39886	1.04168	0.94887	J3KQL8	APOL2	J3KQL8_K415k_1_1_415_415_APOL2	J3KQL8	APOL2	1	1	14.86	14.86	14.86	66	11	14.864	2	1	1	0	-190.167	-1.1	591.581	K415k	TMT18	409	(K)	HLLEGAkSESAEELK	(K)
J3KQL8_K438k_1_1_438_438	0.843511	0.519683	0.45956	0.0218783	0.284617	0.729639	0.168547	-0.706817	0.519258	0.186364	0.168547	-0.706817	0.673629	-1.4473	0.71069	0.02088	0.39429	0.10942	0.68812	0.83396	0.16786	0.40468	-1.56713	J3KQL8	APOL2	J3KQL8_K438k_1_1_438_438_APOL2	J3KQL8	APOL2	1	1	18.75	18.75	18.75	86.1	13	99	1	1	1	0	-190.167	-1	608.324	K438k	TMT18	433	(K)	LNFLTkIHEMLQPGQDQ	(-)
J3KQN4_K74k_1_1_74_74	0.245272	0.452822	0.0581283	-0.0782867	2.03496	1.04002	0.750317	0.477487	0.00922656	0.0911969	0.750317	0.477487	3.39484	1.92316	-0.5757	-0.14766	-0.22773	0.74871	0.51203	0.03912	0.2395	0.54007	-0.2982	J3KQN4	RPL36A	J3KQN4_K74k_1_1_74_74_RPL36A	Q969Q0	RPL36A	1	2	14.48	11.16	14.48	86.4	8	99	1	1	1	0	-190.164	-0.1	485.934	K74k	TMT18	67	(K)	DSLYAQGkR	(R)
J3KR25_K145k_1_1_145_145	0.99916	0.661465	0.346352	0.431062	0.000742214	0.409945	-0.000363333	0.169057	0.998292	0.389094	-0.000363333	0.169057	-0.00220685	0.911395	0.09981	0.51579	0.424	0.33364	0.39744	0.30743	0.62025	0.58598	0.34054	J3KR25	TRIB3	J3KR25_K145k_1_1_145_145_TRIB3	J3KR25	TRIB3	1	1	8.45	8.45	8.45	52.9	8	99	1	1	1	0	-190.165	-0.3	368.975	K145k	TMT18	141	(R)	LPPHkHVAR	(P)
J3KTH2_K755k_1_1_755_755	0.817839	0.467143	-0.393137	-0.773	0.333731	0.936447	0.208293	-0.551433	0.463734	0.115759	0.208293	-0.551433	0.768889	-1.76696	-0.30236	-0.08803	-1.10146	-0.48385	-0.32582	-0.0573	-0.66647	-1.019	-1.46068	J3KTH2	TAF4B	J3KTH2_K755k_1_1_755_755_TAF4B	J3KTH2	TAF4B	1	1	6.85	6.85	5.09	60.4	6	5.088	2	1	1	0	-190.154	6.6	542.672	K755k	TMT18	751	(R)	EMLLkAAK	(S)
J3QR07_K374k_1_1_374_374	0.881481	0.983539	0.31079	0.370175	0.22287	0.0155832	-0.126773	-0.00800333	0.598591	0.964755	-0.126773	-0.00800333	-0.547754	-0.0456103	0.21985	0.34127	0.56141	-0.17119	0.23388	0.67952	0.49897	0.21954	0.38001	J3QR07	YTHDC1	J3QR07_K374k_1_1_374_374_YTHDC1	J3QR07	YTHDC1	1	1	10.8	10.8	10.8	51.7	9	10.798	2	1	1	0	-190.164	0.1	717.752	K374k	TMT18	373	(K)	AkGVWSTLPVNEK	(K)
K7EIJ1_K206k_1_1_206_206	0.380186	0.637599	-1.05004	-0.835418	1.44946	0.448488	-0.72155	-0.292297	0.0355255	0.356051	-0.72155	-0.292297	-2.51775	-0.980294	-0.93299	-0.5564	-0.57842	-0.85355	-1.3617	-2.01721	-1.63584	-0.8208	-0.48806	K7EIJ1	ELAC1	K7EIJ1_K206k_1_1_206_206_ELAC1	Q9H777	ELAC1	1	1	5.73	5.73	5.73	47.2	5	5.727	3	1	1	0	-190.163	0.5	564.357	K206k	TMT18	200	(K)	LNAQKLkDLGK	(C)
K7ELL7_K149k_1_1_149_149	0.40423	0.684483	0.253137	0.201933	1.36323	0.37509	0.414853	0.312447	0.0433286	0.421609	0.414853	0.312447	2.39125	0.847652	0.18634	-0.22622	0.17701	0.57431	0.45791	0.34947	-0.45079	0.40921	1.11605	K7ELL7	PRKCSH	K7ELL7_K149k_1_1_149_149_PRKCSH	K7ELL7	PRKCSH	1	1	11.75	8.3	6.32	74.2	7	2	2	1	1	0	-190.164	0.1	589.694	K149k	TMT18	143	(K)	ILIEDWkK	(A)
K7ERG9_K130k_1_1_130_130	0.720003	0.492784	0.158392	0.0834183	0.510334	0.838324	-0.18063	-0.330577	0.308792	0.145103	-0.18063	-0.330577	-1.08569	-1.6169	0.23492	0.21829	0.29291	0.03694	-0.14249	0.30978	-0.11979	0.27198	-0.3978	K7ERG9	CFD	K7ERG9_K130k_1_1_130_130_CFD	K7ERG9	CFD	1	1	26.46	26.46	26.46	86.6	20	99	1	1	1	0	-190.161	0.8	773.822	K130k	TMT18	107	(R)	AVPHPDSQPDTIDHDLLLLQLSEkATLGPAVR	(P)
L0R6Q1_K18k_1_1_18_18	0.714321	0.979287	0.375723	0.292048	0.521267	0.0214205	0.1783	0.01095	0.301115	0.951874	0.1783	0.01095	1.10429	0.0622997	0.42394	0.18029	0.25549	0.35908	0.37765	0.65789	0.36363	0.44168	0.08726	L0R6Q1	SLC35A4	L0R6Q1_K18k_1_1_18_18_SLC35A4	L0R6Q1	SLC35A4	1	3	18.16	18.16	13	84.7	12	99	1	1	1	0	-190.151	6.2	698.398	K18k	TMT18	13	(K)	DLAFLkNQLESLQR	(R)
M0QXB4_K288k_1_1_288_288	0.853959	0.651168	0.554713	0.53824	0.268074	0.426049	-0.111807	-0.144753	0.539419	0.374931	-0.111807	-0.144753	-0.640627	-0.940374	0.60091	0.64454	0.5864	0.27699	0.42942	0.79002	0.48093	0.53948	0.37718	M0QXB4	COPE	M0QXB4_K288k_1_1_288_288_COPE	O14579	COPE	1	4	29.74	29.74	29.74	87.2	17	99	1	1	1	0	-190.141	6.8	849.468	K288k	TMT18	269	(K)	DSGYPETLVNLIVLSQHLGkPPEVTNR	(Y)
M0QXB4_K316k_1_1_316_316	0.783615	0.774943	-0.00995333	-0.0114267	0.392399	0.248627	0.161527	0.15858	0.405136	0.564122	0.161527	0.15858	0.878072	0.601926	-0.35909	0.16254	-0.0756	-0.10201	0.13942	0.17502	0.43993	0.20748	-0.44382	M0QXB4	COPE	M0QXB4_K316k_1_1_316_316_COPE	O14579	COPE	1	2	13.83	13.83	13.83	69.6	9	99	1	1	1	0	-190.165	-0.4	611.629	K316k	TMT18	312	(K)	EYQAkENDFDR	(L)
M0QXB4_K74k_1_1_74_74	0.480341	0.761295	-0.672953	-0.526093	1.11732	0.267701	-0.539807	-0.246087	0.0763269	0.539883	-0.539807	-0.246087	-2.03007	-0.6407	-0.36409	-0.27046	-0.5746	-0.90901	-1.49858	-0.42098	-0.42907	-1.58352	0.06518	M0QXB4	COPE	M0QXB4_K74k_1_1_74_74_COPE	O14579	COPE	1	2	24.22	16.87	22.34	85.2	14	12.936	2	1	1	0	-190.168	-1.4	752.186	K74k	TMT18	65	(R)	KFGVVLDEIkPSSAPELQAVR	(M)
M0QYZ2_K34k_1_1_34_34	0.971268	0.930767	-0.902925	-0.94314	0.0560541	0.0687305	0.03695	-0.04348	0.878913	0.85363	0.03695	-0.04348	0.157217	-0.190632	-1.28785	-0.64627	-0.83008	-0.58339	-1.24494	-0.82502	-0.784	-0.85153	-1.25911	M0QYZ2	AP2S1	M0QYZ2_K34k_1_1_34_34_AP2S1	M0QYZ2	AP2S1	1	1	21.53	21.53	21.53	83.5	12	21.533	2	1	1	0	-190.162	0.9	804.412	K34k	TMT18	32	(R)	LAkWYMQFDDDEK	(Q)
M0QYZ2_K61k_1_1_61_61	0.891847	0.903945	-0.967258	-0.904807	0.20445	0.097428	-0.20505	-0.0801467	0.624526	0.799046	-0.20505	-0.0801467	-0.508651	-0.263328	-1.16485	-0.68827	-0.74108	-0.82739	-0.31794	-2.06402	-0.743	-1.60853	-0.48311	M0QYZ2	AP2S1	M0QYZ2_K61k_1_1_61_61_AP2S1	M0QYZ2	AP2S1	1	3	19.99	19.99	19.99	79	10	99	1	1	1	0	-190.166	-0.9	594.646	K61k	TMT18	59	(R)	DAkHTNFVEFR	(N)
M0QZ12_K174k_1_1_174_174	0.651766	0.865427	0.0695983	0.202825	0.664762	0.141888	-0.204257	0.0621967	0.216391	0.721293	-0.204257	0.0621967	-1.34045	0.369759	0.05388	0.17671	0.28459	0.09718	-0.08037	-0.1144	0.06442	0.31739	0.31996	M0QZ12	GRAMD1A	M0QZ12_K174k_1_1_174_174_GRAMD1A	M0QZ12	GRAMD1A	1	1	12.99	12.99	12.99	59.3	11	99	1	1	1	0	-190.158	2.8	775.39	K174k	TMT18	162	(K)	MQSWYSMLSPTYkQR	(N)
M0QZ12_K600k_1_1_600_600	0.876226	0.79318	0.290765	0.297158	0.230735	0.223226	-0.107923	-0.0951367	0.587847	0.5981	-0.107923	-0.0951367	-0.564218	-0.549153	0.52688	0.30271	0.20459	0.16718	-0.00537	0.5486	0.33342	0.31939	0.09596	M0QZ12	GRAMD1A	M0QZ12_K600k_1_1_600_600_GRAMD1A	M0QZ12	GRAMD1A	1	1	28.48	28.48	28.48	90.3	19	99	1	1	1	0	-190.171	-2.2	576.493	K600k	TMT18	596	(K)	SLIEkNSWSGIEDYFHHLER	(E)
M0QZ12_K622k_1_1_622_622	0.993209	0.540931	0.054265	0.213492	0.0146943	0.670957	-0.0102567	0.308197	0.966731	0.213326	-0.0102567	0.308197	-0.0430117	1.35376	0.13988	0.03471	0.00359	0.36718	0.27763	-0.4974	-0.09958	0.52839	0.67396	M0QZ12	GRAMD1A	M0QZ12_K622k_1_1_622_622_GRAMD1A	M0QZ12	GRAMD1A	1	1	7.63	7.63	7.63	53	10	7.629	2	1	1	0	-190.167	-1.6	628.361	K622k	TMT18	620	(K)	AEkLSLEEGGK	(D)
M0R2B7_K1065k_1_1_1065_1065	0.889743	0.645952	-0.554188	-0.46445	0.208877	0.435257	0.127757	0.307233	0.618191	0.367065	0.127757	0.307233	0.518122	0.956818	-0.9324	-0.62625	-0.29555	-0.77637	-0.0435	-0.65106	-0.69427	-0.63455	0.39632	M0R2B7	POLD1	M0R2B7_K1065k_1_1_1065_1065_POLD1	M0R2B7	POLD1	1	1	25.2	25.2	25.2	86.1	15	99	1	1	1	0	-190.163	0.6	648.837	K1065k	TMT18	1059	(R)	ESELYQkEVSHLNALEER	(F)
M0R2B7_K373k_1_1_373_373	0.956432	0.544231	-0.012355	-0.107283	0.087682	0.661606	-0.0412433	-0.2311	0.81718	0.217969	-0.0412433	-0.2311	-0.238796	-1.33871	0.1506	-0.00525	-0.12055	-0.15937	-0.1595	0.21994	-0.29527	-0.04055	-0.33268	M0R2B7	POLD1	M0R2B7_K373k_1_1_373_373_POLD1	M0R2B7	POLD1	1	1	26.24	26.24	26.24	90.5	16	99	1	1	1	0	-190.161	1.2	920.811	K373k	TMT18	368	(K)	VQSYEkEEDLLQAWSTFIR	(I)
M0R2B7_K414k_1_1_414_414	0.991003	0.846353	0.00181167	-0.0397833	0.019961	0.163535	0.00909	-0.0741	0.955078	0.686223	0.00909	-0.0741	0.0580935	-0.419245	0.1186	-0.20025	0.07345	0.07763	-0.0105	-0.04806	-0.21427	-0.09955	0.08332	M0R2B7	POLD1	M0R2B7_K414k_1_1_414_414_POLD1	M0R2B7	POLD1	1	2	17.9	17.9	17.9	77.4	11	99	1	1	1	0	-190.166	-1.1	675.391	K414k	TMT18	410	(R)	AQTLkVQTFPFLGR	(V)
M0R2B7_K447k_1_1_447_447	0.941269	0.71759	-0.322688	-0.18995	0.1178	0.329032	-0.0592433	0.206233	0.762431	0.468779	-0.0592433	0.206233	-0.312643	0.761032	-0.3054	-0.09725	-0.47655	-0.61137	-0.3535	-0.09206	0.37573	0.00645	-0.64268	M0R2B7	POLD1	M0R2B7_K447k_1_1_447_447_POLD1	M0R2B7	POLD1	1	4	10.22	10.22	10.22	57.7	8	99	1	1	1	0	-190.16	3.1	503.952	K447k	TMT18	445	(R)	DTkVVSMVGR	(V)
M0R2B7_K514k_1_1_514_514	0.63613	0.833328	-0.112688	-0.30495	0.704597	0.177385	0.239423	-0.1451	0.197425	0.664684	0.239423	-0.1451	1.40388	-0.450199	-0.0814	-0.26025	-0.35555	-0.01737	0.2245	-0.18606	0.20773	-0.21655	-1.12368	M0R2B7	POLD1	M0R2B7_K514k_1_1_514_514_POLD1	M0R2B7	POLD1	1	1	20.48	20.48	20.48	85.3	12	99	1	1	1	0	-190.162	1.1	705.066	K514k	TMT18	508	(R)	LAVYCLkDAYLPLR	(L)
M0R2B7_K574k_1_1_574_574	0.454344	0.429714	-0.469022	-0.418117	1.2101	1.35642	-0.472577	-0.370767	0.0616446	0.0440132	-0.472577	-0.370767	-2.16667	-2.39398	-0.2294	-0.17725	-0.29155	-0.88837	-0.2315	-0.99606	-0.52427	-0.60555	-0.68068	M0R2B7	POLD1	M0R2B7_K574k_1_1_574_574_POLD1	M0R2B7	POLD1	1	1	16.6	14.12	16.6	71.4	14	8.656	2	1	1	0	-190.15	3.5	785.22	K574k	TMT18	562	(R)	QAMHEGLLMPVVkSEGGEDYTGATVIEPLK	(G)
M0R2B7_K679k_1_1_679_679	0.469583	0.479601	-0.00518833	-0.299283	1.14963	0.896105	-0.369577	-0.957767	0.0708547	0.127027	-0.369577	-0.957767	-2.07772	-1.70555	0.3686	0.27375	-0.10355	-0.25537	-0.2665	-0.04806	0.36673	-0.52155	-2.17968	M0R2B7	POLD1	M0R2B7_K679k_1_1_679_679_POLD1	M0R2B7	POLD1	1	2	16.92	16.92	16.92	79.4	13	99	1	1	1	0	-190.16	2.2	695.092	K679k	TMT18	679	(R)	kGLLPQILENLLSAR	(K)
M0R2B7_K758k_1_1_758_758	0.387564	0.629776	-1.00686	-1.85112	1.42611	0.460726	0.603757	-1.08477	0.0374882	0.346158	0.603757	-1.08477	2.48347	-1.00185	-1.6244	-1.35725	-0.94455	-0.62837	-0.3925	-1.09406	-1.47127	-0.39555	-5.31368	M0R2B7	POLD1	M0R2B7_K758k_1_1_758_758_POLD1	M0R2B7	POLD1	1	1	4.83	4.83	4.83	48.1	5	4.832	2	1	1	0	-190.164	-0.1	552.338	K758k	TMT18	757	(K)	TkQLVESK	(Y)
M0R2B7_K822k_1_1_822_822	0.923156	0.515002	0.279312	0.171717	0.152034	0.754908	-0.0632433	-0.278433	0.704638	0.17583	-0.0632433	-0.278433	-0.392715	-1.48712	0.2986	0.38075	0.25345	0.11163	0.1585	0.47294	0.31173	0.00345	-0.21768	M0R2B7	POLD1	M0R2B7_K822k_1_1_822_822_POLD1	M0R2B7	POLD1	1	1	16.22	16.22	16.22	72.2	14	16.216	2	1	1	0	-190.169	-1.8	871.171	K822k	TMT18	818	(R)	LEFEkVYFPYLLISK	(K)
M0R2B7_K853k_1_1_853_853	0.889394	0.893642	-0.428688	-0.325783	0.209671	0.109897	-0.131243	0.0745667	0.617062	0.776431	-0.131243	0.0745667	-0.519816	0.293885	-0.9104	-0.09925	-0.07955	-0.72237	-0.4765	-0.28406	-0.44527	-0.28155	-0.13868	M0R2B7	POLD1	M0R2B7_K853k_1_1_853_853_POLD1	M0R2B7	POLD1	1	1	13.61	13.61	13.61	65.2	9	99	1	1	1	0	-190.166	-1.4	532.943	K853k	TMT18	850	(R)	MDCkGLEAVR	(R)
M0R2B7_K911k_1_1_911_911	0.810492	0.682432	-0.00352167	-0.0196167	0.343162	0.377397	-0.136243	-0.168433	0.453772	0.419376	-0.136243	-0.168433	-0.786756	-0.851916	0.2386	-0.00725	-0.03755	-0.27537	-0.0855	0.14594	0.15273	-0.06955	-0.39468	M0R2B7	POLD1	M0R2B7_K911k_1_1_911_911_POLD1	M0R2B7	POLD1	1	1	21.99	21.99	16.13	90.2	13	99	1	1	1	0	-190.155	4.7	683.077	K911k	TMT18	902	(R)	IDISQLVITkELTR	(A)
M0R2B7_K923k_1_1_923_923	0.773913	0.585228	-0.913022	-1.39328	0.409792	0.549322	0.197423	-0.7631	0.389231	0.282278	0.197423	-0.7631	0.909606	-1.15398	-1.2284	-0.57425	-1.23255	-0.63237	-0.8475	-0.96306	-0.79227	-1.00655	-3.52568	M0R2B7	POLD1	M0R2B7_K923k_1_1_923_923_POLD1	M0R2B7	POLD1	1	1	24.55	24.55	24.55	87.2	16	99	1	1	1	0	-190.166	-0.8	559.292	K923k	TMT18	916	(R)	AASDYAGkQAHVELAER	(M)
M0R2Z9_K319k_1_1_319_319	0.907185	0.741129	0.157003	0.147827	0.182904	0.297222	-0.11552	-0.133873	0.65629	0.504404	-0.11552	-0.133873	-0.461879	-0.699399	0.49075	0.06992	0.08362	-0.35539	0.55806	0.09506	-0.09983	0.2219	0.1206	M0R2Z9	SUGP2	M0R2Z9_K319k_1_1_319_319_SUGP2	M0R2Z9	SUGP2	1	1	18.16	18.16	14.48	84	10	99	1	1	1	0	-190.159	3.3	557.35	K319k	TMT18	312	(K)	IPLGLDLkNLR	(L)
O00116_K107k_1_1_107_107	0.953836	0.548502	0.430638	0.57534	0.0940611	0.644605	0.0434633	0.332867	0.805265	0.226671	0.0434633	0.332867	0.254729	1.31121	0.32663	0.21249	0.6876	0.48076	0.44174	0.43461	0.25722	0.87864	1.08946	O00116	AGPS	O00116_K107k_1_1_107_107_AGPS	O00116	AGPS	1	1	7.61	2.8	3.84	62.4	4	7.607	2	1	1	0	-190.166	-1.2	506.981	K107k	TMT18	103	(K)	FIFNkK	(G)
O00116_K116k_1_1_116_116	0.643004	0.968423	-0.265528	-0.171993	0.68921	0.0330528	-0.204203	-0.0171333	0.204546	0.926717	-0.204203	-0.0171333	-1.37947	-0.0949571	-0.11637	-0.08151	-0.2924	-0.43824	-0.37426	-0.29039	-0.42878	-0.02336	-0.08954	O00116	AGPS	O00116_K116k_1_1_116_116_AGPS	O00116	AGPS	1	1	5.55	5.55	5.55	52.7	6	99	1	1	1	0	-190.164	-0.1	473.946	K116k	TMT18	109	(K)	GQIELTGkR	(Y)
O00116_K490k_1_1_490_490	0.667674	0.812172	0.236805	0.175007	0.634059	0.20127	0.20713	0.0835333	0.232242	0.629116	0.20713	0.0835333	1.291	0.502393	-0.04337	0.13949	0.3036	0.23676	0.33374	0.45061	0.25122	0.20464	0.19446	O00116	AGPS	O00116_K490k_1_1_490_490_AGPS	O00116	AGPS	1	1	22.32	22.32	22.32	85.2	17	99	1	1	1	0	-190.158	2.4	866.781	K490k	TMT18	483	(K)	QVYDIAAkFGGLAAGEDNGQR	(G)
O00148_K137k_1_1_137_137	0.862536	0.450435	-0.0960517	0.0536083	0.252928	1.05668	0.09381	0.39313	0.558563	0.0877647	0.09381	0.39313	0.609967	1.94813	-0.00381	-0.23096	-0.1941	0.08718	-0.10867	-0.12595	-0.06168	0.2626	0.5496	O00148	DDX39A	O00148_K137k_1_1_137_137_DDX39A	O00148	DDX39A	1	1	10.55	10.55	10.55	61.1	6	10.55	2	1	1	0	-190.162	0.9	603.68	K137k	TMT18	135	(R)	FSkYMPSVK	(V)
O00154_K168k_1_1_168_168	0.944093	0.43085	0.474513	0.267997	0.113596	1.27659	0.0451667	-0.367867	0.769847	0.0528942	0.0451667	-0.367867	0.302538	-2.27552	0.57902	0.38802	0.38875	0.40021	0.50801	0.58307	0.05501	0.19532	0.00186	O00154	ACOT7	O00154_K168k_1_1_168_168_ACOT7	O00154-4	ACOT7	1	2	18.71	18.71	18.71	81.7	12	6.788	2	1	1	0	-190.162	1	618.115	K168k	TMT18	158	(K)	ATLWYVPLSLkNVDK	(V)
O00154_K198k_1_1_198_198	0.974831	0.416062	-0.04132	0.201497	0.0499813	1.64281	0.0301667	0.5158	0.891289	0.0227609	0.0301667	0.5158	0.141021	2.82161	-0.17798	-0.06998	0.07875	0.10521	0.27401	-0.45793	0.49001	0.22532	0.66286	O00154	ACOT7	O00154_K198k_1_1_198_198_ACOT7	O00154-4	ACOT7	1	1	10.28	8.11	10.28	70.2	7	99	1	1	1	0	-190.165	-0.6	485.602	K198k	TMT18	194	(R)	YEAQkLER	(M)
O00159_K404k_1_1_404_404	0.865208	0.772876	0.266515	0.290307	0.248344	0.251275	0.0924167	0.14	0.564489	0.560693	0.0924167	0.14	0.600601	0.607351	0.25405	0.17166	0.23521	0.34448	0.13436	0.45933	-0.0951	0.43181	0.74421	O00159	MYO1C	O00159_K404k_1_1_404_404_MYO1C	O00159-3	MYO1C	1	1	5.94	5.94	5.94	54.1	9	99	1	1	1	0	-190.161	2	627.334	K404k	TMT18	400	(R)	SLASkDVESPSWR	(S)
O00160_K129k_1_1_129_129	0.98566	0.741129	-0.0702733	-0.122508	0.0307452	0.29727	-0.01576	-0.12023	0.931654	0.504347	-0.01576	-0.12023	-0.0884594	-0.699494	-0.08069	-0.1391	0.03261	-0.3302	-0.10334	0.19908	-0.2811	-0.29882	0.03205	O00160	MYO1F	O00160_K129k_1_1_129_129_MYO1F	O00160	MYO1F	1	1	13.95	13.95	13.95	72.3	11	13.954	2	1	1	0	-190.152	5.3	771.096	K129k	TMT18	122	(K)	YIMGYISkVSGGGEK	(V)
O00160_K136k_1_1_136_136	0.889263	0.522319	-0.453107	-0.549008	0.210259	0.720951	-0.10476	-0.296563	0.616228	0.190129	-0.10476	-0.296563	-0.521068	-1.43355	-0.33069	-0.4021	-0.46939	-0.3822	-0.22834	-0.90592	-0.6341	-1.06482	-0.39295	O00160	MYO1F	O00160_K136k_1_1_136_136_MYO1F	O00160	MYO1F	1	2	20.21	20.21	20.21	75.5	10	8.529	2	1	1	0	-190.165	-0.2	487.537	K136k	TMT18	130	(K)	VSGGGEkVQHVK	(D)
O00160_K141k_1_1_141_141	0.575706	0.454302	-0.668607	-1.02184	0.854717	1.02437	-0.241093	-0.947563	0.139728	0.0945436	-0.241093	-0.947563	-1.63691	-1.89966	-0.58669	-0.4511	-0.60639	-0.8442	-0.84834	-0.67492	-0.8571	-0.80182	-2.82795	O00160	MYO1F	O00160_K141k_1_1_141_141_MYO1F	O00160	MYO1F	1	2	27.44	27.44	26.65	90.4	17	26.648	2	1	1	0	-190.166	-0.6	789.956	K141k	TMT18	137	(K)	VQHVkDIILQSNPLLEAFGNAK	(T)
O00160_K158k_1_1_158_158	0.944093	0.695138	0.25506	0.216325	0.113253	0.358892	-0.0550933	-0.132563	0.770455	0.437631	-0.0550933	-0.132563	-0.301712	-0.817516	0.39231	0.2919	0.16361	0.0328	0.10966	0.54008	0.2519	0.14518	0.05305	O00160	MYO1F	O00160_K158k_1_1_158_158_MYO1F	O00160	MYO1F	1	2	25.01	25.01	25.01	91.7	16	99	1	1	1	0	-190.164	0	873.159	K158k	TMT18	142	(K)	DIILQSNPLLEAFGNAkTVR	(N)
O00160_K15k_1_1_15_15	0.816723	0.584519	0.22706	0.174158	0.335391	0.551272	-0.109093	-0.214897	0.461964	0.281014	-0.109093	-0.214897	-0.772044	-1.15725	0.29831	0.2049	0.34161	0.1428	0.15766	0.21708	-0.2001	0.08518	0.31505	O00160	MYO1F	O00160_K15k_1_1_15_15_MYO1F	O00160	MYO1F	1	1	27.94	27.94	27.94	78.9	19	99	1	1	1	0	-190.158	1.5	811.023	K15k	TMT18	7	(R)	FHWQSHNVkQSGVDDMVLLPQITEDAIAANLR	(K)
O00160_K170k_1_1_170_170	0.961738	0.54491	-0.462273	-0.302342	0.0746456	0.658875	-0.0450933	0.27477	0.842082	0.219344	-0.0450933	0.27477	-0.205709	1.3343	-0.54669	-0.0661	-0.70639	-0.4362	-0.76334	-0.25492	-0.2431	-0.17782	-0.07395	O00160	MYO1F	O00160_K170k_1_1_170_170_MYO1F	O00160	MYO1F	1	1	13.75	13.75	13.75	66.5	9	99	1	1	1	0	-190.163	0.8	613.996	K170k	TMT18	168	(R)	FGkYFEIQFSR	(G)
O00160_K186k_1_1_186_186	0.890496	0.44916	-0.26244	-0.383008	0.207852	1.09841	-0.0774267	-0.318563	0.619652	0.0797234	-0.0774267	-0.318563	-0.515934	-2.01053	-0.22469	-0.2591	-0.18739	-0.1572	-0.30134	-0.44492	-0.4211	-0.66382	-0.54195	O00160	MYO1F	O00160_K186k_1_1_186_186_MYO1F	O00160	MYO1F	1	2	17.35	12.53	17.35	77.2	12	17.35	2	1	1	0	-190.163	0.4	596.583	K186k	TMT18	179	(R)	GGEPDGGkISNFLLEK	(S)
O00160_K194k_1_1_194_194	0.802683	0.956502	-0.112273	-0.00350833	0.356887	0.0430555	-0.187093	0.0304367	0.439656	0.905617	-0.187093	0.0304367	-0.812533	0.122435	0.03431	-0.2991	0.20861	-0.6132	-0.13134	0.12708	-0.1631	-0.27982	0.47805	O00160	MYO1F	O00160_K194k_1_1_194_194_MYO1F	O00160	MYO1F	1	2	15.82	8.45	10.25	89.5	8	99	1	1	1	0	-190.165	-0.6	542.316	K194k	TMT18	187	(K)	ISNFLLEkSR	(V)
O00160_K320k_1_1_320_320	0.873608	0.48098	-1.09094	-1.41634	0.234734	0.889385	-0.15376	-0.804563	0.582459	0.129007	-0.15376	-0.804563	-0.572538	-1.69529	-0.91669	-0.8681	-1.25739	-0.7102	-1.04734	-1.74592	-0.9151	-1.53382	-3.00695	O00160	MYO1F	O00160_K320k_1_1_320_320_MYO1F	O00160	MYO1F	1	2	10.61	10.61	10.61	63.9	7	99	1	1	1	0	-190.164	0.3	464.943	K320k	TMT18	317	(R)	LQEkLTSR	(K)
O00160_K355k_1_1_355_355	0.945749	0.529509	-0.462773	-0.577675	0.108676	0.698748	-0.0654267	-0.29523	0.778617	0.200102	-0.0654267	-0.29523	-0.290633	-1.39826	-0.39569	-0.4681	-0.42639	-0.3202	-0.99434	-0.17192	-0.4781	-1.13882	-0.55895	O00160	MYO1F	O00160_K355k_1_1_355_355_MYO1F	O00160	MYO1F	1	2	13.8	13.8	13.8	74.3	9	99	1	1	1	0	-190.165	-0.5	499.29	K355k	TMT18	351	(R)	DALAkGLYAR	(L)
O00160_K565k_1_1_565_565	0.994666	0.942604	-0.487607	-0.467008	0.0113716	0.056418	0.00824	0.0494367	0.974156	0.878177	0.00824	0.0494367	0.0334081	0.158328	-0.74069	-0.6651	-0.06939	-0.1722	-0.42134	-0.85692	-1.0831	-0.15382	-0.08995	O00160	MYO1F	O00160_K565k_1_1_565_565_MYO1F	O00160	MYO1F	1	1	14.44	14.44	14.44	68.8	9	99	1	1	1	0	-190.166	-0.8	593.335	K565k	TMT18	565	(K)	kQANDLVATLMR	(C)
O00160_K611k_1_1_611_611	0.86156	0.759334	-0.313273	-0.140675	0.25496	0.270858	-0.126427	0.21877	0.555955	0.535972	-0.126427	0.21877	-0.614107	0.647053	0.10831	-0.2791	-0.57939	-0.2422	-0.54634	-0.34092	-0.1401	-0.62182	0.66805	O00160	MYO1F	O00160_K611k_1_1_611_611_MYO1F	O00160	MYO1F	1	2	20.84	20.84	20.84	74.5	12	99	1	1	1	0	-190.161	1.8	505.035	K611k	TMT18	603	(K)	HQVEYLGLkENIR	(V)
O00160_K629k_1_1_629_629	0.7036	0.573358	-0.358273	-0.128842	0.543475	0.575927	-0.167093	0.29177	0.286105	0.265505	-0.167093	0.29177	-1.14176	1.19847	-0.27869	-0.3961	-0.14939	-0.4352	-0.44534	-0.44492	0.0409	-0.44482	0.45505	O00160	MYO1F	O00160_K629k_1_1_629_629_MYO1F	O00160	MYO1F	1	1	10.92	10.92	10.92	70	7	99	1	1	1	0	-190.164	0	485.951	K629k	TMT18	626	(R)	QFAkFLQR	(Y)
O00160_K673k_1_1_673_673	0.889743	0.529509	-0.00177333	0.142325	0.208846	0.69876	-0.0760933	0.212103	0.618235	0.200097	-0.0760933	0.212103	-0.518056	1.39828	0.01131	-0.0051	0.10261	-0.1642	0.05766	-0.01292	0.2339	0.26518	0.24605	O00160	MYO1F	O00160_K673k_1_1_673_673_MYO1F	O00160	MYO1F	1	3	24.9	24.9	24.9	96.1	17	5.518	2	1	1	0	-190.17	-2	965.504	K673k	TMT18	659	(R)	AVNMEPDQYQMGSTkVFVK	(N)
O00160_K677k_1_1_677_677	0.930611	0.483404	-0.101607	-0.274008	0.139789	0.876782	0.0595733	-0.28523	0.724789	0.132806	0.0595733	-0.28523	0.364508	-1.67601	0.04231	-0.1351	-0.30139	-0.2192	0.04266	-0.03892	-0.3481	-0.52682	-0.37495	O00160	MYO1F	O00160_K677k_1_1_677_677_MYO1F	O00160	MYO1F	1	1	21.95	21.95	19.79	84.8	15	99	1	1	1	0	-190.161	1.3	779.777	K677k	TMT18	674	(K)	VFVkNPESLFLLEEVR	(E)
O00160_K727k_1_1_727_727	0.921053	0.459712	-0.550607	-0.424675	0.156442	0.98807	0.0715733	0.323437	0.697523	0.102785	0.0715733	0.323437	0.402757	1.84504	-0.66869	-0.4211	-0.66939	-0.5722	-0.25334	-0.71892	-0.4571	-0.18882	-0.14295	O00160	MYO1F	O00160_K727k_1_1_727_727_MYO1F	O00160	MYO1F	1	2	21.77	16.39	21.77	93.3	10	1.406	2	1	1	0	-190.164	0.3	661.058	K727k	TMT18	718	(R)	EEASNILLNkK	(E)
O00160_K770k_1_1_770_770	0.925296	0.979578	-0.37044	-0.394675	0.148356	0.020852	0.0579067	0.00943667	0.710631	0.953121	0.0579067	0.00943667	0.384291	0.0606835	-0.47469	-0.3431	-0.38039	-0.3242	-0.48534	-0.21492	-0.4681	-0.31382	-0.38795	O00160	MYO1F	O00160_K770k_1_1_770_770_MYO1F	O00160	MYO1F	1	1	12.86	12.86	12.86	67.1	9	99	1	1	1	0	-190.164	-0.1	530.524	K770k	TMT18	760	(R)	ERVDFADSVTkYDR	(R)
O00161_K40k_1_1_40_40	0.933052	0.99868	0.678582	0.647275	0.13293	0.000919572	0.0631167	0.000503333	0.736325	0.997885	0.0631167	0.000503333	0.348504	0.0027361	0.89201	0.48466	0.5644	0.52678	0.68886	0.91478	0.65498	0.49874	0.78886	O00161	SNAP23	O00161_K40k_1_1_40_40_SNAP23	O00161	SNAP23	1	1	18.72	18.72	18.72	72.4	19	10.91	2	1	1	0	-190.137	8.6	803.211	K40k	TMT18	27	(R)	ILGLAIESQDAGIkTITMLDEQK	(E)
O00161_K49k_1_1_49_49	0.686363	0.583278	0.569415	0.571442	0.586445	0.553452	0.20545	0.209503	0.259152	0.279607	0.20545	0.209503	1.21323	1.16091	0.72301	0.36966	0.3074	0.57578	0.76786	0.67278	0.78398	0.58774	0.65686	O00161	SNAP23	O00161_K49k_1_1_49_49_SNAP23	O00161	SNAP23	1	4	25.46	25.46	25.46	93.6	13	99	1	1	1	0	-190.166	-0.9	713.046	K49k	TMT18	41	(K)	TITMLDEQkEQLNR	(I)
O00161_K64k_1_1_64_64	0.838282	0.937816	0.458915	0.420275	0.29541	0.0616318	0.105117	0.0278367	0.506512	0.867697	0.105117	0.0278367	0.6949	0.172094	0.40301	0.47966	0.3364	0.39478	0.47586	0.66378	0.52298	0.49574	0.28386	O00161	SNAP23	O00161_K64k_1_1_64_64_SNAP23	O00161	SNAP23	1	2	17.44	13.34	17.44	87.1	12	99	1	1	1	0	-190.167	-1.3	660.344	K64k	TMT18	55	(R)	IEEGLDQINkDMR	(E)
O00161_K91k_1_1_91_91	0.953389	0.518603	0.827582	1.11044	0.0952229	0.737202	-0.0468833	0.518837	0.803114	0.183146	-0.0468833	0.518837	-0.257614	1.45925	0.78001	0.66066	1.1124	0.68378	0.71986	1.00878	0.76998	1.13074	2.20886	O00161	SNAP23	O00161_K91k_1_1_91_91_SNAP23	O00161	SNAP23	1	1	5.83	5.83	5.83	46	7	5.833	2	1	1	0	-190.163	1	544.979	K91k	TMT18	90	(R)	TkNFESGK	(A)
O00161_K97k_1_1_97_97	0.942746	0.657102	0.598248	0.709442	0.115168	0.41675	0.0631167	0.285503	0.767065	0.383045	0.0631167	0.285503	0.306325	0.923675	0.46901	0.25966	0.9714	0.61078	0.54286	0.73578	0.45598	0.62474	1.47586	O00161	SNAP23	O00161_K97k_1_1_97_97_SNAP23	O00161	SNAP23	1	1	4.57	4.57	4.57	43.3	8	4.57	2	1	1	0	-190.165	-0.6	589.329	K97k	TMT18	92	(K)	NFESGkAYK	(T)
O00165-2_K139k_1_1_139_139	0.796474	0.984972	-1.06829	-0.992157	0.369734	0.0141447	-0.16788	-0.0156133	0.42684	0.967955	-0.16788	-0.0156133	-0.836431	-0.0414654	-1.15104	-0.74469	-1.05732	-0.96956	-0.9989	-1.48823	-0.23874	-0.90487	-1.85628	O00165	HAX1	O00165-2_K139k_1_1_139_139_HAX1	O00165-2	HAX1	1	2	19.58	19.58	19.58	77.2	11	99	1	1	1	0	-190.165	-0.2	498.754	K139k	TMT18	135	(R)	DSMLkYPDSHQPR	(I)
O00165-2_K213k_1_1_213_213	0.883194	0.79934	-0.81679	-0.821157	0.22059	0.214317	-0.103547	-0.11228	0.601741	0.610496	-0.103547	-0.11228	-0.542956	-0.530313	-0.88004	-0.55469	-0.86032	-1.16256	-0.6309	-0.81223	-0.68974	-0.70087	-1.24128	O00165	HAX1	O00165-2_K213k_1_1_213_213_HAX1	O00165-2	HAX1	1	1	30.64	30.64	30.64	92.2	20	3.535	2	1	1	0	-190.152	3.1	800.423	K213k	TMT18	189	(R)	TREDNDLDSQVSQEGLGPVLQPQPkSYFK	(S)
O00165-2_K226k_1_1_226_226	0.995729	0.824333	0.07471	0.0263433	0.0083721	0.18845	-0.00588	-0.102613	0.980907	0.647963	-0.00588	-0.102613	-0.0246785	-0.474559	0.17196	-0.20169	0.26268	0.31644	0.3031	-0.40423	0.28226	-0.06587	-0.29128	O00165	HAX1	O00165-2_K226k_1_1_226_226_HAX1	O00165-2	HAX1	1	1	11.85	11.85	11.85	66.1	9	99	1	1	1	0	-190.166	-1	558.982	K226k	TMT18	224	(K)	ITkPDGIVEER	(R)
O00170_K112k_1_1_112_112	0.954042	0.663364	0.102677	0.0100367	0.0936347	0.406603	0.03954	-0.14574	0.806056	0.392101	0.03954	-0.14574	0.253669	-0.905344	0.14019	-0.01864	0.12717	0.30049	0.06865	-0.0018	0.06891	-0.1302	-0.12721	O00170	AIP	O00170_K112k_1_1_112_112_AIP	O00170	AIP	1	1	18.36	16.25	14.11	87.1	10	99	1	1	1	0	-190.166	-0.7	605.673	K112k	TMT18	107	(R)	NIAVGkDPLEGQR	(H)
O00170_K266k_1_1_266_266	0.349013	0.761273	-0.334823	-0.152797	1.58302	0.267908	-0.590793	-0.22674	0.0261204	0.539624	-0.590793	-0.22674	-2.71438	-0.641119	-0.36781	0.00336	0.24617	-0.88151	-0.33035	-0.6788	-0.74809	-0.6062	0.55579	O00170	AIP	O00170_K266k_1_1_266_266_AIP	O00170	AIP	1	1	11.98	11.98	11.98	77.5	9	4.853	2	1	1	0	-190.163	0.8	662.36	K266k	TMT18	261	(K)	YDDNVkAYFK	(R)
O00170_K58k_1_1_58_58	0.450645	0.585035	-0.505657	-0.31763	1.22081	0.549987	-0.607127	-0.231073	0.0601431	0.281847	-0.607127	-0.231073	-2.1824	-1.15509	-0.45381	0.04536	-0.19783	-0.33951	-1.40235	-0.6858	-0.46809	-0.2132	-0.61821	O00170	AIP	O00170_K58k_1_1_58_58_AIP	O00170	AIP	1	1	9.84	4.05	5.59	64.5	7	5.586	2	1	1	0	-190.166	-0.9	603.37	K58k	TMT18	57	(R)	GkPMELIIGK	(K)
O00178_K565k_1_1_565_565	0.395498	0.459712	0.298002	0.238732	1.40273	0.9976	0.592843	0.474303	0.0395613	0.100554	0.592843	0.474303	2.44918	1.8594	-0.24694	-0.27464	0.52632	0.4059	0.59762	0.77975	0.23286	0.56005	0.63474	O00178	GTPBP1	O00178_K565k_1_1_565_565_GTPBP1	O00178	GTPBP1	1	1	7.95	4.96	7.95	58	8	7.945	2	1	1	0	-190.165	-0.5	547.678	K565k	TMT18	564	(R)	TkAVGTITK	(L)
O00186_K220k_1_1_220_220	0.508667	0.907715	-0.22583	0.121633	1.03393	0.0929409	-0.79478	-0.0998533	0.0924849	0.807345	-0.79478	-0.0998533	-1.90653	-0.252186	0.06304	-0.05952	0.51116	-0.43122	0.18922	-1.62766	-0.6764	-0.08797	0.97949	O00186	STXBP3	O00186_K220k_1_1_220_220_STXBP3	O00186	STXBP3	1	1	11.13	11.13	11.13	76.1	9	7.411	2	1	1	0	-190.165	-0.1	680.038	K220k	TMT18	215	(K)	LEDYYkIDEK	(S)
O00186_K224k_1_1_224_224	0.780133	0.74348	0.536837	0.549967	0.397384	0.293902	-0.173447	-0.147187	0.400512	0.508274	-0.173447	-0.147187	-0.887146	-0.692874	0.88204	0.73648	0.25216	0.42478	0.37122	0.55434	0.3136	0.63403	0.48149	O00186	STXBP3	O00186_K224k_1_1_224_224_STXBP3	O00186	STXBP3	1	1	6.12	6.12	6.12	40.3	5	6.12	2	1	1	0	-190.165	-0.3	455.275	K224k	Hydrogen	221	(K)	IDEkSLIK	(G)
O00186_K309k_1_1_309_309	0.670254	0.472809	-0.41483	-0.0165333	0.629298	0.915761	-0.34278	0.453813	0.234802	0.121406	-0.34278	0.453813	-1.28329	1.73552	-0.31696	0.02248	-0.43584	-0.02222	-1.02378	-0.71266	-0.1034	-0.00897	0.74349	O00186	STXBP3	O00186_K309k_1_1_309_309_STXBP3	O00186	STXBP3	1	1	8.41	8.41	8.41	61.3	8	8.415	2	1	1	0	-190.165	-0.4	587.014	K309k	TMT18	307	(K)	LMkEISSTK	(K)
O00186_K332k_1_1_332_332	0.986428	0.725755	0.20467	0.2958	0.0288224	0.319058	-0.01578	0.16648	0.935788	0.47967	-0.01578	0.16648	-0.0830948	0.741876	0.00404	0.09048	0.54316	0.10478	0.36222	0.12334	0.0756	0.41903	0.64249	O00186	STXBP3	O00186_K332k_1_1_332_332_STXBP3	O00186	STXBP3	1	1	22.4	22.4	22.4	90.8	10	1.738	2	1	1	0	-190.162	1.1	681.743	K332k	TMT18	322	(K)	TSLSALTQLMkK	(M)
O00186_K343k_1_1_343_343	0.830943	0.981865	0.0608367	0.1303	0.308704	0.0186727	-0.15478	-0.0158533	0.491243	0.957916	-0.15478	-0.0158533	-0.720831	-0.0544692	-0.19396	0.11948	0.48916	-0.20022	0.22822	-0.07766	0.0336	-0.32897	0.66249	O00186	STXBP3	O00186_K343k_1_1_343_343_STXBP3	O00186	STXBP3	1	1	12.46	12.46	12.46	64.1	13	12.464	2	1	1	0	-190.163	0.4	716.641	K343k	TMT18	340	(K)	QITkQVVHLNLAEDCMNK	(F)
O00186_K431k_1_1_431_431	0.610743	0.668514	-0.22133	-0.00386667	0.773941	0.397514	-0.28978	0.145147	0.16829	0.400393	-0.28978	0.145147	-1.51257	0.888826	-0.02696	-0.01152	-0.19084	-0.52622	-0.56778	-0.00466	-0.0424	0.04603	0.20249	O00186	STXBP3	O00186_K431k_1_1_431_431_STXBP3	O00186	STXBP3	1	1	19.5	19.5	19.5	85.8	13	99	1	1	1	0	-190.162	1.1	740.738	K431k	TMT18	426	(R)	LIQNVkIENESDMIR	(N)
O00186_K479k_1_1_479_479	0.616434	0.438263	0.0985033	0.0153	0.755	1.19395	-0.26478	-0.431187	0.175792	0.0639811	-0.26478	-0.431187	-1.48308	-2.15281	0.39704	0.32948	-0.03384	-0.06822	-0.17278	0.13934	0.0516	-0.26697	-0.38551	O00186	STXBP3	O00186_K479k_1_1_479_479_STXBP3	O00186	STXBP3	1	2	21.69	21.69	21.69	89.5	15	99	1	1	1	0	-190.141	9.9	794.749	K479k	TMT18	474	(R)	WTPFIkDIMEDAIDNR	(L)
O00186_K577k_1_1_577_577	0.473919	0.878035	-0.73833	-0.459867	1.13574	0.128372	-0.492447	0.06448	0.0731574	0.744094	-0.492447	0.06448	-2.05724	0.338124	-0.79596	-0.23752	-0.44284	-0.62422	-0.92678	-1.40266	-0.4884	-0.38897	-0.40551	O00186	STXBP3	O00186_K577k_1_1_577_577_STXBP3	O00186	STXBP3	1	3	12.56	11.3	13.04	72	9	12.563	2	1	1	0	-190.166	-0.7	642.384	K577k	TMT18	572	(K)	LLDDIkMLNK	(P)
O00186_K67k_1_1_67_67	0.555437	0.830434	0.490337	0.278633	0.906836	0.180316	0.323553	-0.0998533	0.123926	0.660212	0.323553	-0.0998533	1.71608	-0.456685	0.45404	0.44148	0.09016	0.39878	0.67622	0.88134	0.5256	0.28403	-0.12351	O00186	STXBP3	O00186_K67k_1_1_67_67_STXBP3	O00186	STXBP3	1	1	16.82	11.6	12.68	76.7	15	99	1	1	1	0	-190.148	6.1	664.609	K67k	TMT18	51	(K)	MTDLLEEGITVVENIYkNR	(E)
O00186_K76k_1_1_76_76	0.945239	0.547154	-0.78633	-1.1062	0.110879	0.651302	-0.08578	-0.72552	0.774677	0.223202	-0.08578	-0.72552	-0.295975	-1.32206	-1.12296	-0.10652	-1.00084	-0.84622	-0.52378	-1.11766	-0.8344	-0.76697	-2.80551	O00186	STXBP3	O00186_K76k_1_1_76_76_STXBP3	O00186	STXBP3	1	1	18.8	18.8	18.8	71.7	12	18.799	2	1	1	0	-190.161	1.5	750.766	K76k	TMT18	74	(R)	QMkALYFITPTSK	(S)
O00189_K353k_1_1_353_353	0.465511	0.633945	-0.701117	-0.397782	1.17075	0.454522	-0.42346	0.18321	0.067491	0.351138	-0.42346	0.18321	-2.10882	0.990942	-0.5597	-0.59715	-0.31131	-0.9967	-0.55314	-1.1887	-0.39931	-0.06196	-0.45726	O00189	AP4M1	O00189_K353k_1_1_353_353_AP4M1	O00189	AP4M1	1	2	35.28	35.28	35.28	94.9	20	99	1	1	1	0	-190.168	-1.3	972.857	K353k	TMT18	339	(R)	GVVSLSQELSSPEQkAELAEGALR	(W)
O00193_K179k_1_1_179_179	0.721672	0.465269	0.522687	0.621468	0.507847	0.945675	0.206613	0.404177	0.310566	0.113325	0.206613	0.404177	1.08145	1.78095	0.31256	0.17335	0.77223	0.51793	0.66827	0.69178	0.61157	0.72896	1.13014	O00193	SMAP	O00193_K179k_1_1_179_179_SMAP	O00193	SMAP	1	2	11.94	11.94	13.59	71.3	8	99	1	1	1	0	-190.165	-0.7	696.352	K179k	TMT18	175	(K)	MMFVkSSGS	(-)
O00193_K91k_1_1_91_91	0.756574	0.413215	0.367853	0.598302	0.442514	2.12727	0.17628	0.637177	0.360983	0.00745986	0.17628	0.637177	0.968012	3.5706	0.33956	0.13635	0.36323	0.28193	0.76327	0.32278	0.68957	0.99096	1.07014	O00193	SMAP	O00193_K91k_1_1_91_91_SMAP	O00193	SMAP	1	1	32.08	32.08	32.08	96.9	19	99	1	1	1	0	-190.166	-0.8	920.785	K91k	TMT18	76	(K)	INEELESQYQQSMDSkLSGR	(Y)
O00203_K592k_1_1_592_592	0.235589	0.425461	0.334595	0.438007	2.11022	1.56578	0.63203	0.838853	0.00775861	0.027178	0.63203	0.838853	3.51152	2.70592	-0.2658	0.0235	0.29804	0.59547	0.65976	0.6966	0.19304	1.0302	1.34906	O00203	AP3B1	O00203_K592k_1_1_592_592_AP3B1	O00203	AP3B1	1	1	6.98	6.98	8.08	66.4	7	6.984	2	1	1	0	-190.165	-0.2	549.662	K592k	TMT18	587	(K)	SGALSkYAK	(K)
O00203_K665k_1_1_665_665	0.889394	0.552227	0.518928	0.646673	0.20965	0.622872	0.0793633	0.334853	0.617091	0.238302	0.0793633	0.334853	0.519772	1.27584	0.4442	0.3755	0.61804	0.65347	0.57776	0.4446	0.25004	0.9522	1.24006	O00203	AP3B1	O00203_K665k_1_1_665_665_AP3B1	O00203	AP3B1	1	1	14.16	4.84	8.89	76.3	8	4.768	2	1	1	0	-190.163	0.6	570.666	K665k	TMT18	659	(K)	EWTPAGkAK	(Q)
O00214-2_K193k_1_1_193_193	0.974818	0.811939	0.298718	0.354725	0.0502275	0.201435	-0.0299033	0.08211	0.890784	0.628876	-0.0299033	0.08211	-0.141681	0.502748	0.43082	0.2221	0.28809	0.55281	-0.1515	0.44999	0.27639	0.51223	0.39872	O00214	LGALS8	O00214-2_K193k_1_1_193_193_LGALS8	O00214-2	LGALS8	1	1	6.06	6.06	6.06	48.4	8	99	1	1	1	0	-190.158	4.1	477.948	K193k	TMT18	188	(R)	GGDISkIAPR	(T)
O00214-2_K254k_1_1_254_254	0.536675	0.89336	0.535552	0.655892	0.955826	0.110145	-0.292237	-0.0515567	0.110707	0.775988	-0.292237	-0.0515567	-1.78988	-0.294487	0.53982	0.7571	0.74809	0.18381	0.4735	0.51099	0.51339	0.53523	0.84172	O00214	LGALS8	O00214-2_K254k_1_1_254_254_LGALS8	O00214-2	LGALS8	1	2	16.99	16.99	16.99	74.7	16	16.988	2	1	1	0	-190.155	3.7	857.149	K254k	TMT18	247	(K)	GEVNANAkSFNVDLLAGK	(S)
O00214-2_K266k_1_1_266_266	0.930783	0.750766	0.302218	0.340225	0.137199	0.284375	0.07243	0.148443	0.729123	0.519548	0.07243	0.148443	0.358483	0.674042	0.28682	0.4881	0.02309	0.03381	0.3935	0.58799	0.07839	0.70623	0.45872	O00214	LGALS8	O00214-2_K266k_1_1_266_266_LGALS8	O00214-2	LGALS8	1	1	10.27	10.27	10.27	61.4	9	99	1	1	1	0	-190.165	-0.2	421.247	K266k	TMT18	265	(K)	SkDIALHLNPR	(L)
O00214-2_K279k_1_1_279_279	0.819957	0.458755	0.231552	0.518058	0.329135	1.00908	-0.12557	0.447443	0.468667	0.0979304	-0.12557	0.447443	-0.760136	1.87668	0.18682	0.3711	0.32509	0.06281	0.4045	0.03899	1.18439	0.30223	0.73872	O00214	LGALS8	O00214-2_K279k_1_1_279_279_LGALS8	O00214-2	LGALS8	1	2	9.71	9.71	3.23	61.3	7	99	1	1	1	0	-190.164	0	460.288	K279k	TMT18	276	(R)	LNIkAFVR	(N)
O00214-2_K85k_1_1_85_85	0.676757	0.927423	-0.120282	0.0388917	0.61121	0.0720107	-0.279237	0.03911	0.244788	0.847207	-0.279237	0.03911	-1.25386	0.19912	-0.20118	0.2041	0.05509	-0.17119	0.0685	-0.67701	-0.20261	0.13823	0.23972	O00214	LGALS8	O00214-2_K85k_1_1_85_85_LGALS8	O00214-2	LGALS8	1	1	15.44	15.44	15.44	55.9	13	99	1	1	1	0	-190.157	2.9	770.401	K85k	TMT18	73	(R)	AGCIVCNTLINEkWGR	(E)
O00214-2_K98k_1_1_98_98	0.672344	0.603157	0.407052	0.405558	0.623304	0.515945	-0.20057	-0.203557	0.238065	0.304828	-0.20057	-0.203557	-1.27356	-1.09742	0.46082	0.4271	0.63409	0.43781	0.3445	0.13799	0.38139	0.03223	0.49772	O00214	LGALS8	O00214-2_K98k_1_1_98_98_LGALS8	O00214-2	LGALS8	1	1	22.9	22.9	22.9	93.7	9	99	1	1	1	0	-190.165	-0.3	606.318	K98k	TMT18	89	(R)	EEITYDTPFkR	(E)
O00231-2_K141k_1_1_141_141	0.692808	0.676322	0.279427	0.0985317	0.573421	0.387296	0.18398	-0.17781	0.267042	0.409925	0.18398	-0.17781	1.1917	-0.87014	0.07386	0.19788	0.29057	0.47127	0.42483	0.21815	0.36131	-0.06657	-0.26586	O00231	PSMD11	O00231-2_K141k_1_1_141_141_PSMD11	O00231	PSMD11	1	1	11.77	11.77	11.77	77	7	99	1	1	1	0	-190.166	-1	553.984	K141k	TMT18	133	(R)	LVSLYFDTkR	(Y)
O00231-2_K274k_1_1_274_274	0.874742	0.461624	0.496093	0.403532	0.233297	0.971432	-0.105353	-0.290477	0.584391	0.106799	-0.105353	-0.290477	-0.56955	-1.81993	0.51986	0.58088	0.54557	0.15727	0.41083	0.76215	0.17131	0.40943	0.19414	O00231	PSMD11	O00231-2_K274k_1_1_274_274_PSMD11	O00231	PSMD11	1	1	15.7	15.7	15.7	69.2	15	99	1	1	1	0	-190.171	-2.5	862.823	K274k	TMT18	259	(K)	IMLNTPEDVQALVSGkLALR	(Y)
O00231-2_K304k_1_1_304_304	0.967411	0.429714	0.38176	0.0956983	0.062901	1.46416	0.0333133	-0.53881	0.865165	0.034343	0.0333133	-0.53881	0.175262	-2.55416	0.45786	0.39388	0.24357	0.05427	0.50783	0.63315	0.00631	0.04343	-0.57086	O00231	PSMD11	O00231-2_K304k_1_1_304_304_PSMD11	O00231	PSMD11	1	1	11.38	11.38	11.38	64.2	10	99	1	1	1	0	-190.169	-2.5	649.675	K304k	TMT18	298	(R)	SLADFEkALTDYR	(A)
O00231-2_K418k_1_1_418_418	0.914164	0.71838	0.29476	0.246032	0.170718	0.327543	-0.0926867	-0.190143	0.674967	0.470389	-0.0926867	-0.190143	-0.434894	-0.758181	0.23586	0.16888	0.61857	0.59527	-0.03617	0.18615	-0.32069	0.50443	0.26914	O00231	PSMD11	O00231-2_K418k_1_1_418_418_PSMD11	O00231	PSMD11	1	1	13.87	13.2	12.01	83.7	8	4.94	2	1	1	0	-190.169	-2.6	620.366	K418k	TMT18	411	(K)	VVDSLYNkAK	(K)
O00231-2_K59k_1_1_59_59	0.953389	0.44916	0.257927	0.053365	0.0945342	1.06972	-0.06902	-0.478143	0.804388	0.0851685	-0.06902	-0.478143	-0.255904	-1.96765	0.53286	0.23788	0.10657	0.10427	-0.23617	0.80215	0.13331	-0.04057	-0.64986	O00231	PSMD11	O00231-2_K59k_1_1_59_59_PSMD11	O00231	PSMD11	1	1	26.18	26.18	22.98	90.4	15	10.665	2	1	1	0	-190.129	10.7	816.237	K59k	TMT18	47	(K)	EQSILELGSLLAkTGQAAELGGLLK	(Y)
O00231-2_K71k_1_1_71_71	0.893416	0.778469	0.49576	0.394532	0.201187	0.244261	0.08198	-0.120477	0.629234	0.569821	0.08198	-0.120477	0.501644	-0.592951	0.64686	0.46788	0.24957	0.63927	0.48683	0.48415	0.62131	0.29243	0.08914	O00231	PSMD11	O00231-2_K71k_1_1_71_71_PSMD11	O00231	PSMD11	1	1	10.77	10.77	10.77	56.6	11	5.155	2	1	1	0	-190.16	1.4	796.965	K71k	TMT18	60	(K)	TGQAAELGGLLkYVRPFLNSISK	(A)
O00232_K212k_1_1_212_212	0.971258	0.51351	0.0358183	0.165405	0.0563984	0.762733	0.0284167	0.28759	0.878217	0.17269	0.0284167	0.28759	0.15813	1.4994	0.31074	-0.10795	-0.13796	-0.08655	0.0506	0.18603	0.19443	0.25559	0.47758	O00232	PSMD12	O00232_K212k_1_1_212_212_PSMD12	O00232	PSMD12	1	1	12.65	12.65	12.65	62	11	12.651	2	1	1	0	-190.163	0.6	784.09	K212k	TMT18	209	(K)	INTkFFQEENTEK	(L)
O00232_K307k_1_1_307_307	0.81644	0.429714	0.514818	0.372738	0.335983	1.331	-0.135583	-0.419743	0.461335	0.0466659	-0.135583	-0.419743	-0.773167	-2.35625	0.67274	0.62105	0.45404	0.25145	0.3706	0.71903	0.36043	0.17759	-0.04942	O00232	PSMD12	O00232_K307k_1_1_307_307_PSMD12	O00232	PSMD12	1	1	6.5	6.5	6.5	52.4	8	99	1	1	1	0	-190.158	3.1	677.045	K307k	TMT18	304	(K)	DLLkLFTTMELMR	(W)
O00232_K33k_1_1_33_33	0.824061	0.459771	0.0486517	0.230905	0.322723	0.981019	0.12475	0.489257	0.475639	0.104467	0.12475	0.489257	0.747869	1.8344	-0.09826	-0.03795	0.09504	0.07245	0.3386	-0.07797	-0.04457	0.46059	1.01058	O00232	PSMD12	O00232_K33k_1_1_33_33_PSMD12	O00232	PSMD12	1	2	7.75	6.89	7.7	66.3	7	7.7	2	1	1	0	-190.163	0.9	584.683	K33k	TMT18	28	(R)	LPECAkLAK	(E)
O00232_K368k_1_1_368_368	0.864708	0.690935	0.227818	0.385738	0.248992	0.365638	-0.12025	0.19559	0.563649	0.430885	-0.12025	0.19559	-0.601926	0.83011	0.06174	0.49905	0.30304	0.19345	0.4366	-0.12697	0.13243	0.89459	0.42358	O00232	PSMD12	O00232_K368k_1_1_368_368_PSMD12	O00232	PSMD12	1	1	11.9	11.9	11.9	69.3	7	99	1	1	1	0	-190.164	-0.1	488.605	K368k	TMT18	365	(R)	IMAkYYTR	(I)
O00232_K405k_1_1_405_405	0.71389	0.998115	0.205318	0.117738	0.523098	0.00170715	0.176083	0.000923333	0.299848	0.996077	0.176083	0.000923333	1.10739	0.0050749	0.18874	0.02105	0.14204	0.39645	0.3946	0.08903	0.07643	-0.09441	0.37258	O00232	PSMD12	O00232_K405k_1_1_405_405_PSMD12	O00232	PSMD12	1	2	11.86	5.37	11.86	69.1	7	99	1	1	1	0	-190.165	-0.9	456.603	K405k	TMT18	401	(K)	TIFAkVDR	(L)
O00232_K431k_1_1_431_431	0.753018	0.575769	0.493652	0.276572	0.449761	0.570581	0.16475	-0.26941	0.355009	0.268794	0.16475	-0.26941	0.980796	-1.18957	0.50874	0.43505	0.29004	0.35045	0.6106	0.76703	0.38943	0.35359	-0.31742	O00232	PSMD12	O00232_K431k_1_1_431_431_PSMD12	O00232	PSMD12	1	1	24.34	24.34	20.4	85.7	18	12.562	2	1	1	0	-190.169	-1.6	817.192	K431k	TMT18	420	(K)	DPNNLLNDWSQkLNSLMSLVNK	(T)
O00232_K441k_1_1_441_441	0.956107	0.429714	0.524818	0.220738	0.0905189	1.54774	0.03975	-0.56841	0.81186	0.0283312	0.03975	-0.56841	0.245902	-2.6789	0.65474	0.55305	0.30704	0.45445	0.6666	0.51303	0.28743	-0.14141	-0.33642	O00232	PSMD12	O00232_K441k_1_1_441_441_PSMD12	O00232	PSMD12	1	1	14.5	14.5	14.5	68	14	7.061	2	1	1	0	-190.161	1	652.14	K441k	TMT18	432	(K)	LNSLMSLVNkTTHLIAK	(E)
O00233_K123k_1_1_123_123	0.886827	0.661138	0.937017	0.979647	0.213956	0.410374	0.119593	0.204853	0.611005	0.388711	0.119593	0.204853	0.528928	0.91217	0.7641	0.70585	1.16171	1.17411	1.2414	0.57493	0.7269	1.16126	1.35806	O00233	PSMD9	O00233_K123k_1_1_123_123_PSMD9	O00233	PSMD9	1	1	15.1	15.1	15.1	71.5	10	99	1	1	1	0	-190.165	-0.7	567.978	K123k	TMT18	123	(R)	kLGQSESQGPPR	(A)
O00233_K211k_1_1_211_211	0.973373	0.834636	0.641017	0.670813	0.0525059	0.176192	0.0249267	0.08452	0.886123	0.666513	0.0249267	0.08452	0.147776	0.447553	0.5961	0.51685	0.77271	0.55311	0.8864	0.52093	0.4679	0.70826	0.96306	O00233	PSMD9	O00233_K211k_1_1_211_211_PSMD9	O00233	PSMD9	1	2	19.05	19.05	19.05	79.4	12	99	1	1	1	0	-190.161	1.5	738.756	K211k	TMT18	208	(R)	WAGkGLLGCNIIPLQR	(-)
O00237_K190k_1_1_190_190	0.905796	0.453466	-0.72613	-0.59739	0.184797	1.03503	0.115467	0.372947	0.653435	0.0922514	0.115467	0.372947	0.466037	1.91567	-0.78051	-1.03842	-0.53266	-0.22844	-0.66579	-1.11096	-0.38853	-0.58755	-0.25667	O00237	RNF103	O00237_K190k_1_1_190_190_RNF103	A0A140T963	RNF103	1	1	9.26	9.26	9.26	57.5	8	99	1	1	1	0	-190.168	-2.8	500.942	K190k	TMT18	187	(K)	VMLkEYSGR	(K)
O00264_K102k_1_1_102_102	0.476806	0.522277	0.287365	0.288295	1.12862	0.721463	0.340983	0.342843	0.0743668	0.189905	0.340983	0.342843	2.04674	1.43436	0.28991	0.0389	0.02181	0.38836	0.65905	0.32616	0.3253	0.11538	0.93847	O00264	PGRMC1	O00264_K102k_1_1_102_102_PGRMC1	O00264	PGRMC1	1	2	11.92	11.92	11.92	72	7	99	1	1	1	0	-190.165	-0.2	447.26	K102k	TMT18	97	(K)	VFDVTkGR	(K)
O00267_K601k_1_1_601_601	0.490178	0.536277	0.224337	0.170827	1.09151	0.679404	0.432613	0.325593	0.0810016	0.209216	0.432613	0.325593	1.99192	1.36733	0.29048	-0.09397	-0.17242	0.68103	0.06088	0.58002	-0.09571	0.49086	0.60572	O00267	SUPT5H	O00267_K601k_1_1_601_601_SUPT5H	O00267	SUPT5H	1	1	16.89	16.89	16.89	72.8	12	99	1	1	1	0	-190.165	-0.6	453.508	K601k	TMT18	598	(K)	DIVkVIDGPHSGR	(E)
O00291_K9k_1_1_9_9	0.986666	0.686134	0.655428	0.744292	0.0277533	0.372972	0.0144967	0.192223	0.938095	0.423671	0.0144967	0.192223	0.0801025	0.84373	0.59305	0.41718	0.93431	0.53076	0.7745	0.68277	0.51559	0.84073	1.16489	O00291	HIP1	O00291_K9k_1_1_9_9_HIP1	O00291	HIP1	1	2	20.94	20.94	20.94	84	12	20.942	2	1	1	0	-190.164	-0.1	750.758	K9k	TMT18	4	(R)	MASSMkQVPNPLPK	(V)
O00299_K49k_1_1_49_49	0.54265	0.744842	0.215305	0.300133	0.93663	0.292014	-0.301583	-0.131927	0.11571	0.510488	-0.301583	-0.131927	-1.76102	-0.689154	0.61245	0.15878	0.32706	0.10775	0.14004	-0.05425	0.06436	0.21879	0.41936	O00299	CLIC1	O00299_K49k_1_1_49_49_CLIC1	O00299	CLIC1	1	2	16.78	16.78	16.78	85.9	10	99	1	1	1	0	-190.163	0.5	619.345	K49k	TMT18	38	(K)	GVTFNVTTVDTkR	(R)
O00308_K324k_1_1_324_324	0.160988	0.429714	0.537308	0.411383	2.61683	1.28725	0.64859	0.39674	0.0024164	0.0516114	0.64859	0.39674	4.33278	2.29134	0.29536	0.13291	0.21077	0.75721	0.99454	0.83306	0.40093	0.78861	0.63972	O00308	WWP2	O00308_K324k_1_1_324_324_WWP2	O00308	WWP2	1	1	22.01	22.01	22.01	82.6	14	99	1	1	1	0	-190.167	-1.3	583.547	K324k	TMT18	316	(R)	VYYVDHNTkTTTWER	(P)
O00308_K688k_1_1_688_688	0.614386	0.451883	0.024975	0.07705	0.764889	1.04673	0.259257	0.363407	0.171835	0.0897988	0.259257	0.363407	1.4985	1.93322	-0.24064	-0.23109	0.15777	0.11221	0.29454	0.05706	0.08193	0.30961	0.38472	O00308	WWP2	O00308_K688k_1_1_688_688_WWP2	O00308	WWP2	1	1	5.11	5.11	5.11	47.5	10	99	1	1	1	0	-190.166	-1.1	494.269	K688k	TMT18	682	(K)	VTTHELkEGGESIR	(V)
O00391_K433k_1_1_433_433	0.81621	0.511472	0.0296717	0.106682	0.33688	0.771835	0.24963	0.40365	0.460383	0.169108	0.24963	0.40365	0.77487	1.51365	-0.04859	0.26784	-0.50468	-0.52104	0.33795	0.64655	0.68718	0.29178	-0.05344	O00391	QSOX1	O00391_K433k_1_1_433_433_QSOX1	O00391	QSOX1	1	1	4.77	4.77	4.77	43.5	8	99	1	1	1	0	-190.165	-0.4	472.295	K433k	TMT18	432	(K)	AkEVLPAIR	(G)
O00399_K110k_1_1_110_110	0.864601	0.723662	-0.658343	-0.620342	0.24973	0.322044	0.170773	0.246777	0.562691	0.476383	0.170773	0.246777	0.603438	0.747626	-0.18413	-1.16314	-0.88392	-0.19028	-0.85588	-0.67271	-0.95557	-0.58368	0.04839	O00399	DCTN6	O00399_K110k_1_1_110_110_DCTN6	O00399	DCTN6	1	1	20.19	20.19	20.19	84.3	13	99	1	1	1	0	-190.168	-2	691.022	K110k	TMT18	101	(K)	MGDNNVIESkAYVGR	(N)
O00399_K189k_1_1_189_189	0.667655	0.623109	-0.0276767	-0.044175	0.634483	0.473887	0.33144	0.298443	0.232016	0.335825	0.33144	0.298443	1.29169	1.02488	0.38587	-0.52014	-0.44592	0.15472	0.31012	-0.05071	0.42843	0.13732	-0.25061	O00399	DCTN6	O00399_K189k_1_1_189_189_DCTN6	O00399	DCTN6	1	2	11.31	11.31	11.31	67	7	99	1	1	1	0	-190.164	0.3	604.334	K189k	TMT18	183	(K)	GSSTPVkN	(-)
O00400_K378k_1_1_378_378	0.738603	0.638038	-0.0955133	-0.263903	0.474081	0.447577	0.165293	-0.171487	0.335675	0.356799	0.165293	-0.171487	1.02332	-0.978683	-0.35896	-0.07421	-0.10131	0.10371	-0.16512	0.02281	-0.32698	-0.51602	-0.20594	O00400	SLC33A1	O00400_K378k_1_1_378_378_SLC33A1	O00400	SLC33A1	1	1	26.72	26.72	26.72	95	16	99	1	1	1	0	-190.166	-0.8	846.103	K378k	TMT18	366	(K)	YTAGPQPLNTFYkAMPYR	(L)
O00400_K63k_1_1_63_63	0.802683	0.881655	0.0251533	-0.114737	0.357362	0.123006	0.17796	-0.10182	0.439176	0.753345	0.17796	-0.10182	0.81342	-0.325397	0.00804	-0.40621	0.20669	-0.18729	0.16288	0.36681	0.22702	0.12098	-0.84494	O00400	SLC33A1	O00400_K63k_1_1_63_63_SLC33A1	O00400	SLC33A1	1	1	27.41	27.41	27.41	94.9	17	99	1	1	1	0	-190.155	3.6	847.784	K63k	TMT18	50	(R)	EALLGDTGTGDFLkAPQSFR	(A)
O00410-3_K557k_1_1_557_557	0.93316	0.95961	0.471995	0.448385	0.132681	0.040126	0.0652167	0.0179967	0.736748	0.911746	0.0652167	0.0179967	0.34792	0.114443	0.45948	0.4502	0.40848	0.26161	0.39418	0.85802	0.58732	0.41207	0.37276	O00410	IPO5	O00410-3_K557k_1_1_557_557_IPO5	O00410	IPO5	1	1	24.86	24.86	24.86	93.8	17	10.911	2	1	1	0	-190.177	-3.7	840.96	K557k	TMT18	545	(K)	FVPYYDLFMPSLkHIVENAVQK	(E)
O00410-3_K574k_1_1_574_574	0.867103	0.513383	0.417495	0.552385	0.245089	0.766042	0.116883	0.386663	0.568736	0.171379	0.116883	0.386663	0.593924	1.50458	0.47648	0.1542	0.44648	0.22361	0.80518	0.39902	0.27732	0.73107	1.22876	O00410	IPO5	O00410-3_K574k_1_1_574_574_IPO5	O00410	IPO5	1	1	16.58	16.58	16.58	78.6	12	16.579	2	1	1	0	-190.162	1.1	794.475	K574k	TMT18	573	(R)	GkTIECISLIGLAVGK	(E)
O00410-3_K979k_1_1_979_979	0.876504	0.4514	-0.0801717	0.0892183	0.230548	1.05073	0.118883	0.457663	0.5881	0.0889754	0.118883	0.457663	0.563828	1.93921	-0.53752	0.0322	0.08648	0.08261	0.09518	-0.23998	0.49332	-0.00293	0.46376	O00410	IPO5	O00410-3_K979k_1_1_979_979_IPO5	O00410	IPO5	1	1	11.98	11.98	11.98	65.5	9	11.975	2	1	1	0	-190.167	-1.4	600.355	K979k	TMT18	972	(R)	VIQSADSkTK	(E)
O00411_K380k_1_1_380_380	0.67629	0.829522	-0.122282	0.185673	0.612245	0.181754	-0.431717	0.184193	0.244205	0.65803	-0.431717	0.184193	-1.25554	0.459857	-0.02146	0.31708	-0.01489	-1.19894	-0.01568	0.2002	-0.6948	0.50021	1.0279	O00411	POLRMT	O00411_K380k_1_1_380_380_POLRMT	O00411	POLRMT	1	1	10.23	10.23	10.23	72.9	7	99	1	1	1	0	-190.165	-0.4	447.907	K380k	TMT18	376	(R)	DVYAkDGR	(V)
O00418_K162k_1_1_162_162	0.846049	0.459712	0.636675	0.504967	0.280448	0.993838	-0.135937	-0.399353	0.524266	0.101429	-0.135937	-0.399353	-0.665359	-1.85373	0.48254	0.69068	0.94071	0.26647	0.58606	0.85359	0.05071	0.23058	0.63458	O00418	EEF2K	O00418_K162k_1_1_162_162_EEF2K	O00418	EEF2K	1	1	18.83	18.83	18.83	79	14	18.83	2	1	1	0	-190.164	0	721.898	K162k	TMT18	152	(K)	LSNFLHAQQWkGASNYVAK	(R)
O00418_K170k_1_1_170_170	0.929822	0.552208	0.282175	0.186467	0.141312	0.628415	-0.0569367	-0.248353	0.722251	0.23528	-0.0569367	-0.248353	-0.368042	-1.28489	0.40854	0.23668	0.28671	0.22447	0.41706	0.11959	-0.21029	0.04058	0.35658	O00418	EEF2K	O00418_K170k_1_1_170_170_EEF2K	O00418	EEF2K	1	1	12.15	12.15	12.15	79.6	8	99	1	1	1	0	-190.163	0.8	461.927	K170k	TMT18	163	(K)	GASNYVAkR	(Y)
O00418_K235k_1_1_235_235	0.894096	0.413215	1.05601	0.684467	0.200484	2.18164	-0.11327	-0.856353	0.630255	0.00658205	-0.11327	-0.856353	-0.500129	-3.6577	0.89954	1.45068	0.98771	0.61747	1.17706	1.20359	0.47371	0.40958	-0.11442	O00418	EEF2K	O00418_K235k_1_1_235_235_EEF2K	O00418	EEF2K	1	1	11.13	11.13	11.13	53.6	9	11.127	2	1	1	0	-190.164	0.2	461.859	K235k	Hydrogen	224	(K)	PLFHLEHYIEGkYIK	(Y)
O00418_K341k_1_1_341_341	0.216013	0.897284	0.980008	0.743967	2.19526	0.105997	0.542063	0.06998	0.00637877	0.783435	0.542063	0.06998	3.64485	0.28439	0.74454	0.57768	0.80471	1.31547	1.16806	1.26959	0.28371	0.85958	1.19358	O00418	EEF2K	O00418_K341k_1_1_341_341_EEF2K	O00418	EEF2K	1	4	15.74	15.74	15.74	82.1	12	15.744	2	1	1	0	-190.168	-1.6	563.826	K341k	TMT18	334	(R)	DAVNQNTkLLQSAK	(T)
O00418_K447k_1_1_447_447	0.16838	0.784426	1.57018	1.27497	2.5486	0.23636	0.71973	0.129313	0.00282746	0.580283	0.71973	0.129313	4.21806	0.576609	1.10754	1.05768	1.46571	1.97947	2.00906	1.80159	0.94971	1.49658	1.57258	O00418	EEF2K	O00418_K447k_1_1_447_447_EEF2K	O00418	EEF2K	1	1	27.19	27.19	27.19	89.4	12	99	1	1	1	0	-190.166	-1	687.32	K447k	TMT18	434	(R)	ESENSGDSGYPSEkR	(G)
O00418_K485k_1_1_485_485	0.798315	0.525751	0.524842	0.4853	0.365495	0.709047	-0.13827	-0.217353	0.431028	0.195413	-0.13827	-0.217353	-0.828568	-1.41466	0.58754	0.57068	0.62371	0.26247	0.39206	0.71259	0.31671	0.46758	0.34558	O00418	EEF2K	O00418_K485k_1_1_485_485_EEF2K	O00418	EEF2K	1	1	12.66	12.66	12.66	57	10	99	1	1	1	0	-190.16	2	675.03	K485k	TMT18	481	(R)	VCVEkWNLLNSSR	(L)
O00418_K58k_1_1_58_58	0.917356	0.979287	1.05034	1.01247	0.164597	0.0215394	0.0973967	0.0216467	0.684546	0.951613	0.0973967	0.0216467	0.421187	0.0626376	0.76054	0.83268	1.41171	1.36147	1.14506	0.79059	0.31371	1.11558	1.64058	O00418	EEF2K	O00418_K58k_1_1_58_58_EEF2K	O00418	EEF2K	1	1	12.72	12.72	12.72	66.4	9	12.722	2	1	1	0	-190.167	-1.6	651.374	K58k	TMT18	56	(K)	VNkYYSNLTK	(S)
O00418_K603k_1_1_603_603	0.555437	0.435829	0.534342	0.449133	0.906122	1.21305	-0.248603	-0.41902	0.12413	0.0612282	-0.248603	-0.41902	-1.715	-2.18119	0.68154	0.64068	0.65371	0.36547	0.32806	0.53659	0.25171	-0.05842	0.52558	O00418	EEF2K	O00418_K603k_1_1_603_603_EEF2K	O00418	EEF2K	1	1	19.05	19.05	19.05	88.6	11	99	1	1	1	0	-190.16	2.1	648.678	K603k	TMT18	597	(K)	GFDYLLkAAEAGDR	(Q)
O00418_K86k_1_1_86_86	0.789235	0.960251	1.17134	1.07413	0.380279	0.0393154	0.159397	-0.03502	0.416602	0.91345	0.159397	-0.03502	0.855884	-0.112224	1.04154	0.82268	1.41071	1.26347	1.33206	1.15759	0.38071	1.28258	1.50658	O00418	EEF2K	O00418_K86k_1_1_86_86_EEF2K	O00418	EEF2K	1	1	4.63	4.63	4.63	46.4	6	4.632	2	1	1	0	-190.164	0.1	459.021	K86k	TMT18	83	(K)	EAWkHAIQK	(A)
O00422-2_K133k_1_1_133_133	0.639714	0.413215	-0.514823	-0.285725	0.695433	2.63855	0.39186	0.850057	0.201635	0.00229852	0.39186	0.850057	1.38936	4.42219	-0.66856	-0.86643	-0.59727	-0.83114	0.32843	-0.45397	0.12384	0.40482	-0.11075	O00422	SAP18	O00422-2_K133k_1_1_133_133_SAP18	O00422-2	SAP18	1	1	13.34	10.82	13.34	77.1	9	13.342	2	1	1	0	-190.166	-1	721.051	K133k	TMT18	133	(R)	kGTDDSMTLQSQK	(F)
O00422-2_K93k_1_1_93_93	0.766949	0.975399	0.289343	0.365275	0.420524	0.0261093	-0.16514	-0.0132767	0.379731	0.941653	-0.16514	-0.0132767	-0.928889	-0.0755574	0.56744	0.37057	0.17773	-0.01714	0.36043	0.27703	0.28284	0.30782	0.48525	O00422	SAP18	O00422-2_K93k_1_1_93_93_SAP18	O00422-2	SAP18	1	1	19.04	19.91	17.81	87.1	11	99	1	1	1	0	-190.159	2.6	684.716	K93k	TMT18	87	(K)	ELTSLVkEVYPEAR	(K)
O00425_K272k_1_1_272_272	0.91803	0.44916	0.159995	0.400397	0.162584	1.09768	-0.0687567	0.412047	0.687727	0.0798584	-0.0687567	0.412047	-0.416655	2.00944	0.2706	-0.02639	0.33891	0.21884	-0.0012	0.15921	0.37874	0.52118	0.91934	O00425	IGF2BP3	O00425_K272k_1_1_272_272_IGF2BP3	O00425	IGF2BP3	1	2	16.63	12.57	13.01	80.6	13	13.842	2	1	1	0	-190.158	2.6	795.119	K272k	TMT18	267	(K)	EAQDIkFTEEIPLK	(I)
O00425_K309k_1_1_309_309	0.645438	0.747616	0.070495	-0.17577	0.68432	0.287884	0.29691	-0.19562	0.206861	0.515366	0.29691	-0.19562	1.37169	-0.680996	-0.0554	0.30561	-0.48409	0.11484	0.3468	0.19521	-0.35326	-0.67482	0.20734	O00425	IGF2BP3	O00425_K309k_1_1_309_309_IGF2BP3	O00425	IGF2BP3	1	1	25.76	25.76	25.76	76.4	18	7.327	2	1	1	0	-190.164	0	917.756	K309k	TMT18	301	(K)	KIEQDTDTkITISPLQELTLYNPER	(T)
O00425_K429k_1_1_429_429	0.277758	0.413215	0.228495	0.248397	1.85724	1.86749	0.71291	0.752713	0.0138919	0.0135677	0.71291	0.752713	3.12359	3.16363	0.0096	-0.27639	-0.11709	0.84384	0.8178	0.09321	0.47274	0.29518	1.10634	O00425	IGF2BP3	O00425_K429k_1_1_429_429_IGF2BP3	O00425	IGF2BP3	1	1	8.86	8.86	8.86	51.8	9	99	1	1	1	0	-190.164	0	403.986	K429k	TMT18	424	(K)	QGQHIkQLSR	(F)
O00425_K450k_1_1_450_450	0.753018	0.519653	0.406495	0.499397	0.449764	0.733479	0.190243	0.376047	0.355006	0.184723	0.190243	0.376047	0.980802	1.45337	0.2146	0.12461	0.59491	0.32584	0.4208	0.75821	0.30774	0.57218	1.18234	O00425	IGF2BP3	O00425_K450k_1_1_450_450_IGF2BP3	O00425	IGF2BP3	1	1	20.22	20.22	20.22	93.5	11	99	1	1	1	0	-190.165	-0.4	552.651	K450k	TMT18	441	(K)	IAPAEAPDAkVR	(M)
O00425_K508k_1_1_508_508	0.827614	0.582703	-0.061005	0.00206333	0.315314	0.554471	0.197243	0.32338	0.483823	0.278952	0.197243	0.32338	0.733617	1.16262	-0.8164	0.20761	0.12991	0.03484	0.0448	0.03321	0.16574	0.15218	0.17334	O00425	IGF2BP3	O00425_K508k_1_1_508_508_IGF2BP3	O00425	IGF2BP3	1	1	28.85	28.85	28.85	91.9	16	99	1	1	1	0	-190.164	0.2	839.132	K508k	TMT18	506	(K)	GGkTVNELQNLSSAEVVVPR	(D)
O00425_K567k_1_1_567_567	0.806701	0.4355	0.207828	0.511063	0.350626	1.23994	0.242243	0.848713	0.44604	0.0575517	0.242243	0.848713	0.800807	2.22112	0.5646	-0.64139	0.33691	0.35384	0.4928	0.14021	0.77574	0.46618	1.56434	O00425	IGF2BP3	O00425_K567k_1_1_567_567_IGF2BP3	O00425	IGF2BP3	1	1	17.06	17.06	17.06	63.6	11	99	1	1	1	0	-190.167	-1.1	559.802	K567k	TMT18	562	(K)	QHQQQkALQSGPPQSR	(R)
O00429-6_K268k_1_1_268_268	0.611378	0.617995	-0.465782	-0.537175	0.773343	0.48579	0.463177	0.32039	0.168522	0.326746	0.463177	0.32039	1.51164	1.04557	-0.80233	-0.33819	-0.95159	0.26898	-0.08035	-0.89121	-0.95149	-0.36001	0.18056	O00429	DNM1L	O00429-6_K268k_1_1_268_268_DNM1L	O00429-2	DNM1L	1	1	11.59	10.38	8.54	69.8	8	1.764	2	1	1	0	-190.167	-1.8	594.683	K268k	TMT18	261	(R)	SQLDINNkK	(S)
O00442-2_K154k_1_1_154_154	0.933495	0.481424	0.452165	0.32218	0.131809	0.886895	-0.06195	-0.32192	0.738228	0.129749	-0.06195	-0.32192	-0.345874	-1.69148	0.54188	0.54951	0.35803	0.24463	0.29718	0.72176	0.30462	0.32316	-0.14412	O00442	RTCA	O00442-2_K154k_1_1_154_154_RTCA	O00442	RTCA	1	1	19.9	19.9	19.9	82	16	4.944	2	1	1	0	-190.17	-1.7	840.95	K154k	TMT18	136	(K)	GGTNAEMAPQIDYTVMVFkPIVEK	(F)
O00442-2_K176k_1_1_176_176	0.987531	0.483458	-0.361835	-0.188153	0.026873	0.87583	-0.0152833	0.33208	0.939998	0.133097	-0.0152833	0.33208	-0.077634	1.67455	-0.20112	-0.15449	-0.70697	-0.32537	-0.23182	-0.55124	-0.06538	0.06916	-0.07012	O00442	RTCA	O00442-2_K176k_1_1_176_176_RTCA	O00442	RTCA	1	1	21.19	21.19	21.19	86.1	12	99	1	1	1	0	-190.167	-1.3	605.002	K176k	TMT18	172	(R)	GYYPkGGGEVIVR	(M)
O00442-2_K189k_1_1_189_189	0.862044	0.822821	0.089165	0.08468	0.253855	0.190098	0.08605	0.07708	0.557371	0.645509	0.08605	0.07708	0.611858	0.47816	0.07988	0.06651	-0.00797	0.06863	0.16718	0.16076	0.01362	0.07816	0.27788	O00442	RTCA	O00442-2_K189k_1_1_189_189_RTCA	O00442	RTCA	1	2	17.79	17.79	17.79	78.5	12	99	1	1	1	0	-190.16	1.9	720.072	K189k	TMT18	185	(R)	MSPVkQLNPINLTER	(G)
O00442-2_K221k_1_1_221_221	0.74406	0.536972	-0.520835	-0.41632	0.466645	0.678278	-0.556617	-0.347587	0.341472	0.20976	-0.556617	-0.347587	-1.01038	-1.36552	-0.70712	-0.21449	0.19403	0.22463	-0.44882	-2.17324	-0.42038	-0.83484	-0.51512	O00442	RTCA	O00442-2_K221k_1_1_221_221_RTCA	O00442	RTCA	1	2	14.44	14.44	9.58	74	10	99	1	1	1	0	-190.165	-0.6	507.623	K221k	TMT18	219	(K)	VAkDMAAAAVR	(C)
O00442-2_K285k_1_1_285_285	0.990941	0.54804	0.479998	0.23718	0.0216927	0.648973	-0.0156167	-0.501253	0.951278	0.224402	-0.0156167	-0.501253	-0.0630155	-1.31829	0.56788	0.66051	0.23503	-0.01137	0.53118	0.89676	0.48162	0.43816	-0.96012	O00442	RTCA	O00442-2_K285k_1_1_285_285_RTCA	O00442	RTCA	1	1	26.37	26.37	26.37	85.6	18	99	1	1	1	0	-190.169	-1.8	626.346	K285k	TMT18	280	(R)	GVNADkVGIEAAEMLLANLR	(H)
O00442-2_K346k_1_1_346_346	0.89276	0.759334	-1.01167	-1.23232	0.202164	0.271001	0.167717	-0.273587	0.627821	0.535796	0.167717	-0.273587	0.503744	-0.647339	-1.83312	-0.37149	-1.08197	-0.78637	-1.10182	-0.89524	-1.02438	-2.08984	-0.99312	O00442	RTCA	O00442-2_K346k_1_1_346_346_RTCA	O00442	RTCA	1	1	26.94	23.75	22.28	83.4	17	3.053	2	1	1	0	-190.171	-2.1	617.754	K346k	TMT18	327	(K)	TGPVTLHTQTAIHFAEQIAkAK	(F)
O00442-2_K98k_1_1_98_98	0.831334	0.548502	-0.832168	-0.82182	0.308199	0.644498	0.292717	0.313413	0.491815	0.226727	0.292717	0.313413	0.71985	1.31104	-1.35012	-0.55349	-1.03197	0.15063	-0.64982	-1.55824	-0.72138	-0.84284	-0.43112	O00442	RTCA	O00442-2_K98k_1_1_98_98_RTCA	O00442	RTCA	1	1	10.64	10.64	10.64	60.3	8	10.643	2	1	1	0	-190.169	-2.5	466.528	K98k	TMT18	97	(K)	IkGGIHTADTK	(T)
O00443_K1096k_1_1_1096_1096	0.994751	0.517366	-0.90986	-0.674083	0.0108569	0.743198	-0.0137067	0.457847	0.975311	0.180635	-0.0137067	0.457847	-0.0319142	1.4687	-1.40784	-0.54659	-0.75459	-0.22814	-1.93228	-0.58972	-0.93723	-0.44157	0.04332	O00443	PIK3C2A	O00443_K1096k_1_1_1096_1096_PIK3C2A	O00443	PIK3C2A	1	1	13.01	11.55	11.68	77.6	9	12.883	2	1	1	0	-190.166	-0.7	596.725	K1096k	TMT18	1093	(R)	LPLkPSLVAK	(E)
O00443_K872k_1_1_872_872	0.802417	0.952001	0.266973	0.18025	0.358293	0.047768	0.150627	-0.02282	0.438235	0.895843	0.150627	-0.02282	0.815159	-0.135197	0.34916	0.21841	0.00741	0.14986	0.25072	0.62628	0.07777	0.22343	0.20532	O00443	PIK3C2A	O00443_K872k_1_1_872_872_PIK3C2A	O00443	PIK3C2A	1	1	14.45	14.45	14.45	72.6	14	3.471	2	1	1	0	-190.157	2.7	701.398	K872k	TMT18	857	(R)	SIIQQHNLETLENDIkGK	(L)
O00443_K881k_1_1_881_881	0.952616	0.49371	0.01764	-0.164583	0.0969691	0.834588	-0.0667067	-0.431153	0.799891	0.146356	-0.0667067	-0.431153	-0.261939	-1.61114	0.33416	0.11341	-0.29459	-0.49114	0.12972	0.31428	0.06577	-0.40257	-0.80368	O00443	PIK3C2A	O00443_K881k_1_1_881_881_PIK3C2A	O00443	PIK3C2A	1	1	15.42	13.17	9.97	75.1	12	12.974	2	1	1	0	-190.164	0.2	591.106	K881k	TMT18	875	(K)	LLDILHkDSSLGLSK	(E)
O00458_K431k_1_1_431_431	0.322397	0.682432	0.129638	-0.249428	1.68603	0.377461	1.15952	0.40139	0.0206048	0.419313	1.15952	0.40139	2.86703	0.852035	-1.49887	0.15284	-0.00434	0.94254	0.4974	0.68826	-0.58047	-0.15316	0.58743	O00458	IFRD1	O00458_K431k_1_1_431_431_IFRD1	O00458	IFRD1	1	1	4.26	0.58	1.86	44	3	3.761	2	1	1	0	-174.146	8.1	954.19	M415m K431k	Hydrogen	414	(K)	TmKISRFERHLYNSAAFkAR	(T)
O00458_K85k_1_1_85_85	0.61907	0.918573	-0.697362	-0.353762	0.746636	0.0824136	-0.786477	-0.0992767	0.179211	0.827154	-0.786477	-0.0992767	-1.47001	-0.225726	-1.02487	0.25484	-0.14234	-0.36146	-0.5606	-2.34974	0.05453	0.01984	-1.28457	O00458	IFRD1	O00458_K85k_1_1_85_85_IFRD1	O00458	IFRD1	1	1	12.33	12.33	12.33	71.4	10	12.332	2	1	1	0	-190.161	1.9	651.076	K85k	TMT18	84	(K)	LkGLIDLTLDK	(S)
O00463-2_K304k_1_1_304_304	0.568836	0.603157	-0.189677	-0.155153	0.876622	0.516063	-0.257793	-0.188747	0.132855	0.304745	-0.257793	-0.188747	-1.67027	-1.09763	-0.17124	0.0136	-0.0247	-0.25672	-0.48184	-0.21716	-0.40738	-0.05137	-0.28983	O00463	TRAF5	O00463-2_K304k_1_1_304_304_TRAF5	O00463-2	TRAF5	1	2	19.62	19.62	19.62	79.4	10	19.616	2	1	1	0	-190.163	0.7	689.063	K304k	TMT18	302	(K)	EFkQFAQLFGK	(N)
O00463-2_K364k_1_1_364_364	0.813017	0.659991	-0.199343	-0.20232	0.340365	0.412679	-0.139793	-0.145747	0.456704	0.386653	-0.139793	-0.145747	-0.781471	-0.916334	-0.12924	-0.0204	-0.2387	-0.12372	-0.56984	-0.11416	-0.25738	-0.21337	-0.35483	O00463	TRAF5	O00463-2_K364k_1_1_364_364_TRAF5	O00463-2	TRAF5	1	3	14.48	12.47	11.04	79.6	9	3.344	2	1	1	0	-190.162	0.9	653.874	K364k	TMT18	351	(K)	FDLRPLMEAVDTVkQK	(I)
O00463-2_K545k_1_1_545_545	0.876739	0.837394	-0.281843	-0.192487	0.230198	0.172756	-0.0967933	0.08192	0.588575	0.671806	-0.0967933	0.08192	-0.563098	0.439913	-0.31124	-0.1424	-0.2467	-0.11572	-0.28584	-0.58916	-0.31438	-0.28337	0.14317	O00463	TRAF5	O00463-2_K545k_1_1_545_545_TRAF5	O00463-2	TRAF5	1	1	21.58	21.58	21.58	89.3	14	9.114	2	1	1	0	-190.166	-0.7	632.363	K545k	TMT18	535	(R)	FVAHSVLENAkNAYIK	(D)
O00463-2_K550k_1_1_550_550	0.421988	0.44916	-0.778177	-0.897153	1.30818	1.09347	-0.42946	-0.667413	0.0491838	0.0806363	-0.42946	-0.667413	-2.31056	-2.00315	-0.39624	-0.8814	-0.4127	-0.84772	-1.12484	-1.00616	-1.05138	-0.66937	-1.97183	O00463	TRAF5	O00463-2_K550k_1_1_550_550_TRAF5	O00463-2	TRAF5	1	1	14.13	14.13	12.01	76	10	10.995	2	1	1	0	-190.175	-4.9	721.745	K550k	TMT18	546	(K)	NAYIkDDTLFLK	(V)
O00471_K165k_1_1_165_165	0.914829	0.875112	0.235575	0.254033	0.167618	0.131136	-0.112117	-0.0752	0.679801	0.739374	-0.112117	-0.0752	-0.427965	-0.344642	0.5469	0.2418	0.0862	-0.17856	-0.03094	0.74805	0.33717	0.44464	-0.13251	O00471	EXOC5	O00471_K165k_1_1_165_165_EXOC5	O00471	EXOC5	1	2	29.1	29.1	26.7	87.5	17	99	1	1	1	0	-190.172	-2.8	685.383	K165k	TMT18	158	(K)	EAADIIQkLHLIAQELPFDR	(F)
O00483_K10k_1_1_10_10	0.872043	0.678033	-0.534357	-0.50413	0.238381	0.383922	0.191647	0.2521	0.57759	0.413121	0.191647	0.2521	0.580093	0.863943	-0.582	-0.2426	-1.06594	0.2427	-0.95309	-0.60521	-0.43866	-0.79187	0.09629	O00483	NDUFA4	O00483_K10k_1_1_10_10_NDUFA4	O00483	NDUFA4	1	1	11.59	4.03	5.09	76.8	7	1.906	2	1	1	0	-190.162	1.2	536.675	K10k	TMT18	4	(R)	QIIGQAkK	(H)
O00483_K55k_1_1_55_55	0.723407	0.864108	0.00864333	0.114037	0.500322	0.143787	-0.151687	0.0591	0.315994	0.718146	-0.151687	0.0591	-1.06858	0.374157	0.146	-0.0116	0.11906	-0.0913	-0.05409	-0.05621	0.04634	0.22213	0.16229	O00483	NDUFA4	O00483_K55k_1_1_55_55_NDUFA4	O00483	NDUFA4	1	1	17.35	17.35	17.35	85.7	14	12.396	2	1	1	0	-190.167	-1	659.848	K55k	TMT18	48	(R)	NNPEPWNkLGPNDQYK	(F)
O00483_K63k_1_1_63_63	0.561967	0.84863	-0.132857	-0.0377967	0.891004	0.159948	-0.254687	-0.0645667	0.128527	0.691913	-0.254687	-0.0645667	-1.6921	-0.411142	0.056	-0.0526	-0.01994	-0.2503	-0.12509	-0.40521	-0.09766	-0.15487	0.04229	O00483	NDUFA4	O00483_K63k_1_1_63_63_NDUFA4	O00483	NDUFA4	1	1	18.86	18.86	18.86	84.3	13	10.055	2	1	1	0	-190.165	-0.2	715.625	K63k	TMT18	56	(K)	LGPNDQYkFYSVNVDYSK	(L)
O00483_K76k_1_1_76_76	0.942612	0.578026	-0.09219	0.0415367	0.115592	0.565321	0.0966467	0.3641	0.766316	0.272069	0.0966467	0.3641	0.307345	1.18079	-0.562	-0.2656	0.40606	0.5157	-0.24509	-0.40221	0.58634	0.33413	-0.24971	O00483	NDUFA4	O00483_K76k_1_1_76_76_NDUFA4	O00483	NDUFA4	1	1	4.73	3.76	3.76	85.4	2	99	1	1	1	0	-190.167	-1.9	605.33	K76k	TMT18	76	(K)	kERPDF	(-)
O00487_K100k_1_1_100_100	0.93183	0.490516	0.0941867	0.257777	0.134737	0.847526	0.0666733	0.393853	0.733268	0.142061	0.0666733	0.393853	0.352735	1.63108	-0.24773	0.11459	0.31569	0.24769	0.16771	-0.03283	0.04013	0.61758	0.7064	O00487	PSMD14	O00487_K100k_1_1_100_100_PSMD14	O00487	PSMD14	1	1	12.23	12.23	12.23	60.4	9	99	1	1	1	0	-190.163	0.5	537.628	K100k	TMT18	95	(K)	MLDMLkQTGR	(P)
O00487_K152k_1_1_152_152	0.780133	0.780889	-0.84448	-0.85189	0.397453	0.24137	-0.39066	-0.40548	0.400449	0.573628	-0.39066	-0.40548	-0.887271	-0.586986	-0.78373	-0.51041	-0.65331	-2.07831	-1.00829	-0.03283	-0.17687	-2.94042	-0.0466	O00487	PSMD14	O00487_K152k_1_1_152_152_PSMD14	O00487	PSMD14	1	2	27.66	27.66	27.66	93.8	13	3.916	2	1	1	0	-190.162	1	744.791	K152k	TMT18	140	(R)	AVAVVVDPIQSVkGK	(V)
O00487_K186k_1_1_186_186	0.580162	0.458399	0.137353	-0.00105667	0.844778	1.0113	-0.23166	-0.50848	0.142962	0.0974312	-0.23166	-0.50848	-1.62172	-1.88002	0.30327	0.27459	0.18169	0.00269	-0.03829	0.10017	0.19613	-0.10242	-0.8596	O00487	PSMD14	O00487_K186k_1_1_186_186_PSMD14	O00487	PSMD14	1	2	29.76	29.76	29.76	85.5	20	99	1	1	1	0	-190.166	-0.5	586.93	K186k	TMT18	176	(R)	QTTSNLGHLNkPSIQALIHGLNR	(H)
O00487_K223k_1_1_223_223	0.943762	0.837899	-0.0601467	0.0132767	0.114101	0.171957	-0.0499933	0.0968533	0.768952	0.673044	-0.0499933	0.0968533	-0.303756	0.43813	-0.25073	0.04059	0.10469	0.01569	-0.05629	-0.21483	-0.30987	0.11658	0.3784	O00487	PSMD14	O00487_K223k_1_1_223_223_PSMD14	O00487	PSMD14	1	1	4.27	4.27	4.27	43.6	8	4.266	2	1	1	0	-190.162	0.7	709.358	K223k	TMT18	223	(K)	kSWMEGLTLQDYSEHCK	(H)
O00487_K239k_1_1_239_239	0.424465	0.465544	-1.82581	-1.46722	1.29849	0.943403	-1.41466	-0.69748	0.0502931	0.113919	-1.41466	-0.69748	-2.29636	-1.77751	-1.48273	-0.41341	-1.45931	-1.32531	-2.28329	-3.99083	-1.08287	-2.13542	-2.2296	O00487	PSMD14	O00487_K239k_1_1_239_239_PSMD14	O00487	PSMD14	1	2	28.96	28.96	28.96	88.4	18	8.783	2	1	1	0	-190.172	-2.3	700.749	K239k	TMT18	224	(K)	SWMEGLTLQDYSEHCkHNESVVK	(E)
O00487_K253k_1_1_253_253	0.966886	0.91027	-0.616313	-0.611557	0.064274	0.0896663	0.05034	0.0598533	0.862434	0.813455	0.05034	0.0598533	0.178854	0.244004	-0.85073	-0.19141	-0.88231	-0.36831	-1.12429	-0.28083	-0.47487	-0.88542	-0.3846	O00487	PSMD14	O00487_K253k_1_1_253_253_PSMD14	O00487	PSMD14	1	4	18.39	18.39	18.39	83.3	9	8.476	2	1	1	0	-190.161	1.8	692.388	K253k	TMT18	247	(K)	EMLELAkNYNK	(A)
O00487_K257k_1_1_257_257	0.766949	0.635927	-0.69048	-0.684223	0.420469	0.451659	-0.28466	-0.272147	0.379779	0.35346	-0.28466	-0.272147	-0.928792	-0.985895	-0.89373	0.03359	-0.78431	-0.45531	-0.71629	-1.32683	-0.54987	-0.87442	-1.0366	O00487	PSMD14	O00487_K257k_1_1_257_257_PSMD14	O00487	PSMD14	1	4	13.11	13.11	13.11	58.4	9	13.11	2	1	1	0	-190.165	-0.6	586.294	K257k	Hydrogen	254	(K)	NYNkAVEEEDK	(M)
O00487_K273k_1_1_273_273	0.611391	0.429714	-0.881813	-0.760223	0.771571	1.3265	0.56734	0.81052	0.169211	0.0471519	0.56734	0.81052	1.50889	2.34958	-1.32873	-0.69341	-1.47431	-1.42131	0.06871	-0.44183	-0.62887	-0.80342	0.3674	O00487	PSMD14	O00487_K273k_1_1_273_273_PSMD14	O00487	PSMD14	1	3	21.08	21.8	21.08	89.2	11	6.958	2	1	1	0	-190.161	1.5	717.754	K273k	TMT18	265	(K)	MTPEQLAIkNVGK	(Q)
O00505_K121k_1_1_121_121	0.914329	0.445863	0.520797	0.307145	0.169652	1.12438	-0.0825333	-0.509837	0.676625	0.0750962	-0.0825333	-0.509837	-0.432514	-2.04927	0.60524	0.80196	0.27899	0.28458	0.48586	0.66815	0.42385	0.11194	-0.37911	O00505	KPNA3	O00505_K121k_1_1_121_121_KPNA3	O00505	KPNA3	1	1	14.17	14.17	14.17	74.7	11	99	1	1	1	0	-190.157	3.5	639.385	K121k	TMT18	113	(K)	SGILPILVkCLER	(D)
O00506_K22k_1_1_22_22	0.466703	0.482087	-0.442787	-0.25487	1.16509	0.885316	-0.715713	-0.33988	0.0683766	0.130222	-0.715713	-0.33988	-2.10048	-1.68907	0.16975	-0.214	-0.21054	-0.19769	-1.62229	-0.58195	-0.14655	-0.58126	-0.54662	O00506	STK25	O00506_K22k_1_1_22_22_STK25	O00506	STK25	1	1	19.12	13.41	17.26	84.6	9	99	1	1	1	0	-190.168	-2.1	627.34	K22k	TMT18	14	(R)	VDPEELFTkLDR	(I)
O00506_K28k_1_1_28_28	0.614386	0.618221	-0.33062	-0.318203	0.764678	0.484003	0.327953	0.352787	0.171918	0.328093	0.327953	0.352787	1.49817	1.04247	-0.68425	-0.29	-0.50954	0.09031	0.00171	-0.59195	-0.88055	-0.08326	0.53838	O00506	STK25	O00506_K28k_1_1_28_28_STK25	O00506	STK25	1	1	14.48	11.53	12.49	73.5	10	13.037	2	1	1	0	-190.161	2	636.369	K28k	TMT18	26	(R)	IGkGSFGEVYK	(G)
O00534_K358k_1_1_358_358	0.611916	0.429714	0.04068	-0.0156	0.768726	1.3409	-0.46482	-0.57738	0.170323	0.045614	-0.46482	-0.57738	-1.50447	-2.37095	-0.20778	0.50878	0.51827	0.20706	-0.80758	0.02533	-0.15159	-0.54605	-0.21523	O00534	VWA5A	O00534_K358k_1_1_358_358_VWA5A	O00534	VWA5A	1	1	30.33	28.83	28.13	91.5	17	99	1	1	1	0	-190.156	2.9	954.537	K358k	TMT18	357	(R)	VkLMQADLGGTEILAPLQNIYR	(G)
O00541_K121k_1_1_121_121	0.697423	0.463271	-0.132078	-0.0701233	0.559956	0.957616	0.22975	0.35366	0.275451	0.110251	0.22975	0.35366	1.16932	1.79904	-0.0392	-0.40423	-0.29743	0.31283	-0.12729	-0.23715	-0.15306	0.33793	0.13525	O00541	PES1	O00541_K121k_1_1_121_121_PES1	O00541	PES1	1	2	13.88	13.88	13.88	81.7	7	99	1	1	1	0	-190.17	-4.2	481.284	K121k	TMT18	116	(K)	LDHIIkER	(Y)
O00541_K26k_1_1_26_26	0.725421	0.718815	0.530922	0.324877	0.497006	0.32711	0.225083	-0.187007	0.318416	0.470858	0.225083	-0.187007	1.06289	-0.757352	0.1818	0.69977	0.37357	0.67783	0.92371	0.32885	0.40194	-0.22507	0.51725	O00541	PES1	O00541_K26k_1_1_26_26_PES1	O00541	PES1	1	1	11.93	11.93	11.93	68	9	99	1	1	1	0	-190.163	0.7	536.985	K26k	TMT18	26	(K)	kLQLSLADFR	(R)
O00541_K533k_1_1_533_533	0.802041	0.429714	0.192755	0.0328767	0.359349	1.31622	-0.162583	-0.48234	0.437171	0.0482809	-0.162583	-0.48234	-0.817129	-2.33433	0.2128	0.34877	0.26057	-0.01317	0.50471	-0.15715	-0.38606	-0.42207	0.18325	O00541	PES1	O00541_K533k_1_1_533_533_PES1	O00541	PES1	1	1	16.48	16.48	16.48	87.6	9	99	1	1	1	0	-190.167	-1.8	569.965	K533k	TMT18	524	(R)	LAQEEESEAkR	(L)
O00541_K68k_1_1_68_68	0.817992	0.706753	-0.057745	-0.0619567	0.333373	0.344074	0.136417	0.127993	0.464117	0.452821	0.136417	0.127993	0.768207	0.789642	-0.0662	-0.20223	-0.10943	0.25083	0.05971	-0.27915	-0.14706	0.03893	0.11425	O00541	PES1	O00541_K68k_1_1_68_68_PES1	O00541	PES1	1	1	16.25	16.25	16.25	85.2	8	99	1	1	1	0	-190.168	-2.5	529.644	K68k	TMT18	63	(R)	TFYLIkDIR	(F)
O00541_K81k_1_1_81_81	0.903149	0.663023	0.412422	0.267043	0.188901	0.407493	0.0780833	-0.212673	0.64729	0.391298	0.0780833	-0.212673	0.475015	-0.906956	0.5778	0.37877	0.16357	0.38783	0.42471	0.54185	0.43094	0.33393	-0.28275	O00541	PES1	O00541_K81k_1_1_81_81_PES1	O00541	PES1	1	2	15.34	15.34	15.34	75.2	10	99	1	1	1	0	-190.164	0.1	483.535	K81k	TMT18	72	(R)	FLLHEPIVNkFR	(E)
O00566_K370k_1_1_370_370	0.569583	0.729879	-0.245835	-0.291597	0.87363	0.311037	0.310783	0.21926	0.133773	0.488611	0.310783	0.21926	1.66572	0.726361	-0.37369	-0.38041	-0.44958	-0.02042	0.17684	-0.42775	-0.26758	-0.77101	0.49269	O00566	MPHOSPH10	O00566_K370k_1_1_370_370_MPHOSPH10	O00566	MPHOSPH10	1	1	8.8	8.8	8.8	56	8	8.805	2	1	1	0	-190.164	-0.1	629.028	K370k	TMT18	367	(K)	MNEkIASLEK	(E)
O00567_K240k_1_1_240_240	0.93559	0.537285	-0.307085	-0.230352	0.127722	0.677945	0.0789033	0.23237	0.74521	0.209921	0.0789033	0.23237	0.336246	1.36499	-0.43538	-0.44367	-0.16056	0.23372	-0.44281	-0.59381	-0.2364	-0.01097	-0.09513	O00567	NOP56	O00567_K240k_1_1_240_240_NOP56	O00567	NOP56	1	2	15.52	12.78	10.6	82.4	9	4.758	2	1	1	0	-190.168	-1.8	676.713	K240k	TMT18	231	(K)	LEELTMDGAkAK	(A)
O00567_K288k_1_1_288_288	0.644292	0.444702	-0.316085	-0.397852	0.686876	1.12932	-0.24843	-0.411963	0.205648	0.074247	-0.24843	-0.411963	-1.37576	-2.05664	-0.19538	-0.32367	-0.05656	-0.65228	-0.15581	-0.51281	-0.5524	-0.33797	-0.92113	O00567	NOP56	O00567_K288k_1_1_288_288_NOP56	O00567	NOP56	1	1	18.27	11.07	18.27	77.2	13	99	1	1	1	0	-190.171	-2.6	830.792	K288k	TMT18	287	(R)	SkMSQVAPSLSALIGEAVGAR	(L)
O00567_K320k_1_1_320_320	0.979607	0.461624	0.279082	0.137482	0.0411122	0.964947	-0.0187633	-0.301963	0.909678	0.108406	-0.0187633	-0.301963	-0.117031	-1.81012	0.25562	0.37533	0.23444	0.24072	0.09719	0.47119	-0.1934	0.12203	0.03087	O00567	NOP56	O00567_K320k_1_1_320_320_NOP56	O00567	NOP56	1	1	21.14	21.14	21.14	81.5	18	21.138	2	1	1	0	-190.182	-5.1	678.591	K320k	TMT18	308	(R)	LIAHAGSLTNLAkYPASTVQILGAEK	(A)
O00567_K41k_1_1_41_41	0.621724	0.429714	0.471248	0.398815	0.742769	1.40257	-0.309763	-0.45463	0.180813	0.0395754	-0.309763	-0.45463	-1.46396	-2.46254	0.61862	0.87033	0.38944	0.03972	0.24919	0.66019	0.1076	0.29403	0.11287	O00567	NOP56	O00567_K41k_1_1_41_41_NOP56	O00567	NOP56	1	1	25.76	25.76	25.76	73.6	19	99	1	1	1	0	-190.174	-2.8	702.986	K41k	TMT18	21	(K)	EVEEISLLQPQVEESVLNLGkFHSIVR	(L)
O00567_K422k_1_1_422_422	0.971258	0.43887	0.528915	0.284482	0.0564973	1.1689	0.0329033	-0.455963	0.878017	0.0677792	0.0329033	-0.455963	0.158392	-2.11557	0.30562	0.78833	0.44344	0.57872	0.23719	0.82019	-0.0554	0.37903	-0.15413	O00567	NOP56	O00567_K422k_1_1_422_422_NOP56	O00567	NOP56	1	1	25.89	25.89	25.89	84.2	19	99	1	1	1	0	-190.17	-2.3	685.099	K422k	TMT18	417	(K)	NLDVMkEAMVQAEEAAAEITR	(K)
O00571_K118k_1_1_118_118	0.627443	0.829252	0.44616	0.36592	0.720916	0.182163	0.2402	0.07972	0.190145	0.657411	0.2402	0.07972	1.42964	0.460757	0.41549	0.14649	0.4162	0.46059	0.46359	0.7746	0.24565	0.52006	0.45163	O00571	DDX3X	O00571_K118k_1_1_118_118_DDX3X	O00571	DDX3X	1	1	7.57	7.57	7.57	51.7	6	99	1	1	1	0	-190.164	0.2	449.244	K118k	TMT18	114	(R)	SGFGkFER	(G)
O00571_K208k_1_1_208_208	0.841137	0.743226	-0.0586733	0.0700867	0.289636	0.294335	-0.122133	0.135387	0.513291	0.507767	-0.122133	0.135387	-0.683546	0.693726	0.07349	-0.02551	-0.0408	0.15059	-0.39841	-0.1114	-0.13435	0.09106	0.45663	O00571	DDX3X	O00571_K208k_1_1_208_208_DDX3X	O00571	DDX3X	1	2	14.19	14.19	13.11	62.8	9	13.11	2	1	1	0	-190.164	0.2	517.718	K208k	TMT18	200	(R)	YTRPTPVQkHAIPIIK	(E)
O00571_K427k_1_1_427_427	0.931584	0.5448	0.255493	0.448587	0.135485	0.660382	-0.0524667	0.33372	0.732006	0.218584	-0.0524667	0.33372	-0.354484	1.33673	0.38549	0.16149	0.2982	0.14559	0.28659	0.2556	0.17765	0.55206	1.11663	O00571	DDX3X	O00571_K427k_1_1_427_427_DDX3X	O00571	DDX3X	1	1	14.22	14.22	14.22	81.3	9	99	1	1	1	0	-190.166	-1.1	555.635	K427k	TMT18	419	(K)	VVWVEESDkR	(S)
O00571_K511k_1_1_511_511	0.639062	0.931413	0.287493	0.10392	0.697373	0.0678128	0.321533	-0.0456133	0.200737	0.855435	0.321533	-0.0456133	1.39243	-0.188248	0.57449	0.08449	-0.2788	0.39259	0.63059	0.3216	0.27565	0.03906	-0.07137	O00571	DDX3X	O00571_K511k_1_1_511_511_DDX3X	O00571	DDX3X	1	1	33.62	33.62	33.62	91.6	22	99	1	1	1	0	-190.165	-0.1	666.352	K511k	TMT18	504	(R)	GLDISNVkHVINFDLPSDIEEYVHR	(I)
O00571_K554k_1_1_554_554	0.695819	0.704238	-0.259507	-0.295913	0.564056	0.34749	0.3422	0.269387	0.272863	0.449273	0.3422	0.269387	1.17615	0.796095	-0.18151	-0.02351	-1.0868	0.14659	-0.03341	-0.3784	-0.41235	-0.44594	0.37463	O00571	DDX3X	O00571_K554k_1_1_554_554_DDX3X	O00571	DDX3X	1	2	21.8	21.8	21.8	87.3	14	21.796	2	1	1	0	-190.149	6	634.385	K554k	TMT18	549	(R)	NINITkDLLDLLVEAK	(Q)
O00571_K81k_1_1_81_81	0.453989	0.541555	0.35016	-0.11658	1.21113	0.669308	0.462867	-0.470613	0.0614997	0.214137	0.462867	-0.470613	2.16818	-1.35111	0.44049	0.15949	-0.2438	0.33959	0.71459	0.6906	0.42765	-0.84694	-0.63637	O00571	DDX3X	O00571_K81k_1_1_81_81_DDX3X	O00571	DDX3X	1	1	10.01	10.01	10.01	59.9	8	99	1	1	1	0	-190.164	0.2	483.587	K81k	TMT18	80	(R)	GkSSFFSDR	(G)
O00584_K87k_1_1_87_87	0.986666	0.542893	0.477908	0.35908	0.0275487	0.665875	-0.0157567	-0.253413	0.938537	0.215837	-0.0157567	-0.253413	-0.0795291	-1.34559	0.61091	0.457	0.38945	0.20781	0.35736	0.84492	0.51661	0.15217	0.02834	O00584	RNASET2	O00584_K87k_1_1_87_87_RNASET2	O00584	RNASET2	1	1	21.79	21.79	21.79	80	15	99	1	1	1	0	-190.161	1.1	845.78	K87k	TMT18	78	(R)	SWPFNLEEIkDLLPEMR	(A)
O00587_K210k_1_1_210_210	0.463014	0.931127	-0.2759	-0.12098	1.17594	0.0681172	-0.348513	-0.0386733	0.0666906	0.854836	-0.348513	-0.0386733	-2.11644	-0.189039	-0.15033	-0.15448	-0.00012	-0.68711	-0.34263	-0.32073	-0.42715	-0.21052	0.21672	O00587	MFNG	O00587_K210k_1_1_210_210_MFNG	O00587	MFNG	1	2	15.26	15.26	15.26	67.9	9	99	1	1	1	0	-190.164	0	602.672	K210k	TMT18	207	(K)	LALkMAPWASGSR	(F)
O00587_K287k_1_1_287_287	0.307992	0.413215	0.169267	0.154853	1.74097	2.26736	-0.73218	-0.761007	0.0181563	0.0054031	-0.73218	-0.761007	-2.94893	-3.79654	0.35067	0.51352	0.74188	-0.22911	-0.65063	0.28927	-0.50615	0.00148	-0.17228	O00587	MFNG	O00587_K287k_1_1_287_287_MFNG	O00587	MFNG	1	1	18.64	18.64	18.64	80.6	16	99	1	1	1	0	-190.161	1.4	611.834	K287k	TMT18	283	(K)	LNVIkLQGPFSPEEDPSR	(F)
O00635_K50k_1_1_50_50	0.246725	0.43887	0.341693	0.285607	2.01319	1.18261	0.499267	0.387093	0.00970082	0.0656741	0.499267	0.387093	3.3613	2.13595	0.10339	0.0991	0.07369	0.43323	0.68391	0.65684	0.41328	0.75349	0.27069	O00635	TRIM38	O00635_K50k_1_1_50_50_TRIM38	O00635	TRIM38	1	1	10.09	5.7	10.09	72.6	7	99	1	1	1	0	-190.165	-0.4	463.602	K50k	TMT18	46	(K)	NPSQkQLR	(Q)
O00716_K212k_1_1_212_212	0.893416	0.925389	-0.708725	-0.569847	0.201171	0.0742838	-0.198923	0.0788333	0.629258	0.842784	-0.198923	0.0788333	-0.501609	0.204974	-0.62188	-0.80697	-0.39894	0.14807	-1.62548	-0.94715	-0.2258	0.11169	-1.47718	O00716	E2F3	O00716_K212k_1_1_212_212_E2F3	O00716	E2F3	1	1	10.35	4.5	5.78	70.3	8	7.113	2	1	1	0	-190.164	0.2	570.025	K212k	TMT18	207	(K)	AAEVLkVQK	(R)
O00743_K219k_1_1_219_219	0.714321	0.560828	0.107933	0.0893433	0.521479	0.608078	-0.178127	-0.215307	0.300969	0.24656	-0.178127	-0.215307	-1.10464	-1.2516	0.29835	0.17815	0.11449	-0.19541	0.1313	0.12072	0.1176	-0.22763	0.0551	O00743	PPP6C	O00743_K219k_1_1_219_219_PPP6C	O00743-3	PPP6C	1	1	21.92	21.92	21.92	82.6	15	14.142	2	1	1	0	-190.173	-2.8	760.175	K219k	TMT18	211	(R)	GAGWLFGAkVTNEFVHINNLK	(L)
O00743_K25k_1_1_25_25	0.678538	0.981729	-0.115733	-0.276157	0.602689	0.0187653	0.337873	0.0170267	0.249638	0.957711	0.337873	0.0170267	1.23992	0.054734	-0.04465	-0.27485	-0.53451	-0.50541	0.1253	0.53972	-0.2234	0.32537	-0.9049	O00743	PPP6C	O00743_K25k_1_1_25_25_PPP6C	O00743-3	PPP6C	1	1	13.9	10.21	10.55	78.3	8	99	1	1	1	0	-190.163	0.6	522.625	K25k	TMT18	18	(K)	YLPENDLkR	(L)
O00746_K45k_1_1_45_45	0.709598	0.470327	0.343332	0.444297	0.530626	0.921181	0.167477	0.369407	0.294696	0.1199	0.167477	0.369407	1.12012	1.74376	0.19619	0.17443	0.40816	0.45781	0.47161	0.35179	0.41845	0.44609	1.02246	O00746	NME4	O00746_K45k_1_1_45_45_NME4	O00746	NME4	1	1	8.84	8.84	8.84	46.6	9	99	1	1	1	0	-190.168	-2.3	567.669	K45k	TMT18	40	(R)	TLVAVkPDGVQR	(R)
O00754_K246k_1_1_246_246	0.326655	0.975819	0.724933	0.485637	1.66916	0.0249336	0.46158	-0.0170133	0.0214208	0.944205	0.46158	-0.0170133	2.84196	-0.0722451	0.69248	0.36959	0.42036	0.8235	0.97476	1.06891	0.94147	0.30574	0.18418	O00754	MAN2B1	O00754_K246k_1_1_246_246_MAN2B1	O00754	MAN2B1	1	1	24.74	24.74	24.74	82.9	18	99	1	1	1	0	-190.158	2	1011.21	K246k	TMT18	241	(R)	ASTSLkPPTADLFTGVLPNGYNPPR	(N)
O00754_K740k_1_1_740_740	0.0850236	0.413215	0.199267	0.07197	3.40466	2.21836	1.25691	1.00232	0.000393856	0.00604833	1.25691	1.00232	5.77617	3.71695	-0.15952	-0.89441	-0.23364	0.7795	0.76376	0.93991	0.95847	0.53074	0.23018	O00754	MAN2B1	O00754_K740k_1_1_740_740_MAN2B1	O00754	MAN2B1	1	1	13.21	9.73	13.21	77.1	9	99	1	1	1	0	-190.164	0.1	527.957	K740k	TMT18	733	(R)	FDTPLETkGR	(F)
O00762_K164k_1_1_164_164	0.405041	0.71838	-0.593152	-0.201562	1.35853	0.327552	-0.59149	0.19169	0.0437993	0.470379	-0.59149	0.19169	-2.38437	0.758198	-0.08141	-0.59699	-0.21382	-0.62556	-0.65193	-1.3892	-0.57147	0.02127	0.23305	O00762	UBE2C	O00762_K164k_1_1_164_164_UBE2C	O00762	UBE2C	1	1	10.92	10.92	10.92	71.4	8	10.918	2	1	1	0	-190.165	-0.5	628.023	K164k	TMT18	164	(K)	kYLQETYSK	(Q)
O00764_K102k_1_1_102_102	0.819943	0.557108	0.260007	0.0242517	0.330484	0.615785	0.137	-0.33451	0.467214	0.242223	0.137	-0.33451	0.762708	-1.26425	0.38189	0.28261	-0.08998	0.18004	0.45656	0.34892	0.20804	0.03828	-0.67533	O00764	PDXK	O00764_K102k_1_1_102_102_PDXK	O00764	PDXK	1	1	27.01	27.01	27.01	89.4	18	99	1	1	1	0	-174.175	-2.3	663.113	M93m K102k	TMT18	89	(K)	SFLAmVVDIVQELkQQNPR	(L)
O00764_K139k_1_1_139_139	0.753018	0.482087	-1.01133	-1.09725	0.449868	0.885869	-0.317667	-0.48951	0.354922	0.130056	-0.317667	-0.48951	-0.980984	-1.68991	-0.82711	-0.68939	-1.04098	-0.77396	-0.75644	-1.98008	-0.86396	-1.17972	-1.98233	O00764	PDXK	O00764_K139k_1_1_139_139_PDXK	O00764	PDXK	1	4	33.5	33.5	33.5	90.6	20	99	1	1	1	0	-190.163	0.5	885.145	K139k	Hydrogen	138	(K)	EkVVPLADIITPNQFEAELLSGR	(K)
O00764_K161k_1_1_161_161	0.69977	0.922243	-0.301993	-0.224082	0.553539	0.0772046	-0.205667	-0.0498433	0.279551	0.837135	-0.205667	-0.0498433	-1.15861	-0.212462	-0.38911	-0.20539	-0.00298	-0.26496	-0.31744	-0.63208	-0.56096	-0.38072	0.19467	O00764	PDXK	O00764_K161k_1_1_161_161_PDXK	O00764	PDXK	1	1	11.62	11.62	11.62	55.5	9	99	1	1	1	0	-190.165	-0.4	543.639	K161k	TMT18	161	(R)	kIHSQEEALR	(V)
O00764_K275k_1_1_275_275	0.259142	0.429714	0.0761733	0.0482517	1.94141	1.40465	-0.584667	-0.64051	0.0114443	0.0393864	-0.584667	-0.64051	-3.25136	-2.46563	0.50489	0.11461	0.48602	-0.35096	-0.00844	-0.28908	0.11404	-0.13872	-0.79133	O00764	PDXK	O00764_K275k_1_1_275_275_PDXK	O00764	PDXK	1	3	26.5	26.31	25.89	83.7	14	99	1	1	1	0	-190.171	-2.4	740.393	K275k	TMT18	270	(R)	TIQCAkAQAGEGVRPSPMQLELR	(M)
O00764_K76k_1_1_76_76	0.532881	0.966363	-0.86666	-0.553248	0.963801	0.0346681	-0.593667	0.0331567	0.108692	0.923277	-0.593667	0.0331567	-1.80184	0.0994311	-0.27911	-0.54539	-0.88498	-0.67096	-0.88844	-1.93108	-1.25996	-0.37672	0.02667	O00764	PDXK	O00764_K76k_1_1_76_76_PDXK	O00764	PDXK	1	3	20.29	20.29	20.29	82	13	99	1	1	1	0	-174.168	0.7	800.405	M74m K76k	TMT18	71	(R)	LNNmNkYDYVLTGYTR	(D)
O00767_K194k_1_1_194_194	0.465115	0.975495	-0.688377	-0.332405	1.17331	0.0255135	-0.693707	0.0182367	0.0670943	0.942945	-0.693707	0.0182367	-2.11258	0.07388	-0.36242	-0.62988	-0.03227	-1.38835	-0.26004	-1.4573	-0.57032	-0.50398	0.10444	O00767	SCD	O00767_K194k_1_1_194_194_SCD	O00767	SCD	1	1	8.35	8.35	8.35	59	6	2.616	3	1	1	0	-190.163	0.5	393.451	K194k	TMT18	189	(R)	KHPAVkEK	(G)
O00767_K196k_1_1_196_196	0.87604	0.894006	-0.51521	-0.532405	0.231107	0.109535	0.08796	0.05357	0.587345	0.777079	0.08796	0.05357	0.564992	0.293006	-0.70842	-0.38788	-0.58127	-0.38235	-0.53704	-0.4943	-0.46832	-0.32898	-0.71956	O00767	SCD	O00767_K196k_1_1_196_196_SCD	O00767	SCD	1	2	26.35	26.35	26.35	89.8	13	26.353	2	1	1	0	-190.177	-5.3	786.424	K196k	TMT18	195	(K)	EkGSTLDLSDLEAEK	(L)
O00767_K209k_1_1_209_209	0.976773	0.593826	0.35079	0.213762	0.046499	0.533513	0.0232933	-0.250763	0.898465	0.292744	0.0232933	-0.250763	0.13165	-1.1273	0.27858	0.59012	0.14873	0.33665	0.22196	0.5287	0.04668	0.43702	-0.21856	O00767	SCD	O00767_K209k_1_1_209_209_SCD	O00767	SCD	1	2	28.76	28.76	28.76	95.4	16	99	1	1	1	0	-190.154	3.9	857.457	K209k	TMT18	197	(K)	GSTLDLSDLEAEkLVMFQR	(R)
O00767_K357k_1_1_357_357	0.514588	0.637148	-0.511043	-0.142905	1.02143	0.449708	-0.507707	0.22857	0.0951859	0.355052	-0.507707	0.22857	-1.88793	0.982449	-0.26842	-0.48588	-0.01727	-0.28035	-1.31404	-0.7003	0.16068	0.20202	-0.44856	O00767	SCD	O00767_K357k_1_1_357_357_SCD	O00767	SCD	1	2	10.88	10.88	10.88	58.4	6	99	1	1	1	0	-190.165	-0.2	658.824	K357k	TMT18	351	(R)	TGDGNYkSG	(-)
O00767_K51k_1_1_51_51	0.711162	0.84863	-0.237543	-0.109905	0.527539	0.160084	-0.18204	0.0732367	0.296798	0.691697	-0.18204	0.0732367	-1.11491	0.411448	-0.21042	0.04912	-0.27827	-0.19335	-0.33604	-0.4563	-0.18132	-0.14698	0.10844	O00767	SCD	O00767_K51k_1_1_51_51_SCD	O00767	SCD	1	3	29.07	29.07	29.07	89.9	19	14.86	2	1	1	0	-190.164	0.1	974.256	K51k	TMT18	35	(K)	LETMPLYLEDDIRPDIkDDIYDPTYK	(D)
O00767_K60k_1_1_60_60	0.424465	0.698696	-0.682377	-0.459905	1.29857	0.354535	-0.641707	-0.196763	0.0502845	0.442044	-0.641707	-0.196763	-2.29647	-0.809351	-0.66442	-0.09488	-0.32527	-0.47935	-0.99604	-1.5343	-0.59232	-0.17498	-0.90756	O00767	SCD	O00767_K60k_1_1_60_60_SCD	O00767	SCD	1	4	27.32	14.14	20.92	81.7	16	2.338	3	1	1	0	-190.169	-1	889.071	K60k	TMT18	35	(K)	LETMPLYLEDDIRPDIKDDIYDPTYkDK	(E)
O00767_K68k_1_1_68_68	0.303883	0.966905	-0.92221	-0.562405	1.76692	0.0342888	-0.68604	0.03357	0.0171032	0.924084	-0.68604	0.03357	-2.98775	0.0983818	-0.87942	-0.41988	-0.43827	-1.60535	-1.32204	-0.8683	-0.81032	0.24702	-1.07356	O00767	SCD	O00767_K68k_1_1_68_68_SCD	O00767	SCD	1	1	18.73	18.73	18.73	81.8	10	99	1	1	1	0	-190.167	-1.2	622.333	K68k	TMT18	63	(K)	EGPSPkVEYVWR	(N)
O14508_K63k_1_1_63_63	0.686792	0.688346	-0.190153	-0.0961367	0.58597	0.369443	-0.370907	-0.182873	0.259436	0.427127	-0.370907	-0.182873	-1.21244	-0.837185	-0.31613	0.27192	0.03011	0.02119	-0.07469	-1.07332	-0.08351	-0.00664	-0.47257	O14508	SOCS2	O14508_K63k_1_1_63_63_SOCS2	O14508	SOCS2	1	1	14.92	14.92	14.92	64.8	9	99	1	1	1	0	-190.164	0.1	598.014	K63k	TMT18	62	(K)	LkEAPEGTFLIR	(D)
O14521_K158k_1_1_158_158	0.784388	0.820615	-0.10481	-0.105122	0.391817	0.192849	-0.190927	-0.19155	0.40568	0.641433	-0.190927	-0.19155	-0.87701	-0.484156	0.2219	-0.19267	-0.05727	-0.51558	-0.27544	0.1902	0.44073	0.14157	-1.18499	O14521	SDHD	O14521_K158k_1_1_158_158_SDHD	O14521	SDHD	1	2	10.02	10.02	4.43	67.8	6	99	1	1	1	0	-190.167	-1.7	675.399	K158k	TMT18	152	(K)	AVAMLWkL	(-)
O14530_K23k_1_1_23_23	0.8644	0.44439	0.33475	0.222907	0.250137	1.13564	-0.114713	-0.3384	0.562165	0.0731752	-0.114713	-0.3384	-0.604268	-2.06605	0.51629	0.34303	0.317	-0.00539	0.23825	0.59932	0.17524	-0.06526	0.05114	O14530	TXNDC9	O14530_K23k_1_1_23_23_TXNDC9	O14530	TXNDC9	1	1	16.31	16.31	16.31	77.9	14	16.312	2	1	1	0	-190.135	8.4	691.396	K23k	TMT18	13	(K)	VLEHQLLQTTkLVEEHLDSEIQK	(L)
O14530_K35k_1_1_35_35	0.521649	0.564625	0.178917	0.168573	1.00503	0.598791	-0.311713	-0.3324	0.0988475	0.251889	-0.311713	-0.3324	-1.8635	-1.23632	0.17929	0.54303	0.282	0.05161	0.14825	-0.13068	0.46824	-0.54226	0.08114	O14530	TXNDC9	O14530_K35k_1_1_35_35_TXNDC9	O14530	TXNDC9	1	1	29.32	29.32	29.32	94.5	21	99	1	1	1	0	-190.172	-2.2	808.645	K35k	TMT18	24	(K)	LVEEHLDSEIQkLDQMDEDELER	(L)
O14530_K68k_1_1_68_68	0.73539	0.946716	0.0124167	-0.0850933	0.479804	0.0522954	0.231287	0.0362667	0.331281	0.886553	0.231287	0.0362667	1.03324	0.14735	0.20929	-0.09097	-0.428	0.09761	-0.15275	0.43932	0.27924	-0.42526	-0.05486	O14530	TXNDC9	O14530_K68k_1_1_68_68_TXNDC9	O14530	TXNDC9	1	1	16.58	16.58	16.58	75.9	9	99	1	1	1	0	-190.163	0.8	477.748	K68k	TMT18	63	(K)	QEWLSkGHGEYR	(E)
O14543_K173k_1_1_173_173	0.476219	0.73879	0.247852	0.36648	1.12973	0.300461	-0.34813	-0.110873	0.0741766	0.500655	-0.34813	-0.110873	-2.04838	-0.705749	0.37528	0.52401	0.36646	0.29516	0.09015	-0.16395	0.39763	0.27415	0.26135	O14543	SOCS3	O14543_K173k_1_1_173_173_SOCS3	O14543	SOCS3	1	2	28.6	28.6	28.6	94.3	15	99	1	1	1	0	-190.158	2.7	783.106	K173k	TMT18	164	(R)	AYYIYSGGEkIPLVLSR	(P)
O14543_K195k_1_1_195_195	0.681879	0.447555	-0.0316483	-0.0698533	0.596106	1.11529	-0.491797	-0.568207	0.253451	0.0766847	-0.491797	-0.568207	-1.22912	-2.03572	-0.21672	0.54201	0.31746	0.65116	-0.49485	-0.98895	-0.72637	-0.43685	0.10135	O14543	SOCS3	O14543_K195k_1_1_195_195_SOCS3	O14543	SOCS3	1	1	8.26	4	8.26	59	6	8.261	2	1	1	0	-190.164	-0.1	529.044	K195k	TMT18	195	(R)	kTVNGHLDSYEK	(V)
O14543_K206k_1_1_206_206	0.798814	0.784332	-0.404148	-0.49002	0.364163	0.236516	0.515203	0.34346	0.432352	0.580075	0.515203	0.34346	0.826094	0.576933	-2.23172	0.13801	0.10846	-0.86184	0.06615	0.35605	-0.13537	-0.10985	-0.70965	O14543	SOCS3	O14543_K206k_1_1_206_206_SOCS3	O14543	SOCS3	1	2	25.54	25.54	25.54	81.6	15	99	1	1	1	0	-190.169	-1.7	661.36	K206k	TMT18	196	(K)	TVNGHLDSYEkVTQLPGPIR	(E)
O14543_K85k_1_1_85_85	0.717534	0.603931	0.0595183	0.0521467	0.51568	0.514173	0.251203	0.23646	0.305014	0.306075	0.251203	0.23646	1.0948	1.0944	-0.44972	0.24701	0.00446	0.00916	0.51215	0.03405	0.07463	0.11015	0.32635	O14543	SOCS3	O14543_K85k_1_1_85_85_SOCS3	O14543	SOCS3	1	2	16.2	16.2	16.2	74.1	12	9.476	2	1	1	0	-190.162	1	576.581	K85k	TMT18	78	(R)	HFFTLSVkTQSGTK	(N)
O14545_K129k_1_1_129_129	0.926287	0.646521	0.054455	0.209425	0.147063	0.43348	0.0635367	0.373477	0.71275	0.36857	0.0635367	0.373477	0.38132	0.953652	0.18871	-0.12468	0.00403	-0.11066	0.1803	0.18903	-0.32755	0.16045	1.35559	O14545	TRAFD1	O14545_K129k_1_1_129_129_TRAFD1	O14545	TRAFD1	1	1	12.75	12.75	12.75	63.5	10	99	1	1	1	0	-190.165	-0.3	433.23	K129k	TMT18	127	(K)	DLkTHPEVCGR	(E)
O14548_K65k_1_1_65_65	0.949478	0.936906	-0.100322	-0.15119	0.101837	0.0632784	0.0613033	-0.0404333	0.790976	0.864414	0.0613033	-0.0404333	0.273932	-0.176415	-0.47563	-0.16533	0.24804	0.20764	-0.22683	-0.18982	-0.00867	-0.0898	-0.41575	O14548	COX7A2L	O14548_K65k_1_1_65_65_COX7A2L	O14548	COX7A2L	1	1	10.47	8.4	10.47	77.3	8	10.471	2	1	1	0	-190.169	-2.5	662.726	K65k	TMT18	60	(K)	VPELQkFFQK	(A)
O14548_K69k_1_1_69_69	0.886834	0.615593	-0.336155	-0.39169	0.213232	0.490921	-0.0816967	-0.192767	0.612024	0.322908	-0.0816967	-0.192767	-0.527391	-1.05444	-0.27463	-0.45933	-0.15196	-0.46236	-0.37383	-0.29482	-0.26567	-0.6638	-0.53475	O14548	COX7A2L	O14548_K69k_1_1_69_69_COX7A2L	O14548	COX7A2L	1	1	11.07	11.07	11.07	57.1	10	11.075	2	1	1	0	-190.165	-0.5	745.432	K69k	TMT18	66	(K)	FFQkADGVPVYLK	(R)
O14562_K111k_1_1_111_111	0.952892	0.55006	0.259402	0.438765	0.0960577	0.6372	-0.0463367	0.31239	0.801572	0.230568	-0.0463367	0.31239	-0.259683	1.29919	0.25018	0.02395	0.57358	0.28932	0.19221	0.22717	0.21825	0.61974	0.94689	O14562	UBFD1	O14562_K111k_1_1_111_111_UBFD1	O14562	UBFD1	1	1	18.87	15.73	15.73	83.4	10	5.164	2	1	1	0	-190.163	0.6	724.744	K111k	TMT18	101	(K)	FPLDSTGSELkQK	(I)
O14562_K126k_1_1_126_126	0.67493	0.495564	0.174568	0.450932	0.615325	0.827428	-0.198003	0.354723	0.242479	0.148789	-0.198003	0.354723	-1.26057	1.60008	0.20618	0.24995	0.36458	0.06032	-0.08479	0.25117	0.28825	0.54374	1.05289	O14562	UBFD1	O14562_K126k_1_1_126_126_UBFD1	O14562	UBFD1	1	1	22.42	20.25	20.79	90.2	14	6.515	2	1	1	0	-190.163	0.4	659.879	K126k	TMT18	114	(K)	IHSITGLPPAMQkVMYK	(G)
O14562_K130k_1_1_130_130	0.529702	0.435829	0.219735	0.336432	0.971572	1.21909	0.335663	0.569057	0.106765	0.0603826	0.335663	0.569057	1.81349	2.19016	0.09218	-0.23105	0.29458	0.29332	0.56321	0.30617	0.14425	0.69774	1.02089	O14562	UBFD1	O14562_K130k_1_1_130_130_UBFD1	O14562	UBFD1	1	2	13.21	13.21	14.01	66.6	9	13.208	2	1	1	0	-190.161	1.6	667.717	K130k	TMT18	127	(K)	VMYkGLVPEDK	(T)
O14562_K137k_1_1_137_137	0.592403	0.5053	0.187568	0.269432	0.81049	0.789649	-0.429337	-0.26561	0.154707	0.162312	-0.429337	-0.26561	-1.5691	-1.54146	0.38218	0.28595	0.53858	-0.51868	0.59721	-0.15983	0.01025	0.07774	0.32189	O14562	UBFD1	O14562_K137k_1_1_137_137_UBFD1	O14562	UBFD1	1	1	12.2	12.2	8.92	78.2	9	99	1	1	1	0	-190.166	-1.1	515.968	K137k	TMT18	131	(K)	GLVPEDkTLR	(E)
O14562_K305k_1_1_305_305	0.604969	0.951886	0.223402	0.321432	0.784966	0.0479196	-0.221003	-0.0249433	0.164072	0.895531	-0.221003	-0.0249433	-1.52967	-0.135605	0.27718	0.27295	0.45158	0.07232	0.11521	0.15117	0.43725	0.45674	0.03289	O14562	UBFD1	O14562_K305k_1_1_305_305_UBFD1	O14562	UBFD1	1	1	15.7	15.7	15.7	66.6	9	99	1	1	1	0	-190.163	0.6	837.945	K305k	TMT18	300	(K)	DTVLGkWQYF	(-)
O14562_K89k_1_1_89_89	0.836595	0.660505	0.483568	0.429432	0.29807	0.411558	-0.110003	-0.218277	0.503419	0.387652	-0.110003	-0.218277	-0.700112	-0.91431	0.49218	0.48495	0.63858	0.49032	0.24021	0.55517	0.68225	0.45374	-0.17511	O14562	UBFD1	O14562_K89k_1_1_89_89_UBFD1	O14562	UBFD1	1	1	10.3	10.3	9.88	60.4	10	9.88	2	1	1	0	-190.161	1.5	698.426	K89k	TMT18	84	(R)	ELVDLkIIWNK	(T)
O14562_K94k_1_1_94_94	0.920332	0.432999	0.247735	0.459432	0.158485	1.25749	0.0809967	0.50439	0.694248	0.0552726	0.0809967	0.50439	0.407393	2.24717	0.43218	-0.11505	0.30458	0.09432	0.50921	0.26117	0.46325	0.64274	1.02889	O14562	UBFD1	O14562_K94k_1_1_94_94_UBFD1	O14562	UBFD1	1	1	8.51	5.3	5.3	64	5	8.509	2	1	1	0	-190.163	0.6	542.34	K94k	TMT18	90	(K)	IIWNkTK	(H)
O14578-4_K346k_1_1_346_346	0.822663	0.579344	0.667877	0.326273	0.324504	0.562853	0.25004	-0.433167	0.473692	0.27362	0.25004	-0.433167	0.751281	-1.17666	1.05497	0.20566	0.36794	0.65877	1.44531	0.27461	-0.23857	0.8961	-0.32846	O14578	CIT	O14578-4_K346k_1_1_346_346_CIT	O14578-4	CIT	1	1	14.6	14.6	14.6	87.9	12	99	1	1	1	0	-190.166	-0.7	876.132	K346k	TMT18	330	(K)	VSSDFLDLIQSLLCGQkER	(L)
O14593_K155k_1_1_155_155	0.789287	0.525987	-0.43117	-0.519958	0.379875	0.708107	-0.120627	-0.298203	0.416989	0.195836	-0.120627	-0.298203	-0.855141	-1.41316	-0.29574	-0.37292	-0.44391	-0.51488	-0.46956	-0.49001	-1.07788	-0.45674	-0.47256	O14593	RFXANK	O14593_K155k_1_1_155_155_RFXANK	O14593	RFXANK	1	1	20.73	20.73	20.73	86.1	12	99	1	1	1	0	-190.168	-1.6	579.071	K155k	TMT18	142	(R)	FLLEWGADPHILAkER	(E)
O14593_K248k_1_1_248_248	0.786366	0.413215	0.332163	-0.000958333	0.387244	2.08934	-0.162627	-0.82887	0.409974	0.00814062	-0.162627	-0.82887	-0.868657	-3.51026	0.64226	0.27608	0.32209	0.02212	0.22644	0.50399	-0.04388	-0.36874	-0.83356	O14593	RFXANK	O14593_K248k_1_1_248_248_RFXANK	O14593	RFXANK	1	4	29.92	29.92	29.92	92.4	21	15.934	2	1	1	0	-190.166	-0.4	871.247	K248k	TMT18	237	(R)	KVQQVIENHILkLFQSNLVPADPE	(-)
O14617-5_K159k_1_1_159_159	0.575706	0.57825	0.0488883	0.103222	0.853932	0.564949	-0.34989	-0.241223	0.139981	0.272302	-0.34989	-0.241223	-1.63571	-1.18017	0.26661	0.36579	0.0391	-0.36483	-0.31109	0.29775	0.25489	0.02248	-0.32954	O14617	AP3D1	O14617-5_K159k_1_1_159_159_AP3D1	O14617-5	AP3D1	1	1	19.37	19.37	19.37	71.7	13	99	1	1	1	0	-190.165	-0.4	635.085	K159k	TMT18	146	(R)	DLANDIMTLMSHTkPYIR	(K)
O14617-5_K7k_1_1_7_7	0.86164	0.454191	0.149555	0.332555	0.254838	1.02948	0.18211	0.54811	0.556112	0.0934368	0.18211	0.54811	0.613858	1.90734	0.16961	-0.17721	0.1831	0.69517	-0.46009	0.48675	0.24589	0.32148	1.25246	O14617	AP3D1	O14617-5_K7k_1_1_7_7_AP3D1	O14617-5	AP3D1	1	1	4.9	4.9	4.9	46.7	5	99	1	1	1	0	-190.164	0.4	441.918	K7k	TMT18	5	(K)	MVkGSIDR	(M)
O14628_K220k_1_1_220_220	0.892683	0.805343	-0.333465	-0.506965	0.203108	0.207378	0.15663	-0.19037	0.626458	0.620329	0.15663	-0.19037	0.505773	-0.515515	-1.01674	-0.17252	-0.04608	0.20828	-0.3156	-0.65813	-1.29962	-0.42897	-0.07786	O14628	ZNF195	O14628_K220k_1_1_220_220_ZNF195	O14628-6	ZNF195	1	1	11.83	11.83	11.83	73.1	8	11.833	2	1	1	0	-190.168	-2	642.375	K220k	TMT18	215	(K)	IFQYNkYVK	(I)
O14628_K408k_1_1_408_408	0.92321	0.894498	0.051535	0.0557017	0.151835	0.109079	-0.0567033	-0.04837	0.704961	0.777894	-0.0567033	-0.04837	-0.392261	-0.291899	0.03326	0.05148	0.15492	0.07728	-0.0786	0.07087	-0.05262	-0.06897	0.21614	O14628	ZNF195	O14628_K408k_1_1_408_408_ZNF195	O14628-6	ZNF195	1	1	10.7	5.03	10.8	59.8	8	10.704	2	1	1	0	-190.166	-1.3	571.337	K408k	TMT18	403	(R)	NEIGGkPFK	(C)
O14628_K60k_1_1_60_60	0.923793	0.623109	-0.44724	-0.339415	0.151308	0.473801	-0.0591067	0.156543	0.705816	0.335891	-0.0591067	0.156543	-0.391056	1.02473	-0.4294	-0.45417	-0.36949	-0.34462	-0.63752	-0.44824	-0.31953	-0.19873	-0.26517	O14628	ZNF195	O14628_K60k_1_1_60_60_ZNF195	Q14586	ZNF195	1	1	6.85	4.47	4.75	61	6	4.751	2	1	1	0	-190.162	1.2	541.656	K60k	TMT18	60	(R)	kEPWNVK	(R)
O14628_K66k_1_1_66_66	0.784533	0.593034	-0.937965	-1.05246	0.391329	0.535027	-0.255703	-0.484703	0.406136	0.291725	-0.255703	-0.484703	-0.876119	-1.12986	-0.74374	-0.98052	-0.70608	-1.66772	-0.4336	-1.09613	-0.99362	-2.37597	-0.51486	O14628	ZNF195	O14628_K66k_1_1_66_66_ZNF195	O14628-6	ZNF195	1	1	7.84	7.84	7.84	54	6	7.845	2	1	1	0	-190.164	0.2	445.519	K66k	TMT18	60	(R)	KEPWNVkR	(Q)
O14638_K14k_1_1_14_14	0.756127	0.572674	0.180807	0.198047	0.443232	0.577671	0.15254	0.18702	0.360386	0.264441	0.15254	0.18702	0.969282	1.20137	0.06004	0.20758	0.04599	0.23559	0.1026	0.43304	0.24005	0.28803	0.34659	O14638	ENPP3	O14638_K14k_1_1_14_14_ENPP3	O14638	ENPP3	1	1	15.88	10.89	15.88	79.4	10	2.042	2	1	1	0	-190.164	0.1	712.723	K14k	Acetyl	1	(-)	MESTLTLATEQPVkK	(N)
O14638_K304k_1_1_304_304	0.829925	0.484492	0.10464	-0.12962	0.310506	0.871352	0.12754	-0.34098	0.489209	0.134477	0.12754	-0.34098	0.724323	-1.66768	-0.03696	0.31658	-0.15701	0.06359	0.1516	0.29004	-0.11495	-0.22397	-0.56141	O14638	ENPP3	O14638_K304k_1_1_304_304_ENPP3	O14638	ENPP3	1	2	15.93	15.93	15.93	70.3	10	15.926	2	1	1	0	-190.16	1.9	717.114	K304k	TMT18	299	(R)	ISTLLkWLDLPK	(A)
O14638_K310k_1_1_310_310	0.764149	0.680474	-0.51136	-0.831787	0.42745	0.380146	0.32154	-0.319313	0.373723	0.41673	0.32154	-0.319313	0.941268	-0.856989	-1.45596	-0.55642	-0.00401	-0.22841	-0.1944	-0.62896	-0.63095	-0.93897	-1.40441	O14638	ENPP3	O14638_K310k_1_1_310_310_ENPP3	O14638	ENPP3	1	1	16.4	11.56	16.4	82.8	9	99	1	1	1	0	-190.165	-0.2	450.512	K310k	TMT18	305	(K)	WLDLPkAERPR	(F)
O14638_K357k_1_1_357_357	0.953389	0.604203	0.160973	-0.0444533	0.0944138	0.512778	0.06754	-0.343313	0.804611	0.307059	0.06754	-0.343313	0.255605	-1.09201	0.56704	0.26258	-0.44801	-0.00041	0.1916	0.39304	0.00605	0.05203	-0.70641	O14638	ENPP3	O14638_K357k_1_1_357_357_ENPP3	O14638	ENPP3	1	2	28.32	28.32	28.32	94.4	17	99	1	1	1	0	-190.168	-1.6	641.096	K357k	TMT18	341	(K)	ALQVVDHAFGMLMEGLkQR	(N)
O14641_K301k_1_1_301_301	0.898065	0.550819	-0.239435	-0.30838	0.19405	0.633961	-0.0928367	-0.230727	0.639661	0.232295	-0.0928367	-0.230727	-0.486221	-1.29392	-0.22053	-0.02724	-0.33128	0.04486	-0.41744	-0.48498	-0.2389	-0.43686	-0.59547	O14641	DVL2	O14641_K301k_1_1_301_301_DVL2	O14641	DVL2	1	1	29.4	29.4	29.4	94.2	17	99	1	1	1	0	-190.169	-1.9	795.082	K301k	TMT18	290	(R)	GDGGIYIGSIMkGGAVAADGR	(I)
O14641_K343k_1_1_343_343	0.986444	0.905553	-1.1976	-1.16055	0.0286739	0.095226	-0.01717	0.05694	0.936108	0.803108	-0.01717	0.05694	-0.0826795	0.25787	-1.18853	-1.03924	-1.33928	-0.85714	-1.19744	-1.56398	-1.2459	-1.42686	-0.72347	O14641	DVL2	O14641_K343k_1_1_343_343_DVL2	O14641	DVL2	1	2	17.97	17.97	17.97	75	12	17.971	2	1	1	0	-190.155	3.9	578.113	K343k	TMT18	339	(R)	DIVHkPGPIVLTVAK	(C)
O14641_K477k_1_1_477_477	0.671151	0.444422	-0.523102	-0.565713	0.625684	1.13378	-0.38217	-0.467393	0.236764	0.0734884	-0.38217	-0.467393	-1.27742	-2.06328	-0.16553	-0.34024	-0.49028	-0.08414	-1.35444	-0.70398	-0.3659	-1.07686	-0.95547	O14641	DVL2	O14641_K477k_1_1_477_477_DVL2	O14641	DVL2	1	1	5.46	1.34	0.86	46.2	4	5.232	2	1	1	0	-190.165	-0.5	433.265	K477k	Hydrogen	477	(R)	kYASGLLK	(A)
O14641_K58k_1_1_58_58	0.685386	0.608179	0.0673983	-0.124547	0.587652	0.504391	0.181497	-0.202393	0.258433	0.313046	0.181497	-0.202393	1.21522	-1.07765	-0.00053	0.07976	-0.14928	0.20186	0.06056	0.21202	-0.0509	-0.11386	-0.51247	O14641	DVL2	O14641_K58k_1_1_58_58_DVL2	O14641	DVL2	1	1	9.3	9.3	9.3	60.7	10	9.297	2	1	1	0	-190.172	-3.2	811.761	K58k	TMT18	55	(K)	YFFkSMDQDFGVVK	(E)
O14672_K714k_1_1_714_714	0.639714	0.640489	0.457932	0.436052	0.695794	0.442891	0.22315	0.17939	0.201468	0.360669	0.22315	0.17939	1.38993	0.970385	0.39112	0.12826	0.51969	0.51996	0.58193	0.60663	0.44804	0.40546	0.72374	O14672	ADAM10	O14672_K714k_1_1_714_714_ADAM10	O14672	ADAM10	1	1	12.26	12.09	12.26	73.3	9	12.261	2	1	1	0	-190.165	-0.1	660.755	K714k	TMT18	710	(K)	LPPPkPLPGTLK	(R)
O14672_K721k_1_1_721_721	0.34103	0.437504	0.856265	0.829052	1.61625	1.20449	0.552483	0.498057	0.0241966	0.0624463	0.552483	0.498057	2.7635	2.16848	0.59212	0.28926	0.85869	1.06596	1.37493	0.95663	0.71704	1.28346	1.23374	O14672	ADAM10	O14672_K721k_1_1_721_721_ADAM10	O14672	ADAM10	1	2	12.97	12.97	8.51	74.4	7	99	1	1	1	0	-190.164	0	433.94	K721k	TMT18	715	(K)	PLPGTLkR	(R)
O14682_K223k_1_1_223_223	0.649435	0.513533	0.169762	0.098005	0.670206	0.759584	-0.209457	-0.35297	0.213695	0.173947	-0.209457	-0.35297	-1.34917	-1.49446	0.38465	0.30478	0.13404	-0.05756	0.06349	0.18917	0.34752	-0.07939	-0.50357	O14682	ENC1	O14682_K223k_1_1_223_223_ENC1	O14682	ENC1	1	2	28.11	28.11	28.11	89.3	15	1.823	2	1	1	0	-190.163	0.3	666.878	K223k	TMT18	209	(R)	LVYESAINWISYDLkK	(R)
O14682_K258k_1_1_258_258	0.672249	0.652849	0.715095	0.410005	0.623814	0.423512	0.29121	-0.31897	0.237786	0.377127	0.29121	-0.31897	1.27439	-0.935828	0.85465	0.43678	0.41704	0.84844	0.49049	1.24317	0.59252	0.71661	-0.55757	O14682	ENC1	O14682_K258k_1_1_258_258_ENC1	O14682	ENC1	1	1	15.67	15.67	15.67	67	15	2.49	1	1	1	0	-174.154	5.1	774.185	M252m K258k	TMT18	238	(R)	LALLPAIYLMENVAmEELITkQR	(K)
O14682_K323k_1_1_323_323	0.602955	0.522757	0.334262	0.300505	0.787762	0.717676	0.36221	0.294697	0.163019	0.191569	0.36221	0.294697	1.534	1.42836	0.28965	-0.23422	0.40404	0.74244	0.13749	0.66617	0.40252	0.51461	0.42643	O14682	ENC1	O14682_K323k_1_1_323_323_ENC1	O14682	ENC1	1	1	10.82	10.82	10.82	58	10	99	1	1	1	0	-190.163	0.9	585.343	K323k	TMT18	319	(K)	EIIPkADIPSPR	(K)
O14682_K356k_1_1_356_356	0.596991	0.790078	-0.356238	-0.279328	0.799748	0.227894	-0.27479	-0.12097	0.158581	0.591706	-0.27479	-0.12097	-1.55254	-0.558953	-0.28535	0.02278	-0.39396	-0.39356	-0.39751	-0.68983	-0.14448	-0.17439	-0.70057	O14682	ENC1	O14682_K356k_1_1_356_356_ENC1	O14682	ENC1	1	1	16.04	16.04	16.04	54.7	14	16.035	2	1	1	0	-190.195	-9.5	822.659	K356k	TMT18	349	(R)	GSENGVSkDVWVYDTLHEEWSK	(A)
O14682_K370k_1_1_370_370	0.994666	0.549007	0.100928	-0.104995	0.0111244	0.641693	-0.00645667	-0.418303	0.97471	0.228196	-0.00645667	-0.418303	-0.0326908	-1.30649	-0.11535	0.49278	-0.06496	-0.00556	0.17149	0.12717	0.19952	-0.16839	-0.97357	O14682	ENC1	O14682_K370k_1_1_370_370_ENC1	O14682	ENC1	1	2	30.3	30.3	30.3	86	19	99	1	1	1	0	-190.152	3.9	759.394	K370k	TMT18	357	(K)	DVWVYDTLHEEWSkAAPMLVAR	(F)
O14682_K423k_1_1_423_423	0.991003	0.768842	0.153095	0.214172	0.020339	0.258516	-0.01079	0.111363	0.954247	0.551422	-0.01079	0.111363	-0.0591694	0.622116	0.05765	0.39978	0.01804	0.27144	-0.09251	0.26417	0.39852	0.22961	0.18143	O14682	ENC1	O14682_K423k_1_1_423_423_ENC1	O14682	ENC1	1	2	26.33	26.33	26.33	89.6	15	99	1	1	1	0	-190.166	-0.5	679.86	K423k	TMT18	413	(K)	QVEHYDPTINkWTMVAPLR	(E)
O14682_K443k_1_1_443_443	0.806701	0.778143	-0.528238	-0.484328	0.350513	0.244615	-0.302123	-0.214303	0.446156	0.569358	-0.302123	-0.214303	-0.800595	-0.593679	-0.52135	-0.24222	-0.36796	-0.21956	-0.15151	-1.66683	-0.12148	-0.15339	-1.49957	O14682	ENC1	O14682_K443k_1_1_443_443_ENC1	O14682	ENC1	1	2	25.5	25.5	25.5	76	13	3.962	2	1	1	0	-190.172	-3.8	699.081	K443k	TMT18	432	(R)	EGVSNAAVVSAkLK	(L)
O14682_K520k_1_1_520_520	0.644954	0.741897	0.109428	0.166005	0.685009	0.296488	-0.26879	-0.155637	0.206534	0.505257	-0.26879	-0.155637	-1.37279	-0.697958	0.27665	0.05178	0.40304	0.21744	-0.35251	0.06017	0.26452	0.32661	-0.32657	O14682	ENC1	O14682_K520k_1_1_520_520_ENC1	O14682	ENC1	1	1	12.52	12.52	12.52	60.3	11	12.523	2	1	1	0	-190.167	-1.2	899.476	K520k	TMT18	511	(K)	FNSETYQWTkVGDVTAK	(R)
O14682_K527k_1_1_527_527	0.807189	0.413632	-0.176572	0.111338	0.348842	1.65549	0.162543	0.738363	0.447876	0.0221058	0.162543	0.738363	0.797456	2.84072	0.07665	-0.40022	-0.44996	-0.10056	-0.32351	0.13817	0.25352	0.21461	0.97343	O14682	ENC1	O14682_K527k_1_1_527_527_ENC1	O14682	ENC1	1	2	12.33	5.55	6.22	77.9	6	99	1	1	1	0	-190.164	0.4	421.916	K527k	TMT18	521	(K)	VGDVTAkR	(M)
O14683_K43k_1_1_43_43	0.477931	0.784426	0.165068	-0.0362667	1.12515	0.236294	0.296703	-0.105967	0.0749633	0.580372	0.296703	-0.105967	2.04162	-0.576471	0.03548	-0.10144	0.11611	0.33289	0.33637	0.271	-0.18326	-0.26283	0.17834	O14683	TP53I11	O14683_K43k_1_1_43_43_TP53I11	O14683	TP53I11	1	1	12.87	12.87	11.46	71.3	10	11.46	2	1	1	0	-190.161	1.5	680.078	K43k	TMT18	42	(R)	SkISQVLGNEIK	(F)
O14709_K18k_1_1_18_18	0.491712	0.725755	-0.640117	-0.397548	1.07744	0.319036	-0.33586	0.149277	0.0836682	0.479693	-0.33586	0.149277	-1.9711	0.741835	-0.60435	-0.48697	-0.32524	-0.576	-0.88384	-0.9643	-0.6004	-0.01201	-0.35632	O14709	ZNF197	O14709_K18k_1_1_18_18_ZNF197	O14709	ZNF197	1	2	8.87	8.87	6.12	72.1	7	3.245	2	1	1	0	-190.166	-1.3	527.658	K18k	TMT18	13	(R)	QEGLVkGK	(D)
O14715_K1704k_1_1_1704_1704	0.667674	0.804696	0.067625	0.260635	0.633723	0.208953	-0.233943	0.152077	0.232422	0.618083	-0.233943	0.152077	-1.29046	0.518883	0.04202	0.04316	0.46861	0.02269	0.05811	-0.22884	-0.28316	0.48237	0.81081	O14715	RGPD8	O14715_K1704k_1_1_1704_1704_RGPD8	O14715	RGPD8	1	2	16.3	14.89	15.08	77	10	15.081	2	1	1	0	-190.167	-1.5	663.381	K1704k	TMT18	1703	(R)	EkSAANLEYLK	(N)
O14727_K1048k_1_1_1048_1048	0.501275	0.413215	-0.06866	0.04995	1.05399	1.7762	0.372207	0.609427	0.0883108	0.0167416	0.372207	0.609427	1.93633	3.02372	-0.50397	0.10977	-0.37009	0.04849	0.10565	0.19819	0.38407	0.28517	0.39475	O14727	APAF1	O14727_K1048k_1_1_1048_1048_APAF1	O14727	APAF1	1	1	6.68	6.68	6.68	55.7	9	99	1	1	1	0	-190.164	0	409.47	K1048k	TMT18	1042	(R)	GHQETVkDFR	(L)
O14727_K139k_1_1_139_139	0.945097	0.823069	-0.416827	-0.427717	0.111133	0.189745	-0.06546	-0.08724	0.774224	0.646033	-0.06546	-0.08724	-0.29659	-0.47739	-0.67397	-0.19923	-0.27909	-0.61151	-0.68035	-0.05681	-0.45693	-0.46183	-0.49525	O14727	APAF1	O14727_K139k_1_1_139_139_APAF1	O14727	APAF1	1	1	11.84	11.84	11.84	66	9	3.17	2	1	1	0	-190.164	0.3	655.41	K139k	TMT18	132	(K)	LVNAIQQkLSK	(L)
O14727_K348k_1_1_348_348	0.996776	0.60548	-0.76016	-0.664717	0.00585756	0.509441	0.00587333	0.19676	0.986603	0.309428	0.00587333	0.19676	0.0173153	1.0863	-0.68997	-0.93623	-0.66309	-0.95351	0.07165	-1.38981	-0.41093	-0.49983	-0.78825	O14727	APAF1	O14727_K348k_1_1_348_348_APAF1	O14727	APAF1	1	1	6.71	6.71	6.71	59.1	7	6.713	2	1	1	0	-190.165	-0.4	586.017	K348k	TMT18	344	(K)	QLQNkQFK	(R)
O14727_K649k_1_1_649_649	0.9521	0.494829	-0.424827	-0.66505	0.0978036	0.83058	0.0458733	-0.434573	0.798356	0.147713	0.0458733	-0.434573	0.264001	-1.60495	-0.56097	-0.59923	-0.18309	-0.31751	-0.54635	-0.34181	-1.45693	-0.62083	-0.56925	O14727	APAF1	O14727_K649k_1_1_649_649_APAF1	O14727	APAF1	1	1	12.77	12.77	11.21	69.7	10	12.774	2	1	1	0	-190.163	0.6	651.722	K649k	TMT18	644	(K)	AETGEkLLEIK	(A)
O14730_K108k_1_1_108_108	0.826603	0.473412	0.102618	0.195473	0.318099	0.914711	0.110483	0.296193	0.480729	0.1217	0.110483	0.296193	0.738985	1.73392	-0.04543	0.18088	0.00668	0.15656	0.24161	0.07541	0.20928	0.2987	0.52273	O14730	RIOK3	O14730_K108k_1_1_108_108_RIOK3	O14730	RIOK3	1	2	12.2	12.2	12.2	65.6	10	99	1	1	1	0	-190.161	1.2	727.702	K108k	TMT18	103	(K)	FNGDSkVSISFENYR	(K)
O14730_K231k_1_1_231_231	0.3726	0.99537	-0.107715	0.173807	1.47244	0.00424184	-0.560183	0.00286	0.0336949	0.99028	-0.560183	0.00286	-2.5515	0.0125734	0.32357	-0.24912	0.44268	-0.51044	-0.15239	-0.50059	-0.01872	0.3647	0.17973	O14730	RIOK3	O14730_K231k_1_1_231_231_RIOK3	O14730	RIOK3	1	1	13.63	13.63	13.63	62.1	11	13.634	2	1	1	0	-190.164	0.2	509.283	K231k	TMT18	225	(K)	EHSTAEkAVDPK	(T)
O14730_K293k_1_1_293_293	0.465511	0.615855	-1.81755	-1.61219	1.17038	0.48955	-1.20852	-0.797807	0.0675487	0.323929	-1.20852	-0.797807	-2.10827	-1.05207	-1.44843	-0.68012	-1.51132	-2.13044	-1.29939	-3.83559	-1.00272	-1.0013	-4.02927	O14730	RIOK3	O14730_K293k_1_1_293_293_RIOK3	O14730	RIOK3	1	1	12.22	12.22	12.22	66.3	9	12.224	2	1	1	0	-190.16	2.2	650.385	K293k	TMT18	291	(K)	VFkTTLNEFK	(N)
O14730_K300k_1_1_300_300	0.467015	0.968911	0.115285	0.36464	1.16127	0.0326698	-0.467517	0.0311933	0.0689806	0.927535	-0.467517	0.0311933	-2.09486	0.0938941	0.39257	0.42988	0.22468	-0.56144	-0.06739	0.27341	0.37128	1.0977	-0.32827	O14730	RIOK3	O14730_K300k_1_1_300_300_RIOK3	O14730	RIOK3	1	1	16.82	16.82	16.82	89	8	99	1	1	1	0	-190.165	-0.5	514.285	K300k	TMT18	294	(K)	TTLNEFkNR	(D)
O14730_K376k_1_1_376_376	0.598229	0.435829	0.286618	0.455307	0.797639	1.21735	0.23115	0.568527	0.159353	0.0606251	0.23115	0.568527	1.54928	2.18757	0.12457	0.08988	0.29868	0.46856	0.43661	0.30141	0.43028	0.4667	1.32173	O14730	RIOK3	O14730_K376k_1_1_376_376_RIOK3	O14730	RIOK3	1	1	13.13	13.13	13.13	73.1	9	13.128	2	1	1	0	-190.173	-4.3	643.689	K376k	TMT18	374	(K)	EVkLNSEEMK	(E)
O14730_K383k_1_1_383_383	0.765359	0.620494	0.277785	0.251973	0.424398	0.478088	-0.181183	-0.232807	0.376359	0.332593	-0.181183	-0.232807	-0.93582	-1.03219	0.17257	0.67188	0.26068	0.03556	0.42061	0.10541	-0.22472	0.3217	0.30973	O14730	RIOK3	O14730_K383k_1_1_383_383_RIOK3	O14730	RIOK3	1	1	18.32	18.32	18.32	75.7	14	99	1	1	1	0	-190.168	-1.3	669.337	K383k	TMT18	377	(K)	LNSEEMkEAYYQTLHLMR	(Q)
O14730_K456k_1_1_456_456	0.962277	0.452297	-0.257715	0.0249733	0.0736512	1.04329	-0.05685	0.508527	0.844012	0.0905125	-0.05685	0.508527	-0.203155	1.92806	-0.34043	-0.20312	-0.14432	0.26956	-0.91039	-0.21759	-0.16772	0.1577	0.84773	O14730	RIOK3	O14730_K456k_1_1_456_456_RIOK3	O14730	RIOK3	1	2	11.23	11.23	11.23	65.7	9	99	1	1	1	0	-190.165	-0.6	488.609	K456k	TMT18	453	(K)	GGVkEALSER	(E)
O14733-3_K117k_1_1_117_117	0.862445	0.614295	0.217277	0.180187	0.253216	0.493709	-0.108093	-0.182273	0.558192	0.320842	-0.108093	-0.182273	-0.610555	-1.05926	0.37283	0.0791	0.36204	0.24457	-0.08482	0.32994	0.20172	-0.04076	0.10619	O14733	MAP2K7	O14733-3_K117k_1_1_117_117_MAP2K7	O14733-3	MAP2K7	1	1	10.92	10.92	10.92	55	13	99	1	1	1	0	-190.17	-2.6	785.43	K117k	TMT18	112	(K)	LQEIMkQTGYLTIGGQR	(Y)
O14733-3_K237k_1_1_237_237	0.137602	0.444422	-0.54739	-0.598647	2.84947	1.1305	-1.19409	-1.29661	0.00141427	0.0740457	-1.19409	-1.29661	-4.73513	-2.05839	-0.22017	0.1351	0.23404	-0.64943	-1.56882	-1.21506	-0.71428	-0.11876	-2.90781	O14733	MAP2K7	O14733-3_K237k_1_1_237_237_MAP2K7	O14733-3	MAP2K7	1	1	9.1	9.1	8.21	60.4	9	8.207	2	1	1	0	-190.168	-1.9	632.404	K237k	TMT18	234	(R)	ILGkMTVAIVK	(A)
O14733-3_K261k_1_1_261_261	0.924889	0.997387	-0.56389	-0.47798	0.148905	0.00252152	-0.173093	-0.00127333	0.709733	0.994211	-0.173093	-0.00127333	-0.385552	-0.00748881	-0.49417	-0.5429	-0.39496	0.16857	-1.83682	-0.28306	-0.56128	-0.60376	-0.27081	O14733	MAP2K7	O14733-3_K261k_1_1_261_261_MAP2K7	O14733-3	MAP2K7	1	2	17.49	12.16	17.49	81.7	10	99	1	1	1	0	-190.166	-0.9	504.938	K261k	Hydrogen	259	(R)	DVkPSNILLDER	(G)
O14733-3_K389k_1_1_389_389	0.670449	0.993423	-0.588723	-0.38898	0.626934	0.00668045	-0.39476	0.00472667	0.236084	0.984735	-0.39476	0.00472667	-1.27945	0.0197473	-0.73117	-0.5079	0.06504	-0.31843	-0.65682	-1.38306	-0.55628	-0.17476	-0.42881	O14733	MAP2K7	O14733-3_K389k_1_1_389_389_MAP2K7	O14733-3	MAP2K7	1	1	13.32	13.32	13.32	55.6	8	13.319	2	1	1	0	-190.166	-0.8	529.311	K389k	TMT18	387	(K)	YNkLLEHSFIK	(R)
O14733-3_K416k_1_1_416_416	0.883194	0.413215	-0.43939	-0.0468133	0.21963	1.7517	-0.09676	0.688393	0.603073	0.0177132	-0.09676	0.688393	-0.540933	2.98641	-0.41217	-0.3879	-0.37296	-0.25843	-0.40282	-0.80206	-0.15128	0.34724	0.69619	O14733	MAP2K7	O14733-3_K416k_1_1_416_416_MAP2K7	O14733-3	MAP2K7	1	1	9.55	9.55	9.55	54.7	8	99	1	1	1	0	-190.166	-1.3	517.942	K416k	TMT18	412	(K)	DVMAkTESPR	(T)
O14734_K188k_1_1_188_188	0.93213	0.949438	0.257892	0.206482	0.134083	0.0500689	0.0756567	-0.0271633	0.734374	0.89111	0.0756567	-0.0271633	0.351204	-0.141386	0.52674	0.0979	0.03555	0.05133	0.19178	0.64405	0.26916	0.25463	0.05491	O14734	ACOT8	O14734_K188k_1_1_188_188_ACOT8	O14734	ACOT8	1	1	21.76	21.76	21.76	84	17	99	1	1	1	0	-190.155	3.1	737.176	K188k	TMT18	178	(R)	IAAQEVPIEIkPVNPSPLSQLQR	(M)
O14734_K311k_1_1_311_311	0.990986	0.429714	-0.159442	0.0771483	0.021443	1.36173	0.01099	0.48417	0.951825	0.0434779	0.01099	0.48417	0.062307	2.40187	-0.41126	-0.0441	-0.03945	0.04033	-0.22922	-0.27295	0.04816	0.36963	0.53991	O14734	ACOT8	O14734_K311k_1_1_311_311_ACOT8	O14734	ACOT8	1	1	7.38	7.38	7.38	58.5	7	7.379	2	1	1	0	-190.165	-0.5	575.345	K311k	TMT18	310	(R)	VkPQVSESK	(L)
O14744_K227k_1_1_227_227	0.768055	0.729336	0.0481333	0.043815	0.417941	0.311917	0.13904	0.130403	0.381996	0.487621	0.13904	0.130403	0.924261	0.728069	0.0049	0.0487	-0.11776	-0.01799	0.14804	0.22291	-0.07566	0.04565	0.35706	O14744	PRMT5	O14744_K227k_1_1_227_227_PRMT5	O14744	PRMT5	1	2	21.04	21.04	21.04	81.4	14	21.037	2	1	1	0	-190.153	4	734.441	K227k	TMT18	221	(R)	WLGEPIkAAILPTSIFLTNK	(K)
O14744_K240k_1_1_240_240	0.982152	0.914703	0.0349667	0.0509817	0.0357662	0.0862916	0.01804	0.05007	0.920945	0.819801	0.01804	0.05007	0.102371	0.235526	0.2099	-0.2753	0.14324	0.05501	-0.02996	0.10691	-0.15066	0.02465	0.35406	O14744	PRMT5	O14744_K240k_1_1_240_240_PRMT5	O14744	PRMT5	1	1	21.38	21.38	15.85	85.1	12	1.305	2	1	1	0	-190.155	4.1	747.13	K240k	TMT18	228	(K)	AAILPTSIFLTNkK	(G)
O14744_K329k_1_1_329_329	0.201678	0.461624	-0.237033	-0.102518	2.2979	0.9739	-0.715293	-0.446263	0.00503612	0.106194	-0.715293	-0.446263	-3.808	-1.82365	0.3169	-0.0643	0.10924	-0.69699	-0.77896	-0.30809	-0.05366	-0.10135	-0.82194	O14744	PRMT5	O14744_K329k_1_1_329_329_PRMT5	O14744	PRMT5	1	1	32.46	32.46	32.46	95.4	23	5.619	2	1	1	0	-190.156	1.9	1103.81	K329k	TMT18	303	(K)	GYEDYLQSPLQPLMDNLESQTYEVFEkDPIK	(Y)
O14744_K343k_1_1_343_343	0.805133	0.940586	0.0826333	0.154982	0.353392	0.058877	-0.118627	0.02607	0.443208	0.873219	-0.118627	0.02607	-0.805995	0.164837	0.1399	0.2167	0.06924	0.06201	-0.09696	0.10491	0.26334	0.06365	0.17706	O14744	PRMT5	O14744_K343k_1_1_343_343_PRMT5	O14744	PRMT5	1	1	23.3	23.3	23.27	89.3	13	99	1	1	1	0	-190.164	0.2	789.741	K343k	TMT18	334	(K)	YSQYQQAIYkCLLDR	(V)
O14744_K479k_1_1_479_479	0.303883	0.549007	-0.427033	-0.231518	1.76303	0.641517	-0.632627	-0.241597	0.0172572	0.228288	-0.632627	-0.241597	-2.98192	-1.3062	0.0909	-0.1073	-0.31576	-1.04999	-0.80696	-0.37309	-0.28566	-0.54435	-0.22694	O14744	PRMT5	O14744_K479k_1_1_479_479_PRMT5	O14744	PRMT5	1	1	32.25	29.15	26.43	93.2	21	99	1	1	1	0	-190.161	0.9	1121.58	K479k	TMT18	459	(K)	DDGVSIPGEYTSFLAPISSSkLYNEVR	(A)
O14744_K95k_1_1_95_95	0.999071	0.829522	-0.000866667	0.0491483	0.00170783	0.181702	0.00104	0.10107	0.996075	0.65811	0.00104	0.10107	0.00507233	0.459741	-0.1451	-0.1613	0.30224	0.30201	-0.20696	-0.09609	0.05634	-0.16635	0.40906	O14744	PRMT5	O14744_K95k_1_1_95_95_PRMT5	O14744	PRMT5	1	1	7.07	4.76	7.07	40.7	8	7.072	2	1	1	0	-190.164	0.1	570.086	K95k	TMT18	86	(K)	LSPWIRPDSkVEK	(I)
O14773_K346k_1_1_346_346	0.725421	0.529509	0.296502	0.346402	0.497367	0.698404	0.195263	0.295063	0.318151	0.200261	0.195263	0.295063	1.06351	1.39771	0.28789	-0.05958	0.3683	0.38988	0.5922	0.20032	0.73116	0.18245	0.56819	O14773	TPP1	O14773_K346k_1_1_346_346_TPP1	O14773	TPP1	1	1	16.31	16.31	13.91	78.3	10	99	1	1	1	0	-190.162	1	541.306	K346k	TMT18	340	(R)	VNTELMkAAAR	(G)
O14777_K156k_1_1_156_156	0.467015	0.421219	-1.86224	-1.721	1.16245	1.60596	-2.27325	-1.99078	0.0687944	0.0247763	-2.27325	-1.99078	-2.09659	-2.76618	-0.66647	-0.41132	-1.09904	-2.01972	-0.99755	-5.97932	-1.50987	-2.0087	-4.63059	O14777	NDC80	O14777_K156k_1_1_156_156_NDC80	O14777	NDC80	1	1	18.58	18.58	18.58	81.4	12	18.579	2	1	1	0	-190.166	-0.9	741.1	K156k	TMT18	154	(R)	IFkDLGYPFALSK	(S)
O14777_K255k_1_1_255_255	0.0922158	0.600371	-1.09024	-0.470832	3.32432	0.521877	-1.46859	-0.229777	0.000473894	0.300693	-1.46859	-0.229777	-5.61769	-1.10754	-0.71547	-0.11532	-0.23704	-1.82972	-2.26955	-1.37432	-0.70887	-0.4237	-0.62459	O14777	NDC80	O14777_K255k_1_1_255_255_NDC80	O14777	NDC80	1	2	16.24	16.24	16.24	77.5	10	16.244	2	1	1	0	-190.165	-0.6	678.062	K255k	TMT18	254	(K)	LkDLFNVDAFK	(L)
O14777_K271k_1_1_271_271	0.722217	0.926704	-0.06907	0.0156683	0.503491	0.0730146	-0.209587	-0.04011	0.313696	0.84525	-0.209587	-0.04011	-1.07401	-0.201708	-0.01947	-0.12732	0.25396	0.12928	-0.22955	-0.42132	-0.16387	-0.1337	0.28441	O14777	NDC80	O14777_K271k_1_1_271_271_NDC80	O14777	NDC80	1	2	15.84	12.43	9.23	85.4	8	99	1	1	1	0	-190.164	0.4	493.281	K271k	TMT18	265	(K)	LESLEAkNR	(A)
O14777_K300k_1_1_300_300	0.27652	0.986976	-0.168237	0.116835	1.87585	0.0128242	-0.561253	0.00889	0.0133091	0.970903	-0.561253	0.00889	-3.15174	0.0376492	-0.11847	0.13668	0.31896	-0.47172	-0.60855	-0.26632	-0.30787	0.4403	0.23141	O14777	NDC80	O14777_K300k_1_1_300_300_NDC80	O14777	NDC80	1	1	8.43	8.43	8.43	53.3	10	8.432	2	1	1	0	-190.163	0.7	637.051	K300k	TMT18	299	(K)	LkASLQGDVQK	(Y)
O14777_K385k_1_1_385_385	0.990887	0.539609	-0.113737	0.0261683	0.0220243	0.673503	-0.0122533	0.267557	0.950552	0.212079	-0.0122533	0.267557	-0.0639561	1.35786	-0.30747	-0.23432	0.21896	0.04228	-0.28655	-0.11532	0.05213	0.2983	0.12941	O14777	NDC80	O14777_K385k_1_1_385_385_NDC80	O14777	NDC80	1	1	5.83	5.83	5.83	48	9	5.825	2	1	1	0	-190.165	-0.4	675.72	K385k	TMT18	383	(K)	LTkDLEAEQQK	(L)
O14777_K427k_1_1_427_427	0.469583	0.940088	-0.217237	0.0566683	1.14748	0.0593276	-0.514587	0.0332233	0.0712067	0.872313	-0.514587	0.0332233	-2.07454	0.166027	-0.23847	0.02768	0.33096	-0.09472	-0.39955	-0.92932	0.12313	-0.0977	0.19441	O14777	NDC80	O14777_K427k_1_1_427_427_NDC80	O14777	NDC80	1	1	13.51	9.95	10.3	75.8	8	11.431	2	1	1	0	-190.166	-0.8	593.692	K427k	TMT18	424	(K)	LIPkGAENSK	(G)
O14777_K519k_1_1_519_519	0.274671	0.413215	-1.19224	0.0431683	1.88666	2.53077	-1.28059	1.19022	0.0129821	0.00294598	-1.28059	1.19022	-3.16811	4.23611	-0.79747	-0.39132	-0.46704	-1.28672	-1.32455	-2.88632	0.26713	0.3943	1.25341	O14777	NDC80	O14777_K519k_1_1_519_519_NDC80	O14777	NDC80	1	1	14.03	14.03	8.18	76.8	9	12.652	2	1	1	0	-190.166	-0.8	648.013	K519k	TMT18	518	(K)	IkEAEEEDEK	(C)
O14777_K638k_1_1_638_638	0.170139	0.413215	-0.878237	-0.140165	2.53118	2.13173	-0.766587	0.709557	0.0029432	0.00738359	-0.766587	0.709557	-4.18899	3.57772	-0.71847	-0.49532	-0.27104	-1.48772	-1.12955	-1.16732	-0.04287	0.3233	0.36341	O14777	NDC80	O14777_K638k_1_1_638_638_NDC80	O14777	NDC80	1	2	13.07	14.74	14.74	68.8	8	99	1	1	1	0	-190.164	-0.1	698.386	K638k	TMT18	634	(K)	ATLIkSSEE	(-)
O14791-2_K262k_1_1_262_262	0.368186	0.57825	0.297218	0.734483	1.49627	0.565068	-0.58139	0.29314	0.0318956	0.272227	-0.58139	0.29314	-2.58654	1.18037	0.15343	0.59661	1.0137	-0.02669	0.10449	-0.05823	0.63003	1.00616	1.00697	O14791	APOL1	O14791-2_K262k_1_1_262_262_APOL1	O14791-2	APOL1	1	1	18.79	18.62	18.04	88	15	5.417	2	1	1	0	-190.167	-1.1	691.137	K262k	TMT18	250	(K)	WWTQAQAHDLVIkSLDK	(L)
O14791-2_K388k_1_1_388_388	0.788574	0.575168	0.0140517	0.0588167	0.381837	0.57254	0.17761	0.26714	0.41511	0.267584	0.17761	0.26714	0.858747	1.19283	-0.49257	0.23861	0.0297	0.13231	0.14149	0.03477	0.05403	0.17216	0.35097	O14791	APOL1	O14791-2_K388k_1_1_388_388_APOL1	O14791-2	APOL1	1	1	9.34	5.64	2.93	61.5	7	2	2	1	1	0	-190.17	-3.2	586.334	K388k	TMT18	381	(K)	SETAEELkK	(V)
O14802_K1182k_1_1_1182_1182	0.211167	0.890871	0.164973	0.520893	2.22433	0.113563	-0.785233	-0.0733933	0.00596588	0.769905	-0.785233	-0.0733933	-3.69079	-0.302759	0.33001	0.46688	0.87588	-0.48982	-0.2647	0.07159	0.06263	0.72904	0.66092	O14802	POLR3A	O14802_K1182k_1_1_1182_1182_POLR3A	O14802	POLR3A	1	1	20.52	17.2	18.11	89.5	14	18.106	2	1	1	0	-190.169	-2	640.598	K1182k	TMT18	1179	(R)	ENSkSSMYYVLQFLK	(E)
O14802_K1220k_1_1_1220_1220	0.971096	0.730348	-0.108527	0.0543933	0.0570242	0.309686	-0.0395667	0.286273	0.876952	0.490133	-0.0395667	0.286273	-0.159787	0.723739	-0.15699	0.33188	-0.44112	-0.49182	-0.0257	0.13259	0.61563	-0.72496	0.70192	O14802	POLR3A	O14802_K1220k_1_1_1220_1220_POLR3A	O14802	POLR3A	1	1	4.13	4.13	4.13	43.9	8	4.133	2	1	1	0	-190.167	-1.3	544.81	K1220k	TMT18	1210	(R)	AVIHIDEQSGkEK	(Y)
O14802_K184k_1_1_184_184	0.674164	0.737988	0.638973	0.668893	0.616402	0.301336	-0.1859	-0.12606	0.241879	0.499648	-0.1859	-0.12606	-1.26232	-0.70746	0.65101	0.68788	0.85688	0.52918	0.4863	0.62259	0.36863	0.75704	0.69192	O14802	POLR3A	O14802_K184k_1_1_184_184_POLR3A	O14802	POLR3A	1	2	27.38	27.38	27.38	78.7	20	27.383	2	1	1	0	-190.156	2.5	810.202	K184k	TMT18	184	(K)	kVVDPIVSNFLQSFETAIEHNK	(E)
O14802_K395k_1_1_395_395	0.486492	0.771072	-0.02786	0.106227	1.10228	0.254756	-0.3909	-0.122727	0.0790162	0.556216	-0.3909	-0.122727	-2.00785	-0.614463	0.17101	0.19288	0.13888	-0.53182	-0.2777	0.13959	-0.28437	0.06304	0.35592	O14802	POLR3A	O14802_K395k_1_1_395_395_POLR3A	O14802	POLR3A	1	1	12.13	12.13	12.13	75.6	7	6.724	2	1	1	0	-190.17	-2.8	637.722	K395k	TMT18	389	(K)	ILTFPEkVNK	(A)
O14802_K406k_1_1_406_406	0.945749	0.526988	-0.41036	-0.63344	0.108915	0.705835	0.0581	-0.38806	0.778189	0.196864	0.0581	-0.38806	0.291213	-1.40955	-0.23199	-0.60412	-0.48212	-0.03282	-0.5427	-0.56841	-0.35137	-1.39696	-0.73408	O14802	POLR3A	O14802_K406k_1_1_406_406_POLR3A	O14802	POLR3A	1	1	13.59	13.59	13.59	59.6	13	99	1	1	1	0	-190.168	-1.4	638.351	K406k	TMT18	406	(R)	kLVQNGPEVHPGANFIQQR	(H)
O14802_K526k_1_1_526_526	0.672249	0.43887	0.15214	0.0598933	0.623728	1.18831	-0.2309	-0.415393	0.237833	0.0648165	-0.2309	-0.415393	-1.27425	-2.14443	0.56501	0.11288	0.12488	-0.00482	0.1883	-0.07341	-0.09037	-0.03296	-0.32008	O14802	POLR3A	O14802_K526k_1_1_526_526_POLR3A	O14802	POLR3A	1	1	16.93	16.93	16.93	73.9	15	99	1	1	1	0	-190.162	0.9	734.759	K526k	TMT18	517	(K)	AEALVLMGTkANLVTPR	(N)
O14818_K115k_1_1_115_115	0.553588	0.545864	0.184052	0.55271	0.910833	0.655632	-0.52063	0.216687	0.122791	0.220987	-0.52063	0.216687	-1.72212	1.32907	0.40945	0.30878	0.61487	0.2893	0.30387	-0.82196	0.64013	0.68029	0.66274	O14818	PSMA7	O14818_K115k_1_1_115_115_PSMA7	O14818	PSMA7	1	1	13.49	8.16	13.49	78.9	6	99	1	1	1	0	-190.167	-1.9	466.278	K115k	TMT18	110	(R)	YIASLkQR	(Y)
O14818_K157k_1_1_157_157	0.758609	0.492335	0.221385	0.288543	0.437478	0.840579	0.14937	0.283687	0.365192	0.144351	0.14937	0.283687	0.959099	1.62038	0.23045	0.22078	-0.01113	0.2993	0.17687	0.41204	0.32813	0.33229	0.63074	O14818	PSMA7	O14818_K157k_1_1_157_157_PSMA7	O14818	PSMA7	1	1	24.71	24.71	24.71	87.2	17	99	1	1	1	0	-190.157	2.9	667.597	K157k	TMT18	144	(R)	LYQTDPSGTYHAWkANAIGR	(G)
O14818_K174k_1_1_174_174	0.740626	0.613397	0.204218	0.195543	0.47079	0.49636	-0.16363	-0.18098	0.338228	0.318889	-0.16363	-0.18098	-1.0176	-1.06383	0.40645	0.17778	0.27387	-0.0097	0.06187	0.31504	0.26713	0.10029	-0.05226	O14818	PSMA7	O14818_K174k_1_1_174_174_PSMA7	O14818	PSMA7	1	2	7.78	7.78	7.78	46.8	8	7.78	2	1	1	0	-190.19	-8.2	778.151	K174k	TMT18	170	(R)	EFLEkNYTDEAIETDDLTIK	(L)
O14818_K218k_1_1_218_218	0.914164	0.461624	0.147385	0.30571	0.171996	0.96688	0.08737	0.40402	0.672982	0.107924	0.08737	0.40402	0.437744	1.81305	0.25445	-0.30022	0.35687	0.1443	0.24287	0.18604	0.32113	0.50029	0.70174	O14818	PSMA7	O14818_K218k_1_1_218_218_PSMA7	O14818	PSMA7	1	2	19.59	19.59	20.46	82.3	13	19.594	2	1	1	0	-190.17	-2.4	793.45	K218k	TMT18	214	(R)	DQSLkILNPEEIEK	(Y)
O14818_K227k_1_1_227_227	0.92947	0.429714	0.553385	0.128877	0.142126	1.28665	-0.0632967	-0.912313	0.720898	0.0516828	-0.0632967	-0.912313	-0.36993	-2.29045	0.72945	0.64078	0.38487	0.3463	0.51987	0.69904	0.29213	0.06029	-1.33426	O14818	PSMA7	O14818_K227k_1_1_227_227_PSMA7	O14818	PSMA7	1	1	12.48	12.48	12.48	58.8	13	12.481	2	1	1	0	-190.149	5.7	660.629	K227k	TMT18	219	(K)	ILNPEEIEkYVAEIEK	(E)
O14818_K27k_1_1_27_27	0.888361	0.52335	0.252385	0.340543	0.211281	0.716018	0.0847033	0.26102	0.614779	0.192301	0.0847033	0.26102	0.523245	1.42573	0.14045	0.15778	0.33187	0.4753	0.11087	0.29804	0.33213	0.34029	0.74074	O14818	PSMA7	O14818_K27k_1_1_27_27_PSMA7	O14818	PSMA7	1	1	27.95	27.95	27.95	93.2	20	1.914	2	1	1	0	-190.159	1.6	825.705	K27k	TMT18	6	(R)	AITVFSPDGHLFQVEYAQEAVkK	(G)
O14818_K52k_1_1_52_52	0.546406	0.585724	0.506385	0.557377	0.928886	0.548303	-0.337963	-0.23598	0.117792	0.282942	-0.337963	-0.23598	-1.74936	-1.15226	0.49445	0.60478	0.92687	0.6053	0.29187	0.11504	0.15513	0.51429	0.64874	O14818	PSMA7	O14818_K52k_1_1_52_52_PSMA7	O14818	PSMA7	1	2	12.43	12.43	12.43	69.5	8	99	1	1	1	0	-190.165	-0.7	488.609	K52k	TMT18	49	(K)	SVAkLQDER	(T)
O14828_K101k_1_1_101_101	0.503551	0.525751	0.58222	0.599527	1.04783	0.709076	0.308853	0.343467	0.0895716	0.1954	0.308853	0.343467	1.92719	1.41471	0.46392	0.21187	0.60759	0.69991	0.76507	0.74496	0.43414	0.63848	1.24116	O14828	SCAMP3	O14828_K101k_1_1_101_101_SCAMP3	O14828	SCAMP3	1	4	32.2	32.2	32.2	97.1	17	1.92	2	1	1	0	-190.168	-1.4	956.517	K101k	TMT18	82	(K)	NYGSYSTQASAAAATAELLkK	(Q)
O14828_K109k_1_1_109_109	0.344747	0.615813	0.871887	0.681693	1.59648	0.490084	0.604187	0.2238	0.0253232	0.323531	0.604187	0.2238	2.73427	1.053	0.63892	0.17487	0.89559	0.93091	1.36207	1.22896	0.75414	0.80348	0.82316	O14828	SCAMP3	O14828_K109k_1_1_109_109_SCAMP3	O14828	SCAMP3	1	1	11.09	3.99	4.29	72.6	6	99	1	1	1	0	-190.165	-0.5	639.852	K109k	TMT18	109	(R)	kAEELDR	(R)
O14828_K313k_1_1_313_313	0.120341	0.429714	0.408553	0.25236	3.03678	1.54813	0.73752	0.425133	0.000918789	0.0283058	0.73752	0.425133	5.0728	2.67949	-0.06708	0.12687	0.05959	0.73891	0.74407	0.84896	0.40414	0.43248	0.55816	O14828	SCAMP3	O14828_K313k_1_1_313_313_SCAMP3	O14828	SCAMP3	1	2	32.83	32.83	32.83	88.6	18	99	1	1	1	0	-190.152	4.3	708.124	K313k	TMT18	307	(R)	TGASFQkAQQEFAAGVFSNPAVR	(T)
O14828_K74k_1_1_74_74	0.160988	0.492784	1.13039	0.95786	2.62423	0.838004	0.693187	0.348133	0.0023756	0.14521	0.693187	0.348133	4.3453	1.61641	0.67492	0.67587	1.00059	1.52591	1.50507	1.39996	0.80214	1.13848	1.45516	O14828	SCAMP3	O14828_K74k_1_1_74_74_SCAMP3	O14828	SCAMP3	1	2	12.39	6.64	4.77	73.5	6	10.842	2	1	1	0	-190.165	-0.6	541.33	K74k	TMT18	74	(R)	kLSPTEPK	(N)
O14828_K81k_1_1_81_81	0.69384	0.793312	0.541887	0.499193	0.571396	0.223013	0.17152	0.0861333	0.26829	0.598393	0.17152	0.0861333	1.18834	0.548705	0.53592	0.33587	0.49659	0.60391	0.64607	0.63296	0.56914	0.56748	0.49016	O14828	SCAMP3	O14828_K81k_1_1_81_81_SCAMP3	O14828	SCAMP3	1	1	11.87	10.25	8.36	68.5	11	9.051	2	1	1	0	-190.158	1.7	699.177	K81k	TMT18	75	(K)	LSPTEPkNYGSYSTQASAAAATAELLK	(K)
O14832_K218k_1_1_218_218	0.626497	0.429714	0.471477	0.502483	0.723532	1.39056	0.370067	0.43208	0.189003	0.0406855	0.370067	0.43208	1.43376	2.44469	0.42591	0.26446	0.16896	0.78524	1.10327	0.08102	0.6537	0.5713	0.93057	O14832	PHYH	O14832_K218k_1_1_218_218_PHYH	O14832	PHYH	1	1	11.58	11.58	11.58	60.2	9	11.581	2	1	1	0	-190.166	-0.8	466.769	K218k	TMT18	215	(K)	GSLkPHDYPK	(W)
O14867_K431k_1_1_431_431	0.775392	0.525751	0.147832	0.270293	0.405234	0.708701	0.21099	0.455913	0.393338	0.195568	0.21099	0.455913	0.901376	1.41411	0.56954	-0.20976	-0.23277	0.35413	0.155	0.25085	0.68632	-0.09301	0.90144	O14867	BACH1	O14867_K431k_1_1_431_431_BACH1	O14867	BACH1	1	1	11.66	11.66	11.66	73.5	9	99	1	1	1	0	-190.167	-1.5	522.611	K431k	TMT18	423	(K)	DGSEQISQkR	(S)
O14867_K596k_1_1_596_596	0.858289	0.484492	0.114832	0.20146	0.259992	0.871825	0.124323	0.29758	0.549551	0.134331	0.124323	0.29758	0.624323	1.66841	0.21154	-0.09676	0.04323	-0.04487	0.544	0.03185	0.15232	0.49899	0.39944	O14867	BACH1	O14867_K596k_1_1_596_596_BACH1	O14867	BACH1	1	1	9.7	4.12	8.92	71.2	8	8.924	2	1	1	0	-190.164	0.1	633.047	K596k	TMT18	592	(K)	LQSEkESLLK	(E)
O14874_K163k_1_1_163_163	0.853959	0.429714	0.407502	0.165745	0.266064	1.30493	-0.0945167	-0.57803	0.541921	0.0495533	-0.0945167	-0.57803	-0.636585	-2.31756	0.51319	0.43361	0.41748	0.22262	0.38163	0.47648	-0.20008	0.39307	-0.5628	O14874	BCKDK	O14874_K163k_1_1_163_163_BCKDK	O14874	BCKDK	1	1	16.77	16.77	16.77	78.6	13	99	1	1	1	0	-190.163	0.4	614.098	K163k	TMT18	157	(R)	QLLDDHkDVVTLLAEGLR	(E)
O14879_K216k_1_1_216_216	0.779531	0.773756	-0.52339	-0.470112	0.398948	0.250147	-0.213687	-0.10713	0.399073	0.562151	-0.213687	-0.10713	-0.889986	-0.605042	-0.49209	-0.50142	-0.25613	-0.89971	-0.09285	-0.89814	-0.71813	-0.49909	-0.35381	O14879	IFIT3	O14879_K216k_1_1_216_216_IFIT3	A0A7P0T855	IFIT3	1	1	10.34	10.34	6.43	74	8	6.869	2	1	1	0	-190.164	0.3	578.722	K216k	TMT18	211	(K)	VLLGLkLQK	(M)
O14893_K145k_1_1_145_145	0.159747	0.87884	0.291732	-0.0113433	2.65592	0.127382	0.699843	0.0936933	0.00220844	0.745792	0.699843	0.0936933	4.39914	0.335783	0.12547	-0.04324	-0.2568	0.69649	0.61502	0.61345	-0.56003	0.17405	0.49249	O14893	GEMIN2	O14893_K145k_1_1_145_145_GEMIN2	A0A3B3IU42	GEMIN2	1	1	13.65	13.65	7.08	73	8	2	2	1	1	0	-190.164	0.2	610.656	K145k	TMT18	138	(K)	SEDEEGWkK	(F)
O14925_K101k_1_1_101_101	0.709847	0.541782	-1.41343	-1.45759	0.530305	0.669047	-0.26013	-0.348443	0.294913	0.214266	-0.26013	-0.348443	-1.11958	-1.35069	-1.56122	-0.74995	-1.53894	-1.55294	-1.53799	-1.53957	-1.79546	-1.384	-1.71598	O14925	TIMM23	O14925_K101k_1_1_101_101_TIMM23	O14925	TIMM23	1	1	18.44	14.29	18.44	83.6	12	18.441	2	1	1	0	-190.163	0.7	743.417	K101k	TMT18	98	(R)	LGLkETQNMAWSK	(P)
O14925_K110k_1_1_110_110	0.870126	0.586693	0.503232	0.559575	0.24152	0.547455	0.09187	0.204557	0.573429	0.283494	0.09187	0.204557	0.586578	1.15083	0.48678	0.61105	0.27406	0.47206	0.56101	0.61443	0.55654	0.584	0.84502	O14925	TIMM23	O14925_K110k_1_1_110_110_TIMM23	O14925	TIMM23	1	1	19.8	19.8	19.8	88.2	10	99	1	1	1	0	-190.168	-2.4	589.303	K110k	TMT18	102	(K)	ETQNMAWSkPR	(N)
O14925_K68k_1_1_68_68	0.949172	0.498961	0.077565	-0.048425	0.102345	0.814045	-0.0514633	-0.303443	0.790051	0.153446	-0.0514633	-0.303443	-0.27518	-1.57937	0.16178	0.14805	6e-05	-0.25694	0.07101	0.34143	-0.02746	-0.051	-0.52198	O14925	TIMM23	O14925_K68k_1_1_68_68_TIMM23	O14925	TIMM23	1	2	33.5	25.42	29.85	97.7	15	99	1	1	1	0	-190.155	3.5	867.131	K68k	TMT18	52	(R)	YLVQDTDEFILPTGANkTR	(G)
O14929_K304k_1_1_304_304	0.362419	0.459771	-1.06964	-1.01042	1.52503	0.980964	-0.59563	-0.477203	0.0298518	0.104481	-0.59563	-0.477203	-2.62886	-1.83432	-0.97153	-0.64882	-0.69512	-0.93471	-1.42084	-1.74681	-0.7564	-1.26	-1.73068	O14929	HAT1	O14929_K304k_1_1_304_304_HAT1	O14929	HAT1	1	1	19.42	19.42	19.42	78.1	15	19.415	2	1	1	0	-190.165	-0.2	708.868	K304k	TMT18	303	(R)	EkLMQGFNEDMAIEAQQK	(F)
O14929_K9k_1_1_9_9	0.681847	0.459771	0.366195	0.282908	0.596917	0.981241	-0.21263	-0.379203	0.252978	0.104414	-0.21263	-0.379203	-1.23045	-1.83474	0.59847	0.55418	0.26488	0.16129	0.14616	0.47219	0.4346	-0.076	-0.07868	O14929	HAT1	O14929_K9k_1_1_9_9_HAT1	O14929	HAT1	1	1	15.38	15.38	15.38	73	10	15.382	2	1	1	0	-190.165	-0.2	684.026	K9k	Acetyl	2	(M)	AGFGAMEkFLVEYK	(S)
O14933_K16k_1_1_16_16	0.802678	0.683525	0.02426	0.185342	0.357491	0.376312	-0.180973	0.14119	0.439045	0.420425	-0.180973	0.14119	-0.813662	0.849912	0.30375	0.03718	0.00331	0.17758	0.15016	-0.52642	0.31859	0.25161	0.19761	O14933	UBE2L6	O14933_K16k_1_1_16_16_UBE2L6	O14933	UBE2L6	1	1	9.56	9.56	9.56	48.7	9	1.186	2	1	1	0	-190.161	1.1	612.859	K16k	TMT18	10	(K)	ELEDLQkKPPPYLR	(N)
O14933_K49k_1_1_49_49	0.954165	0.646328	0.461593	0.396842	0.0933972	0.434642	-0.0429733	-0.172477	0.806497	0.367585	-0.0429733	-0.172477	-0.253078	-0.955723	0.68675	0.45218	0.31031	0.44658	0.28116	0.59258	0.33059	0.45461	0.14661	O14933	UBE2L6	O14933_K49k_1_1_49_49_UBE2L6	O14933	UBE2L6	1	2	39.64	35.62	32.11	97.1	22	99	1	1	1	0	-190.13	8.5	795.837	K49k	TMT18	24	(R)	NLSSDDANVLVWHALLLPDQPPYHLkAFNLR	(I)
O14933_K69k_1_1_69_69	0.670449	0.51593	0.37826	0.461342	0.628614	0.745778	0.233693	0.399857	0.235172	0.179565	0.233693	0.399857	1.28218	1.47276	0.39275	0.02618	0.36531	0.60258	0.63316	0.24958	0.08359	0.84261	1.05761	O14933	UBE2L6	O14933_K69k_1_1_69_69_UBE2L6	O14933	UBE2L6	1	2	25.32	25.32	19.97	95.3	15	4.831	3	1	1	0	-190.165	-0.2	824.475	K69k	TMT18	55	(R)	ISFPPEYPFKPPMIkFTTK	(I)
O14936_K232k_1_1_232_232	0.417635	0.839311	0.0290167	0.39763	1.31737	0.170274	-0.605673	0.131553	0.0481538	0.675656	-0.605673	0.131553	-2.32404	0.434373	0.50143	0.19085	0.30328	-0.19639	-0.83141	0.20634	-0.04351	0.27799	1.15574	O14936	CASK	O14936_K232k_1_1_232_232_CASK	O14936	CASK	1	1	10.97	10.97	10.97	74.5	7	3.273	2	1	1	0	-190.166	-1.2	576.361	K232k	TMT18	226	(R)	LFEGIIkGK	(Y)
O14949_K33k_1_1_33_33	0.158621	0.68454	-0.179145	-0.52258	2.68475	0.375003	0.895983	0.209113	0.00206657	0.421694	0.895983	0.209113	4.44841	0.847491	-0.80191	-0.86485	-0.21465	0.20711	0.32052	0.27891	-0.20525	-0.77953	-0.26929	O14949	UQCRQ	O14949_K33k_1_1_33_33_UQCRQ	O14949	UQCRQ	1	1	19.65	19.65	19.65	72.9	13	99	1	1	1	0	-190.165	-0.1	533.309	K33k	TMT18	26	(R)	AYPHVFTkGIPNVLR	(R)
O14964_K136k_1_1_136_136	0.701136	0.608422	0.346358	0.35508	0.548507	0.503636	0.15917	0.176613	0.282809	0.313591	0.15917	0.176613	1.1502	1.07635	0.24219	0.24995	0.30818	0.41223	0.42934	0.43626	0.27729	0.59557	0.4573	O14964	HGS	O14964_K136k_1_1_136_136_HGS	A0A7I2V3J3	HGS	1	1	27.58	27.58	27.58	96.1	15	12.798	2	1	1	0	-190.164	0.1	779.924	K136k	TMT18	127	(K)	VVQDTYQIMkVEGHVFPEFK	(E)
O14964_K202k_1_1_202_202	0.486886	0.630595	0.633692	0.704413	1.0995	0.45959	-0.348163	-0.20672	0.0795247	0.347064	-0.348163	-0.20672	-2.00373	-0.999858	1.02319	0.65395	0.74618	0.32723	0.38934	0.66226	0.43329	0.93457	0.4353	O14964	HGS	O14964_K202k_1_1_202_202_HGS	A0A7I2V3J3	HGS	1	1	13.9	13.9	13.9	80.8	9	13.903	2	1	1	0	-190.166	-0.9	669.058	K202k	TMT18	197	(K)	YSTIPkFGIEK	(E)
O14964_K207k_1_1_207_207	0.246384	0.691783	0.569525	0.874413	2.02314	0.364201	-0.737163	-0.127387	0.00948104	0.432314	-0.737163	-0.127387	-3.37662	-0.827431	0.96419	0.87595	0.97418	0.65723	0.09934	-0.15374	0.73329	0.86657	0.8323	O14964	HGS	O14964_K207k_1_1_207_207_HGS	A0A7I2V3J3	HGS	1	3	12.51	12.51	5.81	68.8	7	99	1	1	1	0	-190.164	0	465.935	K207k	TMT18	203	(K)	FGIEkEVR	(V)
O14964_K226k_1_1_226_226	0.967359	0.420918	0.252858	0.526247	0.0633079	1.62187	-0.0284967	0.51828	0.864355	0.0238853	-0.0284967	0.51828	-0.176328	2.79009	0.20119	0.21195	0.38818	0.05223	0.41434	0.24926	0.65529	0.63157	1.0693	O14964	HGS	O14964_K226k_1_1_226_226_HGS	A0A7I2V3J3	HGS	1	2	18.22	14.13	13.46	79.1	12	16.971	2	1	1	0	-190.152	3.3	956.02	K226k	TMT18	223	(K)	AEGkATSTTELPPEYLTSPLSQQSQLPPK	(R)
O14964_K251k_1_1_251_251	0.273206	0.715543	0.816692	1.07425	1.89525	0.331202	-0.65083	-0.13572	0.0127277	0.466443	-0.65083	-0.13572	-3.18114	-0.765179	1.11519	0.94695	1.36418	0.17023	0.78734	0.51626	0.97729	0.92657	1.1153	O14964	HGS	O14964_K251k_1_1_251_251_HGS	A0A7I2V3J3	HGS	1	3	35.51	30.53	31.98	93.6	23	99	1	1	1	0	-190.166	-0.6	1096.59	K251k	TMT18	227	(K)	ATSTTELPPEYLTSPLSQQSQLPPkR	(D)
O14964_K337k_1_1_337_337	0.625258	0.438367	0.940692	1.53475	0.729839	1.18998	-0.39883	0.78928	0.186278	0.0645683	-0.39883	0.78928	-1.44368	2.14691	1.04719	0.70495	1.66818	0.93623	0.93134	0.35626	1.22929	2.03257	2.5263	O14964	HGS	O14964_K337k_1_1_337_337_HGS	A0A7I2V3J3	HGS	1	1	9.73	9.73	9.73	67.9	5	1.924	2	1	1	0	-190.165	-0.3	530.636	K337k	TMT18	333	(R)	NYWEkK	(Q)
O14964_K513k_1_1_513_513	0.259142	0.482703	0.362192	0.227747	1.93878	0.882376	0.564837	0.295947	0.0115137	0.131106	0.564837	0.295947	3.24735	1.68457	-0.11281	0.06195	0.29018	0.55723	0.83834	0.53826	0.28229	0.37057	0.4743	O14964	HGS	O14964_K513k_1_1_513_513_HGS	A0A7I2V3J3	HGS	1	2	16.23	16.23	16.23	85	10	99	1	1	1	0	-190.169	-2.6	630.369	K513k	TMT18	507	(R)	QIQLAQkLEIMR	(Q)
O14964_K541k_1_1_541_541	0.481376	0.531559	0.647025	0.246747	1.11429	0.692822	0.466503	-0.334053	0.0768613	0.202852	0.466503	-0.334053	2.02559	-1.3888	0.79819	0.06695	0.37618	0.63523	1.17034	0.83526	0.17229	-0.22843	0.2953	O14964	HGS	O14964_K541k_1_1_541_541_HGS	A0A7I2V3J3	HGS	1	1	10.82	4.57	10.82	78.5	7	99	1	1	1	0	-190.165	-0.4	493.269	K541k	TMT18	536	(R)	LQEQEkER	(Q)
O14964_K551k_1_1_551_551	0.160988	0.413215	0.324358	0.340247	2.6369	2.90202	0.903837	0.935613	0.00230727	0.00125309	0.903837	0.935613	4.3668	4.8942	0.11719	-0.37005	-0.12982	0.97923	0.91034	0.43926	0.88829	0.90757	0.6283	O14964	HGS	O14964_K551k_1_1_551_551_HGS	A0A7I2V3J3	HGS	1	1	14.15	14.15	14.15	78.3	9	99	1	1	1	0	-190.163	0.4	602.999	K551k	TMT18	547	(R)	LEQQkQTVQMR	(A)
O14964_K86k_1_1_86_86	0.318662	0.596345	0.417025	1.03991	1.69257	0.529572	-0.752163	0.493613	0.0202969	0.295412	-0.752163	0.493613	-2.87676	1.12062	0.46319	0.58795	1.32818	-0.13777	0.37234	-0.11174	0.39229	1.29057	2.1773	O14964	HGS	O14964_K86k_1_1_86_86_HGS	A0A7I2V3J3	HGS	1	2	19.83	21.66	19.83	83.8	15	15.206	2	1	1	0	-190.164	0	764.137	K86k	TMT18	74	(K)	NCGQTVHDEVANkQTMEELK	(D)
O14965_K141k_1_1_141_141	0.814165	0.851433	-0.083685	-0.192917	0.338841	0.156232	0.14669	-0.0717733	0.45831	0.697859	0.14669	-0.0717733	0.778586	-0.402706	-0.20324	0.03979	-0.30764	0.25645	-0.01787	-0.2696	-0.13476	-0.14546	-0.40619	O14965	AURKA	O14965_K141k_1_1_141_141_AURKA	O14965	AURKA	1	1	20.05	20.05	20.05	89.3	12	2.421	2	1	1	0	-190.161	1.3	667.379	K141k	TMT18	127	(R)	QWALEDFEIGRPLGkGK	(F)
O14965_K365k_1_1_365_365	0.381882	0.676209	-0.0220183	-0.509583	1.44661	0.387678	0.438023	-0.537107	0.0357591	0.409564	0.438023	-0.537107	2.51357	-0.870841	-0.21024	-0.39721	-0.11564	0.16245	0.43413	-0.0056	0.04124	0.07454	-2.45019	O14965	AURKA	O14965_K365k_1_1_365_365_AURKA	O14965	AURKA	1	2	7.18	7.18	7.18	53.6	7	99	1	1	1	0	-190.163	1	378.475	K365k	TMT18	363	(R)	LLkHNPSQR	(P)
O14972_K100k_1_1_100_100	0.55351	0.757713	0.0271767	0.235538	0.912363	0.273915	-0.269853	0.14687	0.122359	0.532213	-0.269853	0.14687	-1.72443	0.653184	0.07475	0.07075	0.34081	-0.22098	-0.07093	-0.03134	-0.04787	0.27034	0.70445	O14972	VPS26C	O14972_K100k_1_1_100_100_VPS26C	O14972	VPS26C	1	2	22.46	22.46	22.46	90.6	14	2.698	2	1	1	0	-190.165	-0.5	623.859	K100k	TMT18	89	(K)	TEIPFEFPLHLkGNK	(V)
O14972_K149k_1_1_149_149	0.193619	0.583427	0.00567667	0.436872	2.35091	0.552883	-0.668187	0.194203	0.00445749	0.279974	-0.668187	0.194203	-3.89328	1.15996	0.26175	0.37875	0.37881	-0.05198	-0.51493	-0.41834	0.41713	0.45634	0.72845	O14972	VPS26C	O14972_K149k_1_1_149_149_VPS26C	O14972	VPS26C	1	1	17.68	17.68	17.68	80.9	15	17.678	2	1	1	0	-190.161	1	761.176	K149k	TMT18	148	(K)	GkFTPSPVDFTITPETLQNVK	(E)
O14972_K168k_1_1_168_168	0.780128	0.993423	-0.146157	-0.223795	0.397938	0.00665032	0.158813	0.00353667	0.400002	0.984804	0.158813	0.00353667	0.888152	0.0196589	-0.42425	0.04375	-0.29619	0.06802	-0.04793	-0.22034	-0.20887	-0.24666	-0.21055	O14972	VPS26C	O14972_K168k_1_1_168_168_VPS26C	O14972	VPS26C	1	2	34.6	34.6	29.2	94.9	17	99	1	1	1	0	-190.165	-0.1	946.505	K168k	TMT18	150	(K)	FTPSPVDFTITPETLQNVkER	(A)
O14972_K175k_1_1_175_175	0.226793	0.444311	-0.10099	-0.354128	2.14726	1.13782	-0.540853	-1.04713	0.00712422	0.0728083	-0.540853	-1.04713	-3.5694	-2.0693	0.11375	0.13075	0.26381	-0.28298	-0.30593	-0.52534	-0.33487	-0.07466	-2.22355	O14972	VPS26C	O14972_K175k_1_1_175_175_VPS26C	O14972	VPS26C	1	2	16.53	16.53	11.09	86.5	8	99	1	1	1	0	-190.163	0.6	496.991	K175k	TMT18	171	(R)	ALLPkFLLR	(G)
O14972_K88k_1_1_88_88	0.263004	0.945934	-0.424823	-0.154962	1.92524	0.0530575	-0.569853	-0.03013	0.0118786	0.884998	-0.569853	-0.03013	-3.22671	-0.149386	-0.36625	0.10575	-0.15919	-0.86798	-0.63493	-0.62634	-0.29187	-0.31166	0.09345	O14972	VPS26C	O14972_K88k_1_1_88_88_VPS26C	O14972	VPS26C	1	1	22.62	22.62	22.62	80	12	22.619	2	1	1	0	-190.154	3.6	678.139	K88k	TMT18	84	(K)	FPSGkTEIPFEFPLHLK	(G)
O14972_K8k_1_1_8_8	0.970073	0.844478	0.0821767	0.056205	0.058269	0.165313	-0.03252	-0.0844633	0.874442	0.683418	-0.03252	-0.0844633	-0.163079	-0.42325	0.24175	0.05575	-0.00219	-0.23098	0.00307	0.42566	0.34813	-0.20866	-0.09755	O14972	VPS26C	O14972_K8k_1_1_8_8_VPS26C	O14972	VPS26C	1	1	14.23	14.23	14.23	80.6	7	5.118	2	1	1	0	-190.16	3.3	709.933	K8k	Acetyl	2	(M)	GTALDIkIK	(R)
O14975_K398k_1_1_398_398	0.979798	0.491551	0.295725	0.43473	0.0406809	0.844912	0.01767	0.29568	0.910582	0.142918	0.01767	0.29568	0.115854	1.62706	0.23776	0.22631	0.3966	0.15622	0.40923	0.34823	0.35902	0.56661	0.82208	O14975	SLC27A2	O14975_K398k_1_1_398_398_SLC27A2	O14975	SLC27A2	1	2	17.93	17.93	13.92	88.5	12	8.406	2	1	1	0	-190.16	1.9	779.12	K398k	TMT18	391	(K)	IITYDLIkYDVEK	(D)
O14975_K488k_1_1_488_488	0.678538	0.774673	0.352558	0.407563	0.60237	0.248968	-0.211997	-0.101987	0.249822	0.563679	-0.211997	-0.101987	-1.2394	-0.602627	0.43876	0.58831	0.3486	0.20222	0.05223	0.48523	0.33702	0.51461	0.21808	O14975	SLC27A2	O14975_K488k_1_1_488_488_SLC27A2	O14975	SLC27A2	1	1	31.01	31.01	31.01	91.4	21	99	1	1	1	0	-190.144	4.4	897.659	K488k	TMT18	487	(R)	WkGENVATTEVADTVGLVDFVQEVNVYGVHVPDHEGR	(I)
O14975_K616k_1_1_616_616	0.9989	0.413215	0.447392	0.15073	0.00224828	1.85158	-0.000996667	-0.59432	0.994837	0.014074	-0.000996667	-0.59432	-0.00667335	-3.13914	0.41376	0.48731	0.4426	0.39522	0.34123	0.60423	0.17502	-0.28139	-0.33292	O14975	SLC27A2	O14975_K616k_1_1_616_616_SLC27A2	O14975	SLC27A2	1	1	13.89	13.89	13.89	74.2	12	4.668	2	1	1	0	-190.167	-0.9	728.395	K616k	TMT18	601	(K)	MYVPMTEDIYNAISAkTLK	(L)
O14977_K47k_1_1_47_47	0.832746	0.633275	-0.537285	-0.691978	0.305051	0.455753	-0.124043	-0.43343	0.495392	0.350144	-0.124043	-0.43343	-0.713734	-0.99311	-0.32195	-0.46621	-0.63763	-0.44304	-0.83708	-0.5178	-0.12865	-0.58256	-2.01487	O14977	AZIN1	O14977_K47k_1_1_47_47_AZIN1	O14977	AZIN1	1	2	20.44	20.44	20.44	82.2	12	7.088	2	1	1	0	-190.164	0	710.757	K47k	TMT18	38	(K)	NAFFVGDLGkIVK	(K)
O14979_K209k_1_1_209_209	0.539911	0.442856	0.302153	0.444813	0.942719	1.14347	0.32368	0.609	0.114099	0.0718664	0.32368	0.609	1.77018	2.07772	-0.05699	0.0752	0.40273	0.52006	0.60937	0.26255	0.25651	0.62485	1.36658	O14979	HNRNPDL	O14979_K209k_1_1_209_209_HNRNPDL	A0A087WUK2	HNRNPDL	1	1	14.06	14.06	9.63	65.9	7	9.633	2	1	1	0	-190.162	1.3	573.354	K209k	TMT18	205	(K)	VLELkEHK	(L)
O14979_K76k_1_1_76_76	0.754145	0.896299	0.379487	0.273147	0.446946	0.107086	0.15168	-0.061	0.357317	0.781472	0.15168	-0.061	0.975837	-0.287048	0.40201	0.2192	0.28973	0.62506	0.32737	0.41355	-0.03249	0.11685	0.64358	O14979	HNRNPDL	O14979_K76k_1_1_76_76_HNRNPDL	A0A087WUK2	HNRNPDL	1	2	13.21	9.66	13.21	73.7	9	99	1	1	1	0	-190.156	5.8	463.617	K76k	TMT18	69	(R)	LAGGAAIkGGR	(R)
O14980_K144k_1_1_144_144	0.27652	0.413299	0.115275	0.216188	1.88027	1.67087	-0.788437	-0.58661	0.0131743	0.0213367	-0.788437	-0.58661	-3.15844	-2.86393	0.18446	0.54452	0.7995	-0.03095	-0.05264	-0.75324	-0.21069	0.07217	-0.09283	O14980	XPO1	O14980_K144k_1_1_144_144_XPO1	O14980	XPO1	1	2	27.77	27.77	27.77	96	15	99	1	1	1	0	-190.166	-0.6	668.853	K144k	TMT18	140	(K)	QEWPkHWPTFISDIVGASR	(T)
O14980_K339k_1_1_339_339	0.962606	0.4355	0.063275	0.618022	0.0726434	1.2253	-0.0731033	1.03639	0.845973	0.0595245	-0.0731033	1.03639	-0.200563	2.19939	-0.09954	0.71552	-0.3165	-0.56495	0.69036	-0.04524	2.15031	0.29217	0.96617	O14980	XPO1	O14980_K339k_1_1_339_339_XPO1	O14980	XPO1	1	1	9.57	9.57	9.57	60.8	8	99	1	1	1	0	-190.17	-3.8	529.29	K339k	TMT18	332	(K)	EHDQLIEkR	(L)
O14980_K455k_1_1_455_455	0.350484	0.50899	0.091775	0.035855	1.57902	0.778963	0.450563	0.338723	0.026362	0.166355	0.450563	0.338723	2.70847	1.52479	-0.02654	-0.29648	-0.0775	0.25605	0.17436	0.52076	-0.15369	0.17917	0.59017	O14980	XPO1	O14980_K455k_1_1_455_455_XPO1	O14980	XPO1	1	5	22.05	22.05	22.05	93.6	11	99	1	1	1	0	-190.165	-0.3	629.99	K455k	TMT18	447	(K)	DTDSINLYkNMR	(E)
O14980_K54k_1_1_54_54	0.923982	0.914524	0.005775	0.0161883	0.150852	0.0864452	-0.06077	-0.0399433	0.706558	0.819511	-0.06077	-0.0399433	-0.390014	-0.235913	0.06546	0.16952	-0.1265	-0.12495	0.07636	-0.02524	0.07131	-0.14283	0.06017	O14980	XPO1	O14980_K54k_1_1_54_54_XPO1	O14980	XPO1	1	2	22.21	22.21	22.21	77	14	99	1	1	1	0	-190.16	1.8	516.873	K54k	TMT18	45	(R)	MAQEVLTHLkEHPDAWTR	(V)
O14980_K674k_1_1_674_674	0.680806	0.413215	0.474442	0.292522	0.598032	2.10714	-0.19877	-0.56261	0.25233	0.00781373	-0.19877	-0.56261	-1.23229	-3.53854	0.58346	0.62952	0.5085	0.32305	0.20736	0.59476	0.10131	0.05117	-0.11883	O14980	XPO1	O14980_K674k_1_1_674_674_XPO1	O14980	XPO1	1	1	10.81	10.81	10.81	48.3	11	10.808	2	1	1	0	-190.14	6.9	711.406	K674k	TMT18	657	(K)	YMLLPNQVWDSIIQQATkNVDILK	(D)
O14980_K693k_1_1_693_693	0.326655	0.790722	0.524775	0.273688	1.66973	0.226085	0.627897	0.125723	0.0213928	0.594175	0.627897	0.125723	2.8428	0.555162	-0.13754	0.51552	0.2545	0.60805	1.13836	0.76976	0.04831	0.45817	0.50317	O14980	XPO1	O14980_K693k_1_1_693_693_XPO1	O14980	XPO1	1	1	18.06	13.19	18.06	86.8	10	99	1	1	1	0	-190.164	0	549.667	K693k	TMT18	687	(K)	QLGSILkTNVR	(A)
O14980_K757k_1_1_757_757	0.794697	0.985816	0.486442	0.415855	0.372419	0.0134678	0.134563	-0.00661	0.42421	0.969465	0.134563	-0.00661	0.841397	-0.0395105	0.57446	0.40452	0.2785	0.43205	0.52836	0.70076	0.52431	0.39717	0.31617	O14980	XPO1	O14980_K757k_1_1_757_757_XPO1	O14980	XPO1	1	2	15.52	15.52	15.52	66.8	10	99	1	1	1	0	-190.164	0.1	603.018	K757k	TMT18	754	(R)	ETLkLISGWVSR	(S)
O14981_K1397k_1_1_1397_1397	0.546406	0.677536	0.53428	0.627658	0.929529	0.384654	-0.374773	-0.188017	0.117617	0.412426	-0.374773	-0.188017	-1.75033	-0.865288	0.41747	0.99535	0.75218	0.15328	0.67114	0.21626	0.26517	0.76032	0.57546	O14981	BTAF1	O14981_K1397k_1_1_1397_1397_BTAF1	O14981	BTAF1	1	1	5.1	0.53	1.45	41.7	4	1.45	3	1	1	0	-190.133	9.6	658.579	K1397k	TMT18	1395	(R)	NIkFNYCILDEGHVIKNGK	(T)
O15014_K1319k_1_1_1319_1319	0.995729	0.718751	0.113347	0.202452	0.00850364	0.327203	-0.00549333	0.172717	0.98061	0.470757	-0.00549333	0.172717	-0.0250625	0.757531	0.00813	0.00558	0.33457	-0.2344	0.51187	0.05433	0.2989	-0.08923	0.65676	O15014	ZNF609	O15014_K1319k_1_1_1319_1319_ZNF609	O15014	ZNF609	1	1	12.17	12.17	12.17	65	9	99	1	1	1	0	-190.161	1.9	589.646	K1319k	TMT18	1313	(K)	SPTISDkTSQER	(D)
O15027-5_K1865k_1_0_1863_1865	0.872043	0.453288	0.440348	0.21401	0.238557	1.03871	0.108903	-0.343773	0.577356	0.0914727	0.108903	-0.343773	0.580458	-1.92119	0.64219	0.32891	0.18659	0.36433	0.38087	0.7392	0.00389	0.02274	0.09974	O15027	SEC16A	O15027-5_K1865k_1_0_1863_1865_SEC16A	O15027-5	SEC16A	1	1	13.75	13.75	13.75	43	13	0	2	1	0	1	-190.132	8.4	770.622	K1865k	Hydrogen	1857	(R)	LFDPQLKEkPEEESLAAPTWLVHLQQVER	(Q)
O15031_K1834k_1_1_1834_1834	0.646008	0.490867	0.514977	0.428158	0.680345	0.846356	-0.366887	-0.540523	0.208764	0.142444	-0.366887	-0.540523	-1.36536	-1.62928	1.12297	0.69042	0.28187	0.04524	0.18112	0.76824	0.69531	0.24277	-0.46439	O15031	PLXNB2	O15031_K1834k_1_1_1834_1834_PLXNB2	O15031	PLXNB2	1	1	9.1	9.1	9.1	51	10	99	1	1	1	0	-190.158	3.2	682.392	K1834k	TMT18	1824	(R)	LQQIAAALENkVTDL	(-)
O15033_K365k_1_1_365_365	0.626497	0.764937	-0.449553	-0.33643	0.724781	0.26261	-0.405833	-0.179587	0.18846	0.546248	-0.405833	-0.179587	-1.43573	-0.63042	-0.6687	0.1276	-0.19881	-0.52846	-0.26765	-1.1613	-0.06845	-0.30298	-0.90724	O15033	AREL1	O15033_K365k_1_1_365_365_AREL1	O15033	AREL1	1	1	14.42	14.98	14.42	79.4	8	14.418	2	1	1	0	-190.165	-0.4	671.055	K365k	TMT18	361	(K)	QFSVkEFYLK	(I)
O15033_K632k_1_1_632_632	0.737306	0.796424	-0.457387	-0.330097	0.476384	0.218556	-0.348167	-0.0935867	0.3339	0.604567	-0.348167	-0.0935867	-1.02731	-0.539298	-0.2637	-0.1034	-0.48281	-1.05546	0.22335	-1.0623	-0.46645	-0.38998	-0.27424	O15033	AREL1	O15033_K632k_1_1_632_632_AREL1	O15033	AREL1	1	1	11.56	11.56	11.56	58.9	7	11.56	2	1	1	0	-190.164	0.2	592.336	K632k	TMT18	630	(K)	YNkSGQLDK	(V)
O15037_K303k_1_1_303_303	0.303883	0.545864	0.001885	-0.136967	1.76574	0.656014	0.570597	0.292893	0.0171499	0.220793	0.570597	0.292893	2.98597	1.32968	-0.53204	-0.09974	-0.21846	0.55908	0.19461	0.10786	-0.30986	0.00138	0.33692	O15037	KHNYN	O15037_K303k_1_1_303_303_KHNYN	O15037	KHNYN	1	1	4.43	4.43	4.43	47.7	6	4.431	2	1	1	0	-190.16	2.5	517.985	K303k	TMT18	298	(R)	ESAPLkGK	(A)
O15037_K554k_1_1_554_554	0.97185	0.429714	0.407052	0.177033	0.054319	1.46466	-0.02707	-0.487107	0.882431	0.0343036	-0.02707	-0.487107	-0.152608	-2.5549	0.53496	0.37926	0.34754	0.09808	0.57161	0.51086	0.14314	0.02738	-0.37008	O15037	KHNYN	O15037_K554k_1_1_554_554_KHNYN	O15037	KHNYN	1	1	20.91	20.91	20.91	84.6	13	99	1	1	1	0	-190.151	6.3	703.708	K554k	TMT18	547	(R)	DLAEESEkWMAIIR	(E)
O15037_K624k_1_1_624_624	0.705428	0.707673	0.374052	0.387533	0.539618	0.341756	0.197597	0.22456	0.288657	0.455243	0.197597	0.22456	1.13528	0.785256	0.23796	0.15226	0.43554	0.43508	0.27461	0.70886	0.83714	-0.16362	0.82592	O15037	KHNYN	O15037_K624k_1_1_624_624_KHNYN	O15037	KHNYN	1	1	5.56	1.16	0.57	55.4	6	99	1	1	1	0	-190.166	-1	493.928	K624k	TMT18	621	(R)	EEEkGSGGIR	(K)
O15042_K88k_1_1_88_88	0.259142	0.849708	0.0829233	-0.193705	1.93586	0.158727	0.638153	0.0848967	0.0115916	0.693862	0.638153	0.0848967	3.24289	0.408373	-0.26725	0.12175	-0.56296	0.41504	0.34448	0.44648	-0.06783	-0.19197	-0.19397	O15042	U2SURP	O15042_K88k_1_1_88_88_U2SURP	O15042	U2SURP	1	3	10.97	10.97	10.97	72	9	10.968	2	1	1	0	-174.169	0.2	627.025	K88k M89m	TMT18	83	(K)	AFSIGkmSTAK	(R)
O15055_K131k_1_1_131_131	0.615289	0.484492	-0.193143	0.225472	0.758682	0.871288	-0.323713	0.513517	0.174308	0.134497	-0.323713	0.513517	-1.48882	1.66759	-0.40305	-0.02226	0.33145	-0.1399	-0.51823	-0.40687	-0.03308	0.43275	1.04702	O15055	PER2	O15055_K131k_1_1_131_131_PER2	O15055	PER2	1	1	8.32	8.32	8.32	61.9	9	8.321	2	1	1	0	-190.167	-1.6	571.356	K131k	TMT18	130	(K)	GkASTLATLK	(Y)
O15056_K358k_1_1_358_358	0.695671	0.413215	0.252787	0.0239467	0.564601	2.36908	-0.221193	-0.678873	0.27252	0.00427489	-0.221193	-0.678873	-1.17706	-3.96387	0.4919	0.42974	0.16851	0.11862	-0.11065	0.4186	-0.19169	-0.36895	-0.38583	O15056	SYNJ2	O15056_K358k_1_1_358_358_SYNJ2	O15056	SYNJ2	1	1	13.54	9.32	11.83	48.5	8	11.829	2	1	1	0	-190.131	9.8	670.987	K358k	TMT18	349	(K)	LETLLRPQLkLHWEDFDVFTK	(G)
O15056_K369k_1_1_369_369	0.802683	0.45251	0.15512	0.0619467	0.357142	1.04156	-0.16986	-0.356207	0.439398	0.0908748	-0.16986	-0.356207	-0.81301	-1.92546	0.2939	0.36974	0.05651	-0.33038	0.21035	0.3306	0.12131	-0.20395	-0.26583	O15056	SYNJ2	O15056_K369k_1_1_369_369_SYNJ2	O15056	SYNJ2	1	1	16.9	16.9	16.9	62.9	13	99	1	1	1	0	-190.168	-1.4	649.328	K369k	TMT18	359	(K)	LHWEDFDVFTkGENVSPR	(F)
O15056_K51k_1_1_51_51	0.909411	0.528776	-0.00354667	0.193947	0.179855	0.699857	-0.0725267	0.32246	0.660914	0.199592	-0.0725267	0.32246	-0.455165	1.40003	-0.0761	0.04174	0.13251	0.09662	-0.22865	0.0126	0.09631	0.13805	0.83117	O15056	SYNJ2	O15056_K51k_1_1_51_51_SYNJ2	O15056	SYNJ2	1	1	4.99	4.99	4.99	51.6	7	4.99	2	1	1	0	-190.163	0.8	582.014	K51k	TMT18	48	(K)	EVIkGQYGK	(L)
O15067_K186k_1_1_186_186	0.708747	0.442856	0.238905	0.221738	0.533679	1.15414	-0.363903	-0.398237	0.292632	0.0701226	-0.363903	-0.398237	-1.12527	-2.0936	0.59748	0.37877	0.28632	-0.62966	0.02261	0.77791	-0.13609	0.29461	-0.09066	O15067	PFAS	O15067_K186k_1_1_186_186_PFAS	O15067	PFAS	1	1	12.08	12.08	12.08	58.1	10	12.078	2	1	1	0	-190.165	-0.3	695.978	K186k	TMT18	182	(R)	LALEkANQELGLALDSWDLDFYTK	(R)
O15067_K205k_1_1_205_205	0.873776	0.515156	0.391905	0.180072	0.234487	0.752209	0.110763	-0.312903	0.582791	0.176926	0.110763	-0.312903	0.572024	-1.48288	0.66648	0.30977	0.03332	0.39734	0.36961	0.57491	0.20591	0.00461	-0.13966	O15067	PFAS	O15067_K205k_1_1_205_205_PFAS	O15067	PFAS	1	1	19.4	19.4	19.4	72.2	17	99	1	1	1	0	-190.155	3.2	694.111	K205k	TMT18	187	(K)	ANQELGLALDSWDLDFYTkR	(F)
O15067_K236k_1_1_236_236	0.909411	0.619388	-0.0879283	-0.143595	0.180724	0.480717	-0.100237	-0.21157	0.659594	0.330585	-0.100237	-0.21157	-0.457081	-1.03676	0.13248	-0.08923	-0.15668	-0.56466	0.21061	-0.06009	0.09691	-0.45439	-0.39066	O15067	PFAS	O15067_K236k_1_1_236_236_PFAS	O15067	PFAS	1	1	7.89	7.89	7.89	42.6	8	7.892	2	1	1	0	-190.162	0.8	490.674	K236k	TMT18	232	(R)	HWFFkGQLHVDGQK	(L)
O15067_K677k_1_1_677_677	0.584539	0.4355	-1.1301	-1.37126	0.833615	1.24501	-0.417237	-0.89957	0.146685	0.0568845	-0.417237	-0.89957	-1.60463	-2.22864	-1.43652	-0.75423	-0.57368	-1.02066	-1.61439	-1.38109	-0.90909	-2.25739	-2.29666	O15067	PFAS	O15067_K677k_1_1_677_677_PFAS	O15067	PFAS	1	2	9.9	6.34	9.9	75.4	5	99	1	1	1	0	-190.164	0.5	420.597	K677k	TMT18	671	(R)	LPAVASkR	(Y)
O15067_K737k_1_1_737_737	0.538162	0.450031	-0.545095	-0.361262	0.950567	1.05987	-0.753903	-0.386237	0.112055	0.0871227	-0.753903	-0.386237	-1.78198	-1.9529	0.03548	-0.31123	-0.22868	-0.39666	-0.32739	-2.04209	-0.63609	-0.26639	-0.76066	O15067	PFAS	O15067_K737k_1_1_737_737_PFAS	O15067	PFAS	1	1	15.6	15.6	13.65	86	9	99	1	1	1	0	-190.165	-0.5	496.633	K737k	TMT18	732	(K)	SLLDPkVAAR	(L)
O15084-1_K204k_1_1_204_204	0.89481	0.973563	0.31116	0.272662	0.199246	0.0282901	0.0951267	0.01813	0.632053	0.936936	0.0951267	0.01813	0.497461	0.08168	0.42653	0.15259	0.21167	0.43159	0.60996	0.03462	0.04419	0.09092	0.71007	O15084	ANKRD28	O15084-1_K204k_1_1_204_204_ANKRD28	A0A2R8Y7Y4	ANKRD28	1	1	13.72	12.52	11.47	68.1	8	2	2	1	1	0	-190.154	5.7	600.684	K204k	TMT18	196	(R)	GANINAFDkK	(D)
O15111_K162k_1_1_162_162	0.592403	0.421908	-0.705837	-1.21411	0.810762	1.57643	-0.338473	-1.35502	0.15461	0.0265195	-0.338473	-1.35502	-1.56952	-2.72188	-0.67064	-0.14222	-0.79694	-1.04525	-0.62969	-0.95028	-0.84798	-1.78422	-3.04267	O15111	CHUK	O15111_K162k_1_1_162_162_CHUK	O15111	CHUK	1	1	15.66	15.66	15.66	62.4	11	-2	2	1	1	0	-190.16	2.2	527.33	K162k	TMT18	159	(K)	IIHkIIDLGYAK	(D)
O15111_K438k_1_1_438_438	0.618977	0.438263	0.168497	0.0597217	0.747626	1.19266	-0.256473	-0.474023	0.178803	0.0641714	-0.256473	-0.474023	-1.47156	-2.15089	0.31636	0.36478	0.20906	-0.24825	0.15231	0.21672	0.24902	-0.28022	-0.50067	O15111	CHUK	O15111_K438k_1_1_438_438_CHUK	O15111	CHUK	1	2	27.39	27.39	27.39	84.7	17	99	1	1	1	0	-190.166	-0.6	632.578	K438k	TMT18	426	(K)	VWAEAVHYVSGLkEDYSR	(L)
O15111_K569k_1_1_569_569	0.78275	0.713013	-1.00534	-0.933778	0.394006	0.335365	-0.49814	-0.355023	0.403639	0.461993	-0.49814	-0.355023	-0.881001	-0.773117	-1.01164	-0.72722	-0.52994	-0.15925	-2.73669	-0.86728	-0.85898	-0.23322	-2.24167	O15111	CHUK	O15111_K569k_1_1_569_569_CHUK	O15111	CHUK	1	2	10.29	10.29	10.29	72	7	10.294	2	1	1	0	-190.167	-1.5	605.372	K569k	TMT18	564	(R)	AIDLYkQLK	(H)
O15118_K1180k_1_1_1180_1180	0.811853	0.632009	-0.0463067	0.116138	0.341275	0.457419	-0.157427	0.167463	0.455748	0.348803	-0.157427	0.167463	-0.783191	0.996042	-0.03743	0.06351	0.07114	-0.42101	0.27098	-0.22503	0.06026	0.14151	0.39784	O15118	NPC1	O15118_K1180k_1_1_1180_1180_NPC1	O15118	NPC1	1	2	15	15	15	79.3	9	99	1	1	1	0	-190.165	-0.3	501.275	K1180k	TMT18	1174	(R)	AFTVSMkGSR	(V)
O15118_K84k_1_1_84_84	0.810135	0.459771	0.47036	0.273805	0.34494	0.981478	-0.20876	-0.60187	0.451919	0.104357	-0.20876	-0.60187	-0.79011	-1.83509	0.90857	0.66651	0.14914	0.14499	0.12598	0.82697	0.58626	-0.60049	-0.06716	O15118	NPC1	O15118_K84k_1_1_84_84_NPC1	O15118	NPC1	1	1	13.88	13.88	13.88	62.5	13	99	1	1	1	0	-190.162	0.8	644.124	K84k	TMT18	79	(R)	QLQTLkDNLQLPLQFLSR	(C)
O15120_K166k_1_1_166_166	0.614979	0.712729	-0.0506267	0.00164167	0.760719	0.335829	-0.229947	-0.12541	0.173493	0.461499	-0.229947	-0.12541	-1.492	-0.774	0.12346	0.12527	-0.05569	-0.30858	-0.15193	-0.03629	0.03547	-0.03857	-0.18009	O15120	AGPAT2	O15120_K166k_1_1_166_166_AGPAT2	O15120	AGPAT2	1	1	11.26	11.26	11.26	55	9	99	1	1	1	0	-190.166	-1.1	675.035	K166k	TMT18	163	(R)	ENLkVWIYPEGTR	(N)
O15120_K185k_1_1_185_185	0.268727	0.454518	-0.692293	-0.598692	1.90761	1.0212	-0.505947	-0.318743	0.0123705	0.0952353	-0.505947	-0.318743	-3.19991	-1.89491	-0.40254	-0.48273	-0.43269	-0.77158	-0.91893	-1.14529	-0.66553	-0.64057	-0.96809	O15120	AGPAT2	O15120_K185k_1_1_185_185_AGPAT2	O15120	AGPAT2	1	3	16.83	8.42	16.83	85.5	8	1.919	2	1	1	0	-190.162	0.9	661.711	K185k	TMT18	176	(R)	NDNGDLLPFkK	(G)
O15121_K317k_1_1_317_317	0.781418	0.486866	-0.0849667	-0.0362	0.396179	0.855343	0.231447	0.32898	0.401625	0.139527	0.231447	0.32898	0.884956	1.64311	-0.52326	0.08082	-0.15963	0.46556	-0.44569	0.0724	0.24849	0.10431	0.03207	O15121	DEGS1	O15121_K317k_1_1_317_317_DEGS1	O15121	DEGS1	1	3	11.55	11.55	11.55	65.6	8	99	1	1	1	0	-190.165	-0.7	496.931	K317k	TMT18	315	(R)	HQkGEMVLE	(-)
O15126_K334k_1_1_334_334	0.482302	0.869891	0.431397	0.214897	1.11287	0.136347	0.33826	-0.09474	0.0771138	0.730555	0.33826	-0.09474	2.02349	-0.356862	0.39705	-0.00782	0.39757	0.58446	0.5982	0.61892	0.56047	0.30854	-0.36643	O15126	SCAMP1	O15126_K334k_1_1_334_334_SCAMP1	O15126	SCAMP1	1	2	36.52	33.22	33.22	95.4	19	99	1	1	1	0	-190.164	0.1	994.845	K334k	TMT18	312	(K)	TVQTAAANAASTAASSAAQNAFkGNQI	(-)
O15126_K89k_1_1_89_89	0.862536	0.546892	0.355563	0.425063	0.252957	0.651664	0.0939267	0.232927	0.558526	0.223016	0.0939267	0.232927	0.610026	1.32265	0.24605	0.39118	0.28857	0.24746	0.4052	0.55492	0.30547	0.59954	0.71957	O15126	SCAMP1	O15126_K89k_1_1_89_89_SCAMP1	O15126	SCAMP1	1	2	24.13	24.13	24.13	80.6	11	99	1	1	1	0	-190.167	-1.5	599.681	K89k	TMT18	79	(K)	EHALAQAELLkR	(Q)
O15143_K174k_1_1_174_174	0.994885	0.539595	-0.0315183	-0.153698	0.0106061	0.673708	0.00487	-0.23949	0.975874	0.211978	0.00487	-0.23949	0.0311859	-1.35819	-0.037	0.0606	-0.12546	-0.08086	-0.15375	0.14736	-0.13204	-0.1775	-0.51079	O15143	ARPC1B	O15143_K174k_1_1_174_174_ARPC1B	O15143	ARPC1B	1	2	25.31	25.31	25.31	89.4	16	25.305	2	1	1	0	-190.165	-0.2	782.682	K174k	TMT18	168	(R)	IFSAYIkEVEERPAPTPWGSK	(M)
O15143_K308k_1_1_308_308	0.646258	0.840235	-0.458685	-0.251365	0.679474	0.169096	-0.322797	0.0918433	0.209183	0.677491	-0.322797	0.0918433	-1.36397	0.431738	-0.533	-0.3944	0.03554	-0.33686	-1.04075	-0.48264	-0.43004	-0.1905	0.00421	O15143	ARPC1B	O15143_K308k_1_1_308_308_ARPC1B	O15143	ARPC1B	1	2	20.05	20.05	20.05	84.4	15	20.054	2	1	1	0	-190.161	1.2	620.591	K308k	TMT18	308	(K)	kASSEGGTAAGAGLDSLHK	(N)
O15143_K326k_1_1_326_326	0.715944	0.66561	-0.270185	-0.277698	0.518428	0.402647	0.176203	0.161177	0.30309	0.395688	0.176203	0.161177	1.09947	0.898167	-0.588	-0.2784	-0.20846	-0.16286	-0.17875	-0.20464	-0.16104	-0.3425	-0.08779	O15143	ARPC1B	O15143_K326k_1_1_326_326_ARPC1B	O15143	ARPC1B	1	2	23.18	23.18	23.18	83	17	11.194	2	1	1	0	-190.176	-3.3	722.387	K326k	TMT18	309	(K)	ASSEGGTAAGAGLDSLHkNSVSQISVLSGGK	(A)
O15143_K339k_1_1_339_339	0.653792	0.806897	-0.426352	-0.480198	0.660677	0.206296	0.19387	0.0861767	0.218436	0.621876	0.19387	0.0861767	1.3339	0.513197	-0.64	-0.4244	-0.50546	-0.30786	-0.37575	-0.30464	-0.58904	-0.2895	-0.43279	O15143	ARPC1B	O15143_K339k_1_1_339_339_ARPC1B	O15143	ARPC1B	1	2	29.47	29.47	29.47	94.6	12	4.269	2	1	1	0	-190.157	3.1	733.1	K339k	TMT18	327	(K)	NSVSQISVLSGGkAK	(C)
O15143_K367k_1_1_367_367	0.676757	0.975819	-0.414185	-0.250032	0.609634	0.0249141	-0.343797	-0.01549	0.245678	0.944248	-0.343797	-0.01549	-1.25128	-0.0721902	-0.267	0.1026	-0.56246	-0.53786	-0.12875	-1.09164	-0.45104	-0.1895	-0.13279	O15143	ARPC1B	O15143_K367k_1_1_367_367_ARPC1B	O15143	ARPC1B	1	1	13.53	13.53	13.53	81.1	9	5.837	2	1	1	0	-190.164	-0.1	609.367	K367k	TMT18	361	(K)	SLESALkDLK	(I)
O15143_K44k_1_1_44_44	0.516103	0.791926	-0.581518	-0.312365	1.01657	0.224957	-0.39113	0.147177	0.0962573	0.595722	-0.39113	0.147177	-1.88069	0.552792	-0.364	-0.6874	-0.10646	-0.83986	-0.99175	-0.49964	-0.59204	-0.3915	0.26721	O15143	ARPC1B	O15143_K44k_1_1_44_44_ARPC1B	O15143	ARPC1B	1	1	5.12	5.12	5.12	44.4	7	5.121	2	1	1	0	-190.163	0.4	441.517	K44k	TMT18	42	(K)	WTkVHELK	(E)
O15143_K49k_1_1_49_49	0.833612	0.87884	-0.524018	-0.481532	0.303055	0.127376	-0.16013	-0.0751567	0.497674	0.745803	-0.16013	-0.0751567	-0.709847	-0.335768	-0.532	-0.0094	-0.79046	-0.44286	-0.81475	-0.55464	-0.45304	-0.5045	-0.59979	O15143	ARPC1B	O15143_K49k_1_1_49_49_ARPC1B	O15143	ARPC1B	1	2	33.33	33.33	33.33	91.6	16	99	1	1	1	0	-190.166	-0.5	734.375	K49k	TMT18	45	(K)	VHELkEHNGQVTGIDWAPESNR	(I)
O15143_K82k_1_1_82_82	0.314991	0.5938	-0.327018	-0.00119833	1.70406	0.533676	-0.41213	0.23951	0.0197668	0.292633	-0.41213	0.23951	-2.89387	1.12757	-0.056	-0.2094	-0.09746	-0.48086	-0.56075	-0.55764	-0.04104	0.5285	-0.13179	O15143	ARPC1B	O15143_K82k_1_1_82_82_ARPC1B	O15143	ARPC1B	1	1	15.45	15.45	15.45	84.7	9	99	1	1	1	0	-190.163	0.9	542.641	K82k	TMT18	75	(R)	NAYVWTLkGR	(T)
O15143_K87k_1_1_87_87	0.819957	0.459712	-0.167352	-0.258532	0.328902	0.993744	-0.222797	-0.405157	0.46892	0.101451	-0.222797	-0.405157	-0.759689	-1.85359	-0.381	0.2556	-0.04246	0.05014	0.03225	-0.91864	-0.52804	-0.6405	-0.21479	O15143	ARPC1B	O15143_K87k_1_1_87_87_ARPC1B	O15143	ARPC1B	1	1	7.12	7.12	7.12	46.4	6	99	1	1	1	0	-190.164	0	549.009	K87k	TMT18	85	(R)	TWkPTLVILR	(I)
O15144_K275k_1_1_275_275	0.997016	0.638957	0.0738383	-0.00296667	0.00549901	0.446062	0.00269667	-0.150913	0.987418	0.358045	0.00269667	-0.150913	0.016262	-0.976003	0.12247	0.04577	0.04923	0.1752	-0.18198	0.23234	-0.09412	0.01233	-0.15348	O15144	ARPC2	O15144_K275k_1_1_275_275_ARPC2	O15144	ARPC2	1	2	13.74	13.74	13.74	77.2	9	99	1	1	1	0	-190.165	-0.6	537.644	K275k	TMT18	270	(K)	TSDFLkVLNR	(A)
O15144_K290k_1_1_290_290	0.997299	0.70444	0.224505	0.303033	0.00489967	0.347119	0.00269667	0.159753	0.988782	0.449657	0.00269667	0.159753	0.0144994	0.795395	0.11347	0.12777	0.42823	0.2662	0.45602	-0.04466	0.06788	0.53033	0.55052	O15144	ARPC2	O15144_K290k_1_1_290_290_ARPC2	O15144	ARPC2	1	1	8.62	8.62	8.62	55.9	7	8.619	2	1	1	0	-190.165	-0.4	543.988	K290k	TMT18	288	(K)	EMkTITGK	(T)
O15144_K295k_1_1_295_295	0.625258	0.917342	0.448672	0.314533	0.729173	0.0837295	0.230363	-0.0379133	0.186564	0.824652	0.230363	-0.0379133	1.44263	-0.229058	0.36447	0.42377	0.21223	0.7332	0.56102	0.39734	0.31688	0.15333	0.41652	O15144	ARPC2	O15144_K295k_1_1_295_295_ARPC2	O15144	ARPC2	1	2	14.75	14.75	14.75	69.7	9	99	1	1	1	0	-190.164	0	505.953	K295k	TMT18	291	(K)	TITGkTFSSR	(-)
O15145_K119k_1_1_119_119	0.710587	0.499522	0.265078	0.227175	0.529123	0.809168	-0.17533	-0.251137	0.295717	0.155179	-0.17533	-0.251137	-1.11758	-1.57181	0.27602	0.37212	0.41009	0.03876	0.12215	0.37133	0.23643	0.04456	0.02383	O15145	ARPC3	O15145_K119k_1_1_119_119_ARPC3	O15145	ARPC3	1	2	29.59	29.59	29.59	92.4	21	6.536	2	1	1	0	-190.162	0.6	997.291	K119k	TMT18	94	(K)	EMYTLGITNFPIPGEPGFPLNAIYAkPANK	(Q)
O15145_K123k_1_1_123_123	0.436757	0.435089	-0.827588	-0.810658	1.26489	1.25136	-0.670663	-0.636803	0.0543387	0.0560579	-0.670663	-0.636803	-2.24709	-2.23807	-0.57698	-0.51888	-0.38091	-0.44024	-1.68385	-1.36467	-0.57057	-1.08844	-1.72817	O15145	ARPC3	O15145_K123k_1_1_123_123_ARPC3	O15145	ARPC3	1	2	11.56	11.56	11.56	66.7	8	99	1	1	1	0	-190.166	-1.2	578.963	K123k	TMT18	120	(K)	PANkQEDEVMR	(A)
O15145_K171k_1_1_171_171	0.968354	0.577475	-0.235422	-0.409658	0.0602265	0.566471	0.0483367	-0.300137	0.87051	0.27135	0.0483367	-0.300137	0.16824	-1.18271	-0.68598	0.27212	-0.36491	-0.57524	0.19515	-0.25367	-0.44757	-0.65044	-0.58117	O15145	ARPC3	O15145_K171k_1_1_171_171_ARPC3	O15145	ARPC3	1	1	7.32	7.32	7.32	48.7	9	99	1	1	1	0	-190.159	3.1	571.298	K171k	TMT18	167	(R)	QFMNkSLSGPGQ	(-)
O15145_K37k_1_1_37_37	0.8167	0.982912	-0.465755	-0.363992	0.335557	0.0174316	-0.215663	-0.0121367	0.461788	0.960657	-0.215663	-0.0121367	-0.772359	-0.0509175	-0.74898	0.12112	-0.44591	-0.99024	-0.17985	-0.55067	-0.31257	-0.47644	-0.32117	O15145	ARPC3	O15145_K37k_1_1_37_37_ARPC3	O15145	ARPC3	1	1	22.96	22.96	22.96	86.8	13	22.959	2	1	1	0	-190.174	-3.6	891.467	K37k	TMT18	35	(R)	ETkDTDIVDEAIYYFK	(A)
O15145_K56k_1_1_56_56	0.473919	0.820615	-0.250088	-0.024825	1.13623	0.192739	-0.34833	0.102197	0.0730751	0.641596	-0.34833	0.102197	-2.05796	0.483916	-0.27598	-0.11388	0.16209	-0.35724	-0.37485	-0.54067	-0.30257	0.15656	0.22483	O15145	ARPC3	O15145_K56k_1_1_56_56_ARPC3	O15145	ARPC3	1	2	12.3	12.3	12.3	76	9	7.766	2	1	1	0	-190.17	-2.7	699.064	K56k	TMT18	51	(K)	ANVFFkNYEIK	(N)
O15145_K93k_1_1_93_93	0.819957	0.494697	0.277912	0.214008	0.328373	0.831414	-0.14633	-0.274137	0.469491	0.14743	-0.14633	-0.274137	-0.75868	-1.60624	0.55402	0.29712	0.20209	0.02976	0.05715	0.52733	0.08443	0.15456	-0.00817	O15145	ARPC3	O15145_K93k_1_1_93_93_ARPC3	O15145	ARPC3	1	3	31.89	31.89	31.89	97	22	31.886	2	1	1	0	-190.166	-0.4	1027.05	K93k	TMT18	89	(K)	SQGEkEMYTLGITNFPIPGEPGFPLNAIYAK	(P)
O15151_K317k_1_1_317_317	0.892683	0.859701	0.281863	0.27065	0.202685	0.147981	0.09416	0.0717333	0.627069	0.711244	0.09416	0.0717333	0.504863	0.383831	0.38199	0.3181	0.00426	0.59833	0.15734	0.23116	0.24939	0.15962	0.51054	O15151	MDM4	O15151_K317k_1_1_317_317_MDM4	O15151	MDM4	1	2	10.51	10.51	10.51	66.9	5	99	1	1	1	0	-190.164	-0.1	418.569	K317k	TMT18	312	(K)	FNSPSkR	(Y)
O15155_K62k_1_1_62_62	0.954615	0.924259	0.351195	0.350553	0.0919602	0.0755682	0.03987	0.0385867	0.80917	0.840295	0.03987	0.0385867	0.2495	0.208271	0.45058	0.12669	0.41651	0.35425	0.28764	0.4715	0.14902	0.43229	0.52823	O15155	BET1	O15155_K62k_1_1_62_62_BET1	O15155	BET1	1	1	20.69	16.33	20.69	75.6	17	20.687	2	1	1	0	-190.164	0	789.165	K62k	TMT18	59	(K)	TQNkLLAEMDSQFDSTTGFLGK	(T)
O15160_K154k_1_1_154_154	0.867103	0.972932	-0.23746	-0.280062	0.245598	0.029069	0.103027	0.0178233	0.56807	0.935257	0.103027	0.0178233	0.594969	0.0838603	-0.18221	-0.3005	-0.38421	-0.15954	0.03879	-0.43709	-0.25254	0.07189	-0.6328	O15160	POLR1C	O15160_K154k_1_1_154_154_POLR1C	O15160	POLR1C	1	1	23.05	23.05	23.05	75.2	16	23.045	2	1	1	0	-190.166	-0.5	572.499	K154k	TMT18	149	(R)	NPHAAkDSSDPNELYVNHK	(V)
O15160_K167k_1_1_167_167	0.88531	0.686209	-0.783293	-0.530062	0.215975	0.372824	-0.203307	0.303157	0.608169	0.423815	-0.203307	0.303157	-0.53321	0.843457	0.08779	-0.7115	-1.42121	-1.38954	-0.53621	-0.72909	-0.51354	-0.53011	-0.0918	O15160	POLR1C	O15160_K167k_1_1_167_167_POLR1C	O15160	POLR1C	1	1	28.18	28.18	28.18	93.8	15	99	1	1	1	0	-190.164	0	614.56	K167k	TMT18	155	(K)	DSSDPNELYVNHkVYTR	(H)
O15160_K91k_1_1_91_91	0.714321	0.504283	0.546207	0.496272	0.521295	0.792662	-0.238307	-0.338177	0.301096	0.16119	-0.238307	-0.338177	-1.10433	-1.54615	0.91779	0.7625	0.31579	0.21046	0.34679	0.72391	0.59046	0.16689	0.2242	O15160	POLR1C	O15160_K91k_1_1_91_91_POLR1C	O15160	POLR1C	1	1	8.71	8.71	8.71	43.2	14	99	1	1	1	0	-190.158	1.7	780.237	K91k	TMT18	79	(R)	ILLAEVPTMAVEkVLVYNNTSIVQDEILAHR	(L)
O15162_K132k_1_1_132_132	0.991402	0.850359	-0.0480417	0.005855	0.0177413	0.157586	-0.01615	0.0916433	0.959972	0.695687	-0.01615	0.0916433	-0.0517579	0.405784	-0.49065	0.23119	0.13956	-0.59979	0.53454	-0.1031	-0.06502	0.04248	0.17757	O15162	PLSCR1	O15162_K132k_1_1_132_132_PLSCR1	O15162	PLSCR1	1	2	13.66	9.97	9.52	78.6	8	99	1	1	1	0	-190.166	-1	553.963	K132k	TMT18	129	(K)	YEIkNSFGQR	(V)
O15162_K223k_1_1_223_223	0.944093	0.606807	0.237958	0.454522	0.11246	0.50765	-0.08815	0.344977	0.771862	0.310707	-0.08815	0.344977	-0.299798	1.08323	-0.39565	0.61919	0.62256	0.48821	0.09054	0.0029	0.44198	1.03148	0.40757	O15162	PLSCR1	O15162_K223k_1_1_223_223_PLSCR1	O15162	PLSCR1	1	1	12.37	12.37	12.37	78.4	7	99	1	1	1	0	-190.165	-0.6	485.274	K223k	TMT18	217	(K)	FTIQNEkR	(E)
O15173-2_K215k_1_1_215_215	0.473919	0.444422	0.37233	0.439762	1.13524	1.13151	0.345587	0.48045	0.0732424	0.0738743	0.345587	0.48045	2.0565	2.05989	0.10533	0.04929	0.44399	0.63809	0.56735	0.42993	0.36373	0.57604	1.10019	O15173	PGRMC2	O15173-2_K215k_1_1_215_215_PGRMC2	O15173	PGRMC2	1	1	15.03	15.03	15.03	82.8	8	3.344	2	1	1	0	-190.168	-2	659.683	K215k	TMT18	209	(R)	EWEMQFkEK	(Y)
O15173-2_K217k_1_1_217_217	0.428466	0.707033	0.194997	0.550095	1.28463	0.343778	-0.532413	0.177783	0.0519241	0.453129	-0.532413	0.177783	-2.27604	0.789084	0.46133	0.35129	0.57099	-0.21191	0.43635	-0.43807	0.64373	0.24204	1.03119	O15173	PGRMC2	O15173-2_K217k_1_1_217_217_PGRMC2	O15173	PGRMC2	1	1	5.8	5.8	5.8	46.3	7	99	1	1	1	0	-190.167	-2	483.254	K217k	TMT18	216	(K)	EkYDYVGR	(L)
O15194_K206k_1_1_206_206	0.958999	0.851057	-0.374192	-0.409355	0.0791304	0.156616	-0.04165	-0.111977	0.833431	0.697243	-0.04165	-0.111977	-0.217173	-0.403579	-0.5446	-0.4663	-0.0492	-0.25763	-0.6178	-0.30962	-0.21135	-0.14115	-1.04353	O15194	CTDSPL	O15194_K206k_1_1_206_206_CTDSPL	O15194	CTDSPL	1	2	8.67	8.67	8.67	59.8	6	99	1	1	1	0	-190.166	-1	490.605	K206k	TMT18	202	(R)	GNYVkDLSR	(L)
O15212_K7k_1_1_7_7	0.706426	0.530635	0.330683	0.356778	0.537089	0.695503	0.183213	0.235403	0.290343	0.201603	0.183213	0.235403	1.13102	1.39308	0.27734	0.1019	0.33799	0.60718	0.39279	0.2669	0.35646	0.42892	0.63806	O15212	PFDN6	O15212_K7k_1_1_7_7_PFDN6	O15212	PFDN6	1	1	7.44	7.44	7.44	66.6	5	2	2	1	1	0	-190.168	-2.7	645.389	K7k	Acetyl	2	(M)	AELIQkK	(L)
O15212_K88k_1_1_88_88	0.561967	0.686338	0.43885	0.239778	0.891191	0.372641	0.252213	-0.14593	0.128472	0.423993	0.252213	-0.14593	1.69239	-0.843117	0.25734	0.3619	0.31899	0.41418	0.65679	0.6239	0.14646	-0.02708	0.38106	O15212	PFDN6	O15212_K88k_1_1_88_88_PFDN6	O15212	PFDN6	1	1	10.73	10.73	10.73	66	8	99	1	1	1	0	-190.168	-2.3	449.763	K88k	TMT18	79	(K)	RLDYITAEIkR	(Y)
O15228_K113k_1_1_113_113	0.646141	0.459712	0.20843	0.226742	0.67965	0.995089	-0.560507	-0.523883	0.209098	0.101137	-0.560507	-0.523883	-1.36425	-1.85562	0.79575	0.79523	-0.12493	-0.93156	0.08223	0.63386	0.23948	-0.17488	-0.1702	O15228	GNPAT	O15228_K113k_1_1_113_113_GNPAT	O15228	GNPAT	1	1	27.67	27.67	27.67	91.6	14	99	1	1	1	0	-190.165	-0.4	559.042	K113k	TMT18	101	(R)	EEVSEILDEMSHkLR	(L)
O15228_K256k_1_1_256_256	0.473282	0.613429	0.304763	0.392575	1.13829	0.495534	-0.423173	-0.24755	0.0727289	0.319497	-0.423173	-0.24755	-2.061	-1.06241	0.72475	0.49823	0.32607	-0.27456	0.26423	0.28986	0.71348	0.02712	0.0658	O15228	GNPAT	O15228_K256k_1_1_256_256_GNPAT	O15228	GNPAT	1	1	9.59	8.63	8.21	87	10	8.214	2	1	1	0	-190.175	-3.7	939.876	K256k	TMT18	252	(K)	TLTPkFGLLNIVMEPFFK	(R)
O15228_K312k_1_1_312_312	0.917356	0.61112	0.152763	0.204908	0.164564	0.4991	0.0768267	0.181117	0.684598	0.316884	0.0768267	0.181117	0.421113	1.06855	0.28475	-0.02377	0.08207	0.13044	-0.02377	0.46686	0.28948	0.18512	0.4118	O15228	GNPAT	O15228_K312k_1_1_312_312_GNPAT	O15228	GNPAT	1	1	13.01	13.01	13.01	71.7	8	99	1	1	1	0	-190.165	-0.3	498.625	K312k	TMT18	305	(K)	ESTTGLLkAR	(K)
O15234_K139k_1_1_139_139	0.615938	0.608441	0.471972	0.720962	0.755563	0.503562	-0.245337	0.252643	0.175565	0.313645	-0.245337	0.252643	-1.48396	1.07622	0.54519	0.47258	0.76615	0.19029	0.52336	0.33426	0.51702	0.71527	1.30956	O15234	CASC3	O15234_K139k_1_1_139_139_CASC3	O15234	CASC3	1	1	14.41	14.41	14.41	66.2	12	9.236	2	1	1	0	-190.164	0.1	589.821	K139k	TMT18	132	(K)	GEEKPDTkSTVTGER	(Q)
O15247_K62k_1_1_62_62	0.61589	0.796389	-0.106825	-0.295903	0.756194	0.218995	0.25825	-0.119907	0.17531	0.603955	0.25825	-0.119907	1.48494	-0.540228	-0.17357	-0.41699	-0.11729	0.20321	0.07006	-0.20637	-0.31112	-0.01485	-0.7416	O15247	CLIC2	O15247_K62k_1_1_62_62_CLIC2	O15247	CLIC2	1	1	29.08	29.08	29.08	93.6	15	2.929	3	1	1	0	-190.164	0	849.989	K62k	TMT18	57	(R)	KPEELkDLAPGTNPPFLVYNK	(E)
O15247_K77k_1_1_77_77	0.775516	0.688002	0.000341667	-0.0129033	0.404424	0.369761	0.190583	0.164093	0.394072	0.426814	0.190583	0.164093	0.899911	0.837776	0.04143	-0.41499	0.08871	0.40721	0.02806	-0.14837	0.19088	-0.06885	0.0854	O15247	CLIC2	O15247_K77k_1_1_77_77_CLIC2	O15247	CLIC2	1	1	21.58	19.29	21.58	86.4	15	4.106	2	1	1	0	-190.155	3.4	685.392	K77k	TMT18	63	(K)	DLAPGTNPPFLVYNkELK	(T)
O15247_K80k_1_1_80_80	0.994666	0.587802	-0.177825	-0.0752367	0.011268	0.545985	0.00558333	0.21076	0.974388	0.284456	0.00558333	0.21076	0.0331076	1.14836	-0.13257	-0.00999	-0.39929	-0.25279	-0.25394	-0.01837	-0.02512	-0.09985	0.2154	O15247	CLIC2	O15247_K80k_1_1_80_80_CLIC2	O15247	CLIC2	1	1	10.94	10.94	4.23	57.8	7	8.138	2	1	1	0	-190.159	2.9	572.679	K80k	TMT18	78	(K)	ELkTDFIK	(I)
O15254_K320k_1_1_320_320	0.667655	0.413215	0.874475	0.71825	0.634525	1.73865	-0.190063	-0.502513	0.231993	0.0182536	-0.190063	-0.502513	-1.29176	-2.96657	1.06872	0.85005	0.98975	0.79383	0.70704	0.83746	0.28564	0.5753	0.54004	O15254	ACOX3	O15254_K320k_1_1_320_320_ACOX3	O15254	ACOX3	1	1	6.39	5.69	4.49	48.7	7	99	1	1	1	0	-190.124	12.5	804.262	K320k	TMT18	309	(R)	VSIVSLAILNLkLAVAIALRFSATRR	(Q)
O15258_K104k_1_1_104_104	0.257939	0.413215	0.313997	0.291075	1.94927	1.78147	0.51856	0.472717	0.0112391	0.0165399	0.51856	0.472717	3.26334	3.03175	0.07052	0.14731	-0.05368	0.52115	0.43723	0.76145	0.49209	0.55487	0.53534	O15258	RER1	O15258_K104k_1_1_104_104_RER1	O15258	RER1	1	2	34.98	34.98	34.98	98.4	19	99	1	1	1	0	-190.179	-4.1	910.196	K104k	TMT18	87	(K)	VDPSLMEDSDDGPSLPTkQNEEFRPFIR	(R)
O15258_K171k_1_1_171_171	0.284869	0.413215	0.48283	0.530908	1.8357	2.54463	0.60756	0.703717	0.0145981	0.00285345	0.60756	0.703717	3.09109	4.25983	0.06952	0.20631	0.26132	0.55515	1.16723	0.63745	0.72809	0.92487	0.99534	O15258	RER1	O15258_K171k_1_1_171_171_RER1	O15258	RER1	1	1	8.61	8.61	8.61	58.1	5	99	1	1	1	0	-190.163	0.9	422.575	K171k	TMT18	168	(K)	HMIkYR	(Y)
O15260_K139k_1_1_139_139	0.386165	0.518603	0.22179	0.150412	1.43468	0.736687	0.493607	0.35085	0.036755	0.183364	0.493607	0.35085	2.49606	1.45844	0.1249	-0.3584	0.15846	0.55024	0.24244	0.6131	0.58914	-0.0782	0.46657	O15260	SURF4	O15260_K139k_1_1_139_139_SURF4	O15260	SURF4	1	3	21.25	19.11	21.25	82.4	10	99	1	1	1	0	-190.166	-0.8	537.925	K139k	Hydrogen	136	(R)	SEGkSMFAGVPTMR	(E)
O15260_K22k_1_1_22_22	0.614386	0.666905	-0.79271	-0.388422	0.765138	0.400726	-0.533393	0.275183	0.171736	0.397442	-0.533393	0.275183	-1.49888	0.894674	-0.8101	-0.1584	-0.60954	-0.93176	-0.39356	-1.8529	0.30214	-0.8212	-0.23343	O15260	SURF4	O15260_K22k_1_1_22_22_SURF4	O15260	SURF4	1	2	10.96	10.96	10.96	51.7	9	99	1	1	1	0	-190.16	2.2	433.257	K22k	TMT18	20	(R)	VTkQYLPHVAR	(L)
O15269_K126k_1_1_126_126	0.989847	0.668514	-0.462358	-0.332253	0.0234515	0.397519	-0.0137833	0.246427	0.947433	0.400388	-0.0137833	0.246427	-0.0679966	0.888835	-0.3094	-0.67321	-0.38379	-0.25042	-0.82808	-0.32925	-0.82569	0.10607	0.0925	O15269	SPTLC1	O15269_K126k_1_1_126_126_SPTLC1	O15269	SPTLC1	1	1	13.61	9	3.54	77.6	7	2.556	2	1	1	0	-190.167	-1.7	532.342	K126k	TMT18	119	(K)	AAALASLkK	(Y)
O15269_K375k_1_1_375_375	0.476806	0.413215	0.404808	0.596413	1.12859	1.94627	0.323217	0.706427	0.0743716	0.011317	0.323217	0.706427	2.0467	3.28556	0.3436	0.06679	0.31921	0.61758	0.64692	0.43475	0.64831	0.87807	1.3225	O15269	SPTLC1	O15269_K375k_1_1_375_375_SPTLC1	O15269	SPTLC1	1	3	9.3	9.3	9.3	57.8	11	9.296	2	1	1	0	-190.165	-0.4	583.841	K375k	TMT18	370	(K)	CGQIHkALQGISGLK	(V)
O15270_K109k_1_1_109_109	0.176496	0.490867	-0.939167	-0.823943	2.48891	0.846274	-1.06034	-0.829893	0.0032441	0.142471	-1.06034	-0.829893	-4.11883	-1.62915	-0.43513	0.02369	-0.81555	-1.66837	-1.65641	-1.08323	-0.54427	-0.65671	-2.51569	O15270	SPTLC2	O15270_K109k_1_1_109_109_SPTLC2	O15270	SPTLC2	1	1	27.65	27.65	27.65	83.3	18	99	1	1	1	0	-190.162	0.7	959.462	K109k	TMT18	106	(R)	EEQkDFVSLYQDFENFYTR	(N)
O15270_K334k_1_1_334_334	0.330602	0.519653	-1.847	-1.55411	1.65622	0.731112	-1.21134	-0.62556	0.0220688	0.185733	-1.21134	-0.62556	-2.82274	-1.44963	-1.55013	-0.74031	-1.43355	-1.56037	-2.43241	-3.36523	-1.17527	-1.56571	-2.85969	O15270	SPTLC2	O15270_K334k_1_1_334_334_SPTLC2	O15270	SPTLC2	1	2	15.02	15.02	10.09	82.5	7	2.265	2	1	1	0	-190.163	0.6	578.378	K334k	TMT18	327	(R)	LPEVIALkK	(K)
O15270_K391k_1_1_391_391	0.671811	0.563598	0.194667	0.250223	0.624443	0.600634	0.193993	0.305107	0.237442	0.250823	0.193993	0.305107	1.27541	1.23936	0.09087	0.15569	0.04645	0.37363	0.38359	0.11777	-0.02527	0.32429	0.90931	O15270	SPTLC2	O15270_K391k_1_1_391_391_SPTLC2	O15270	SPTLC2	1	1	10.75	10.75	10.75	61.8	9	2.677	2	1	1	0	-190.166	-0.9	651.034	K391k	TMT18	380	(K)	SFGASGGYIGGkK	(E)
O15294_K100k_1_1_100_100	0.904851	0.844414	0.0933267	0.0941167	0.185641	0.165626	-0.0701733	-0.0685933	0.652167	0.682927	-0.0701733	-0.0685933	-0.467887	-0.423952	0.13492	0.18124	0.06908	0.0476	-0.07265	0.19977	0.20252	-0.07404	0.05098	O15294	OGT	O15294_K100k_1_1_100_100_OGT	O15294	OGT	1	2	31.18	31.18	31.18	94.3	18	99	1	1	1	0	-190.16	1.7	866.461	K100k	TMT18	84	(K)	QNPLLAEAYSNLGNVYkER	(G)
O15294_K1038k_1_1_1038_1038	0.985716	0.698074	-0.08084	-0.161383	0.0297568	0.355317	0.01416	-0.146927	0.933777	0.441248	0.01416	-0.146927	0.0857043	-0.81082	-0.15308	0.12724	-0.23792	-0.2004	-0.06065	0.03977	-0.22348	-0.39904	-0.08202	O15294	OGT	O15294_K1038k_1_1_1038_1038_OGT	O15294	OGT	1	1	8.84	8.84	8.84	44.8	11	8.836	2	1	1	0	-190.168	-0.9	796.812	K1038k	TMT18	1019	(R)	LYLQMWEHYAAGNKPDHMIkPVEVTESA	(-)
O15294_K168k_1_1_168_168	0.792754	0.61641	0.46366	0.654283	0.375211	0.488266	-0.182173	0.199073	0.421492	0.324888	-0.182173	0.199073	-0.846551	1.04985	0.27492	0.57624	0.81308	0.0286	0.47135	0.61777	0.84052	0.66796	0.75298	O15294	OGT	O15294_K168k_1_1_168_168_OGT	O15294	OGT	1	2	19.21	13.52	19.21	90	10	99	1	1	1	0	-190.161	2.2	559	K168k	TMT18	161	(R)	SDLGNLLkALGR	(L)
[truncated: 12,807 more rows]
[truncated: 16 more columns]
