# Supplementary material for: UM171 glues asymmetric CRL3–HDAC1/2 assembly to degrade CoREST corepressors
Source: Nature. Author manuscript; Available in PMC 2025 Mar 24. (PMC11882444; doi:10.1038/s41586-024-08532-4)
Supplement: Supplementary Data 9 [file NIHMS2059347-supplement-Supplementary_Data_9.xlsx]

## Sheet: Supplementary Data 9
Supplementary Data 9 | HDAC1 ABE scanning data
sgRNA sequence	sgRNA context sequence	Transcript reference allele	Transcript alternate allele	Genome reference allele	Genome alternate allele	sgrna genomic position	sgRNA Strand	PAM	Edit	# edits	#silent edits	Nucleotide edits	Amino acid edits	Mutation category	Clinical significance	BsmBI flag	4T flag	Genotype_name	Residue	Mutation_type	d0_reads	Unsorted-R1_reads	Unsorted-R2_reads	Unsorted-R3_reads	Sorted-R1_reads	Sorted-R2_reads	Sorted-R3_reads	d0_normalized	Unsorted-R1_normalized	Unsorted-R2_normalized	Unsorted-R3_normalized	Sorted-R1_normalized	Sorted-R2_normalized	Sorted-R3_normalized	Unsorted-R1_d0_normalized	Unsorted-R2_d0_normalized	Unsorted-R3_d0_normalized	Sorted-R1_d0_normalized	Sorted-R2_d0_normalized	Sorted-R3_d0_normalized	lfc_over_unsorted
GACTGACGGTAGGGACGGGA	GACCGACTGACGGTAGGGACGGGAGGCGA	A	G	A	G	32292140	sense	GG	A-G	1	0	A_6;	utr;	UTR;	None						124	102	100	105	133	123	110	12.7165	12.4433	12.7558	12.4853	12.6859	12.5673	12.5742	-0.27319	0.0392696	-0.23122	-0.0306215	-0.149219	-0.142295	0.0476685
CGCCTCCCGTCCCTACCGTC	TGCTCGCCTCCCGTCCCTACCGTCAGTCG	T	C	T	C	32292163	antisense	AG	A-G	0	0										147	194	134	183	183	175	143	12.962	13.3707	13.178	13.2867	13.1463	13.0759	12.9527	0.408732	0.216007	0.324685	0.184294	0.113965	-0.00928025	-0.220149
CTGACGGTAGGGACGGGAGG	CCGACTGACGGTAGGGACGGGAGGCGAGC	A	G	A	G	32292142	sense	CG	A-G	1	0	A_4;	utr;	UTR;	None						112	110	107	136	110	134	114	12.5697	12.5522	12.8534	12.8585	12.412	12.6909	12.6258	-0.0174563	0.283685	0.288758	-0.15768	0.121155	0.0560456	-0.178489
GACGGTAGGGACGGGAGGCG	GACTGACGGTAGGGACGGGAGGCGAGCAA	A	G	A	G	32292144	sense	AG	A-G	1	0	A_7;	utr;	UTR;	None						141	162	144	157	164	171	132	12.9019	13.1107	13.2818	13.0656	12.9881	13.0426	12.8372	0.208809	0.379946	0.163743	0.0862775	0.140723	-0.064629	-0.196709
TGCTCGCCTCCCGTCCCTAC	ATCTTGCTCGCCTCCCGTCCCTACCGTCA	T	C	T	C	32292167	antisense	CG	A-G	0	0										183	177	145	196	211	202	160	13.278	13.2384	13.2918	13.3857	13.3516	13.2829	13.1147	-0.0395542	0.0138234	0.107693	0.0736799	0.00495068	-0.163235	-0.0555222
GTAGGGACGGGAGGCGAGCA	GACGGTAGGGACGGGAGGCGAGCAAGATG	A	G	A	G	32292148	sense	AG	A-G	1	0	A_7;	utr;	UTR;	None						251	268	194	269	308	265	244	13.7338	13.8368	13.7117	13.8424	13.8973	13.6745	13.7235	0.103074	-0.0220136	0.108605	0.163519	-0.059251	-0.0102859	-0.0318943
GGGACGGGAGGCGAGCAAGA	GGTAGGGACGGGAGGCGAGCAAGATGGCG	A	G	A	G	32292151	sense	TG	A-G	1	0	A_4;	utr;	UTR;	None						153	182	137	168	181	182	167	13.0197	13.2786	13.2099	13.1633	13.1304	13.1325	13.1765	0.258914	0.190238	0.143607	0.110733	0.112833	0.156818	-0.0707916
GGACGGGAGGCGAGCAAGAT	GTAGGGACGGGAGGCGAGCAAGATGGCGC	A	G	A	G	32292152	sense	GG	A-G	1	0	A_8;	utr;	UTR;	None						132	137	114	124	222	199	158	12.8067	12.8689	12.9448	12.7252	13.4249	13.2613	13.0966	0.0621655	0.138093	-0.0814925	0.618239	0.454616	0.28987	0.414653
ACGGGAGGCGAGCAAGATGG	AGGGACGGGAGGCGAGCAAGATGGCGCAG	A	G	A	G	32292154	sense	CG	A-G	1	0	A_6;	utr;	UTR;	None						114	102	89	133	131	138	115	12.5952	12.4433	12.5877	12.8263	12.664	12.7333	12.6383	-0.151903	-0.00753986	0.231051	0.0688099	0.138053	0.0431128	0.0594555
GCGCCATCTTGCTCGCCTCC	GTCTGCGCCATCTTGCTCGCCTCCCGTCC	T	C	T	C	32292176	antisense	CG	A-G	1	0	A_6;	Met1Thr;	Missense;	None			Met1Thr	1	Missense	81	80	62	83	146	129	110	12.1023	12.0929	12.0663	12.1462	12.8204	12.636	12.5742	-0.00938371	-0.0360299	0.0438732	0.718134	0.533715	0.471938	0.575109
GGAGGCGAGCAAGATGGCGC	GACGGGAGGCGAGCAAGATGGCGCAGACG	A	G	A	G	32292157	sense	AG	A-G	1	0	A_8;	utr;	UTR;	None						140	138	125	140	192	207	169	12.8916	12.8794	13.0777	12.9003	13.2155	13.3182	13.1937	-0.0122209	0.186094	0.00869245	0.323929	0.426595	0.30208	0.290013
GGCGAGCAAGATGGCGCAGA	GGGAGGCGAGCAAGATGGCGCAGACGCAG	A	G	A	G	32292160	sense	CG	A-G	2	0	A_5;A_8;	utr;utr;	UTR;UTR;	None;None						166	173	130	164	175	150	163	13.1373	13.2054	13.1343	13.1285	13.0818	12.8536	13.1415	0.0681175	-0.00305577	-0.00879286	-0.0555342	-0.283746	0.00420784	-0.130447
TGCGTCTGCGCCATCTTGCT	GCCCTGCGTCTGCGCCATCTTGCTCGCCT	T	C	T	C	32292183	antisense	CG	A-G	0	0										119	138	82	106	107	112	111	12.6572	12.8794	12.4695	12.499	12.3721	12.4322	12.5873	0.222211	-0.187619	-0.158178	-0.285014	-0.224986	-0.0698712	-0.152095
GAGCAAGATGGCGCAGACGC	AGGCGAGCAAGATGGCGCAGACGCAGGGC	A	G	A	G	32292163	sense	AG	A-G	3	0	A_5;A_6;A_8;	utr;utr;Met1Val;	UTR;UTR;Missense;	None;None;None			Met1Val	1	Missense	39	33	33	22	74	90	38	11.0482	10.8158	11.1568	10.2314	11.8402	12.1167	11.0412	-0.232353	0.108558	-0.816758	0.792051	1.06853	-0.00695182	0.931395
AGCAAGATGGCGCAGACGCA	GGCGAGCAAGATGGCGCAGACGCAGGGCA	A	G	A	G	32292164	sense	GG	A-G	3	0	A_4;A_5;A_7;	utr;utr;Met1Val;	UTR;UTR;Missense;	None;None;None			Met1Val	1	Missense	51	46	33	32	93	107	85	11.4351	11.2948	11.1568	10.7716	12.1699	12.3663	12.2023	-0.140274	-0.278305	-0.663427	0.734813	0.931233	0.76727	1.17177
GCAAGATGGCGCAGACGCAG	GCGAGCAAGATGGCGCAGACGCAGGGCAC	A	G	A	G	32292165	sense	GG	A-G	2	0	A_4;A_6;	utr;Met1Val;	UTR;Missense;	None;None			Met1Val	1	Missense	49	43	41	49	73	76	82	11.3774	11.1975	11.4698	11.3861	11.8206	11.8729	12.1505	-0.179837	0.092424	0.00869033	0.443259	0.4955	0.773137	0.596873
GCCCTGCGTCTGCGCCATCT	GGGTGCCCTGCGTCTGCGCCATCTTGCTC	T	C	T	C	32292187	antisense	TG	A-G	0	0										179	145	122	125	195	160	156	13.2461	12.9507	13.0426	12.7368	13.2379	12.9467	13.0782	-0.295337	-0.20344	-0.509275	-0.00819681	-0.299414	-0.167876	0.177522
TGGCGCAGACGCAGGGCACC	AAGATGGCGCAGACGCAGGGCACCCGGAG	A	G	A	G	32292171	sense	CG	A-G	1	0	A_7;	Gln3Arg;	Missense;	None			Gln3Arg	3	Missense	186	199	150	185	241	240	230	13.3014	13.4074	13.3407	13.3023	13.5434	13.5316	13.6382	0.105992	0.0392715	0.000916145	0.241996	0.23015	0.336821	0.220929
GGCGCAGACGCAGGGCACCC	AGATGGCGCAGACGCAGGGCACCCGGAGG	A	G	A	G	32292172	sense	GG	A-G	2	0	A_6;A_8;	Gln3Arg;Thr4Ala;	Missense;Missense;	None;None			Gln3Arg_Thr4Ala	3.5	Missense	123	153	85	117	228	224	228	12.7048	13.0282	12.5214	12.6414	13.4634	13.432	13.6256	0.323366	-0.183479	-0.0634465	0.758575	0.727194	0.920793	0.776707
CTCCGGGTGCCCTGCGTCTG	TTTCCTCCGGGTGCCCTGCGTCTGCGCCA	T	C	T	C	32292195	antisense	CG	A-G	0	0										159	164	140	175	197	156	155	13.0752	13.1284	13.2412	13.2222	13.2526	12.9101	13.0689	0.0531991	0.165997	0.147006	0.177437	-0.165021	-0.00623824	-0.120008
CGCAGACGCAGGGCACCCGG	ATGGCGCAGACGCAGGGCACCCGGAGGAA	A	G	A	G	32292174	sense	AG	A-G	2	0	A_4;A_6;	Gln3Arg;Thr4Ala;	Missense;Missense;	None;None			Gln3Arg_Thr4Ala	3.5	Missense	82	80	56	60	137	152	161	12.12	12.0929	11.9195	11.6781	12.7286	12.8727	13.1237	-0.0270817	-0.200533	-0.441852	0.608656	0.752683	1.00372	1.01151
GCAGACGCAGGGCACCCGGA	TGGCGCAGACGCAGGGCACCCGGAGGAAA	A	G	A	G	32292175	sense	GG	A-G	1	0	A_5;	Thr4Ala;	Missense;	None			Thr4Ala	4	Missense	128	145	115	125	255	210	223	12.7623	12.9507	12.9574	12.7368	13.6249	13.3389	13.5936	0.18842	0.195079	-0.0255184	0.862548	0.576617	0.831329	0.637504
TCCTCCGGGTGCCCTGCGTC	ACTTTCCTCCGGGTGCCCTGCGTCTGCGC	T	C	T	C	32292197	antisense	TG	A-G	0	0										80	90	64	95	96	106	116	12.0844	12.2628	12.1121	12.3409	12.2157	12.3527	12.6508	0.178422	0.0276811	0.256567	0.131293	0.268375	0.566465	0.167821
ACGCAGGGCACCCGGAGGAA	GCAGACGCAGGGCACCCGGAGGAAAGTCT	A	G	A	G	32292179	sense	AG	A-G	1	0	A_5;	Gln5Arg;	Missense;	None			Gln5Arg	5	Missense	180	161	111	153	151	154	129	13.2541	13.1017	12.9063	13.0284	12.869	12.8915	12.8041	-0.152384	-0.347781	-0.225747	-0.385115	-0.362585	-0.450052	-0.15728
ACTTTCCTCCGGGTGCCCTG	ACAGACTTTCCTCCGGGTGCCCTGCGTCT	T	C	T	C	32292201	antisense	CG	A-G	0	0										98	96	54	112	76	115	109	12.3771	12.3559	11.867	12.5784	11.8787	12.4703	12.5611	-0.0212073	-0.510092	0.201303	-0.498383	0.0932028	0.183962	0.0362592
AGACTTTCCTCCGGGTGCCC	TAACAGACTTTCCTCCGGGTGCCCTGCGT	T	C	T	C	32292203	antisense	TG	A-G	0	0										213	206	181	194	232	213	204	13.4969	13.4573	13.6117	13.3709	13.4885	13.3594	13.4652	-0.0396696	0.114742	-0.126092	-0.00844009	-0.137548	-0.0317619	-0.0422436
AGGGCACCCGGAGGAAAGTC	ACGCAGGGCACCCGGAGGAAAGTCTGTTA	A	G	A	G	32292183	sense	TG	A-G	1	0	A_6;	Thr7Ala;	Missense;	None			Thr7Ala	7	Missense	68	77	70	85	130	112	109	11.85	12.0378	12.2413	12.1805	12.653	12.4322	12.5611	0.187812	0.391343	0.330542	0.803026	0.582202	0.711089	0.39554
GTAACAGACTTTCCTCCGGG	AGTAGTAACAGACTTTCCTCCGGGTGCCC	T	C	T	C	32292208	antisense	TG	A-G	2	0	A_4_6;A_8;	Cys12Arg;Val11Ala;	Missense;Missense;	None;None			Val11Ala_Cys12Arg	11.5	Missense	34	19	12	32	42	42	46	10.8504	10.02	9.69843	10.7716	11.0234	11.0176	11.3168	-0.830391	-1.15193	-0.0787254	0.173054	0.167209	0.466403	0.955903
TAGTAACAGACTTTCCTCCG	GTAGTAGTAACAGACTTTCCTCCGGGTGC	T	C	T	C	32292210	antisense	GG	A-G	2	0	A_5;A_6_8;	Tyr13His;Cys12Arg;	Missense;Missense;	None;None			Cys12Arg_Tyr13His	12.5	Missense	53	60	37	52	90	109	63	11.4905	11.678	11.3217	11.4718	12.1226	12.393	11.7703	0.187445	-0.168789	-0.0187806	0.632043	0.90247	0.279791	0.604809
GTAGTAACAGACTTTCCTCC	CGTAGTAGTAACAGACTTTCCTCCGGGTG	T	C	T	C	32292211	antisense	GG	A-G	2	1	A_6;A_7;	Tyr13His;Cys12Cys;	Missense;Silent;	None;None			Tyr13His	12.5	Missense	51	39	29	50	72	67	56	11.4351	11.0567	10.9704	11.4152	11.8007	11.6911	11.6005	-0.378331	-0.464631	-0.0198683	0.365671	0.256019	0.165393	0.549971
AGTAGTAACAGACTTTCCTC	TCGTAGTAGTAACAGACTTTCCTCCGGGT	T	C	T	C	32292212	antisense	CG	A-G	3	1	A_4;A_7;A_8;	Tyr14His;Tyr13His;Cys12Cys;	Missense;Missense;Silent;	None;None;None			Tyr13His_Tyr14His	13	Missense	25	20	24	31	41	43	29	10.407	10.0939	10.6976	10.7259	10.9887	11.0515	10.6515	-0.313134	0.290528	0.318823	0.581631	0.644465	0.244479	0.391453
AGGAAAGTCTGTTACTACTA	CCGGAGGAAAGTCTGTTACTACTACGACG	A	G	A	G	32292194	sense	CG	A-G	1	0	A_4_5_6;	Lys10Gly;	Missense;	None			Lys10Gly	10	Missense	64	83	63	75	92	112	96	11.7625	12.146	12.0893	12	12.1543	12.4322	12.3779	0.383479	0.326811	0.237449	0.391751	0.66964	0.615338	0.242997
AAAGTCTGTTACTACTACGA	GAGGAAAGTCTGTTACTACTACGACGGTG	A	G	A	G	32292197	sense	CG	A-G	0	0										75	61	51	69	98	82	60	11.9913	11.7018	11.7846	11.8797	12.2454	11.9825	11.7	-0.289467	-0.206723	-0.111572	0.254122	-0.00882498	-0.291329	0.187243
AAGTCTGTTACTACTACGAC	AGGAAAGTCTGTTACTACTACGACGGTGA	A	G	A	G	32292198	sense	GG	A-G	0	0										48	66	60	53	58	58	66	11.3476	11.8154	12.019	11.4992	11.4889	11.483	11.8374	0.467814	0.671338	0.151596	0.141255	0.135408	0.489792	-0.174764
GTCTGTTACTACTACGACGG	GAAAGTCTGTTACTACTACGACGGTGAGC	A	G	A	G	32292200	sense	TG	A-G	1	0	A_8;	Tyr13Cys;	Missense;	None			Tyr13Cys	13	Missense	75	88	57	70	67	74	65	11.9913	12.2304	11.945	11.9005	11.6969	11.8344	11.8154	0.239095	-0.0463016	-0.0908191	-0.294361	-0.156885	-0.175885	-0.243035
CTCACCGTCGTAGTAGTAAC	GGTGCTCACCGTCGTAGTAGTAACAGACT	T	C	T	C	32292223	antisense	AG	A-G	1	0	A_4;	Exon1:+2;	Splice-donor;	None						65	59	33	76	91	90	77	11.7849	11.6537	11.1568	12.0191	12.1385	12.1167	12.0598	-0.13115	-0.628135	0.234192	0.353626	0.331841	0.274867	0.495142
CTGTTACTACTACGACGGTG	AAGTCTGTTACTACTACGACGGTGAGCAC	A	G	A	G	32292202	sense	AG	A-G	1	0	A_6;	Tyr13Cys;	Missense;	None			Tyr13Cys	13	Missense	74	76	70	67	53	55	50	11.9719	12.0189	12.2413	11.8373	11.3589	11.4064	11.437	0.0469987	0.269384	-0.134635	-0.613055	-0.565482	-0.534916	-0.631733
ACTACTACGACGGTGAGCAC	TGTTACTACTACGACGGTGAGCACCGTCC	A	G	A	G	32292207	sense	CG	A-G	2	0	A_4;A_7;	Tyr14Cys;Tyr15Cys;	Missense;Missense;	None;None			Tyr14Cys_Tyr15Cys	14.5	Missense	208	162	147	199	142	129	129	13.4627	13.1107	13.3115	13.4076	12.7804	12.636	12.8041	-0.352018	-0.151138	-0.0551165	-0.682328	-0.826674	-0.658619	-0.536449
ACGGTGCTCACCGTCGTAGT	GAGGACGGTGCTCACCGTCGTAGTAGTAA	T	C	T	C	32292229	antisense	AG	A-G	0	0										66	55	47	63	105	127	96	11.8069	11.5525	11.6668	11.7485	12.3449	12.6135	12.3779	-0.254421	-0.140149	-0.058404	0.538014	0.806558	0.570956	0.7895
AGGACGGTGCTCACCGTCGT	CGCGAGGACGGTGCTCACCGTCGTAGTAG	T	C	T	C	32292232	antisense	AG	A-G	1	0	A_4;	Exon1:+11;	Intron;	None						247	235	216	245	275	256	210	13.7106	13.6473	13.8667	13.7076	13.7338	13.6247	13.507	-0.0633094	0.156125	-0.00303548	0.0232067	-0.0859211	-0.203586	-0.118693
ACGACGGTGAGCACCGTCCT	TACTACGACGGTGAGCACCGTCCTCGCGG	A	G	A	G	32292213	sense	CG	A-G	1	0	A_4;	Asp16Gly;	Missense;	None			Asp16Gly	16	Missense	211	186	163	223	222	205	175	13.4833	13.31	13.4606	13.5718	13.4249	13.3042	13.244	-0.173388	-0.0227535	0.0884868	-0.0583903	-0.179163	-0.239346	-0.123081
GCGAGGACGGTGCTCACCGT	CGCCGCGAGGACGGTGCTCACCGTCGTAG	T	C	T	C	32292235	antisense	CG	A-G	2	0	A_4;A_7;	Exon1:+14;Exon1:+11;	Intron;Intron;	None;None						242	273	175	230	376	350	295	13.6811	13.8635	13.5631	13.6164	14.1851	14.0758	13.9973	0.182417	-0.118027	-0.0646746	0.503981	0.394761	0.316206	0.405078
GACGGTGAGCACCGTCCTCG	CTACGACGGTGAGCACCGTCCTCGCGGCG	A	G	A	G	32292215	sense	CG	A-G	1	0	A_8;	Exon1:+4;	Intron;	None						104	130	107	87	95	88	91	12.4628	12.7932	12.8534	12.2141	12.2006	12.0843	12.3007	0.330412	0.390582	-0.248755	-0.262245	-0.378492	-0.162095	-0.425024
ACGGTGAGCACCGTCCTCGC	TACGACGGTGAGCACCGTCCTCGCGGCGG	A	G	A	G	32292216	sense	GG	A-G	1	0	A_7;	Exon1:+4;	Intron;	None						120	129	103	151	142	121	148	12.6692	12.7821	12.7984	13.0094	12.7804	12.5437	13.0023	0.112856	0.129206	0.340161	0.111128	-0.125568	0.333037	-0.0878756
GCCGCGAGGACGGTGCTCAC	CCCCGCCGCGAGGACGGTGCTCACCGTCG	T	C	T	C	32292238	antisense	CG	A-G	1	0	A_7;	Exon1:+14;	Intron;	None						267	297	206	286	260	240	258	13.8229	13.9851	13.7983	13.9308	13.6529	13.5316	13.804	0.162149	-0.0245782	0.107862	-0.170028	-0.291344	-0.0189478	-0.241917
GGTGAGCACCGTCCTCGCGG	CGACGGTGAGCACCGTCCTCGCGGCGGGG	A	G	A	G	32292218	sense	CG	A-G	2	0	A_5;A_8;	Exon1:+4;Exon1:+7;	Intron;Intron;	None;None						182	191	128	167	231	230	211	13.2701	13.3482	13.1119	13.1547	13.4823	13.4702	13.5139	0.0781625	-0.158162	-0.115385	0.212222	0.200116	0.243801	0.283841
GTGAGCACCGTCCTCGCGGC	GACGGTGAGCACCGTCCTCGCGGCGGGGG	A	G	A	G	32292219	sense	GG	A-G	2	0	A_4;A_7;	Exon1:+4;Exon1:+7;	Intron;Intron;	None;None						132	116	101	115	170	185	164	12.8067	12.6289	12.7701	12.6165	13.04	13.1561	13.1503	-0.177851	-0.036562	-0.190182	0.233255	0.349384	0.343635	0.443623
TGAGCACCGTCCTCGCGGCG	ACGGTGAGCACCGTCCTCGCGGCGGGGGC	A	G	A	G	32292220	sense	GG	A-G	1	0	A_6;	Exon1:+7;	Intron;	None						153	156	115	143	173	173	144	13.0197	13.0562	12.9574	12.9309	13.0652	13.0594	12.9627	0.0365461	-0.0622746	-0.0888119	0.0455228	0.0396752	-0.0569363	0.0476007
GAGCACCGTCCTCGCGGCGG	CGGTGAGCACCGTCCTCGCGGCGGGGGCG	A	G	A	G	32292221	sense	GG	A-G	1	0	A_5;	Exon1:+7;	Intron;	None						185	190	165	208	203	177	193	13.2936	13.3406	13.4782	13.4714	13.2959	13.0923	13.3852	0.0470056	0.184539	0.177735	0.00224204	-0.201315	0.0915863	-0.172255
AGCACCGTCCTCGCGGCGGG	GGTGAGCACCGTCCTCGCGGCGGGGGCGG	A	G	A	G	32292222	sense	GG	A-G	1	0	A_4;	Exon1:+7;	Intron;	None						161	161	124	155	174	158	129	13.0932	13.1017	13.0661	13.0471	13.0735	12.9285	12.8041	0.00853508	-0.0271019	-0.0460935	-0.0196833	-0.164677	-0.289133	-0.136278
CGCCCCCGCCGCGAGGACGG	GCCCCGCCCCCGCCGCGAGGACGGTGCTC	T	C	T	C	32292245	antisense	TG	A-G	0	0										83	103	64	88	90	85	61	12.1375	12.4574	12.1121	12.2305	12.1226	12.0343	11.7238	0.319933	-0.0254182	0.0930658	-0.0148952	-0.103185	-0.413676	-0.306446
CACCGTCCTCGCGGCGGGGG	TGAGCACCGTCCTCGCGGCGGGGGCGGGG	A	G	A	G	32292224	sense	CG	A-G	0	0										137	117	126	150	146	131	144	12.8603	12.6412	13.0892	12.9998	12.8204	12.6582	12.9627	-0.219099	0.228835	0.139462	-0.0399143	-0.20214	0.102399	-0.0962844
ACCGTCCTCGCGGCGGGGGC	GAGCACCGTCCTCGCGGCGGGGGCGGGGC	A	G	A	G	32292225	sense	GG	A-G	0	0										164	149	113	137	177	152	104	13.1198	12.99	12.9321	12.869	13.0982	12.8727	12.4933	-0.129832	-0.187735	-0.250796	-0.0216562	-0.247155	-0.626505	-0.108984
CCCGCCCCCGCCGCGAGGAC	TGGCCCCGCCCCCGCCGCGAGGACGGTGC	T	C	T	C	32292247	antisense	GG	A-G	0	0										87	62	65	85	67	82	54	12.2054	11.7253	12.1344	12.1805	11.6969	11.9825	11.548	-0.48009	-0.0709448	-0.0248537	-0.508437	-0.222901	-0.65736	-0.270936
CCGTCCTCGCGGCGGGGGCG	AGCACCGTCCTCGCGGCGGGGGCGGGGCC	A	G	A	G	32292226	sense	GG	A-G	0	0										84	67	33	77	54	60	60	12.1547	11.8371	11.1568	12.0379	11.3858	11.5319	11.7	-0.317614	-0.997992	-0.116811	-0.768919	-0.622816	-0.45479	-0.138036
CCCCGCCCCCGCCGCGAGGA	CTGGCCCCGCCCCCGCCGCGAGGACGGTG	T	C	T	C	32292248	antisense	CG	A-G	0	0										69	55	50	62	58	71	50	11.871	11.5525	11.756	11.7254	11.4889	11.7747	11.437	-0.318534	-0.115021	-0.145594	-0.382139	-0.0963112	-0.434013	-0.111105
CGTCCTCGCGGCGGGGGCGG	GCACCGTCCTCGCGGCGGGGGCGGGGCCA	A	G	A	G	32292227	sense	GG	A-G	0	0										95	115	79	85	85	99	113	12.3322	12.6164	12.4158	12.1805	12.0401	12.2542	12.613	0.28412	0.0835249	-0.15174	-0.292114	-0.0780439	0.280793	-0.101757
TGGCCCCGCCCCCGCCGCGA	GGCCTGGCCCCGCCCCCGCCGCGAGGACG	T	C	T	C	32292251	antisense	GG	A-G	0	0										123	123	77	103	110	63	94	12.7048	12.7134	12.3788	12.4576	12.412	11.6023	12.3475	0.00853478	-0.326058	-0.24728	-0.292818	-1.10255	-0.357345	-0.395969
CTGGCCCCGCCCCCGCCGCG	CGGCCTGGCCCCGCCCCCGCCGCGAGGAC	T	C	T	C	32292252	antisense	AG	A-G	0	0										126	119	89	116	141	148	129	12.7396	12.6657	12.5877	12.629	12.7702	12.8342	12.8041	-0.073915	-0.151908	-0.110589	0.0305548	0.0945996	0.0644577	0.175341
CTCGCGGCGGGGGCGGGGCC	CGTCCTCGCGGCGGGGGCGGGGCCAGGCC	A	G	A	G	32292231	sense	AG	A-G	0	0										101	104	79	98	105	82	77	12.4206	12.4713	12.4158	12.3858	12.3449	11.9825	12.0598	0.0507552	-0.00481435	-0.0348016	-0.075664	-0.438127	-0.360831	-0.295253
TCGCGGCGGGGGCGGGGCCA	GTCCTCGCGGCGGGGGCGGGGCCAGGCCG	A	G	A	G	32292232	sense	GG	A-G	0	0										123	141	97	139	132	146	130	12.7048	12.9104	12.7119	12.8899	12.675	12.8146	12.8152	0.205544	0.00701279	0.185094	-0.0298281	0.109734	0.110357	-0.0691295
GCCTGGCCCCGCCCCCGCCG	CCCGGCCTGGCCCCGCCCCCGCCGCGAGG	T	C	T	C	32292254	antisense	CG	A-G	0	0										109	107	85	106	104	102	78	12.5305	12.5124	12.5214	12.499	12.3311	12.2973	12.0784	-0.0181782	-0.00917633	-0.0315649	-0.199421	-0.233277	-0.452173	-0.275317
CGGCCTGGCCCCGCCCCCGC	GGCCCGGCCTGGCCCCGCCCCCGCCGCGA	T	C	T	C	32292256	antisense	CG	A-G	0	0										93	103	71	108	98	102	77	12.3016	12.4574	12.2618	12.5259	12.2454	12.2973	12.0598	0.155849	-0.0397882	0.224381	-0.0561498	-0.00429308	-0.241801	-0.214228
CGGCGGGGGCGGGGCCAGGC	CTCGCGGCGGGGGCGGGGCCAGGCCGGGC	A	G	A	G	32292235	sense	CG	A-G	0	0										147	135	81	130	136	125	88	12.962	12.8477	12.4518	12.7934	12.7181	12.5906	12.2524	-0.114306	-0.51013	-0.168589	-0.243888	-0.371395	-0.709606	-0.177289
GGCGGGGGCGGGGCCAGGCC	TCGCGGCGGGGGCGGGGCCAGGCCGGGCC	A	G	A	G	32292236	sense	GG	A-G	0	0										111	118	90	94	115	109	93	12.5568	12.6535	12.6038	12.3257	12.4761	12.393	12.3321	0.0967477	0.0470451	-0.231092	-0.0806242	-0.163763	-0.224697	-0.127262
GCGGGGGCGGGGCCAGGCCG	CGCGGCGGGGGCGGGGCCAGGCCGGGCCG	A	G	A	G	32292237	sense	GG	A-G	0	0										125	99	74	68	79	96	80	12.7281	12.4003	12.3215	11.8587	11.9346	12.2098	12.1149	-0.327837	-0.406646	-0.869452	-0.79356	-0.51829	-0.613224	-0.107046
GCCCGGCCTGGCCCCGCCCC	TCCGGCCCGGCCTGGCCCCGCCCCCGCCG	T	C	T	C	32292259	antisense	CG	A-G	0	0										138	129	95	122	125	113	106	12.8708	12.7821	12.6818	12.7018	12.5964	12.445	12.5208	-0.0887489	-0.189026	-0.16907	-0.274412	-0.42584	-0.350032	-0.201146
GGGGCGGGGCCAGGCCGGGC	GGCGGGGGCGGGGCCAGGCCGGGCCGGAC	A	G	A	G	32292240	sense	CG	A-G	0	0										159	143	110	137	122	131	129	13.0752	12.9307	12.8933	12.869	12.5614	12.6582	12.8041	-0.144458	-0.181885	-0.206132	-0.513786	-0.416964	-0.271102	-0.223126
GGGCGGGGCCAGGCCGGGCC	GCGGGGGCGGGGCCAGGCCGGGCCGGACC	A	G	A	G	32292241	sense	GG	A-G	0	0										155	138	135	177	174	183	154	13.0384	12.8794	13.1887	13.2386	13.0735	13.1404	13.0596	-0.159044	0.15029	0.200153	0.0351028	0.102003	0.0211792	-0.0110377
GGTCCGGCCCGGCCTGGCCC	TCCCGGTCCGGCCCGGCCTGGCCCCGCCC	T	C	T	C	32292265	antisense	CG	A-G	0	0										167	146	115	144	143	167	147	13.146	12.9607	12.9574	12.9409	12.7905	13.0084	12.9925	-0.185322	-0.188577	-0.205061	-0.355501	-0.137545	-0.153494	-0.0225266
GGGGCCAGGCCGGGCCGGAC	GGGCGGGGCCAGGCCGGGCCGGACCGGGA	A	G	A	G	32292245	sense	CG	A-G	1	0	A_7;	Exon1:+33;	Intron;	None						134	115	109	130	109	116	116	12.8284	12.6164	12.8801	12.7934	12.3989	12.4828	12.6508	-0.212032	0.0517037	-0.0350229	-0.429548	-0.345615	-0.177563	-0.252458
GGGCCAGGCCGGGCCGGACC	GGCGGGGCCAGGCCGGGCCGGACCGGGAA	A	G	A	G	32292246	sense	GG	A-G	1	0	A_6;	Exon1:+33;	Intron;	None						176	156	129	184	190	161	147	13.2217	13.0562	13.1231	13.2945	13.2004	12.9557	12.9925	-0.165475	-0.0985782	0.0728165	-0.021286	-0.266045	-0.229214	-0.108436
GGCCAGGCCGGGCCGGACCG	GCGGGGCCAGGCCGGGCCGGACCGGGAAC	A	G	A	G	32292247	sense	GG	A-G	1	0	A_5;	Exon1:+33;	Intron;	None						159	155	137	153	151	160	172	13.0752	13.0469	13.2099	13.0284	12.869	12.9467	13.219	-0.0282192	0.13475	-0.046796	-0.206165	-0.1285	0.143886	-0.0835045
GCTGTCACTCTCTCTTCTTC	TGAAGCTGTCACTCTCTCTTCTTCAGGGG	A	G	A	G	32302599	sense	AG	A-G	1	0	A_7;	Exon2:-16;	Intron;	None						236	238	222	250	236	236	218	13.6449	13.6656	13.9062	13.7367	13.5132	13.5073	13.5609	0.0207092	0.26137	0.0918279	-0.131701	-0.137549	-0.0839324	-0.242363
CCTGAAGAAGAGAGAGTGAC	ATCCCCTGAAGAAGAGAGAGTGACAGCTT	T	C	T	C	32302621	antisense	AG	A-G	3	0	A_5;A_6;A_8;	Exon2:-4;Exon2:-5;Exon2:-7;	Intron;Intron;Intron;	None;None;None						86	69	59	78	58	64	65	12.1887	11.8796	11.9947	12.0565	11.4889	11.625	11.8154	-0.30913	-0.193962	-0.132139	-0.699803	-0.563677	-0.373286	-0.333845
CTGTCACTCTCTCTTCTTCA	GAAGCTGTCACTCTCTCTTCTTCAGGGGA	A	G	A	G	32302600	sense	GG	A-G	1	0	A_6;	Exon2:-16;	Intron;	None						216	194	124	179	202	203	193	13.5171	13.3707	13.0661	13.2548	13.2888	13.29	13.3852	-0.146425	-0.451031	-0.262354	-0.228367	-0.227091	-0.131899	0.0908174
TGTCACTCTCTCTTCTTCAG	AAGCTGTCACTCTCTCTTCTTCAGGGGAT	A	G	A	G	32302601	sense	GG	A-G	1	0	A_5;	Exon2:-16;	Intron;	None						190	183	162	197	203	163	181	13.3321	13.2865	13.4517	13.393	13.2959	12.9735	13.2926	-0.0456152	0.119599	0.060884	-0.0362283	-0.358648	-0.0394863	-0.189744
GTCACTCTCTCTTCTTCAGG	AGCTGTCACTCTCTCTTCTTCAGGGGATG	A	G	A	G	32302602	sense	GG	A-G	1	0	A_4;	Exon2:-16;	Intron;	None						185	168	157	199	173	207	170	13.2936	13.1631	13.4065	13.4076	13.0652	13.3182	13.2022	-0.130514	0.112844	0.113926	-0.228441	0.0245426	-0.0914615	-0.130538
ATCCCCTGAAGAAGAGAGAG	CAACATCCCCTGAAGAAGAGAGAGTGACA	T	C	T	C	32302625	antisense	TG	A-G	0	0										42	50	45	60	57	52	43	11.1551	11.415	11.604	11.6781	11.4638	11.3256	11.2195	0.25997	0.448982	0.523074	0.308738	0.170491	0.0644393	-0.229453
ACTCTCTCTTCTTCAGGGGA	TGTCACTCTCTCTTCTTCAGGGGATGTTG	A	G	A	G	32302605	sense	TG	A-G	0	0										135	136	122	144	111	127	137	12.8391	12.8583	13.0426	12.9409	12.4251	12.6135	12.8909	0.0191807	0.203511	0.10179	-0.414046	-0.225658	0.0517291	-0.304152
ACATCCCCTGAAGAAGAGAG	TCCAACATCCCCTGAAGAAGAGAGAGTGA	T	C	T	C	32302627	antisense	AG	A-G	0	0										74	78	59	89	83	99	52	11.9719	12.0564	11.9947	12.2468	12.0058	12.2542	11.4936	0.0844645	0.0227996	0.274911	0.0338655	0.282279	-0.478353	-0.181461
CAACATCCCCTGAAGAAGAG	TTTCCAACATCCCCTGAAGAAGAGAGAGT	T	C	T	C	32302629	antisense	AG	A-G	1	1	A_5;	Asp18Asp;	Silent;	None				18	Silent	66	59	35	66	52	57	55	11.8069	11.6537	11.2416	11.8156	11.3314	11.458	11.5745	-0.15317	-0.565302	0.00869117	-0.475509	-0.348954	-0.232444	-0.115709
CTCTCTTCTTCAGGGGATGT	CACTCTCTCTTCTTCAGGGGATGTTGGAA	A	G	A	G	32302608	sense	TG	A-G	0	0										149	132	100	135	135	141	114	12.9815	12.8152	12.7558	12.8478	12.7074	12.7643	12.6258	-0.166217	-0.225667	-0.133642	-0.274028	-0.217149	-0.355709	-0.10712
TCTCTTCTTCAGGGGATGTT	ACTCTCTCTTCTTCAGGGGATGTTGGAAA	A	G	A	G	32302609	sense	GG	A-G	0	0					yes					185	145	118	155	147	169	141	13.2936	12.9507	12.9945	13.0471	12.8303	13.0256	12.9324	-0.342898	-0.29909	-0.246537	-0.463367	-0.268033	-0.36127	-0.0680485
TCCAACATCCCCTGAAGAAG	AATTTCCAACATCCCCTGAAGAAGAGAGA	T	C	T	C	32302631	antisense	AG	A-G	2	1	A_4_5;A_7;	Val19Ala;Asp18Asp;	Missense;Silent;	None;None			Val19Ala	18.5	Missense	72	66	48	57	43	53	42	11.9324	11.8154	11.6971	11.6042	11.0573	11.353	11.1856	-0.116964	-0.235282	-0.328247	-0.875064	-0.579383	-0.746838	-0.506931
TTTCCAACATCCCCTGAAGA	GTAATTTCCAACATCCCCTGAAGAAGAGA	T	C	T	C	32302633	antisense	AG	A-G	1	0	A_6_7;	Val19Ala;	Missense;	None			Val19Ala	19	Missense	89	97	82	93	83	79	59	12.2381	12.3708	12.4695	12.3102	12.0058	11.9287	11.6757	0.132689	0.23139	0.0721044	-0.232354	-0.309442	-0.562428	-0.513469
TAATTTCCAACATCCCCTGA	ATAGTAATTTCCAACATCCCCTGAAGAAG	T	C	T	C	32302636	antisense	AG	A-G	0	0										86	108	71	93	77	96	78	12.1887	12.5258	12.2618	12.3102	11.8976	12.2098	12.0784	0.337094	0.0730826	0.121563	-0.291121	0.0211328	-0.110318	-0.304016
TAGTAATTTCCAACATCCCC	ATAATAGTAATTTCCAACATCCCCTGAAG	T	C	T	C	32302639	antisense	TG	A-G	2	1	A_5;A_6;	Tyr22His;Asn21Asn;	Missense;Silent;	None;None			Tyr22His	21.5	Missense	41	58	37	56	52	49	41	11.1203	11.6291	11.3217	11.5786	11.3314	11.2399	11.1508	0.508772	0.201432	0.45832	0.211087	0.119546	0.030506	-0.269129
GATGTTGGAAATTACTATTA	AGGGGATGTTGGAAATTACTATTATGGAC	A	G	A	G	32302623	sense	TG	A-G	0	0										94	108	66	105	95	106	85	12.317	12.5258	12.1564	12.4853	12.2006	12.3527	12.2023	0.208797	-0.160546	0.168319	-0.116422	0.0357642	-0.114655	-0.137294
ATGTTGGAAATTACTATTAT	GGGGATGTTGGAAATTACTATTATGGACA	A	G	A	G	32302624	sense	GG	A-G	1	1	A_8;	Gly20Gly;	Silent;	None				20	Silent	66	80	59	71	57	59	51	11.8069	12.0929	11.9947	11.9209	11.4638	11.5077	11.4656	0.285998	0.187815	0.114016	-0.343108	-0.299219	-0.341342	-0.523832
GGAAATTACTATTATGGACA	TGTTGGAAATTACTATTATGGACAAGGCC	A	G	A	G	32302629	sense	AG	A-G	2	0	A_4_5;A_8;	Asn21Gly;Tyr22Cys;	Missense;Missense;	None;None			Asn21Gly_Tyr22Cys	21.5	Missense	62	78	52	83	77	64	42	11.7167	12.0564	11.8126	12.1462	11.8976	11.625	11.1856	0.339652	0.0958314	0.429426	0.180828	-0.0917286	-0.531168	-0.43566
GAAATTACTATTATGGACAA	GTTGGAAATTACTATTATGGACAAGGCCA	A	G	A	G	32302630	sense	GG	A-G	2	0	A_4;A_7;	Asn21Ser;Tyr22Cys;	Missense;Missense;	None;None			Asn21Ser_Tyr22Cys	21.5	Missense	68	56	58	64	65	58	53	11.85	11.5785	11.9701	11.7712	11.6532	11.483	11.521	-0.271491	0.120102	-0.0787473	-0.19675	-0.366929	-0.328923	-0.220822
TGGGTGGCCTTGTCCATAAT	TCATTGGGTGGCCTTGTCCATAATAGTAA	T	C	T	C	32302658	antisense	AG	A-G	0	0										260	283	205	280	218	248	250	13.7846	13.9154	13.7913	13.9002	13.3987	13.5789	13.7585	0.130818	0.00672732	0.115601	-0.385864	-0.205716	-0.0260621	-0.290263
TTATGGACAAGGCCACCCAA	ACTATTATGGACAAGGCCACCCAATGAAG	A	G	A	G	32302640	sense	TG	A-G	1	1	A_7;	Gly25Gly;	Silent;	None				25	Silent	118	118	87	136	136	120	119	12.645	12.6535	12.5549	12.8585	12.7181	12.5317	12.6877	0.00853473	-0.0900695	0.213482	0.0730965	-0.113295	0.0426877	-0.0431526
TGGACAAGGCCACCCAATGA	ATTATGGACAAGGCCACCCAATGAAGCCT	A	G	A	G	32302643	sense	AG	A-G	2	1	A_4;A_6_7;	Gly25Gly;Gln26Arg;	Silent;Missense;	None;None			Gln26Arg	25.5	Missense	92	95	67	105	97	99	123	12.286	12.3408	12.1781	12.4853	12.2306	12.2542	12.7354	0.0548189	-0.107835	0.19934	-0.05535	-0.0317594	0.449395	0.0719872
GAGGCTTCATTGGGTGGCCT	CGGTGAGGCTTCATTGGGTGGCCTTGTCC	T	C	T	C	32302668	antisense	TG	A-G	0	0										221	205	154	226	215	199	149	13.5501	13.4503	13.3787	13.5911	13.3787	13.2613	13.012	-0.0998778	-0.171485	0.0409666	-0.171407	-0.288812	-0.53816	-0.255994
GCCACCCAATGAAGCCTCAC	CAAGGCCACCCAATGAAGCCTCACCGAAT	A	G	A	G	32302651	sense	CG	A-G	2	1	A_4;A_8;	His28Arg;Pro29Pro;	Missense;Silent;	None;None			His28Arg	28.5	Missense	79	77	67	72	264	362	246	12.0662	12.0378	12.1781	11.9411	13.6749	14.1245	13.7353	-0.0284515	0.111899	-0.125132	1.60868	2.05825	1.66902	1.79254
TCGGTGAGGCTTCATTGGGT	GGATTCGGTGAGGCTTCATTGGGTGGCCT	T	C	T	C	32302673	antisense	GG	A-G	1	1	A_7;	Pro32Pro;	Silent;	None				32	Silent	150	123	107	152	130	126	121	12.9911	12.7134	12.8534	13.0189	12.653	12.6021	12.7117	-0.277731	-0.137718	0.027799	-0.338116	-0.389044	-0.279398	-0.206303
TTCGGTGAGGCTTCATTGGG	CGGATTCGGTGAGGCTTCATTGGGTGGCC	T	C	T	C	32302674	antisense	TG	A-G	1	1	A_8;	Pro32Pro;	Silent;	None				32	Silent	221	224	182	225	218	200	180	13.5501	13.5781	13.6196	13.5847	13.3987	13.2686	13.2846	0.0279861	0.0695019	0.0345694	-0.151417	-0.281581	-0.265506	-0.276854
GATTCGGTGAGGCTTCATTG	TGCGGATTCGGTGAGGCTTCATTGGGTGG	T	C	T	C	32302676	antisense	GG	A-G	0	0										275	280	202	282	405	407	340	13.8655	13.9	13.77	13.9105	14.2923	14.2935	14.2021	0.034529	-0.0954542	0.0449542	0.426753	0.428012	0.336603	0.402446
GGATTCGGTGAGGCTTCATT	ATGCGGATTCGGTGAGGCTTCATTGGGTG	T	C	T	C	32302677	antisense	GG	A-G	0	0										297	287	202	277	313	381	373	13.9765	13.9356	13.77	13.8846	13.9205	14.1983	14.3357	-0.0408736	-0.206478	-0.0918775	-0.0560089	0.221755	0.359213	0.288063
CGGATTCGGTGAGGCTTCAT	CATGCGGATTCGGTGAGGCTTCATTGGGT	T	C	T	C	32302678	antisense	TG	A-G	1	0	A_4;	Ile35Thr;	Missense;	None			Ile35Thr	35	Missense	203	158	140	177	318	349	302	13.4276	13.0746	13.2412	13.2386	13.9434	14.0717	14.0311	-0.352983	-0.186419	-0.189018	0.515795	0.64414	0.603544	0.830633
CAATGAAGCCTCACCGAATC	CACCCAATGAAGCCTCACCGAATCCGCAT	A	G	A	G	32302657	sense	CG	A-G	1	0	A_6_7;	Lys31Gly;	Missense;	None			Lys31Gly	31	Missense	78	82	57	96	65	64	74	12.0479	12.1285	11.945	12.356	11.6532	11.625	12.0024	0.0806673	-0.102872	0.308188	-0.394639	-0.422847	-0.0454184	-0.382963
GAAGCCTCACCGAATCCGCA	CAATGAAGCCTCACCGAATCCGCATGACT	A	G	A	G	32302661	sense	TG	A-G	0	0										153	160	143	163	185	163	178	13.0197	13.0927	13.2717	13.1197	13.1619	12.9735	13.2685	0.0730677	0.252071	0.100022	0.142265	-0.0462145	0.248838	-0.0267576
GAGTCATGCGGATTCGGTGA	TTATGAGTCATGCGGATTCGGTGAGGCTT	T	C	T	C	32302686	antisense	GG	A-G	1	0	A_6;	Met37Thr;	Missense;	None			Met37Thr	37	Missense	156	155	121	177	283	298	269	13.0477	13.0469	13.0308	13.2386	13.7752	13.8438	13.8642	-0.000741671	-0.0169215	0.190876	0.727476	0.796134	0.816506	0.722301
TGAGTCATGCGGATTCGGTG	ATTATGAGTCATGCGGATTCGGTGAGGCT	T	C	T	C	32302687	antisense	AG	A-G	1	0	A_7;	Met37Thr;	Missense;	None			Met37Thr	37	Missense	218	174	168	217	434	387	330	13.5304	13.2137	13.5042	13.5325	14.392	14.2208	14.159	-0.316675	-0.0262492	0.00206032	0.8616	0.690399	0.628614	0.840492
TATGAGTCATGCGGATTCGG	AAATTATGAGTCATGCGGATTCGGTGAGG	T	C	T	C	32302689	antisense	TG	A-G	1	1	A_5;	Thr38Thr;	Silent;	None				38	Silent	193	163	148	189	264	313	254	13.3547	13.1195	13.3213	13.3332	13.6749	13.9147	13.7814	-0.235168	-0.0333849	-0.021519	0.320197	0.559957	0.426712	0.532313
ATTATGAGTCATGCGGATTC	GCAAATTATGAGTCATGCGGATTCGGTGA	T	C	T	C	32302691	antisense	GG	A-G	2	2	A_4;A_7;	His39His;Thr38Thr;	Silent;Silent;	None;None				38.5	Silent	139	129	117	138	154	146	105	12.8812	12.7821	12.9823	12.8795	12.8974	12.8146	12.5071	-0.0991642	0.101026	-0.0017228	0.0161311	-0.0666679	-0.374119	-0.141598
AATTATGAGTCATGCGGATT	AGCAAATTATGAGTCATGCGGATTCGGTG	T	C	T	C	32302692	antisense	CG	A-G	2	2	A_5;A_8;	His39His;Thr38Thr;	Silent;Silent;	None;None				38.5	Silent	137	124	109	151	116	118	144	12.8603	12.7251	12.8801	13.0094	12.4886	12.5074	12.9627	-0.135281	0.0197651	0.149047	-0.371706	-0.352896	0.102399	-0.218578
AATCCGCATGACTCATAATT	ACCGAATCCGCATGACTCATAATTTGCTG	A	G	A	G	32302673	sense	TG	A-G	1	0	A_8;	Met37Val;	Missense;	None			Met37Val	37	Missense	56	62	37	52	59	41	56	11.5699	11.7253	11.3217	11.4718	11.5135	10.9828	11.6005	0.155329	-0.248197	-0.0981882	-0.0564051	-0.587125	0.0305097	-0.140655
CAGCAAATTATGAGTCATGC	TGAGCAGCAAATTATGAGTCATGCGGATT	T	C	T	C	32302697	antisense	GG	A-G	2	1	A_5_6;A_7;	Leu41Pro;Asn40Asn;	Missense;Silent;	None;None			Leu41Pro	40.5	Missense	55	60	38	45	71	86	55	11.544	11.678	11.3602	11.2632	11.7806	12.0512	11.5745	0.134024	-0.183751	-0.280709	0.236602	0.507201	0.0305095	0.36825
CCGCATGACTCATAATTTGC	GAATCCGCATGACTCATAATTTGCTGCTC	A	G	A	G	32302676	sense	TG	A-G	2	0	A_5;A_8;	Met37Val;Thr38Ala;	Missense;Missense;	None;None			Met37Val_Thr38Ala	37.5	Missense	26	35	27	41	47	41	39	10.4636	10.9007	10.8674	11.129	11.1856	10.9828	11.0787	0.437112	0.403814	0.665428	0.722034	0.519243	0.615127	0.116683
GCAGCAAATTATGAGTCATG	TTGAGCAGCAAATTATGAGTCATGCGGAT	T	C	T	C	32302698	antisense	CG	A-G	2	1	A_6_7;A_8;	Leu41Pro;Asn40Asn;	Missense;Silent;	None;None			Leu41Pro	40.5	Missense	90	88	83	105	98	103	104	12.2543	12.2304	12.487	12.4853	12.2454	12.3113	12.4933	-0.0238805	0.232758	0.231042	-0.00885363	0.0570755	0.239061	-0.0508789
GAGCAGCAAATTATGAGTCA	AGTTGAGCAGCAAATTATGAGTCATGCGG	T	C	T	C	32302700	antisense	TG	A-G	2	0	A_5;A_8;	Leu42Pro;Leu41Ser;	Missense;Missense;	None;None			Leu41Ser_Leu42Pro	41.5	Missense	135	120	82	116	175	187	178	12.8391	12.6778	12.4695	12.629	13.0818	13.1716	13.2685	-0.161366	-0.369591	-0.21011	0.242653	0.332478	0.429387	0.581861
TAGTTGAGCAGCAAATTATG	ACCATAGTTGAGCAGCAAATTATGAGTCA	T	C	T	C	32302705	antisense	AG	A-G	1	0	A_7;	Leu43Pro;	Missense;	None			Leu43Pro	43	Missense	76	82	65	68	138	115	111	12.0104	12.1285	12.1344	11.8587	12.7391	12.4703	12.5873	0.118133	0.124027	-0.151732	0.728746	0.459907	0.576893	0.558373
CATAGTTGAGCAGCAAATTA	AGACCATAGTTGAGCAGCAAATTATGAGT	T	C	T	C	32302707	antisense	TG	A-G	1	0	A_4;	Tyr45His;	Missense;	None			Tyr45His	45	Missense	49	63	38	33	89	82	74	11.3774	11.7483	11.3602	10.816	12.1065	11.9825	12.0024	0.370983	-0.0171603	-0.561364	0.729096	0.605096	0.625072	0.722269
CATAATTTGCTGCTCAACTA	GACTCATAATTTGCTGCTCAACTATGGTC	A	G	A	G	32302686	sense	TG	A-G	1	0	A_4_5;	Asn40Gly;	Missense;	None			Asn40Gly	40	Missense	61	55	45	64	47	66	65	11.6933	11.5525	11.604	11.7712	11.1856	11.6694	11.8154	-0.140797	-0.0892409	0.0779333	-0.507677	-0.0238964	0.122115	-0.0857847
ATAATTTGCTGCTCAACTAT	ACTCATAATTTGCTGCTCAACTATGGTCT	A	G	A	G	32302687	sense	GG	A-G	1	0	A_4;	Asn40Ser;	Missense;	None			Asn40Ser	40	Missense	70	80	58	65	48	81	65	11.8918	12.0929	11.9701	11.7936	11.216	11.9648	11.8154	0.201132	0.0782934	-0.0981949	-0.675806	0.0729878	-0.076375	-0.286808
GGTAGAGACCATAGTTGAGC	TTTCGGTAGAGACCATAGTTGAGCAGCAA	T	C	T	C	32302716	antisense	AG	A-G	3	1	A_4;A_6;A_8;	Tyr48His;Leu47Pro;Gly46Gly;	Missense;Missense;Silent;	None;None;None			Leu47Pro_Tyr48His	47	Missense	94	96	77	70	98	77	109	12.317	12.3559	12.3788	11.9005	12.2454	11.8917	12.5611	0.0389022	0.0618013	-0.416518	-0.0715768	-0.425266	0.244071	0.0210142
TGCTCAACTATGGTCTCTAC	TTGCTGCTCAACTATGGTCTCTACCGAAA	A	G	A	G	32302696	sense	CG	A-G	1	0	A_6_7;	Asn44Gly;	Missense;	None			Asn44Gly	44	Missense	93	77	67	71	75	85	57	12.3016	12.0378	12.1781	11.9209	11.8596	12.0343	11.626	-0.263779	-0.123429	-0.380632	-0.44195	-0.26727	-0.675578	-0.205653
TTCGGTAGAGACCATAGTTG	ATTTTTCGGTAGAGACCATAGTTGAGCAG	T	C	T	C	32302719	antisense	AG	A-G	1	0	A_7;	Tyr48His;	Missense;	None			Tyr48His	48	Missense	173	178	118	185	136	131	140	13.1969	13.2465	12.9945	13.3023	12.7181	12.6582	12.9221	0.0496361	-0.202347	0.105436	-0.478817	-0.538696	-0.274793	-0.415011
CTATGGTCTCTACCGAAAAA	TCAACTATGGTCTCTACCGAAAAATGGAA	A	G	A	G	32302703	sense	TG	A-G	0	0										95	73	76	94	79	88	80	12.3322	11.9608	12.3599	12.3257	11.9346	12.0843	12.1149	-0.371413	0.0276821	-0.00657189	-0.397698	-0.247932	-0.217362	-0.170897
TATGGTCTCTACCGAAAAAT	CAACTATGGTCTCTACCGAAAAATGGAAA	A	G	A	G	32302704	sense	GG	A-G	0	0										70	81	49	78	80	71	66	11.8918	12.1108	11.7269	12.0565	11.9527	11.7747	11.8374	0.21905	-0.164912	0.164772	0.0609172	-0.117064	-0.0543547	-0.109804
TACCGAAAAATGGAAATCTA	TCTCTACCGAAAAATGGAAATCTATGTGA	A	G	A	G	32302713	sense	TG	A-G	2	1	A_6;A_7_8;	Arg49Arg;Lys50Gly;	Silent;Missense;	None;None			Lys50Gly	49.5	Missense	31	27	24	26	27	45	28	10.7172	10.5265	10.6976	10.4723	10.3864	11.1171	10.6009	-0.190652	-0.0196066	-0.244904	-0.3308	0.399889	-0.11625	0.136
CCGAAAAATGGAAATCTATG	TCTACCGAAAAATGGAAATCTATGTGAGT	A	G	A	G	32302715	sense	TG	A-G	3	1	A_4;A_5_6_7;A_8;	Arg49Arg;Lys50Gly;Met51Val;	Silent;Missense;Missense;	None;None;None			Lys50Gly_Met51Val	50	Missense	38	38	31	36	75	53	49	11.0107	11.0193	11.0666	10.9415	11.8596	11.353	11.4079	0.00853193	0.0558577	-0.0692745	0.848868	0.342285	0.397134	0.531057
GAAAAATGGAAATCTATGTG	TACCGAAAAATGGAAATCTATGTGAGTTA	A	G	A	G	32302717	sense	AG	A-G	2	0	A_4_5;A_6;	Lys50Arg;Met51Val;	Missense;Missense;	None;None			Lys50Arg_Met51Val	50.5	Missense	74	61	56	53	123	110	124	11.9719	11.7018	11.9195	11.4992	12.5732	12.4062	12.747	-0.270106	-0.0524696	-0.4727	0.601227	0.434253	0.775113	0.868623
GGAAATCTATGTGAGTTACC	AAATGGAAATCTATGTGAGTTACCAGAGG	A	G	A	G	32302724	sense	AG	A-G	2	1	A_4;A_5;	Glu52Glu;Ile53Val;	Silent;Missense;	None;None			Ile53Val	52.5	Missense	86	119	84	121	137	145	130	12.1887	12.6657	12.5043	12.6899	12.7286	12.8047	12.8152	0.477002	0.315607	0.501201	0.539959	0.615976	0.626514	0.162879
AAATCTATGTGAGTTACCAG	ATGGAAATCTATGTGAGTTACCAGAGGTG	A	G	A	G	32302726	sense	AG	A-G	1	0	A_7;	Tyr54Cys;	Missense;	None			Tyr54Cys	54	Missense	80	79	61	80	76	65	99	12.0844	12.0748	12.0428	12.0931	11.8787	11.6474	12.4223	-0.00960907	-0.0415655	0.00869159	-0.205662	-0.437003	0.337879	-0.0874344
AATCTATGTGAGTTACCAGA	TGGAAATCTATGTGAGTTACCAGAGGTGC	A	G	A	G	32302727	sense	GG	A-G	1	0	A_6;	Tyr54Cys;	Missense;	None			Tyr54Cys	54	Missense	88	109	55	76	86	92	76	12.2218	12.5391	11.8935	12.0191	12.057	12.1484	12.0409	0.317229	-0.328379	-0.202765	-0.164842	-0.0734144	-0.180944	-0.0684287
TCTATGTGAGTTACCAGAGG	GAAATCTATGTGAGTTACCAGAGGTGCTA	A	G	A	G	32302729	sense	TG	A-G	1	0	A_4;	Tyr54Cys;	Missense;	None			Tyr54Cys	54	Missense	92	74	62	70	102	86	78	12.286	11.9805	12.0663	11.9005	12.3031	12.0512	12.0784	-0.305504	-0.219703	-0.385497	0.0171478	-0.234807	-0.207595	0.161817
GCACCTCTGGTAACTCACAT	GGTAGCACCTCTGGTAACTCACATAGATT	T	C	T	C	32302751	antisense	AG	A-G	0	0										146	162	143	160	165	158	158	12.9521	13.1107	13.2717	13.0929	12.9969	12.9285	13.0966	0.158543	0.319626	0.14078	0.0447799	-0.0236013	0.144458	-0.151104
TGAGTTACCAGAGGTGCTAC	TATGTGAGTTACCAGAGGTGCTACCGCTC	A	G	A	G	32302735	sense	CG	A-G	1	0	A_7;	Exon2:+8;	Intron;	None						116	108	98	110	194	192	168	12.6203	12.5258	12.7267	12.5524	13.2305	13.2097	13.1851	-0.0945419	0.106328	-0.0679166	0.610141	0.589344	0.564782	0.606799
TAGGGAGCGGTAGCACCTCT	AGGTTAGGGAGCGGTAGCACCTCTGGTAA	T	C	T	C	32302763	antisense	GG	A-G	1	0	A_6;	Exon2:+25;	Intron;	None						210	224	148	208	235	226	207	13.4765	13.5781	13.3213	13.4714	13.507	13.4449	13.4862	0.101637	-0.155162	-0.00511176	0.0305566	-0.0316242	0.00976017	0.0224432
TTAGGGAGCGGTAGCACCTC	GAGGTTAGGGAGCGGTAGCACCTCTGGTA	T	C	T	C	32302764	antisense	TG	A-G	1	0	A_7;	Exon2:+25;	Intron;	None						156	180	145	193	168	172	153	13.0477	13.2626	13.2918	13.3634	13.0229	13.051	13.0502	0.214963	0.244096	0.315715	-0.024794	0.00330168	0.00250492	-0.264587
AGATGAGGTTAGGGAGCGGT	GAGCAGATGAGGTTAGGGAGCGGTAGCAC	T	C	T	C	32302772	antisense	AG	A-G	1	0	A_6;	Exon2:+34;	Intron;	None						164	146	141	157	112	146	146	13.1198	12.9607	13.2514	13.0656	12.438	12.8146	12.9826	-0.159172	0.131601	-0.0542315	-0.681811	-0.30525	-0.137192	-0.347483
TACCGCTCCCTAACCTCATC	GTGCTACCGCTCCCTAACCTCATCTGCTC	A	G	A	G	32302752	sense	TG	A-G	0	0										103	86	71	87	82	76	62	12.4489	12.1972	12.2618	12.2141	11.9883	11.8729	11.7472	-0.251651	-0.187102	-0.234818	-0.460564	-0.576007	-0.701623	-0.354874
AGCAGATGAGGTTAGGGAGC	CCAGAGCAGATGAGGTTAGGGAGCGGTAG	T	C	T	C	32302775	antisense	GG	A-G	2	0	A_4;A_6;	Exon2:+39;Exon2:+37;	Intron;Intron;	None;None						180	185	145	189	164	149	161	13.2541	13.3022	13.2918	13.3332	12.9881	12.8439	13.1237	0.0480596	0.0376677	0.079075	-0.265983	-0.410196	-0.130403	-0.323795
GAGCAGATGAGGTTAGGGAG	ACCAGAGCAGATGAGGTTAGGGAGCGGTA	T	C	T	C	32302776	antisense	CG	A-G	2	0	A_5;A_7;	Exon2:+39;Exon2:+37;	Intron;Intron;	None;None						167	220	148	158	157	185	134	13.146	13.5521	13.3213	13.0748	12.9252	13.1561	12.8589	0.406152	0.175346	-0.0712219	-0.220769	0.0101156	-0.28706	-0.335997
CAGAGCAGATGAGGTTAGGG	GAACCAGAGCAGATGAGGTTAGGGAGCGG	T	C	T	C	32302778	antisense	AG	A-G	2	0	A_4;A_7;	Exon2:+42;Exon2:+39;	Intron;Intron;	None;None						184	141	128	161	143	127	125	13.2858	12.9104	13.1119	13.1019	12.7905	12.6135	12.7586	-0.375432	-0.173928	-0.183932	-0.495344	-0.672352	-0.527194	-0.320533
CTCCCTAACCTCATCTGCTC	ACCGCTCCCTAACCTCATCTGCTCTGGTT	A	G	A	G	32302757	sense	TG	A-G	2	0	A_7;A_8;	Exon2:+30;Exon2:+31;	Intron;Intron;	None;None						35	49	32	44	47	38	41	10.8922	11.3859	11.1124	11.2308	11.1856	10.8732	11.1508	0.493743	0.220225	0.338683	0.293454	-0.018906	0.258664	-0.173146
TCCCTAACCTCATCTGCTCT	CCGCTCCCTAACCTCATCTGCTCTGGTTC	A	G	A	G	32302758	sense	GG	A-G	2	0	A_6;A_7;	Exon2:+30;Exon2:+31;	Intron;Intron;	None;None						39	37	43	39	51	32	49	11.0482	10.9808	11.5385	11.0569	11.3034	10.6255	11.4079	-0.0673802	0.490282	0.00868949	0.2552	-0.422731	0.359677	-0.0798148
ACCAGAGCAGATGAGGTTAG	GGGAACCAGAGCAGATGAGGTTAGGGAGC	T	C	T	C	32302780	antisense	GG	A-G	2	0	A_4;A_6;	Exon2:+44;Exon2:+42;	Intron;Intron;	None;None						190	205	152	220	186	206	183	13.3321	13.4503	13.3598	13.5523	13.1697	13.3112	13.3085	0.11815	0.0276848	0.220178	-0.162392	-0.0209135	-0.0236339	-0.190984
AACCAGAGCAGATGAGGTTA	GGGGAACCAGAGCAGATGAGGTTAGGGAG	T	C	T	C	32302781	antisense	GG	A-G	2	0	A_5;A_7;	Exon2:+44;Exon2:+42;	Intron;Intron;	None;None						168	192	123	178	142	195	170	13.1546	13.3557	13.0544	13.2467	12.7804	13.232	13.2022	0.201161	-0.100176	0.0920998	-0.374236	0.0774442	0.047588	-0.147429
GAACCAGAGCAGATGAGGTT	TGGGGAACCAGAGCAGATGAGGTTAGGGA	T	C	T	C	32302782	antisense	AG	A-G	2	0	A_6;A_8;	Exon2:+44;Exon2:+42;	Intron;Intron;	None;None						105	154	120	159	130	119	151	12.4766	13.0376	13.0188	13.0839	12.653	12.5196	13.0312	0.560996	0.542181	0.607244	0.176381	0.0430043	0.554598	-0.312146
AACTTGCCCTTTCTCCCTTC	AAATAACTTGCCCTTTCTCCCTTCTGCCC	A	G	A	G	32316635	sense	TG	A-G	0	0										168	165	144	157	153	149	129	13.1546	13.1371	13.2818	13.0656	12.888	12.8439	12.8041	-0.0174572	0.12721	-0.088993	-0.26661	-0.310671	-0.350527	-0.316189
GGCAGAAGGGAGAAAGGGCA	AGAGGGCAGAAGGGAGAAAGGGCAAGTTA	T	C	T	C	32316658	antisense	AG	A-G	3	0	A_4;A_6;A_7;	Exon3:-10;Exon3:-12;Exon3:-13;	Intron;Intron;Intron;	None;None;None						137	113	71	122	116	133	85	12.8603	12.5911	12.2618	12.7018	12.4886	12.6801	12.2023	-0.269277	-0.59857	-0.158579	-0.371706	-0.180284	-0.658009	-0.0611915
AGAGGGCAGAAGGGAGAAAG	CGCTAGAGGGCAGAAGGGAGAAAGGGCAA	T	C	T	C	32316662	antisense	GG	A-G	1	0	A_8;	Exon3:-10;	Intron;	None						104	88	67	113	86	96	84	12.4628	12.2304	12.1781	12.5912	12.057	12.2098	12.1853	-0.232427	-0.284679	0.128411	-0.405804	-0.252989	-0.277548	-0.182549
TAGAGGGCAGAAGGGAGAAA	GCGCTAGAGGGCAGAAGGGAGAAAGGGCA	T	C	T	C	32316663	antisense	GG	A-G	1	0	A_4;	Exon3:-5;	Intron;	None						120	114	91	126	108	115	100	12.6692	12.6038	12.6198	12.7483	12.3856	12.4703	12.4367	-0.0654542	-0.0494727	0.0790711	-0.283667	-0.198928	-0.232476	-0.226405
CTAGAGGGCAGAAGGGAGAA	GGCGCTAGAGGGCAGAAGGGAGAAAGGGC	T	C	T	C	32316664	antisense	AG	A-G	1	0	A_5;	Exon3:-5;	Intron;	None						126	139	118	136	115	124	124	12.7396	12.8898	12.9945	12.8585	12.4761	12.579	12.747	0.150176	0.254944	0.11886	-0.26346	-0.160619	0.00743489	-0.313542
CTTTCTCCCTTCTGCCCTCT	TGCCCTTTCTCCCTTCTGCCCTCTAGCGC	A	G	A	G	32316643	sense	AG	A-G	0	0										163	144	135	149	131	116	116	13.111	12.9408	13.1887	12.9902	12.664	12.4828	12.6508	-0.170247	0.0776944	-0.120852	-0.446958	-0.628219	-0.460166	-0.440646
TTCTCCCTTCTGCCCTCTAG	CCCTTTCTCCCTTCTGCCCTCTAGCGCCC	A	G	A	G	32316645	sense	CG	A-G	0	0										77	104	64	84	77	103	72	12.0292	12.4713	12.1121	12.1634	11.8976	12.3113	11.9629	0.442098	0.0828097	0.134194	-0.131679	0.282092	-0.0663257	-0.191671
GGCGCTAGAGGGCAGAAGGG	TGAGGGCGCTAGAGGGCAGAAGGGAGAAA	T	C	T	C	32316668	antisense	AG	A-G	1	0	A_7;	Exon3:-3;	Intron;	None						121	98	84	93	103	102	120	12.6812	12.3856	12.5043	12.3102	12.3172	12.2973	12.6997	-0.295567	-0.176902	-0.370946	-0.364012	-0.383931	0.0185441	0.0380055
AGGGCGCTAGAGGGCAGAAG	TGTGAGGGCGCTAGAGGGCAGAAGGGAGA	T	C	T	C	32316670	antisense	GG	A-G	0	0										108	104	84	101	146	119	104	12.5172	12.4713	12.5043	12.4293	12.8204	12.5196	12.4933	-0.0459038	-0.0129524	-0.087967	0.303178	0.00236939	-0.0239241	0.142816
GAGGGCGCTAGAGGGCAGAA	TTGTGAGGGCGCTAGAGGGCAGAAGGGAG	T	C	T	C	32316671	antisense	GG	A-G	0	0										137	175	123	172	151	152	146	12.8603	13.222	13.0544	13.1972	12.869	12.8727	12.9826	0.361672	0.194074	0.336886	0.0086593	0.0123333	0.122296	-0.249781
TGAGGGCGCTAGAGGGCAGA	TTTGTGAGGGCGCTAGAGGGCAGAAGGGA	T	C	T	C	32316672	antisense	AG	A-G	0	0										121	100	74	109	126	113	107	12.6812	12.4148	12.3215	12.5392	12.6079	12.445	12.5343	-0.266426	-0.359732	-0.141963	-0.0732841	-0.236206	-0.146853	0.103926
TTGTGAGGGCGCTAGAGGGC	GGCTTTGTGAGGGCGCTAGAGGGCAGAAG	T	C	T	C	32316675	antisense	AG	A-G	1	1	A_6;	Pro56Pro;	Silent;	None				56	Silent	162	154	128	135	142	143	110	13.1021	13.0376	13.1119	12.8478	12.7804	12.7846	12.5742	-0.0645199	0.00976439	-0.254309	-0.321774	-0.317499	-0.527898	-0.286035
GCCCTCTAGCGCCCTCACAA	TTCTGCCCTCTAGCGCCCTCACAAAGCCA	A	G	A	G	32316656	sense	AG	A-G	1	0	A_8;	Exon3:-2;	Splice-acceptor;	None						111	103	59	88	144	154	107	12.5568	12.4574	11.9947	12.2305	12.8005	12.8915	12.5343	-0.0993622	-0.562043	-0.32623	0.24376	0.334761	-0.0224255	0.514577
GCTTTGTGAGGGCGCTAGAG	ATTGGCTTTGTGAGGGCGCTAGAGGGCAG	T	C	T	C	32316678	antisense	GG	A-G	0	0										155	182	122	156	148	132	143	13.0384	13.2786	13.0426	13.0564	12.8401	12.6692	12.9527	0.24018	0.00422793	0.0179693	-0.198358	-0.369241	-0.085723	-0.305233
GGCTTTGTGAGGGCGCTAGA	CATTGGCTTTGTGAGGGCGCTAGAGGGCA	T	C	T	C	32316679	antisense	GG	A-G	0	0										114	132	116	127	112	119	115	12.5952	12.8152	12.9699	12.7597	12.438	12.5196	12.6383	0.220007	0.374653	0.164463	-0.15722	-0.0756202	0.0431128	-0.316284
TGGCTTTGTGAGGGCGCTAG	GCATTGGCTTTGTGAGGGCGCTAGAGGGC	T	C	T	C	32316680	antisense	AG	A-G	0	0										145	123	107	107	111	107	96	12.9422	12.7134	12.8534	12.5125	12.4251	12.3663	12.3779	-0.228827	-0.088815	-0.429685	-0.517126	-0.575913	-0.564339	-0.30335
ATTGGCTTTGTGAGGGCGCT	CAGCATTGGCTTTGTGAGGGCGCTAGAGG	T	C	T	C	32316682	antisense	AG	A-G	0	0										142	156	135	181	153	163	144	12.912	13.0562	13.1887	13.2708	12.888	12.9735	12.9627	0.144173	0.276651	0.358751	-0.0240683	0.0614128	0.050691	-0.230513
TAGCGCCCTCACAAAGCCAA	CCTCTAGCGCCCTCACAAAGCCAATGCTG	A	G	A	G	32316662	sense	TG	A-G	0	0										152	149	109	114	140	133	115	13.0102	12.99	12.8801	12.6039	12.7599	12.6801	12.6383	-0.0202205	-0.130111	-0.406287	-0.250324	-0.330161	-0.371866	-0.131911
CAGCATTGGCTTTGTGAGGG	TCCTCAGCATTGGCTTTGTGAGGGCGCTA	T	C	T	C	32316686	antisense	CG	A-G	1	1	A_5;	Asn60Asn;	Silent;	None				60	Silent	145	140	129	148	140	128	117	12.9422	12.9001	13.1231	12.9804	12.7599	12.6248	12.6632	-0.0420846	0.180912	0.0382331	-0.182314	-0.317424	-0.278986	-0.318595
CGCCCTCACAAAGCCAATGC	CTAGCGCCCTCACAAAGCCAATGCTGAGG	A	G	A	G	32316665	sense	TG	A-G	1	0	A_8;	His57Arg;	Missense;	None			His57Arg	57	Missense	134	112	88	124	106	117	88	12.8284	12.5782	12.5714	12.7252	12.3586	12.4952	12.2524	-0.250161	-0.257003	-0.103185	-0.469805	-0.333233	-0.576041	-0.256243
CTCAGCATTGGCTTTGTGAG	TCTCCTCAGCATTGGCTTTGTGAGGGCGC	T	C	T	C	32316688	antisense	GG	A-G	2	2	A_4;A_7;	Ala61Ala;Asn60Asn;	Silent;Silent;	None;None				60.5	Silent	126	168	115	139	122	170	139	12.7396	13.1631	12.9574	12.8899	12.5614	13.0341	12.9118	0.42352	0.217796	0.150334	-0.178227	0.294512	0.172157	-0.167736
CCCTCACAAAGCCAATGCTG	AGCGCCCTCACAAAGCCAATGCTGAGGAG	A	G	A	G	32316667	sense	AG	A-G	2	0	A_6;A_8;	His57Arg;Lys58Glu;	Missense;Missense;	None;None			His57Arg_Lys58Glu	57.5	Missense	73	108	85	99	106	103	114	11.9523	12.5258	12.5214	12.4004	12.3586	12.3113	12.6258	0.57348	0.569063	0.448128	0.406294	0.359035	0.673449	-0.0506308
CCTCAGCATTGGCTTTGTGA	ATCTCCTCAGCATTGGCTTTGTGAGGGCG	T	C	T	C	32316689	antisense	GG	A-G	2	2	A_5;A_8;	Ala61Ala;Asn60Asn;	Silent;Silent;	None;None				60.5	Silent	83	71	76	86	86	88	77	12.1375	11.9208	12.3599	12.1974	12.057	12.0843	12.0598	-0.216704	0.222458	0.0599059	-0.0804685	-0.0531563	-0.0777156	-0.0923332
CCTCACAAAGCCAATGCTGA	GCGCCCTCACAAAGCCAATGCTGAGGAGA	A	G	A	G	32316668	sense	GG	A-G	2	0	A_5;A_7_8;	His57Arg;Lys58Gly;	Missense;Missense;	None;None			His57Arg_Lys58Gly	57.5	Missense	60	76	57	75	97	84	77	11.6694	12.0189	11.945	12	12.2306	12.0172	12.0598	0.349478	0.275538	0.330531	0.561167	0.347771	0.390311	0.114568
TCCTCAGCATTGGCTTTGTG	CATCTCCTCAGCATTGGCTTTGTGAGGGC	T	C	T	C	32316690	antisense	AG	A-G	1	1	A_6;	Ala61Ala;	Silent;	None				61	Silent	49	73	59	79	81	64	49	11.3774	11.9608	11.9947	12.0749	11.9706	11.625	11.4079	0.58347	0.61736	0.697557	0.593245	0.247644	0.0305082	-0.34233
TCACAAAGCCAATGCTGAGG	GCCCTCACAAAGCCAATGCTGAGGAGATG	A	G	A	G	32316670	sense	AG	A-G	1	0	A_5_6_7;	Lys58Gly;	Missense;	None			Lys58Gly	58	Missense	58	63	35	51	64	60	29	11.6206	11.7483	11.2416	11.4438	11.6309	11.5319	10.6515	0.127796	-0.378945	-0.176802	0.0103035	-0.0886218	-0.969041	-0.20647
TCTCCTCAGCATTGGCTTTG	GTCATCTCCTCAGCATTGGCTTTGTGAGG	T	C	T	C	32316692	antisense	TG	A-G	1	1	A_8;	Ala61Ala;	Silent;	None	yes			61	Silent	104	103	75	113	120	96	105	12.4628	12.4574	12.3408	12.5912	12.5375	12.2098	12.5071	-0.00540218	-0.121983	0.128411	0.0747258	-0.252989	0.0443177	-0.0449904
CATCTCCTCAGCATTGGCTT	TGGTCATCTCCTCAGCATTGGCTTTGTGA	T	C	T	C	32316694	antisense	TG	A-G	0	0										142	98	81	106	107	104	112	12.912	12.3856	12.4518	12.499	12.3721	12.3253	12.6002	-0.526419	-0.460211	-0.413071	-0.539907	-0.586774	-0.311827	-0.0129359
CAAAGCCAATGCTGAGGAGA	CTCACAAAGCCAATGCTGAGGAGATGACC	A	G	A	G	32316673	sense	TG	A-G	2	1	A_4;A_8;	Lys58Lys;Asn60Asp;	Silent;Missense;	None;None			Asn60Asp	59	Missense	91	70	58	79	69	80	44	12.2702	11.9003	11.9701	12.0749	11.7393	11.9468	11.2527	-0.36989	-0.300131	-0.195278	-0.530852	-0.323354	-1.01754	-0.335484
TTGGTCATCTCCTCAGCATT	GTACTTGGTCATCTCCTCAGCATTGGCTT	T	C	T	C	32316699	antisense	GG	A-G	1	0	A_7;	Met64Thr;	Missense;	None			Met64Thr	64	Missense	112	121	115	107	152	189	147	12.5697	12.6897	12.9574	12.5125	12.8785	13.1869	12.9925	0.120025	0.387695	-0.0571848	0.308815	0.617244	0.422777	0.299433
CTTGGTCATCTCCTCAGCAT	GGTACTTGGTCATCTCCTCAGCATTGGCT	T	C	T	C	32316700	antisense	TG	A-G	1	0	A_8;	Met64Thr;	Missense;	None			Met64Thr	64	Missense	125	103	82	106	139	163	131	12.7281	12.4574	12.4695	12.499	12.7496	12.9735	12.8263	-0.270704	-0.258575	-0.229134	0.0214415	0.24535	0.0981443	0.374449
CAATGCTGAGGAGATGACCA	AAGCCAATGCTGAGGAGATGACCAAGTAC	A	G	A	G	32316679	sense	AG	A-G	0	0										82	90	90	78	54	77	62	12.12	12.2628	12.6038	12.0565	11.3858	11.8917	11.7472	0.142807	0.483824	-0.0634416	-0.734162	-0.22827	-0.372741	-0.632787
TGGTACTTGGTCATCTCCTC	GCTGTGGTACTTGGTCATCTCCTCAGCAT	T	C	T	C	32316705	antisense	AG	A-G	1	0	A_5;	Tyr67His;	Missense;	None			Tyr67His	67	Missense	143	130	129	126	156	139	119	12.9222	12.7932	13.1231	12.7483	12.916	12.7437	12.6877	-0.12895	0.200947	-0.173874	-0.00618051	-0.178466	-0.234501	-0.105757
AGGAGATGACCAAGTACCAC	GCTGAGGAGATGACCAAGTACCACAGCGA	A	G	A	G	32316687	sense	AG	A-G	2	0	A_4;A_6;	Glu63Gly;Met64Val;	Missense;Missense;	None;None			Glu63Gly_Met64Val	63.5	Missense	63	57	43	51	109	153	118	11.7398	11.604	11.5385	11.4438	12.3989	12.8821	12.6755	-0.135812	-0.201336	-0.296065	0.659037	1.14232	0.935681	1.12342
GAGATGACCAAGTACCACAG	TGAGGAGATGACCAAGTACCACAGCGATG	A	G	A	G	32316689	sense	CG	A-G	2	0	A_4;A_7;	Met64Val;Thr65Ala;	Missense;Missense;	None;None			Met64Val_Thr65Ala	64.5	Missense	186	169	150	148	314	363	286	13.3014	13.1717	13.3407	12.9804	13.9251	14.1285	13.9526	-0.12973	0.0392715	-0.320976	0.6237	0.827044	0.65118	0.837786
ATGACCAAGTACCACAGCGA	GGAGATGACCAAGTACCACAGCGATGACT	A	G	A	G	32316692	sense	TG	A-G	2	0	A_4;A_7_8;	Thr65Ala;Lys66Gly;	Missense;Missense;	None;None			Thr65Ala_Lys66Gly	65.5	Missense	62	60	51	71	49	57	49	11.7167	11.678	11.7846	11.9209	11.2457	11.458	11.4079	-0.038758	0.0678248	0.204188	-0.471033	-0.258783	-0.308865	-0.423978
TAGTCATCGCTGTGGTACTT	AATGTAGTCATCGCTGTGGTACTTGGTCA	T	C	T	C	32316717	antisense	GG	A-G	1	1	A_6;	Asp70Asp;	Silent;	None				70	Silent	183	198	170	185	212	207	209	13.278	13.4001	13.5212	13.3023	13.3585	13.3182	13.5001	0.122181	0.243284	0.0243728	0.0805005	0.0402227	0.222158	-0.0156522
GTAGTCATCGCTGTGGTACT	TAATGTAGTCATCGCTGTGGTACTTGGTC	T	C	T	C	32316718	antisense	TG	A-G	1	1	A_7;	Asp70Asp;	Silent;	None				70	Silent	146	141	96	117	277	233	227	12.9521	12.9104	12.6969	12.6414	13.7442	13.4889	13.6193	-0.0417318	-0.255211	-0.310722	0.792128	0.536745	0.667176	0.867905
TTTAATGTAGTCATCGCTGT	AGAATTTAATGTAGTCATCGCTGTGGTAC	T	C	T	C	32316724	antisense	GG	A-G	1	0	A_4_5;	Ile73Thr;	Missense;	None			Ile73Thr	73	Missense	111	91	84	98	98	113	98	12.5568	12.2787	12.5043	12.3858	12.2454	12.445	12.4076	-0.278034	-0.0524741	-0.170982	-0.311361	-0.111778	-0.14916	-0.0236028
ATTTAATGTAGTCATCGCTG	AAGAATTTAATGTAGTCATCGCTGTGGTA	T	C	T	C	32316725	antisense	TG	A-G	1	0	A_5_6;	Ile73Thr;	Missense;	None			Ile73Thr	73	Missense	109	71	95	94	138	124	123	12.5305	11.9208	12.6818	12.3257	12.7391	12.579	12.7354	-0.609773	0.151263	-0.204865	0.208595	0.0484435	0.204817	0.375077
GAATTTAATGTAGTCATCGC	GCAAGAATTTAATGTAGTCATCGCTGTGG	T	C	T	C	32316727	antisense	TG	A-G	1	0	A_7_8;	Ile73Thr;	Missense;	None			Ile73Thr	73	Missense	48	46	25	42	46	56	54	11.3476	11.2948	10.7564	11.1638	11.1546	11.4324	11.548	-0.0528438	-0.59121	-0.183876	-0.193033	0.0848003	0.200373	0.30669
CAAGAATTTAATGTAGTCAT	AGCGCAAGAATTTAATGTAGTCATCGCTG	T	C	T	C	32316730	antisense	CG	A-G	1	0	A_5_6;	Phe75Pro;	Missense;	None			Phe75Pro	75	Missense	56	50	41	55	86	82	67	11.5699	11.415	11.4698	11.5526	12.057	11.9825	11.8591	-0.154909	-0.100153	-0.0172959	0.487062	0.412519	0.289168	0.487035
CGATGACTACATTAAATTCT	ACAGCGATGACTACATTAAATTCTTGCGC	A	G	A	G	32316709	sense	TG	A-G	1	0	A_6;	Asp71Gly;	Missense;	None			Asp71Gly	71	Missense	45	64	59	79	68	83	65	11.2546	11.7711	11.9947	12.0749	11.7183	11.9999	11.8154	0.516505	0.740168	0.820365	0.463735	0.745388	0.560844	-0.102357
ATGACTACATTAAATTCTTG	AGCGATGACTACATTAAATTCTTGCGCTC	A	G	A	G	32316711	sense	CG	A-G	2	0	A_4;A_7;	Asp71Gly;Tyr72Cys;	Missense;Missense;	None;None			Asp71Gly_Tyr72Cys	71.5	Missense	95	64	70	87	109	103	104	12.3322	11.7711	12.2413	12.2141	12.3989	12.3113	12.4933	-0.561186	-0.0909389	-0.118195	0.0666039	-0.0209115	0.161074	0.325696
GGAGCGCAAGAATTTAATGT	GGATGGAGCGCAAGAATTTAATGTAGTCA	T	C	T	C	32316736	antisense	AG	A-G	1	0	A_8;	Leu76Ser;	Missense;	None			Leu76Ser	76	Missense	41	33	29	40	94	76	76	11.1203	10.8158	10.9704	11.0934	12.1853	11.8729	12.0409	-0.304469	-0.149885	-0.0269181	1.06499	0.752552	0.920589	1.07313
GATGGAGCGCAAGAATTTAA	GACGGATGGAGCGCAAGAATTTAATGTAG	T	C	T	C	32316739	antisense	TG	A-G	1	0	A_6;	Ser78Pro;	Missense;	None			Ser78Pro	78	Missense	58	72	54	60	113	178	119	11.6206	11.9409	11.867	11.6781	12.4508	13.1005	12.6877	0.320389	0.24645	0.0575853	0.830285	1.4799	1.06712	0.917625
TTAAATTCTTGCGCTCCATC	TACATTAAATTCTTGCGCTCCATCCGTCC	A	G	A	G	32316720	sense	CG	A-G	1	0	A_4_5;	Lys74Arg;	Missense;	None			Lys74Arg	74	Missense	50	78	50	48	70	68	44	11.4065	12.0564	11.756	11.3563	11.7601	11.7124	11.2527	0.649889	0.349501	-0.0501813	0.353599	0.305945	-0.153845	-0.147837
TTCTTGCGCTCCATCCGTCC	TAAATTCTTGCGCTCCATCCGTCCAGATA	A	G	A	G	32316725	sense	AG	A-G	0	0										216	259	180	253	216	252	179	13.5171	13.7876	13.6037	13.7539	13.3854	13.6019	13.2766	0.270436	0.0865739	0.236781	-0.1317	0.0848249	-0.24053	-0.293732
ATCTGGACGGATGGAGCGCA	TGTTATCTGGACGGATGGAGCGCAAGAAT	T	C	T	C	32316748	antisense	AG	A-G	1	1	A_7;	Arg80Arg;	Silent;	None				80	Silent	111	127	88	132	124	140	112	12.5568	12.7595	12.5714	12.8154	12.5848	12.754	12.6002	0.202773	0.0146288	0.258633	0.0280636	0.197276	0.0434515	-0.0690812
TGTTATCTGGACGGATGGAG	GACATGTTATCTGGACGGATGGAGCGCAA	T	C	T	C	32316752	antisense	CG	A-G	1	1	A_5;	Asp82Asp;	Silent;	None				82	Silent	78	96	74	108	98	80	83	12.0479	12.3559	12.3215	12.5259	12.2454	11.9468	12.168	0.308031	0.273608	0.478083	0.197552	-0.10101	0.12013	-0.281017
CATGTTATCTGGACGGATGG	CCGACATGTTATCTGGACGGATGGAGCGC	T	C	T	C	32316754	antisense	AG	A-G	1	1	A_7;	Asp82Asp;	Silent;	None				82	Silent	111	102	60	100	88	103	81	12.5568	12.4433	12.019	12.4149	12.0902	12.3113	12.1328	-0.113435	-0.537802	-0.141841	-0.466605	-0.245431	-0.423964	-0.114308
CTCCATCCGTCCAGATAACA	TGCGCTCCATCCGTCCAGATAACATGTCG	A	G	A	G	32316733	sense	TG	A-G	1	0	A_5;	Ile79Val;	Missense;	None			Ile79Val	79	Missense	151	115	130	113	125	128	98	13.0007	12.6164	13.1343	12.5912	12.5964	12.6248	12.4076	-0.384325	0.133563	-0.409474	-0.404276	-0.375913	-0.593086	-0.237679
GACATGTTATCTGGACGGAT	CTCCGACATGTTATCTGGACGGATGGAGC	T	C	T	C	32316756	antisense	GG	A-G	1	0	A_4;	Met84Thr;	Missense;	None			Met84Thr	84	Missense	83	95	72	92	116	121	79	12.1375	12.3408	12.2819	12.2947	12.4886	12.5437	12.0967	0.20331	0.144471	0.157183	0.35116	0.406185	-0.0407299	0.0705504
CGACATGTTATCTGGACGGA	ACTCCGACATGTTATCTGGACGGATGGAG	T	C	T	C	32316757	antisense	TG	A-G	1	0	A_5;	Met84Thr;	Missense;	None			Met84Thr	84	Missense	113	106	96	98	136	97	87	12.5825	12.4988	12.6969	12.3858	12.7181	12.2248	12.2359	-0.0837084	0.114381	-0.196741	0.135551	-0.35776	-0.346652	-0.134264
CATCCGTCCAGATAACATGT	GCTCCATCCGTCCAGATAACATGTCGGAG	A	G	A	G	32316736	sense	CG	A-G	0	0										124	120	94	102	122	115	119	12.7165	12.6778	12.6665	12.4435	12.5614	12.4703	12.6877	-0.0387638	-0.0499844	-0.273033	-0.155147	-0.246227	-0.0288546	-0.0228158
ATCCGTCCAGATAACATGTC	CTCCATCCGTCCAGATAACATGTCGGAGT	A	G	A	G	32316737	sense	GG	A-G	0	0										149	212	130	135	136	153	141	12.9815	13.4987	13.1343	12.8478	12.7181	12.8821	12.9324	0.517234	0.152797	-0.133642	-0.263382	-0.0993284	-0.0490914	-0.316064
CTCCGACATGTTATCTGGAC	TGTACTCCGACATGTTATCTGGACGGATG	T	C	T	C	32316760	antisense	GG	A-G	2	0	A_6;A_8;	Ser85Pro;Met84Thr;	Missense;Missense;	None;None			Met84Thr_Ser85Pro	84.5	Missense	72	106	61	70	71	74	72	11.9324	12.4988	12.0428	11.9005	11.7806	11.8344	11.9629	0.566412	0.110401	-0.0319401	-0.151849	-0.0980061	0.0305119	-0.288072
CCGTCCAGATAACATGTCGG	CCATCCGTCCAGATAACATGTCGGAGTAC	A	G	A	G	32316739	sense	AG	A-G	1	1	A_7;	Pro81Pro;	Silent;	None				81	Silent	83	79	73	74	76	105	75	12.1375	12.0748	12.3018	11.9806	11.8787	12.3391	12.0218	-0.0627084	0.164366	-0.156856	-0.258761	0.201604	-0.115674	-0.0392113
ACTCCGACATGTTATCTGGA	CTGTACTCCGACATGTTATCTGGACGGAT	T	C	T	C	32316761	antisense	CG	A-G	1	0	A_7;	Ser85Pro;	Missense;	None			Ser85Pro	85	Missense	113	105	84	96	92	94	100	12.5825	12.4851	12.5043	12.356	12.1543	12.1795	12.4367	-0.097381	-0.0782329	-0.226483	-0.428248	-0.403075	-0.145778	-0.191668
TGTACTCCGACATGTTATCT	TTGCTGTACTCCGACATGTTATCTGGACG	T	C	T	C	32316764	antisense	GG	A-G	1	0	A_4;	Tyr87His;	Missense;	None			Tyr87His	87	Missense	158	141	138	177	147	170	143	13.0661	12.9104	13.2204	13.2386	12.8303	13.0341	12.9527	-0.155674	0.154342	0.172499	-0.235791	-0.0319465	-0.113376	-0.184094
CTGTACTCCGACATGTTATC	CTTGCTGTACTCCGACATGTTATCTGGAC	T	C	T	C	32316765	antisense	TG	A-G	1	0	A_5;	Tyr87His;	Missense;	None			Tyr87His	87	Missense	60	71	60	58	63	79	78	11.6694	11.9208	12.019	11.6292	11.6081	11.9287	12.0784	0.251322	0.34952	-0.0402035	-0.0613036	0.259257	0.408922	0.0154122
CAGATAACATGTCGGAGTAC	CGTCCAGATAACATGTCGGAGTACAGCAA	A	G	A	G	32316744	sense	AG	A-G	2	0	A_4;A_6_7;	Asp82Gly;Asn83Gly;	Missense;Missense;	None;None			Asp82Gly_Asn83Gly	82.5	Missense	71	65	54	82	72	92	75	11.9122	11.7934	11.867	12.1287	11.8007	12.1484	12.0218	-0.118811	-0.0452322	0.216446	-0.111504	0.236198	0.109564	0.0606181
TAACATGTCGGAGTACAGCA	CAGATAACATGTCGGAGTACAGCAAGCAG	A	G	A	G	32316748	sense	AG	A-G	1	0	A_5;	Met84Val;	Missense;	None			Met84Val	84	Missense	88	75	87	115	85	87	94	12.2218	11.9998	12.5549	12.6165	12.0401	12.0678	12.3475	-0.222027	0.333065	0.39468	-0.181712	-0.154015	0.125652	-0.238598
CTGCTTGCTGTACTCCGACA	GCATCTGCTTGCTGTACTCCGACATGTTA	T	C	T	C	32316772	antisense	TG	A-G	0	0										129	127	132	128	159	151	129	12.7735	12.7595	13.1563	12.771	12.9435	12.8632	12.8041	-0.0140045	0.382734	-0.00253331	0.169921	0.0896046	0.0305153	-0.0253853
CATGTCGGAGTACAGCAAGC	ATAACATGTCGGAGTACAGCAAGCAGATG	A	G	A	G	32316751	sense	AG	A-G	0	0										109	103	85	106	86	106	91	12.5305	12.4574	12.5214	12.499	12.057	12.3527	12.3007	-0.0731351	-0.00917633	-0.0315649	-0.473537	-0.177792	-0.229828	-0.25576
GTCGGAGTACAGCAAGCAGA	ACATGTCGGAGTACAGCAAGCAGATGCAG	A	G	A	G	32316754	sense	TG	A-G	1	0	A_6;	Glu86Gly;	Missense;	None			Glu86Gly	86	Missense	116	123	88	94	119	103	106	12.6203	12.7134	12.5714	12.3257	12.5255	12.3113	12.5208	0.0930553	-0.048926	-0.294647	-0.0948599	-0.308986	-0.0995246	-0.0842844
TGCATCTGCTTGCTGTACTC	TCTCTGCATCTGCTTGCTGTACTCCGACA	T	C	T	C	32316777	antisense	CG	A-G	1	0	A_4;	Met91Thr;	Missense;	None			Met91Thr	91	Missense	165	174	129	166	191	181	152	13.1286	13.2137	13.1231	13.146	13.208	13.1246	13.0407	0.0851481	-0.00547884	0.0174089	0.0793858	-0.00403634	-0.087865	-0.0365312
GGAGTACAGCAAGCAGATGC	TGTCGGAGTACAGCAAGCAGATGCAGAGA	A	G	A	G	32316757	sense	AG	A-G	2	0	A_6;A_8;	Tyr87Cys;Ser88Gly;	Missense;Missense;	None;None			Tyr87Cys_Ser88Gly	87.5	Missense	111	132	80	115	121	159	143	12.5568	12.8152	12.4339	12.6165	12.5495	12.9376	12.9527	0.258475	-0.122851	0.0597581	-0.00726362	0.380851	0.395918	0.191374
AGTACAGCAAGCAGATGCAG	TCGGAGTACAGCAAGCAGATGCAGAGATG	A	G	A	G	32316759	sense	AG	A-G	2	0	A_4;A_6;	Tyr87Cys;Ser88Gly;	Missense;Missense;	None;None			Tyr87Cys_Ser88Gly	87.5	Missense	142	135	100	146	166	162	128	12.912	12.8477	12.7558	12.9608	13.0056	12.9646	12.7928	-0.0643869	-0.156254	0.0487648	0.0935684	0.0525357	-0.119211	0.0662563
ACAGCAAGCAGATGCAGAGA	GAGTACAGCAAGCAGATGCAGAGATGTAA	A	G	A	G	32316762	sense	TG	A-G	1	0	A_6_7;	Lys89Gly;	Missense;	None			Lys89Gly	89	Missense	79	79	69	99	88	76	64	12.0662	12.0748	12.2206	12.4004	12.0902	11.8729	11.793	0.00853407	0.154325	0.3342	0.0239331	-0.193365	-0.273191	-0.313227
ACATCTCTGCATCTGCTTGC	ACTTACATCTCTGCATCTGCTTGCTGTAC	T	C	T	C	32316784	antisense	TG	A-G	0	0										73	96	51	71	74	106	84	11.9523	12.3559	11.7846	11.9209	11.8402	12.3527	12.1853	0.403585	-0.167739	-0.0313758	-0.112054	0.400447	0.232958	0.105627
CTTACATCTCTGCATCTGCT	TGGACTTACATCTCTGCATCTGCTTGCTG	T	C	T	C	32316787	antisense	TG	A-G	2	0	A_4;A_6;	Exon3:+2;Phe94Leu;	Splice-donor;Missense;	None;None			Phe94Leu	94	Missense	61	60	41	54	115	126	92	11.6933	11.678	11.4698	11.5262	12.4761	12.6021	12.3165	-0.015306	-0.223497	-0.167103	0.782858	0.908778	0.623191	0.906911
CAAGCAGATGCAGAGATGTA	ACAGCAAGCAGATGCAGAGATGTAAGTCC	A	G	A	G	32316766	sense	AG	A-G	2	0	A_6;A_8;	Gln90Arg;Met91Val;	Missense;Missense;	None;None			Gln90Arg_Met91Val	90.5	Missense	153	157	109	137	159	165	157	13.0197	13.0654	12.8801	12.869	12.9435	12.9911	13.0874	0.0457635	-0.13957	-0.150643	-0.0762077	-0.0286226	0.0677445	0.0691214
TGGACTTACATCTCTGCATC	AGAATGGACTTACATCTCTGCATCTGCTT	T	C	T	C	32316791	antisense	TG	A-G	2	0	A_4;A_8;	Exon3:+6;Exon3:+2;	Intron;Splice-donor;	None;None						103	107	73	113	133	157	132	12.4489	12.5124	12.3018	12.5912	12.6859	12.9194	12.8372	0.0634914	-0.147033	0.142348	0.237031	0.470488	0.388352	0.345688
GCAGAGATGTAAGTCCATTC	AGATGCAGAGATGTAAGTCCATTCTGTTC	A	G	A	G	32316775	sense	TG	A-G	1	0	A_5_7;	Arg93Gly;	Missense;	None			Arg93Gly	93	Missense	119	129	94	144	198	194	148	12.6572	12.7821	12.6665	12.9409	13.2599	13.2246	13.0023	0.124927	0.00938514	0.283761	0.60275	0.567462	0.345108	0.365749
ACAGAATGGACTTACATCTC	GGGAACAGAATGGACTTACATCTCTGCAT	T	C	T	C	32316797	antisense	TG	A-G	2	0	A_5;A_6;	Exon3:+11;Exon3:+10;	Intron;Intron;	None;None						147	147	102	132	139	122	126	12.962	12.9705	12.7844	12.8154	12.7496	12.5555	12.7701	0.00853499	-0.177608	-0.146565	-0.212415	-0.406437	-0.191847	-0.16502
AGAGTGTGAGGGAACAGAAT	CTTCAGAGTGTGAGGGAACAGAATGGACT	T	C	T	C	32316810	antisense	GG	A-G	0	0										86	74	63	96	93	94	83	12.1887	11.9805	12.0893	12.356	12.1699	12.1795	12.168	-0.208227	-0.0993473	0.167357	-0.0188141	-0.00923438	-0.0207013	0.0304891
CAGAGTGTGAGGGAACAGAA	GCTTCAGAGTGTGAGGGAACAGAATGGAC	T	C	T	C	32316811	antisense	TG	A-G	1	0	A_4;	Exon3:+26;	Intron;	None						88	83	68	72	95	82	83	12.2218	12.146	12.1995	11.9411	12.2006	11.9825	12.168	-0.0758398	-0.0223486	-0.280748	-0.0212837	-0.239386	-0.0538611	0.0214687
CATTCTGTTCCCTCACACTC	AGTCCATTCTGTTCCCTCACACTCTGAAG	A	G	A	G	32316790	sense	TG	A-G	0	0										115	115	100	122	105	109	93	12.6078	12.6164	12.7558	12.7018	12.3449	12.393	12.3321	0.00853469	0.147959	0.0939263	-0.262911	-0.214829	-0.275763	-0.334641
TCTGTTCCCTCACACTCTGA	CCATTCTGTTCCCTCACACTCTGAAGCCG	A	G	A	G	32316793	sense	AG	A-G	0	0										78	81	55	72	64	86	66	12.0479	12.1108	11.8935	11.9411	11.6309	12.0512	11.8374	0.0629693	-0.154389	-0.106757	-0.417	0.00330129	-0.210435	-0.141986
GCTTCAGAGTGTGAGGGAAC	GGCGGCTTCAGAGTGTGAGGGAACAGAAT	T	C	T	C	32316815	antisense	AG	A-G	2	0	A_6;A_8;	Exon3:+28;Exon3:+26;	Intron;Intron;	None;None						88	100	73	97	87	89	87	12.2218	12.4148	12.3018	12.371	12.0737	12.1006	12.2359	0.192923	0.0799922	0.149145	-0.148168	-0.121232	0.0140285	-0.22581
GTTCCCTCACACTCTGAAGC	TTCTGTTCCCTCACACTCTGAAGCCGCCA	A	G	A	G	32316796	sense	CG	A-G	0	0										86	83	68	74	69	80	74	12.1887	12.146	12.1995	11.9806	11.7393	11.9468	12.0024	-0.04268	0.0108113	-0.20807	-0.44934	-0.241841	-0.186249	-0.212497
TGGCGGCTTCAGAGTGTGAG	CAACTGGCGGCTTCAGAGTGTGAGGGAAC	T	C	T	C	32316820	antisense	GG	A-G	0	0										131	126	121	159	119	132	121	12.7957	12.7481	13.0308	13.0839	12.5255	12.6692	12.7117	-0.0476002	0.235025	0.288117	-0.270276	-0.126571	-0.084028	-0.318805
CTGGCGGCTTCAGAGTGTGA	GCAACTGGCGGCTTCAGAGTGTGAGGGAA	T	C	T	C	32316821	antisense	GG	A-G	0	0										153	134	94	133	120	147	131	13.0197	12.8369	12.6665	12.8263	12.5375	12.8244	12.8263	-0.182739	-0.353135	-0.193387	-0.48214	-0.195251	-0.19342	-0.0471834
CCTCACACTCTGAAGCCGCC	GTTCCCTCACACTCTGAAGCCGCCAGTTG	A	G	A	G	32316800	sense	AG	A-G	2	0	A_5;A_7;	Exon3:+22;Exon3:+24;	Intron;Intron;	None;None						78	79	83	84	72	81	80	12.0479	12.0748	12.487	12.1634	11.8007	11.9648	12.1149	0.0269083	0.439163	0.115583	-0.247126	-0.0830925	0.06703	-0.281614
ACTGGCGGCTTCAGAGTGTG	TGCAACTGGCGGCTTCAGAGTGTGAGGGA	T	C	T	C	32316822	antisense	AG	A-G	0	0										206	190	166	216	259	207	212	13.4487	13.3406	13.4869	13.5258	13.6473	13.3182	13.5207	-0.108099	0.038151	0.0770738	0.198579	-0.130562	0.0719332	0.0442748
CAACTGGCGGCTTCAGAGTG	GATGCAACTGGCGGCTTCAGAGTGTGAGG	T	C	T	C	32316824	antisense	TG	A-G	0	0										187	214	183	202	218	218	209	13.3091	13.5122	13.6275	13.4291	13.3987	13.3929	13.5001	0.20309	0.318393	0.119999	0.0895691	0.0837214	0.190967	-0.0924083
CACACTCTGAAGCCGCCAGT	CCCTCACACTCTGAAGCCGCCAGTTGCAT	A	G	A	G	32316803	sense	TG	A-G	1	0	A_4;	Exon3:+24;	Intron;	None						64	72	58	55	64	61	63	11.7625	11.9409	11.9701	11.5526	11.6309	11.5558	11.7703	0.178413	0.207541	-0.209882	-0.131673	-0.206759	0.00779727	-0.168902
TGCAACTGGCGGCTTCAGAG	GAGATGCAACTGGCGGCTTCAGAGTGTGA	T	C	T	C	32316826	antisense	TG	A-G	2	0	A_4;A_5;	Exon3:+41;Exon3:+40;	Intron;Intron;	None;None						143	134	118	139	110	132	100	12.9222	12.8369	12.9945	12.8899	12.412	12.6692	12.4367	-0.0852348	0.0723781	-0.0322325	-0.510145	-0.253002	-0.485421	-0.40116
GATGCAACTGGCGGCTTCAG	GGGAGATGCAACTGGCGGCTTCAGAGTGT	T	C	T	C	32316828	antisense	AG	A-G	2	0	A_6;A_7;	Exon3:+41;Exon3:+40;	Intron;Intron;	None;None						186	197	185	217	208	203	195	13.3014	13.3928	13.6432	13.5325	13.331	13.29	13.4001	0.0914203	0.341808	0.231065	0.0295658	-0.0113822	0.0986816	-0.182476
GAGATGCAACTGGCGGCTTC	AAGGGAGATGCAACTGGCGGCTTCAGAGT	T	C	T	C	32316830	antisense	AG	A-G	2	0	A_4;A_8;	Exon3:+45;Exon3:+41;	Intron;Intron;	None;None						171	149	140	147	156	121	133	13.1801	12.99	13.2412	12.9707	12.916	12.5437	12.8481	-0.190126	0.0610396	-0.209462	-0.264131	-0.636464	-0.33201	-0.298019
AAAGAAATAAGCAAAAGGTT	CTTGAAAGAAATAAGCAAAAGGTTAGTTT	T	C	T	C	32324474	antisense	AG	A-G	3	0	A_5;A_6;A_7;	Exon4:-9;Exon4:-10;Exon4:-11;	Intron;Intron;Intron;	None;None;None						53	72	55	82	69	82	62	11.4905	11.9409	11.8935	12.1287	11.7393	11.9825	11.7472	0.450406	0.402933	0.638146	0.248812	0.491926	0.256714	-0.164677
CTTGAAAGAAATAAGCAAAA	TTGACTTGAAAGAAATAAGCAAAAGGTTA	T	C	T	C	32324478	antisense	GG	A-G	3	0	A_5;A_6;A_7;	Exon4:-5;Exon4:-6;Exon4:-7;	Intron;Intron;Intron;	None;None;None						22	31	21	35	48	31	18	10.2228	10.7257	10.505	10.9008	11.216	10.5797	9.964	0.502945	0.282287	0.678092	0.993217	0.356939	-0.25875	-0.123972
ACTTGAAAGAAATAAGCAAA	GTTGACTTGAAAGAAATAAGCAAAAGGTT	T	C	T	C	32324479	antisense	AG	A-G	3	0	A_6;A_7;A_8;	Exon4:-5;Exon4:-6;Exon4:-7;	Intron;Intron;Intron;	None;None;None						54	59	50	47	39	63	48	11.5175	11.6537	11.756	11.326	10.9165	11.6023	11.3781	0.136247	0.238509	-0.191535	-0.600943	0.0848039	-0.139355	-0.279572
GCTTATTTCTTTCAAGTCAA	TTTTGCTTATTTCTTTCAAGTCAACGTTG	A	G	A	G	32324463	sense	CG	A-G	1	0	A_5;	Exon4:-12;	Intron;	None						109	113	91	115	113	99	98	12.5305	12.5911	12.6198	12.6165	12.4508	12.2542	12.4076	0.0605207	0.0892112	0.0859852	-0.0797037	-0.276337	-0.122933	-0.23823
ACGTTGACTTGAAAGAAATA	ACCAACGTTGACTTGAAAGAAATAAGCAA	T	C	T	C	32324485	antisense	AG	A-G	1	0	A_7;	Phe94Ser;	Missense;	None			Phe94Ser	94	Missense	56	43	38	74	55	56	62	11.5699	11.1975	11.3602	11.9806	11.4123	11.4324	11.7472	-0.372414	-0.209738	0.410674	-0.157653	-0.137513	0.177306	0.0178727
TATTTCTTTCAAGTCAACGT	TGCTTATTTCTTTCAAGTCAACGTTGGTG	A	G	A	G	32324466	sense	TG	A-G	0	0										63	41	34	54	50	47	35	11.7398	11.1288	11.1998	11.5262	11.2748	11.1798	10.9227	-0.610969	-0.54001	-0.213631	-0.464975	-0.560051	-0.817156	-0.159191
ATTTCTTTCAAGTCAACGTT	GCTTATTTCTTTCAAGTCAACGTTGGTGA	A	G	A	G	32324467	sense	GG	A-G	0	0										149	134	123	148	156	129	119	12.9815	12.8369	13.0544	12.9804	12.916	12.636	12.6877	-0.144524	0.0729527	-0.00102144	-0.0654702	-0.345453	-0.293791	-0.210707
TTCTTTCAAGTCAACGTTGG	TTATTTCTTTCAAGTCAACGTTGGTGAGG	A	G	A	G	32324469	sense	TG	A-G	1	0	A_8;	Exon4:-3;	Intron;	None						132	115	99	109	103	102	100	12.8067	12.6164	12.7413	12.5392	12.3172	12.2973	12.4367	-0.19034	-0.0654127	-0.267475	-0.489524	-0.509444	-0.369959	-0.2819
CTCACCAACGTTGACTTGAA	AGTCCTCACCAACGTTGACTTGAAAGAAA	T	C	T	C	32324492	antisense	AG	A-G	2	1	A_4;A_7_8;	Gly97Gly;Val96Ala;	Silent;Missense;	None;None			Val96Ala	96.5	Missense	79	104	87	94	97	101	89	12.0662	12.4713	12.5549	12.3257	12.2306	12.2831	12.2687	0.405113	0.488682	0.259446	0.164384	0.216823	0.202428	-0.189868
CTTTCAAGTCAACGTTGGTG	ATTTCTTTCAAGTCAACGTTGGTGAGGAC	A	G	A	G	32324471	sense	AG	A-G	2	0	A_6;A_7;	Exon4:-3;Exon4:-2;	Intron;Splice-acceptor;	None;None						186	146	117	154	178	186	153	13.3014	12.9607	12.9823	13.0378	13.1063	13.1639	13.0502	-0.34076	-0.319143	-0.26365	-0.195117	-0.137546	-0.251224	0.113222
TTTCAAGTCAACGTTGGTGA	TTTCTTTCAAGTCAACGTTGGTGAGGACT	A	G	A	G	32324472	sense	GG	A-G	2	0	A_5;A_6;	Exon4:-3;Exon4:-2;	Intron;Splice-acceptor;	None;None						87	90	68	87	69	80	75	12.2054	12.2628	12.1995	12.2141	11.7393	11.9468	12.0218	0.0574337	-0.00586391	0.00869175	-0.466015	-0.258516	-0.183564	-0.322785
AGTCCTCACCAACGTTGACT	GGACAGTCCTCACCAACGTTGACTTGAAA	T	C	T	C	32324496	antisense	TG	A-G	1	1	A_8;	Gly97Gly;	Silent;	None				97	Silent	168	190	159	177	205	185	189	13.1546	13.3406	13.4247	13.2386	13.31	13.1561	13.355	0.186055	0.270154	0.0839728	0.155434	0.00150341	0.200424	-0.06094
AAGTCAACGTTGGTGAGGAC	TTTCAAGTCAACGTTGGTGAGGACTGTCC	A	G	A	G	32324476	sense	TG	A-G	1	0	A_6_7;	Asn95Gly;	Missense;	None			Asn95Gly	95	Missense	132	113	94	124	117	124	117	12.8067	12.5911	12.6665	12.7252	12.501	12.579	12.6632	-0.215647	-0.140169	-0.0814925	-0.305694	-0.227724	-0.143489	-0.0798661
TGGACAGTCCTCACCAACGT	ATACTGGACAGTCCTCACCAACGTTGACT	T	C	T	C	32324501	antisense	TG	A-G	1	0	A_4_6;	Cys100Arg;	Missense;	None			Cys100Arg	100	Missense	106	127	98	136	421	476	365	12.4903	12.7595	12.7267	12.8585	14.3481	14.5194	14.3045	0.269258	0.236367	0.368179	1.85786	2.02915	1.81417	1.60913
AACGTTGGTGAGGACTGTCC	AGTCAACGTTGGTGAGGACTGTCCAGTAT	A	G	A	G	32324481	sense	AG	A-G	0	0										214	222	149	217	219	225	170	13.5037	13.5652	13.331	13.5325	13.4053	13.4385	13.2022	0.0614798	-0.172667	0.0287754	-0.0983834	-0.0652405	-0.301528	-0.12758
TACTGGACAGTCCTCACCAA	CGAATACTGGACAGTCCTCACCAACGTTG	T	C	T	C	32324504	antisense	CG	A-G	1	1	A_7;	Cys100Cys;	Silent;	None				100	Silent	260	291	213	273	418	408	325	13.7846	13.9556	13.8465	13.8637	14.3378	14.297	14.137	0.171032	0.061953	0.0790775	0.553247	0.512466	0.352426	0.368692
GGTGAGGACTGTCCAGTATT	CGTTGGTGAGGACTGTCCAGTATTCGATG	A	G	A	G	32324487	sense	CG	A-G	2	0	A_5;A_8;	Glu98Gly;Asp99Gly;	Missense;Missense;	None;None			Glu98Gly_Asp99Gly	98.5	Missense	174	207	161	199	486	534	434	13.2052	13.4643	13.4428	13.4076	14.5553	14.6853	14.5542	0.259054	0.237566	0.202355	1.35006	1.48009	1.34903	1.16007
GAGGACTGTCCAGTATTCGA	TGGTGAGGACTGTCCAGTATTCGATGGCC	A	G	A	G	32324490	sense	TG	A-G	1	0	A_5;	Asp99Gly;	Missense;	None			Asp99Gly	99	Missense	166	150	111	153	450	483	366	13.1373	12.9996	12.9063	13.0284	14.4442	14.5405	14.3084	-0.137669	-0.23098	-0.108945	1.30693	1.40318	1.17109	1.45293
AGGACTGTCCAGTATTCGAT	GGTGAGGACTGTCCAGTATTCGATGGCCT	A	G	A	G	32324491	sense	GG	A-G	1	0	A_4;	Asp99Gly;	Missense;	None			Asp99Gly	99	Missense	115	124	85	96	183	181	157	12.6078	12.7251	12.5214	12.356	13.1463	13.1246	13.0874	0.117224	-0.0864693	-0.25179	0.538426	0.516726	0.479585	0.585257
CAGGCCATCGAATACTGGAC	CAAACAGGCCATCGAATACTGGACAGTCC	T	C	T	C	32324516	antisense	AG	A-G	1	1	A_7;	Asp104Asp;	Silent;	None				104	Silent	145	99	87	110	169	159	144	12.9422	12.4003	12.5549	12.5524	13.0315	12.9376	12.9627	-0.541933	-0.387294	-0.389799	0.0892472	-0.00458602	0.0205329	0.47474
CTGTCCAGTATTCGATGGCC	AGGACTGTCCAGTATTCGATGGCCTGTTT	A	G	A	G	32324495	sense	TG	A-G	1	1	A_7;	Pro101Pro;	Silent;	None				101	Silent	77	97	88	116	100	97	90	12.0292	12.3708	12.5714	12.629	12.2745	12.2248	12.2848	0.34159	0.542152	0.599771	0.245303	0.195522	0.25553	-0.262386
CAAACAGGCCATCGAATACT	AACTCAAACAGGCCATCGAATACTGGACA	T	C	T	C	32324520	antisense	GG	A-G	2	0	A_4;A_6;	Phe107Leu;Leu106Pro;	Missense;Missense;	None;None			Leu106Pro_Phe107Leu	106.5	Missense	80	75	57	57	115	102	82	12.0844	11.9998	11.945	11.6042	12.4761	12.2973	12.1505	-0.0845533	-0.139389	-0.480213	0.391771	0.212891	0.0661286	0.458315
CCAGTATTCGATGGCCTGTT	CTGTCCAGTATTCGATGGCCTGTTTGAGT	A	G	A	G	32324499	sense	TG	A-G	1	1	A_6;	Val102Val;	Silent;	None				102	Silent	127	138	121	129	131	138	122	12.751	12.8794	13.0308	12.7822	12.664	12.7333	12.7236	0.128358	0.279757	0.0312317	-0.0869609	-0.0177181	-0.0274237	-0.190483
TCAAACAGGCCATCGAATAC	GAACTCAAACAGGCCATCGAATACTGGAC	T	C	T	C	32324521	antisense	TG	A-G	2	0	A_4_5;A_7;	Phe107Pro;Leu106Pro;	Missense;Missense;	None;None			Leu106Pro_Phe107Pro	106.5	Missense	62	61	49	57	100	98	101	11.7167	11.7018	11.7269	11.6042	12.2745	12.2396	12.4511	-0.0149185	0.010126	-0.112578	0.55781	0.522823	0.734364	0.644122
AGTATTCGATGGCCTGTTTG	GTCCAGTATTCGATGGCCTGTTTGAGTTC	A	G	A	G	32324501	sense	AG	A-G	1	1	A_4;	Val102Val;	Silent;	None				102	Silent	169	143	150	153	131	159	133	13.1631	12.9307	13.3407	13.0284	12.664	12.9376	12.8481	-0.232445	0.177537	-0.134783	-0.499104	-0.22553	-0.315039	-0.283327
TCGATGGCCTGTTTGAGTTC	GTATTCGATGGCCTGTTTGAGTTCTGTCA	A	G	A	G	32324506	sense	TG	A-G	1	0	A_4;	Asp104Gly;	Missense;	None			Asp104Gly	104	Missense	81	74	52	66	75	71	58	12.1023	11.9805	11.8126	11.8156	11.8596	11.7747	11.6511	-0.121832	-0.289722	-0.28669	-0.242683	-0.32758	-0.451229	-0.107749
ACAGAACTCAAACAGGCCAT	ACTGACAGAACTCAAACAGGCCATCGAAT	T	C	T	C	32324528	antisense	CG	A-G	1	0	A_5_6;	Phe109Pro;	Missense;	None			Phe109Pro	109	Missense	61	41	37	60	103	93	96	11.6933	11.1288	11.3217	11.6781	12.3172	12.164	12.3779	-0.564441	-0.37154	-0.0151486	0.623898	0.47074	0.68458	0.910116
TGGCCTGTTTGAGTTCTGTC	TCGATGGCCTGTTTGAGTTCTGTCAGTTG	A	G	A	G	32324510	sense	AG	A-G	0	0										164	161	113	169	170	162	132	13.1198	13.1017	12.9321	13.1718	13.04	12.9646	12.8372	-0.018097	-0.187735	0.0520153	-0.079864	-0.155244	-0.282603	-0.121298
CAACTGACAGAACTCAAACA	TAGACAACTGACAGAACTCAAACAGGCCA	T	C	T	C	32324534	antisense	GG	A-G	1	1	A_7;	Cys110Cys;	Silent;	None				110	Silent	46	41	27	36	53	61	47	11.2863	11.1288	10.8674	10.9415	11.3589	11.5558	11.3478	-0.157407	-0.418864	-0.344787	0.0726179	0.269516	0.0615224	0.441572
CCTGTTTGAGTTCTGTCAGT	ATGGCCTGTTTGAGTTCTGTCAGTTGTCT	A	G	A	G	32324513	sense	TG	A-G	0	0										113	117	118	117	132	110	107	12.5825	12.6412	12.9945	12.6414	12.675	12.4062	12.5343	0.0587124	0.412021	0.0588699	0.0924884	-0.176349	-0.0481844	-0.22055
ACAACTGACAGAACTCAAAC	GTAGACAACTGACAGAACTCAAACAGGCC	T	C	T	C	32324535	antisense	AG	A-G	2	2	A_4;A_8;	Leu112Leu;Cys110Cys;	Silent;Silent;	None;None				111	Silent	34	25	38	26	57	74	43	10.8504	10.4156	11.3602	10.4723	11.4638	11.8344	11.2195	-0.434796	0.509847	-0.378095	0.613444	0.984044	0.369145	0.756559
GAGTTCTGTCAGTTGTCTAC	GTTTGAGTTCTGTCAGTTGTCTACTGGTG	A	G	A	G	32324520	sense	TG	A-G	0	0										200	206	164	195	192	190	182	13.4061	13.4573	13.4694	13.3783	13.2155	13.1946	13.3006	0.0511758	0.0633056	-0.0278297	-0.190587	-0.21154	-0.105532	-0.198104
AGTTCTGTCAGTTGTCTACT	TTTGAGTTCTGTCAGTTGTCTACTGGTGG	A	G	A	G	32324521	sense	GG	A-G	0	0										196	178	151	195	193	217	193	13.377	13.2465	13.3503	13.3783	13.223	13.3862	13.3852	-0.130428	-0.0266871	0.00131393	-0.15395	0.00928005	0.00826601	0.00646566
TTCTGTCAGTTGTCTACTGG	TGAGTTCTGTCAGTTGTCTACTGGTGGTT	A	G	A	G	32324523	sense	TG	A-G	1	0	A_8;	Gln111Arg;	Missense;	None			Gln111Arg	111	Missense	173	213	148	186	188	204	144	13.1969	13.5055	13.3213	13.3101	13.1851	13.2971	12.9627	0.308588	0.124428	0.113213	-0.0117503	0.100226	-0.234157	-0.230636
TCTGTCAGTTGTCTACTGGT	GAGTTCTGTCAGTTGTCTACTGGTGGTTC	A	G	A	G	32324524	sense	GG	A-G	1	0	A_7;	Gln111Arg;	Missense;	None			Gln111Arg	111	Missense	94	106	85	92	76	129	84	12.317	12.4988	12.5214	12.2947	11.8787	12.636	12.1853	0.181834	0.20438	-0.0223289	-0.438273	0.319022	-0.131725	-0.204954
ACCACCAGTAGACAACTGAC	CAGAACCACCAGTAGACAACTGACAGAAC	T	C	T	C	32324546	antisense	AG	A-G	2	2	A_4;A_7;	Gly115Gly;Thr114Thr;	Silent;Silent;	None;None				114.5	Silent	70	89	72	97	94	87	78	11.8918	12.2467	12.2819	12.371	12.1853	12.0678	12.0784	0.354904	0.390168	0.479216	0.293524	0.176056	0.186593	-0.189371
CAGAACCACCAGTAGACAAC	CCCACAGAACCACCAGTAGACAACTGACA	T	C	T	C	32324550	antisense	TG	A-G	3	2	A_4;A_5;A_8;	Ser117Pro;Gly116Gly;Gly115Gly;	Missense;Silent;Silent;	None;None;None			Ser117Pro	116	Missense	65	79	55	61	92	79	95	11.7849	12.0748	11.8935	11.702	12.1543	11.9287	12.3628	0.289875	0.108578	-0.0829127	0.36939	0.143814	0.577872	0.258512
CAGTTGTCTACTGGTGGTTC	CTGTCAGTTGTCTACTGGTGGTTCTGTGG	A	G	A	G	32324529	sense	TG	A-G	0	0										230	207	165	241	176	210	194	13.6077	13.4643	13.4782	13.6838	13.09	13.3389	13.3927	-0.143455	-0.129541	0.0760869	-0.517721	-0.268781	-0.215039	-0.268211
GTTGTCTACTGGTGGTTCTG	GTCAGTTGTCTACTGGTGGTTCTGTGGGT	A	G	A	G	32324531	sense	TG	A-G	1	0	A_8;	Thr114Ala;	Missense;	None			Thr114Ala	114	Missense	247	263	221	239	270	254	261	13.7106	13.8097	13.8997	13.6718	13.7073	13.6134	13.8206	0.0990807	0.189138	-0.0388039	-0.00326359	-0.0972355	0.11005	-0.0799543
TTGTCTACTGGTGGTTCTGT	TCAGTTGTCTACTGGTGGTTCTGTGGGTA	A	G	A	G	32324532	sense	GG	A-G	1	0	A_7;	Thr114Ala;	Missense;	None			Thr114Ala	114	Missense	237	269	181	268	224	259	223	13.651	13.8422	13.6117	13.837	13.4379	13.6415	13.5936	0.191241	-0.0392788	0.186026	-0.213083	-0.00949469	-0.0573192	-0.205962
TGTCTACTGGTGGTTCTGTG	CAGTTGTCTACTGGTGGTTCTGTGGGTAA	A	G	A	G	32324533	sense	GG	A-G	1	0	A_6;	Thr114Ala;	Missense;	None			Thr114Ala	114	Missense	274	267	194	239	226	249	224	13.8602	13.8314	13.7117	13.6718	13.4507	13.5847	13.6001	-0.0287981	-0.148493	-0.188458	-0.409533	-0.27557	-0.260138	-0.193164
TTACCCACAGAACCACCAGT	TTCCTTACCCACAGAACCACCAGTAGACA	T	C	T	C	32324557	antisense	AG	A-G	1	0	A_7;	Val118Ala;	Missense;	None			Val118Ala	118	Missense	87	58	51	77	146	172	123	12.2054	11.6291	11.7846	12.0379	12.8204	13.051	12.7354	-0.576276	-0.420799	-0.167426	0.615063	0.845625	0.529997	1.05173
TACTGGTGGTTCTGTGGGTA	TGTCTACTGGTGGTTCTGTGGGTAAGGAA	A	G	A	G	32324537	sense	AG	A-G	0	0										298	281	206	279	293	274	250	13.9814	13.9052	13.7983	13.895	13.8253	13.7227	13.7585	-0.0762013	-0.18304	-0.0863481	-0.156114	-0.258679	-0.22285	-0.097351
ACTGGTGGTTCTGTGGGTAA	GTCTACTGGTGGTTCTGTGGGTAAGGAAT	A	G	A	G	32324538	sense	GG	A-G	0	0										199	163	139	163	139	174	150	13.3989	13.1195	13.2308	13.1197	12.7496	13.0677	13.0216	-0.279332	-0.168052	-0.279174	-0.64932	-0.331207	-0.377246	-0.210405
GATGAATATTCCTTACCCAC	AGAAGATGAATATTCCTTACCCACAGAAC	T	C	T	C	32324569	antisense	AG	A-G	3	0	A_5;A_6;A_8;	Exon4:+12;Exon4:+11;Exon4:+9;	Intron;Intron;Intron;	None;None;None						104	135	102	125	133	136	132	12.4628	12.8477	12.7844	12.7368	12.6859	12.7122	12.8372	0.384852	0.32155	0.273994	0.223094	0.249422	0.374416	-0.0444882
GGAATATTCATCTTCTCCCC	GTAAGGAATATTCATCTTCTCCCCAGGGG	A	G	A	G	32324558	sense	AG	A-G	2	0	A_4;A_6;	Exon4:+8;Exon4:+10;	Intron;Intron;	None;None						149	143	112	148	160	171	129	12.9815	12.9307	12.9193	12.9804	12.9525	13.0426	12.8041	-0.0507547	-0.0621902	-0.00102144	-0.028949	0.0611161	-0.177398	-0.0104216
GAATATTCATCTTCTCCCCA	TAAGGAATATTCATCTTCTCCCCAGGGGT	A	G	A	G	32324559	sense	GG	A-G	1	0	A_5;	Exon4:+10;	Intron;	None						137	144	128	130	144	108	123	12.8603	12.9408	13.1119	12.7934	12.8005	12.3797	12.7354	0.0804185	0.251552	-0.0669615	-0.0598111	-0.480628	-0.12498	-0.310143
AATATTCATCTTCTCCCCAG	AAGGAATATTCATCTTCTCCCCAGGGGTA	A	G	A	G	32324560	sense	GG	A-G	2	0	A_4;A_8;	Exon4:+10;Exon4:+14;	Intron;Intron;	None;None						141	157	97	153	140	124	129	12.9019	13.0654	12.7119	13.0284	12.7599	12.579	12.8041	0.163585	-0.189996	0.126514	-0.141961	-0.322868	-0.0977913	-0.220908
ATATTCATCTTCTCCCCAGG	AGGAATATTCATCTTCTCCCCAGGGGTAG	A	G	A	G	32324561	sense	GG	A-G	1	0	A_7;	Exon4:+14;	Intron;	None						158	152	125	163	168	133	158	13.0661	13.0188	13.0777	13.1197	13.0229	12.6801	13.0966	-0.0473116	0.0116177	0.0536349	-0.0431704	-0.386007	0.0305161	-0.138867
TTCATCTTCTCCCCAGGGGT	AATATTCATCTTCTCCCCAGGGGTAGACT	A	G	A	G	32324564	sense	AG	A-G	1	0	A_4;	Exon4:+14;	Intron;	None						172	180	118	148	178	141	106	13.1885	13.2626	12.9945	12.9804	13.1063	12.7643	12.5208	0.0741167	-0.193984	-0.208094	-0.0822345	-0.424221	-0.667734	-0.282076
GTCTACCCCTGGGGAGAAGA	CCCAGTCTACCCCTGGGGAGAAGATGAAT	T	C	T	C	32324587	antisense	TG	A-G	1	0	A_5;	Exon4:+30;	Intron;	None						124	132	100	127	149	123	129	12.7165	12.8152	12.7558	12.7597	12.8498	12.5673	12.8041	0.0987197	0.0392696	0.0431756	0.133241	-0.149219	0.0875379	-0.0365349
TCTTCTCCCCAGGGGTAGAC	TTCATCTTCTCCCCAGGGGTAGACTGGGT	A	G	A	G	32324568	sense	TG	A-G	0	0										142	126	118	122	83	125	100	12.912	12.7481	12.9945	12.7018	12.0058	12.5906	12.4367	-0.163909	0.082501	-0.210287	-0.906256	-0.321477	-0.475298	-0.470446
CCAGTCTACCCCTGGGGAGA	CAACCCAGTCTACCCCTGGGGAGAAGATG	T	C	T	C	32324590	antisense	AG	A-G	1	0	A_8;	Exon4:+30;	Intron;	None						84	55	60	56	54	64	48	12.1547	11.5525	12.019	11.5786	11.3858	11.625	11.3781	-0.602258	-0.13578	-0.576114	-0.768919	-0.529737	-0.77661	-0.253705
CTTCTCCCCAGGGGTAGACT	TCATCTTCTCCCCAGGGGTAGACTGGGTT	A	G	A	G	32324569	sense	GG	A-G	0	0										111	103	74	115	106	101	106	12.5568	12.4574	12.3215	12.6165	12.3586	12.2831	12.5208	-0.0993622	-0.235305	0.0597581	-0.198172	-0.273715	-0.0359698	-0.0776494
TTCTCCCCAGGGGTAGACTG	CATCTTCTCCCCAGGGGTAGACTGGGTTG	A	G	A	G	32324570	sense	GG	A-G	0	0										155	183	122	142	151	142	111	13.0384	13.2865	13.0426	12.9207	12.869	12.7745	12.5873	0.248084	0.00422793	-0.117669	-0.16941	-0.263903	-0.451126	-0.339694
AACCCAGTCTACCCCTGGGG	GAACAACCCAGTCTACCCCTGGGGAGAAG	T	C	T	C	32324593	antisense	AG	A-G	1	0	A_6;	Exon4:+35;	Intron;	None						87	107	87	117	95	107	89	12.2054	12.5124	12.5549	12.6414	12.2006	12.3663	12.2687	0.307001	0.34955	0.436035	-0.00479906	0.160931	0.0632964	-0.291053
TCCCCAGGGGTAGACTGGGT	CTTCTCCCCAGGGGTAGACTGGGTTGTTC	A	G	A	G	32324573	sense	TG	A-G	1	0	A_6;	Exon4:+25;	Intron;	None						94	79	73	134	124	108	80	12.317	12.0748	12.3018	12.8371	12.5848	12.3797	12.1149	-0.24222	-0.0151458	0.520108	0.267847	0.0627262	-0.202099	-0.0447558
ACAACCCAGTCTACCCCTGG	TAGAACAACCCAGTCTACCCCTGGGGAGA	T	C	T	C	32324595	antisense	GG	A-G	2	0	A_4;A_8;	Exon4:+39;Exon4:+35;	Intron;Intron;	None;None						103	93	95	99	88	96	105	12.4489	12.3101	12.6818	12.4004	12.0902	12.2098	12.5071	-0.13878	0.232932	-0.0484415	-0.358708	-0.239052	0.0582544	-0.195072
AACAACCCAGTCTACCCCTG	CTAGAACAACCCAGTCTACCCCTGGGGAG	T	C	T	C	32324596	antisense	GG	A-G	2	0	A_4;A_5;	Exon4:+40;Exon4:+39;	Intron;Intron;	None;None						97	107	67	93	92	78	79	12.3623	12.5124	12.1781	12.3102	12.1543	11.9103	12.0967	0.150063	-0.184171	-0.0520504	-0.208021	-0.45197	-0.265557	-0.279797
GAACAACCCAGTCTACCCCT	ACTAGAACAACCCAGTCTACCCCTGGGGA	T	C	T	C	32324597	antisense	GG	A-G	2	0	A_5;A_6;	Exon4:+40;Exon4:+39;	Intron;Intron;	None;None						89	106	72	95	105	114	80	12.2381	12.4988	12.2819	12.3409	12.3449	12.4577	12.1149	0.260674	0.0437981	0.102795	0.106779	0.219554	-0.123259	-0.0680645
AGAACAACCCAGTCTACCCC	CACTAGAACAACCCAGTCTACCCCTGGGG	T	C	T	C	32324598	antisense	TG	A-G	3	0	A_4;A_6;A_7;	Exon4:+42;Exon4:+40;Exon4:+39;	Intron;Intron;Intron;	None;None;None						131	148	108	134	126	120	138	12.7957	12.9803	12.8668	12.8371	12.6079	12.5317	12.9013	0.184542	0.0710703	0.041354	-0.187827	-0.264052	0.105607	-0.214413
GGGGTAGACTGGGTTGTTCT	CCCAGGGGTAGACTGGGTTGTTCTAGTGA	A	G	A	G	32324579	sense	AG	A-G	2	0	A_6;A_8;	Exon4:+31;Exon4:+33;	Intron;Intron;	None;None						88	94	80	81	109	69	84	12.2218	12.3255	12.4339	12.111	12.3989	11.7335	12.1853	0.103672	0.212071	-0.110864	0.177006	-0.488346	-0.0365868	-0.184269
GGTAGACTGGGTTGTTCTAG	CAGGGGTAGACTGGGTTGTTCTAGTGAGG	A	G	A	G	32324581	sense	TG	A-G	2	0	A_4;A_6;	Exon4:+31;Exon4:+33;	Intron;Intron;	None;None						200	171	151	163	196	200	171	13.4061	13.1887	13.3503	13.1197	13.2453	13.2686	13.2106	-0.217446	-0.0558307	-0.286405	-0.160843	-0.137547	-0.195465	0.0219424
GAGAAAAGAGAACATAAGCC	GCATGAGAAAAGAGAACATAAGCCTGTTA	T	C	T	C	32326930	antisense	TG	A-G	4	0	A_4;A_5;A_6;A_7;	Exon5:-12;Exon5:-13;Exon5:-14;Exon5:-15;	Intron;Intron;Intron;Intron;	None;None;None;None						103	131	69	107	103	107	113	12.4489	12.8043	12.2206	12.5125	12.3172	12.3663	12.613	0.355402	-0.228316	0.0636489	-0.131688	-0.0825788	0.16417	-0.0802769
GCATGAGAAAAGAGAACATA	CTGGGCATGAGAAAAGAGAACATAAGCCT	T	C	T	C	32326934	antisense	AG	A-G	2	0	A_6;A_8;	Exon5:-10;Exon5:-12;	Intron;Intron;	None;None						80	85	83	72	97	86	73	12.0844	12.1804	12.487	11.9411	12.2306	12.0512	11.9828	0.0959775	0.402646	-0.143275	0.146241	-0.0332161	-0.10156	-0.114628
CTTGCTGGGCATGAGAAAAG	AGCACTTGCTGGGCATGAGAAAAGAGAAC	T	C	T	C	32326942	antisense	AG	A-G	0	0										69	87	77	80	83	84	76	11.871	12.2139	12.3788	12.0931	12.0058	12.0172	12.0409	0.342874	0.507763	0.222042	0.134768	0.146195	0.16988	-0.207279
CACTTGCTGGGCATGAGAAA	ACAGCACTTGCTGGGCATGAGAAAAGAGA	T	C	T	C	32326944	antisense	AG	A-G	0	0										65	75	63	75	82	68	53	11.7849	11.9998	12.0893	12	11.9883	11.7124	11.521	0.21493	0.30445	0.215088	0.203418	-0.0724444	-0.263846	-0.289113
TTCTCATGCCCAGCAAGTGC	TCTTTTCTCATGCCCAGCAAGTGCTGTGA	A	G	A	G	32326926	sense	TG	A-G	1	0	A_6;	Exon5:-8;	Intron;	None						150	145	98	130	119	124	102	12.9911	12.9507	12.7267	12.7934	12.5255	12.579	12.4653	-0.0403685	-0.264458	-0.197731	-0.465646	-0.412124	-0.525796	-0.300336
CACAGCACTTGCTGGGCATG	GTTTCACAGCACTTGCTGGGCATGAGAAA	T	C	T	C	32326949	antisense	AG	A-G	2	2	A_4;A_7;	Ala121Ala;Ser120Ser;	Silent;Silent;	None;None				120.5	Silent	191	185	146	157	209	222	151	13.3397	13.3022	13.3017	13.0656	13.3379	13.4191	13.0312	-0.0375076	-0.0379851	-0.274085	-0.00178172	0.0794191	-0.308471	0.0395814
CTCATGCCCAGCAAGTGCTG	TTTTCTCATGCCCAGCAAGTGCTGTGAAA	A	G	A	G	32326928	sense	TG	A-G	1	0	A_4;	Exon5:-8;	Intron;	None						93	89	59	85	102	111	85	12.3016	12.2467	11.9947	12.1805	12.3031	12.4192	12.2023	-0.0548782	-0.306833	-0.121049	0.00155403	0.117674	-0.0992279	0.167587
TTCACAGCACTTGCTGGGCA	AAGTTTCACAGCACTTGCTGGGCATGAGA	T	C	T	C	32326951	antisense	TG	A-G	2	1	A_4;A_6;	Val122Ala;Ala121Ala;	Missense;Silent;	None;None			Val122Ala	121.5	Missense	82	95	70	70	76	65	60	12.12	12.3408	12.2413	11.9005	11.8787	11.6474	11.7	0.220794	0.12132	-0.219522	-0.241278	-0.472619	-0.420032	-0.41884
AAGTTTCACAGCACTTGCTG	TATTAAGTTTCACAGCACTTGCTGGGCAT	T	C	T	C	32326955	antisense	GG	A-G	1	0	A_8;	Val122Ala;	Missense;	None			Val122Ala	122	Missense	93	87	87	93	88	91	92	12.3016	12.2139	12.5549	12.3102	12.0902	12.1327	12.3165	-0.0876614	0.253354	0.00869187	-0.211394	-0.168889	0.0149198	-0.179916
TAAGTTTCACAGCACTTGCT	TTATTAAGTTTCACAGCACTTGCTGGGCA	T	C	T	C	32326956	antisense	GG	A-G	0	0										113	136	87	136	119	110	105	12.5825	12.8583	12.5549	12.8585	12.5255	12.4062	12.5071	0.275779	-0.0276154	0.275937	-0.0570639	-0.176349	-0.0754012	-0.277638
TTAAGTTTCACAGCACTTGC	CTTATTAAGTTTCACAGCACTTGCTGGGC	T	C	T	C	32326957	antisense	TG	A-G	1	0	A_4;	Leu124Pro;	Missense;	None			Leu124Pro	124	Missense	56	48	26	39	55	35	43	11.5699	11.3562	10.813	11.0569	11.4123	10.7547	11.2195	-0.213781	-0.756972	-0.513056	-0.157653	-0.815272	-0.35044	0.0534816
TTATTAAGTTTCACAGCACT	CTGCTTATTAAGTTTCACAGCACTTGCTG	T	C	T	C	32326960	antisense	TG	A-G	1	0	A_6_7;	Leu124Pro;	Missense;	None			Leu124Pro	124	Missense	57	50	46	31	39	58	39	11.5955	11.415	11.6357	10.7259	10.9165	11.483	11.0787	-0.180436	0.0402746	-0.869614	-0.67892	-0.112432	-0.516767	-0.0994478
AAGTGCTGTGAAACTTAATA	CAGCAAGTGCTGTGAAACTTAATAAGCAG	A	G	A	G	32326940	sense	AG	A-G	0	0										68	54	45	57	55	54	43	11.85	11.526	11.604	11.6042	11.4123	11.38	11.2195	-0.323941	-0.245922	-0.245807	-0.437677	-0.469985	-0.630464	-0.240819
TGCTGTGAAACTTAATAAGC	CAAGTGCTGTGAAACTTAATAAGCAGCAG	A	G	A	G	32326943	sense	AG	A-G	1	0	A_8;	Lys123Glu;	Missense;	None			Lys123Glu	123	Missense	52	44	46	57	56	57	44	11.4631	11.2307	11.6357	11.6042	11.4383	11.458	11.2527	-0.232383	0.17268	0.141096	-0.0247881	-0.00510836	-0.210408	-0.107233
TGCTGCTTATTAAGTTTCAC	CGTCTGCTGCTTATTAAGTTTCACAGCAC	T	C	T	C	32326966	antisense	AG	A-G	0	0										108	104	77	97	78	105	56	12.5172	12.4713	12.3788	12.371	11.9162	12.3391	11.6005	-0.0459038	-0.138461	-0.146255	-0.60107	-0.17817	-0.916794	-0.455139
TGTGAAACTTAATAAGCAGC	GTGCTGTGAAACTTAATAAGCAGCAGACG	A	G	A	G	32326946	sense	AG	A-G	1	0	A_5_6_7;	Lys123Gly;	Missense;	None			Lys123Gly	123	Missense	89	72	42	64	72	87	59	12.2381	11.9409	11.5045	11.7712	11.8007	12.0678	11.6757	-0.297204	-0.733603	-0.466926	-0.437415	-0.170313	-0.562428	0.109192
GAAACTTAATAAGCAGCAGA	CTGTGAAACTTAATAAGCAGCAGACGGAC	A	G	A	G	32326949	sense	CG	A-G	2	1	A_4;A_8;	Lys123Lys;Asn125Asp;	Silent;Missense;	None;None			Asn125Asp	124	Missense	27	24	14	27	30	26	15	10.518	10.3567	9.92057	10.5267	10.5383	10.3261	9.70126	-0.161272	-0.597412	0.00868767	0.0202772	-0.191868	-0.816727	-0.0794406
AAACTTAATAAGCAGCAGAC	TGTGAAACTTAATAAGCAGCAGACGGACA	A	G	A	G	32326950	sense	GG	A-G	1	0	A_7_8;	Asn125Gly;	Missense;	None			Asn125Gly	125	Missense	44	32	21	44	40	31	29	11.2221	10.7715	10.505	11.2308	10.9531	10.5797	10.6515	-0.450674	-0.71711	0.00868996	-0.269092	-0.642457	-0.570638	-0.107698
TGTCCGTCTGCTGCTTATTA	GCGATGTCCGTCTGCTGCTTATTAAGTTT	T	C	T	C	32326974	antisense	AG	A-G	0	0										215	195	169	213	220	193	172	13.5104	13.3781	13.5127	13.5056	13.4119	13.2172	13.219	-0.132315	0.00230189	-0.00478923	-0.0985366	-0.293268	-0.291381	-0.182795
AATAAGCAGCAGACGGACAT	ACTTAATAAGCAGCAGACGGACATCGCTG	A	G	A	G	32326956	sense	CG	A-G	2	0	A_4_5;A_8;	Lys126Gly;Gln127Arg;	Missense;Missense;	None;None			Lys126Gly_Gln127Arg	126.5	Missense	112	99	91	114	117	95	87	12.5697	12.4003	12.6198	12.6039	12.501	12.1947	12.2359	-0.169433	0.0500471	0.0342231	-0.0686908	-0.374989	-0.33383	-0.230783
AAGCAGCAGACGGACATCGC	TAATAAGCAGCAGACGGACATCGCTGTGA	A	G	A	G	32326959	sense	TG	A-G	2	0	A_5;A_8;	Gln127Arg;Gln128Arg;	Missense;Missense;	None;None			Gln127Arg_Gln128Arg	127.5	Missense	91	82	84	102	82	100	94	12.2702	12.1285	12.5043	12.4435	11.9883	12.2687	12.3475	-0.141676	0.234095	0.173291	-0.281892	-0.00149861	0.0772986	-0.157267
GCAGCAGACGGACATCGCTG	ATAAGCAGCAGACGGACATCGCTGTGAAT	A	G	A	G	32326961	sense	TG	A-G	2	0	A_6;A_8;	Gln128Arg;Thr129Ala;	Missense;Missense;	None;None			Gln128Arg_Thr129Ala	128.5	Missense	116	133	109	136	135	123	113	12.6203	12.8261	12.8801	12.8585	12.7074	12.5673	12.613	0.205807	0.259781	0.238141	0.087109	-0.0530184	-0.00728129	-0.22564
TCACAGCGATGTCCGTCTGC	CAATTCACAGCGATGTCCGTCTGCTGCTT	T	C	T	C	32326983	antisense	TG	A-G	1	1	A_5;	Ala132Ala;	Silent;	None				132	Silent	155	143	92	138	172	163	136	13.0384	12.9307	12.6355	12.8795	13.0568	12.9735	12.8803	-0.107704	-0.402892	-0.158886	0.018426	-0.0649488	-0.158122	0.154946
AATTCACAGCGATGTCCGTC	GCCCAATTCACAGCGATGTCCGTCTGCTG	T	C	T	C	32326986	antisense	TG	A-G	2	1	A_6;A_8;	Val133Ala;Ala132Ala;	Missense;Silent;	None;None			Val133Ala	132.5	Missense	202	200	171	198	238	308	222	13.4205	13.4146	13.5297	13.4003	13.5253	13.8914	13.5872	-0.00581871	0.109247	-0.0201594	0.104885	0.470978	0.16671	0.219768
AGACGGACATCGCTGTGAAT	CAGCAGACGGACATCGCTGTGAATTGGGC	A	G	A	G	32326966	sense	TG	A-G	1	0	A_7;	Asp130Gly;	Missense;	None	yes		Asp130Gly	130	Missense	128	110	78	114	220	217	172	12.7623	12.5522	12.3974	12.6039	13.4119	13.3862	13.219	-0.210072	-0.364923	-0.158392	0.649572	0.623918	0.456728	0.821202
GACGGACATCGCTGTGAATT	AGCAGACGGACATCGCTGTGAATTGGGCT	A	G	A	G	32326967	sense	GG	A-G	2	0	A_6;A_8;	Asp130Gly;Ile131Val;	Missense;Missense;	None;None			Asp130Gly_Ile131Val	130.5	Missense	119	123	103	113	115	132	90	12.6572	12.7134	12.7984	12.5912	12.4761	12.6692	12.2848	0.0562243	0.141277	-0.0659348	-0.18101	0.012014	-0.372379	-0.224314
ACGGACATCGCTGTGAATTG	GCAGACGGACATCGCTGTGAATTGGGCTG	A	G	A	G	32326968	sense	GG	A-G	2	0	A_5;A_7;	Asp130Gly;Ile131Val;	Missense;Missense;	None;None			Asp130Gly_Ile131Val	130.5	Missense	140	151	126	133	151	159	140	12.8916	13.0092	13.0892	12.8263	12.869	12.9376	12.9221	0.117643	0.197588	-0.0652982	-0.0225875	0.0460335	0.0305156	-0.0653237
GCCCAATTCACAGCGATGTC	CCCAGCCCAATTCACAGCGATGTCCGTCT	T	C	T	C	32326990	antisense	CG	A-G	2	1	A_5;A_6;	Trp135Arg;Asn134Asn;	Missense;Silent;	None;None			Trp135Arg	134.5	Missense	117	104	109	137	179	207	158	12.6327	12.4713	12.8801	12.869	13.1144	13.3182	13.0966	-0.161362	0.247399	0.236327	0.481674	0.685476	0.463873	0.43622
GACATCGCTGTGAATTGGGC	GACGGACATCGCTGTGAATTGGGCTGGGG	A	G	A	G	32326971	sense	TG	A-G	1	0	A_4;	Ile131Val;	Missense;	None			Ile131Val	131	Missense	143	140	108	129	169	140	141	12.9222	12.9001	12.8668	12.7822	13.0315	12.754	12.9324	-0.0220494	-0.0553611	-0.139932	0.109282	-0.168126	0.0101983	0.0562323
ACATCGCTGTGAATTGGGCT	ACGGACATCGCTGTGAATTGGGCTGGGGG	A	G	A	G	32326972	sense	GG	A-G	0	0										129	131	92	118	155	166	139	12.7735	12.8043	12.6355	12.6537	12.9067	12.9998	12.9118	0.0307275	-0.138029	-0.119873	0.133167	0.226222	0.138215	0.241593
CCCAGCCCAATTCACAGCGA	GGCCCCCAGCCCAATTCACAGCGATGTCC	T	C	T	C	32326994	antisense	TG	A-G	1	1	A_4;	Ala136Ala;	Silent;	None				136	Silent	112	130	110	83	100	108	100	12.5697	12.7932	12.8933	12.1462	12.2745	12.3797	12.4367	0.223515	0.323573	-0.423541	-0.295157	-0.189994	-0.132956	-0.247218
CATCGCTGTGAATTGGGCTG	CGGACATCGCTGTGAATTGGGCTGGGGGC	A	G	A	G	32326973	sense	GG	A-G	0	0										197	202	151	211	205	190	166	13.3843	13.429	13.3503	13.492	13.31	13.1946	13.1678	0.0446916	-0.0340284	0.107731	-0.0742768	-0.189738	-0.216471	-0.199627
ATCGCTGTGAATTGGGCTGG	GGACATCGCTGTGAATTGGGCTGGGGGCC	A	G	A	G	32326974	sense	GG	A-G	0	0										173	148	138	158	167	185	123	13.1969	12.9803	13.2204	13.0748	13.0143	13.1561	12.7354	-0.216614	0.0235092	-0.12214	-0.182615	-0.0408028	-0.461536	-0.123236
TCGCTGTGAATTGGGCTGGG	GACATCGCTGTGAATTGGGCTGGGGGCCT	A	G	A	G	32326975	sense	GG	A-G	0	0										103	84	95	96	109	90	75	12.4489	12.1633	12.6818	12.356	12.3989	12.1167	12.0218	-0.285591	0.232932	-0.0928273	-0.0500193	-0.332141	-0.427073	-0.221249
GCCCCCAGCCCAATTCACAG	GCAGGCCCCCAGCCCAATTCACAGCGATG	T	C	T	C	32326997	antisense	CG	A-G	1	1	A_7;	Ala136Ala;	Silent;	None				136	Silent	126	143	111	154	152	128	131	12.7396	12.9307	12.9063	13.0378	12.8785	12.6248	12.8263	0.191101	0.166728	0.298161	0.138916	-0.114823	0.0866504	-0.181749
AGGCCCCCAGCCCAATTCAC	GTGCAGGCCCCCAGCCCAATTCACAGCGA	T	C	T	C	32326999	antisense	AG	A-G	0	0										207	223	148	187	213	166	201	13.4557	13.5717	13.3213	13.3178	13.3652	12.9998	13.4438	0.115939	-0.134406	-0.137886	-0.0904812	-0.45596	-0.0119146	-0.134001
TGTGAATTGGGCTGGGGGCC	TCGCTGTGAATTGGGCTGGGGGCCTGCAC	A	G	A	G	32326979	sense	TG	A-G	1	0	A_5_6;	Asn134Gly;	Missense;	None			Asn134Gly	134	Missense	154	141	121	176	152	157	131	13.0291	12.9104	13.0308	13.2304	12.8785	12.9194	12.8263	-0.118684	0.001692	0.201316	-0.150552	-0.109713	-0.202818	-0.182469
TGGGCTGGGGGCCTGCACCA	GAATTGGGCTGGGGGCCTGCACCATGCAA	A	G	A	G	32326986	sense	TG	A-G	0	0										220	229	187	208	234	191	174	13.5436	13.61	13.6587	13.4714	13.5009	13.2021	13.2357	0.0663747	0.115141	-0.0722202	-0.0427036	-0.341459	-0.307868	-0.267109
TTTGCATGGTGCAGGCCCCC	CTTCTTTGCATGGTGCAGGCCCCCAGCCC	T	C	T	C	32327011	antisense	AG	A-G	1	1	A_6;	His141His;	Silent;	None				141	Silent	197	194	175	199	201	176	174	13.3843	13.3707	13.5631	13.4076	13.2816	13.0842	13.2357	-0.0136016	0.178759	0.0232642	-0.102702	-0.300149	-0.148574	-0.246616
TGGGGGCCTGCACCATGCAA	GGGCTGGGGGCCTGCACCATGCAAAGAAG	A	G	A	G	32326991	sense	AG	A-G	0	0										127	151	105	120	142	133	125	12.751	13.0092	12.8262	12.6779	12.7804	12.6801	12.7586	0.258222	0.0751657	-0.0730896	0.029346	-0.0709522	0.00761808	-0.0980953
GGGCCTGCACCATGCAAAGA	CTGGGGGCCTGCACCATGCAAAGAAGTCC	A	G	A	G	32326994	sense	AG	A-G	0	0										115	129	83	141	173	117	145	12.6078	12.7821	12.487	12.9105	13.0652	12.4952	12.9727	0.174247	-0.120815	0.302711	0.457363	-0.112667	0.364887	0.117813
GGACTTCTTTGCATGGTGCA	CCTCGGACTTCTTTGCATGGTGCAGGCCC	T	C	T	C	32327018	antisense	GG	A-G	0	0										149	171	118	166	155	156	123	12.9815	13.1887	12.9945	13.146	12.9067	12.9101	12.7354	0.207196	0.0130884	0.164545	-0.0747468	-0.0713177	-0.246101	-0.258999
CGGACTTCTTTGCATGGTGC	GCCTCGGACTTCTTTGCATGGTGCAGGCC	T	C	T	C	32327019	antisense	AG	A-G	1	0	A_4;	Ser145Pro;	Missense;	None			Ser145Pro	145	Missense	98	104	67	106	102	112	84	12.3771	12.4713	12.1781	12.499	12.3031	12.4322	12.1853	0.0942488	-0.198965	0.121882	-0.0739824	0.0550745	-0.191834	-0.0759694
CTGCACCATGCAAAGAAGTC	GGGCCTGCACCATGCAAAGAAGTCCGAGG	A	G	A	G	32326998	sense	CG	A-G	2	0	A_5;A_8;	His140Arg;His141Arg;	Missense;Missense;	None;None			His140Arg_His141Arg	140.5	Missense	114	107	86	90	187	192	161	12.5952	12.5124	12.5382	12.263	13.1775	13.2097	13.1237	-0.0828732	-0.0570004	-0.332283	0.582215	0.614431	0.528475	0.732426
GCACCATGCAAAGAAGTCCG	GCCTGCACCATGCAAAGAAGTCCGAGGCA	A	G	A	G	32327000	sense	AG	A-G	1	0	A_6;	His141Arg;	Missense;	None			His141Arg	141	Missense	145	152	112	146	335	392	303	12.9422	13.0188	12.9193	12.9608	14.0185	14.2393	14.0359	0.076545	-0.0229357	0.0186067	1.0763	1.29713	1.09369	1.13163
CCTCGGACTTCTTTGCATGG	GATGCCTCGGACTTCTTTGCATGGTGCAG	T	C	T	C	32327022	antisense	TG	A-G	1	0	A_7;	Ser145Pro;	Missense;	None			Ser145Pro	145	Missense	146	152	121	174	176	165	145	12.9521	13.0188	13.0308	13.2139	13.09	12.9911	12.9727	0.0666308	0.0786445	0.261782	0.137878	0.0389323	0.0206015	-0.0698818
CACCATGCAAAGAAGTCCGA	CCTGCACCATGCAAAGAAGTCCGAGGCAT	A	G	A	G	32327001	sense	GG	A-G	1	0	A_5;	His141Arg;	Missense;	None			His141Arg	141	Missense	71	68	64	76	135	143	109	11.9122	11.8585	12.1121	12.0191	12.7074	12.7846	12.5611	-0.053734	0.19982	0.106847	0.795198	0.872394	0.648821	0.687827
TGCCTCGGACTTCTTTGCAT	CAGATGCCTCGGACTTCTTTGCATGGTGC	T	C	T	C	32327024	antisense	GG	A-G	0	0										228	222	178	247	215	240	244	13.5951	13.5652	13.5876	13.7193	13.3787	13.5316	13.7235	-0.0299356	-0.00754047	0.124161	-0.21639	-0.0635546	0.128357	-0.0794244
ATGCCTCGGACTTCTTTGCA	CCAGATGCCTCGGACTTCTTTGCATGGTG	T	C	T	C	32327025	antisense	TG	A-G	0	0										261	272	180	278	319	292	242	13.7901	13.8582	13.6037	13.8898	13.9479	13.8145	13.7116	0.0680882	-0.186423	0.0997219	0.157784	0.0243564	-0.0785175	0.0407454
GCAAAGAAGTCCGAGGCATC	CCATGCAAAGAAGTCCGAGGCATCTGGCT	A	G	A	G	32327007	sense	TG	A-G	2	0	A_4_5;A_7_8;	Lys143Gly;Lys144Gly;	Missense;Missense;	None;None			Lys143Gly_Lys144Gly	143.5	Missense	88	87	82	75	97	61	71	12.2218	12.2139	12.4695	12	12.2306	11.5558	11.9427	-0.0079504	0.247688	-0.221869	0.0087672	-0.666077	-0.2791	-0.318093
CCAGATGCCTCGGACTTCTT	GAAGCCAGATGCCTCGGACTTCTTTGCAT	T	C	T	C	32327029	antisense	TG	A-G	1	0	A_5;	Ser148Pro;	Missense;	None			Ser148Pro	148	Missense	169	164	116	143	223	212	211	13.1631	13.1284	12.9699	12.9309	13.4314	13.3526	13.5139	-0.0347875	-0.19326	-0.232287	0.268282	0.189461	0.350705	0.422928
CAAAGAAGTCCGAGGCATCT	CATGCAAAGAAGTCCGAGGCATCTGGCTT	A	G	A	G	32327008	sense	GG	A-G	2	0	A_4;A_6_7;	Lys143Arg;Lys144Gly;	Missense;Missense;	None;None			Lys143Arg_Lys144Gly	143.5	Missense	86	85	92	85	80	99	84	12.1887	12.1804	12.6355	12.1805	11.9527	12.2542	12.1853	-0.00833597	0.44683	-0.00817848	-0.235994	0.0655177	-0.00342701	-0.201406
AGTCCGAGGCATCTGGCTTC	AAGAAGTCCGAGGCATCTGGCTTCTGTTA	A	G	A	G	32327014	sense	TG	A-G	1	0	A_7;	Glu146Gly;	Missense;	None			Glu146Gly	146	Missense	159	205	134	182	143	173	155	13.0752	13.4503	13.178	13.2787	12.7905	13.0594	13.0689	0.375095	0.10281	0.203583	-0.284687	-0.0158134	-0.00623824	-0.329409
TAACAGAAGCCAGATGCCTC	GACGTAACAGAAGCCAGATGCCTCGGACT	T	C	T	C	32327038	antisense	GG	A-G	2	0	A_5;A_7_8;	Cys151Arg;Phe150Pro;	Missense;Missense;	None;None			Phe150Pro_Cys151Arg	150.5	Missense	107	86	95	83	136	128	98	12.5038	12.1972	12.6818	12.1462	12.7181	12.6248	12.4076	-0.306607	0.177975	-0.357664	0.214249	0.120953	-0.0962204	0.241759
GTAACAGAAGCCAGATGCCT	TGACGTAACAGAAGCCAGATGCCTCGGAC	T	C	T	C	32327039	antisense	CG	A-G	2	0	A_4_6;A_8;	Cys151Arg;Phe150Ser;	Missense;Missense;	None;None			Phe150Ser_Cys151Arg	150.5	Missense	123	173	68	111	137	151	157	12.7048	13.2054	12.1995	12.5655	12.7286	12.8632	13.0874	0.500586	-0.505346	-0.139383	0.0238018	0.158307	0.382575	0.236276
GAGGCATCTGGCTTCTGTTA	GTCCGAGGCATCTGGCTTCTGTTACGTCA	A	G	A	G	32327019	sense	CG	A-G	1	1	A_6;	Ala147Ala;	Silent;	None				147	Silent	239	272	209	247	232	274	240	13.6631	13.8582	13.8192	13.7193	13.4885	13.7227	13.6996	0.195118	0.156096	0.0561898	-0.174584	0.0596003	0.0365406	-0.161949
TTGACGTAACAGAAGCCAGA	ATCATTGACGTAACAGAAGCCAGATGCCT	T	C	T	C	32327044	antisense	TG	A-G	2	0	A_4;A_8;	Val153Ala;Tyr152His;	Missense;Missense;	None;None			Tyr152His_Val153Ala	152.5	Missense	38	31	41	52	44	37	35	11.0107	10.7257	11.4698	11.4718	11.0905	10.8348	10.9227	-0.285042	0.459049	0.461014	0.0797543	-0.175944	-0.0880809	-0.273097
TCTGGCTTCTGTTACGTCAA	GGCATCTGGCTTCTGTTACGTCAATGATA	A	G	A	G	32327025	sense	TG	A-G	0	0										266	249	234	276	270	252	211	13.8175	13.7308	13.9822	13.8794	13.7073	13.6019	13.5139	-0.0867383	0.164687	0.0619314	-0.110171	-0.215547	-0.30364	-0.256413
TCATTGACGTAACAGAAGCC	GATATCATTGACGTAACAGAAGCCAGATG	T	C	T	C	32327047	antisense	AG	A-G	1	0	A_7;	Val153Ala;	Missense;	None			Val153Ala	153	Missense	75	93	63	92	95	101	79	11.9913	12.3101	12.0893	12.2947	12.2006	12.2831	12.0967	0.318806	0.0980534	0.30337	0.209277	0.291767	0.105457	-0.0379093
GATATCATTGACGTAACAGA	AGACGATATCATTGACGTAACAGAAGCCA	T	C	T	C	32327051	antisense	AG	A-G	2	2	A_4;A_7;	Asp155Asp;Asn154Asn;	Silent;Silent;	None;None				154.5	Silent	41	41	40	42	51	39	35	11.1203	11.1288	11.4342	11.1638	11.3034	10.9107	10.9227	0.00853223	0.313865	0.0434398	0.183084	-0.209609	-0.197654	-0.196672
TTCTGTTACGTCAATGATAT	TGGCTTCTGTTACGTCAATGATATCGTCT	A	G	A	G	32327031	sense	CG	A-G	1	0	A_8;	Tyr152Cys;	Missense;	None			Tyr152Cys	152	Missense	189	187	113	202	171	185	149	13.3245	13.3177	12.9321	13.4291	13.0484	13.1561	13.012	-0.00681124	-0.392404	0.104653	-0.276072	-0.168404	-0.31252	-0.154145
GACGATATCATTGACGTAAC	CCAAGACGATATCATTGACGTAACAGAAG	T	C	T	C	32327054	antisense	AG	A-G	2	1	A_5;A_7;	Ile156Thr;Asp155Asp;	Missense;Silent;	None;None			Ile156Thr	155.5	Missense	74	68	59	73	78	98	79	11.9719	11.8585	11.9947	11.961	11.9162	12.2396	12.0967	-0.113425	0.0227996	-0.0109325	-0.0557492	0.267635	0.124817	0.146087
TTACGTCAATGATATCGTCT	TCTGTTACGTCAATGATATCGTCTTGGCC	A	G	A	G	32327036	sense	TG	A-G	1	0	A_8;	Asn154Asp;	Missense;	None			Asn154Asp	154	Missense	156	169	121	146	233	267	240	13.0477	13.1717	13.0308	12.9608	13.4947	13.6854	13.6996	0.123999	-0.0169215	-0.0868735	0.447026	0.637672	0.651946	0.572147
TACGTCAATGATATCGTCTT	CTGTTACGTCAATGATATCGTCTTGGCCA	A	G	A	G	32327037	sense	GG	A-G	1	0	A_7_8;	Asn154Gly;	Missense;	None			Asn154Gly	154	Missense	176	161	144	152	273	228	218	13.2217	13.1017	13.2818	13.0189	13.7233	13.4576	13.5609	-0.119966	0.0601027	-0.202788	0.501569	0.235875	0.339241	0.446445
GGCCAAGACGATATCATTGA	GGATGGCCAAGACGATATCATTGACGTAA	T	C	T	C	32327060	antisense	CG	A-G	2	0	A_5_6;A_8;	Leu158Pro;Val157Ala;	Missense;Missense;	None;None			Val157Ala_Leu158Pro	157.5	Missense	71	100	72	69	132	126	82	11.9122	12.4148	12.2819	11.8797	12.675	12.6021	12.1505	0.502535	0.369709	-0.0325205	0.762781	0.68983	0.238267	0.283718
GATGGCCAAGACGATATCAT	CCAGGATGGCCAAGACGATATCATTGACG	T	C	T	C	32327063	antisense	TG	A-G	1	0	A_8;	Leu158Ser;	Missense;	None			Leu158Ser	158	Missense	114	98	84	114	190	182	170	12.5952	12.3856	12.5043	12.6039	13.2004	13.1325	13.2022	-0.209608	-0.0909419	0.00869219	0.605174	0.537272	0.60694	0.680414
TGATATCGTCTTGGCCATCC	TCAATGATATCGTCTTGGCCATCCTGGAA	A	G	A	G	32327045	sense	TG	A-G	1	0	A_5;	Ile156Val;	Missense;	None			Ile156Val	156	Missense	244	234	180	246	301	291	234	13.693	13.6411	13.6037	13.7134	13.8641	13.8095	13.6631	-0.0518326	-0.0892618	0.0204692	0.171158	0.116569	-0.0298508	0.126167
GATATCGTCTTGGCCATCCT	CAATGATATCGTCTTGGCCATCCTGGAAC	A	G	A	G	32327046	sense	GG	A-G	1	0	A_4;	Ile156Val;	Missense;	None			Ile156Val	156	Missense	172	163	170	207	180	187	131	13.1885	13.1195	13.5212	13.4644	13.1224	13.1716	12.8263	-0.068993	0.33271	0.275889	-0.0661166	-0.0169289	-0.362278	-0.32831
CAGTTCCAGGATGGCCAAGA	TTAGCAGTTCCAGGATGGCCAAGACGATA	T	C	T	C	32327072	antisense	CG	A-G	1	0	A_8;	Leu161Pro;	Missense;	None			Leu161Pro	161	Missense	73	88	68	88	152	160	108	11.9523	12.2304	12.1995	12.2305	12.8785	12.9467	12.5478	0.278079	0.247196	0.278237	0.926218	0.994362	0.595459	0.570842
CGTCTTGGCCATCCTGGAAC	ATATCGTCTTGGCCATCCTGGAACTGCTA	A	G	A	G	32327051	sense	TG	A-G	0	0										90	84	76	104	85	99	84	12.2543	12.1633	12.3599	12.4715	12.0401	12.2542	12.1853	-0.0909804	0.105669	0.217239	-0.214127	-5.69303e-05	-0.0690016	-0.171704
TAGCAGTTCCAGGATGGCCA	ACTTTAGCAGTTCCAGGATGGCCAAGACG	T	C	T	C	32327075	antisense	AG	A-G	1	0	A_5;	Leu163Pro;	Missense;	None			Leu163Pro	163	Missense	131	135	95	127	129	163	135	12.7957	12.8477	12.6818	12.7597	12.6419	12.9735	12.8696	0.0519215	-0.113935	-0.0360396	-0.153885	0.177721	0.0739021	0.0652638
GGCCATCCTGGAACTGCTAA	TCTTGGCCATCCTGGAACTGCTAAAGTAT	A	G	A	G	32327057	sense	AG	A-G	1	0	A_5;	Ile160Val;	Missense;	None			Ile160Val	160	Missense	154	139	103	136	144	160	113	13.0291	12.8898	12.7984	12.8585	12.8005	12.9467	12.613	-0.139292	-0.230641	-0.170608	-0.228544	-0.0824088	-0.41603	-0.0621474
TACTTTAGCAGTTCCAGGAT	GGCATACTTTAGCAGTTCCAGGATGGCCA	T	C	T	C	32327080	antisense	GG	A-G	1	0	A_7;	Leu164Pro;	Missense;	None			Leu164Pro	164	Missense	144	121	116	134	187	245	205	12.9322	12.6897	12.9699	12.8371	13.1775	13.5613	13.4722	-0.242492	0.0376667	-0.0951296	0.245228	0.629087	0.540017	0.571429
ATACTTTAGCAGTTCCAGGA	AGGCATACTTTAGCAGTTCCAGGATGGCC	T	C	T	C	32327081	antisense	TG	A-G	1	0	A_8;	Leu164Pro;	Missense;	None			Leu164Pro	164	Missense	68	65	76	65	69	80	50	11.85	11.7934	12.3599	11.7936	11.7393	11.9468	11.437	-0.0565433	0.509964	-0.0563859	-0.110619	0.0968794	-0.412957	-0.274577
ATCCTGGAACTGCTAAAGTA	GGCCATCCTGGAACTGCTAAAGTATGCCT	A	G	A	G	32327061	sense	TG	A-G	1	0	A_8;	Glu162Gly;	Missense;	None			Glu162Gly	162	Missense	139	135	88	128	146	120	114	12.8812	12.8477	12.5714	12.771	12.8204	12.5317	12.6258	-0.0335849	-0.309848	-0.110232	-0.0608205	-0.349559	-0.255494	-0.070736
GGCATACTTTAGCAGTTCCA	GGCAGGCATACTTTAGCAGTTCCAGGATG	T	C	T	C	32327084	antisense	GG	A-G	2	0	A_4;A_6;	Exon5:+4;Exon5:+2;	Intron;Splice-donor;	None;None						173	120	104	142	225	243	218	13.1969	12.6778	12.8124	12.9207	13.4443	13.5495	13.5609	-0.519135	-0.384526	-0.276155	0.247417	0.35259	0.364041	0.714622
AGGCATACTTTAGCAGTTCC	AGGCAGGCATACTTTAGCAGTTCCAGGAT	T	C	T	C	32327085	antisense	AG	A-G	2	0	A_5;A_7;	Exon5:+4;Exon5:+2;	Intron;Splice-donor;	None;None						129	155	108	119	212	185	179	12.7735	13.0469	12.8668	12.6658	13.3585	13.1561	13.2766	0.273398	0.0932629	-0.1077	0.584912	0.382546	0.503047	0.403848
TGGAACTGCTAAAGTATGCC	ATCCTGGAACTGCTAAAGTATGCCTGCCT	A	G	A	G	32327065	sense	TG	A-G	1	0	A_4_5;	Glu162Gly;	Missense;	None			Glu162Gly	162	Missense	70	77	83	71	80	90	70	11.8918	12.0378	12.487	11.9209	11.9527	12.1167	11.9223	0.146003	0.595244	0.0291501	0.0609172	0.224955	0.0305116	-0.151338
ACTGCTAAAGTATGCCTGCC	TGGAACTGCTAAAGTATGCCTGCCTGGCC	A	G	A	G	32327069	sense	TG	A-G	2	1	A_7;A_8;	Leu164Leu;Lys165Glu;	Silent;Missense;	None;None			Lys165Glu	164.5	Missense	108	100	74	73	88	98	85	12.5172	12.4148	12.3215	11.961	12.0902	12.2396	12.2023	-0.102477	-0.195783	-0.556254	-0.427083	-0.277686	-0.314917	-0.0550575
CCAGGCAGGCATACTTTAGC	AAGGCCAGGCAGGCATACTTTAGCAGTTC	T	C	T	C	32327091	antisense	AG	A-G	1	0	A_7;	Exon5:+8;	Intron;	None						172	164	108	171	169	152	129	13.1885	13.1284	12.8668	13.1888	13.0315	12.8727	12.8041	-0.0601701	-0.321723	0.000281316	-0.15708	-0.31586	-0.384471	-0.158599
CTGCTAAAGTATGCCTGCCT	GGAACTGCTAAAGTATGCCTGCCTGGCCT	A	G	A	G	32327070	sense	GG	A-G	2	1	A_6;A_7_8;	Leu164Leu;Lys165Gly;	Silent;Missense;	None;None			Lys165Gly	164.5	Missense	86	101	102	116	97	107	102	12.1887	12.4291	12.7844	12.629	12.2306	12.3663	12.4653	0.240435	0.595672	0.440329	0.041927	0.177606	0.276626	-0.260092
AGGCCAGGCAGGCATACTTT	GACAAGGCCAGGCAGGCATACTTTAGCAG	T	C	T	C	32327094	antisense	AG	A-G	1	0	A_6;	Exon5:+12;	Intron;	None						191	137	122	188	151	164	131	13.3397	12.8689	13.0426	13.3255	12.869	12.9823	12.8263	-0.470807	-0.297044	-0.014145	-0.470683	-0.357398	-0.513427	-0.186504
AAAGTATGCCTGCCTGGCCT	TGCTAAAGTATGCCTGCCTGGCCTTGTCT	A	G	A	G	32327075	sense	TG	A-G	1	0	A_6;	Exon5:+3;	Intron;	None						122	105	73	121	121	115	129	12.6931	12.4851	12.3018	12.6899	12.5495	12.4703	12.8041	-0.207922	-0.391229	-0.00318003	-0.143563	-0.222771	0.110993	0.115663
GCCTGCCTGGCCTTGTCTCT	GTATGCCTGCCTGGCCTTGTCTCTTGGAA	A	G	A	G	32327082	sense	TG	A-G	0	0										175	152	132	177	161	167	128	13.2135	13.0188	13.1563	13.2386	12.9615	13.0084	12.7928	-0.194726	-0.0571953	0.0250854	-0.251977	-0.205044	-0.42064	-0.216942
CCAAGAGACAAGGCCAGGCA	TCTTCCAAGAGACAAGGCCAGGCAGGCAT	T	C	T	C	32327104	antisense	GG	A-G	3	0	A_4;A_6;A_8;	Exon5:+24;Exon5:+22;Exon5:+20;	Intron;Intron;Intron;	None;None;None						55	52	40	68	60	55	36	11.544	11.4716	11.4342	11.8587	11.5378	11.4064	10.9633	-0.0723591	-0.109778	0.314702	-0.00617924	-0.137512	-0.580676	-0.285644
CCTGCCTGGCCTTGTCTCTT	TATGCCTGCCTGGCCTTGTCTCTTGGAAG	A	G	A	G	32327083	sense	GG	A-G	0	0										221	228	171	187	189	200	193	13.5501	13.6037	13.5297	13.3178	13.1928	13.2686	13.3852	0.0535191	-0.0204328	-0.232293	-0.357339	-0.281581	-0.164911	-0.201541
TCCAAGAGACAAGGCCAGGC	CTCTTCCAAGAGACAAGGCCAGGCAGGCA	T	C	T	C	32327105	antisense	AG	A-G	3	0	A_4;A_5;A_7;	Exon5:+25;Exon5:+24;Exon5:+22;	Intron;Intron;Intron;	None;None;None						56	50	39	68	52	51	33	11.5699	11.415	11.3977	11.8587	11.3314	11.2976	10.8378	-0.154909	-0.172277	0.288715	-0.238542	-0.272391	-0.732127	-0.40153
GCCTGGCCTTGTCTCTTGGA	GCCTGCCTGGCCTTGTCTCTTGGAAGAGC	A	G	A	G	32327086	sense	AG	A-G	0	0										106	122	92	100	86	93	83	12.4903	12.7016	12.6355	12.4149	12.057	12.164	12.168	0.211319	0.145233	-0.0753572	-0.43328	-0.326258	-0.322299	-0.454344
TCTTCCAAGAGACAAGGCCA	GTGCTCTTCCAAGAGACAAGGCCAGGCAG	T	C	T	C	32327108	antisense	GG	A-G	2	0	A_7;A_8;	Exon5:+25;Exon5:+24;	Intron;Intron;	None;None						70	61	70	77	59	65	70	11.8918	11.7018	12.2413	12.0379	11.5135	11.6474	11.9223	-0.189956	0.349534	0.146161	-0.378238	-0.244406	0.0305116	-0.29929
CTCTTCCAAGAGACAAGGCC	GGTGCTCTTCCAAGAGACAAGGCCAGGCA	T	C	T	C	32327109	antisense	AG	A-G	1	0	A_8;	Exon5:+25;	Intron;	None						65	68	53	57	68	79	54	11.7849	11.8585	11.84	11.6042	11.7183	11.9287	11.548	0.0736107	0.0551528	-0.18073	-0.0665978	0.143814	-0.236888	-0.0359019
CTGGCCTTGTCTCTTGGAAG	CTGCCTGGCCTTGTCTCTTGGAAGAGCAC	A	G	A	G	32327088	sense	AG	A-G	0	0										116	110	88	99	93	110	108	12.6203	12.5522	12.5714	12.4004	12.1699	12.4062	12.5478	-0.0680742	-0.048926	-0.219893	-0.45045	-0.214145	-0.0725621	-0.133421
GGTGCTCTTCCAAGAGACAA	CTAAGGTGCTCTTCCAAGAGACAAGGCCA	T	C	T	C	32327113	antisense	GG	A-G	0	0										90	120	87	100	90	82	63	12.2543	12.6778	12.5549	12.4149	12.1226	11.9825	11.7703	0.423498	0.30065	0.160666	-0.131684	-0.2718	-0.483936	-0.590745
AGGTGCTCTTCCAAGAGACA	CCTAAGGTGCTCTTCCAAGAGACAAGGCC	T	C	T	C	32327114	antisense	AG	A-G	0	0										124	128	93	118	123	114	124	12.7165	12.7709	12.6511	12.6537	12.5732	12.4577	12.747	0.0543318	-0.0654121	-0.0628501	-0.143372	-0.258825	0.0305151	-0.0992503
GTCTCTTGGAAGAGCACCTT	CCTTGTCTCTTGGAAGAGCACCTTAGGCC	A	G	A	G	32327096	sense	AG	A-G	0	0										148	145	114	129	147	128	128	12.9717	12.9507	12.9448	12.7822	12.8303	12.6248	12.7928	-0.0210056	-0.0269445	-0.189507	-0.141475	-0.346965	-0.17891	-0.143297
TCTCTTGGAAGAGCACCTTA	CTTGTCTCTTGGAAGAGCACCTTAGGCCA	A	G	A	G	32327097	sense	GG	A-G	0	0					yes					74	62	76	87	83	70	78	11.9719	11.7253	12.3599	12.2141	12.0058	11.7543	12.0784	-0.246654	0.388005	0.242128	0.0338655	-0.217672	0.106443	-0.153614
GCCTAAGGTGCTCTTCCAAG	CCTGGCCTAAGGTGCTCTTCCAAGAGACA	T	C	T	C	32327119	antisense	AG	A-G	2	0	A_5;A_6;	Exon5:+38;Exon5:+37;	Intron;Intron;	None;None						153	139	146	156	208	220	205	13.0197	12.8898	13.3017	13.0564	13.331	13.406	13.4722	-0.129894	0.282021	0.0367036	0.311306	0.386371	0.452565	0.32047
TGGCCTAAGGTGCTCTTCCA	AACCTGGCCTAAGGTGCTCTTCCAAGAGA	T	C	T	C	32327121	antisense	AG	A-G	2	0	A_7;A_8;	Exon5:+38;Exon5:+37;	Intron;Intron;	None;None						164	168	127	172	225	183	241	13.1198	13.1631	13.1006	13.1972	13.4443	13.1404	13.7056	0.0432967	-0.0192496	0.0773979	0.324484	0.0205851	0.585803	0.276476
TTGGAAGAGCACCTTAGGCC	TCTCTTGGAAGAGCACCTTAGGCCAGGTT	A	G	A	G	32327101	sense	AG	A-G	3	0	A_5;A_6;A_8;	Exon5:+28;Exon5:+29;Exon5:+31;	Intron;Intron;Intron;	None;None;None						148	152	139	155	167	140	117	12.9717	13.0188	13.2308	13.0471	13.0143	12.754	12.6632	0.0470044	0.259074	0.0753555	0.0425335	-0.217702	-0.308526	-0.288376
TGGAAGAGCACCTTAGGCCA	CTCTTGGAAGAGCACCTTAGGCCAGGTTC	A	G	A	G	32327102	sense	GG	A-G	3	0	A_4;A_5;A_7;	Exon5:+28;Exon5:+29;Exon5:+31;	Intron;Intron;Intron;	None;None;None						146	179	120	167	169	200	153	12.9521	13.2546	13.0188	13.1547	13.0315	13.2686	13.0502	0.302493	0.0666733	0.202549	0.0793329	0.316435	0.0980709	-0.0259588
AGAAGGGGGTCAGGGGTCTG	GATCAGAAGGGGGTCAGGGGTCTGGGGGC	T	C	T	C	32327527	antisense	GG	A-G	1	0	A_4;	Exon6:-12;	Intron;	None						171	182	149	194	168	219	171	13.1801	13.2786	13.331	13.3709	13.0229	13.3995	13.2106	0.0984679	0.150916	0.190735	-0.157229	0.219352	0.0305163	-0.115827
CAGAAGGGGGTCAGGGGTCT	GGATCAGAAGGGGGTCAGGGGTCTGGGGG	T	C	T	C	32327528	antisense	GG	A-G	2	0	A_4;A_5;	Exon6:-11;Exon6:-12;	Intron;Intron;	None;None						171	165	137	187	152	175	176	13.1801	13.1371	13.2099	13.3178	12.8785	13.0759	13.2522	-0.0429895	0.0297919	0.137721	-0.301601	-0.10419	0.0720911	-0.152741
CCAGACCCCTGACCCCCTTC	GCCCCCAGACCCCTGACCCCCTTCTGATC	A	G	A	G	32327507	sense	TG	A-G	1	0	A_5;	Exon6:-25;	Intron;	None						99	123	94	88	106	91	89	12.3917	12.7134	12.6665	12.2305	12.3586	12.1327	12.2687	0.32164	0.274801	-0.1612	-0.0331421	-0.25907	-0.12308	-0.283511
TCAGAAGGGGGTCAGGGGTC	AGGATCAGAAGGGGGTCAGGGGTCTGGGG	T	C	T	C	32327529	antisense	TG	A-G	2	0	A_5;A_6;	Exon6:-11;Exon6:-12;	Intron;Intron;	None;None						173	152	126	146	144	153	155	13.1969	13.0188	13.0892	12.9608	12.8005	12.8821	13.0689	-0.178144	-0.107721	-0.236083	-0.396367	-0.314763	-0.12797	-0.105717
AGGATCAGAAGGGGGTCAGG	ACCTAGGATCAGAAGGGGGTCAGGGGTCT	T	C	T	C	32327533	antisense	GG	A-G	2	0	A_4;A_7;	Exon6:-6;Exon6:-9;	Intron;Intron;	None;None						139	142	115	128	123	147	129	12.8812	12.9206	12.9574	12.771	12.5732	12.8244	12.8041	0.039337	0.0761546	-0.110232	-0.308093	-0.0568215	-0.0771837	-0.149119
TAGGATCAGAAGGGGGTCAG	TACCTAGGATCAGAAGGGGGTCAGGGGTC	T	C	T	C	32327534	antisense	GG	A-G	2	0	A_5;A_8;	Exon6:-6;Exon6:-9;	Intron;Intron;	None;None						214	191	132	190	238	214	188	13.5037	13.3482	13.1563	13.3408	13.5253	13.3662	13.3474	-0.155488	-0.347424	-0.162903	0.0216367	-0.137548	-0.156344	0.131186
CTAGGATCAGAAGGGGGTCA	ATACCTAGGATCAGAAGGGGGTCAGGGGT	T	C	T	C	32327535	antisense	GG	A-G	1	0	A_6;	Exon6:-6;	Intron;	None						151	172	120	150	152	173	158	13.0007	13.1971	13.0188	12.9998	12.8785	13.0594	13.0966	0.196374	0.0180992	-0.000892354	-0.122174	0.058656	0.0958843	-0.0604047
CCTGACCCCCTTCTGATCCT	GACCCCTGACCCCCTTCTGATCCTAGGTA	A	G	A	G	32327514	sense	AG	A-G	1	0	A_5;	Exon6:-18;	Intron;	None						127	108	96	102	111	107	103	12.751	12.5258	12.6969	12.4435	12.4251	12.3663	12.4794	-0.225226	-0.0540987	-0.307516	-0.325928	-0.384714	-0.271621	-0.131808
CCTAGGATCAGAAGGGGGTC	GATACCTAGGATCAGAAGGGGGTCAGGGG	T	C	T	C	32327536	antisense	AG	A-G	2	0	A_4;A_7;	Exon6:-3;Exon6:-6;	Intron;Intron;	None;None						126	112	98	126	174	138	113	12.7396	12.5782	12.7267	12.7483	13.0735	12.7333	12.613	-0.161364	-0.0129527	0.00869232	0.333908	-0.00631501	-0.126562	0.122218
CTGACCCCCTTCTGATCCTA	ACCCCTGACCCCCTTCTGATCCTAGGTAT	A	G	A	G	32327515	sense	GG	A-G	1	0	A_4;	Exon6:-18;	Intron;	None						126	113	86	102	104	128	128	12.7396	12.5911	12.5382	12.4435	12.3311	12.6248	12.7928	-0.148542	-0.201368	-0.296113	-0.408483	-0.114823	0.053232	0.0586496
GATACCTAGGATCAGAAGGG	TGGTGATACCTAGGATCAGAAGGGGGTCA	T	C	T	C	32327540	antisense	GG	A-G	2	0	A_4;A_8;	Tyr166His;Exon6:-3;	Missense;Intron;	None;None			Tyr166His	166	Missense	102	76	106	113	117	114	132	12.4348	12.0189	12.8398	12.5912	12.501	12.4577	12.8372	-0.415875	0.405047	0.15642	0.0662155	0.0229001	0.402425	0.115316
TGATACCTAGGATCAGAAGG	CTGGTGATACCTAGGATCAGAAGGGGGTC	T	C	T	C	32327541	antisense	GG	A-G	1	0	A_5;	Tyr166His;	Missense;	None			Tyr166His	166	Missense	69	66	33	58	119	99	95	11.871	11.8154	11.1568	11.6292	12.5255	12.2542	12.3628	-0.0555792	-0.714268	-0.24178	0.654441	0.383182	0.491739	0.846996
GTGATACCTAGGATCAGAAG	TCTGGTGATACCTAGGATCAGAAGGGGGT	T	C	T	C	32327542	antisense	GG	A-G	1	0	A_4_6;	Tyr166His;	Missense;	None			Tyr166His	166	Missense	56	50	39	39	107	110	88	11.5699	11.415	11.3977	11.0569	12.3721	12.4062	12.2524	-0.154909	-0.172277	-0.513056	0.802197	0.836236	0.682417	1.0537
GGTGATACCTAGGATCAGAA	CTCTGGTGATACCTAGGATCAGAAGGGGG	T	C	T	C	32327543	antisense	GG	A-G	1	0	A_5_7;	Tyr166His;	Missense;	None			Tyr166His	166	Missense	62	43	51	46	108	122	79	11.7167	11.1975	11.7846	11.2949	12.3856	12.5555	12.0967	-0.51921	0.0678248	-0.421795	0.66882	0.838792	0.380005	0.920265
TGGTGATACCTAGGATCAGA	CCTCTGGTGATACCTAGGATCAGAAGGGG	T	C	T	C	32327544	antisense	AG	A-G	1	0	A_6_8;	Tyr166His;	Missense;	None			Tyr166His	166	Missense	88	87	70	92	97	98	99	12.2218	12.2139	12.2413	12.2947	12.2306	12.2396	12.4223	-0.0079504	0.0194629	0.0728091	0.0087672	0.0177141	0.200405	0.0475217
TTCTGATCCTAGGTATCACC	CCCCTTCTGATCCTAGGTATCACCAGAGG	A	G	A	G	32327524	sense	AG	A-G	1	0	A_6;	Exon6:-7;	Intron;	None						78	74	65	80	86	79	53	12.0479	11.9805	12.1344	12.0931	12.057	11.9287	11.521	-0.0673965	0.0865613	0.0452089	0.00914819	-0.119153	-0.526812	-0.23373
CTCTGGTGATACCTAGGATC	CACCCTCTGGTGATACCTAGGATCAGAAG	T	C	T	C	32327547	antisense	AG	A-G	0	0										93	97	55	115	83	82	82	12.3016	12.3708	11.8935	12.6165	12.0058	11.9825	12.1505	0.0692767	-0.40809	0.314969	-0.295767	-0.319097	-0.151056	-0.247358
CTGATCCTAGGTATCACCAG	CCTTCTGATCCTAGGTATCACCAGAGGGT	A	G	A	G	32327526	sense	AG	A-G	1	0	A_4;	Exon6:-7;	Intron;	None						59	82	50	67	83	79	70	11.6452	12.1285	11.756	11.8373	12.0058	11.9287	11.9223	0.483317	0.110795	0.192084	0.360585	0.283497	0.277081	0.0449889
TGATCCTAGGTATCACCAGA	CTTCTGATCCTAGGTATCACCAGAGGGTG	A	G	A	G	32327527	sense	GG	A-G	1	0	A_8;	Exon6:-2;	Splice-acceptor;	None						135	96	72	104	165	182	149	12.8391	12.3559	12.2819	12.4715	12.9969	13.1325	13.012	-0.483239	-0.557182	-0.367625	0.157774	0.293382	0.17285	0.677351
GATCCTAGGTATCACCAGAG	TTCTGATCCTAGGTATCACCAGAGGGTGC	A	G	A	G	32327528	sense	GG	A-G	1	0	A_7;	Exon6:-2;	Splice-acceptor;	None						90	65	75	106	169	165	171	12.2543	11.7934	12.3408	12.499	13.0315	12.9911	13.2106	-0.460838	0.0865639	0.244715	0.777191	0.736791	0.956376	0.866639
TCCTAGGTATCACCAGAGGG	CTGATCCTAGGTATCACCAGAGGGTGCTG	A	G	A	G	32327530	sense	TG	A-G	1	0	A_5;	Exon6:-2;	Splice-acceptor;	None						85	85	65	87	108	95	103	12.1718	12.1804	12.1344	12.2141	12.3856	12.1947	12.4794	0.00853421	-0.0373994	0.0422371	0.213741	0.0228993	0.307569	0.176946
GCACCCTCTGGTGATACCTA	TACAGCACCCTCTGGTGATACCTAGGATC	T	C	T	C	32327552	antisense	GG	A-G	0	0										156	174	147	223	322	293	279	13.0477	13.2137	13.3115	13.5718	13.9614	13.8194	13.9168	0.166059	0.263857	0.524139	0.913723	0.771724	0.869162	0.533517
AGCACCCTCTGGTGATACCT	GTACAGCACCCTCTGGTGATACCTAGGAT	T	C	T	C	32327553	antisense	AG	A-G	1	0	A_4;	Val170Ala;	Missense;	None			Val170Ala	170	Missense	166	172	156	172	271	308	280	13.1373	13.1971	13.3973	13.1972	13.7127	13.8914	13.922	0.0597549	0.259952	0.0599124	0.575345	0.754121	0.784696	0.578181
TAGGTATCACCAGAGGGTGC	ATCCTAGGTATCACCAGAGGGTGCTGTAC	A	G	A	G	32327533	sense	TG	A-G	1	0	A_6;	Tyr166Cys;	Missense;	None			Tyr166Cys	166	Missense	92	93	52	79	82	90	83	12.286	12.3101	11.8126	12.0749	11.9883	12.1167	12.168	0.0241281	-0.473395	-0.211042	-0.297656	-0.169233	-0.117978	0.025147
CAATGTACAGCACCCTCTGG	ATGTCAATGTACAGCACCCTCTGGTGATA	T	C	T	C	32327561	antisense	TG	A-G	1	0	A_7;	Tyr172His;	Missense;	None			Tyr172His	172	Missense	37	30	27	33	49	57	42	10.9723	10.6784	10.8674	10.816	11.2457	11.458	11.1856	-0.293864	-0.104896	-0.156283	0.27342	0.485671	0.213285	0.50914
CACCAGAGGGTGCTGTACAT	GTATCACCAGAGGGTGCTGTACATTGACA	A	G	A	G	32327540	sense	TG	A-G	2	0	A_5;A_7;	Gln168Arg;Arg169Gly;	Missense;Missense;	None;None			Gln168Arg_Arg169Gly	168.5	Missense	156	129	111	129	274	272	249	13.0477	12.7821	12.9063	12.7822	13.7285	13.7121	13.7527	-0.265604	-0.141353	-0.265447	0.680854	0.664437	0.705053	0.907583
GTCAATGTACAGCACCCTCT	CAATGTCAATGTACAGCACCCTCTGGTGA	T	C	T	C	32327563	antisense	GG	A-G	1	0	A_4_5;	Ile173Thr;	Missense;	None			Ile173Thr	173	Missense	120	104	83	97	173	204	174	12.6692	12.4713	12.487	12.371	13.0652	13.2971	13.2357	-0.197882	-0.182206	-0.298233	0.395972	0.627896	0.566501	0.75623
TGTCAATGTACAGCACCCTC	TCAATGTCAATGTACAGCACCCTCTGGTG	T	C	T	C	32327564	antisense	TG	A-G	1	0	A_5_6;	Ile173Thr;	Missense;	None			Ile173Thr	173	Missense	86	122	89	129	158	142	123	12.1887	12.7016	12.5877	12.7822	12.9344	12.7745	12.7354	0.512916	0.399009	0.593552	0.745679	0.585819	0.546672	0.124231
AGGGTGCTGTACATTGACAT	CCAGAGGGTGCTGTACATTGACATTGATA	A	G	A	G	32327546	sense	TG	A-G	0	0										124	129	111	129	131	121	123	12.7165	12.7821	12.9063	12.7822	12.664	12.5437	12.7354	0.0655575	0.189809	0.065715	-0.0524776	-0.172866	0.018835	-0.175863
GAATATCAATGTCAATGTAC	TGGTGAATATCAATGTCAATGTACAGCAC	T	C	T	C	32327573	antisense	AG	A-G	2	2	A_5;A_8;	Asp176Asp;Ile175Ile;	Silent;Silent;	None;None				175.5	Silent	85	73	51	75	85	70	73	12.1718	11.9608	11.7846	12	12.0401	11.7543	11.9828	-0.210981	-0.387254	-0.171839	-0.131682	-0.417563	-0.189003	0.0106084
ATGGTGAATATCAATGTCAA	CACCATGGTGAATATCAATGTCAATGTAC	T	C	T	C	32327578	antisense	TG	A-G	1	0	A_7_8;	Ile177Thr;	Missense;	None			Ile177Thr	177	Missense	93	91	66	82	96	98	83	12.3016	12.2787	12.1564	12.1287	12.2157	12.2396	12.168	-0.0228236	-0.145119	-0.172877	-0.085891	-0.0619969	-0.133572	0.0197865
ATTGACATTGATATTCACCA	GTACATTGACATTGATATTCACCATGGTG	A	G	A	G	32327558	sense	TG	A-G	2	0	A_5;A_7;	Asp174Gly;Ile175Val;	Missense;Missense;	None;None			Asp174Gly_Ile175Val	174.5	Missense	72	86	53	76	108	125	84	11.9324	12.1972	11.84	12.0191	12.3856	12.5906	12.1853	0.264814	-0.0923646	0.0866746	0.453151	0.658164	0.252853	0.368348
TTGACATTGATATTCACCAT	TACATTGACATTGATATTCACCATGGTGA	A	G	A	G	32327559	sense	GG	A-G	2	0	A_4;A_6;	Asp174Gly;Ile175Val;	Missense;Missense;	None;None			Asp174Gly_Ile175Val	174.5	Missense	44	78	54	85	100	92	80	11.2221	12.0564	11.867	12.1805	12.2745	12.1484	12.1149	0.834241	0.644854	0.95836	1.0524	0.926284	0.892737	0.144655
GACATTGATATTCACCATGG	CATTGACATTGATATTCACCATGGTGACG	A	G	A	G	32327561	sense	TG	A-G	2	0	A_4;A_8;	Ile175Val;Asp176Gly;	Missense;Missense;	None;None			Ile175Val_Asp176Gly	175.5	Missense	72	80	77	77	60	81	74	11.9324	12.0929	12.3788	12.0379	11.5378	11.9648	12.0024	0.1605	0.446379	0.105529	-0.39463	0.0323563	0.0700305	-0.334884
GTCACCATGGTGAATATCAA	CGCCGTCACCATGGTGAATATCAATGTCA	T	C	T	C	32327584	antisense	TG	A-G	2	2	A_4;A_7;	Gly180Gly;His179His;	Silent;Silent;	None;None				179.5	Silent	106	108	63	110	112	101	94	12.4903	12.5258	12.0893	12.5524	12.438	12.2831	12.3475	0.035497	-0.400945	0.0621223	-0.0522685	-0.207231	-0.142786	-0.0329866
ATTGATATTCACCATGGTGA	TGACATTGATATTCACCATGGTGACGGCG	A	G	A	G	32327564	sense	CG	A-G	2	0	A_5;A_7;	Asp176Gly;Ile177Val;	Missense;Missense;	None;None			Asp176Gly_Ile177Val	176.5	Missense	99	97	88	103	121	98	89	12.3917	12.3708	12.5714	12.4576	12.5495	12.2396	12.2687	-0.0209038	0.179659	0.0658255	0.157767	-0.152177	-0.12308	-0.114024
TTGATATTCACCATGGTGAC	GACATTGATATTCACCATGGTGACGGCGT	A	G	A	G	32327565	sense	GG	A-G	2	0	A_4;A_6;	Asp176Gly;Ile177Val;	Missense;Missense;	None;None			Asp176Gly_Ile177Val	176.5	Missense	95	114	70	114	131	116	103	12.3322	12.6038	12.2413	12.6039	12.664	12.4828	12.4794	0.271522	-0.0909389	0.27168	0.331798	0.150537	0.147137	0.0590696
GATATTCACCATGGTGACGG	CATTGATATTCACCATGGTGACGGCGTGG	A	G	A	G	32327567	sense	CG	A-G	2	0	A_4;A_8;	Ile177Val;His178Arg;	Missense;Missense;	None;None			Ile177Val_His178Arg	177.5	Missense	80	86	74	82	98	87	107	12.0844	12.1972	12.3215	12.1287	12.2454	12.0678	12.5343	0.112848	0.23709	0.0443074	0.161034	-0.0165412	0.449969	0.066739
TATTCACCATGGTGACGGCG	TTGATATTCACCATGGTGACGGCGTGGAA	A	G	A	G	32327569	sense	TG	A-G	1	0	A_6;	His178Arg;	Missense;	None			His178Arg	178	Missense	140	127	134	152	191	198	179	12.8916	12.7595	13.178	13.0189	13.208	13.2541	13.2766	-0.132044	0.286387	0.127322	0.316396	0.362471	0.385008	0.260737
ATTCACCATGGTGACGGCGT	TGATATTCACCATGGTGACGGCGTGGAAG	A	G	A	G	32327570	sense	GG	A-G	2	0	A_5;A_8;	His178Arg;His179Arg;	Missense;Missense;	None;None			His178Arg_His179Arg	178.5	Missense	182	181	150	187	207	232	173	13.2701	13.2706	13.3407	13.3178	13.324	13.4827	13.2274	0.000587242	0.0706326	0.0477886	0.0539748	0.212606	-0.0426424	0.0349766
CTTCCACGCCGTCACCATGG	GCCTCTTCCACGCCGTCACCATGGTGAAT	T	C	T	C	32327594	antisense	TG	A-G	1	0	A_6;	Val183Ala;	Missense;	None			Val183Ala	183	Missense	113	90	61	94	128	163	109	12.5825	12.2628	12.0428	12.3257	12.6306	12.9735	12.5611	-0.319731	-0.539719	-0.256851	0.0481011	0.390933	-0.0214715	0.511288
CACCATGGTGACGGCGTGGA	TATTCACCATGGTGACGGCGTGGAAGAGG	A	G	A	G	32327573	sense	AG	A-G	1	0	A_5;	His179Arg;	Missense;	None			His179Arg	179	Missense	100	99	78	95	225	290	237	12.4062	12.4003	12.3974	12.3409	13.4443	13.8046	13.6815	-0.00596241	-0.00883683	-0.0652947	1.03808	1.39833	1.27525	1.26392
CTCTTCCACGCCGTCACCAT	AGGCCTCTTCCACGCCGTCACCATGGTGA	T	C	T	C	32327596	antisense	GG	A-G	1	0	A_8;	Val183Ala;	Missense;	None			Val183Ala	183	Missense	97	100	80	96	108	107	91	12.3623	12.4148	12.4339	12.356	12.3856	12.3663	12.3007	0.0524696	0.0716175	-0.00625556	0.0232581	0.00399292	-0.0615867	-0.0507224
CCATGGTGACGGCGTGGAAG	TTCACCATGGTGACGGCGTGGAAGAGGCC	A	G	A	G	32327575	sense	AG	A-G	0	0										107	111	97	122	263	259	186	12.5038	12.5653	12.7119	12.7018	13.6694	13.6415	13.3319	0.0614746	0.208028	0.197932	1.1656	1.13765	0.828103	0.887972
CCTCTTCCACGCCGTCACCA	AAGGCCTCTTCCACGCCGTCACCATGGTG	T	C	T	C	32327597	antisense	TG	A-G	0	0										47	38	39	61	71	62	59	11.3173	11.0193	11.3977	11.702	11.7806	11.5792	11.6757	-0.297996	0.0803982	0.38471	0.463291	0.261953	0.358449	0.305527
CATGGTGACGGCGTGGAAGA	TCACCATGGTGACGGCGTGGAAGAGGCCT	A	G	A	G	32327576	sense	GG	A-G	1	0	A_8;	Asp181Gly;	Missense;	None			Asp181Gly	181	Missense	93	92	60	74	85	77	73	12.3016	12.2945	12.019	11.9806	12.0401	11.8917	11.9828	-0.0070594	-0.282591	-0.320941	-0.261423	-0.409839	-0.318744	-0.126472
GTAGAAGGCCTCTTCCACGC	TGGTGTAGAAGGCCTCTTCCACGCCGTCA	T	C	T	C	32327605	antisense	CG	A-G	1	0	A_5_6;	Phe187Pro;	Missense;	None			Phe187Pro	187	Missense	92	92	55	75	153	121	118	12.286	12.2945	11.8935	12	12.888	12.5437	12.6755	0.00853435	-0.392496	-0.285986	0.602015	0.257694	0.389532	0.63973
GGTGTAGAAGGCCTCTTCCA	CCGTGGTGTAGAAGGCCTCTTCCACGCCG	T	C	T	C	32327608	antisense	CG	A-G	2	0	A_6;A_8;	Tyr188His;Phe187Ser;	Missense;Missense;	None;None			Phe187Ser_Tyr188His	187.5	Missense	87	84	57	98	165	176	139	12.2054	12.1633	11.945	12.3858	12.9969	13.0842	12.9118	-0.042081	-0.260378	0.180424	0.791538	0.878788	0.706399	0.83292
GGAAGAGGCCTTCTACACCA	GCGTGGAAGAGGCCTTCTACACCACGGAC	A	G	A	G	32327590	sense	CG	A-G	2	1	A_4;A_6;	Glu184Glu;Glu185Gly;	Silent;Missense;	None;None			Glu185Gly	184.5	Missense	116	103	104	127	111	151	119	12.6203	12.4574	12.8124	12.7597	12.4251	12.8632	12.6877	-0.162917	0.192046	0.139376	-0.195244	0.242828	0.0673459	-0.0178584
GAAGAGGCCTTCTACACCAC	CGTGGAAGAGGCCTTCTACACCACGGACC	A	G	A	G	32327591	sense	GG	A-G	1	0	A_5;	Glu185Gly;	Missense;	None			Glu185Gly	185	Missense	204	195	163	204	201	205	161	13.4347	13.3781	13.4606	13.4434	13.2816	13.3042	13.1237	-0.0565538	0.025916	0.0086928	-0.153071	-0.130493	-0.310958	-0.190859
AGGCCTTCTACACCACGGAC	GAAGAGGCCTTCTACACCACGGACCGGGT	A	G	A	G	32327595	sense	CG	A-G	0	0										189	145	90	152	160	157	137	13.3245	12.9507	12.6038	13.0189	12.9525	12.9194	12.8909	-0.373756	-0.720683	-0.305588	-0.371985	-0.405137	-0.433641	0.0630878
GGCCTTCTACACCACGGACC	AAGAGGCCTTCTACACCACGGACCGGGTC	A	G	A	G	32327596	sense	GG	A-G	0	0										155	154	103	156	162	137	146	13.0384	13.0376	12.7984	13.0564	12.9704	12.7228	12.9826	-0.000801715	-0.239977	0.0179693	-0.0679783	-0.315611	-0.0557735	-0.0721843
GCCTTCTACACCACGGACCG	AGAGGCCTTCTACACCACGGACCGGGTCA	A	G	A	G	32327597	sense	GG	A-G	1	0	A_8;	Tyr188Cys;	Missense;	None			Tyr188Cys	188	Missense	153	126	113	146	135	156	140	13.0197	12.7481	12.9321	12.9608	12.7074	12.9101	12.9221	-0.271536	-0.0875825	-0.0588625	-0.312242	-0.109532	-0.0975731	-0.033789
ACCCGGTCCGTGGTGTAGAA	CATGACCCGGTCCGTGGTGTAGAAGGCCT	T	C	T	C	32327619	antisense	GG	A-G	0	0										181	157	135	176	154	139	155	13.2621	13.0654	13.1887	13.2304	12.8974	12.7437	13.0689	-0.196668	-0.0734071	-0.0317174	-0.364729	-0.518402	-0.193181	-0.258173
GACCCGGTCCGTGGTGTAGA	TCATGACCCGGTCCGTGGTGTAGAAGGCC	T	C	T	C	32327620	antisense	AG	A-G	0	0										197	225	168	236	229	245	223	13.3843	13.5845	13.5042	13.6536	13.4697	13.5613	13.5936	0.200248	0.11987	0.269262	0.085432	0.17701	0.209349	-0.0391962
CATGACCCGGTCCGTGGTGT	CAGTCATGACCCGGTCCGTGGTGTAGAAG	T	C	T	C	32327623	antisense	AG	A-G	1	0	A_5;	Val193Ala;	Missense;	None			Val193Ala	193	Missense	218	246	198	257	322	314	271	13.5304	13.7133	13.7412	13.7765	13.9614	13.9193	13.8749	0.182852	0.210771	0.246115	0.430989	0.388847	0.344458	0.174852
CTACACCACGGACCGGGTCA	CCTTCTACACCACGGACCGGGTCATGACT	A	G	A	G	32327602	sense	TG	A-G	2	0	A_5;A_8;	Thr189Ala;Thr190Ala;	Missense;Missense;	None;None			Thr189Ala_Thr190Ala	189.5	Missense	121	116	90	115	100	114	88	12.6812	12.6289	12.6038	12.6165	12.2745	12.4577	12.2524	-0.0523381	-0.0773825	-0.0646695	-0.406648	-0.223497	-0.428836	-0.288197
AGTCATGACCCGGTCCGTGG	ACACAGTCATGACCCGGTCCGTGGTGTAG	T	C	T	C	32327626	antisense	TG	A-G	2	0	A_5;A_8;	Met194Thr;Val193Ala;	Missense;Missense;	None;None			Val193Ala_Met194Thr	193.5	Missense	132	98	89	125	172	148	151	12.8067	12.3856	12.5877	12.7368	13.0568	12.8342	13.0312	-0.42108	-0.219012	-0.0699063	0.250126	0.027495	0.224501	0.40404
ACCACGGACCGGGTCATGAC	CTACACCACGGACCGGGTCATGACTGTGT	A	G	A	G	32327606	sense	TG	A-G	2	0	A_4;A_8;	Thr190Ala;Asp191Gly;	Missense;Missense;	None;None			Thr190Ala_Asp191Gly	190.5	Missense	85	65	52	70	122	107	122	12.1718	11.7934	11.8126	11.9005	12.5614	12.3663	12.7236	-0.378393	-0.359247	-0.27135	0.38956	0.194476	0.551767	0.714931
ACAGTCATGACCCGGTCCGT	GGACACAGTCATGACCCGGTCCGTGGTGT	T	C	T	C	32327628	antisense	GG	A-G	1	0	A_7;	Met194Thr;	Missense;	None			Met194Thr	194	Missense	172	177	130	159	325	316	254	13.1885	13.2384	13.1343	13.0839	13.9748	13.9284	13.7814	0.0498716	-0.0542755	-0.104677	0.786254	0.739894	0.592887	0.742705
CACAGTCATGACCCGGTCCG	AGGACACAGTCATGACCCGGTCCGTGGTG	T	C	T	C	32327629	antisense	TG	A-G	2	1	A_4;A_8;	Thr195Thr;Met194Thr;	Silent;Missense;	None;None			Met194Thr	194.5	Missense	157	147	112	157	220	231	217	13.0569	12.9705	12.9193	13.0656	13.4119	13.4764	13.5543	-0.0864019	-0.137633	0.00869257	0.35499	0.419525	0.497401	0.495753
CACGGACCGGGTCATGACTG	ACACCACGGACCGGGTCATGACTGTGTCC	A	G	A	G	32327608	sense	TG	A-G	1	0	A_6;	Asp191Gly;	Missense;	None			Asp191Gly	191	Missense	226	222	157	223	244	248	234	13.5824	13.5652	13.4065	13.5718	13.5613	13.5789	13.6631	-0.0172256	-0.175927	-0.0105846	-0.0211521	-0.00354283	0.0806989	0.0865806
GACACAGTCATGACCCGGTC	AAAGGACACAGTCATGACCCGGTCCGTGG	T	C	T	C	32327631	antisense	CG	A-G	2	1	A_4;A_6;	Val196Ala;Thr195Thr;	Missense;Silent;	None;None			Val196Ala	195.5	Missense	289	301	218	256	261	296	254	13.9371	14.0044	13.88	13.7709	13.6584	13.8341	13.7814	0.0672259	-0.0571221	-0.166221	-0.278712	-0.103026	-0.155711	-0.127111
AAAGGACACAGTCATGACCC	TATGAAAGGACACAGTCATGACCCGGTCC	T	C	T	C	32327635	antisense	GG	A-G	2	0	A_6;A_8;	Ser197Pro;Val196Ala;	Missense;Missense;	None;None			Val196Ala_Ser197Pro	196.5	Missense	109	100	92	105	164	210	168	12.5305	12.4148	12.6355	12.4853	12.9881	13.3389	13.1851	-0.115772	0.104976	-0.0452375	0.457589	0.808396	0.654564	0.658861
GAAAGGACACAGTCATGACC	TTATGAAAGGACACAGTCATGACCCGGTC	T	C	T	C	32327636	antisense	CG	A-G	2	0	A_4;A_7;	Phe198Leu;Ser197Pro;	Missense;Missense;	None;None			Ser197Pro_Phe198Leu	197.5	Missense	99	64	75	77	149	180	134	12.3917	11.7711	12.3408	12.0379	12.8498	13.1166	12.8589	-0.620676	-0.0509128	-0.353802	0.458027	0.72483	0.467178	0.891808
CTTATGAAAGGACACAGTCA	CATACTTATGAAAGGACACAGTCATGACC	T	C	T	C	32327641	antisense	TG	A-G	2	1	A_4;A_7_8;	His199His;Phe198Ser;	Silent;Missense;	None;None			Phe198Ser	198.5	Missense	58	63	42	64	84	67	62	11.6206	11.7483	11.5045	11.7712	12.0231	11.6911	11.7472	0.127796	-0.11601	0.150667	0.402513	0.0705259	0.126696	0.14576
CATGACTGTGTCCTTTCATA	GGGTCATGACTGTGTCCTTTCATAAGTAT	A	G	A	G	32327620	sense	AG	A-G	1	0	A_5;	Thr195Ala;	Missense;	None			Thr195Ala	195	Missense	117	124	140	154	149	131	119	12.6327	12.7251	13.2412	13.0378	12.8498	12.6582	12.6877	0.0923536	0.608456	0.40506	0.21706	0.0254938	0.0549641	-0.26945
ACTGTGTCCTTTCATAAGTA	CATGACTGTGTCCTTTCATAAGTATGGAG	A	G	A	G	32327624	sense	TG	A-G	0	0										72	97	82	110	100	102	105	11.9324	12.3708	12.4695	12.5524	12.2745	12.2973	12.5071	0.438427	0.537128	0.619999	0.342141	0.364857	0.574719	-0.104612
CCATACTTATGAAAGGACAC	CTCTCCATACTTATGAAAGGACACAGTCA	T	C	T	C	32327646	antisense	AG	A-G	1	0	A_5;	Tyr201His;	Missense;	None			Tyr201His	201	Missense	62	83	45	55	64	76	53	11.7167	12.146	11.604	11.5526	11.6309	11.8729	11.521	0.429269	-0.112693	-0.164091	-0.0858822	0.156127	-0.195694	-0.0926447
CTGTGTCCTTTCATAAGTAT	ATGACTGTGTCCTTTCATAAGTATGGAGA	A	G	A	G	32327625	sense	GG	A-G	0	0										99	95	77	108	106	86	94	12.3917	12.3408	12.3788	12.5259	12.3586	12.0512	12.3475	-0.0509553	-0.0129522	0.134201	-0.0331421	-0.340581	-0.0442398	-0.162752
GTGTCCTTTCATAAGTATGG	GACTGTGTCCTTTCATAAGTATGGAGAGT	A	G	A	G	32327627	sense	AG	A-G	0	0										65	83	62	92	95	110	83	11.7849	12.146	12.0663	12.2947	12.2006	12.4062	12.168	0.361117	0.281372	0.509766	0.415673	0.621288	0.383096	0.0892676
GTCCTTTCATAAGTATGGAG	CTGTGTCCTTTCATAAGTATGGAGAGTAC	A	G	A	G	32327629	sense	AG	A-G	0	0										34	45	43	38	43	44	49	10.8504	11.2631	11.5385	11.0194	11.0573	11.0846	11.4079	0.412732	0.688121	0.169072	0.206985	0.234291	0.557516	-0.0903774
TACTCTCCATACTTATGAAA	GAAGTACTCTCCATACTTATGAAAGGACA	T	C	T	C	32327652	antisense	GG	A-G	0	0										24	21	17	18	51	53	40	10.3482	10.1642	10.2004	9.9422	11.3034	11.353	11.1152	-0.183958	-0.147765	-0.405984	0.955214	1.00484	0.767028	1.15493
GTACTCTCCATACTTATGAA	GGAAGTACTCTCCATACTTATGAAAGGAC	T	C	T	C	32327653	antisense	AG	A-G	0	0										53	37	24	32	160	176	148	11.4905	10.9808	10.6976	10.7716	12.9525	13.0842	13.0023	-0.509718	-0.792975	-0.718903	1.46198	1.59362	1.51173	2.1963
GGAAGTACTCTCCATACTTA	CCTGGGAAGTACTCTCCATACTTATGAAA	T	C	T	C	32327657	antisense	TG	A-G	2	0	A_4;A_7;	Phe205Leu;Tyr204His;	Missense;Missense;	None;None			Tyr204His_Phe205Leu	204.5	Missense	109	99	90	101	297	329	257	12.5305	12.4003	12.6038	12.4293	13.8448	13.9866	13.7984	-0.130269	0.0732722	-0.101262	1.31428	1.45604	1.26782	1.3988
AAGTATGGAGAGTACTTCCC	TCATAAGTATGGAGAGTACTTCCCAGGAA	A	G	A	G	32327639	sense	AG	A-G	1	0	A_5;	Tyr201Cys;	Missense;	None			Tyr201Cys	201	Missense	251	219	174	231	367	348	287	13.7338	13.5456	13.5548	13.6227	14.1501	14.0676	13.9576	-0.188206	-0.178971	-0.111092	0.416354	0.333818	0.223868	0.484103
AGTATGGAGAGTACTTCCCA	CATAAGTATGGAGAGTACTTCCCAGGAAC	A	G	A	G	32327640	sense	GG	A-G	2	1	A_4;A_8;	Tyr201Cys;Gly202Gly;	Missense;Silent;	None;None			Tyr201Cys	201.5	Missense	208	202	149	223	533	508	356	13.4627	13.429	13.331	13.5718	14.6884	14.6133	14.2684	-0.0336892	-0.131643	0.109144	1.22577	1.15061	0.805759	1.07944
GGAGAGTACTTCCCAGGAAC	GTATGGAGAGTACTTCCCAGGAACTGGGG	A	G	A	G	32327645	sense	TG	A-G	2	0	A_5;A_8;	Glu203Gly;Tyr204Cys;	Missense;Missense;	None;None			Glu203Gly_Tyr204Cys	203.5	Missense	142	117	91	138	502	591	451	12.912	12.6412	12.6198	12.8795	14.602	14.8316	14.6097	-0.270808	-0.292295	-0.0325248	1.68996	1.91957	1.69763	1.96759
GAGAGTACTTCCCAGGAACT	TATGGAGAGTACTTCCCAGGAACTGGGGA	A	G	A	G	32327646	sense	GG	A-G	2	0	A_4;A_7;	Glu203Gly;Tyr204Cys;	Missense;Missense;	None;None			Glu203Gly_Tyr204Cys	203.5	Missense	159	141	136	170	721	808	655	13.0752	12.9104	13.1993	13.1804	15.1243	15.2828	15.148	-0.164775	0.124182	0.10519	2.04913	2.20764	2.07286	2.08834
AGAGTACTTCCCAGGAACTG	ATGGAGAGTACTTCCCAGGAACTGGGGAC	A	G	A	G	32327647	sense	GG	A-G	1	0	A_6;	Tyr204Cys;	Missense;	None			Tyr204Cys	204	Missense	107	79	74	77	473	540	354	12.5038	12.0748	12.3215	12.0379	14.5162	14.7014	14.2603	-0.429064	-0.182365	-0.465892	2.01233	2.19759	1.75648	2.34791
GAGTACTTCCCAGGAACTGG	TGGAGAGTACTTCCCAGGAACTGGGGACC	A	G	A	G	32327648	sense	GG	A-G	1	0	A_5;	Tyr204Cys;	Missense;	None			Tyr204Cys	204	Missense	110	131	101	132	442	481	340	12.5437	12.8043	12.7701	12.8154	14.4184	14.5345	14.2021	0.260559	0.226432	0.271687	1.87465	1.99079	1.65839	1.58838
TAGGTCCCCAGTTCCTGGGA	CCCGTAGGTCCCCAGTTCCTGGGAAGTAC	T	C	T	C	32327674	antisense	AG	A-G	0	0										151	136	116	149	142	135	136	13.0007	12.8583	12.9699	12.9902	12.7804	12.7016	12.8803	-0.142388	-0.0308044	-0.0105413	-0.220341	-0.299109	-0.120407	-0.152041
TCCCAGGAACTGGGGACCTA	TACTTCCCAGGAACTGGGGACCTACGGGT	A	G	A	G	32327655	sense	CG	A-G	2	2	A_5;A_8;	Pro206Pro;Gly207Gly;	Silent;Silent;	None;None				206.5	Silent	41	46	37	43	53	41	31	11.1203	11.2948	11.3217	11.1977	11.3589	10.9828	10.7477	0.174472	0.201432	0.0773725	0.238557	-0.137496	-0.372645	-0.24162
CCGTAGGTCCCCAGTTCCTG	TCACCCGTAGGTCCCCAGTTCCTGGGAAG	T	C	T	C	32327677	antisense	GG	A-G	1	0	A_5;	Leu211Pro;	Missense;	None			Leu211Pro	211	Missense	227	219	150	207	219	240	190	13.5888	13.5456	13.3407	13.4644	13.4053	13.5316	13.3626	-0.0432218	-0.248092	-0.124357	-0.183458	-0.0572136	-0.226153	-0.0170511
CCCAGGAACTGGGGACCTAC	ACTTCCCAGGAACTGGGGACCTACGGGTG	A	G	A	G	32327656	sense	GG	A-G	3	2	A_4;A_7;A_8;	Pro206Pro;Gly207Gly;Thr208Ala;	Silent;Silent;Missense;	None;None;None			Thr208Ala	207	Missense	71	92	63	61	73	74	82	11.9122	12.2945	12.0893	11.702	11.8206	11.8344	12.1505	0.382264	0.177105	-0.210257	-0.0916102	-0.0778335	0.238267	-0.0934292
CCCGTAGGTCCCCAGTTCCT	CTCACCCGTAGGTCCCCAGTTCCTGGGAA	T	C	T	C	32327678	antisense	GG	A-G	1	0	A_6;	Leu211Pro;	Missense;	None			Leu211Pro	211	Missense	188	171	113	178	150	184	169	13.3168	13.1887	12.9321	13.2467	12.8594	13.1483	13.1937	-0.128187	-0.384751	-0.0701548	-0.45743	-0.16857	-0.123177	-0.0553612
CCAGGAACTGGGGACCTACG	CTTCCCAGGAACTGGGGACCTACGGGTGA	A	G	A	G	32327657	sense	GG	A-G	2	1	A_6;A_7;	Gly207Gly;Thr208Ala;	Silent;Missense;	None;None			Thr208Ala	207.5	Missense	115	115	80	110	110	123	99	12.6078	12.6164	12.4339	12.5524	12.412	12.5673	12.4223	0.00853469	-0.173917	-0.0554277	-0.195809	-0.0405294	-0.185582	-0.0670369
ACCCGTAGGTCCCCAGTTCC	TCTCACCCGTAGGTCCCCAGTTCCTGGGA	T	C	T	C	32327679	antisense	TG	A-G	1	0	A_7;	Leu211Pro;	Missense;	None			Leu211Pro	211	Missense	254	238	184	228	257	292	245	13.7509	13.6656	13.6354	13.6038	13.6361	13.8145	13.7294	-0.0853245	-0.115499	-0.14709	-0.114764	0.0635749	-0.0215256	0.0917328
AGGAACTGGGGACCTACGGG	TCCCAGGAACTGGGGACCTACGGGTGAGA	A	G	A	G	32327659	sense	TG	A-G	2	1	A_4;A_5;	Gly207Gly;Thr208Ala;	Silent;Missense;	None;None			Thr208Ala	207.5	Missense	156	128	122	136	130	191	119	13.0477	12.7709	13.0426	12.8585	12.653	13.2021	12.6877	-0.27683	-0.00504878	-0.189222	-0.394693	0.154449	-0.360017	-0.0430533
GAACTGGGGACCTACGGGTG	CCAGGAACTGGGGACCTACGGGTGAGAAC	A	G	A	G	32327661	sense	AG	A-G	0	0										293	273	209	285	273	268	233	13.957	13.8635	13.8192	13.9257	13.7233	13.6908	13.6569	-0.0934576	-0.137773	-0.0312432	-0.233696	-0.26621	-0.30003	-0.179154
GTTCTCACCCGTAGGTCCCC	GGGCGTTCTCACCCGTAGGTCCCCAGTTC	T	C	T	C	32327685	antisense	AG	A-G	1	0	A_7;	Exon6:+2;	Splice-donor;	None						116	102	62	100	142	190	121	12.6203	12.4433	12.0663	12.4149	12.7804	13.1946	12.7117	-0.17699	-0.554062	-0.205396	0.16003	0.574239	0.0913878	0.587368
TGGGGACCTACGGGTGAGAA	GAACTGGGGACCTACGGGTGAGAACGCCC	A	G	A	G	32327665	sense	CG	A-G	1	0	A_6;	Asp210Gly;	Missense;	None			Asp210Gly	210	Missense	138	150	100	128	150	153	142	12.8708	12.9996	12.7558	12.771	12.8594	12.8821	12.9426	0.128814	-0.115037	-0.0998171	-0.0114164	0.0113014	0.0717329	0.0525526
AAAGGGCGTTCTCACCCGTA	TCCTAAAGGGCGTTCTCACCCGTAGGTCC	T	C	T	C	32327692	antisense	GG	A-G	0	0										269	260	231	267	247	289	220	13.8337	13.7931	13.9636	13.8316	13.5789	13.7996	13.5741	-0.0405557	0.129894	-0.0020727	-0.254788	-0.0340948	-0.259564	-0.211904
TAAAGGGCGTTCTCACCCGT	CTCCTAAAGGGCGTTCTCACCCGTAGGTC	T	C	T	C	32327693	antisense	AG	A-G	1	0	A_4;	Exon6:+13;	Intron;	None						178	168	121	171	176	145	148	13.238	13.1631	13.0308	13.1888	13.09	12.8047	13.0023	-0.074872	-0.207232	-0.0491822	-0.147998	-0.433332	-0.235734	-0.161926
TACGGGTGAGAACGCCCTTT	GACCTACGGGTGAGAACGCCCTTTAGGAG	A	G	A	G	32327673	sense	AG	A-G	0	0										137	168	120	152	146	135	131	12.8603	13.1631	13.0188	13.0189	12.8204	12.7016	12.8263	0.302785	0.158454	0.158569	-0.0399143	-0.158754	-0.0340849	-0.284187
ACGGGTGAGAACGCCCTTTA	ACCTACGGGTGAGAACGCCCTTTAGGAGC	A	G	A	G	32327674	sense	GG	A-G	1	0	A_8;	Exon6:+4;	Intron;	None						143	129	100	156	239	227	163	12.9222	12.7821	12.7558	13.0564	13.5314	13.4512	13.1415	-0.140089	-0.166377	0.134208	0.609219	0.52906	0.21935	0.509962
TCCTAAAGGGCGTTCTCACC	TGGCTCCTAAAGGGCGTTCTCACCCGTAG	T	C	T	C	32327696	antisense	CG	A-G	3	0	A_5;A_6;A_7;	Exon6:+15;Exon6:+14;Exon6:+13;	Intron;Intron;Intron;	None;None;None						95	72	77	90	78	71	61	12.3322	11.9409	12.3788	12.263	11.9162	11.7747	11.7238	-0.391307	0.0465376	-0.0692952	-0.416072	-0.557537	-0.608452	-0.389332
GGGTGAGAACGCCCTTTAGG	CTACGGGTGAGAACGCCCTTTAGGAGCCA	A	G	A	G	32327676	sense	AG	A-G	2	0	A_6;A_8;	Exon6:+4;Exon6:+6;	Intron;Intron;	None;None						132	150	126	128	271	256	217	12.8067	12.9996	13.0892	12.771	13.7127	13.6247	13.5543	0.192935	0.282465	-0.0356955	0.905949	0.817958	0.747595	0.677266
AACGCCCTTTAGGAGCCAAC	TGAGAACGCCCTTTAGGAGCCAACCGGCT	A	G	A	G	32327683	sense	CG	A-G	0	0										98	82	95	96	83	76	78	12.3771	12.1285	12.6818	12.356	12.0058	11.8729	12.0784	-0.248571	0.30471	-0.0210498	-0.371303	-0.504229	-0.298726	-0.403116
ACGCCCTTTAGGAGCCAACC	GAGAACGCCCTTTAGGAGCCAACCGGCTT	A	G	A	G	32327684	sense	GG	A-G	0	0										165	180	109	161	136	150	137	13.1286	13.2626	12.8801	13.1019	12.7181	12.8536	12.8909	0.134053	-0.248492	-0.0267087	-0.410519	-0.27503	-0.237742	-0.260714
GCCGGTTGGCTCCTAAAGGG	GTAAGCCGGTTGGCTCCTAAAGGGCGTTC	T	C	T	C	32327706	antisense	CG	A-G	0	0										115	128	109	130	128	123	109	12.6078	12.7709	12.8801	12.7934	12.6306	12.5673	12.5611	0.163021	0.27227	0.185543	0.0227941	-0.0405294	-0.0467785	-0.22845
AAGCCGGTTGGCTCCTAAAG	GGGTAAGCCGGTTGGCTCCTAAAGGGCGT	T	C	T	C	32327708	antisense	GG	A-G	0	0										201	224	170	223	206	223	217	13.4133	13.5781	13.5212	13.5718	13.317	13.4256	13.5543	0.164825	0.107945	0.158528	-0.0962542	0.0122866	0.141007	-0.124753
TAAGCCGGTTGGCTCCTAAA	AGGGTAAGCCGGTTGGCTCCTAAAGGGCG	T	C	T	C	32327709	antisense	GG	A-G	0	0										245	207	170	205	231	200	200	13.6989	13.4643	13.5212	13.4504	13.4823	13.2686	13.4366	-0.234596	-0.177617	-0.248444	-0.216584	-0.430305	-0.262241	-0.0828239
GTAAGCCGGTTGGCTCCTAA	GAGGGTAAGCCGGTTGGCTCCTAAAGGGC	T	C	T	C	32327710	antisense	AG	A-G	1	0	A_4;	Exon6:+30;	Intron;	None						293	310	242	314	295	267	248	13.957	14.0469	14.0307	14.0655	13.8351	13.6854	13.7469	0.0898981	0.0737174	0.108551	-0.12189	-0.271603	-0.210027	-0.291895
GAGCCAACCGGCTTACCCTC	TTAGGAGCCAACCGGCTTACCCTCAGCTG	A	G	A	G	32327695	sense	AG	A-G	2	0	A_6;A_7;	Exon6:+23;Exon6:+24;	Intron;Intron;	None;None						198	207	157	227	190	218	175	13.3916	13.4643	13.4065	13.5975	13.2004	13.3929	13.244	0.0726598	0.0148783	0.205868	-0.191194	0.00126712	-0.147611	-0.210315
CAGCTGAGGGTAAGCCGGTT	CTGCCAGCTGAGGGTAAGCCGGTTGGCTC	T	C	T	C	32327719	antisense	GG	A-G	1	0	A_7;	Exon6:+36;	Intron;	None						226	231	207	221	236	229	198	13.5824	13.6225	13.8053	13.5588	13.5132	13.4639	13.4221	0.0401029	0.222907	-0.0235809	-0.0692423	-0.118526	-0.160289	-0.195829
CCAACCGGCTTACCCTCAGC	GGAGCCAACCGGCTTACCCTCAGCTGGCA	A	G	A	G	32327698	sense	TG	A-G	1	0	A_4;	Exon6:+24;	Intron;	None						127	127	84	111	87	88	97	12.751	12.7595	12.5043	12.5655	12.0737	12.0843	12.3928	0.00853482	-0.246713	-0.185547	-0.677328	-0.666691	-0.358193	-0.426162
CCAGCTGAGGGTAAGCCGGT	GCTGCCAGCTGAGGGTAAGCCGGTTGGCT	T	C	T	C	32327720	antisense	TG	A-G	1	0	A_8;	Exon6:+36;	Intron;	None						101	107	115	141	106	108	87	12.4206	12.5124	12.9574	12.9105	12.3586	12.3797	12.2359	0.0917753	0.536812	0.489958	-0.0619917	-0.0408769	-0.184712	-0.468709
CAACCGGCTTACCCTCAGCT	GAGCCAACCGGCTTACCCTCAGCTGGCAG	A	G	A	G	32327699	sense	GG	A-G	0	0										101	107	66	69	99	101	76	12.4206	12.5124	12.1564	11.8797	12.2601	12.2831	12.0409	0.0917753	-0.264149	-0.540874	-0.160536	-0.137534	-0.379685	0.0118307
CTGCCAGCTGAGGGTAAGCC	AGAGCTGCCAGCTGAGGGTAAGCCGGTTG	T	C	T	C	32327723	antisense	GG	A-G	1	0	A_6;	Exon6:+41;	Intron;	None						161	134	113	159	130	135	125	13.0932	12.8369	12.9321	13.0839	12.653	12.7016	12.7586	-0.25626	-0.161103	-0.00933926	-0.440202	-0.39161	-0.33457	-0.24656
CCGGCTTACCCTCAGCTGGC	CCAACCGGCTTACCCTCAGCTGGCAGCTC	A	G	A	G	32327702	sense	AG	A-G	1	0	A_8;	Exon6:+32;	Intron;	None						178	188	146	180	185	167	140	13.238	13.3254	13.3017	13.2628	13.1619	13.0084	12.9221	0.0873827	0.0637002	0.0248107	-0.0760561	-0.229564	-0.315894	-0.265803
GCTGCCAGCTGAGGGTAAGC	TAGAGCTGCCAGCTGAGGGTAAGCCGGTT	T	C	T	C	32327724	antisense	CG	A-G	1	0	A_7;	Exon6:+41;	Intron;	None						232	239	161	191	214	213	192	13.6202	13.6716	13.4428	13.3484	13.372	13.3594	13.3777	0.0514179	-0.177434	-0.271835	-0.248205	-0.260809	-0.242478	-0.11788
AGAGCTGCCAGCTGAGGGTA	AAGTAGAGCTGCCAGCTGAGGGTAAGCCG	T	C	T	C	32327727	antisense	AG	A-G	0	0										170	168	157	221	182	170	168	13.1717	13.1631	13.4065	13.5588	13.1384	13.0341	13.1851	-0.00853653	0.234822	0.387168	-0.0333048	-0.137545	0.0134446	-0.256953
AAAGGCCATTAAAGTAAAAC	TTAAAAAGGCCATTAAAGTAAAACTGAAG	T	C	T	C	32329059	antisense	TG	A-G	1	0	A_8;	Exon7:-16;	Intron;	None						54	51	38	36	29	42	49	11.5175	11.4436	11.3602	10.9415	10.4894	11.0176	11.4079	-0.0739002	-0.157288	-0.576027	-1.02811	-0.499927	-0.109619	-0.276813
CTAATTAAAAAGGCCATTAA	TATCCTAATTAAAAAGGCCATTAAAGTAA	T	C	T	C	32329067	antisense	AG	A-G	3	0	A_4;A_7;A_8;	Exon7:-4;Exon7:-7;Exon7:-8;	Intron;Intron;Intron;	None;None;None						51	45	36	44	28	51	42	11.4351	11.2631	11.2822	11.2308	10.4388	11.2976	11.1856	-0.17197	-0.152827	-0.204221	-0.996264	-0.137508	-0.24949	-0.284748
CCCGATATCCTAATTAAAAA	CAGCCCCGATATCCTAATTAAAAAGGCCA	T	C	T	C	32329076	antisense	GG	A-G	2	1	A_5;A_7;	Ile214Thr;Asp213Asp;	Missense;Silent;	None;None			Ile214Thr	213.5	Missense	6	17	15	22	14	12	17	8.3515	9.85967	10.02	10.2314	9.43983	9.21195	9.88163	1.50817	1.66851	1.87994	1.08834	0.860451	1.53013	-0.525901
CCCCGATATCCTAATTAAAA	CCAGCCCCGATATCCTAATTAAAAAGGCC	T	C	T	C	32329077	antisense	AG	A-G	2	1	A_6;A_8;	Ile214Thr;Asp213Asp;	Missense;Silent;	None;None			Ile214Thr	213.5	Missense	30	40	28	30	29	31	24	10.6699	11.0932	10.9198	10.6786	10.4894	10.5797	10.3787	0.423348	0.249939	0.00868827	-0.180504	-0.0901976	-0.29121	-0.414629
TTTAATTAGGATATCGGGGC	CCTTTTTAATTAGGATATCGGGGCTGGCA	A	G	A	G	32329059	sense	TG	A-G	3	0	A_4;A_5;A_8;	Exon7:-6;Exon7:-5;Exon7:-2;	Intron;Intron;Splice-acceptor;	None;None;None						95	66	60	80	72	74	58	12.3322	11.8154	12.019	12.0931	11.8007	11.8344	11.6511	-0.516805	-0.313282	-0.239183	-0.531518	-0.497847	-0.681186	-0.213761
TTAATTAGGATATCGGGGCT	CTTTTTAATTAGGATATCGGGGCTGGCAA	A	G	A	G	32329060	sense	GG	A-G	2	0	A_4;A_7;	Exon7:-5;Exon7:-2;	Intron;Splice-acceptor;	None;None						138	133	118	142	118	129	144	12.8708	12.8261	12.9945	12.9207	12.5133	12.636	12.9627	-0.0446999	0.123718	0.0499097	-0.357539	-0.234824	0.0919082	-0.209794
TAGGATATCGGGGCTGGCAA	TAATTAGGATATCGGGGCTGGCAAAGGCA	A	G	A	G	32329065	sense	AG	A-G	2	0	A_5;A_7;	Asp213Gly;Ile214Val;	Missense;Missense;	None;None			Asp213Gly_Ile214Val	213.5	Missense	113	112	77	122	133	102	99	12.5825	12.5782	12.3788	12.7018	12.6859	12.2973	12.4223	-0.00428729	-0.203741	0.119233	0.103375	-0.285263	-0.160275	-0.0844558
AGGATATCGGGGCTGGCAAA	AATTAGGATATCGGGGCTGGCAAAGGCAA	A	G	A	G	32329066	sense	GG	A-G	2	0	A_4;A_6;	Asp213Gly;Ile214Val;	Missense;Missense;	None;None			Asp213Gly_Ile214Val	213.5	Missense	132	158	99	168	143	133	110	12.8067	13.0746	12.7413	13.1633	12.7905	12.6801	12.5742	0.267889	-0.0654127	0.356573	-0.0162327	-0.126654	-0.23248	-0.311472
TATCGGGGCTGGCAAAGGCA	AGGATATCGGGGCTGGCAAAGGCAAGTAT	A	G	A	G	32329070	sense	AG	A-G	0	0										136	157	147	151	143	165	152	12.8498	13.0654	13.3115	13.0094	12.7905	12.9911	13.0407	0.215667	0.461771	0.159615	-0.0592955	0.141281	0.19096	-0.188036
ATACTTGCCTTTGCCAGCCC	CATAATACTTGCCTTTGCCAGCCCCGATA	T	C	T	C	32329094	antisense	CG	A-G	0	0										119	104	72	130	74	100	81	12.6572	12.4713	12.2819	12.7934	11.8402	12.2687	12.1328	-0.185811	-0.375211	0.136224	-0.816906	-0.388453	-0.52435	-0.43497
GCTGGCAAAGGCAAGTATTA	CGGGGCTGGCAAAGGCAAGTATTATGCTG	A	G	A	G	32329077	sense	TG	A-G	1	0	A_7_8;	Lys218Gly;	Missense;	None			Lys218Gly	218	Missense	132	151	112	155	140	150	135	12.8067	13.0092	12.9193	13.0471	12.7599	12.8536	12.8696	0.20252	0.112561	0.240393	-0.0468167	0.0468577	0.0629325	-0.164167
GCATAATACTTGCCTTTGCC	AACAGCATAATACTTGCCTTTGCCAGCCC	T	C	T	C	32329099	antisense	AG	A-G	2	0	A_5;A_6_8;	Tyr222His;Tyr221His;	Missense;Missense;	None;None			Tyr221His_Tyr222His	221.5	Missense	107	140	83	99	111	126	122	12.5038	12.9001	12.487	12.4004	12.4251	12.6021	12.7236	0.396292	-0.0168091	-0.103398	-0.0787494	0.0982361	0.219755	-0.0122811
GGCAAAGGCAAGTATTATGC	GGCTGGCAAAGGCAAGTATTATGCTGTTA	A	G	A	G	32329080	sense	TG	A-G	1	0	A_4_5_6;	Lys218Gly;	Missense;	None			Lys218Gly	218	Missense	188	165	113	147	158	145	147	13.3168	13.1371	12.9321	12.9707	12.9344	12.8047	12.9925	-0.179712	-0.384751	-0.346185	-0.382477	-0.51218	-0.324361	-0.10279
AACAGCATAATACTTGCCTT	AGTTAACAGCATAATACTTGCCTTTGCCA	T	C	T	C	32329103	antisense	TG	A-G	2	2	A_4;A_7;	Ala223Ala;Tyr222Tyr;	Silent;Silent;	None;None				222.5	Silent	118	121	81	124	117	114	121	12.645	12.6897	12.4518	12.7252	12.501	12.4577	12.7117	0.0447494	-0.193145	0.0802347	-0.143967	-0.187282	0.0667296	-0.0654528
GTAGTTAACAGCATAATACT	GCGGGTAGTTAACAGCATAATACTTGCCT	T	C	T	C	32329109	antisense	TG	A-G	1	0	A_7_8;	Val224Ala;	Missense;	None			Val224Ala	224	Missense	69	81	46	59	87	72	93	11.871	12.1108	11.6357	11.6539	12.0737	11.7949	12.3321	0.239803	-0.235279	-0.217125	0.202656	-0.076139	0.461049	0.266722
GTATTATGCTGTTAACTACC	GCAAGTATTATGCTGTTAACTACCCGCTC	A	G	A	G	32329091	sense	CG	A-G	1	0	A_6;	Tyr222Cys;	Missense;	None			Tyr222Cys	222	Missense	118	122	89	117	145	141	111	12.645	12.7016	12.5877	12.6414	12.8105	12.7643	12.5873	0.0566217	-0.057285	-0.00358418	0.165529	0.11933	-0.0576984	0.0771362
ATGCTGTTAACTACCCGCTC	TATTATGCTGTTAACTACCCGCTCCGAGA	A	G	A	G	32329096	sense	CG	A-G	0	0										107	94	89	97	179	114	123	12.5038	12.3255	12.5877	12.371	13.1144	12.4577	12.7354	-0.178309	0.0838679	-0.132837	0.610551	-0.0461294	0.23153	0.341077
GCTGTTAACTACCCGCTCCG	TTATGCTGTTAACTACCCGCTCCGAGACG	A	G	A	G	32329098	sense	AG	A-G	1	0	A_7_8;	Asn225Gly;	Missense;	None			Asn225Gly	225	Missense	145	149	108	135	150	167	146	12.9422	12.99	12.8668	12.8478	12.8594	13.0084	12.9826	0.0477895	-0.0753962	-0.0943875	-0.0827918	0.0662265	0.04043	0.0486197
TCTCGGAGCGGGTAGTTAAC	CCCGTCTCGGAGCGGGTAGTTAACAGCAT	T	C	T	C	32329120	antisense	AG	A-G	1	0	A_7;	Leu228Pro;	Missense;	None	yes		Leu228Pro	228	Missense	102	130	72	93	164	176	170	12.4348	12.7932	12.2819	12.3102	12.9881	13.0842	13.2022	0.358421	-0.152856	-0.124549	0.553331	0.649351	0.767378	0.629681
GTTAACTACCCGCTCCGAGA	TGCTGTTAACTACCCGCTCCGAGACGGGA	A	G	A	G	32329101	sense	CG	A-G	2	0	A_4_5;A_8;	Asn225Gly;Tyr226Cys;	Missense;Missense;	None;None			Asn225Gly_Tyr226Cys	225.5	Missense	45	57	41	54	66	54	49	11.2546	11.604	11.4698	11.5262	11.6752	11.38	11.4079	0.349446	0.215233	0.271627	0.420679	0.125425	0.153317	-0.045628
TTAACTACCCGCTCCGAGAC	GCTGTTAACTACCCGCTCCGAGACGGGAT	A	G	A	G	32329102	sense	GG	A-G	2	0	A_4;A_7;	Asn225Ser;Tyr226Cys;	Missense;Missense;	None;None	yes		Asn225Ser_Tyr226Cys	225.5	Missense	73	67	56	80	88	67	77	11.9523	11.8371	11.9195	12.0931	12.0902	11.6911	12.0598	-0.115169	-0.0328457	0.140763	0.137862	-0.261224	0.107455	-0.00288497
TAACTACCCGCTCCGAGACG	CTGTTAACTACCCGCTCCGAGACGGGATT	A	G	A	G	32329103	sense	GG	A-G	1	0	A_6;	Tyr226Cys;	Missense;	None	yes		Tyr226Cys	226	Missense	66	76	62	64	76	66	58	11.8069	12.0189	12.0663	11.7712	11.8787	11.6694	11.6511	0.212014	0.259351	-0.0356904	0.0718016	-0.13752	-0.155848	-0.219081
AATCCCGTCTCGGAGCGGGT	CATCAATCCCGTCTCGGAGCGGGTAGTTA	T	C	T	C	32329127	antisense	AG	A-G	0	0					yes					227	245	184	200	249	241	171	13.5888	13.7074	13.6354	13.4148	13.5905	13.5376	13.2106	0.118616	0.0466252	-0.173984	0.00174111	-0.0512154	-0.378141	-0.139624
TACCCGCTCCGAGACGGGAT	TAACTACCCGCTCCGAGACGGGATTGATG	A	G	A	G	32329107	sense	TG	A-G	0	0					yes					144	172	123	182	153	153	155	12.9322	13.1971	13.0544	13.2787	12.888	12.8821	13.0689	0.264845	0.12219	0.346524	-0.0442436	-0.0500911	0.136702	-0.230397
ATCAATCCCGTCTCGGAGCG	CGTCATCAATCCCGTCTCGGAGCGGGTAG	T	C	T	C	32329130	antisense	GG	A-G	1	0	A_4_5;	Ile232Thr;	Missense;	None	yes		Ile232Thr	232	Missense	122	126	91	104	111	114	104	12.6931	12.7481	12.6198	12.4715	12.4251	12.4577	12.4933	0.0550705	-0.0733158	-0.221568	-0.267989	-0.235369	-0.199746	-0.15443
CATCAATCCCGTCTCGGAGC	TCGTCATCAATCCCGTCTCGGAGCGGGTA	T	C	T	C	32329131	antisense	GG	A-G	1	0	A_5_6;	Ile232Thr;	Missense;	None	yes		Ile232Thr	232	Missense	79	71	48	61	111	101	93	12.0662	11.9208	11.6971	11.702	12.4251	12.2831	12.3321	-0.145462	-0.369105	-0.364253	0.358849	0.216823	0.265841	0.573444
CCGCTCCGAGACGGGATTGA	CTACCCGCTCCGAGACGGGATTGATGACG	A	G	A	G	32329110	sense	TG	A-G	0	0					yes					104	120	102	112	89	100	119	12.4628	12.6778	12.7844	12.5784	12.1065	12.2687	12.6877	0.214952	0.32155	0.115589	-0.356347	-0.194107	0.224861	-0.325895
TCATCAATCCCGTCTCGGAG	CTCGTCATCAATCCCGTCTCGGAGCGGGT	T	C	T	C	32329132	antisense	CG	A-G	1	0	A_6_7;	Ile232Thr;	Missense;	None	yes		Ile232Thr	232	Missense	48	39	33	53	83	56	51	11.3476	11.0567	11.1568	11.4992	12.0058	11.4324	11.4656	-0.2909	-0.190875	0.151596	0.658162	0.0848003	0.117939	0.397027
CGTCATCAATCCCGTCTCGG	GACTCGTCATCAATCCCGTCTCGGAGCGG	T	C	T	C	32329134	antisense	AG	A-G	2	2	A_5;A_8;	Asp233Asp;Ile232Ile;	Silent;Silent;	None;None	yes			232.5	Silent	68	64	63	69	70	68	54	11.85	11.7711	12.0893	11.8797	11.7601	11.7124	11.548	-0.0789048	0.239373	0.0297472	-0.0898669	-0.137521	-0.301965	-0.239856
CTCCGAGACGGGATTGATGA	CCCGCTCCGAGACGGGATTGATGACGAGT	A	G	A	G	32329113	sense	CG	A-G	2	1	A_6;A_8;	Arg229Arg;Asp230Gly;	Silent;Missense;	None;None	yes		Asp230Gly	229.5	Missense	79	93	64	76	154	116	114	12.0662	12.3101	12.1121	12.0191	12.8974	12.4828	12.6258	0.243862	0.0458242	-0.0471485	0.831146	0.416555	0.559521	0.521562
CTCGTCATCAATCCCGTCTC	AGGACTCGTCATCAATCCCGTCTCGGAGC	T	C	T	C	32329136	antisense	GG	A-G	1	1	A_7;	Asp233Asp;	Silent;	None	yes			233	Silent	154	166	131	158	165	159	119	13.0291	13.1458	13.1453	13.0748	12.9969	12.9376	12.6877	0.116776	0.116239	0.0456824	-0.0321726	-0.0914528	-0.341403	-0.247908
CCGAGACGGGATTGATGACG	CGCTCCGAGACGGGATTGATGACGAGTCC	A	G	A	G	32329115	sense	AG	A-G	2	1	A_4;A_6;	Arg229Arg;Asp230Gly;	Silent;Missense;	None;None	yes		Asp230Gly	229.5	Missense	136	116	103	147	182	161	140	12.8498	12.6289	12.7984	12.9707	13.1384	12.9557	12.9221	-0.220913	-0.0513397	0.120887	0.288584	0.10588	0.0723302	0.206053
ACTCGTCATCAATCCCGTCT	TAGGACTCGTCATCAATCCCGTCTCGGAG	T	C	T	C	32329137	antisense	CG	A-G	1	1	A_8;	Asp233Asp;	Silent;	None				233	Silent	209	204	171	237	185	213	190	13.4696	13.4432	13.5297	13.6597	13.1619	13.3594	13.3626	-0.0263954	0.0601037	0.190062	-0.30766	-0.1102	-0.106974	-0.249535
ATAGGACTCGTCATCAATCC	CCTCATAGGACTCGTCATCAATCCCGTCT	T	C	T	C	32329142	antisense	CG	A-G	1	0	A_6;	Ser236Pro;	Missense;	None			Ser236Pro	236	Missense	155	181	147	170	157	192	148	13.0384	13.2706	13.3115	13.1804	12.9252	13.2097	13.0023	0.232232	0.273134	0.141944	-0.113202	0.171258	-0.0361471	-0.208467
GGGATTGATGACGAGTCCTA	AGACGGGATTGATGACGAGTCCTATGAGG	A	G	A	G	32329122	sense	TG	A-G	2	0	A_4;A_8;	Ile232Val;Asp233Gly;	Missense;Missense;	None;None			Ile232Val_Asp233Gly	232.5	Missense	177	134	114	158	343	285	293	13.2299	12.8369	12.9448	13.0748	14.0526	13.7795	13.9875	-0.392933	-0.285067	-0.155114	0.822682	0.549605	0.75761	0.98767
GATTGATGACGAGTCCTATG	ACGGGATTGATGACGAGTCCTATGAGGCC	A	G	A	G	32329124	sense	AG	A-G	1	0	A_6;	Asp233Gly;	Missense;	None			Asp233Gly	233	Missense	200	201	179	167	227	223	220	13.4061	13.4218	13.5957	13.1547	13.4571	13.4256	13.5741	0.0157301	0.189559	-0.251433	0.0509755	0.0194815	0.168009	0.0948699
ATTGATGACGAGTCCTATGA	CGGGATTGATGACGAGTCCTATGAGGCCA	A	G	A	G	32329125	sense	GG	A-G	2	0	A_5;A_8;	Asp233Gly;Asp234Gly;	Missense;Missense;	None;None			Asp233Gly_Asp234Gly	233.5	Missense	191	188	164	229	279	268	257	13.3397	13.3254	13.4694	13.6101	13.7546	13.6908	13.7984	-0.0143025	0.129727	0.270445	0.414946	0.35107	0.458677	0.279608
GAAAATGGCCTCATAGGACT	GCTTGAAAATGGCCTCATAGGACTCGTCA	T	C	T	C	32329154	antisense	CG	A-G	1	0	A_4_5;	Ile240Thr;	Missense;	None			Ile240Thr	240	Missense	172	179	138	152	145	169	154	13.1885	13.2546	13.2204	13.0189	12.8105	13.0256	13.0596	0.0660802	0.0318718	-0.169624	-0.378022	-0.162927	-0.128944	-0.199407
GGCTTGAAAATGGCCTCATA	TACCGGCTTGAAAATGGCCTCATAGGACT	T	C	T	C	32329159	antisense	GG	A-G	1	0	A_7_8;	Phe241Pro;	Missense;	None			Phe241Pro	241	Missense	111	118	85	121	126	156	134	12.5568	12.6535	12.5214	12.6899	12.6079	12.9101	12.8589	0.0967477	-0.0354035	0.13312	0.0511435	0.353374	0.302148	0.170734
CGGCTTGAAAATGGCCTCAT	TTACCGGCTTGAAAATGGCCTCATAGGAC	T	C	T	C	32329160	antisense	AG	A-G	1	0	A_8;	Phe241Ser;	Missense;	None			Phe241Ser	241	Missense	79	79	78	88	125	107	99	12.0662	12.0748	12.3974	12.2305	12.5964	12.3663	12.4223	0.00853407	0.331168	0.164308	0.530188	0.300063	0.356022	0.227421
CCACTTACCGGCTTGAAAAT	AAAGCCACTTACCGGCTTGAAAATGGCCT	T	C	T	C	32329168	antisense	GG	A-G	1	0	A_7;	Exon7:+2;	Splice-donor;	None						59	53	43	58	63	77	82	11.6452	11.4991	11.5385	11.6292	11.6081	11.8917	12.1505	-0.146139	-0.106728	-0.0159635	-0.0370636	0.246512	0.505295	0.327858
GCCACTTACCGGCTTGAAAA	TAAAGCCACTTACCGGCTTGAAAATGGCC	T	C	T	C	32329169	antisense	TG	A-G	2	0	A_4;A_8;	Exon7:+6;Exon7:+2;	Intron;Splice-donor;	None;None						49	45	39	38	46	56	75	11.3774	11.2631	11.3977	11.0194	11.1546	11.4324	12.0218	-0.114276	0.0203003	-0.357936	-0.222769	0.0550643	0.644433	0.309546
GATAAAGCCACTTACCGGCT	GGTGGATAAAGCCACTTACCGGCTTGAAA	T	C	T	C	32329175	antisense	TG	A-G	3	0	A_4;A_5;A_6;	Exon7:+12;Exon7:+11;Exon7:+10;	Intron;Intron;Intron;	None;None;None						173	213	160	201	164	194	178	13.1969	13.5055	13.4338	13.422	12.9881	13.2246	13.2685	0.308588	0.236892	0.225095	-0.208764	0.0277212	0.0716173	-0.293334
GGTGGATAAAGCCACTTACC	AAGGGGTGGATAAAGCCACTTACCGGCTT	T	C	T	C	32329179	antisense	GG	A-G	2	0	A_6;A_8;	Exon7:+14;Exon7:+12;	Intron;Intron;	None;None						157	186	154	155	169	126	140	13.0569	13.31	13.3787	13.0471	13.0315	12.6021	12.9221	0.253047	0.321747	-0.0098016	-0.0254505	-0.454839	-0.134802	-0.393361
GGGTGGATAAAGCCACTTAC	CAAGGGGTGGATAAAGCCACTTACCGGCT	T	C	T	C	32329180	antisense	CG	A-G	1	0	A_7;	Exon7:+14;	Intron;	None						98	91	65	103	90	87	66	12.3771	12.2787	12.1344	12.4576	12.1226	12.0678	11.8374	-0.09836	-0.242677	0.0804696	-0.254517	-0.309262	-0.539673	-0.280961
AAGTGGCTTTATCCACCCCT	CGGTAAGTGGCTTTATCCACCCCTTGGGC	A	G	A	G	32329163	sense	TG	A-G	0	0										205	209	149	180	191	184	170	13.4417	13.4781	13.331	13.2628	13.208	13.1483	13.2022	0.0364119	-0.110686	-0.178916	-0.233741	-0.293449	-0.239546	-0.171182
AGTGGCTTTATCCACCCCTT	GGTAAGTGGCTTTATCCACCCCTTGGGCT	A	G	A	G	32329164	sense	GG	A-G	0	0										217	205	181	249	179	206	179	13.5238	13.4503	13.6117	13.7309	13.1144	13.3112	13.2766	-0.0735287	0.0879029	0.207128	-0.409407	-0.212592	-0.247193	-0.363565
GTGGCTTTATCCACCCCTTG	GTAAGTGGCTTTATCCACCCCTTGGGCTA	A	G	A	G	32329165	sense	GG	A-G	0	0										237	255	190	232	241	267	240	13.651	13.7651	13.6817	13.6289	13.5434	13.6854	13.6996	0.114138	0.0307255	-0.0220669	-0.107557	0.0343896	0.0486632	-0.0491003
GTAGCCCAAGGGGTGGATAA	GTTTGTAGCCCAAGGGGTGGATAAAGCCA	T	C	T	C	32329190	antisense	AG	A-G	1	0	A_8;	Exon7:+23;	Intron;	None						75	84	51	68	80	87	74	11.9913	12.1633	11.7846	11.8587	11.9527	12.0678	12.0024	0.171995	-0.206723	-0.132628	-0.0385932	0.076546	0.0111515	0.0721536
CTGTTTGTAGCCCAAGGGGT	TCCCCTGTTTGTAGCCCAAGGGGTGGATA	T	C	T	C	32329196	antisense	GG	A-G	0	0										94	109	65	119	87	84	81	12.317	12.5391	12.1344	12.6658	12.0737	12.0172	12.1328	0.222091	-0.182567	0.348862	-0.243306	-0.299767	-0.184181	-0.371879
CCACCCCTTGGGCTACAAAC	TTATCCACCCCTTGGGCTACAAACAGGGG	A	G	A	G	32329175	sense	AG	A-G	0	0										85	85	69	94	116	99	69	12.1718	12.1804	12.2206	12.3257	12.4886	12.2542	11.9015	0.00853421	0.0487386	0.15386	0.316816	0.0823879	-0.270282	-0.0274037
CCTGTTTGTAGCCCAAGGGG	ATCCCCTGTTTGTAGCCCAAGGGGTGGAT	T	C	T	C	32329197	antisense	TG	A-G	0	0										34	67	52	62	52	55	52	10.8504	11.8371	11.8126	11.7254	11.3314	11.4064	11.4936	0.986775	0.962212	0.875072	0.481043	0.556086	0.643215	-0.381238
CACCCCTTGGGCTACAAACA	TATCCACCCCTTGGGCTACAAACAGGGGA	A	G	A	G	32329176	sense	GG	A-G	0	0										102	96	59	118	80	88	72	12.4348	12.3559	11.9947	12.6537	11.9527	12.0843	11.9629	-0.0789121	-0.440074	0.218875	-0.482106	-0.350483	-0.47188	-0.334786
ACCCCTTGGGCTACAAACAG	ATCCACCCCTTGGGCTACAAACAGGGGAT	A	G	A	G	32329177	sense	GG	A-G	0	0										124	104	93	112	146	112	89	12.7165	12.4713	12.6511	12.5784	12.8204	12.4322	12.2687	-0.245181	-0.0654121	-0.138126	0.103901	-0.284355	-0.447865	-0.0598667
CCCCTGTTTGTAGCCCAAGG	CAATCCCCTGTTTGTAGCCCAAGGGGTGG	T	C	T	C	32329199	antisense	GG	A-G	0	0										158	131	129	160	140	159	132	13.0661	12.8043	13.1231	13.0929	12.7599	12.9376	12.8372	-0.261788	0.0570555	0.0268378	-0.30617	-0.128443	-0.228838	-0.161852
CCCCTTGGGCTACAAACAGG	TCCACCCCTTGGGCTACAAACAGGGGATT	A	G	A	G	32329178	sense	GG	A-G	0	0										80	92	78	83	75	66	60	12.0844	12.2945	12.3974	12.1462	11.8596	11.6694	11.7	0.210125	0.313025	0.061791	-0.224766	-0.414984	-0.384416	-0.536369
TCCCCTGTTTGTAGCCCAAG	CCAATCCCCTGTTTGTAGCCCAAGGGGTG	T	C	T	C	32329200	antisense	GG	A-G	0	0										125	118	111	136	121	103	106	12.7281	12.6535	12.9063	12.8585	12.5495	12.3113	12.5208	-0.0745939	0.178222	0.130354	-0.178605	-0.416773	-0.207311	-0.345557
ATCCCCTGTTTGTAGCCCAA	ACCAATCCCCTGTTTGTAGCCCAAGGGGT	T	C	T	C	32329201	antisense	GG	A-G	0	0										130	105	104	111	125	129	114	12.7847	12.4851	12.8124	12.5655	12.5964	12.636	12.6258	-0.299539	0.0276835	-0.219225	-0.188267	-0.148679	-0.158934	-0.00160004
AATCCCCTGTTTGTAGCCCA	AACCAATCCCCTGTTTGTAGCCCAAGGGG	T	C	T	C	32329202	antisense	AG	A-G	0	0										131	117	104	123	104	140	98	12.7957	12.6412	12.8124	12.7135	12.3311	12.754	12.4076	-0.154499	0.0166299	-0.082203	-0.464618	-0.0416945	-0.388131	-0.22479
TTGGGCTACAAACAGGGGAT	CCCCTTGGGCTACAAACAGGGGATTGGTT	A	G	A	G	32329182	sense	TG	A-G	1	0	A_8;	Exon7:+29;	Intron;	None						131	120	85	122	124	117	120	12.7957	12.6778	12.5214	12.7018	12.5848	12.4952	12.6997	-0.117979	-0.274374	-0.0939784	-0.210907	-0.300572	-0.0959989	-0.040382
TGGGCTACAAACAGGGGATT	CCCTTGGGCTACAAACAGGGGATTGGTTG	A	G	A	G	32329183	sense	GG	A-G	1	0	A_7;	Exon7:+29;	Intron;	None						110	108	93	89	97	105	98	12.5437	12.5258	12.6511	12.2468	12.2306	12.3391	12.4076	-0.0179331	0.107397	-0.296877	-0.3131	-0.204638	-0.136106	-0.14881
GCTACAAACAGGGGATTGGT	TTGGGCTACAAACAGGGGATTGGTTGGCG	A	G	A	G	32329186	sense	TG	A-G	4	0	A_4;A_6;A_7;A_8;	Exon7:+29;Exon7:+31;Exon7:+32;Exon7:+33;	Intron;Intron;Intron;Intron;	None;None;None;None						147	138	108	121	121	111	111	12.962	12.8794	12.8668	12.6899	12.5495	12.4192	12.5873	-0.0826012	-0.095157	-0.272078	-0.412461	-0.542734	-0.374683	-0.293348
CCAACCAATCCCCTGTTTGT	ACCGCCAACCAATCCCCTGTTTGTAGCCC	T	C	T	C	32329208	antisense	AG	A-G	3	0	A_4;A_7;A_8;	Exon7:+45;Exon7:+42;Exon7:+41;	Intron;Intron;Intron;	None;None;None						89	79	56	62	126	115	109	12.2381	12.0748	11.9195	11.7254	12.6079	12.4703	12.5611	-0.163381	-0.318689	-0.512716	0.369767	0.232152	0.322911	0.639872
CTACAAACAGGGGATTGGTT	TGGGCTACAAACAGGGGATTGGTTGGCGG	A	G	A	G	32329187	sense	GG	A-G	3	0	A_5;A_6;A_7;	Exon7:+31;Exon7:+32;Exon7:+33;	Intron;Intron;Intron;	None;None;None						94	97	63	73	87	82	63	12.317	12.3708	12.0893	11.961	12.0737	11.9825	11.7703	0.0538497	-0.227645	-0.355992	-0.243306	-0.334524	-0.546659	-0.198234
ACAAACAGGGGATTGGTTGG	GGCTACAAACAGGGGATTGGTTGGCGGTG	A	G	A	G	32329189	sense	CG	A-G	3	0	A_4;A_5;A_7;	Exon7:+32;Exon7:+33;Exon7:+35;	Intron;Intron;Intron;	None;None;None						146	140	139	180	137	153	147	12.9521	12.9001	13.2308	13.2628	12.7286	12.8821	12.9925	-0.0519988	0.2787	0.310687	-0.223474	-0.0699881	0.0403624	-0.263496
GACCTAAAATGATACATCCT	ACATGACCTAAAATGATACATCCTGGTCA	T	C	T	C	32330580	antisense	GG	A-G	3	0	A_6;A_7;A_8;	Exon8:-3;Exon8:-4;Exon8:-5;	Intron;Intron;Intron;	None;None;None						175	157	123	168	199	205	207	13.2135	13.0654	13.0544	13.1633	13.2672	13.3042	13.4862	-0.148038	-0.159063	-0.0501947	0.0536958	0.0906993	0.272769	0.258153
TGACCTAAAATGATACATCC	GACATGACCTAAAATGATACATCCTGGTC	T	C	T	C	32330581	antisense	TG	A-G	2	0	A_7;A_8;	Exon8:-3;Exon8:-4;	Intron;Intron;	None;None						46	41	37	48	45	42	44	11.2863	11.1288	11.3217	11.3563	11.1229	11.0176	11.2527	-0.157407	0.0354929	0.0700667	-0.163352	-0.268687	-0.0335971	-0.137929
ACTTTGGACATGACCTAAAA	CATTACTTTGGACATGACCTAAAATGATA	T	C	T	C	32330591	antisense	TG	A-G	1	0	A_8;	Ser246Pro;	Missense;	None			Ser246Pro	246	Missense	57	68	62	69	80	121	84	11.5955	11.8585	12.0663	11.8797	11.9527	12.5437	12.1853	0.263031	0.470792	0.284245	0.357224	0.948188	0.589791	0.292378
TTAGGTCATGTCCAAAGTAA	CATTTTAGGTCATGTCCAAAGTAATGGAG	A	G	A	G	32330574	sense	TG	A-G	1	0	A_8;	Met245Val;	Missense;	None			Met245Val	245	Missense	121	88	77	97	87	102	85	12.6812	12.2304	12.3788	12.371	12.0737	12.2973	12.2023	-0.450815	-0.30241	-0.310204	-0.607517	-0.383931	-0.478866	-0.135628
TAGGTCATGTCCAAAGTAAT	ATTTTAGGTCATGTCCAAAGTAATGGAGA	A	G	A	G	32330575	sense	GG	A-G	1	0	A_7;	Met245Val;	Missense;	None			Met245Val	245	Missense	116	120	94	131	118	129	112	12.6203	12.6778	12.6665	12.8044	12.5133	12.636	12.6002	0.0574367	0.0462161	0.184108	-0.107032	0.0156833	-0.0201033	-0.133071
GGTCATGTCCAAAGTAATGG	TTTAGGTCATGTCCAAAGTAATGGAGATG	A	G	A	G	32330577	sense	AG	A-G	1	0	A_5;	Met245Val;	Missense;	None			Met245Val	245	Missense	114	112	90	112	118	119	81	12.5952	12.5782	12.6038	12.5784	12.5133	12.5196	12.1328	-0.0169963	0.0085772	-0.0168388	-0.0819455	-0.0756202	-0.462432	-0.198247
CATCTCCATTACTTTGGACA	GGAACATCTCCATTACTTTGGACATGACC	T	C	T	C	32330601	antisense	TG	A-G	1	0	A_8;	Met249Thr;	Missense;	None			Met249Thr	249	Missense	70	91	63	71	57	65	56	11.8918	12.2787	12.0893	11.9209	11.4638	11.6474	11.6005	0.386958	0.197564	0.0291501	-0.427974	-0.244406	-0.291324	-0.525792
CATGTCCAAAGTAATGGAGA	AGGTCATGTCCAAAGTAATGGAGATGTTC	A	G	A	G	32330580	sense	TG	A-G	1	0	A_8;	Lys247Glu;	Missense;	None			Lys247Glu	247	Missense	82	102	76	106	113	107	124	12.12	12.4433	12.3599	12.499	12.4508	12.3663	12.747	0.323344	0.239941	0.378987	0.330848	0.246304	0.62705	0.0873096
TGGAACATCTCCATTACTTT	AGGCTGGAACATCTCCATTACTTTGGACA	T	C	T	C	32330606	antisense	GG	A-G	2	0	A_4_5;A_7;	Phe252Pro;Met251Thr;	Missense;Missense;	None;None			Met251Thr_Phe252Pro	251.5	Missense	92	110	76	103	114	101	121	12.286	12.5522	12.3599	12.4576	12.4635	12.2831	12.7117	0.266285	0.0739666	0.1716	0.177582	-0.00291036	0.425747	0.0295225
CTGGAACATCTCCATTACTT	TAGGCTGGAACATCTCCATTACTTTGGAC	T	C	T	C	32330607	antisense	TG	A-G	2	0	A_5_6;A_8;	Phe252Pro;Met251Thr;	Missense;Missense;	None;None			Met251Thr_Phe252Pro	251.5	Missense	77	62	64	70	127	143	121	12.0292	11.7253	12.1121	11.9005	12.6193	12.7846	12.7117	-0.303973	0.0828097	-0.128778	0.59007	0.755384	0.682466	0.79262
CAAAGTAATGGAGATGTTCC	TGTCCAAAGTAATGGAGATGTTCCAGCCT	A	G	A	G	32330586	sense	AG	A-G	3	2	A_4;A_7;A_8;	Lys247Lys;Val248Val;Met249Val;	Silent;Silent;Missense;	None;None;None			Met249Val	248	Missense	107	114	103	79	110	92	105	12.5038	12.6038	12.7984	12.0749	12.412	12.1484	12.5071	0.0999425	0.294603	-0.428907	-0.0918031	-0.355396	0.00329755	-0.136514
TAATGGAGATGTTCCAGCCT	AAAGTAATGGAGATGTTCCAGCCTAGTGC	A	G	A	G	32330591	sense	AG	A-G	1	0	A_7;	Glu250Gly;	Missense;	None			Glu250Gly	250	Missense	161	141	97	162	146	142	136	13.0932	12.9104	12.7119	13.1108	12.8204	12.7745	12.8803	-0.182807	-0.381339	0.0176247	-0.27277	-0.318689	-0.212908	-0.0859489
ATGGAGATGTTCCAGCCTAG	AGTAATGGAGATGTTCCAGCCTAGTGCGG	A	G	A	G	32330593	sense	TG	A-G	2	0	A_5;A_7;	Glu250Gly;Met251Val;	Missense;Missense;	None;None			Glu250Gly_Met251Val	250.5	Missense	93	115	70	124	106	129	121	12.3016	12.6164	12.2413	12.7252	12.3586	12.636	12.7117	0.314811	-0.0602481	0.423658	0.0570384	0.334449	0.410153	0.0411397
GGAGATGTTCCAGCCTAGTG	TAATGGAGATGTTCCAGCCTAGTGCGGTG	A	G	A	G	32330595	sense	CG	A-G	1	0	A_5;	Met251Val;	Missense;	None			Met251Val	251	Missense	166	166	107	165	163	151	145	13.1373	13.1458	12.8534	13.1373	12.9793	12.8632	12.9727	0.00853511	-0.283922	-2.36286e-05	-0.158005	-0.274162	-0.164591	-0.107116
GAGATGTTCCAGCCTAGTGC	AATGGAGATGTTCCAGCCTAGTGCGGTGG	A	G	A	G	32330596	sense	GG	A-G	1	0	A_4;	Met251Val;	Missense;	None			Met251Val	251	Missense	116	105	78	91	108	92	83	12.6203	12.4851	12.3974	12.2789	12.3856	12.1484	12.168	-0.135177	-0.222925	-0.341432	-0.234765	-0.471891	-0.452338	-0.153153
GATGTTCCAGCCTAGTGCGG	TGGAGATGTTCCAGCCTAGTGCGGTGGTC	A	G	A	G	32330598	sense	TG	A-G	0	0										109	118	101	130	110	123	141	12.5305	12.6535	12.7701	12.7934	12.412	12.5673	12.9324	0.122975	0.239605	0.262836	-0.118516	0.0367636	0.401827	-0.101781
ATGTTCCAGCCTAGTGCGGT	GGAGATGTTCCAGCCTAGTGCGGTGGTCT	A	G	A	G	32330599	sense	GG	A-G	1	0	A_8;	Gln253Arg;	Missense;	None			Gln253Arg	253	Missense	153	147	124	161	145	158	121	13.0197	12.9705	13.0661	13.1019	12.8105	12.9285	12.7117	-0.0491734	0.0464185	0.082213	-0.209164	-0.0911562	-0.307964	-0.229247
TAAGACCACCGCACTAGGCT	ACTGTAAGACCACCGCACTAGGCTGGAAC	T	C	T	C	32330625	antisense	GG	A-G	2	0	A_5;A_8;	Val258Ala;Val257Ala;	Missense;Missense;	None;None			Val257Ala_Val258Ala	257.5	Missense	44	44	39	38	84	82	61	11.2221	11.2307	11.3977	11.0194	12.0231	11.9825	11.7238	0.00853249	0.175517	-0.202719	0.800916	0.760312	0.501648	0.693849
GTAAGACCACCGCACTAGGC	CACTGTAAGACCACCGCACTAGGCTGGAA	T	C	T	C	32330626	antisense	TG	A-G	2	1	A_4;A_6;	Leu259Leu;Val258Ala;	Silent;Missense;	None;None			Val258Ala	258.5	Missense	113	104	69	106	188	165	180	12.5825	12.4713	12.2206	12.499	13.1851	12.9911	13.2846	-0.111184	-0.361972	-0.0835509	0.602617	0.408525	0.702103	0.756651
GCCTAGTGCGGTGGTCTTAC	TCCAGCCTAGTGCGGTGGTCTTACAGTGT	A	G	A	G	32330607	sense	AG	A-G	1	0	A_5;	Ser255Gly;	Missense;	None			Ser255Gly	255	Missense	187	161	135	168	175	168	125	13.3091	13.1017	13.1887	13.1633	13.0818	13.017	12.7586	-0.20742	-0.120451	-0.145868	-0.227371	-0.292106	-0.550525	-0.198754
ACTGTAAGACCACCGCACTA	CCACACTGTAAGACCACCGCACTAGGCTG	T	C	T	C	32330629	antisense	GG	A-G	1	0	A_6_7;	Leu259Pro;	Missense;	None			Leu259Pro	259	Missense	106	87	62	69	150	138	138	12.4903	12.2139	12.0663	11.8797	12.8594	12.7333	12.9013	-0.276388	-0.424023	-0.61057	0.369129	0.243005	0.411061	0.778059
CACTGTAAGACCACCGCACT	GCCACACTGTAAGACCACCGCACTAGGCT	T	C	T	C	32330630	antisense	AG	A-G	1	0	A_7_8;	Leu259Pro;	Missense;	None			Leu259Pro	259	Missense	110	108	90	91	196	173	159	12.5437	12.5258	12.6038	12.2789	13.2453	13.0594	13.1057	-0.0179331	0.060099	-0.264823	0.701545	0.515635	0.561965	0.667267
CTAGTGCGGTGGTCTTACAG	CAGCCTAGTGCGGTGGTCTTACAGTGTGG	A	G	A	G	32330609	sense	TG	A-G	0	0										112	126	89	109	132	80	103	12.5697	12.7481	12.5877	12.5392	12.675	11.9468	12.4794	0.178433	0.0179911	-0.0304719	0.10531	-0.622859	-0.0903195	-0.25794
AGTGCGGTGGTCTTACAGTG	GCCTAGTGCGGTGGTCTTACAGTGTGGCT	A	G	A	G	32330611	sense	TG	A-G	0	0										265	258	200	278	249	248	205	13.8121	13.782	13.7557	13.8898	13.5905	13.5789	13.4722	-0.0300831	-0.0563729	0.0777808	-0.221542	-0.233195	-0.339822	-0.261961
GTGCGGTGGTCTTACAGTGT	CCTAGTGCGGTGGTCTTACAGTGTGGCTC	A	G	A	G	32330612	sense	GG	A-G	0	0										254	226	179	227	220	217	174	13.7509	13.5909	13.5957	13.5975	13.4119	13.3862	13.2357	-0.159957	-0.155242	-0.153431	-0.339009	-0.364664	-0.515177	-0.250073
GAGCCACACTGTAAGACCAC	GTCTGAGCCACACTGTAAGACCACCGCAC	T	C	T	C	32330636	antisense	CG	A-G	1	0	A_6_8;	Cys261Arg;	Missense;	None			Cys261Arg	261	Missense	110	103	77	83	189	178	158	12.5437	12.4574	12.3788	12.1462	13.1928	13.1005	13.0966	-0.0863082	-0.164928	-0.39755	0.649083	0.556736	0.552864	0.80249
GTGGTCTTACAGTGTGGCTC	TGCGGTGGTCTTACAGTGTGGCTCAGACT	A	G	A	G	32330617	sense	AG	A-G	0	0										121	99	96	114	116	100	91	12.6812	12.4003	12.6969	12.6039	12.4886	12.2687	12.3007	-0.280923	0.0157124	-0.0772675	-0.192563	-0.412495	-0.380483	-0.214354
GGAGTCTGAGCCACACTGTA	ATAGGGAGTCTGAGCCACACTGTAAGACC	T	C	T	C	32330643	antisense	AG	A-G	0	0										82	69	59	74	100	146	119	12.12	11.8796	11.9947	11.9806	12.2745	12.8146	12.6877	-0.240433	-0.125264	-0.139372	0.154559	0.694588	0.56768	0.640632
ATAGGGAGTCTGAGCCACAC	CCAGATAGGGAGTCTGAGCCACACTGTAA	T	C	T	C	32330647	antisense	TG	A-G	1	0	A_7;	Ser265Pro;	Missense;	None			Ser265Pro	265	Missense	138	173	130	134	230	309	211	12.8708	13.2054	13.1343	12.8371	13.476	13.8961	13.5139	0.3346	0.263427	-0.0337371	0.605187	1.02528	0.643025	0.569734
TGTGGCTCAGACTCCCTATC	ACAGTGTGGCTCAGACTCCCTATCTGGGG	A	G	A	G	32330629	sense	TG	A-G	0	0										252	282	212	281	396	380	300	13.7395	13.9103	13.8397	13.9053	14.2598	14.1945	14.0215	0.170796	0.100249	0.165829	0.520333	0.454987	0.28204	0.273495
GTGGCTCAGACTCCCTATCT	CAGTGTGGCTCAGACTCCCTATCTGGGGA	A	G	A	G	32330630	sense	GG	A-G	1	1	A_8;	Ser263Ser;	Silent;	None				263	Silent	239	227	150	190	279	283	222	13.6631	13.5973	13.3407	13.3408	13.7546	13.7693	13.5872	-0.0657771	-0.322405	-0.32229	0.0915355	0.106223	-0.0759253	0.277435
TGGCTCAGACTCCCTATCTG	AGTGTGGCTCAGACTCCCTATCTGGGGAT	A	G	A	G	32330631	sense	GG	A-G	1	1	A_7;	Ser263Ser;	Silent;	None				263	Silent	149	143	115	150	145	156	140	12.9815	12.9307	12.9574	12.9998	12.8105	12.9101	12.9221	-0.0507547	-0.02406	0.0183415	-0.170949	-0.0713177	-0.0593584	-0.0817174
GGCTCAGACTCCCTATCTGG	GTGTGGCTCAGACTCCCTATCTGGGGATC	A	G	A	G	32330632	sense	GG	A-G	2	1	A_6;A_8;	Ser263Ser;Asp264Gly;	Silent;Missense;	None;None			Asp264Gly	263.5	Missense	120	109	91	107	140	146	125	12.6692	12.5391	12.6198	12.5125	12.7599	12.8146	12.7586	-0.130149	-0.0494727	-0.156705	0.0906667	0.145352	0.0894	0.220582
ATCCCCAGATAGGGAGTCTG	ACCGATCCCCAGATAGGGAGTCTGAGCCA	T	C	T	C	32330655	antisense	AG	A-G	1	1	A_7;	Ser267Ser;	Silent;	None				267	Silent	90	79	66	107	106	110	82	12.2543	12.0748	12.1564	12.5125	12.3586	12.4062	12.1505	-0.179497	-0.0978228	0.258259	0.104335	0.151917	-0.103759	0.0571842
CGATCCCCAGATAGGGAGTC	TAACCGATCCCCAGATAGGGAGTCTGAGC	T	C	T	C	32330657	antisense	TG	A-G	0	0										149	116	112	137	147	102	129	12.9815	12.6289	12.9193	12.869	12.8303	12.2973	12.8041	-0.352602	-0.0621902	-0.112428	-0.151189	-0.684195	-0.177398	-0.161854
CAGACTCCCTATCTGGGGAT	GGCTCAGACTCCCTATCTGGGGATCGGTT	A	G	A	G	32330636	sense	CG	A-G	1	0	A_4;	Asp264Gly;	Missense;	None			Asp264Gly	264	Missense	141	145	114	147	179	185	159	12.9019	12.9507	12.9448	12.9707	13.1144	13.1561	13.1057	0.0488875	0.0429486	0.0688058	0.212526	0.254239	0.203826	0.169983
AGACTCCCTATCTGGGGATC	GCTCAGACTCCCTATCTGGGGATCGGTTA	A	G	A	G	32330637	sense	GG	A-G	0	0										302	298	206	293	295	267	259	14.0006	13.9899	13.7983	13.9657	13.8351	13.6854	13.8095	-0.0106995	-0.202275	-0.0349521	-0.165535	-0.315248	-0.191064	-0.141307
TAACCGATCCCCAGATAGGG	AACCTAACCGATCCCCAGATAGGGAGTCT	T	C	T	C	32330661	antisense	AG	A-G	1	1	A_7;	Asp269Asp;	Silent;	None				269	Silent	75	115	72	74	81	88	94	11.9913	12.6164	12.2819	11.9806	11.9706	12.0843	12.3475	0.625083	0.290657	-0.0106691	-0.0206758	0.0930303	0.356212	-0.158835
TCCCTATCTGGGGATCGGTT	AGACTCCCTATCTGGGGATCGGTTAGGTT	A	G	A	G	32330641	sense	AG	A-G	1	1	A_6;	Leu266Leu;	Silent;	None				266	Silent	191	175	169	178	187	199	175	13.3397	13.222	13.5127	13.2467	13.1775	13.2613	13.244	-0.11767	0.17305	-0.0929925	-0.16223	-0.0783569	-0.0956886	-0.0995545
CCTAACCGATCCCCAGATAG	GCAACCTAACCGATCCCCAGATAGGGAGT	T	C	T	C	32330663	antisense	GG	A-G	1	0	A_4_5;	Leu271Pro;	Missense;	None			Leu271Pro	271	Missense	41	48	25	39	72	89	68	11.1203	11.3562	10.7564	11.0569	11.8007	12.1006	11.8805	0.235849	-0.363894	-0.0634271	0.680417	0.980301	0.760165	0.870785
CCCTATCTGGGGATCGGTTA	GACTCCCTATCTGGGGATCGGTTAGGTTG	A	G	A	G	32330642	sense	GG	A-G	1	1	A_5;	Leu266Leu;	Silent;	None				266	Silent	274	255	203	253	257	226	243	13.8602	13.7651	13.7772	13.7539	13.6361	13.4449	13.7176	-0.095136	-0.0830749	-0.106338	-0.224103	-0.415381	-0.14269	-0.165875
ACCTAACCGATCCCCAGATA	AGCAACCTAACCGATCCCCAGATAGGGAG	T	C	T	C	32330664	antisense	GG	A-G	1	0	A_5_6;	Leu271Pro;	Missense;	None			Leu271Pro	271	Missense	87	84	57	59	179	174	159	12.2054	12.1633	11.945	11.6539	13.1144	13.0677	13.1057	-0.042081	-0.260378	-0.551465	0.909017	0.862302	0.900317	1.17519
AACCTAACCGATCCCCAGAT	AAGCAACCTAACCGATCCCCAGATAGGGA	T	C	T	C	32330665	antisense	AG	A-G	1	0	A_6_7;	Leu271Pro;	Missense;	None			Leu271Pro	271	Missense	105	86	67	111	200	234	178	12.4766	12.1972	12.1781	12.5655	13.2744	13.495	13.2685	-0.279391	-0.298483	0.0888488	0.797791	1.01843	0.791901	1.03238
TATCTGGGGATCGGTTAGGT	TCCCTATCTGGGGATCGGTTAGGTTGCTT	A	G	A	G	32330645	sense	TG	A-G	0	0										158	203	172	167	206	192	189	13.0661	13.4361	13.5381	13.1547	13.317	13.2097	13.355	0.370053	0.472053	0.0886071	0.250981	0.143605	0.288951	-0.082392
AAGCAACCTAACCGATCCCC	ATTGAAGCAACCTAACCGATCCCCAGATA	T	C	T	C	32330669	antisense	AG	A-G	2	1	A_5;A_6;	Cys273Arg;Gly272Gly;	Missense;Silent;	None;None			Cys273Arg	272.5	Missense	62	61	56	62	363	392	248	11.7167	11.7018	11.9195	11.7254	14.1343	14.2393	13.7469	-0.0149185	0.202718	0.00869101	2.41757	2.5226	2.0302	2.25796
TTAGATTGAAGCAACCTAAC	ATAGTTAGATTGAAGCAACCTAACCGATC	T	C	T	C	32330677	antisense	CG	A-G	1	1	A_5;	Asn275Asn;	Silent;	None				275	Silent	48	56	32	71	111	108	76	11.3476	11.5785	11.1124	11.9209	12.4251	12.3797	12.0409	0.230847	-0.235249	0.573297	1.07745	1.03208	0.693273	0.744637
TGCTTCAATCTAACTATCAA	AGGTTGCTTCAATCTAACTATCAAAGGTG	A	G	A	G	32330665	sense	AG	A-G	1	0	A_7_8;	Asn275Gly;	Missense;	None			Asn275Gly	275	Missense	38	30	31	32	31	29	24	11.0107	10.6784	11.0666	10.7716	10.5855	10.4835	10.3787	-0.33232	0.0558577	-0.239108	-0.425204	-0.527198	-0.632061	-0.356298
GCTTCAATCTAACTATCAAA	GGTTGCTTCAATCTAACTATCAAAGGTGA	A	G	A	G	32330666	sense	GG	A-G	1	0	A_6_7;	Asn275Gly;	Missense;	None			Asn275Gly	275	Missense	21	36	30	32	27	38	34	10.1557	10.9413	11.0193	10.7716	10.3864	10.8732	10.8809	0.785612	0.863619	0.615936	0.230671	0.717554	0.725165	-0.197259
ACCTTTGATAGTTAGATTGA	TCTCACCTTTGATAGTTAGATTGAAGCAA	T	C	T	C	32330688	antisense	AG	A-G	1	0	A_8;	Ile278Thr;	Missense;	None			Ile278Thr	278	Missense	95	96	67	86	83	70	83	12.3322	12.3559	12.1781	12.1974	12.0058	11.7543	12.168	0.0236384	-0.154119	-0.13487	-0.326457	-0.577995	-0.164263	-0.267788
TTCAATCTAACTATCAAAGG	TTGCTTCAATCTAACTATCAAAGGTGAGA	A	G	A	G	32330668	sense	TG	A-G	1	0	A_4_5;	Asn275Gly;	Missense;	None			Asn275Gly	275	Missense	29	32	25	32	36	49	21	10.621	10.7715	10.7564	10.7716	10.8011	11.2399	10.1862	0.150464	0.135409	0.150622	0.180124	0.618849	-0.434822	-0.0241144
CTCACCTTTGATAGTTAGAT	TGGTCTCACCTTTGATAGTTAGATTGAAG	T	C	T	C	32330691	antisense	TG	A-G	1	0	A_4;	Exon8:+2;	Splice-donor;	None						62	61	49	50	90	95	83	11.7167	11.7018	11.7269	11.4152	12.1226	12.1947	12.168	-0.0149185	0.010126	-0.301547	0.405839	0.477978	0.451248	0.547135
CAATCTAACTATCAAAGGTG	GCTTCAATCTAACTATCAAAGGTGAGACC	A	G	A	G	32330670	sense	AG	A-G	2	1	A_7;A_8;	Leu276Leu;Thr277Ala;	Silent;Missense;	None;None			Thr277Ala	276.5	Missense	101	83	61	87	74	80	72	12.4206	12.146	12.0428	12.2141	11.8402	11.9468	11.9629	-0.274581	-0.37778	-0.206534	-0.58034	-0.473742	-0.457669	-0.217619
TGGTCTCACCTTTGATAGTT	TACCTGGTCTCACCTTTGATAGTTAGATT	T	C	T	C	32330695	antisense	AG	A-G	1	0	A_8;	Exon8:+2;	Splice-donor;	None						164	133	120	133	146	157	113	13.1198	12.8261	13.0188	12.8263	12.8204	12.9194	12.613	-0.293697	-0.101034	-0.293539	-0.299402	-0.200468	-0.506785	-0.106128
TAACTATCAAAGGTGAGACC	AATCTAACTATCAAAGGTGAGACCAGGTA	A	G	A	G	32330675	sense	AG	A-G	1	0	A_6;	Ile278Val;	Missense;	None			Ile278Val	278	Missense	46	47	50	60	73	66	68	11.2863	11.3258	11.756	11.6781	11.8206	11.6694	11.8805	0.0395473	0.469749	0.391885	0.534372	0.383137	0.594225	0.203518
AACTATCAAAGGTGAGACCA	ATCTAACTATCAAAGGTGAGACCAGGTAG	A	G	A	G	32330676	sense	GG	A-G	2	0	A_5;A_8;	Ile278Val;Lys279Glu;	Missense;Missense;	None;None			Ile278Val_Lys279Glu	278.5	Missense	45	64	40	77	95	89	70	11.2546	11.7711	11.4342	12.0379	12.2006	12.1006	11.9223	0.516505	0.179621	0.78338	0.946006	0.846058	0.667731	0.326763
TACCTGGTCTCACCTTTGAT	GTGCTACCTGGTCTCACCTTTGATAGTTA	T	C	T	C	32330699	antisense	AG	A-G	0	0										164	171	118	166	177	177	131	13.1198	13.1887	12.9945	13.146	13.0982	13.0923	12.8263	0.068829	-0.125279	0.0261781	-0.0216562	-0.0275038	-0.293573	-0.104154
TATCAAAGGTGAGACCAGGT	TAACTATCAAAGGTGAGACCAGGTAGCAC	A	G	A	G	32330679	sense	AG	A-G	1	0	A_5_6_7;	Lys279Gly;	Missense;	None			Lys279Gly	279	Missense	127	108	74	87	175	165	161	12.751	12.5258	12.3215	12.2141	13.0818	12.9911	13.1237	-0.225226	-0.429543	-0.536953	0.330771	0.240045	0.372704	0.711748
GTGCTACCTGGTCTCACCTT	CCTTGTGCTACCTGGTCTCACCTTTGATA	T	C	T	C	32330703	antisense	TG	A-G	1	0	A_6;	Exon8:+12;	Intron;	None						245	238	184	239	245	216	208	13.6989	13.6656	13.6354	13.6718	13.5672	13.3796	13.4932	-0.0332816	-0.0634556	-0.0270755	-0.131702	-0.319284	-0.205662	-0.177612
AGGTGAGACCAGGTAGCACA	TCAAAGGTGAGACCAGGTAGCACAAGGAT	A	G	A	G	32330685	sense	AG	A-G	2	0	A_6;A_8;	Exon8:+4;Exon8:+6;	Intron;Intron;	None;None						88	123	89	91	109	94	102	12.2218	12.7134	12.5877	12.2789	12.3989	12.1795	12.4653	0.491532	0.36585	0.0570449	0.177006	-0.0423942	0.243466	-0.178783
GGTGAGACCAGGTAGCACAA	CAAAGGTGAGACCAGGTAGCACAAGGATG	A	G	A	G	32330686	sense	GG	A-G	2	0	A_5;A_7;	Exon8:+4;Exon8:+6;	Intron;Intron;	None;None						156	127	105	145	212	234	177	13.0477	12.7595	12.8262	12.9509	13.3585	13.495	13.2604	-0.288144	-0.221513	-0.0967877	0.310773	0.447357	0.2127	0.525758
GAGACCAGGTAGCACAAGGA	AGGTGAGACCAGGTAGCACAAGGATGGGT	A	G	A	G	32330689	sense	TG	A-G	2	0	A_4;A_7;	Exon8:+6;Exon8:+9;	Intron;Intron;	None;None						128	133	98	127	120	107	122	12.7623	12.8261	12.7267	12.7597	12.5375	12.3663	12.7236	0.0638095	-0.0356695	-0.00262135	-0.224787	-0.396028	-0.0387374	-0.228357
AGACCAGGTAGCACAAGGAT	GGTGAGACCAGGTAGCACAAGGATGGGTG	A	G	A	G	32330690	sense	GG	A-G	1	0	A_6;	Exon8:+9;	Intron;	None						159	113	115	145	121	114	129	13.0752	12.5911	12.9574	12.9509	12.5495	12.4577	12.8041	-0.484101	-0.117763	-0.124265	-0.525658	-0.617464	-0.271102	-0.229365
GACCAGGTAGCACAAGGATG	GTGAGACCAGGTAGCACAAGGATGGGTGG	A	G	A	G	32330691	sense	GG	A-G	1	0	A_5;	Exon8:+9;	Intron;	None						223	163	169	204	199	173	172	13.5631	13.1195	13.5127	13.4434	13.2672	13.0594	13.219	-0.443593	-0.0504007	-0.119771	-0.29596	-0.503782	-0.344083	-0.176687
CACCCATCCTTGTGCTACCT	CGCCCACCCATCCTTGTGCTACCTGGTCT	T	C	T	C	32330714	antisense	GG	A-G	1	0	A_6;	Exon8:+23;	Intron;	None						114	129	89	85	79	126	95	12.5952	12.7821	12.5877	12.1805	11.9346	12.6021	12.3628	0.186845	-0.00753986	-0.414728	-0.660686	0.00682834	-0.232474	-0.21697
CCAGGTAGCACAAGGATGGG	GAGACCAGGTAGCACAAGGATGGGTGGGC	A	G	A	G	32330693	sense	TG	A-G	1	0	A_7;	Exon8:+13;	Intron;	None						134	156	114	153	153	127	93	12.8284	13.0562	12.9448	13.0284	12.888	12.6135	12.3321	0.22782	0.116401	0.199967	0.0595784	-0.214933	-0.496329	-0.398624
CCACCCATCCTTGTGCTACC	CCGCCCACCCATCCTTGTGCTACCTGGTC	T	C	T	C	32330715	antisense	TG	A-G	1	0	A_7;	Exon8:+23;	Intron;	None						77	94	70	69	89	76	67	12.0292	12.3255	12.2413	11.8797	12.1065	11.8729	11.8591	0.296274	0.212065	-0.149531	0.0772167	-0.15638	-0.170135	-0.202702
CAGGTAGCACAAGGATGGGT	AGACCAGGTAGCACAAGGATGGGTGGGCG	A	G	A	G	32330694	sense	GG	A-G	1	0	A_6;	Exon8:+13;	Intron;	None						97	105	91	92	96	92	98	12.3623	12.4851	12.6198	12.2947	12.2157	12.1484	12.4076	0.122846	0.257453	-0.0676441	-0.146633	-0.213868	0.0453081	-0.209282
AGGTAGCACAAGGATGGGTG	GACCAGGTAGCACAAGGATGGGTGGGCGG	A	G	A	G	32330695	sense	GG	A-G	2	0	A_5;A_8;	Exon8:+13;Exon8:+16;	Intron;Intron;	None;None						175	194	171	215	163	169	189	13.2135	13.3707	13.5297	13.5191	12.9793	13.0256	13.355	0.157222	0.316227	0.305646	-0.234168	-0.187871	0.141537	-0.353199
GTAGCACAAGGATGGGTGGG	CCAGGTAGCACAAGGATGGGTGGGCGGGG	A	G	A	G	32330697	sense	CG	A-G	2	0	A_6;A_8;	Exon8:+16;Exon8:+18;	Intron;Intron;	None;None						169	174	132	176	167	173	145	13.1631	13.2137	13.1563	13.2304	13.0143	13.0594	12.9727	0.0505947	-0.00686906	0.0672386	-0.14887	-0.1038	-0.190429	-0.184688
TAGCACAAGGATGGGTGGGC	CAGGTAGCACAAGGATGGGTGGGCGGGGT	A	G	A	G	32330698	sense	GG	A-G	3	0	A_5;A_7;A_8;	Exon8:+16;Exon8:+18;Exon8:+19;	Intron;Intron;Intron;	None;None;None						190	176	136	187	185	188	163	13.3321	13.2302	13.1993	13.3178	13.1619	13.1793	13.1415	-0.101878	-0.132764	-0.0142662	-0.170169	-0.152812	-0.190588	-0.0882203
AGCACAAGGATGGGTGGGCG	AGGTAGCACAAGGATGGGTGGGCGGGGTC	A	G	A	G	32330699	sense	GG	A-G	3	0	A_4;A_6;A_7;	Exon8:+16;Exon8:+18;Exon8:+19;	Intron;Intron;Intron;	None;None;None						155	140	99	134	122	132	149	13.0384	12.9001	12.7413	12.8371	12.5614	12.6692	13.012	-0.138288	-0.297113	-0.201316	-0.477032	-0.369241	-0.0264331	-0.0786629
GCACAAGGATGGGTGGGCGG	GGTAGCACAAGGATGGGTGGGCGGGGTCC	A	G	A	G	32330700	sense	GG	A-G	2	0	A_5;A_6;	Exon8:+18;Exon8:+19;	Intron;Intron;	None;None						130	130	94	142	113	112	119	12.7847	12.7932	12.6665	12.9207	12.4508	12.4322	12.6877	0.00853485	-0.118146	0.136054	-0.333848	-0.352517	-0.0970162	-0.269941
ACCCCGCCCACCCATCCTTG	CAGGACCCCGCCCACCCATCCTTGTGCTA	T	C	T	C	32330722	antisense	TG	A-G	0	0										105	104	103	110	93	98	87	12.4766	12.4713	12.7984	12.5524	12.1699	12.2396	12.2359	-0.00526882	0.32182	0.0757948	-0.306739	-0.237051	-0.240736	-0.392291
GGACCCCGCCCACCCATCCT	AGCAGGACCCCGCCCACCCATCCTTGTGC	T	C	T	C	32330724	antisense	TG	A-G	0	0										243	210	167	197	179	161	146	13.687	13.485	13.4956	13.393	13.1144	12.9557	12.9826	-0.202014	-0.191477	-0.294042	-0.572656	-0.731384	-0.704399	-0.440302
AGGATGGGTGGGCGGGGTCC	CACAAGGATGGGTGGGCGGGGTCCTGCTT	A	G	A	G	32330705	sense	TG	A-G	1	0	A_4;	Exon8:+22;	Intron;	None						191	163	148	202	209	181	169	13.3397	13.1195	13.3213	13.4291	13.3379	13.1246	13.1937	-0.220142	-0.0183582	0.0894679	-0.00178172	-0.215121	-0.146015	-0.0712952
TGGGTGGGCGGGGTCCTGCT	AGGATGGGTGGGCGGGGTCCTGCTTGGTG	A	G	A	G	32330709	sense	TG	A-G	0	0										204	211	132	194	182	178	178	13.4347	13.4919	13.1563	13.3709	13.1384	13.1005	13.2685	0.0572048	-0.278388	-0.063813	-0.296313	-0.334218	-0.166156	-0.170564
GGGTGGGCGGGGTCCTGCTT	GGATGGGTGGGCGGGGTCCTGCTTGGTGC	A	G	A	G	32330710	sense	GG	A-G	0	0										190	175	135	223	160	185	128	13.3321	13.222	13.1887	13.5718	12.9525	13.1561	12.7928	-0.110097	-0.14341	0.239716	-0.379598	-0.176016	-0.539273	-0.360365
GTGGGCGGGGTCCTGCTTGG	ATGGGTGGGCGGGGTCCTGCTTGGTGCTC	A	G	A	G	32330712	sense	TG	A-G	0	0										245	204	183	259	245	219	203	13.6989	13.4432	13.6275	13.7877	13.5672	13.3995	13.4581	-0.255656	-0.0713171	0.0888575	-0.131702	-0.299386	-0.240763	-0.144579
TGGTGGGAGAAGGGGTGCTG	CCTTTGGTGGGAGAAGGGGTGCTGAGTTA	T	C	T	C	32330764	antisense	AG	A-G	1	0	A_8;	Exon9:-11;	Intron;	None						166	186	134	184	196	189	149	13.1373	13.31	13.178	13.2945	13.2453	13.1869	13.012	0.172637	0.0406608	0.1572	0.107947	0.0496371	-0.125337	-0.11275
TTTGGTGGGAGAAGGGGTGC	GTCCTTTGGTGGGAGAAGGGGTGCTGAGT	T	C	T	C	32330766	antisense	TG	A-G	0	0										162	198	141	179	172	176	170	13.1021	13.4001	13.2514	13.2548	13.0568	13.0842	13.2022	0.298012	0.149301	0.152643	-0.0452922	-0.0179768	0.10005	-0.187725
AGCACCCCTTCTCCCACCAA	ACTCAGCACCCCTTCTCCCACCAAAGGAC	A	G	A	G	32330746	sense	AG	A-G	1	0	A_4;	Exon9:-19;	Intron;	None						163	137	141	140	188	173	129	13.111	12.8689	13.2514	12.9003	13.1851	13.0594	12.8041	-0.24213	0.140424	-0.210726	0.0741403	-0.0516544	-0.306943	0.00932526
GCACCCCTTCTCCCACCAAA	CTCAGCACCCCTTCTCCCACCAAAGGACA	A	G	A	G	32330747	sense	GG	A-G	0	0										121	124	107	141	140	136	108	12.6812	12.7251	12.8534	12.9105	12.7599	12.7122	12.5478	0.0438625	0.172195	0.229349	0.0786959	0.0310345	-0.133435	-0.15637
TCCTTTGGTGGGAGAAGGGG	CGTGTCCTTTGGTGGGAGAAGGGGTGCTG	T	C	T	C	32330769	antisense	TG	A-G	0	0										27	37	16	30	30	29	45	10.518	10.9808	10.113	10.6786	10.5383	10.4835	11.2851	0.462832	-0.404953	0.160593	0.0202772	-0.0344432	0.767079	0.178147
TGTCCTTTGGTGGGAGAAGG	GGCGTGTCCTTTGGTGGGAGAAGGGGTGC	T	C	T	C	32330771	antisense	GG	A-G	0	0										177	136	143	150	162	118	114	13.2299	12.8583	13.2717	12.9998	12.9704	12.5074	12.6258	-0.371563	0.041877	-0.230067	-0.259438	-0.722425	-0.604118	-0.342076
GTGTCCTTTGGTGGGAGAAG	TGGCGTGTCCTTTGGTGGGAGAAGGGGTG	T	C	T	C	32330772	antisense	GG	A-G	0	0										120	117	110	125	139	147	122	12.6692	12.6412	12.8933	12.7368	12.7496	12.8244	12.7236	-0.0279855	0.224053	0.0675771	0.0803263	0.155199	0.0543581	0.00874623
CGTGTCCTTTGGTGGGAGAA	TTGGCGTGTCCTTTGGTGGGAGAAGGGGT	T	C	T	C	32330773	antisense	GG	A-G	0	0										108	94	82	101	128	108	109	12.5172	12.3255	12.4695	12.4293	12.6306	12.3797	12.5611	-0.191728	-0.0477117	-0.087967	0.113382	-0.137536	0.043809	0.115687
CCTTCTCCCACCAAAGGACA	CACCCCTTCTCCCACCAAAGGACACGCCA	A	G	A	G	32330752	sense	CG	A-G	0	0										115	132	76	115	125	92	100	12.6078	12.8152	12.3599	12.6165	12.5964	12.1484	12.4367	0.207409	-0.247904	0.0086922	-0.0114161	-0.459402	-0.171085	-0.203367
GCGTGTCCTTTGGTGGGAGA	CTTGGCGTGTCCTTTGGTGGGAGAAGGGG	T	C	T	C	32330774	antisense	AG	A-G	0	0										105	105	79	110	131	115	90	12.4766	12.4851	12.4158	12.5524	12.664	12.4703	12.2848	0.00853456	-0.0608384	0.0757948	0.187434	-0.00631482	-0.191837	-0.0114027
TTGGCGTGTCCTTTGGTGGG	ACACTTGGCGTGTCCTTTGGTGGGAGAAG	T	C	T	C	32330777	antisense	AG	A-G	0	0										190	195	162	196	209	177	154	13.3321	13.3781	13.4517	13.3857	13.3379	13.0923	13.0596	0.0460064	0.119599	0.0535427	0.00579077	-0.239785	-0.27252	-0.241888
TCCCACCAAAGGACACGCCA	CTTCTCCCACCAAAGGACACGCCAAGTGT	A	G	A	G	32330757	sense	AG	A-G	2	0	A_5;A_8;	Exon9:-7;Exon9:-4;	Intron;Intron;	None;None						87	77	56	80	73	76	78	12.2054	12.0378	11.9195	12.0931	11.8206	11.8729	12.0784	-0.167583	-0.285906	-0.112297	-0.384738	-0.332497	-0.126994	-0.092814
ACTTGGCGTGTCCTTTGGTG	ACACACTTGGCGTGTCCTTTGGTGGGAGA	T	C	T	C	32330779	antisense	GG	A-G	0	0										257	274	174	278	289	284	277	13.7678	13.8688	13.5548	13.8898	13.8054	13.7744	13.9065	0.100937	-0.213049	0.122002	0.0375863	0.00656164	0.138628	0.0576288
CACTTGGCGTGTCCTTTGGT	CACACACTTGGCGTGTCCTTTGGTGGGAG	T	C	T	C	32330780	antisense	GG	A-G	0	0										239	215	188	230	280	259	204	13.6631	13.519	13.6664	13.6164	13.7598	13.6415	13.4652	-0.144126	0.00333729	-0.0466795	0.0966968	-0.0216173	-0.197906	0.0215475
CCACCAAAGGACACGCCAAG	TCTCCCACCAAAGGACACGCCAAGTGTGT	A	G	A	G	32330759	sense	TG	A-G	3	0	A_6;A_7;A_8;	Exon9:-4;Exon9:-3;Exon9:-2;	Intron;Intron;Splice-acceptor;	None;None;None						78	93	82	79	108	123	97	12.0479	12.3101	12.4695	12.0749	12.3856	12.5673	12.3928	0.262236	0.421679	0.0270658	0.337702	0.519449	0.344958	0.163709
ACACTTGGCGTGTCCTTTGG	CCACACACTTGGCGTGTCCTTTGGTGGGA	T	C	T	C	32330781	antisense	TG	A-G	0	0										106	91	74	92	173	178	138	12.4903	12.2787	12.3215	12.2947	13.0652	13.1005	12.9013	-0.21155	-0.16882	-0.195628	0.574913	0.610166	0.411061	0.724047
ACCAAAGGACACGCCAAGTG	TCCCACCAAAGGACACGCCAAGTGTGTGG	A	G	A	G	32330761	sense	TG	A-G	3	0	A_4;A_5;A_6;	Exon9:-4;Exon9:-3;Exon9:-2;	Intron;Intron;Splice-acceptor;	None;None;None						76	69	70	83	124	130	142	12.0104	11.8796	12.2413	12.1462	12.5848	12.6471	12.9426	-0.130834	0.230919	0.135774	0.574442	0.636755	0.932173	0.635837
ACACACTTGGCGTGTCCTTT	TTCCACACACTTGGCGTGTCCTTTGGTGG	T	C	T	C	32330783	antisense	GG	A-G	1	0	A_5;	Cys284Arg;	Missense;	None			Cys284Arg	284	Missense	235	189	148	203	297	318	266	13.6387	13.333	13.3213	13.4363	13.8448	13.9375	13.848	-0.305712	-0.31742	-0.20247	0.206075	0.298784	0.20927	0.513244
CACACACTTGGCGTGTCCTT	ATTCCACACACTTGGCGTGTCCTTTGGTG	T	C	T	C	32330784	antisense	TG	A-G	1	0	A_4_6;	Cys284Arg;	Missense;	None			Cys284Arg	284	Missense	125	135	100	107	198	230	157	12.7281	12.8477	12.7558	12.5125	13.2599	13.4702	13.0874	0.11955	0.0276834	-0.215589	0.531795	0.74206	0.359309	0.567173
CAAAGGACACGCCAAGTGTG	CCACCAAAGGACACGCCAAGTGTGTGGAA	A	G	A	G	32330763	sense	TG	A-G	2	1	A_4;A_7;	Exon9:-2;Gly280Gly;	Splice-acceptor;Silent;	None;None				280	Silent	182	211	158	201	241	256	203	13.2701	13.4919	13.4156	13.422	13.5434	13.6247	13.4581	0.22182	0.145588	0.151936	0.273357	0.354613	0.188043	0.09889
AAAGGACACGCCAAGTGTGT	CACCAAAGGACACGCCAAGTGTGTGGAAT	A	G	A	G	32330764	sense	GG	A-G	2	1	A_6;A_8;	Gly280Gly;His281Arg;	Silent;Missense;	None;None			His281Arg	280.5	Missense	111	109	87	100	85	105	97	12.5568	12.5391	12.5549	12.4149	12.0401	12.3391	12.3928	-0.0176925	-0.00185656	-0.141841	-0.516634	-0.217692	-0.163955	-0.24563
CAAATTCCACACACTTGGCG	TTGACAAATTCCACACACTTGGCGTGTCC	T	C	T	C	32330791	antisense	TG	A-G	1	0	A_4;	Phe287Leu;	Missense;	None			Phe287Leu	287	Missense	71	54	43	64	53	55	39	11.9122	11.526	11.5385	11.7712	11.3589	11.4064	11.0787	-0.386209	-0.373756	-0.141015	-0.553364	-0.505791	-0.833532	-0.330569
CACGCCAAGTGTGTGGAATT	AGGACACGCCAAGTGTGTGGAATTTGTCA	A	G	A	G	32330770	sense	TG	A-G	1	0	A_7_8;	Lys283Gly;	Missense;	None			Lys283Gly	283	Missense	249	285	196	236	229	206	212	13.7222	13.9256	13.7265	13.6536	13.4697	13.3112	13.5207	0.203338	0.0043231	-0.0686601	-0.25249	-0.411027	-0.201546	-0.334688
GACAAATTCCACACACTTGG	TCTTGACAAATTCCACACACTTGGCGTGT	T	C	T	C	32330793	antisense	CG	A-G	1	0	A_4_5_6;	Phe287Pro;	Missense;	None			Phe287Pro	287	Missense	90	77	40	67	56	62	65	12.2543	12.0378	11.4342	11.8373	11.4383	11.5792	11.8154	-0.216483	-0.820083	-0.416971	-0.815986	-0.675041	-0.438861	-0.158783
TTGACAAATTCCACACACTT	GCTCTTGACAAATTCCACACACTTGGCGT	T	C	T	C	32330795	antisense	GG	A-G	2	0	A_4;A_6_7_8;	Val288Ala;Phe287Pro;	Missense;Missense;	None;None			Phe287Pro_Val288Ala	287.5	Missense	120	106	91	96	91	93	104	12.6692	12.4988	12.6198	12.356	12.1385	12.164	12.4933	-0.170406	-0.0494727	-0.313181	-0.53071	-0.505199	-0.175903	-0.226251
CTTGACAAATTCCACACACT	AGCTCTTGACAAATTCCACACACTTGGCG	T	C	T	C	32330796	antisense	TG	A-G	2	0	A_5;A_7_8;	Val288Ala;Phe287Ser;	Missense;Missense;	None;None			Phe287Ser_Val288Ala	287.5	Missense	148	169	123	127	135	150	132	12.9717	13.1717	13.0544	12.7597	12.7074	12.8536	12.8372	0.199939	0.0826666	-0.212047	-0.264314	-0.11818	-0.134522	-0.195858
CAAGTGTGTGGAATTTGTCA	ACGCCAAGTGTGTGGAATTTGTCAAGAGC	A	G	A	G	32330775	sense	AG	A-G	0	0										128	115	133	124	155	125	114	12.7623	12.6164	13.1672	12.7252	12.9067	12.5906	12.6258	-0.145952	0.404847	-0.0371047	0.144392	-0.17175	-0.13657	-0.128573
AGTGTGTGGAATTTGTCAAG	GCCAAGTGTGTGGAATTTGTCAAGAGCTT	A	G	A	G	32330777	sense	AG	A-G	0	0										181	169	150	207	196	185	148	13.2621	13.1717	13.3407	13.4644	13.2453	13.1561	13.0023	-0.0904209	0.0785805	0.202315	-0.0168465	-0.106014	-0.259844	-0.19106
ATTTGTCAAGAGCTTTAACC	TGGAATTTGTCAAGAGCTTTAACCTGCCT	A	G	A	G	32330787	sense	TG	A-G	1	0	A_8;	Lys289Glu;	Missense;	None			Lys289Glu	289	Missense	80	82	66	74	100	105	75	12.0844	12.1285	12.1564	11.9806	12.2745	12.3391	12.0218	0.0441499	0.0720653	-0.103756	0.190175	0.254703	-0.0625751	0.123281
CATAGGCAGGTTAAAGCTCT	TCAGCATAGGCAGGTTAAAGCTCTTGACA	T	C	T	C	32330814	antisense	TG	A-G	2	1	A_4;A_8;	Pro294Pro;Leu293Pro;	Silent;Missense;	None;None			Leu293Pro	293.5	Missense	136	127	96	103	165	170	158	12.8498	12.7595	12.6969	12.4576	12.9969	13.0341	13.0966	-0.0902295	-0.152863	-0.392208	0.147128	0.184344	0.246807	0.404526
CAAGAGCTTTAACCTGCCTA	TTGTCAAGAGCTTTAACCTGCCTATGCTG	A	G	A	G	32330793	sense	TG	A-G	1	0	A_5;	Ser290Gly;	Missense;	None			Ser290Gly	290	Missense	95	67	65	74	71	78	82	12.3322	11.8371	12.1344	11.9806	11.7806	11.9103	12.1505	-0.495116	-0.197831	-0.351631	-0.55169	-0.421919	-0.181746	-0.0369257
GAGCTTTAACCTGCCTATGC	TCAAGAGCTTTAACCTGCCTATGCTGATG	A	G	A	G	32330796	sense	TG	A-G	1	0	A_8;	Asn292Asp;	Missense;	None			Asn292Asp	292	Missense	108	86	82	101	126	113	88	12.5172	12.1972	12.4695	12.4293	12.6079	12.445	12.2524	-0.320026	-0.0477117	-0.087967	0.0906652	-0.0722564	-0.264887	0.0697421
CATCAGCATAGGCAGGTTAA	CCAGCATCAGCATAGGCAGGTTAAAGCTC	T	C	T	C	32330820	antisense	AG	A-G	2	0	A_5;A_8;	Leu296Pro;Met295Thr;	Missense;Missense;	None;None			Met295Thr_Leu296Pro	295.5	Missense	34	38	24	30	52	74	51	10.8504	11.0193	10.6976	10.6786	11.3314	11.8344	11.4656	0.168914	-0.152797	-0.17178	0.481043	0.984044	0.615211	0.74532
CTTTAACCTGCCTATGCTGA	AGAGCTTTAACCTGCCTATGCTGATGCTG	A	G	A	G	32330799	sense	TG	A-G	1	0	A_5_6;	Asn292Gly;	Missense;	None			Asn292Gly	292	Missense	88	91	59	92	75	82	59	12.2218	12.2787	11.9947	12.2947	11.8596	11.9825	11.6757	0.0568874	-0.227122	0.0728091	-0.362239	-0.239386	-0.54613	-0.35011
TAACCTGCCTATGCTGATGC	GCTTTAACCTGCCTATGCTGATGCTGGGA	A	G	A	G	32330802	sense	TG	A-G	0	0										79	87	74	105	72	73	92	12.0662	12.2139	12.3215	12.4853	11.8007	11.8148	12.3165	0.147666	0.255234	0.419074	-0.2655	-0.251453	0.250247	-0.362893
AACCTGCCTATGCTGATGCT	CTTTAACCTGCCTATGCTGATGCTGGGAG	A	G	A	G	32330803	sense	GG	A-G	0	0										150	150	135	169	132	175	131	12.9911	12.9996	13.1887	13.1718	12.675	13.0759	12.8263	0.00853501	0.19759	0.180733	-0.316093	0.0848218	-0.164855	-0.260995
ACCTGCCTATGCTGATGCTG	TTTAACCTGCCTATGCTGATGCTGGGAGG	A	G	A	G	32330804	sense	GG	A-G	0	0										135	105	91	156	194	155	136	12.8391	12.4851	12.6198	13.0564	13.2305	12.9009	12.8803	-0.353979	-0.219373	0.217253	0.391338	0.0617401	0.0411613	0.283446
TCCCAGCATCAGCATAGGCA	CGCCTCCCAGCATCAGCATAGGCAGGTTA	T	C	T	C	32330826	antisense	GG	A-G	2	0	A_5;A_8;	Leu298Pro;Met297Thr;	Missense;Missense;	None;None			Met297Thr_Leu298Pro	297.5	Missense	92	83	56	113	146	143	134	12.286	12.146	11.9195	12.5912	12.8204	12.7846	12.8589	-0.139957	-0.366508	0.305255	0.534461	0.498664	0.572952	0.602429
CTCCCAGCATCAGCATAGGC	CCGCCTCCCAGCATCAGCATAGGCAGGTT	T	C	T	C	32330827	antisense	AG	A-G	1	0	A_6;	Leu298Pro;	Missense;	None			Leu298Pro	298	Missense	53	50	43	67	72	80	94	11.4905	11.415	11.5385	11.8373	11.8007	11.9468	12.3475	-0.0755013	0.0479434	0.346755	0.310195	0.456311	0.856963	0.434758
CTGCCTATGCTGATGCTGGG	TAACCTGCCTATGCTGATGCTGGGAGGCG	A	G	A	G	32330806	sense	AG	A-G	1	0	A_7;	Met295Val;	Missense;	None			Met295Val	295	Missense	123	154	111	139	150	164	137	12.7048	13.0376	12.9063	12.8899	12.8594	12.9823	12.8909	0.332764	0.201489	0.185094	0.15457	0.277439	0.186011	-0.0337754
TGCCTATGCTGATGCTGGGA	AACCTGCCTATGCTGATGCTGGGAGGCGG	A	G	A	G	32330807	sense	GG	A-G	1	0	A_6;	Met295Val;	Missense;	None			Met295Val	295	Missense	134	110	107	134	145	147	115	12.8284	12.5522	12.8534	12.8371	12.8105	12.8244	12.6383	-0.276152	0.0249899	0.00869239	-0.0178898	-0.00397676	-0.190052	0.0101837
CGCCTCCCAGCATCAGCATA	CCACCGCCTCCCAGCATCAGCATAGGCAG	T	C	T	C	32330830	antisense	GG	A-G	0	0										147	118	92	117	147	133	114	12.962	12.6535	12.6355	12.6414	12.8303	12.6801	12.6258	-0.30845	-0.326449	-0.320569	-0.131695	-0.281911	-0.336215	0.0685489
CCTATGCTGATGCTGGGAGG	CCTGCCTATGCTGATGCTGGGAGGCGGTG	A	G	A	G	32330809	sense	CG	A-G	1	0	A_4;	Met295Val;	Missense;	None			Met295Val	295	Missense	98	111	74	90	94	117	116	12.3771	12.5653	12.3215	12.263	12.1853	12.4952	12.6508	0.188209	-0.0556303	-0.114141	-0.191795	0.118073	0.273744	0.0605282
CCGCCTCCCAGCATCAGCAT	ACCACCGCCTCCCAGCATCAGCATAGGCA	T	C	T	C	32330831	antisense	AG	A-G	0	0										76	91	79	78	91	80	88	12.0104	12.2787	12.4158	12.0565	12.1385	11.9468	12.2524	0.268344	0.405383	0.0461573	0.128125	-0.0635441	0.24197	-0.137778
CTATGCTGATGCTGGGAGGC	CTGCCTATGCTGATGCTGGGAGGCGGTGG	A	G	A	G	32330810	sense	GG	A-G	0	0										127	126	93	119	136	115	120	12.751	12.7481	12.6511	12.6658	12.7181	12.4703	12.6997	-0.00286829	-0.0998954	-0.0851606	-0.0329292	-0.28071	-0.0512669	-0.058994
ATGCTGATGCTGGGAGGCGG	GCCTATGCTGATGCTGGGAGGCGGTGGTT	A	G	A	G	32330812	sense	TG	A-G	1	0	A_7;	Met297Val;	Missense;	None			Met297Val	297	Missense	87	79	83	80	113	92	92	12.2054	12.0748	12.487	12.0931	12.4508	12.1484	12.3165	-0.130598	0.281657	-0.112297	0.245475	-0.0569297	0.111115	0.0869662
TGCTGATGCTGGGAGGCGGT	CCTATGCTGATGCTGGGAGGCGGTGGTTA	A	G	A	G	32330813	sense	GG	A-G	1	0	A_6;	Met297Val;	Missense;	None			Met297Val	297	Missense	108	100	82	81	181	160	161	12.5172	12.4148	12.4695	12.111	13.1304	12.9467	13.1237	-0.102477	-0.0477117	-0.406264	0.613161	0.429417	0.606464	0.735165
AACCACCGCCTCCCAGCATC	GTGTAACCACCGCCTCCCAGCATCAGCAT	T	C	T	C	32330836	antisense	AG	A-G	1	1	A_5;	Gly301Gly;	Silent;	None				301	Silent	131	162	124	120	114	127	154	12.7957	13.1107	13.0661	12.6779	12.4635	12.6135	13.0596	0.314923	0.270354	-0.117822	-0.332193	-0.182271	0.263849	-0.239357
TGGTGTAACCACCGCCTCCC	CGAATGGTGTAACCACCGCCTCCCAGCAT	T	C	T	C	32330842	antisense	AG	A-G	2	1	A_7;A_8;	Tyr303His;Gly302Gly;	Missense;Silent;	None;None			Tyr303His	302.5	Missense	58	51	43	75	139	154	134	11.6206	11.4436	11.5385	12	12.7496	12.8915	12.8589	-0.17696	-0.0820739	0.379425	1.129	1.27098	1.23836	1.17265
GAGGCGGTGGTTACACCATT	CTGGGAGGCGGTGGTTACACCATTCGTAA	A	G	A	G	32330825	sense	CG	A-G	0	0										209	216	168	238	228	232	184	13.4696	13.5257	13.5042	13.6657	13.4634	13.4827	13.3163	0.0560596	0.0345708	0.196136	-0.00618077	0.0130603	-0.153263	-0.144383
GTTACGAATGGTGTAACCAC	CAACGTTACGAATGGTGTAACCACCGCCT	T	C	T	C	32330850	antisense	CG	A-G	2	1	A_4;A_7_8;	Arg306Arg;Ile305Thr;	Silent;Missense;	None;None			Ile305Thr	305.5	Missense	253	226	172	252	252	261	215	13.7452	13.5909	13.5381	13.7482	13.6078	13.6526	13.5409	-0.154267	-0.207097	0.00297972	-0.137415	-0.0926411	-0.204265	-0.0253125
GGTGGTTACACCATTCGTAA	AGGCGGTGGTTACACCATTCGTAACGTTG	A	G	A	G	32330830	sense	CG	A-G	1	0	A_8;	Tyr303Cys;	Missense;	None			Tyr303Cys	303	Missense	98	68	61	89	243	250	195	12.3771	11.8585	12.0428	12.2468	13.5553	13.5905	13.4001	-0.518594	-0.334286	-0.130257	1.17824	1.21336	1.023	1.46591
GGTTACACCATTCGTAACGT	CGGTGGTTACACCATTCGTAACGTTGCCC	A	G	A	G	32330833	sense	TG	A-G	2	0	A_5;A_7;	Tyr303Cys;Thr304Ala;	Missense;Missense;	None;None			Tyr303Cys_Thr304Ala	303.5	Missense	83	114	59	77	190	232	176	12.1375	12.6038	11.9947	12.0379	13.2004	13.4827	13.2522	0.466298	-0.142748	-0.0995364	1.06294	1.34519	1.11474	1.09962
ACACCATTCGTAACGTTGCC	GGTTACACCATTCGTAACGTTGCCCGGTG	A	G	A	G	32330837	sense	CG	A-G	1	0	A_6;	Ile305Val;	Missense;	None			Ile305Val	305	Missense	140	140	105	129	137	131	108	12.8916	12.9001	12.8262	12.7822	12.7286	12.6582	12.5478	0.00853493	-0.0654132	-0.109347	-0.16294	-0.233387	-0.343825	-0.191309
CCGGGCAACGTTACGAATGG	AGCACCGGGCAACGTTACGAATGGTGTAA	T	C	T	C	32330859	antisense	TG	A-G	1	0	A_7_8;	Val308Ala;	Missense;	None			Val308Ala	308	Missense	126	115	84	121	137	163	139	12.7396	12.6164	12.5043	12.6899	12.7286	12.9735	12.9118	-0.123235	-0.23531	-0.0497157	-0.0109584	0.233856	0.172157	0.267772
CACCATTCGTAACGTTGCCC	GTTACACCATTCGTAACGTTGCCCGGTGC	A	G	A	G	32330838	sense	GG	A-G	1	0	A_5;	Ile305Val;	Missense;	None			Ile305Val	305	Missense	105	128	91	110	101	131	108	12.4766	12.7709	12.6198	12.5524	12.2889	12.6582	12.5478	0.294244	0.143141	0.0757948	-0.187711	0.181587	0.0711494	-0.149385
CACCGGGCAACGTTACGAAT	CCAGCACCGGGCAACGTTACGAATGGTGT	T	C	T	C	32330861	antisense	GG	A-G	0	0										92	86	66	78	160	175	139	12.286	12.1972	12.1564	12.0565	12.9525	13.0759	12.9118	-0.0887428	-0.129525	-0.229416	0.666547	0.789967	0.625797	0.843332
CCATTCGTAACGTTGCCCGG	TACACCATTCGTAACGTTGCCCGGTGCTG	A	G	A	G	32330840	sense	TG	A-G	0	0										76	75	70	75	98	80	73	12.0104	11.9998	12.2413	12	12.2454	11.9468	11.9828	-0.0105702	0.230919	-0.0104127	0.235018	-0.0635441	-0.0275766	-0.0220132
GCACCGGGCAACGTTACGAA	TCCAGCACCGGGCAACGTTACGAATGGTG	T	C	T	C	32330862	antisense	TG	A-G	0	0										120	155	110	141	159	174	151	12.6692	13.0469	12.8933	12.9105	12.9435	13.0677	13.0312	0.377719	0.224053	0.24132	0.274242	0.398439	0.361985	0.0638579
TTCGTAACGTTGCCCGGTGC	ACCATTCGTAACGTTGCCCGGTGCTGGAC	A	G	A	G	32330843	sense	TG	A-G	1	0	A_6_7;	Asn307Gly;	Missense;	None			Asn307Gly	307	Missense	93	81	62	103	144	181	171	12.3016	12.1108	12.0663	12.4576	12.8005	13.1246	13.2106	-0.190732	-0.235296	0.156006	0.49897	0.823002	0.90908	0.833692
TCGTAACGTTGCCCGGTGCT	CCATTCGTAACGTTGCCCGGTGCTGGACA	A	G	A	G	32330844	sense	GG	A-G	1	0	A_5_6;	Asn307Gly;	Missense;	None			Asn307Gly	307	Missense	183	178	150	187	205	202	220	13.278	13.2465	13.3407	13.3178	13.31	13.2829	13.5741	-0.0314272	0.0627282	0.0398842	0.0320649	0.00495068	0.296153	0.0873276
TCCAGCACCGGGCAACGTTA	TATGTCCAGCACCGGGCAACGTTACGAAT	T	C	T	C	32330866	antisense	CG	A-G	2	0	A_4;A_7;	Trp312Arg;Cys311Arg;	Missense;Missense;	None;None			Cys311Arg_Trp312Arg	311.5	Missense	101	78	63	89	129	166	120	12.4206	12.0564	12.0893	12.2468	12.6419	12.9998	12.6997	-0.364198	-0.331248	-0.173751	0.221266	0.57918	0.279152	0.649599
ATATGTCCAGCACCGGGCAA	TCTCATATGTCCAGCACCGGGCAACGTTA	T	C	T	C	32330871	antisense	CG	A-G	0	0										87	109	65	102	132	148	136	12.2054	12.5391	12.1344	12.4435	12.675	12.8342	12.8803	0.333714	-0.0709448	0.238129	0.469654	0.628841	0.674925	0.424174
GTTGCCCGGTGCTGGACATA	TAACGTTGCCCGGTGCTGGACATATGAGA	A	G	A	G	32330851	sense	TG	A-G	0	0										118	120	88	105	117	86	123	12.645	12.6778	12.5714	12.4853	12.501	12.0512	12.7354	0.0327785	-0.0735841	-0.159678	-0.143967	-0.593824	0.0903774	-0.148977
TGCCCGGTGCTGGACATATG	ACGTTGCCCGGTGCTGGACATATGAGACA	A	G	A	G	32330853	sense	AG	A-G	0	0										122	131	93	101	125	122	95	12.6931	12.8043	12.6511	12.4293	12.5964	12.5555	12.3628	0.111206	-0.0419566	-0.263789	-0.0966502	-0.137539	-0.330306	-0.123318
GTCTCATATGTCCAGCACCG	AGCTGTCTCATATGTCCAGCACCGGGCAA	T	C	T	C	32330876	antisense	GG	A-G	1	0	A_6_8;	Tyr314His;	Missense;	None			Tyr314His	314	Missense	123	126	79	115	210	228	204	12.7048	12.7481	12.4158	12.6165	13.3448	13.4576	13.4652	0.0432951	-0.28907	-0.0883172	0.639941	0.752727	0.760342	0.829034
TGTCTCATATGTCCAGCACC	CAGCTGTCTCATATGTCCAGCACCGGGCA	T	C	T	C	32330877	antisense	GG	A-G	1	1	A_7;	Tyr314Tyr;	Silent;	None				314	Silent	141	135	126	138	180	198	167	12.9019	12.8477	13.0892	12.8795	13.1224	13.2541	13.1765	-0.0541925	0.187321	-0.0223304	0.220563	0.352204	0.27464	0.245536
CTGTCTCATATGTCCAGCAC	ACAGCTGTCTCATATGTCCAGCACCGGGC	T	C	T	C	32330878	antisense	CG	A-G	1	1	A_8;	Tyr314Tyr;	Silent;	None				314	Silent	175	161	129	156	187	167	164	13.2135	13.1017	13.1231	13.0564	13.1775	13.0084	13.1503	-0.111746	-0.0903585	-0.157098	-0.036025	-0.205044	-0.0631327	0.0183335
CGGTGCTGGACATATGAGAC	TGCCCGGTGCTGGACATATGAGACAGCTG	A	G	A	G	32330857	sense	AG	A-G	0	0					yes					134	85	85	123	138	113	92	12.8284	12.1804	12.5214	12.7135	12.7391	12.445	12.3165	-0.64805	-0.307036	-0.114865	-0.0892643	-0.38341	-0.511923	0.0284508
TGCTGGACATATGAGACAGC	CCGGTGCTGGACATATGAGACAGCTGTGG	A	G	A	G	32330860	sense	TG	A-G	1	0	A_7;	Thr313Ala;	Missense;	None			Thr313Ala	313	Missense	84	75	53	61	92	81	67	12.1547	11.9998	11.84	11.702	12.1543	11.9648	11.8591	-0.154927	-0.314704	-0.45277	-0.000467559	-0.189983	-0.295637	0.145438
CACAGCTGTCTCATATGTCC	GGGCCACAGCTGTCTCATATGTCCAGCAC	T	C	T	C	32330883	antisense	AG	A-G	1	1	A_4;	Ala317Ala;	Silent;	None				317	Silent	126	140	94	125	153	130	119	12.7396	12.9001	12.6665	12.7368	12.888	12.6471	12.6877	0.160517	-0.0730646	-0.00280164	0.148375	-0.0924586	-0.0519348	-0.0268897
CTGGACATATGAGACAGCTG	GGTGCTGGACATATGAGACAGCTGTGGCC	A	G	A	G	32330862	sense	TG	A-G	1	0	A_5_7;	Thr313Ala;	Missense;	None			Thr313Ala	313	Missense	49	54	46	59	79	112	86	11.3774	11.526	11.6357	11.6539	11.9346	12.4322	12.2192	0.148661	0.258379	0.276532	0.557185	1.0548	0.841835	0.590084
TGGACATATGAGACAGCTGT	GTGCTGGACATATGAGACAGCTGTGGCCC	A	G	A	G	32330863	sense	GG	A-G	2	0	A_4_6;A_8;	Thr313Ala;Tyr314Cys;	Missense;Missense;	None;None			Thr313Ala_Tyr314Cys	313.5	Missense	102	80	64	78	175	175	136	12.4348	12.0929	12.1121	12.0565	13.0818	13.0759	12.8803	-0.341891	-0.322744	-0.378251	0.646979	0.641132	0.445488	0.925495
AGGGCCACAGCTGTCTCATA	ATCCAGGGCCACAGCTGTCTCATATGTCC	T	C	T	C	32330888	antisense	TG	A-G	1	0	A_7;	Val318Ala;	Missense;	None			Val318Ala	318	Missense	149	119	111	122	238	224	210	12.9815	12.6657	12.9063	12.7018	13.5253	13.432	13.507	-0.315771	-0.0751276	-0.279699	0.543881	0.450578	0.525542	0.7302
ATATGAGACAGCTGTGGCCC	GGACATATGAGACAGCTGTGGCCCTGGAT	A	G	A	G	32330868	sense	TG	A-G	2	0	A_6;A_8;	Glu315Gly;Thr316Ala;	Missense;Missense;	None;None			Glu315Gly_Thr316Ala	315.5	Missense	148	183	144	162	211	198	181	12.9717	13.2865	13.2818	13.1108	13.3516	13.2541	13.2926	0.314747	0.310052	0.139074	0.379892	0.282311	0.320876	0.0730686
TATGAGACAGCTGTGGCCCT	GACATATGAGACAGCTGTGGCCCTGGATA	A	G	A	G	32330869	sense	GG	A-G	2	0	A_5;A_7;	Glu315Gly;Thr316Ala;	Missense;Missense;	None;None			Glu315Gly_Thr316Ala	315.5	Missense	115	100	81	107	233	234	208	12.6078	12.4148	12.4518	12.5125	13.4947	13.495	13.4932	-0.193065	-0.155998	-0.0953137	0.886878	0.887208	0.885363	1.03461
GACAGCTGTGGCCCTGGATA	ATGAGACAGCTGTGGCCCTGGATACGGAG	A	G	A	G	32330874	sense	CG	A-G	1	1	A_4;	Thr316Thr;	Silent;	None				316	Silent	155	149	108	152	137	154	140	13.0384	12.99	12.8668	13.0189	12.7286	12.8915	12.9221	-0.048414	-0.1716	-0.019501	-0.309763	-0.14688	-0.116307	-0.111145
ACAGCTGTGGCCCTGGATAC	TGAGACAGCTGTGGCCCTGGATACGGAGA	A	G	A	G	32330875	sense	GG	A-G	0	0										190	212	146	216	210	183	167	13.3321	13.4987	13.3017	13.5258	13.3448	13.1404	13.1765	0.166586	-0.0304126	0.193708	0.0126765	-0.191696	-0.155616	-0.221506
TCCGTATCCAGGGCCACAGC	GATCTCCGTATCCAGGGCCACAGCTGTCT	T	C	T	C	32330897	antisense	TG	A-G	1	1	A_6;	Asp321Asp;	Silent;	None				321	Silent	91	118	83	95	103	116	98	12.2702	12.6535	12.487	12.3409	12.3172	12.4828	12.4076	0.383316	0.21682	0.0707406	0.0469843	0.212586	0.137408	-0.0912993
AGCTGTGGCCCTGGATACGG	AGACAGCTGTGGCCCTGGATACGGAGATC	A	G	A	G	32330877	sense	AG	A-G	0	0										167	160	141	173	182	170	166	13.146	13.0927	13.2514	13.2056	13.1384	13.0341	13.1678	-0.0532342	0.105451	0.0596111	-0.007621	-0.111861	0.0218523	-0.0698193
ATCTCCGTATCCAGGGCCAC	AGGGATCTCCGTATCCAGGGCCACAGCTG	T	C	T	C	32330900	antisense	AG	A-G	0	0										113	134	94	126	105	123	117	12.5825	12.8369	12.6665	12.7483	12.3449	12.5673	12.6632	0.254408	0.0840121	0.165769	-0.237604	-0.0152224	0.0806925	-0.225441
TTAGGGATCTCCGTATCCAG	ACCATTAGGGATCTCCGTATCCAGGGCCA	T	C	T	C	32330906	antisense	GG	A-G	1	0	A_7;	Ile324Thr;	Missense;	None			Ile324Thr	324	Missense	87	74	39	74	139	138	117	12.2054	11.9805	11.3977	11.9806	12.7496	12.7333	12.6632	-0.224903	-0.807696	-0.224745	0.544189	0.527927	0.457858	0.929106
ATTAGGGATCTCCGTATCCA	TACCATTAGGGATCTCCGTATCCAGGGCC	T	C	T	C	32330907	antisense	GG	A-G	2	1	A_4;A_8;	Pro325Pro;Ile324Thr;	Silent;Missense;	None;None			Ile324Thr	324.5	Missense	203	216	185	207	306	306	248	13.4276	13.5257	13.6432	13.4644	13.8879	13.882	13.7469	0.098079	0.215643	0.0368413	0.460304	0.454456	0.319354	0.294517
CATTAGGGATCTCCGTATCC	TTACCATTAGGGATCTCCGTATCCAGGGC	T	C	T	C	32330908	antisense	AG	A-G	1	1	A_5;	Pro325Pro;	Silent;	None				325	Silent	215	199	172	222	265	213	180	13.5104	13.4074	13.5381	13.5653	13.6804	13.3594	13.2846	-0.103023	0.0276851	0.054912	0.16993	-0.15103	-0.225799	-0.0621578
CTGGATACGGAGATCCCTAA	GGCCCTGGATACGGAGATCCCTAATGGTA	A	G	A	G	32330887	sense	TG	A-G	2	0	A_5;A_7;	Asp321Gly;Thr322Ala;	Missense;Missense;	None;None			Asp321Gly_Thr322Ala	321.5	Missense	82	88	69	101	101	73	71	12.12	12.2304	12.2206	12.4293	12.2889	11.8148	11.9427	0.110392	0.100566	0.309291	0.168911	-0.305212	-0.177243	-0.27793
TGGATACGGAGATCCCTAAT	GCCCTGGATACGGAGATCCCTAATGGTAA	A	G	A	G	32330888	sense	GG	A-G	2	0	A_4;A_6;	Asp321Gly;Thr322Ala;	Missense;Missense;	None;None			Asp321Gly_Thr322Ala	321.5	Missense	196	205	197	181	234	265	195	13.377	13.4503	13.7339	13.2708	13.5009	13.6745	13.4001	0.0732996	0.356928	-0.10616	0.123932	0.297553	0.0231379	0.040185
CTATTACCATTAGGGATCTC	GCAGCTATTACCATTAGGGATCTCCGTAT	T	C	T	C	32330915	antisense	CG	A-G	1	0	A_6;	Exon9:+2;	Splice-donor;	None						76	66	64	67	118	107	94	12.0104	11.8154	12.1121	11.8373	12.5133	12.3663	12.3475	-0.194947	0.101664	-0.1731	0.5029	0.355903	0.337108	0.487431
CGGAGATCCCTAATGGTAAT	GATACGGAGATCCCTAATGGTAATAGCTG	A	G	A	G	32330894	sense	AG	A-G	2	0	A_4;A_6;	Glu323Gly;Ile324Val;	Missense;Missense;	None;None			Glu323Gly_Ile324Val	323.5	Missense	140	122	91	101	153	130	160	12.8916	12.7016	12.6198	12.4293	12.888	12.6471	13.1147	-0.189983	-0.271834	-0.462306	-0.00360689	-0.244441	0.223137	0.299738
AGATCCCTAATGGTAATAGC	ACGGAGATCCCTAATGGTAATAGCTGCAG	A	G	A	G	32330897	sense	TG	A-G	0	0										66	77	60	79	71	76	88	11.8069	12.0378	12.019	12.0749	11.7806	11.8729	12.2524	0.230869	0.212057	0.268012	-0.0263518	0.0659549	0.44545	-0.0752948
TCCCTAATGGTAATAGCTGC	GAGATCCCTAATGGTAATAGCTGCAGGGC	A	G	A	G	32330900	sense	AG	A-G	1	0	A_6_7;	Asn326Gly;	Missense;	None			Asn326Gly	326	Missense	30	31	32	53	72	65	76	10.6699	10.7257	11.1124	11.4992	11.8007	11.6474	12.0409	0.0558081	0.442491	0.829336	1.13084	0.977481	1.37101	0.717233
CCTGCAGCTATTACCATTAG	TGGCCCTGCAGCTATTACCATTAGGGATC	T	C	T	C	32330922	antisense	GG	A-G	1	0	A_6;	Exon9:+9;	Intron;	None						83	98	74	80	82	79	64	12.1375	12.3856	12.3215	12.0931	11.9883	11.9287	11.793	0.248156	0.183991	-0.0444077	-0.149165	-0.208769	-0.344433	-0.363369
CCCTAATGGTAATAGCTGCA	AGATCCCTAATGGTAATAGCTGCAGGGCC	A	G	A	G	32330901	sense	GG	A-G	1	0	A_5_6;	Asn326Gly;	Missense;	None			Asn326Gly	326	Missense	87	90	51	66	114	99	81	12.2054	12.2628	11.7846	11.8156	12.4635	12.2542	12.1328	0.0574337	-0.420799	-0.389761	0.258184	0.0488425	-0.0725581	0.329198
CCCTGCAGCTATTACCATTA	CTGGCCCTGCAGCTATTACCATTAGGGAT	T	C	T	C	32330923	antisense	GG	A-G	1	0	A_7;	Exon9:+9;	Intron;	None						92	73	64	93	67	58	66	12.286	11.9608	12.1121	12.3102	11.6969	11.483	11.8374	-0.325128	-0.173909	0.0242856	-0.589039	-0.802926	-0.448543	-0.455252
CCTAATGGTAATAGCTGCAG	GATCCCTAATGGTAATAGCTGCAGGGCCA	A	G	A	G	32330902	sense	GG	A-G	1	0	A_4_5;	Asn326Gly;	Missense;	None			Asn326Gly	326	Missense	118	105	79	98	145	108	106	12.645	12.4851	12.4158	12.3858	12.8105	12.3797	12.5208	-0.159835	-0.229208	-0.259195	0.165529	-0.265271	-0.124183	0.141438
GCCCTGCAGCTATTACCATT	CCTGGCCCTGCAGCTATTACCATTAGGGA	T	C	T	C	32330924	antisense	AG	A-G	1	0	A_8;	Exon9:+9;	Intron;	None						304	263	199	297	244	248	258	14.0101	13.8097	13.7485	13.9852	13.5613	13.5789	13.804	-0.200459	-0.26167	-0.0249133	-0.44887	-0.431261	-0.206167	-0.199752
ATGGTAATAGCTGCAGGGCC	CCTAATGGTAATAGCTGCAGGGCCAGGTT	A	G	A	G	32330906	sense	AG	A-G	2	0	A_6;A_7;	Exon9:+3;Exon9:+4;	Intron;Intron;	None;None						135	153	104	156	142	174	139	12.8391	13.0282	12.8124	13.0564	12.7804	13.0677	12.9118	0.189084	-0.0267567	0.217253	-0.0587725	0.228539	0.0726354	-0.0457262
TGGTAATAGCTGCAGGGCCA	CTAATGGTAATAGCTGCAGGGCCAGGTTC	A	G	A	G	32330907	sense	GG	A-G	3	0	A_5;A_6;A_8;	Exon9:+3;Exon9:+4;Exon9:+6;	Intron;Intron;Intron;	None;None;None						148	148	135	148	224	246	180	12.9717	12.9803	13.1887	12.9804	13.4379	13.5672	13.2846	0.008535	0.216953	0.00869251	0.46614	0.59544	0.312884	0.380095
AATAGCTGCAGGGCCAGGTT	TGGTAATAGCTGCAGGGCCAGGTTCGGCT	A	G	A	G	32330911	sense	CG	A-G	1	0	A_4;	Exon9:+6;	Intron;	None						168	199	123	166	166	165	128	13.1546	13.4074	13.0544	13.146	13.0056	12.9911	12.7928	0.252818	-0.100176	-0.00858346	-0.148973	-0.163537	-0.361753	-0.272774
ATAGCTGCAGGGCCAGGTTC	GGTAATAGCTGCAGGGCCAGGTTCGGCTG	A	G	A	G	32330912	sense	GG	A-G	0	0										164	166	124	175	166	220	153	13.1198	13.1458	13.0661	13.2222	13.0056	13.406	13.0502	0.0260206	-0.053734	0.102342	-0.114211	0.286218	-0.0696366	0.00924732
GCTGCAGGGCCAGGTTCGGC	AATAGCTGCAGGGCCAGGTTCGGCTGGGC	A	G	A	G	32330915	sense	TG	A-G	1	0	A_6;	Exon9:+12;	Intron;	None						213	164	148	222	192	184	165	13.4969	13.1284	13.3213	13.5653	13.2155	13.1483	13.1591	-0.368585	-0.175625	0.0683941	-0.281432	-0.348674	-0.337835	-0.164042
CCAGCCGAACCTGGCCCTGC	CAGCCCAGCCGAACCTGGCCCTGCAGCTA	T	C	T	C	32330937	antisense	AG	A-G	1	0	A_8;	Exon9:+22;	Intron;	None						64	108	72	107	85	74	84	11.7625	12.5258	12.2819	12.5125	12.0401	11.8344	12.1853	0.763253	0.519415	0.749992	0.277606	0.0718727	0.422732	-0.42015
CTGCAGGGCCAGGTTCGGCT	ATAGCTGCAGGGCCAGGTTCGGCTGGGCT	A	G	A	G	32330916	sense	GG	A-G	1	0	A_5;	Exon9:+12;	Intron;	None						238	227	180	211	198	189	171	13.657	13.5973	13.6037	13.492	13.2599	13.1869	13.2106	-0.0597285	-0.053345	-0.165011	-0.397138	-0.470093	-0.446405	-0.345184
TGCAGGGCCAGGTTCGGCTG	TAGCTGCAGGGCCAGGTTCGGCTGGGCTG	A	G	A	G	32330917	sense	GG	A-G	1	0	A_4;	Exon9:+12;	Intron;	None						283	299	241	323	289	252	265	13.9069	13.9947	14.0247	14.1063	13.8054	13.6019	13.8426	0.0878739	0.117839	0.199414	-0.101438	-0.304917	-0.0642858	-0.291922
AGCCCAGCCGAACCTGGCCC	ACCCAGCCCAGCCGAACCTGGCCCTGCAG	T	C	T	C	32330940	antisense	TG	A-G	1	0	A_6;	Exon9:+27;	Intron;	None						111	104	100	85	94	96	78	12.5568	12.4713	12.7558	12.1805	12.1853	12.2098	12.0784	-0.0854255	0.199025	-0.37626	-0.371469	-0.346949	-0.4784	-0.311386
AGGGCCAGGTTCGGCTGGGC	CTGCAGGGCCAGGTTCGGCTGGGCTGGGT	A	G	A	G	32330920	sense	TG	A-G	1	0	A_7;	Exon9:+18;	Intron;	None						269	216	192	249	206	170	197	13.8337	13.5257	13.6968	13.7309	13.317	13.0341	13.4148	-0.308015	-0.136875	-0.10276	-0.516631	-0.799559	-0.418858	-0.395799
GGGCCAGGTTCGGCTGGGCT	TGCAGGGCCAGGTTCGGCTGGGCTGGGTG	A	G	A	G	32330921	sense	GG	A-G	1	0	A_6;	Exon9:+18;	Intron;	None						244	256	179	262	250	195	212	13.693	13.7708	13.5957	13.8043	13.5963	13.232	13.5207	0.077793	-0.0972985	0.111371	-0.0966577	-0.460926	-0.172283	-0.273911
GGCCAGGTTCGGCTGGGCTG	GCAGGGCCAGGTTCGGCTGGGCTGGGTGG	A	G	A	G	32330922	sense	GG	A-G	1	0	A_5;	Exon9:+18;	Intron;	None						215	185	177	193	208	206	174	13.5104	13.3022	13.5795	13.3634	13.331	13.3112	13.2357	-0.208256	0.0690224	-0.147029	-0.179449	-0.199234	-0.274704	-0.122375
CACCCAGCCCAGCCGAACCT	CTCCCACCCAGCCCAGCCGAACCTGGCCC	T	C	T	C	32330945	antisense	GG	A-G	1	0	A_6;	Exon9:+32;	Intron;	None						103	115	94	113	93	107	109	12.4489	12.6164	12.6665	12.5912	12.1699	12.3663	12.5611	0.167497	0.217668	0.142348	-0.278999	-0.0825788	0.112184	-0.258969
CCAGGTTCGGCTGGGCTGGG	AGGGCCAGGTTCGGCTGGGCTGGGTGGGA	A	G	A	G	32330924	sense	TG	A-G	0	0										202	165	138	215	171	182	158	13.4205	13.1371	13.2204	13.5191	13.0484	13.1325	13.0966	-0.283325	-0.200052	0.0986663	-0.372032	-0.287948	-0.323878	-0.199716
CCACCCAGCCCAGCCGAACC	GCTCCCACCCAGCCCAGCCGAACCTGGCC	T	C	T	C	32330946	antisense	TG	A-G	1	0	A_7;	Exon9:+32;	Intron;	None						94	89	79	100	93	86	94	12.317	12.2467	12.4158	12.4149	12.1699	12.0512	12.3475	-0.0703052	0.0987887	0.0979424	-0.147112	-0.265827	0.0305137	-0.169617
CAGGTTCGGCTGGGCTGGGT	GGGCCAGGTTCGGCTGGGCTGGGTGGGAG	A	G	A	G	32330925	sense	GG	A-G	0	0										159	142	119	163	122	136	115	13.0752	12.9206	13.0067	13.1197	12.5614	12.7122	12.6383	-0.154581	-0.0684416	0.0445337	-0.513786	-0.362933	-0.436814	-0.378348
AGGTTCGGCTGGGCTGGGTG	GGCCAGGTTCGGCTGGGCTGGGTGGGAGC	A	G	A	G	32330926	sense	GG	A-G	0	0										229	193	157	243	235	211	190	13.6014	13.3632	13.4065	13.6957	13.507	13.3458	13.3626	-0.23819	-0.194951	0.094295	-0.0943912	-0.255643	-0.238808	-0.0833319
GTTCGGCTGGGCTGGGTGGG	CCAGGTTCGGCTGGGCTGGGTGGGAGCTG	A	G	A	G	32330928	sense	AG	A-G	0	0										175	165	142	150	166	176	165	13.2135	13.1371	13.2616	12.9998	13.0056	13.0842	13.1591	-0.0763446	0.0481465	-0.213675	-0.20786	-0.129326	-0.0543635	-0.0498923
CAGCTCCCACCCAGCCCAGC	GCTCCAGCTCCCACCCAGCCCAGCCGAAC	T	C	T	C	32330952	antisense	CG	A-G	0	0										114	121	86	102	101	110	116	12.5952	12.6897	12.5382	12.4435	12.2889	12.4062	12.6508	0.0944945	-0.0570004	-0.151745	-0.306336	-0.189058	0.0556018	-0.108514
CGGCTGGGCTGGGTGGGAGC	GGTTCGGCTGGGCTGGGTGGGAGCTGGAG	A	G	A	G	32330931	sense	TG	A-G	0	0										134	125	91	122	155	123	130	12.8284	12.7366	12.6198	12.7018	12.9067	12.5673	12.8152	-0.0917558	-0.208648	-0.12664	0.0783125	-0.261096	-0.0132	0.0770203
GGCTGGGCTGGGTGGGAGCT	GTTCGGCTGGGCTGGGTGGGAGCTGGAGC	A	G	A	G	32330932	sense	GG	A-G	0	0										170	149	147	147	152	162	151	13.1717	12.99	13.3115	12.9707	12.8785	12.9646	13.0312	-0.181665	0.139882	-0.201002	-0.29314	-0.207077	-0.140451	-0.132628
CTCCAGCTCCCACCCAGCCC	TGAGCTCCAGCTCCCACCCAGCCCAGCCG	T	C	T	C	32330955	antisense	AG	A-G	1	0	A_5;	Exon9:+43;	Intron;	None						149	144	114	160	115	131	148	12.9815	12.9408	12.9448	13.0929	12.4761	12.6582	13.0023	-0.0407024	-0.0366584	0.11144	-0.505316	-0.323261	0.0208019	-0.280618
CTGGGCTGGGTGGGAGCTGG	TCGGCTGGGCTGGGTGGGAGCTGGAGCTC	A	G	A	G	32330934	sense	AG	A-G	0	0										83	90	78	98	107	73	95	12.1375	12.2628	12.3974	12.3858	12.3721	11.8148	12.3628	0.125323	0.259925	0.248313	0.234667	-0.322695	0.225289	-0.165433
GGCAGGAGAGAAGACCGTCA	TTGGGGCAGGAGAGAAGACCGTCAAGAGA	T	C	T	C	32331465	antisense	AG	A-G	2	0	A_4;A_7;	Exon10:-12;Exon10:-15;	Intron;Intron;	None;None						146	127	140	171	189	188	176	12.9521	12.7595	13.2412	13.1888	13.1928	13.1793	13.2522	-0.192578	0.289041	0.236694	0.240678	0.227177	0.300092	0.14493
ATTGGGGCAGGAGAGAAGAC	TCTGATTGGGGCAGGAGAGAAGACCGTCA	T	C	T	C	32331470	antisense	CG	A-G	0	0										95	102	77	99	114	109	113	12.3322	12.4433	12.3788	12.4004	12.4635	12.393	12.613	0.111085	0.0465376	0.0681817	0.131298	0.0607567	0.280793	0.0823479
TCTTCTCTCCTGCCCCAATC	ACGGTCTTCTCTCCTGCCCCAATCAGAGC	A	G	A	G	32331452	sense	AG	A-G	0	0										104	85	66	106	98	99	74	12.4628	12.1804	12.1564	12.499	12.2454	12.2542	12.0024	-0.282457	-0.30637	0.036168	-0.2174	-0.208604	-0.460371	-0.111239
TCTGATTGGGGCAGGAGAGA	AAGCTCTGATTGGGGCAGGAGAGAAGACC	T	C	T	C	32331474	antisense	AG	A-G	1	0	A_5;	Exon10:-4;	Intron;	None						52	64	57	70	79	56	69	11.4631	11.7711	11.945	11.9005	11.9346	11.4324	11.9015	0.307998	0.481921	0.437403	0.471486	-0.0306343	0.43847	-0.116
TTCTCTCCTGCCCCAATCAG	GGTCTTCTCTCCTGCCCCAATCAGAGCTT	A	G	A	G	32331454	sense	AG	A-G	0	0										155	168	149	170	180	189	179	13.0384	13.1631	13.331	13.1804	13.1224	13.1869	13.2766	0.124715	0.292628	0.141944	0.0840068	0.148541	0.238185	-0.0295182
AGCTCTGATTGGGGCAGGAG	TGGAAGCTCTGATTGGGGCAGGAGAGAAG	T	C	T	C	32331477	antisense	AG	A-G	1	0	A_8;	Exon10:-4;	Intron;	None						107	91	85	112	97	105	87	12.5038	12.2787	12.5214	12.5784	12.2306	12.3391	12.2359	-0.225094	0.0175365	0.074569	-0.273215	-0.164752	-0.267953	-0.190977
GAAGCTCTGATTGGGGCAGG	TATGGAAGCTCTGATTGGGGCAGGAGAGA	T	C	T	C	32331479	antisense	AG	A-G	0	0										117	121	76	135	201	221	200	12.6327	12.6897	12.3599	12.8478	13.2816	13.4126	13.4366	0.0570258	-0.272774	0.215113	0.648892	0.779882	0.803914	0.744442
TGGAAGCTCTGATTGGGGCA	TGTATGGAAGCTCTGATTGGGGCAGGAGA	T	C	T	C	32331481	antisense	GG	A-G	1	0	A_4_5;	Leu328Pro;	Missense;	None			Leu328Pro	328	Missense	189	166	124	149	301	294	290	13.3245	13.1458	13.0661	12.9902	13.8641	13.8243	13.9726	-0.178648	-0.258403	-0.334344	0.539621	0.499828	0.648135	0.81966
ATGGAAGCTCTGATTGGGGC	TTGTATGGAAGCTCTGATTGGGGCAGGAG	T	C	T	C	32331482	antisense	AG	A-G	1	0	A_5_6;	Leu328Pro;	Missense;	None			Leu328Pro	328	Missense	83	72	73	93	97	109	85	12.1375	11.9409	12.3018	12.3102	12.2306	12.393	12.2023	-0.196532	0.164366	0.172777	0.0931412	0.255532	0.064857	0.0909731
TGTATGGAAGCTCTGATTGG	TCATTGTATGGAAGCTCTGATTGGGGCAG	T	C	T	C	32331485	antisense	GG	A-G	2	1	A_4;A_8;	Tyr330His;Leu328Leu;	Missense;Silent;	None;None			Tyr330His	329	Missense	131	107	95	131	116	110	103	12.7957	12.5124	12.6818	12.8044	12.4886	12.4062	12.4794	-0.283376	-0.113935	0.00869237	-0.307106	-0.389561	-0.316353	-0.208134
TTGTATGGAAGCTCTGATTG	GTCATTGTATGGAAGCTCTGATTGGGGCA	T	C	T	C	32331486	antisense	GG	A-G	1	0	A_5;	Tyr330His;	Missense;	None			Tyr330His	330	Missense	108	124	87	106	115	110	91	12.5172	12.7251	12.5549	12.499	12.4761	12.4062	12.3007	0.207812	0.0376652	-0.0182703	-0.0411025	-0.111069	-0.216533	-0.198637
ATTGTATGGAAGCTCTGATT	AGTCATTGTATGGAAGCTCTGATTGGGGC	T	C	T	C	32331487	antisense	GG	A-G	1	0	A_6;	Tyr330His;	Missense;	None			Tyr330His	330	Missense	136	109	104	101	110	117	99	12.8498	12.5391	12.8124	12.4293	12.412	12.4952	12.4223	-0.310695	-0.0374025	-0.420492	-0.437746	-0.354604	-0.427519	-0.150427
CATTGTATGGAAGCTCTGAT	TAGTCATTGTATGGAAGCTCTGATTGGGG	T	C	T	C	32331488	antisense	TG	A-G	1	0	A_7;	Tyr330His;	Missense;	None			Tyr330His	330	Missense	78	119	67	105	71	88	96	12.0479	12.6657	12.1781	12.4853	11.7806	12.0843	12.3779	0.617833	0.130273	0.437448	-0.267298	0.0364604	0.33001	-0.362127
CAATCAGAGCTTCCATACAA	GCCCCAATCAGAGCTTCCATACAATGACT	A	G	A	G	32331467	sense	TG	A-G	2	0	A_6;A_8;	Exon10:-2;Glu327Gly;	Splice-acceptor;Missense;	None;None			Glu327Gly	327	Missense	37	46	28	40	61	85	52	10.9723	11.2948	10.9198	11.0934	11.5616	12.0343	11.4936	0.322501	-0.0524563	0.12111	0.589331	1.062	0.521288	0.593822
TAGTCATTGTATGGAAGCTC	AAAGTAGTCATTGTATGGAAGCTCTGATT	T	C	T	C	32331492	antisense	TG	A-G	1	1	A_6;	Asn331Asn;	Silent;	None				331	Silent	99	85	65	90	73	100	77	12.3917	12.1804	12.1344	12.263	11.8206	12.2687	12.0598	-0.211387	-0.257321	-0.128785	-0.571114	-0.123037	-0.331981	-0.14288
CAAAGTAGTCATTGTATGGA	TATTCAAAGTAGTCATTGTATGGAAGCTC	T	C	T	C	32331497	antisense	AG	A-G	2	0	A_4;A_7;	Phe334Leu;Tyr333His;	Missense;Missense;	None;None			Tyr333His_Phe334Leu	333.5	Missense	53	44	45	59	63	70	56	11.4905	11.2307	11.604	11.6539	11.6081	11.7543	11.6005	-0.259854	0.11351	0.163362	0.117608	0.263718	0.109917	0.158075
CTTCCATACAATGACTACTT	AGAGCTTCCATACAATGACTACTTTGAAT	A	G	A	G	32331476	sense	TG	A-G	2	1	A_6;A_8;	Pro329Pro;Tyr330Cys;	Silent;Missense;	None;None			Tyr330Cys	329.5	Missense	92	89	83	79	71	94	81	12.286	12.2467	12.487	12.0749	11.7806	12.1795	12.1328	-0.0392845	0.201055	-0.211042	-0.505406	-0.106511	-0.15316	-0.238602
ATTCAAAGTAGTCATTGTAT	AAGTATTCAAAGTAGTCATTGTATGGAAG	T	C	T	C	32331500	antisense	GG	A-G	1	0	A_5_6_7;	Phe334Pro;	Missense;	None			Phe334Pro	334	Missense	108	95	75	100	88	102	97	12.5172	12.3408	12.3408	12.4149	12.0902	12.2973	12.3928	-0.176464	-0.176421	-0.10232	-0.427083	-0.219982	-0.124433	-0.105431
TATTCAAAGTAGTCATTGTA	AAAGTATTCAAAGTAGTCATTGTATGGAA	T	C	T	C	32331501	antisense	TG	A-G	1	0	A_6_7_8;	Phe334Pro;	Missense;	None			Phe334Pro	334	Missense	99	79	56	69	72	72	72	12.3917	12.0748	11.9195	11.8797	11.8007	11.7949	11.9629	-0.316974	-0.472282	-0.512024	-0.591008	-0.596854	-0.428819	-0.105134
AAAGTATTCAAAGTAGTCAT	GTCCAAAGTATTCAAAGTAGTCATTGTAT	T	C	T	C	32331505	antisense	TG	A-G	1	0	A_6;	Tyr336His;	Missense;	None			Tyr336His	336	Missense	80	87	64	73	88	74	86	12.0844	12.2139	12.1121	11.961	12.0902	11.8344	12.2192	0.129523	0.0276811	-0.12338	0.00579	-0.249972	0.134827	-0.0477265
AATGACTACTTTGAATACTT	ATACAATGACTACTTTGAATACTTTGGAC	A	G	A	G	32331485	sense	TG	A-G	2	0	A_5;A_8;	Asp332Gly;Tyr333Cys;	Missense;Missense;	None;None			Asp332Gly_Tyr333Cys	332.5	Missense	67	61	41	62	90	65	63	11.8286	11.7018	11.4698	11.7254	12.1226	11.6474	11.7703	-0.126779	-0.35881	-0.10317	0.293979	-0.181229	-0.0582733	0.214412
ATGACTACTTTGAATACTTT	TACAATGACTACTTTGAATACTTTGGACC	A	G	A	G	32331486	sense	GG	A-G	2	0	A_4;A_7;	Asp332Gly;Tyr333Cys;	Missense;Missense;	None;None			Asp332Gly_Tyr333Cys	332.5	Missense	111	118	80	88	96	100	100	12.5568	12.6535	12.4339	12.2305	12.2157	12.2687	12.4367	0.0967477	-0.122851	-0.32623	-0.341102	-0.288067	-0.120019	-0.132285
TGGTCCAAAGTATTCAAAGT	AATCTGGTCCAAAGTATTCAAAGTAGTCA	T	C	T	C	32331511	antisense	AG	A-G	1	0	A_7_8;	Phe337Ser;	Missense;	None			Phe337Ser	337	Missense	55	70	44	81	84	90	88	11.544	11.9003	11.5716	12.111	12.0231	12.1167	12.2524	0.356354	0.0276782	0.567027	0.479109	0.572775	0.708404	0.269743
TACTTTGAATACTTTGGACC	TGACTACTTTGAATACTTTGGACCAGATT	A	G	A	G	32331491	sense	AG	A-G	1	0	A_8;	Glu335Gly;	Missense;	None			Glu335Gly	335	Missense	62	41	41	48	45	63	44	11.7167	11.1288	11.4698	11.3563	11.1229	11.6023	11.2527	-0.587893	-0.246949	-0.360419	-0.593837	-0.114441	-0.464082	0.00763298
ATCTGGTCCAAAGTATTCAA	TGAAATCTGGTCCAAAGTATTCAAAGTAG	T	C	T	C	32331514	antisense	AG	A-G	0	0										63	88	61	65	71	67	48	11.7398	12.2304	12.0428	11.7936	11.7806	11.6911	11.3781	0.490566	0.302993	0.053766	0.0407433	-0.0487367	-0.361678	-0.405665
ATACTTTGGACCAGATTTCA	TTGAATACTTTGGACCAGATTTCAAGCTC	A	G	A	G	32331499	sense	AG	A-G	0	0										122	121	101	98	107	107	108	12.6931	12.6897	12.7701	12.3858	12.3721	12.3663	12.5478	-0.00333754	0.0770783	-0.307282	-0.320928	-0.326775	-0.145307	-0.18649
GAGCTTGAAATCTGGTCCAA	TGTGGAGCTTGAAATCTGGTCCAAAGTAT	T	C	T	C	32331523	antisense	AG	A-G	1	0	A_8;	Phe341Ser;	Missense;	None			Phe341Ser	341	Missense	123	113	101	157	155	140	161	12.7048	12.5911	12.7701	13.0656	12.9067	12.754	13.1237	-0.113782	0.0653029	0.360752	0.201869	0.0492008	0.418868	0.119222
TGATGTGGAGCTTGAAATCT	GGACTGATGTGGAGCTTGAAATCTGGTCC	T	C	T	C	32331530	antisense	GG	A-G	0	0										78	96	61	90	85	98	76	12.0479	12.3559	12.0428	12.263	12.0401	12.2396	12.0409	0.308031	-0.00504818	0.215097	-0.00772165	0.191705	-0.00695347	-0.113683
CTGATGTGGAGCTTGAAATC	AGGACTGATGTGGAGCTTGAAATCTGGTC	T	C	T	C	32331531	antisense	TG	A-G	1	0	A_4;	Ile345Thr;	Missense;	None			Ile345Thr	345	Missense	51	66	54	65	88	101	107	11.4351	11.8154	11.867	11.7936	12.0902	12.2831	12.5343	0.380384	0.431943	0.358521	0.655104	0.847994	1.09928	0.477178
CAGATTTCAAGCTCCACATC	GGACCAGATTTCAAGCTCCACATCAGTCC	A	G	A	G	32331510	sense	AG	A-G	1	0	A_4;	Asp340Gly;	Missense;	None			Asp340Gly	340	Missense	141	126	117	124	144	116	137	12.9019	12.7481	12.9823	12.7252	12.8005	12.4828	12.8909	-0.153714	0.0804186	-0.176637	-0.101325	-0.419067	-0.0109982	-0.0938193
GGAAGGACTGATGTGGAGCT	TATTGGAAGGACTGATGTGGAGCTTGAAA	T	C	T	C	32331538	antisense	TG	A-G	2	2	A_4;A_7;	Pro347Pro;Ser346Ser;	Silent;Silent;	None;None				346.5	Silent	231	187	167	209	294	235	240	13.614	13.3177	13.4956	13.4783	13.8302	13.5012	13.6996	-0.296292	-0.118419	-0.135685	0.216195	-0.112783	0.0856545	0.246488
TATTGGAAGGACTGATGTGG	GTCATATTGGAAGGACTGATGTGGAGCTT	T	C	T	C	32331542	antisense	AG	A-G	2	1	A_7;A_8;	Ser348Pro;Pro347Pro;	Missense;Silent;	None;None			Ser348Pro	347.5	Missense	71	82	50	86	127	112	108	11.9122	12.1285	11.756	12.1974	12.6193	12.4322	12.5478	0.216289	-0.156233	0.285144	0.70708	0.519934	0.635527	0.50578
CATATTGGAAGGACTGATGT	TAGTCATATTGGAAGGACTGATGTGGAGC	T	C	T	C	32331544	antisense	GG	A-G	1	1	A_4;	Asn349Asn;	Silent;	None				349	Silent	86	83	70	70	77	96	78	12.1887	12.146	12.2413	11.9005	11.8976	12.2098	12.0784	-0.04268	0.0526227	-0.28822	-0.291121	0.0211328	-0.110318	-0.0340099
CCACATCAGTCCTTCCAATA	AGCTCCACATCAGTCCTTCCAATATGACT	A	G	A	G	32331523	sense	TG	A-G	2	0	A_5;A_8;	Ile345Val;Ser346Gly;	Missense;Missense;	None;None			Ile345Val_Ser346Gly	345.5	Missense	203	194	140	221	306	286	263	13.4276	13.3707	13.2412	13.5588	13.8879	13.7845	13.8317	-0.0568818	-0.186419	0.131249	0.460304	0.356946	0.404071	0.444458
TCATATTGGAAGGACTGATG	TTAGTCATATTGGAAGGACTGATGTGGAG	T	C	T	C	32331545	antisense	TG	A-G	1	1	A_5;	Asn349Asn;	Silent;	None				349	Silent	26	46	32	36	68	104	71	10.4636	11.2948	11.1124	10.9415	11.7183	12.3253	11.9427	0.831211	0.648806	0.477891	1.25472	1.8617	1.47917	0.879227
AGTCATATTGGAAGGACTGA	GGTTAGTCATATTGGAAGGACTGATGTGG	T	C	T	C	32331547	antisense	TG	A-G	2	1	A_5;A_7;	Met350Thr;Asn349Asn;	Missense;Silent;	None;None			Met350Thr	349.5	Missense	92	74	59	82	173	144	135	12.286	11.9805	11.9947	12.1287	13.0652	12.7947	12.8696	-0.305504	-0.291239	-0.157283	0.779233	0.508717	0.583677	0.875218
GTTAGTCATATTGGAAGGAC	TCTGGTTAGTCATATTGGAAGGACTGATG	T	C	T	C	32331550	antisense	TG	A-G	2	1	A_4;A_8;	Thr351Thr;Met350Thr;	Silent;Missense;	None;None			Met350Thr	350.5	Missense	65	68	64	66	81	66	61	11.7849	11.8585	12.1121	11.8156	11.9706	11.6694	11.7238	0.0736107	0.327165	0.0307113	0.185721	-0.1155	-0.0610932	-0.140786
TCCTTCCAATATGACTAACC	TCAGTCCTTCCAATATGACTAACCAGAAC	A	G	A	G	32331532	sense	AG	A-G	1	0	A_8;	Asn349Asp;	Missense;	None			Asn349Asp	349	Missense	69	93	49	77	136	106	107	11.871	12.3101	11.7269	12.0379	12.7181	12.3527	12.5343	0.439069	-0.144159	0.166914	0.847055	0.481726	0.66332	0.510092
TCTGGTTAGTCATATTGGAA	GTGTTCTGGTTAGTCATATTGGAAGGACT	T	C	T	C	32331554	antisense	GG	A-G	1	1	A_8;	Thr351Thr;	Silent;	None				351	Silent	57	79	59	68	72	78	53	11.5955	12.0748	11.9947	11.8587	11.8007	11.9103	11.521	0.479295	0.399256	0.263189	0.205261	0.31486	-0.0744253	-0.232014
TTCTGGTTAGTCATATTGGA	CGTGTTCTGGTTAGTCATATTGGAAGGAC	T	C	T	C	32331555	antisense	AG	A-G	0	0										93	119	99	111	87	101	82	12.3016	12.6657	12.7413	12.5655	12.0737	12.2831	12.1505	0.364131	0.439738	0.263903	-0.227879	-0.0185041	-0.151056	-0.488404
GTGTTCTGGTTAGTCATATT	ATTCGTGTTCTGGTTAGTCATATTGGAAG	T	C	T	C	32331558	antisense	GG	A-G	0	0										172	170	134	171	136	158	132	13.1885	13.1802	13.178	13.1888	12.7181	12.9285	12.8372	-0.00833687	-0.0105589	0.000281316	-0.470455	-0.260014	-0.351308	-0.354387
CGTGTTCTGGTTAGTCATAT	CATTCGTGTTCTGGTTAGTCATATTGGAA	T	C	T	C	32331559	antisense	TG	A-G	0	0										107	112	74	92	83	96	100	12.5038	12.5782	12.3215	12.2947	12.0058	12.2098	12.4367	0.0744115	-0.182365	-0.209173	-0.498037	-0.294009	-0.0670794	-0.180667
CAATATGACTAACCAGAACA	CTTCCAATATGACTAACCAGAACACGAAT	A	G	A	G	32331538	sense	CG	A-G	2	0	A_5;A_8;	Met350Val;Thr351Ala;	Missense;Missense;	None;None			Met350Val_Thr351Ala	350.5	Missense	64	59	52	74	72	60	45	11.7625	11.6537	11.8126	11.9806	11.8007	11.5319	11.2851	-0.108788	0.0500411	0.218089	0.038202	-0.230598	-0.477464	-0.276401
ATGACTAACCAGAACACGAA	CAATATGACTAACCAGAACACGAATGAGT	A	G	A	G	32331542	sense	TG	A-G	2	0	A_4;A_7_8;	Thr351Ala;Asn352Gly;	Missense;Missense;	None;None			Thr351Ala_Asn352Gly	351.5	Missense	36	22	13	30	46	58	46	10.9328	10.2313	9.81377	10.6786	11.1546	11.483	11.3168	-0.701495	-1.119	-0.254199	0.22182	0.550261	0.383984	1.07692
GACTAACCAGAACACGAATG	ATATGACTAACCAGAACACGAATGAGTAC	A	G	A	G	32331544	sense	AG	A-G	1	0	A_5_6;	Asn352Gly;	Missense;	None			Asn352Gly	352	Missense	71	64	55	66	118	120	114	11.9122	11.7711	11.8935	11.8156	12.5133	12.5317	12.6258	-0.141173	-0.018767	-0.0966335	0.601056	0.619452	0.713516	0.730199
TACTCATTCGTGTTCTGGTT	CAGGTACTCATTCGTGTTCTGGTTAGTCA	T	C	T	C	32331567	antisense	AG	A-G	1	1	A_6;	Asn356Asn;	Silent;	None				356	Silent	162	171	128	147	145	177	148	13.1021	13.1887	13.1119	12.9707	12.8105	13.0923	13.0023	0.086529	0.00976439	-0.131468	-0.291616	-0.0098038	-0.0998653	-0.122037
CAGGTACTCATTCGTGTTCT	TCTCCAGGTACTCATTCGTGTTCTGGTTA	T	C	T	C	32331571	antisense	GG	A-G	1	0	A_6;	Tyr358His;	Missense;	None			Tyr358His	358	Missense	204	138	127	173	172	154	154	13.4347	12.8794	13.1006	13.2056	13.0568	12.8915	13.0596	-0.555304	-0.334091	-0.229081	-0.377834	-0.54314	-0.375081	-0.0591927
CCAGAACACGAATGAGTACC	CTAACCAGAACACGAATGAGTACCTGGAG	A	G	A	G	32331550	sense	TG	A-G	2	0	A_5_6;A_8;	Asn354Gly;Thr355Ala;	Missense;Missense;	None;None			Asn354Gly_Thr355Ala	354.5	Missense	68	50	34	48	74	105	67	11.85	11.415	11.1998	11.3563	11.8402	12.3391	11.8591	-0.434933	-0.650162	-0.493647	-0.00971903	0.48911	0.00914347	0.689092
CCAGGTACTCATTCGTGTTC	TTCTCCAGGTACTCATTCGTGTTCTGGTT	T	C	T	C	32331572	antisense	TG	A-G	1	0	A_7;	Tyr358His;	Missense;	None			Tyr358His	358	Missense	201	190	174	239	374	391	300	13.4133	13.3406	13.5548	13.6718	14.1774	14.2357	14.0215	-0.0726532	0.141495	0.258487	0.764076	0.822355	0.608241	0.622448
CAGAACACGAATGAGTACCT	TAACCAGAACACGAATGAGTACCTGGAGA	A	G	A	G	32331551	sense	GG	A-G	2	0	A_4_5;A_7;	Asn354Gly;Thr355Ala;	Missense;Missense;	None;None			Asn354Gly_Thr355Ala	354.5	Missense	58	47	36	59	123	130	116	11.6206	11.3258	11.2822	11.6539	12.5732	12.6471	12.6508	-0.294752	-0.338319	0.0333452	0.9526	1.02659	1.03029	1.20307
GAACACGAATGAGTACCTGG	ACCAGAACACGAATGAGTACCTGGAGAAG	A	G	A	G	32331553	sense	AG	A-G	2	0	A_5;A_8;	Thr355Ala;Asn356Asp;	Missense;Missense;	None;None			Thr355Ala_Asn356Asp	355.5	Missense	74	58	48	60	108	94	82	11.9719	11.6291	11.6971	11.6781	12.3856	12.1795	12.1505	-0.34284	-0.2748	-0.293788	0.413632	0.207527	0.178576	0.570388
CTTCTCCAGGTACTCATTCG	TGATCTTCTCCAGGTACTCATTCGTGTTC	T	C	T	C	32331577	antisense	TG	A-G	1	0	A_8;	Leu359Pro;	Missense;	None			Leu359Pro	359	Missense	136	145	90	110	188	212	170	12.8498	12.9507	12.6038	12.5524	13.1851	13.3526	13.2022	0.100969	-0.245958	-0.297365	0.335373	0.50284	0.352405	0.544324
CACGAATGAGTACCTGGAGA	AGAACACGAATGAGTACCTGGAGAAGATC	A	G	A	G	32331556	sense	AG	A-G	1	0	A_5_6;	Asn356Gly;	Missense;	None			Asn356Gly	356	Missense	52	61	40	41	90	93	84	11.4631	11.7018	11.4342	11.129	12.1226	12.164	12.1853	0.238756	-0.0288858	-0.334061	0.659514	0.700962	0.722196	0.735621
ATCTTCTCCAGGTACTCATT	CTTGATCTTCTCCAGGTACTCATTCGTGT	T	C	T	C	32331579	antisense	CG	A-G	0	0										117	120	93	117	173	171	174	12.6327	12.6778	12.6511	12.6414	13.0652	13.0426	13.2357	0.0450549	0.0184067	0.00869222	0.432492	0.409871	0.603021	0.457743
TGAGTACCTGGAGAAGATCA	CGAATGAGTACCTGGAGAAGATCAAGTGA	A	G	A	G	32331562	sense	AG	A-G	1	0	A_6;	Tyr358Cys;	Missense;	None			Tyr358Cys	358	Missense	108	160	93	98	283	311	233	12.5172	13.0927	12.6511	12.3858	13.7752	13.9054	13.6569	0.575496	0.133865	-0.131461	1.25792	1.38817	1.13968	1.06929
AGTACCTGGAGAAGATCAAG	AATGAGTACCTGGAGAAGATCAAGTGAGT	A	G	A	G	32331564	sense	TG	A-G	1	0	A_4;	Tyr358Cys;	Missense;	None			Tyr358Cys	358	Missense	66	72	57	68	150	135	149	11.8069	11.9409	11.945	11.8587	12.8594	12.7016	13.012	0.134031	0.138075	0.0517481	1.0525	0.894675	1.20507	0.942797
TACCTGGAGAAGATCAAGTG	TGAGTACCTGGAGAAGATCAAGTGAGTAT	A	G	A	G	32331566	sense	AG	A-G	1	0	A_8;	Glu360Gly;	Missense;	None			Glu360Gly	360	Missense	103	130	99	114	100	98	130	12.4489	12.7932	12.7413	12.6039	12.2745	12.2396	12.8152	0.344349	0.292424	0.155057	-0.174323	-0.209311	0.366329	-0.269712
TACTCACTTGATCTTCTCCA	GATATACTCACTTGATCTTCTCCAGGTAC	T	C	T	C	32331589	antisense	GG	A-G	1	0	A_6;	Exon10:+2;	Splice-donor;	None						100	66	60	59	137	155	157	12.4062	11.8154	12.019	11.6539	12.7286	12.9009	13.0874	-0.590791	-0.387268	-0.752338	0.32241	0.494631	0.681184	1.07621
ATACTCACTTGATCTTCTCC	GGATATACTCACTTGATCTTCTCCAGGTA	T	C	T	C	32331590	antisense	AG	A-G	1	0	A_7;	Exon10:+2;	Splice-donor;	None						83	79	62	63	120	123	108	12.1375	12.0748	12.0663	11.7485	12.5375	12.5673	12.5478	-0.0627084	-0.0712114	-0.388967	0.400061	0.429832	0.410288	0.58769
ATCAAGTGAGTATATCCTCC	GAAGATCAAGTGAGTATATCCTCCAGCCA	A	G	A	G	32331578	sense	AG	A-G	1	0	A_4_5;	Lys363Gly;	Missense;	None			Lys363Gly	363	Missense	247	221	177	221	321	314	309	13.7106	13.5587	13.5795	13.5588	13.9569	13.9193	14.0642	-0.151917	-0.131136	-0.151759	0.246333	0.208679	0.353592	0.414472
GGCTGGAGGATATACTCACT	GGGTGGCTGGAGGATATACTCACTTGATC	T	C	T	C	32331601	antisense	TG	A-G	1	0	A_7;	Exon10:+13;	Intron;	None						150	172	155	186	175	191	182	12.9911	13.1971	13.388	13.3101	13.0818	13.2021	13.3006	0.205959	0.396879	0.318999	0.0906694	0.211026	0.309461	-0.10356
TATATCCTCCAGCCACCCCT	TGAGTATATCCTCCAGCCACCCCTTGGTT	A	G	A	G	32331588	sense	TG	A-G	1	0	A_4;	Exon10:+9;	Intron;	None						65	80	60	104	64	91	65	11.7849	12.0929	12.019	12.4715	11.6309	12.1327	11.8154	0.308018	0.234077	0.686611	-0.154034	0.347779	0.030511	-0.334817
ATATCCTCCAGCCACCCCTT	GAGTATATCCTCCAGCCACCCCTTGGTTG	A	G	A	G	32331589	sense	GG	A-G	0	0										149	112	115	108	125	126	119	12.9815	12.5782	12.9574	12.5259	12.5964	12.6021	12.6877	-0.40322	-0.02406	-0.455521	-0.385042	-0.379395	-0.293791	-0.0584757
TCCTCCAGCCACCCCTTGGT	TATATCCTCCAGCCACCCCTTGGTTGAAC	A	G	A	G	32331592	sense	TG	A-G	1	0	A_7;	Exon10:+16;	Intron;	None						43	56	35	53	42	42	33	11.189	11.5785	11.2416	11.4992	11.0234	11.0176	10.8378	0.38948	0.0526116	0.31023	-0.165584	-0.17143	-0.351181	-0.480172
TCAACCAAGGGGTGGCTGGA	ATGTTCAACCAAGGGGTGGCTGGAGGATA	T	C	T	C	32331614	antisense	GG	A-G	3	0	A_4;A_7;A_8;	Exon10:+29;Exon10:+26;Exon10:+25;	Intron;Intron;Intron;	None;None;None						88	89	91	98	129	108	81	12.2218	12.2467	12.6198	12.3858	12.6419	12.3797	12.1328	0.0248327	0.397906	0.163939	0.420007	0.157864	-0.0890428	-0.0326164
TTCAACCAAGGGGTGGCTGG	AATGTTCAACCAAGGGGTGGCTGGAGGAT	T	C	T	C	32331615	antisense	AG	A-G	3	0	A_4;A_5;A_8;	Exon10:+30;Exon10:+29;Exon10:+26;	Intron;Intron;Intron;	None;None;None						79	90	81	83	74	78	61	12.0662	12.2628	12.4518	12.1462	11.8402	11.9103	11.7238	0.196566	0.385606	0.0799341	-0.225983	-0.155901	-0.342434	-0.462141
TGTTCAACCAAGGGGTGGCT	GGAATGTTCAACCAAGGGGTGGCTGGAGG	T	C	T	C	32331617	antisense	GG	A-G	2	0	A_6;A_7;	Exon10:+30;Exon10:+29;	Intron;Intron;	None;None						173	158	118	144	143	178	160	13.1969	13.0746	12.9945	12.9409	12.7905	13.1005	13.1147	-0.122298	-0.202347	-0.25598	-0.406419	-0.0964446	-0.0821715	-0.00147036
ATGTTCAACCAAGGGGTGGC	AGGAATGTTCAACCAAGGGGTGGCTGGAG	T	C	T	C	32331618	antisense	TG	A-G	2	0	A_7;A_8;	Exon10:+30;Exon10:+29;	Intron;Intron;	None;None						177	158	129	187	175	151	143	13.2299	13.0746	13.1231	13.3178	13.0818	12.8632	12.9527	-0.155272	-0.106751	0.0879736	-0.14809	-0.366718	-0.277183	-0.205981
GGAATGTTCAACCAAGGGGT	GTCAGGAATGTTCAACCAAGGGGTGGCTG	T	C	T	C	32331621	antisense	GG	A-G	1	0	A_4;	Exon10:+36;	Intron;	None						169	161	139	169	179	174	155	13.1631	13.1017	13.2308	13.1718	13.1144	13.0677	13.0689	-0.0614197	0.0676699	0.00869264	-0.0487704	-0.0954856	-0.0942248	-0.0844746
AGGAATGTTCAACCAAGGGG	AGTCAGGAATGTTCAACCAAGGGGTGGCT	T	C	T	C	32331622	antisense	TG	A-G	2	0	A_4;A_5;	Exon10:+37;Exon10:+36;	Intron;Intron;	None;None						115	103	89	116	94	95	107	12.6078	12.4574	12.5877	12.629	12.1853	12.1947	12.5343	-0.150428	-0.0201379	0.0211812	-0.422535	-0.413118	-0.0734914	-0.253253
ACCCCTTGGTTGAACATTCC	AGCCACCCCTTGGTTGAACATTCCTGACT	A	G	A	G	32331602	sense	TG	A-G	0	0										229	232	213	233	223	220	174	13.6014	13.6287	13.8465	13.6351	13.4314	13.406	13.2357	0.0273111	0.245103	0.0336733	-0.170002	-0.195388	-0.365707	-0.345728
TCAGGAATGTTCAACCAAGG	AAAGTCAGGAATGTTCAACCAAGGGGTGG	T	C	T	C	32331624	antisense	GG	A-G	2	0	A_6;A_7;	Exon10:+37;Exon10:+36;	Intron;Intron;	None;None						71	92	57	84	79	91	58	11.9122	12.2945	11.945	12.1634	11.9346	12.1327	11.6511	0.382264	0.03275	0.251204	0.0223157	0.220434	-0.261172	-0.228213
GTCAGGAATGTTCAACCAAG	CAAAGTCAGGAATGTTCAACCAAGGGGTG	T	C	T	C	32331625	antisense	GG	A-G	3	0	A_4;A_7;A_8;	Exon10:+40;Exon10:+37;Exon10:+36;	Intron;Intron;Intron;	None;None;None						78	76	36	86	66	85	60	12.0479	12.0189	11.2822	12.1974	11.6752	12.0343	11.7	-0.0289317	-0.765623	0.149523	-0.37262	-0.0135685	-0.347899	-0.0296851
AGTCAGGAATGTTCAACCAA	CCAAAGTCAGGAATGTTCAACCAAGGGGT	T	C	T	C	32331626	antisense	GG	A-G	2	0	A_5;A_8;	Exon10:+40;Exon10:+37;	Intron;Intron;	None;None						158	133	125	142	148	152	128	13.0661	12.8261	13.0777	12.9207	12.8401	12.8727	12.7928	-0.239932	0.0116177	-0.145322	-0.226011	-0.19339	-0.273226	-0.10633
AAGTCAGGAATGTTCAACCA	ACCAAAGTCAGGAATGTTCAACCAAGGGG	T	C	T	C	32331627	antisense	AG	A-G	1	0	A_6;	Exon10:+40;	Intron;	None						111	117	86	116	116	120	120	12.5568	12.6412	12.5382	12.629	12.4886	12.5317	12.6997	0.0844713	-0.0185325	0.072247	-0.0681355	-0.0250815	0.142972	-0.029477
TGGTTGAACATTCCTGACTT	CCCTTGGTTGAACATTCCTGACTTTGGTT	A	G	A	G	32331608	sense	TG	A-G	2	0	A_7;A_8;	Exon10:+32;Exon10:+33;	Intron;Intron;	None;None						138	131	93	109	124	140	109	12.8708	12.8043	12.6511	12.5392	12.5848	12.754	12.5611	-0.0665563	-0.219718	-0.331597	-0.285998	-0.116786	-0.309774	-0.0315622
GGTTGAACATTCCTGACTTT	CCTTGGTTGAACATTCCTGACTTTGGTTT	A	G	A	G	32331609	sense	GG	A-G	2	0	A_6;A_7;	Exon10:+32;Exon10:+33;	Intron;Intron;	None;None						165	150	145	200	156	167	135	13.1286	12.9996	13.2918	13.4148	12.916	13.0084	12.8696	-0.128952	0.163185	0.286199	-0.212607	-0.120164	-0.258955	-0.304053
GCCCTGCTACTCTCTCCCAT	CAGAGCCCTGCTACTCTCTCCCATTGGCC	A	G	A	G	32331647	sense	TG	A-G	0	0										137	154	123	145	158	151	110	12.8603	13.0376	13.0544	12.9509	12.9344	12.8632	12.5742	0.177268	0.194074	0.0905588	0.0740268	0.00281181	-0.28611	-0.223724
CCAATGGGAGAGAGTAGCAG	GTGGCCAATGGGAGAGAGTAGCAGGGCTC	T	C	T	C	32331669	antisense	GG	A-G	1	0	A_4;	Exon11:-10;	Intron;	None						74	83	65	72	62	78	74	11.9719	12.146	12.1344	11.9411	11.5851	11.9103	12.0024	0.174081	0.162492	-0.030827	-0.386859	-0.0615959	0.0305121	-0.24123
CCCTGCTACTCTCTCCCATT	AGAGCCCTGCTACTCTCTCCCATTGGCCA	A	G	A	G	32331648	sense	GG	A-G	1	0	A_8;	Exon11:-21;	Intron;	None						87	68	73	94	89	92	96	12.2054	11.8585	12.3018	12.3257	12.1065	12.1484	12.3779	-0.346862	0.0964768	0.120314	-0.0989006	-0.0569297	0.172504	0.0489147
GCCAATGGGAGAGAGTAGCA	TGTGGCCAATGGGAGAGAGTAGCAGGGCT	T	C	T	C	32331670	antisense	GG	A-G	2	0	A_4;A_5;	Exon11:-9;Exon11:-10;	Intron;Intron;	None;None						137	110	68	119	93	106	107	12.8603	12.5522	12.1995	12.6658	12.1699	12.3527	12.5343	-0.30809	-0.660841	-0.194493	-0.690466	-0.50759	-0.325996	-0.12021
GGCCAATGGGAGAGAGTAGC	CTGTGGCCAATGGGAGAGAGTAGCAGGGC	T	C	T	C	32331671	antisense	AG	A-G	2	0	A_5;A_6;	Exon11:-9;Exon11:-10;	Intron;Intron;	None;None						164	216	153	188	155	161	129	13.1198	13.5257	13.3693	13.3255	12.9067	12.9557	12.8041	0.405832	0.249426	0.205709	-0.213114	-0.164176	-0.315766	-0.518007
TGTGGCCAATGGGAGAGAGT	TGTCTGTGGCCAATGGGAGAGAGTAGCAG	T	C	T	C	32331674	antisense	AG	A-G	1	0	A_8;	Exon11:-9;	Intron;	None						121	109	100	94	126	133	103	12.6812	12.5391	12.7558	12.3257	12.6079	12.6801	12.4794	-0.14212	0.0745974	-0.355519	-0.0732841	-0.00114109	-0.20181	0.0489356
TACTCTCTCCCATTGGCCAC	CTGCTACTCTCTCCCATTGGCCACAGACA	A	G	A	G	32331654	sense	AG	A-G	0	0										100	111	73	117	109	95	103	12.4062	12.5653	12.3018	12.6414	12.3989	12.1947	12.4794	0.159068	-0.104396	0.235162	-0.0073827	-0.211519	0.0731508	-0.145195
GTCTGTGGCCAATGGGAGAG	CGCTGTCTGTGGCCAATGGGAGAGAGTAG	T	C	T	C	32331677	antisense	AG	A-G	0	0										131	123	120	127	126	114	120	12.7957	12.7134	13.0188	12.7597	12.6079	12.4577	12.6997	-0.0823605	0.223054	-0.0360396	-0.187827	-0.33804	-0.0959989	-0.242173
CTGTCTGTGGCCAATGGGAG	GTCGCTGTCTGTGGCCAATGGGAGAGAGT	T	C	T	C	32331679	antisense	AG	A-G	0	0										144	142	145	140	156	160	146	12.9322	12.9206	13.2918	12.9003	12.916	12.9467	12.9826	-0.0116403	0.359559	-0.0319443	-0.0162329	0.0144408	0.0504128	-0.0891179
CTCTCCCATTGGCCACAGAC	TACTCTCTCCCATTGGCCACAGACAGCGA	A	G	A	G	32331658	sense	AG	A-G	1	0	A_8;	Exon11:-11;	Intron;	None						136	137	102	137	115	120	140	12.8498	12.8689	12.7844	12.869	12.4761	12.5317	12.9221	0.0191027	-0.0654129	0.0192602	-0.373627	-0.318084	0.0723302	-0.197444
CGCTGTCTGTGGCCAATGGG	CAGTCGCTGTCTGTGGCCAATGGGAGAGA	T	C	T	C	32331681	antisense	AG	A-G	0	0										90	134	96	147	126	121	124	12.2543	12.8369	12.6969	12.9707	12.6079	12.5437	12.747	0.582674	0.442647	0.716397	0.35365	0.289396	0.492777	-0.201965
CTCCCATTGGCCACAGACAG	CTCTCTCCCATTGGCCACAGACAGCGACT	A	G	A	G	32331660	sense	CG	A-G	1	0	A_6;	Exon11:-11;	Intron;	None						106	92	81	110	130	92	86	12.4903	12.2945	12.4518	12.5524	12.653	12.1484	12.2192	-0.195786	-0.0384482	0.0621223	0.162708	-0.341852	-0.271084	-0.0927053
GTCGCTGTCTGTGGCCAATG	AACAGTCGCTGTCTGTGGCCAATGGGAGA	T	C	T	C	32331683	antisense	GG	A-G	0	0										195	245	176	225	220	216	198	13.3696	13.7074	13.5713	13.5847	13.4119	13.3796	13.4221	0.337815	0.201699	0.215126	0.0423133	0.00999578	0.052541	-0.216597
AGTCGCTGTCTGTGGCCAAT	AAACAGTCGCTGTCTGTGGCCAATGGGAG	T	C	T	C	32331684	antisense	GG	A-G	0	0										106	101	65	85	67	119	76	12.4903	12.4291	12.1344	12.1805	11.6969	12.5196	12.0409	-0.0611621	-0.355867	-0.309776	-0.79336	0.0293318	-0.449382	-0.162202
CAGTCGCTGTCTGTGGCCAA	CAAACAGTCGCTGTCTGTGGCCAATGGGA	T	C	T	C	32331685	antisense	TG	A-G	0	0										106	141	85	116	170	201	147	12.4903	12.9104	12.5214	12.629	13.04	13.2757	12.9925	0.420104	0.0310806	0.138731	0.549679	0.785465	0.502198	0.415809
CATTGGCCACAGACAGCGAC	CTCCCATTGGCCACAGACAGCGACTGTTT	A	G	A	G	32331664	sense	TG	A-G	0	0										59	60	51	80	65	64	71	11.6452	11.678	11.7846	12.0931	11.6532	11.625	11.9427	0.0327735	0.139356	0.447858	0.00801007	-0.0201972	0.29754	-0.111545
GGCCACAGACAGCGACTGTT	CATTGGCCACAGACAGCGACTGTTTGAGA	A	G	A	G	32331668	sense	TG	A-G	2	0	A_5;A_7;	Exon11:-4;Exon11:-2;	Intron;Splice-acceptor;	None;None						105	96	68	102	200	198	166	12.4766	12.3559	12.1995	12.4435	13.2744	13.2541	13.1678	-0.120725	-0.277114	-0.0331207	0.797791	0.777445	0.691217	0.899137
CTCAAACAGTCGCTGTCTGT	GGTTCTCAAACAGTCGCTGTCTGTGGCCA	T	C	T	C	32331691	antisense	GG	A-G	2	0	A_4_5_6;A_8;	Phe367Pro;Leu366Pro;	Missense;Missense;	None;None			Leu366Pro_Phe367Pro	366.5	Missense	59	85	59	95	112	113	101	11.6452	12.1804	11.9947	12.3409	12.438	12.445	12.4511	0.535144	0.349519	0.695734	0.792809	0.799784	0.805895	0.272697
CCACAGACAGCGACTGTTTG	TTGGCCACAGACAGCGACTGTTTGAGAAC	A	G	A	G	32331670	sense	AG	A-G	2	1	A_5;A_7;	Exon11:-2;Lys363Lys;	Splice-acceptor;Silent;	None;None				363	Silent	178	148	113	145	276	304	224	13.238	12.9803	12.9321	12.9509	13.739	13.8726	13.6001	-0.257715	-0.305904	-0.287098	0.501035	0.63458	0.362108	0.782813
TCTCAAACAGTCGCTGTCTG	AGGTTCTCAAACAGTCGCTGTCTGTGGCC	T	C	T	C	32331692	antisense	TG	A-G	1	0	A_5_6_7;	Phe367Pro;	Missense;	None	yes		Phe367Pro	367	Missense	89	101	83	91	118	116	83	12.2381	12.4291	12.487	12.2789	12.5133	12.4828	12.168	0.190977	0.248874	0.0407465	0.275146	0.244641	-0.0701595	-0.0103237
GTTCTCAAACAGTCGCTGTC	TAAGGTTCTCAAACAGTCGCTGTCTGTGG	T	C	T	C	32331694	antisense	TG	A-G	1	0	A_7_8;	Phe367Ser;	Missense;	None			Phe367Ser	367	Missense	116	128	97	118	130	108	108	12.6203	12.7709	12.7119	12.6537	12.653	12.3797	12.5478	0.150532	0.0915333	0.0333504	0.0326695	-0.240612	-0.0725621	-0.185307
TAAGGTTCTCAAACAGTCGC	ATTCTAAGGTTCTCAAACAGTCGCTGTCT	T	C	T	C	32331698	antisense	TG	A-G	0	0										133	102	87	120	93	94	112	12.8176	12.4433	12.5549	12.6779	12.1699	12.1795	12.6002	-0.374262	-0.262684	-0.139678	-0.647723	-0.638143	-0.217375	-0.242206
AGCGACTGTTTGAGAACCTT	AGACAGCGACTGTTTGAGAACCTTAGAAT	A	G	A	G	32331678	sense	AG	A-G	1	1	A_5;	Arg365Arg;	Silent;	None				365	Silent	180	143	127	142	141	153	126	13.2541	12.9307	13.1006	12.9207	12.7702	12.8821	12.7701	-0.323409	-0.153536	-0.333374	-0.483955	-0.371982	-0.483995	-0.176538
TTCTAAGGTTCTCAAACAGT	AGCATTCTAAGGTTCTCAAACAGTCGCTG	T	C	T	C	32331701	antisense	CG	A-G	1	0	A_5_6;	Leu370Pro;	Missense;	None			Leu370Pro	370	Missense	103	112	77	109	80	108	99	12.4489	12.5782	12.3788	12.5392	11.9527	12.3797	12.4223	0.129368	-0.0700856	0.0903617	-0.496179	-0.0691608	-0.0266195	-0.247201
ACTGTTTGAGAACCTTAGAA	AGCGACTGTTTGAGAACCTTAGAATGCTG	A	G	A	G	32331682	sense	TG	A-G	0	0										63	83	63	85	102	107	92	11.7398	12.146	12.0893	12.1805	12.3031	12.3663	12.3165	0.406192	0.349525	0.440694	0.563297	0.626478	0.576663	0.190009
GCATTCTAAGGTTCTCAAAC	GGCAGCATTCTAAGGTTCTCAAACAGTCG	T	C	T	C	32331704	antisense	AG	A-G	1	1	A_8;	Leu370Leu;	Silent;	None				370	Silent	68	84	58	72	57	96	69	11.85	12.1633	11.9701	11.9411	11.4638	12.2098	11.9015	0.313314	0.120102	0.0911318	-0.386165	0.359853	0.0515675	-0.166431
GTTTGAGAACCTTAGAATGC	GACTGTTTGAGAACCTTAGAATGCTGCCG	A	G	A	G	32331685	sense	TG	A-G	2	0	A_6;A_8;	Glu368Gly;Asn369Asp;	Missense;Missense;	None;None			Glu368Gly_Asn369Asp	368.5	Missense	96	94	79	101	87	110	109	12.3474	12.3255	12.4158	12.4293	12.0737	12.4062	12.5611	-0.0218334	0.0684209	0.0819273	-0.273673	0.0588257	0.213703	-0.0432197
TGAGAACCTTAGAATGCTGC	TGTTTGAGAACCTTAGAATGCTGCCGCAC	A	G	A	G	32331688	sense	CG	A-G	1	0	A_5_6;	Asn369Gly;	Missense;	None			Asn369Gly	369	Missense	88	82	51	84	87	75	90	12.2218	12.1285	11.7846	12.1634	12.0737	11.8538	12.2848	-0.0933234	-0.437284	-0.0584081	-0.148168	-0.368086	0.0629282	0.0452301
AACCTTAGAATGCTGCCGCA	TGAGAACCTTAGAATGCTGCCGCACGCAC	A	G	A	G	32331692	sense	CG	A-G	1	0	A_7;	Arg371Gly;	Missense;	None			Arg371Gly	371	Missense	127	139	96	117	166	197	173	12.751	12.8898	12.6969	12.6414	13.0056	13.2468	13.2274	0.138773	-0.0540987	-0.10961	0.254609	0.495746	0.476404	0.417231
TGCGTGCGGCAGCATTCTAA	CAGGTGCGTGCGGCAGCATTCTAAGGTTC	T	C	T	C	32331715	antisense	GG	A-G	0	0										140	135	104	144	152	144	155	12.8916	12.8477	12.8124	12.9409	12.8785	12.7947	13.0689	-0.0439255	-0.0792171	0.0493292	-0.013066	-0.0969053	0.177339	0.0470604
GTGCGTGCGGCAGCATTCTA	CCAGGTGCGTGCGGCAGCATTCTAAGGTT	T	C	T	C	32331716	antisense	AG	A-G	0	0										269	220	184	229	210	263	187	13.8337	13.5521	13.6354	13.6101	13.3448	13.6636	13.3397	-0.281545	-0.19827	-0.223548	-0.488889	-0.170091	-0.494008	-0.149875
AGAATGCTGCCGCACGCACC	CCTTAGAATGCTGCCGCACGCACCTGGGG	A	G	A	G	32331698	sense	TG	A-G	1	0	A_4;	Met372Val;	Missense;	None			Met372Val	372	Missense	136	140	106	182	164	129	151	12.8498	12.9001	12.8398	13.2787	12.9881	12.636	13.0312	0.0503495	-0.00992553	0.428975	0.138359	-0.213765	0.181438	-0.121122
GAATGCTGCCGCACGCACCT	CTTAGAATGCTGCCGCACGCACCTGGGGT	A	G	A	G	32331699	sense	GG	A-G	0	0										151	159	138	151	195	131	121	13.0007	13.0837	13.2204	13.0094	13.2379	12.6582	12.7117	0.0830044	0.21971	0.00869253	0.237187	-0.342495	-0.288983	-0.235233
AATGCTGCCGCACGCACCTG	TTAGAATGCTGCCGCACGCACCTGGGGTC	A	G	A	G	32331700	sense	GG	A-G	0	0										103	118	83	101	93	90	94	12.4489	12.6535	12.487	12.4293	12.1699	12.1167	12.3475	0.204644	0.0381477	-0.0195919	-0.278999	-0.332141	-0.101373	-0.311904
ATGCTGCCGCACGCACCTGG	TAGAATGCTGCCGCACGCACCTGGGGTCC	A	G	A	G	32331701	sense	GG	A-G	0	0										120	111	117	128	108	94	112	12.6692	12.5653	12.9823	12.771	12.3856	12.1795	12.6002	-0.103922	0.313046	0.101788	-0.283667	-0.489773	-0.0690052	-0.384452
GGACCCCAGGTGCGTGCGGC	ATTTGGACCCCAGGTGCGTGCGGCAGCAT	T	C	T	C	32331725	antisense	AG	A-G	1	1	A_8;	Pro377Pro;	Silent;	None				377	Silent	116	117	84	92	104	106	96	12.6203	12.6412	12.5043	12.2947	12.3311	12.3527	12.3779	0.0209165	-0.116029	-0.325667	-0.289203	-0.267574	-0.242457	-0.126151
TTTGGACCCCAGGTGCGTGC	TGCATTTGGACCCCAGGTGCGTGCGGCAG	T	C	T	C	32331728	antisense	GG	A-G	1	0	A_6;	Val379Ala;	Missense;	None			Val379Ala	379	Missense	64	74	64	62	74	100	82	11.7625	11.9805	12.1121	11.7254	11.8402	12.2687	12.1505	0.217931	0.349526	-0.0370993	0.0777194	0.506173	0.387974	0.147169
ATTTGGACCCCAGGTGCGTG	CTGCATTTGGACCCCAGGTGCGTGCGGCA	T	C	T	C	32331729	antisense	CG	A-G	1	0	A_7;	Val379Ala;	Missense;	None			Val379Ala	379	Missense	171	140	143	140	117	135	122	13.1801	12.9001	13.2717	12.9003	12.501	12.7016	12.7236	-0.28	0.0916248	-0.279843	-0.679107	-0.478536	-0.456538	-0.381987
GCACGCACCTGGGGTCCAAA	TGCCGCACGCACCTGGGGTCCAAATGCAG	A	G	A	G	32331709	sense	TG	A-G	1	1	A_7;	Ala376Ala;	Silent;	None				376	Silent	150	144	118	147	146	153	126	12.9911	12.9408	12.9945	12.9707	12.8204	12.8821	12.7701	-0.0503513	0.00343944	-0.0204502	-0.170684	-0.108977	-0.22099	-0.14443
GCATTTGGACCCCAGGTGCG	GCCTGCATTTGGACCCCAGGTGCGTGCGG	T	C	T	C	32331731	antisense	TG	A-G	0	0										128	158	85	136	135	141	108	12.7623	13.0746	12.5214	12.8585	12.7074	12.7643	12.5478	0.312276	-0.240956	0.096143	-0.0548885	0.0019906	-0.21456	-0.144974
CTGCATTTGGACCCCAGGTG	TCGCCTGCATTTGGACCCCAGGTGCGTGC	T	C	T	C	32331733	antisense	CG	A-G	1	0	A_5;	Met381Thr;	Missense;	None			Met381Thr	381	Missense	163	114	111	141	148	149	134	13.111	12.6038	12.9063	12.9105	12.8401	12.8439	12.8589	-0.507233	-0.204672	-0.200459	-0.270953	-0.267087	-0.252088	0.0407452
CGCACCTGGGGTCCAAATGC	CGCACGCACCTGGGGTCCAAATGCAGGCG	A	G	A	G	32331712	sense	AG	A-G	1	1	A_4;	Ala376Ala;	Silent;	None				376	Silent	73	88	81	71	94	83	80	11.9523	12.2304	12.4518	11.9209	12.1853	11.9999	12.1149	0.278079	0.499534	-0.0313758	0.232998	0.0476426	0.162584	-0.101004
GCACCTGGGGTCCAAATGCA	GCACGCACCTGGGGTCCAAATGCAGGCGA	A	G	A	G	32331713	sense	GG	A-G	0	0										177	195	159	178	188	193	148	13.2299	13.3781	13.4247	13.2467	13.1851	13.2172	13.0023	0.148246	0.194874	0.0168197	-0.0447242	-0.0127076	-0.227607	-0.214993
GCCTGCATTTGGACCCCAGG	AATCGCCTGCATTTGGACCCCAGGTGCGT	T	C	T	C	32331735	antisense	TG	A-G	1	0	A_7;	Met381Thr;	Missense;	None			Met381Thr	381	Missense	101	87	74	101	101	124	114	12.4206	12.2139	12.3215	12.4293	12.2889	12.579	12.6258	-0.206691	-0.0991239	0.008692	-0.131687	0.158397	0.205163	0.176332
ACCTGGGGTCCAAATGCAGG	ACGCACCTGGGGTCCAAATGCAGGCGATT	A	G	A	G	32331715	sense	CG	A-G	0	0										127	137	118	140	155	141	113	12.751	12.8689	12.9945	12.9003	12.9067	12.7643	12.613	0.117867	0.243541	0.149271	0.155706	0.0133043	-0.137965	-0.159878
TCGCCTGCATTTGGACCCCA	GGAATCGCCTGCATTTGGACCCCAGGTGC	T	C	T	C	32331737	antisense	GG	A-G	0	0										117	85	75	110	101	110	99	12.6327	12.1804	12.3408	12.5524	12.2889	12.4062	12.4223	-0.452354	-0.29188	-0.0802984	-0.343804	-0.226527	-0.210453	0.0145827
ATCGCCTGCATTTGGACCCC	AGGAATCGCCTGCATTTGGACCCCAGGTG	T	C	T	C	32331738	antisense	AG	A-G	0	0										154	147	126	166	161	141	147	13.0291	12.9705	13.0892	13.146	12.9615	12.7643	12.9925	-0.058571	0.0601018	0.116933	-0.0675736	-0.264761	-0.0365902	-0.162463
GTCCAAATGCAGGCGATTCC	TGGGGTCCAAATGCAGGCGATTCCTGAGG	A	G	A	G	32331722	sense	TG	A-G	2	0	A_5_6;A_7;	Gln380Arg;Met381Val;	Missense;Missense;	None;None			Gln380Arg_Met381Val	380.5	Missense	114	101	80	86	203	220	171	12.5952	12.4291	12.4339	12.1974	13.2959	13.406	13.2106	-0.166114	-0.161319	-0.397858	0.700644	0.810809	0.615401	0.950715
CTCAGGAATCGCCTGCATTT	CGTCCTCAGGAATCGCCTGCATTTGGACC	T	C	T	C	32331745	antisense	GG	A-G	2	1	A_4;A_7_8;	Pro385Pro;Ile384Thr;	Silent;Missense;	None;None			Ile384Thr	384.5	Missense	60	67	59	73	82	91	62	11.6694	11.8371	11.9947	11.961	11.9883	12.1327	11.7472	0.167686	0.325279	0.291546	0.318861	0.463222	0.077802	0.0251248
CCAAATGCAGGCGATTCCTG	GGGTCCAAATGCAGGCGATTCCTGAGGAC	A	G	A	G	32331724	sense	AG	A-G	2	1	A_4;A_5;	Gln380Gln;Met381Val;	Silent;Missense;	None;None			Met381Val	380.5	Missense	79	80	57	90	173	191	173	12.0662	12.0929	11.945	12.263	13.0652	13.2021	13.2274	0.0266772	-0.121246	0.196723	0.998967	1.1359	1.16118	1.06463
CCTCAGGAATCGCCTGCATT	GCGTCCTCAGGAATCGCCTGCATTTGGAC	T	C	T	C	32331746	antisense	TG	A-G	2	2	A_5;A_8;	Pro385Pro;Ile384Ile;	Silent;Silent;	None;None				384.5	Silent	178	167	124	178	164	184	162	13.238	13.1545	13.0661	13.2467	12.9881	13.1483	13.1326	-0.0834842	-0.171903	0.00869269	-0.249865	-0.0897224	-0.105353	-0.066082
CAAATGCAGGCGATTCCTGA	GGTCCAAATGCAGGCGATTCCTGAGGACG	A	G	A	G	32331725	sense	GG	A-G	2	0	A_4;A_8;	Met381Val;Gln382Arg;	Missense;Missense;	None;None			Met381Val_Gln382Arg	381.5	Missense	96	106	108	125	124	103	87	12.3474	12.4988	12.8668	12.7368	12.5848	12.3113	12.2359	0.151466	0.519457	0.38945	0.23748	-0.0360154	-0.111477	-0.323462
ATGCAGGCGATTCCTGAGGA	CCAAATGCAGGCGATTCCTGAGGACGCCA	A	G	A	G	32331728	sense	CG	A-G	1	0	A_5;	Gln382Arg;	Missense;	None			Gln382Arg	382	Missense	168	173	138	145	159	163	155	13.1546	13.2054	13.2204	12.9509	12.9435	12.9735	13.0689	0.0508414	0.0658155	-0.203691	-0.211122	-0.181129	-0.0856637	-0.130293
TGGCGTCCTCAGGAATCGCC	GGGATGGCGTCCTCAGGAATCGCCTGCAT	T	C	T	C	32331752	antisense	TG	A-G	0	0										153	128	121	158	147	176	163	13.0197	12.7709	13.0308	13.0748	12.8303	13.0842	13.1415	-0.248819	0.0110896	0.05508	-0.189403	0.0644757	0.121846	0.0598559
GGGATGGCGTCCTCAGGAAT	CTCAGGGATGGCGTCCTCAGGAATCGCCT	T	C	T	C	32331756	antisense	CG	A-G	1	0	A_4;	Ile389Thr;	Missense;	None			Ile389Thr	389	Missense	204	198	150	205	235	250	231	13.4347	13.4001	13.3407	13.4504	13.507	13.5905	13.6445	-0.0345295	-0.0939824	0.0157469	0.072373	0.155785	0.209826	0.183583
ATTCCTGAGGACGCCATCCC	GGCGATTCCTGAGGACGCCATCCCTGAGG	A	G	A	G	32331737	sense	TG	A-G	1	0	A_8;	Glu386Gly;	Missense;	None			Glu386Gly	386	Missense	105	133	95	118	143	159	117	12.4766	12.8261	12.6818	12.6537	12.7905	12.9376	12.6632	0.349519	0.205192	0.177062	0.313864	0.461008	0.186608	0.0765692
TCCTGAGGACGCCATCCCTG	CGATTCCTGAGGACGCCATCCCTGAGGAG	A	G	A	G	32331739	sense	AG	A-G	1	0	A_6;	Glu386Gly;	Missense;	None			Glu386Gly	386	Missense	67	62	50	58	62	72	75	11.8286	11.7253	11.756	11.6292	11.5851	11.7949	12.0218	-0.103327	-0.072597	-0.199356	-0.243532	-0.0337153	0.193199	0.0970774
CCTCAGGGATGGCGTCCTCA	CTCTCCTCAGGGATGGCGTCCTCAGGAAT	T	C	T	C	32331761	antisense	GG	A-G	1	1	A_5;	Pro390Pro;	Silent;	None				390	Silent	157	195	150	172	181	148	152	13.0569	13.3781	13.3407	13.1972	13.1304	12.8342	13.0407	0.321212	0.283783	0.140322	0.0735045	-0.2227	-0.0161717	-0.303561
CCTGAGGACGCCATCCCTGA	GATTCCTGAGGACGCCATCCCTGAGGAGA	A	G	A	G	32331740	sense	GG	A-G	2	0	A_5;A_8;	Glu386Gly;Asp387Gly;	Missense;Missense;	None;None			Glu386Gly_Asp387Gly	386.5	Missense	107	115	92	107	155	167	133	12.5038	12.6164	12.6355	12.5125	12.9067	13.0084	12.8481	0.11254	0.131689	0.00869209	0.402885	0.504604	0.344282	0.33295
TCCTCAGGGATGGCGTCCTC	ACTCTCCTCAGGGATGGCGTCCTCAGGAA	T	C	T	C	32331762	antisense	AG	A-G	1	1	A_6;	Pro390Pro;	Silent;	None				390	Silent	138	132	90	166	151	150	132	12.8708	12.8152	12.6038	13.146	12.869	12.8536	12.8372	-0.0555867	-0.267017	0.275175	-0.00183167	-0.0172639	-0.0336062	-0.00175783
TGAGGACGCCATCCCTGAGG	TTCCTGAGGACGCCATCCCTGAGGAGAGT	A	G	A	G	32331742	sense	AG	A-G	1	0	A_6;	Asp387Gly;	Missense;	None			Asp387Gly	387	Missense	160	188	127	165	304	272	254	13.0842	13.3254	13.1006	13.1373	13.8784	13.7121	13.7814	0.241171	0.0163702	0.0530817	0.794217	0.627916	0.697213	0.602907
AGGACGCCATCCCTGAGGAG	CCTGAGGACGCCATCCCTGAGGAGAGTGG	A	G	A	G	32331744	sense	AG	A-G	1	0	A_4;	Asp387Gly;	Missense;	None			Asp387Gly	387	Missense	107	116	92	118	137	149	157	12.5038	12.6289	12.6355	12.6537	12.7286	12.8439	13.0874	0.125029	0.131689	0.149845	0.224817	0.340089	0.583591	0.247311
GACGCCATCCCTGAGGAGAG	TGAGGACGCCATCCCTGAGGAGAGTGGCG	A	G	A	G	32331746	sense	TG	A-G	1	0	A_7;	Ile389Val;	Missense;	None			Ile389Val	389	Missense	155	141	101	148	122	147	119	13.0384	12.9104	12.7701	12.9804	12.5614	12.8244	12.6877	-0.128021	-0.268262	-0.0579704	-0.477032	-0.213985	-0.35074	-0.195834
ACGCCATCCCTGAGGAGAGT	GAGGACGCCATCCCTGAGGAGAGTGGCGA	A	G	A	G	32331747	sense	GG	A-G	1	0	A_6;	Ile389Val;	Missense;	None			Ile389Val	389	Missense	76	75	53	82	84	81	55	12.0104	11.9998	11.84	12.1287	12.0231	11.9648	11.5745	-0.0105702	-0.170348	0.118291	0.0126747	-0.0456267	-0.435925	-0.135417
GCCACTCTCCTCAGGGATGG	CATCGCCACTCTCCTCAGGGATGGCGTCC	T	C	T	C	32331769	antisense	CG	A-G	1	1	A_4;	Ser393Ser;	Silent;	None				393	Silent	160	172	151	157	142	159	121	13.0842	13.1971	13.3503	13.0656	12.7804	12.9376	12.7117	0.11286	0.266064	-0.0186116	-0.303854	-0.146588	-0.372496	-0.394417
GCCATCCCTGAGGAGAGTGG	GGACGCCATCCCTGAGGAGAGTGGCGATG	A	G	A	G	32331749	sense	CG	A-G	1	0	A_4;	Ile389Val;	Missense;	None			Ile389Val	389	Missense	131	119	108	154	149	130	137	12.7957	12.6657	12.8668	13.0378	12.8498	12.6471	12.8909	-0.13005	0.0710703	0.242026	0.0540259	-0.148594	0.0951157	-0.0608327
TCGCCACTCTCCTCAGGGAT	CTCATCGCCACTCTCCTCAGGGATGGCGT	T	C	T	C	32331771	antisense	GG	A-G	1	1	A_6;	Ser393Ser;	Silent;	None				393	Silent	196	165	120	161	151	156	148	13.377	13.1371	13.0188	13.1019	12.869	12.9101	13.0023	-0.239827	-0.358166	-0.275071	-0.50796	-0.466816	-0.374697	-0.158803
ATCGCCACTCTCCTCAGGGA	CCTCATCGCCACTCTCCTCAGGGATGGCG	T	C	T	C	32331772	antisense	TG	A-G	1	1	A_7;	Ser393Ser;	Silent;	None				393	Silent	170	181	143	162	198	146	141	13.1717	13.2706	13.2717	13.1108	13.2599	12.8146	12.9324	0.0989806	0.100085	-0.0608406	0.0882442	-0.357083	-0.239292	-0.215452
ATCCCTGAGGAGAGTGGCGA	CGCCATCCCTGAGGAGAGTGGCGATGAGG	A	G	A	G	32331752	sense	TG	A-G	1	0	A_8;	Glu391Gly;	Missense;	None			Glu391Gly	391	Missense	146	164	139	170	146	160	145	12.9521	13.1284	13.2308	13.1804	12.8204	12.9467	12.9727	0.176243	0.2787	0.228233	-0.131695	-0.00545624	0.0206015	-0.266575
CTCATCGCCACTCTCCTCAG	CGTCCTCATCGCCACTCTCCTCAGGGATG	T	C	T	C	32331775	antisense	GG	A-G	1	1	A_4;	Asp395Asp;	Silent;	None				395	Silent	148	174	124	158	141	129	134	12.9717	13.2137	13.0661	13.0748	12.7702	12.636	12.8589	0.241998	0.0943471	0.103009	-0.201587	-0.33574	-0.11283	-0.36317
CCCTGAGGAGAGTGGCGATG	CCATCCCTGAGGAGAGTGGCGATGAGGAC	A	G	A	G	32331754	sense	AG	A-G	1	0	A_6;	Glu391Gly;	Missense;	None			Glu391Gly	391	Missense	208	182	161	216	190	235	187	13.4627	13.2786	13.4428	13.5258	13.2004	13.5012	13.3397	-0.184092	-0.0199056	0.0631359	-0.262271	0.0385134	-0.123014	-0.0686368
CCTCATCGCCACTCTCCTCA	TCGTCCTCATCGCCACTCTCCTCAGGGAT	T	C	T	C	32331776	antisense	GG	A-G	1	1	A_5;	Asp395Asp;	Silent;	None				395	Silent	172	178	111	147	144	143	132	13.1885	13.2465	12.9063	12.9707	12.8005	12.7846	12.8372	0.0579986	-0.2822	-0.217874	-0.388004	-0.403904	-0.351308	-0.233714
CCTGAGGAGAGTGGCGATGA	CATCCCTGAGGAGAGTGGCGATGAGGACG	A	G	A	G	32331755	sense	GG	A-G	2	0	A_5;A_8;	Glu391Gly;Glu392Gly;	Missense;Missense;	None;None			Glu391Gly_Glu392Gly	391.5	Missense	313	285	195	261	263	283	241	14.0522	13.9256	13.7192	13.7988	13.6694	13.7693	13.7056	-0.126657	-0.333051	-0.253403	-0.382786	-0.282903	-0.346587	-0.0997217
TCCTCATCGCCACTCTCCTC	TTCGTCCTCATCGCCACTCTCCTCAGGGA	T	C	T	C	32331777	antisense	AG	A-G	1	1	A_6;	Asp395Asp;	Silent;	None				395	Silent	74	87	71	82	86	76	80	11.9719	12.2139	12.2618	12.1287	12.057	11.8729	12.1149	0.241971	0.289844	0.156755	0.0850786	-0.0990608	0.14296	-0.186531
GAGGAGAGTGGCGATGAGGA	CCCTGAGGAGAGTGGCGATGAGGACGAAG	A	G	A	G	32331758	sense	CG	A-G	2	0	A_5;A_7;	Glu392Gly;Ser393Gly;	Missense;Missense;	None;None			Glu392Gly_Ser393Gly	392.5	Missense	194	175	117	162	243	194	191	13.3622	13.222	12.9823	13.1108	13.5553	13.2246	13.3702	-0.140152	-0.379891	-0.251343	0.19317	-0.137547	0.00803481	0.278348
GAGAGTGGCGATGAGGACGA	TGAGGAGAGTGGCGATGAGGACGAAGACG	A	G	A	G	32331761	sense	AG	A-G	1	0	A_4;	Ser393Gly;	Missense;	None			Ser393Gly	393	Missense	153	129	102	152	130	139	91	13.0197	12.7821	12.7844	13.0189	12.653	12.7437	12.3007	-0.237593	-0.235316	-0.000766651	-0.366682	-0.275971	-0.718961	-0.295979
AGTGGCGATGAGGACGAAGA	GGAGAGTGGCGATGAGGACGAAGACGACC	A	G	A	G	32331764	sense	CG	A-G	1	0	A_8;	Asp395Gly;	Missense;	None			Asp395Gly	395	Missense	97	127	91	109	113	96	110	12.3623	12.7595	12.6198	12.5392	12.4508	12.2098	12.5742	0.397242	0.257453	0.176933	0.0885376	-0.15248	0.211929	-0.227881
AGGGTCGTCTTCGTCCTCAT	TGTCAGGGTCGTCTTCGTCCTCATCGCCA	T	C	T	C	32331790	antisense	CG	A-G	0	0										170	140	132	160	155	148	123	13.1717	12.9001	13.1563	13.0929	12.9067	12.8342	12.7354	-0.271539	-0.0153796	-0.0787605	-0.264947	-0.337457	-0.436302	-0.224342
GATGAGGACGAAGACGACCC	TGGCGATGAGGACGAAGACGACCCTGACA	A	G	A	G	32331770	sense	TG	A-G	2	0	A_5;A_8;	Glu396Gly;Asp397Gly;	Missense;Missense;	None;None			Glu396Gly_Asp397Gly	396.5	Missense	143	154	92	130	194	202	171	12.9222	13.0376	12.6355	12.7934	13.2305	13.2829	13.2106	0.115437	-0.286653	-0.128793	0.308294	0.360739	0.288467	0.419169
GGACGAAGACGACCCTGACA	ATGAGGACGAAGACGACCCTGACAAGCGC	A	G	A	G	32331775	sense	AG	A-G	1	0	A_6_7;	Glu398Gly;	Missense;	None			Glu398Gly	398	Missense	97	123	73	104	121	114	97	12.3623	12.7134	12.3018	12.4715	12.5495	12.4577	12.3928	0.351079	-0.060461	0.1092	0.187205	0.0953992	0.0305139	-0.0289
ACGAAGACGACCCTGACAAG	GAGGACGAAGACGACCCTGACAAGCGCAT	A	G	A	G	32331777	sense	CG	A-G	2	0	A_4_5;A_7;	Glu398Gly;Asp399Gly;	Missense;Missense;	None;None			Glu398Gly_Asp399Gly	398.5	Missense	158	144	105	114	131	132	122	13.0661	12.9408	12.8262	12.6039	12.664	12.6692	12.7236	-0.125304	-0.239889	-0.462134	-0.402016	-0.396894	-0.342479	-0.104687
GCGCTTGTCAGGGTCGTCTT	AGATGCGCTTGTCAGGGTCGTCTTCGTCC	T	C	T	C	32331799	antisense	CG	A-G	0	0										177	212	140	205	192	204	181	13.2299	13.4987	13.2412	13.4504	13.2155	13.2971	13.2926	0.268825	0.0112918	0.220547	-0.0143537	0.0672525	0.0627535	-0.128337
CGAGATGCGCTTGTCAGGGT	CACTCGAGATGCGCTTGTCAGGGTCGTCT	T	C	T	C	32331805	antisense	CG	A-G	1	0	A_5;	Ile405Thr;	Missense;	None			Ile405Thr	405	Missense	85	108	66	73	94	107	79	12.1718	12.5258	12.1564	11.961	12.1853	12.3663	12.0967	0.353965	-0.015378	-0.210824	0.0134828	0.194476	-0.0750739	0.00170734
CGACCCTGACAAGCGCATCT	AAGACGACCCTGACAAGCGCATCTCGAGT	A	G	A	G	32331784	sense	CG	A-G	0	0										91	88	58	86	79	83	93	12.2702	12.2304	11.9701	12.1974	11.9346	11.9999	12.3321	-0.0398188	-0.300131	-0.0728212	-0.33565	-0.270255	0.0618715	-0.0437543
ACCCTGACAAGCGCATCTCG	GACGACCCTGACAAGCGCATCTCGAGTGA	A	G	A	G	32331786	sense	AG	A-G	1	0	A_7;	Asp402Gly;	Missense;	None			Asp402Gly	402	Missense	98	97	77	85	86	117	80	12.3771	12.3708	12.3788	12.1805	12.057	12.4952	12.1149	-0.00625977	0.00169188	-0.196586	-0.32009	0.118073	-0.262208	-0.0876904
ACTCGAGATGCGCTTGTCAG	TCTCACTCGAGATGCGCTTGTCAGGGTCG	T	C	T	C	32331808	antisense	GG	A-G	2	0	A_6;A_8;	Ser406Pro;Ile405Thr;	Missense;Missense;	None;None			Ile405Thr_Ser406Pro	405.5	Missense	128	135	108	131	135	138	127	12.7623	12.8477	12.8668	12.8044	12.7074	12.7333	12.7815	0.0853397	0.104488	0.0421106	-0.0548885	-0.0290318	0.0192015	-0.0988859
CACTCGAGATGCGCTTGTCA	GTCTCACTCGAGATGCGCTTGTCAGGGTC	T	C	T	C	32331809	antisense	GG	A-G	1	0	A_7;	Ser406Pro;	Missense;	None			Ser406Pro	406	Missense	132	127	105	130	148	125	113	12.8067	12.7595	12.8262	12.7934	12.8401	12.5906	12.613	-0.0471667	0.0194642	-0.0133309	0.0333425	-0.216138	-0.193667	-0.11181
CCTGACAAGCGCATCTCGAG	CGACCCTGACAAGCGCATCTCGAGTGAGA	A	G	A	G	32331788	sense	TG	A-G	2	0	A_5;A_7_8;	Asp402Gly;Lys403Gly;	Missense;Missense;	None;None			Asp402Gly_Lys403Gly	402.5	Missense	43	44	50	52	55	66	58	11.189	11.2307	11.756	11.4718	11.4123	11.6694	11.6511	0.0416853	0.567006	0.282759	0.223294	0.480394	0.462066	0.0914348
TCACTCGAGATGCGCTTGTC	GGTCTCACTCGAGATGCGCTTGTCAGGGT	T	C	T	C	32331810	antisense	AG	A-G	1	0	A_8;	Ser406Pro;	Missense;	None			Ser406Pro	406	Missense	73	100	73	90	170	155	161	11.9523	12.4148	12.3018	12.263	13.04	12.9009	13.1237	0.462468	0.349537	0.310652	1.08766	0.948564	1.17141	0.694993
TGACAAGCGCATCTCGAGTG	ACCCTGACAAGCGCATCTCGAGTGAGACC	A	G	A	G	32331790	sense	AG	A-G	1	0	A_5_6;	Lys403Gly;	Missense;	None			Lys403Gly	403	Missense	114	125	77	143	113	117	122	12.5952	12.7366	12.3788	12.9309	12.4508	12.4952	12.7236	0.141409	-0.21645	0.335627	-0.144399	-0.100069	0.128347	-0.125568
GGTCTCACTCGAGATGCGCT	TCTGGGTCTCACTCGAGATGCGCTTGTCA	T	C	T	C	32331814	antisense	TG	A-G	1	0	A_7;	Exon11:+2;	Splice-donor;	None						120	131	86	112	159	168	139	12.6692	12.8043	12.5382	12.5784	12.9435	13.017	12.9118	0.135049	-0.130989	-0.0908277	0.274242	0.347819	0.242536	0.317122
GCGCATCTCGAGTGAGACCC	ACAAGCGCATCTCGAGTGAGACCCAGACC	A	G	A	G	32331796	sense	AG	A-G	1	0	A_5;	Ile405Val;	Missense;	None			Ile405Val	405	Missense	131	114	82	122	127	142	124	12.7957	12.6038	12.4695	12.7018	12.6193	12.7745	12.747	-0.191968	-0.326204	-0.0939784	-0.176424	-0.0212333	-0.0487001	0.121931
TCTGGGTCTCACTCGAGATG	TAGGTCTGGGTCTCACTCGAGATGCGCTT	T	C	T	C	32331818	antisense	CG	A-G	0	0										151	174	139	161	258	242	260	13.0007	13.2137	13.2308	13.1019	13.6417	13.5435	13.8151	0.213051	0.230126	0.101194	0.641047	0.542843	0.814407	0.484642
GGTCTGGGTCTCACTCGAGA	TCTAGGTCTGGGTCTCACTCGAGATGCGC	T	C	T	C	32331820	antisense	TG	A-G	0	0										102	134	84	101	108	89	106	12.4348	12.8369	12.5043	12.4293	12.3856	12.1006	12.5208	0.402137	0.0694953	-0.00551927	-0.049241	-0.334184	0.0859996	-0.254513
CTAGGTCTGGGTCTCACTCG	GGCTCTAGGTCTGGGTCTCACTCGAGATG	T	C	T	C	32331823	antisense	AG	A-G	0	0										119	134	94	135	131	148	107	12.6572	12.8369	12.6665	12.8478	12.664	12.8342	12.5343	0.179781	0.00938514	0.190664	0.00689198	0.177049	-0.122811	-0.106233
CTCGAGTGAGACCCAGACCT	GCATCTCGAGTGAGACCCAGACCTAGAGC	A	G	A	G	32331802	sense	AG	A-G	1	0	A_5;	Ile407Val;	Missense;	None			Ile407Val	407	Missense	131	99	74	92	112	94	93	12.7957	12.4003	12.3215	12.2947	12.438	12.1795	12.3321	-0.395466	-0.474275	-0.501083	-0.357723	-0.616286	-0.463668	-0.0222842
CTCTAGGTCTGGGTCTCACT	AGGGCTCTAGGTCTGGGTCTCACTCGAGA	T	C	T	C	32331825	antisense	CG	A-G	1	0	A_5;	Exon11:+15;	Intron;	None						110	135	101	146	145	153	110	12.5437	12.8477	12.7701	12.9608	12.8105	12.8821	12.5742	0.303946	0.226432	0.417098	0.266796	0.338417	0.0305145	-0.103916
CGAGTGAGACCCAGACCTAG	ATCTCGAGTGAGACCCAGACCTAGAGCCC	A	G	A	G	32331804	sense	AG	A-G	1	0	A_7;	Exon11:+4;	Intron;	None						96	109	71	110	142	145	133	12.3474	12.5391	12.2618	12.5524	12.7804	12.8047	12.8481	0.191723	-0.085583	0.205054	0.433001	0.457311	0.500758	0.359958
GACCCAGACCTAGAGCCCTA	GTGAGACCCAGACCTAGAGCCCTATGCCT	A	G	A	G	32331811	sense	TG	A-G	2	0	A_6;A_8;	Exon11:+10;Exon11:+12;	Intron;Intron;	None;None						135	132	77	136	135	129	124	12.8391	12.8152	12.3788	12.8585	12.7074	12.636	12.747	-0.0238821	-0.46034	0.0193382	-0.131693	-0.203119	-0.0920867	0.0126614
GGCATAGGGCTCTAGGTCTG	GGAAGGCATAGGGCTCTAGGTCTGGGTCT	T	C	T	C	32331834	antisense	GG	A-G	2	0	A_4;A_6;	Exon11:+25;Exon11:+23;	Intron;Intron;	None;None						146	151	146	164	176	189	129	12.9521	13.0092	13.3017	13.1285	13.09	13.1869	12.8041	0.0571092	0.349576	0.1764	0.137878	0.23483	-0.148058	-0.119478
AGGCATAGGGCTCTAGGTCT	TGGAAGGCATAGGGCTCTAGGTCTGGGTC	T	C	T	C	32331835	antisense	GG	A-G	2	0	A_5;A_7;	Exon11:+25;Exon11:+23;	Intron;Intron;	None;None						186	210	205	190	222	203	214	13.3014	13.485	13.7913	13.3408	13.4249	13.29	13.5342	0.183606	0.489896	0.0393865	0.123533	-0.0113822	0.232806	-0.122643
AAGGCATAGGGCTCTAGGTC	ATGGAAGGCATAGGGCTCTAGGTCTGGGT	T	C	T	C	32331836	antisense	TG	A-G	2	0	A_6;A_8;	Exon11:+25;Exon11:+23;	Intron;Intron;	None;None						119	134	85	124	131	101	104	12.6572	12.8369	12.5214	12.7252	12.664	12.2831	12.4933	0.179781	-0.135789	0.0680618	0.00689198	-0.374101	-0.163832	-0.214365
ATGGAAGGCATAGGGCTCTA	TTGAATGGAAGGCATAGGGCTCTAGGTCT	T	C	T	C	32331840	antisense	GG	A-G	2	0	A_5;A_6;	Exon11:+30;Exon11:+29;	Intron;Intron;	None;None						104	121	115	162	131	135	122	12.4628	12.6897	12.9574	13.1108	12.664	12.7016	12.7236	0.226922	0.494592	0.648011	0.201238	0.238776	0.260775	-0.222912
AATGGAAGGCATAGGGCTCT	ATTGAATGGAAGGCATAGGGCTCTAGGTC	T	C	T	C	32331841	antisense	AG	A-G	2	0	A_6;A_7;	Exon11:+30;Exon11:+29;	Intron;Intron;	None;None						131	156	97	125	118	129	92	12.7957	13.0562	12.7119	12.7368	12.5133	12.636	12.3165	0.260482	-0.0838825	-0.0589367	-0.282448	-0.159732	-0.479261	-0.346368
CTATTGAATGGAAGGCATAG	CTGCCTATTGAATGGAAGGCATAGGGCTC	T	C	T	C	32331847	antisense	GG	A-G	2	0	A_7;A_8;	Exon11:+35;Exon11:+34;	Intron;Intron;	None;None						83	80	72	69	85	83	67	12.1375	12.0929	12.2819	11.8797	12.0401	11.9999	11.8591	-0.0445652	0.144471	-0.257759	-0.0973383	-0.137528	-0.278362	-0.118459
CCCTATGCCTTCCATTCAAT	AGAGCCCTATGCCTTCCATTCAATAGGCA	A	G	A	G	32331826	sense	AG	A-G	1	0	A_5;	Exon11:+24;	Intron;	None						85	101	73	93	107	94	69	12.1718	12.4291	12.3018	12.3102	12.3721	12.1795	11.9015	0.257306	0.130022	0.138433	0.200323	0.0076358	-0.270282	-0.196028
CCTATTGAATGGAAGGCATA	GCTGCCTATTGAATGGAAGGCATAGGGCT	T	C	T	C	32331848	antisense	GG	A-G	2	0	A_4;A_8;	Exon11:+39;Exon11:+35;	Intron;Intron;	None;None						79	82	46	64	93	80	69	12.0662	12.1285	11.6357	11.7712	12.1699	11.9468	11.9015	0.0622931	-0.430486	-0.295011	0.103643	-0.119384	-0.164696	0.160922
CCTATGCCTTCCATTCAATA	GAGCCCTATGCCTTCCATTCAATAGGCAG	A	G	A	G	32331827	sense	GG	A-G	1	0	A_4;	Exon11:+24;	Intron;	None						54	64	67	57	59	53	42	11.5175	11.7711	12.1781	11.6042	11.5135	11.353	11.1856	0.253569	0.660636	0.0866674	-0.0039553	-0.164468	-0.331923	-0.500406
GCCTATTGAATGGAAGGCAT	AGCTGCCTATTGAATGGAAGGCATAGGGC	T	C	T	C	32331849	antisense	AG	A-G	1	0	A_5;	Exon11:+39;	Intron;	None						73	92	56	92	117	97	104	11.9523	12.2945	11.9195	12.2947	12.501	12.2248	12.4933	0.342197	-0.0328457	0.342354	0.548713	0.272465	0.541021	0.236831
ATGCCTTCCATTCAATAGGC	CCCTATGCCTTCCATTCAATAGGCAGCTC	A	G	A	G	32331830	sense	AG	A-G	0	0										143	142	110	138	119	135	115	12.9222	12.9206	12.8933	12.8795	12.5255	12.7016	12.6383	-0.00158796	-0.0288924	-0.0426477	-0.396707	-0.220585	-0.283821	-0.275995
GAGCTGCCTATTGAATGGAA	GTGTGAGCTGCCTATTGAATGGAAGGCAT	T	C	T	C	32331854	antisense	GG	A-G	0	0										157	137	115	145	162	152	166	13.0569	12.8689	12.9574	12.9509	12.9704	12.8727	13.1678	-0.188029	-0.0995031	-0.106005	-0.0864725	-0.184231	0.110926	0.07792
TGAGCTGCCTATTGAATGGA	AGTGTGAGCTGCCTATTGAATGGAAGGCA	T	C	T	C	32331855	antisense	AG	A-G	0	0										108	85	73	106	115	85	78	12.5172	12.1804	12.3018	12.499	12.4761	12.0343	12.0784	-0.336896	-0.215408	-0.0182703	-0.0411025	-0.482959	-0.438878	-0.130789
GAGTGGGAAGCATGGGTGAG	GAGGGAGTGGGAAGCATGGGTGAGAGGGC	T	C	T	C	32332081	antisense	AG	A-G	1	0	A_8;	Exon12:-16;	Intron;	None						175	196	129	187	158	200	176	13.2135	13.3855	13.1231	13.3178	12.9344	13.2686	13.2522	0.172018	-0.0903585	0.104366	-0.27911	0.0550789	0.0387361	-0.123774
GGGAGTGGGAAGCATGGGTG	GGGAGGGAGTGGGAAGCATGGGTGAGAGG	T	C	T	C	32332083	antisense	AG	A-G	1	0	A_4;	Exon12:-10;	Intron;	None						272	242	185	257	262	287	243	13.8497	13.6896	13.6432	13.7765	13.6639	13.7896	13.7176	-0.160052	-0.206451	-0.0731396	-0.185739	-0.0601122	-0.132121	0.0205568
GAGGGAGTGGGAAGCATGGG	CTGGGAGGGAGTGGGAAGCATGGGTGAGA	T	C	T	C	32332085	antisense	TG	A-G	1	0	A_6;	Exon12:-10;	Intron;	None						134	167	109	130	156	147	138	12.8284	13.1545	12.8801	12.7934	12.916	12.8244	12.9013	0.326111	0.0517037	-0.0350229	0.0875891	-0.00397676	0.0729451	-0.0620781
GGGAGGGAGTGGGAAGCATG	GACTGGGAGGGAGTGGGAAGCATGGGTGA	T	C	T	C	32332087	antisense	GG	A-G	2	0	A_4;A_8;	Exon12:-6;Exon12:-10;	Intron;Intron;	None;None						182	198	162	176	190	211	162	13.2701	13.4001	13.4517	13.2304	13.2004	13.3458	13.1326	0.130085	0.181654	-0.0396654	-0.069644	0.0757366	-0.13741	-0.134464
TGGGAGGGAGTGGGAAGCAT	AGACTGGGAGGGAGTGGGAAGCATGGGTG	T	C	T	C	32332088	antisense	GG	A-G	1	0	A_5;	Exon12:-6;	Intron;	None						247	271	178	230	287	242	221	13.7106	13.8529	13.5876	13.6164	13.7954	13.5435	13.5807	0.142308	-0.123009	-0.0941763	0.0848214	-0.167051	-0.129935	-0.0457625
CTGGGAGGGAGTGGGAAGCA	CAGACTGGGAGGGAGTGGGAAGCATGGGT	T	C	T	C	32332089	antisense	TG	A-G	1	0	A_6;	Exon12:-6;	Intron;	None						224	213	142	239	187	235	187	13.5696	13.5055	13.2616	13.6718	13.1775	13.5012	13.3397	-0.0641039	-0.307964	0.102197	-0.392136	-0.0683927	-0.22992	-0.140193
CATGCTTCCCACTCCCTCCC	CACCCATGCTTCCCACTCCCTCCCAGTCT	A	G	A	G	32332068	sense	AG	A-G	0	0										157	145	131	159	143	147	115	13.0569	12.9507	13.1453	13.0839	12.7905	12.8244	12.6383	-0.106163	0.0884077	0.0269527	-0.266427	-0.232479	-0.418554	-0.308886
CAGACTGGGAGGGAGTGGGA	GGAGCAGACTGGGAGGGAGTGGGAAGCAT	T	C	T	C	32332093	antisense	AG	A-G	1	0	A_4;	Ile407Thr;	Missense;	None			Ile407Thr	407	Missense	73	92	70	74	75	83	61	11.9523	12.2945	12.2413	11.9806	11.8596	11.9999	11.7238	0.342197	0.289008	0.0283153	-0.0926939	0.0476426	-0.228505	-0.311025
CTTCCCACTCCCTCCCAGTC	CATGCTTCCCACTCCCTCCCAGTCTGCTC	A	G	A	G	32332072	sense	TG	A-G	1	0	A_7;	Exon12:-12;	Intron;	None						151	156	123	148	150	97	138	13.0007	13.0562	13.0544	12.9804	12.8594	12.2248	12.9013	0.0555269	0.0537188	-0.0202553	-0.14128	-0.775927	-0.0993481	-0.368515
GAGCAGACTGGGAGGGAGTG	AGAGGAGCAGACTGGGAGGGAGTGGGAAG	T	C	T	C	32332096	antisense	GG	A-G	2	0	A_5;A_7;	Cys408Arg;Ile407Thr;	Missense;Missense;	None;None			Ile407Thr_Cys408Arg	407.5	Missense	103	124	85	108	119	138	114	12.4489	12.7251	12.5214	12.5259	12.5255	12.7333	12.6258	0.276187	0.0724933	0.0770671	0.0765917	0.284417	0.176879	0.0373803
GGAGCAGACTGGGAGGGAGT	CAGAGGAGCAGACTGGGAGGGAGTGGGAA	T	C	T	C	32332097	antisense	GG	A-G	2	0	A_6;A_8;	Cys408Arg;Ile407Thr;	Missense;Missense;	None;None			Ile407Thr_Cys408Arg	407.5	Missense	136	127	81	125	167	152	162	12.8498	12.7595	12.4518	12.7368	13.0143	12.8727	13.1326	-0.0902295	-0.397935	-0.112969	0.164508	0.0229011	0.282872	0.357138
AGGAGCAGACTGGGAGGGAG	TCAGAGGAGCAGACTGGGAGGGAGTGGGA	T	C	T	C	32332098	antisense	TG	A-G	2	0	A_4;A_7;	Ser409Pro;Cys408Arg;	Missense;Missense;	None;None			Cys408Arg_Ser409Pro	408.5	Missense	94	107	62	90	212	204	148	12.317	12.5124	12.0663	12.263	13.3585	13.2971	13.0023	0.195378	-0.250723	-0.0540314	1.04147	0.980137	0.685277	0.938755
AGAGGAGCAGACTGGGAGGG	TGTCAGAGGAGCAGACTGGGAGGGAGTGG	T	C	T	C	32332100	antisense	AG	A-G	1	0	A_6;	Ser409Pro;	Missense;	None			Ser409Pro	409	Missense	119	103	103	133	197	204	167	12.6572	12.4574	12.7984	12.8263	13.2526	13.2971	13.1765	-0.199748	0.141277	0.169134	0.595446	0.639967	0.519339	0.54803
TCCCTCCCAGTCTGCTCCTC	CCACTCCCTCCCAGTCTGCTCCTCTGACA	A	G	A	G	32332080	sense	TG	A-G	0	0										89	99	71	77	101	99	74	12.2381	12.4003	12.2618	12.0379	12.2889	12.2542	12.0024	0.162127	0.0236243	-0.200209	0.0507555	0.0160594	-0.235707	-0.0514785
TCAGAGGAGCAGACTGGGAG	TTTGTCAGAGGAGCAGACTGGGAGGGAGT	T	C	T	C	32332102	antisense	GG	A-G	2	0	A_5;A_8;	Ser410Pro;Ser409Pro;	Missense;Missense;	None;None			Ser409Pro_Ser410Pro	409.5	Missense	24	30	26	22	40	65	48	10.3482	10.6784	10.813	10.2314	10.9531	11.6474	11.3781	0.330238	0.464788	-0.116744	0.604874	1.29919	1.02995	0.751912
GTCAGAGGAGCAGACTGGGA	GTTTGTCAGAGGAGCAGACTGGGAGGGAG	T	C	T	C	32332103	antisense	GG	A-G	1	0	A_4_6;	Ser410Pro;	Missense;	None			Ser410Pro	410	Missense	90	87	62	108	171	186	134	12.2543	12.2139	12.0663	12.5259	13.0484	13.1639	12.8589	-0.0403652	-0.188	0.271677	0.794162	0.909607	0.604655	0.755037
TGTCAGAGGAGCAGACTGGG	CGTTTGTCAGAGGAGCAGACTGGGAGGGA	T	C	T	C	32332104	antisense	AG	A-G	1	0	A_5_7;	Ser410Pro;	Missense;	None			Ser410Pro	410	Missense	92	66	65	86	142	161	126	12.286	11.8154	12.1344	12.1974	12.7804	12.9557	12.7701	-0.47052	-0.151547	-0.0885853	0.494389	0.669687	0.484155	0.786295
TTTGTCAGAGGAGCAGACTG	TTCGTTTGTCAGAGGAGCAGACTGGGAGG	T	C	T	C	32332106	antisense	GG	A-G	1	1	A_7;	Ser410Ser;	Silent;	None				410	Silent	113	116	105	137	132	138	144	12.5825	12.6289	12.8262	12.869	12.675	12.7333	12.9627	0.0463307	0.243646	0.286504	0.0924884	0.150762	0.380211	0.0156602
GTTTGTCAGAGGAGCAGACT	ATTCGTTTGTCAGAGGAGCAGACTGGGAG	T	C	T	C	32332107	antisense	GG	A-G	1	1	A_8;	Ser410Ser;	Silent;	None				410	Silent	125	110	83	109	120	100	114	12.7281	12.5522	12.487	12.5392	12.5375	12.2687	12.6258	-0.175861	-0.241091	-0.188877	-0.190576	-0.459409	-0.102359	-0.0488385
CGTTTGTCAGAGGAGCAGAC	AATTCGTTTGTCAGAGGAGCAGACTGGGA	T	C	T	C	32332108	antisense	TG	A-G	0	0										57	52	68	58	54	53	63	11.5955	11.4716	12.1995	11.6292	11.3858	11.353	11.7703	-0.123872	0.604029	0.0337738	-0.209642	-0.242445	0.174856	-0.26372
CAGTCTGCTCCTCTGACAAA	CTCCCAGTCTGCTCCTCTGACAAACGAAT	A	G	A	G	32332087	sense	CG	A-G	0	0										91	102	62	114	100	99	87	12.2702	12.4433	12.0663	12.6039	12.2745	12.2542	12.2359	0.173134	-0.203938	0.333729	0.00434848	-0.0159952	-0.0343245	-0.116298
AATTCGTTTGTCAGAGGAGC	AGGCAATTCGTTTGTCAGAGGAGCAGACT	T	C	T	C	32332112	antisense	AG	A-G	0	0										95	101	75	114	108	89	87	12.3322	12.4291	12.3408	12.6039	12.3856	12.1006	12.2359	0.0968738	0.00857693	0.27168	0.0533095	-0.231634	-0.0963732	-0.217276
TGCTCCTCTGACAAACGAAT	AGTCTGCTCCTCTGACAAACGAATTGCCT	A	G	A	G	32332092	sense	TG	A-G	0	0										35	27	34	35	42	25	34	10.8922	10.5265	11.1998	10.9008	11.0234	10.2696	10.8809	-0.36564	0.307649	0.00868903	0.131256	-0.622577	-0.0112946	-0.151105
GGCAATTCGTTTGTCAGAGG	CACAGGCAATTCGTTTGTCAGAGGAGCAG	T	C	T	C	32332115	antisense	AG	A-G	1	0	A_4_5;	Ile414Thr;	Missense;	None			Ile414Thr	414	Missense	87	100	89	83	104	115	89	12.2054	12.4148	12.5877	12.1462	12.3311	12.4703	12.2687	0.209407	0.382334	-0.0591977	0.125759	0.264935	0.0632964	-0.0261848
CAGGCAATTCGTTTGTCAGA	CTCACAGGCAATTCGTTTGTCAGAGGAGC	T	C	T	C	32332117	antisense	GG	A-G	1	0	A_6_7;	Ile414Thr;	Missense;	None			Ile414Thr	414	Missense	123	117	94	112	116	134	121	12.7048	12.6412	12.6665	12.5784	12.4886	12.6909	12.7117	-0.063604	-0.0383043	-0.126446	-0.216211	-0.0139837	0.00686729	0.00167579
CCTCTGACAAACGAATTGCC	TGCTCCTCTGACAAACGAATTGCCTGTGA	A	G	A	G	32332096	sense	TG	A-G	1	0	A_7;	Asp411Gly;	Missense;	None			Asp411Gly	411	Missense	74	69	53	63	82	82	95	11.9719	11.8796	11.84	11.7485	11.9883	11.9825	12.3628	-0.0923691	-0.131883	-0.22342	0.0163824	0.0105356	0.390837	0.288475
ACAGGCAATTCGTTTGTCAG	CCTCACAGGCAATTCGTTTGTCAGAGGAG	T	C	T	C	32332118	antisense	AG	A-G	1	0	A_7_8;	Ile414Thr;	Missense;	None			Ile414Thr	414	Missense	179	181	138	210	171	184	173	13.2461	13.2706	13.2204	13.4852	13.0484	13.1483	13.2274	0.0245637	-0.0256731	0.239101	-0.197654	-0.0978039	-0.018666	-0.184038
TCTGACAAACGAATTGCCTG	CTCCTCTGACAAACGAATTGCCTGTGAGG	A	G	A	G	32332098	sense	TG	A-G	2	0	A_5;A_7_8;	Asp411Gly;Lys412Gly;	Missense;Missense;	None;None			Asp411Gly_Lys412Gly	411.5	Missense	40	29	21	35	72	48	46	11.0847	10.6295	10.505	10.9008	11.8007	11.2101	11.3168	-0.455165	-0.579666	-0.183861	0.716025	0.125419	0.232055	0.764063
TCACAGGCAATTCGTTTGTC	TTCCTCACAGGCAATTCGTTTGTCAGAGG	T	C	T	C	32332120	antisense	AG	A-G	1	0	A_5;	Cys416Arg;	Missense;	None			Cys416Arg	416	Missense	239	192	149	240	197	220	204	13.6631	13.3557	13.331	13.6778	13.2526	13.406	13.4652	-0.307342	-0.332054	0.0147162	-0.410491	-0.257046	-0.197906	-0.0802541
TGACAAACGAATTGCCTGTG	CCTCTGACAAACGAATTGCCTGTGAGGAA	A	G	A	G	32332100	sense	AG	A-G	1	0	A_5_6_7;	Lys412Gly;	Missense;	None			Lys412Gly	412	Missense	88	100	53	108	98	66	79	12.2218	12.4148	11.84	12.5259	12.2454	11.6694	12.0967	0.192923	-0.381804	0.304092	0.0235611	-0.552457	-0.125104	-0.256404
GACAAACGAATTGCCTGTGA	CTCTGACAAACGAATTGCCTGTGAGGAAG	A	G	A	G	32332101	sense	GG	A-G	1	0	A_4_5_6;	Lys412Gly;	Missense;	None			Lys412Gly	412	Missense	75	81	74	94	101	78	83	11.9913	12.1108	12.3215	12.3257	12.2889	11.9103	12.168	0.119539	0.330178	0.33439	0.297615	-0.0809565	0.176699	-0.13025
TTCCTCACAGGCAATTCGTT	ACTCTTCCTCACAGGCAATTCGTTTGTCA	T	C	T	C	32332124	antisense	TG	A-G	1	1	A_7;	Cys416Cys;	Silent;	None				416	Silent	200	179	147	196	187	212	158	13.4061	13.2546	13.3115	13.3857	13.1775	13.3526	13.0966	-0.15149	-0.0945593	-0.0204509	-0.228651	-0.0534912	-0.309524	-0.108389
AAACGAATTGCCTGTGAGGA	TGACAAACGAATTGCCTGTGAGGAAGAGT	A	G	A	G	32332104	sense	AG	A-G	2	1	A_6;A_7;	Arg413Arg;Ile414Val;	Silent;Missense;	None;None			Ile414Val	413.5	Missense	78	93	52	80	79	81	81	12.0479	12.3101	11.8126	12.0931	11.9346	11.9648	12.1328	0.262236	-0.235287	0.0452089	-0.113306	-0.0830925	0.0849479	-0.0612029
ACGAATTGCCTGTGAGGAAG	ACAAACGAATTGCCTGTGAGGAAGAGTTC	A	G	A	G	32332106	sense	AG	A-G	2	1	A_4;A_5;	Arg413Arg;Ile414Val;	Silent;Missense;	None;None			Ile414Val	413.5	Missense	68	70	57	82	69	85	76	11.85	11.9003	11.945	12.1287	11.7393	12.0343	12.0409	0.0503428	0.0950178	0.278714	-0.110619	0.184321	0.190936	-0.0531458
ACTCTTCCTCACAGGCAATT	GAGAACTCTTCCTCACAGGCAATTCGTTT	T	C	T	C	32332128	antisense	CG	A-G	0	0										113	91	83	79	99	78	75	12.5825	12.2787	12.487	12.0749	12.2601	11.9103	12.0218	-0.303793	-0.0955079	-0.507605	-0.322476	-0.672198	-0.560729	-0.216165
GCCTGTGAGGAAGAGTTCTC	AATTGCCTGTGAGGAAGAGTTCTCCGATT	A	G	A	G	32332113	sense	CG	A-G	1	0	A_8;	Glu417Gly;	Missense;	None			Glu417Gly	417	Missense	190	160	148	166	174	178	146	13.3321	13.0927	13.3213	13.146	13.0735	13.1005	12.9826	-0.239366	-0.0107857	-0.186103	-0.258597	-0.231658	-0.349473	-0.134491
TCGGAGAACTCTTCCTCACA	AGAATCGGAGAACTCTTCCTCACAGGCAA	T	C	T	C	32332135	antisense	GG	A-G	2	0	A_5;A_7_8;	Ser421Pro;Phe420Pro;	Missense;Missense;	None;None			Phe420Pro_Ser421Pro	420.5	Missense	129	107	92	109	183	188	179	12.7735	12.5124	12.6355	12.5392	13.1463	13.1793	13.2766	-0.261183	-0.138029	-0.234313	0.372713	0.405751	0.503047	0.638346
ATCGGAGAACTCTTCCTCAC	CAGAATCGGAGAACTCTTCCTCACAGGCA	T	C	T	C	32332136	antisense	AG	A-G	2	0	A_6;A_8;	Ser421Pro;Phe420Ser;	Missense;Missense;	None;None			Phe420Ser_Ser421Pro	420.5	Missense	204	176	170	184	286	239	218	13.4347	13.2302	13.5212	13.2945	13.7904	13.5255	13.5609	-0.204438	0.0865735	-0.140157	0.355705	0.090873	0.126268	0.276956
GAGGAAGAGTTCTCCGATTC	CTGTGAGGAAGAGTTCTCCGATTCTGAAG	A	G	A	G	32332119	sense	TG	A-G	2	0	A_5_6;A_8;	Glu418Gly;Glu419Gly;	Missense;Missense;	None;None			Glu418Gly_Glu419Gly	418.5	Missense	283	270	253	291	310	324	254	13.9069	13.8476	14.0948	13.9558	13.9066	13.9645	13.7814	-0.0593026	0.187939	0.0489076	-0.000246017	0.0576276	-0.125445	-0.0818694
GAAGAGTTCTCCGATTCTGA	TGAGGAAGAGTTCTCCGATTCTGAAGAGG	A	G	A	G	32332122	sense	AG	A-G	1	0	A_5;	Glu419Gly;	Missense;	None			Glu419Gly	419	Missense	116	98	87	91	183	200	165	12.6203	12.3856	12.5549	12.2789	13.1463	13.2686	13.1591	-0.234695	-0.0654114	-0.341432	0.525937	0.648232	0.538789	0.784832
AGAGTTCTCCGATTCTGAAG	AGGAAGAGTTCTCCGATTCTGAAGAGGAG	A	G	A	G	32332124	sense	AG	A-G	0	0										153	192	160	218	193	204	187	13.0197	13.3557	13.4338	13.5391	13.223	13.2971	13.3397	0.336075	0.414112	0.519438	0.203334	0.277447	0.319992	-0.156284
GAGTTCTCCGATTCTGAAGA	GGAAGAGTTCTCCGATTCTGAAGAGGAGG	A	G	A	G	32332125	sense	GG	A-G	0	0										229	265	224	256	268	257	246	13.6014	13.8206	13.9192	13.7709	13.6966	13.6303	13.7353	0.219164	0.317744	0.169477	0.0951658	0.028858	0.13382	-0.149514
GTTCTCCGATTCTGAAGAGG	AAGAGTTCTCCGATTCTGAAGAGGAGGGA	A	G	A	G	32332127	sense	AG	A-G	0	0										117	114	98	109	116	113	91	12.6327	12.6038	12.7267	12.5392	12.4886	12.445	12.3007	-0.028934	0.0939463	-0.0934716	-0.144072	-0.187715	-0.331992	-0.211773
TTCTCCGATTCTGAAGAGGA	AGAGTTCTCCGATTCTGAAGAGGAGGGAG	A	G	A	G	32332128	sense	GG	A-G	1	0	A_8;	Asp422Gly;	Missense;	None			Asp422Gly	422	Missense	131	133	95	104	151	132	93	12.7957	12.8261	12.6818	12.4715	12.869	12.6692	12.3321	0.0303913	-0.113935	-0.324239	0.0732595	-0.126571	-0.463668	-0.0363988
TCTCCGATTCTGAAGAGGAG	GAGTTCTCCGATTCTGAAGAGGAGGGAGA	A	G	A	G	32332129	sense	GG	A-G	1	0	A_7;	Asp422Gly;	Missense;	None	yes		Asp422Gly	422	Missense	68	42	35	68	111	102	88	11.85	11.1636	11.2416	11.8587	12.4251	12.2973	12.2524	-0.686371	-0.608359	0.00869124	0.575112	0.447298	0.402393	0.903614
TCCCTCCTCTTCAGAATCGG	CCTCTCCCTCCTCTTCAGAATCGGAGAAC	T	C	T	C	32332151	antisense	AG	A-G	0	0										42	54	50	54	54	69	34	11.1551	11.526	11.756	11.5262	11.3858	11.7335	10.8809	0.370963	0.600939	0.37112	0.230764	0.578438	-0.274202	-0.269341
TCCGATTCTGAAGAGGAGGG	GTTCTCCGATTCTGAAGAGGAGGGAGAGG	A	G	A	G	32332131	sense	AG	A-G	1	0	A_5;	Asp422Gly;	Missense;	None			Asp422Gly	422	Missense	21	18	10	26	43	33	25	10.1557	9.94204	9.43574	10.4723	11.0573	10.6698	10.4375	-0.213654	-0.719954	0.316567	0.901647	0.514137	0.281834	0.771553
TCTCCCTCCTCTTCAGAATC	CCCCTCTCCCTCCTCTTCAGAATCGGAGA	T	C	T	C	32332153	antisense	GG	A-G	0	0					yes					107	95	86	84	95	78	81	12.5038	12.3408	12.5382	12.1634	12.2006	11.9103	12.1328	-0.163046	0.0344074	-0.34039	-0.303265	-0.593499	-0.371025	-0.266254
CTCTCCCTCCTCTTCAGAAT	CCCCCTCTCCCTCCTCTTCAGAATCGGAG	T	C	T	C	32332154	antisense	CG	A-G	0	0										84	84	55	88	82	84	79	12.1547	12.1633	11.8935	12.2305	11.9883	12.0172	12.0967	0.00853419	-0.261279	0.0757916	-0.166439	-0.137529	-0.0580041	-0.0616727
CGATTCTGAAGAGGAGGGAG	TCTCCGATTCTGAAGAGGAGGGAGAGGGG	A	G	A	G	32332133	sense	AG	A-G	0	0										73	88	61	76	90	76	61	11.9523	12.2304	12.0428	12.0191	12.1226	11.8729	11.7238	0.278079	0.0905061	0.0667801	0.170276	-0.0794369	-0.228505	-0.191011
GATTCTGAAGAGGAGGGAGA	CTCCGATTCTGAAGAGGAGGGAGAGGGGG	A	G	A	G	32332134	sense	GG	A-G	1	0	A_8;	Glu424Gly;	Missense;	None			Glu424Gly	424	Missense	94	92	85	84	89	83	95	12.317	12.2945	12.5214	12.1634	12.1065	11.9999	12.3628	-0.0224864	0.20438	-0.153546	-0.210523	-0.31704	0.0457775	-0.170045
ATTCTGAAGAGGAGGGAGAG	TCCGATTCTGAAGAGGAGGGAGAGGGGGG	A	G	A	G	32332135	sense	GG	A-G	1	0	A_7_8;	Glu424Gly;	Missense;	None			Glu424Gly	424	Missense	108	100	79	86	146	134	104	12.5172	12.4148	12.4158	12.1974	12.8204	12.6909	12.4933	-0.102477	-0.101473	-0.319868	0.303178	0.173613	-0.0239241	0.325562
TTCTGAAGAGGAGGGAGAGG	CCGATTCTGAAGAGGAGGGAGAGGGGGGC	A	G	A	G	32332136	sense	GG	A-G	1	0	A_6_7;	Glu424Gly;	Missense;	None			Glu424Gly	424	Missense	73	73	67	96	122	123	108	11.9523	11.9608	12.1781	12.356	12.5614	12.5673	12.5478	0.00853391	0.225827	0.403743	0.609075	0.615003	0.595459	0.393811
TCTGAAGAGGAGGGAGAGGG	CGATTCTGAAGAGGAGGGAGAGGGGGGCC	A	G	A	G	32332137	sense	GG	A-G	2	0	A_5_6;A_8;	Glu424Gly;Glu425Gly;	Missense;Missense;	None;None			Glu424Gly_Glu425Gly	424.5	Missense	53	50	40	57	55	53	57	11.4905	11.415	11.4342	11.6042	11.4123	11.353	11.626	-0.0755013	-0.0563569	0.113625	-0.078245	-0.13751	0.135444	-0.0206927
CCCCCCTCTCCCTCCTCTTC	GCGGCCCCCCTCTCCCTCCTCTTCAGAAT	T	C	T	C	32332159	antisense	AG	A-G	0	0										152	150	106	144	159	159	138	13.0102	12.9996	12.8398	12.9409	12.9435	12.9376	12.9013	-0.0105715	-0.17037	-0.0693003	-0.0667485	-0.072596	-0.10887	0.000675735
CTGAAGAGGAGGGAGAGGGG	GATTCTGAAGAGGAGGGAGAGGGGGGCCG	A	G	A	G	32332138	sense	GG	A-G	2	0	A_4_5;A_7;	Glu424Gly;Glu425Gly;	Missense;Missense;	None;None			Glu424Gly_Glu425Gly	424.5	Missense	48	48	36	55	74	53	77	11.3476	11.3562	11.2822	11.5526	11.8402	11.353	12.0598	0.00853279	-0.0653963	0.205017	0.492618	0.00539542	0.712128	0.353996
AAGAGGAGGGAGAGGGGGGC	TCTGAAGAGGAGGGAGAGGGGGGCCGCAA	A	G	A	G	32332141	sense	CG	A-G	2	0	A_4;A_7;	Glu425Gly;Glu426Gly;	Missense;Missense;	None;None			Glu425Gly_Glu426Gly	425.5	Missense	118	142	128	141	134	148	116	12.645	12.9206	13.1119	12.9105	12.6967	12.8342	12.6508	0.275601	0.46691	0.265564	0.051726	0.189222	0.00585662	-0.253757
GGAGGGAGAGGGGGGCCGCA	AAGAGGAGGGAGAGGGGGGCCGCAAGAAC	A	G	A	G	32332145	sense	AG	A-G	1	1	A_7;	Gly427Gly;	Silent;	None				427	Silent	169	174	151	201	248	226	211	13.1631	13.2137	13.3503	13.422	13.5847	13.4449	13.5139	0.0505947	0.187122	0.25884	0.421565	0.281711	0.350705	0.185808
GAAGTTGGAAGAGTTCTTGC	TTTTGAAGTTGGAAGAGTTCTTGCGGCCC	T	C	T	C	32332181	antisense	GG	A-G	0	0										88	93	78	71	106	94	86	12.2218	12.3101	12.3974	11.9209	12.3586	12.1795	12.2192	0.0882453	0.175551	-0.300921	0.136749	-0.0423942	-0.00264672	0.0429441
TGAAGTTGGAAGAGTTCTTG	TTTTTGAAGTTGGAAGAGTTCTTGCGGCC	T	C	T	C	32332182	antisense	CG	A-G	1	0	A_4;	Phe437Leu;	Missense;	None			Phe437Leu	437	Missense	157	115	103	137	106	153	147	13.0569	12.6164	12.7984	12.869	12.3586	12.8821	12.9925	-0.440534	-0.258471	-0.187872	-0.698307	-0.174772	-0.0644211	-0.0168742
TTTGAAGTTGGAAGAGTTCT	CTTTTTTGAAGTTGGAAGAGTTCTTGCGG	T	C	T	C	32332184	antisense	TG	A-G	1	0	A_5_6;	Phe437Pro;	Missense;	None			Phe437Pro	437	Missense	118	136	78	115	113	108	95	12.645	12.8583	12.3974	12.6165	12.4508	12.3797	12.3628	0.213325	-0.247583	-0.0284549	-0.194144	-0.265271	-0.282219	-0.226307
AACTCTTCCAACTTCAAAAA	CAAGAACTCTTCCAACTTCAAAAAAGCCA	A	G	A	G	32332167	sense	AG	A-G	0	0										19	30	13	20	21	23	18	10.0114	10.6784	9.81377	10.0941	10.0241	10.1494	9.964	0.666981	-0.197667	0.0826163	0.0126655	0.137946	-0.0474362	-0.149585
TTCCAACTTCAAAAAAGCCA	ACTCTTCCAACTTCAAAAAAGCCAAGAGA	A	G	A	G	32332172	sense	AG	A-G	1	0	A_5_6;	Asn436Gly;	Missense;	None			Asn436Gly	436	Missense	51	63	36	67	50	64	51	11.4351	11.7483	11.2822	11.8373	11.2748	11.625	11.4656	0.313289	-0.152827	0.402231	-0.16022	0.18995	0.0305087	-0.167485
CCAACTTCAAAAAAGCCAAG	TCTTCCAACTTCAAAAAAGCCAAGAGAGT	A	G	A	G	32332174	sense	AG	A-G	1	0	A_4;	Asn436Ser;	Missense;	None			Asn436Ser	436	Missense	52	61	58	52	50	61	49	11.4631	11.7018	11.9701	11.4718	11.2748	11.5558	11.4079	0.238756	0.507005	0.00869052	-0.188224	0.0927053	-0.0551904	-0.30172
AACTTCAAAAAAGCCAAGAG	TTCCAACTTCAAAAAAGCCAAGAGAGTCA	A	G	A	G	32332176	sense	AG	A-G	1	0	A_7_8;	Lys438Gly;	Missense;	None			Lys438Gly	438	Missense	75	71	60	67	77	73	60	11.9913	11.9208	12.019	11.8373	11.8976	11.8148	11.7	-0.0705178	0.0276807	-0.153996	-0.0937206	-0.176508	-0.291329	-0.121575
AAAGCCAAGAGAGTCAAAAC	CAAAAAAGCCAAGAGAGTCAAAACAGAGG	A	G	A	G	32332185	sense	AG	A-G	1	0	A_7_8;	Lys441Gly;	Missense;	None			Lys441Gly	441	Missense	45	52	48	52	59	37	48	11.2546	11.4716	11.6971	11.4718	11.5135	10.8348	11.3781	0.21704	0.442569	0.217198	0.258981	-0.419761	0.12358	-0.304669
AGCCAAGAGAGTCAAAACAG	AAAAAGCCAAGAGAGTCAAAACAGAGGAT	A	G	A	G	32332187	sense	AG	A-G	2	0	A_5_6;A_8;	Lys441Gly;Arg442Gly;	Missense;Missense;	None;None			Lys441Gly_Arg442Gly	441.5	Missense	69	100	80	62	87	95	76	11.871	12.4148	12.4339	11.7254	12.0737	12.1947	12.0409	0.543747	0.562895	-0.145594	0.202656	0.323693	0.16988	-0.0882728
GCCAAGAGAGTCAAAACAGA	AAAAGCCAAGAGAGTCAAAACAGAGGATG	A	G	A	G	32332188	sense	GG	A-G	2	0	A_4_5;A_7;	Lys441Gly;Arg442Gly;	Missense;Missense;	None;None			Lys441Gly_Arg442Gly	441.5	Missense	80	56	44	65	53	55	53	12.0844	11.5785	11.5716	11.7936	11.3589	11.4064	11.521	-0.505898	-0.512739	-0.290792	-0.725503	-0.67793	-0.563329	-0.219111
AAGAGAGTCAAAACAGAGGA	AGCCAAGAGAGTCAAAACAGAGGATGAAA	A	G	A	G	32332191	sense	TG	A-G	1	0	A_4_6;	Arg442Gly;	Missense;	None			Arg442Gly	442	Missense	111	92	82	109	84	126	118	12.5568	12.2945	12.4695	12.5392	12.0231	12.6021	12.6755	-0.26227	-0.0872334	-0.017535	-0.533703	0.0452962	0.118728	-0.000880274
GTCAAAACAGAGGATGAAAA	GAGAGTCAAAACAGAGGATGAAAAAGAGA	A	G	A	G	32332197	sense	AG	A-G	2	0	A_4_5_6;A_7;	Lys444Gly;Thr445Ala;	Missense;Missense;	None;None			Lys444Gly_Thr445Ala	444.5	Missense	76	43	51	57	52	65	68	12.0104	11.1975	11.7846	11.6042	11.3314	11.6474	11.8805	-0.812862	-0.225827	-0.40623	-0.67899	-0.36302	-0.129912	0.0909992
CAAAACAGAGGATGAAAAAG	GAGTCAAAACAGAGGATGAAAAAGAGAAA	A	G	A	G	32332199	sense	AG	A-G	2	1	A_4;A_5_7;	Lys444Lys;Thr445Ala;	Silent;Missense;	None;None			Thr445Ala	444.5	Missense	49	47	41	42	53	43	30	11.3774	11.3258	11.4698	11.1638	11.3589	11.0515	10.7004	-0.0515652	0.092424	-0.213612	-0.0184946	-0.325868	-0.676975	-0.282861
ACAGAGGATGAAAAAGAGAA	CAAAACAGAGGATGAAAAAGAGAAAGACC	A	G	A	G	32332203	sense	AG	A-G	2	0	A_5;A_8;	Glu446Gly;Asp447Gly;	Missense;Missense;	None;None			Glu446Gly_Asp447Gly	446.5	Missense	78	82	69	84	79	77	75	12.0479	12.1285	12.2206	12.1634	11.9346	11.8917	12.0218	0.0806673	0.172699	0.115583	-0.113306	-0.156137	-0.0260577	-0.221483
GATGAAAAAGAGAAAGACCC	AGAGGATGAAAAAGAGAAAGACCCAGAGG	A	G	A	G	32332209	sense	AG	A-G	2	0	A_5_6;A_7_8;	Glu448Gly;Lys449Gly;	Missense;Missense;	None;None			Glu448Gly_Lys449Gly	448.5	Missense	81	88	59	72	81	67	69	12.1023	12.2304	11.9947	11.9411	11.9706	11.6911	11.9015	0.12809	-0.107566	-0.161193	-0.131681	-0.411213	-0.200757	-0.200994
TGAAAAAGAGAAAGACCCAG	AGGATGAAAAAGAGAAAGACCCAGAGGAG	A	G	A	G	32332211	sense	AG	A-G	2	1	A_4;A_5_6_7;	Glu448Glu;Lys449Gly;	Silent;Missense;	None;None			Lys449Gly	448.5	Missense	65	57	48	59	68	45	55	11.7849	11.604	11.6971	11.6539	11.7183	11.1171	11.5745	-0.180887	-0.0877642	-0.130992	-0.0665978	-0.667834	-0.210424	-0.181738
GAAAAAGAGAAAGACCCAGA	GGATGAAAAAGAGAAAGACCCAGAGGAGA	A	G	A	G	32332212	sense	GG	A-G	2	0	A_4_5_6;A_8;	Lys449Gly;Glu450Gly;	Missense;Missense;	None;None			Lys449Gly_Glu450Gly	449.5	Missense	75	83	51	61	58	69	57	11.9913	12.146	11.7846	11.702	11.4889	11.7335	11.626	0.154721	-0.206723	-0.289309	-0.502402	-0.257785	-0.365307	-0.261394
AAAAGAGAAAGACCCAGAGG	ATGAAAAAGAGAAAGACCCAGAGGAGAAG	A	G	A	G	32332214	sense	AG	A-G	3	1	A_4;A_6;A_8;	Lys449Lys;Glu450Gly;Lys451Glu;	Silent;Missense;Missense;	None;None;None			Glu450Gly_Lys451Glu	450	Missense	70	104	69	92	90	88	82	11.8918	12.4713	12.2206	12.2947	12.1226	12.0843	12.1505	0.579567	0.32878	0.40288	0.230802	0.192541	0.258726	-0.209719
AGAGAAAGACCCAGAGGAGA	AAAAAGAGAAAGACCCAGAGGAGAAGAAA	A	G	A	G	32332217	sense	AG	A-G	1	0	A_5_6_7;	Lys451Gly;	Missense;	None			Lys451Gly	451	Missense	81	79	80	76	70	86	71	12.1023	12.0748	12.4339	12.0191	11.7601	12.0512	11.9427	-0.0275269	0.331626	-0.0832094	-0.342191	-0.0511339	-0.159545	-0.25792
AAAGACCCAGAGGAGAAGAA	AGAGAAAGACCCAGAGGAGAAGAAAGGTG	A	G	A	G	32332221	sense	AG	A-G	1	0	A_5;	Asp452Gly;	Missense;	None			Asp452Gly	452	Missense	71	69	55	53	61	53	50	11.9122	11.8796	11.8935	11.4992	11.5616	11.353	11.437	-0.032678	-0.018767	-0.413009	-0.350619	-0.55921	-0.475225	-0.306867
AAGACCCAGAGGAGAAGAAA	GAGAAAGACCCAGAGGAGAAGAAAGGTGG	A	G	A	G	32332222	sense	GG	A-G	2	1	A_4;A_8;	Asp452Gly;Pro453Pro;	Missense;Silent;	None;None			Asp452Gly	452.5	Missense	64	72	42	72	64	63	52	11.7625	11.9409	11.5045	11.9411	11.6309	11.6023	11.4936	0.178413	-0.257986	0.17857	-0.131673	-0.160232	-0.268956	-0.219952
GACCCAGAGGAGAAGAAAGG	GAAAGACCCAGAGGAGAAGAAAGGTGGGT	A	G	A	G	32332224	sense	TG	A-G	2	1	A_6;A_8;	Pro453Pro;Glu454Gly;	Silent;Missense;	None;None			Glu454Gly	453.5	Missense	46	66	31	55	66	48	57	11.2863	11.8154	11.0666	11.5526	11.6752	11.2101	11.626	0.529191	-0.219655	0.266394	0.388983	-0.0761286	0.339726	0.0255505
ACCCAGAGGAGAAGAAAGGT	AAAGACCCAGAGGAGAAGAAAGGTGGGTT	A	G	A	G	32332225	sense	GG	A-G	2	1	A_5;A_7;	Pro453Pro;Glu454Gly;	Silent;Missense;	None;None			Glu454Gly	453.5	Missense	65	75	54	60	75	82	59	11.7849	11.9998	11.867	11.6781	11.8596	11.9825	11.6757	0.21493	0.0821126	-0.106752	0.074718	0.197571	-0.109173	-0.00905809
CCCACCTTTCTTCTCCTCTG	CAAACCCACCTTTCTTCTCCTCTGGGTCT	T	C	T	C	32332247	antisense	GG	A-G	1	0	A_4;	Exon12:+2;	Splice-donor;	None						109	99	46	114	165	129	136	12.5305	12.4003	11.6357	12.6039	12.9969	12.636	12.8803	-0.130269	-0.894797	0.0733872	0.466358	0.105465	0.349746	0.624416
CCCAGAGGAGAAGAAAGGTG	AAGACCCAGAGGAGAAGAAAGGTGGGTTT	A	G	A	G	32332226	sense	GG	A-G	2	1	A_4;A_6;	Pro453Pro;Glu454Gly;	Silent;Missense;	None;None			Glu454Gly	453.5	Missense	99	105	83	97	97	93	100	12.3917	12.4851	12.487	12.371	12.2306	12.164	12.4367	0.0934081	0.0952812	-0.0207463	-0.161124	-0.227712	0.0450109	-0.17059
ACCCACCTTTCTTCTCCTCT	CCAAACCCACCTTTCTTCTCCTCTGGGTC	T	C	T	C	32332248	antisense	GG	A-G	1	0	A_5;	Exon12:+2;	Splice-donor;	None						134	121	100	130	214	227	188	12.8284	12.6897	12.7558	12.7934	13.372	13.4512	13.3474	-0.13867	-0.0726073	-0.0350229	0.543603	0.622829	0.518959	0.643897
AACCCACCTTTCTTCTCCTC	CCCAAACCCACCTTTCTTCTCCTCTGGGT	T	C	T	C	32332249	antisense	TG	A-G	1	0	A_6;	Exon12:+2;	Splice-donor;	None						102	88	70	102	171	171	158	12.4348	12.2304	12.2413	12.4435	13.0484	13.0426	13.0966	-0.204418	-0.193489	0.00869202	0.613625	0.607777	0.661779	0.757465
GAGGAGAAGAAAGGTGGGTT	CCCAGAGGAGAAGAAAGGTGGGTTTGGGT	A	G	A	G	32332230	sense	TG	A-G	2	0	A_5;A_7_8;	Glu455Gly;Lys456Gly;	Missense;Missense;	None;None			Glu455Gly_Lys456Gly	455.5	Missense	276	260	177	297	281	234	251	13.8707	13.7931	13.5795	13.9852	13.7649	13.495	13.7643	-0.0776153	-0.291282	0.114481	-0.105803	-0.375692	-0.106454	-0.111177
AGGAGAAGAAAGGTGGGTTT	CCAGAGGAGAAGAAAGGTGGGTTTGGGTT	A	G	A	G	32332231	sense	GG	A-G	2	0	A_4;A_6_7;	Glu455Gly;Lys456Gly;	Missense;Missense;	None;None			Glu455Gly_Lys456Gly	455.5	Missense	122	122	114	120	139	140	118	12.6931	12.7016	12.9448	12.6779	12.7496	12.754	12.6755	0.00853477	0.251733	-0.0151509	0.0564832	0.0609762	-0.017572	-0.04841
GGAGAAGAAAGGTGGGTTTG	CAGAGGAGAAGAAAGGTGGGTTTGGGTTC	A	G	A	G	32332232	sense	GG	A-G	2	0	A_5_6;A_8;	Lys456Gly;Lys457Glu;	Missense;Missense;	None;None			Lys456Gly_Lys457Glu	456.5	Missense	185	201	164	201	228	213	196	13.2936	13.4218	13.4694	13.422	13.4634	13.3594	13.4075	0.128194	0.17577	0.128352	0.16978	0.0657613	0.113837	-0.0276455
AGAAAGGTGGGTTTGGGTTC	GAGAAGAAAGGTGGGTTTGGGTTCAGCTG	A	G	A	G	32332237	sense	AG	A-G	1	0	A_4_5;	Lys457Arg;	Missense;	None			Lys457Arg	457	Missense	307	308	259	325	307	304	267	14.0243	14.0375	14.1286	14.1152	13.8926	13.8726	13.8534	0.013227	0.104323	0.0908894	-0.131704	-0.151718	-0.170868	-0.22091
AAGGTGGGTTTGGGTTCAGC	AAGAAAGGTGGGTTTGGGTTCAGCTGGGA	A	G	A	G	32332240	sense	TG	A-G	0	0										182	137	146	182	144	155	138	13.2701	12.8689	13.3017	13.2787	12.8005	12.9009	12.9013	-0.40118	0.0316423	0.00869271	-0.469526	-0.369188	-0.368708	-0.282192
AGGTGGGTTTGGGTTCAGCT	AGAAAGGTGGGTTTGGGTTCAGCTGGGAC	A	G	A	G	32332241	sense	GG	A-G	0	0										183	207	166	184	184	190	159	13.278	13.4643	13.4869	13.2945	13.1541	13.1946	13.1057	0.186306	0.208936	0.016554	-0.123837	-0.0833961	-0.172279	-0.263769
GGTGGGTTTGGGTTCAGCTG	GAAAGGTGGGTTTGGGTTCAGCTGGGACT	A	G	A	G	32332242	sense	GG	A-G	0	0										206	184	166	173	163	181	171	13.4487	13.2944	13.4869	13.2056	12.9793	13.1246	13.2106	-0.154388	0.038151	-0.243155	-0.469435	-0.324183	-0.238105	-0.22411
GTTTGGGTTCAGCTGGGACT	GTGGGTTTGGGTTCAGCTGGGACTTGGGT	A	G	A	G	32332247	sense	TG	A-G	0	0										197	185	139	190	186	187	149	13.3843	13.3022	13.2308	13.3408	13.1697	13.1716	13.012	-0.0821264	-0.15348	-0.0434985	-0.214584	-0.212696	-0.372324	-0.1735
TTTGGGTTCAGCTGGGACTT	TGGGTTTGGGTTCAGCTGGGACTTGGGTC	A	G	A	G	32332248	sense	GG	A-G	0	0										254	212	194	240	267	212	231	13.7509	13.4987	13.7117	13.6778	13.6912	13.3526	13.6445	-0.252208	-0.0391535	-0.0730951	-0.0596965	-0.398291	-0.106408	-0.0666464
TTGGGTTCAGCTGGGACTTG	GGGTTTGGGTTCAGCTGGGACTTGGGTCT	A	G	A	G	32332249	sense	GG	A-G	0	0										196	178	136	173	199	195	138	13.377	13.2465	13.1993	13.2056	13.2672	13.232	12.9013	-0.130428	-0.177614	-0.171371	-0.109787	-0.144926	-0.475613	-0.0836377
TTCAGCTGGGACTTGGGTCT	TGGGTTCAGCTGGGACTTGGGTCTCGAGC	A	G	A	G	32332254	sense	CG	A-G	1	0	A_4;	Exon12:+15;	Intron;	None						267	233	180	252	219	243	228	13.8229	13.6349	13.6037	13.7482	13.4053	13.5495	13.6256	-0.18796	-0.219211	-0.0747171	-0.417588	-0.273423	-0.197272	-0.135465
CTCGAGACCCAAGTCCCAGC	CAGGCTCGAGACCCAAGTCCCAGCTGAAC	T	C	T	C	32332277	antisense	TG	A-G	2	0	A_5;A_7;	Exon12:+31;Exon12:+29;	Intron;Intron;	None;None						50	65	47	65	61	53	53	11.4065	11.7934	11.6668	11.7936	11.5616	11.353	11.521	0.386923	0.26026	0.38708	0.155115	-0.0534761	0.114543	-0.272694
CAGCTGGGACTTGGGTCTCG	GGTTCAGCTGGGACTTGGGTCTCGAGCCT	A	G	A	G	32332256	sense	AG	A-G	0	0										180	167	155	188	167	197	170	13.2541	13.1545	13.388	13.3255	13.0143	13.2468	13.2022	-0.0996022	0.133874	0.0714222	-0.239834	-0.00736099	-0.0519372	-0.134942
AGGCTCGAGACCCAAGTCCC	TCTCAGGCTCGAGACCCAAGTCCCAGCTG	T	C	T	C	32332280	antisense	AG	A-G	1	0	A_8;	Exon12:+31;	Intron;	None						188	186	125	167	166	163	170	13.3168	13.31	13.0777	13.1547	13.0056	12.9735	13.2022	-0.00689331	-0.239164	-0.162174	-0.311228	-0.343383	-0.114667	-0.120349
TGGGACTTGGGTCTCGAGCC	CAGCTGGGACTTGGGTCTCGAGCCTGAGA	A	G	A	G	32332260	sense	TG	A-G	1	0	A_5;	Exon12:+22;	Intron;	None						193	189	162	192	181	193	154	13.3547	13.333	13.4517	13.3559	13.1304	13.2172	13.0596	-0.0216765	0.0969995	0.00119893	-0.2243	-0.137547	-0.29512	-0.244496
GGACTTGGGTCTCGAGCCTG	GCTGGGACTTGGGTCTCGAGCCTGAGAGG	A	G	A	G	32332262	sense	AG	A-G	0	0										186	202	160	224	178	201	158	13.3014	13.429	13.4338	13.5783	13.1063	13.2757	13.0966	0.127577	0.132372	0.276865	-0.195117	-0.025665	-0.204837	-0.320811
ACTTGGGTCTCGAGCCTGAG	TGGGACTTGGGTCTCGAGCCTGAGAGGAT	A	G	A	G	32332264	sense	AG	A-G	0	0										209	183	155	204	197	204	195	13.4696	13.2865	13.388	13.4434	13.2526	13.2971	13.4001	-0.183106	-0.0816118	-0.0262379	-0.216999	-0.172478	-0.069503	-0.0560081
CCTCTCAGGCTCGAGACCCA	TCATCCTCTCAGGCTCGAGACCCAAGTCC	T	C	T	C	32332286	antisense	AG	A-G	1	0	A_7;	Exon12:+38;	Intron;	None						105	114	106	115	108	90	72	12.4766	12.6038	12.8398	12.6165	12.3856	12.1167	11.9629	0.127159	0.363234	0.139915	-0.0910537	-0.359881	-0.513693	-0.531645
CTTGGGTCTCGAGCCTGAGA	GGGACTTGGGTCTCGAGCCTGAGAGGATG	A	G	A	G	32332265	sense	GG	A-G	0	0										95	116	77	110	111	89	84	12.3322	12.6289	12.3788	12.5524	12.4251	12.1006	12.1853	0.296609	0.0465376	0.220158	0.0928306	-0.231634	-0.146989	-0.283032
GGGTCTCGAGCCTGAGAGGA	ACTTGGGTCTCGAGCCTGAGAGGATGAAT	A	G	A	G	32332268	sense	TG	A-G	0	0										103	105	104	122	106	130	105	12.4489	12.4851	12.8124	12.7018	12.3586	12.6471	12.5071	0.0362746	0.363497	0.252889	-0.0902756	0.198274	0.0582544	-0.162136
CAAGAGTACAGGGATGGCCA	AACACAAGAGTACAGGGATGGCCAAGGGC	T	C	T	C	32332692	antisense	AG	A-G	2	0	A_5;A_8;	Exon13:-13;Exon13:-16;	Intron;Intron;	None;None						153	165	139	145	167	205	150	13.0197	13.1371	13.2308	12.9509	13.0143	13.3042	13.0216	0.117457	0.211145	-0.0687767	-0.00539509	0.284501	0.0019502	0.00707686
CTTGGCCATCCCTGTACTCT	TGCCCTTGGCCATCCCTGTACTCTTGTGT	A	G	A	G	32332671	sense	TG	A-G	1	0	A_8;	Exon13:-23;	Intron;	None						155	164	116	162	169	200	154	13.0384	13.1284	12.9699	13.1108	13.0315	13.2686	13.0596	0.0899533	-0.0685196	0.0724108	-0.00695634	0.230146	0.0211792	0.0501748
TGGCCATCCCTGTACTCTTG	CCCTTGGCCATCCCTGTACTCTTGTGTTC	A	G	A	G	32332673	sense	TG	A-G	1	0	A_6;	Exon13:-23;	Intron;	None						157	166	124	173	192	204	176	13.0569	13.1458	13.0661	13.2056	13.2155	13.2971	13.2522	0.0889446	0.00918999	0.148684	0.158612	0.240218	0.195309	0.115773
GAACACAAGAGTACAGGGAT	TCTAGAACACAAGAGTACAGGGATGGCCA	T	C	T	C	32332697	antisense	GG	A-G	3	0	A_5;A_7;A_8;	Exon13:-8;Exon13:-10;Exon13:-11;	Intron;Intron;Intron;	None;None;None						56	44	36	48	92	88	70	11.5699	11.2307	11.2822	11.3563	12.1543	12.0843	11.9223	-0.339261	-0.28771	-0.213623	0.584337	0.514374	0.352345	0.763883
AGAACACAAGAGTACAGGGA	TTCTAGAACACAAGAGTACAGGGATGGCC	T	C	T	C	32332698	antisense	TG	A-G	3	0	A_4;A_6;A_8;	Exon13:-6;Exon13:-8;Exon13:-10;	Intron;Intron;Intron;	None;None;None						53	57	58	54	71	88	60	11.4905	11.604	11.9701	11.5262	11.7806	12.0843	11.7	0.113468	0.479534	0.0356484	0.290023	0.593781	0.209422	0.154859
TCCCTGTACTCTTGTGTTCT	GCCATCCCTGTACTCTTGTGTTCTAGAAG	A	G	A	G	32332679	sense	AG	A-G	1	0	A_8;	Exon13:-15;	Intron;	None						68	67	63	73	62	57	52	11.85	11.8371	12.0893	11.961	11.5851	11.458	11.4936	-0.0128341	0.239373	0.111026	-0.2649	-0.392011	-0.356394	-0.45029
TCTAGAACACAAGAGTACAG	GACTTCTAGAACACAAGAGTACAGGGATG	T	C	T	C	32332701	antisense	GG	A-G	3	0	A_4;A_6;A_7;	Exon13:-3;Exon13:-5;Exon13:-6;	Intron;Intron;Intron;	None;None;None						86	103	76	101	105	102	94	12.1887	12.4574	12.3599	12.4293	12.3449	12.2973	12.3475	0.268719	0.171244	0.240593	0.156237	0.108578	0.158811	-0.0856433
TTCTAGAACACAAGAGTACA	TGACTTCTAGAACACAAGAGTACAGGGAT	T	C	T	C	32332702	antisense	GG	A-G	3	0	A_5;A_7;A_8;	Exon13:-3;Exon13:-5;Exon13:-6;	Intron;Intron;Intron;	None;None;None						166	180	113	168	141	160	139	13.1373	13.2626	12.9321	13.1633	12.7702	12.9467	12.9118	0.125336	-0.20522	0.0259687	-0.367154	-0.190649	-0.225552	-0.243146
CTTCTAGAACACAAGAGTAC	GTGACTTCTAGAACACAAGAGTACAGGGA	T	C	T	C	32332703	antisense	AG	A-G	2	0	A_6;A_8;	Exon13:-3;Exon13:-5;	Intron;Intron;	None;None						94	81	35	59	55	63	62	12.317	12.1108	11.2416	11.6539	11.4123	11.6023	11.7472	-0.206159	-1.07538	-0.663087	-0.904695	-0.714688	-0.569736	-0.0814983
CTGTACTCTTGTGTTCTAGA	ATCCCTGTACTCTTGTGTTCTAGAAGTCA	A	G	A	G	32332682	sense	AG	A-G	1	0	A_5;	Exon13:-15;	Intron;	None						68	75	60	78	70	65	67	11.85	11.9998	12.019	12.0565	11.7601	11.6474	11.8591	0.149853	0.169	0.206581	-0.0898669	-0.202597	0.00914347	-0.269585
GGTGACTTCTAGAACACAAG	CTTCGGTGACTTCTAGAACACAAGAGTAC	T	C	T	C	32332708	antisense	AG	A-G	1	0	A_5;	Val459Ala;	Missense;	None			Val459Ala	459	Missense	75	63	45	62	67	45	54	11.9913	11.7483	11.604	11.7254	11.6969	11.1171	11.548	-0.242938	-0.387241	-0.265857	-0.294361	-0.874231	-0.443284	-0.238614
TCTTGTGTTCTAGAAGTCAC	GTACTCTTGTGTTCTAGAAGTCACCGAAG	A	G	A	G	32332688	sense	CG	A-G	0	0										90	86	87	101	92	126	89	12.2543	12.1972	12.5549	12.4293	12.1543	12.6021	12.2687	-0.0570404	0.30065	0.175018	-0.0999821	0.347803	0.014397	-0.0521368
TCGGTGACTTCTAGAACACA	CTCTTCGGTGACTTCTAGAACACAAGAGT	T	C	T	C	32332710	antisense	AG	A-G	1	0	A_7;	Val459Ala;	Missense;	None			Val459Ala	459	Missense	69	75	58	78	85	67	64	11.871	11.9998	11.9701	12.0565	12.0401	11.6911	11.793	0.128797	0.0990465	0.185525	0.169112	-0.179945	-0.0779835	-0.167395
TGTGTTCTAGAAGTCACCGA	CTCTTGTGTTCTAGAAGTCACCGAAGAGG	A	G	A	G	32332691	sense	AG	A-G	0	0										78	87	67	112	106	111	85	12.0479	12.2139	12.1781	12.5784	12.3586	12.4192	12.2023	0.16604	0.130273	0.530541	0.31074	0.371376	0.154474	0.00324493
TGTTCTAGAAGTCACCGAAG	CTTGTGTTCTAGAAGTCACCGAAGAGGAG	A	G	A	G	32332693	sense	AG	A-G	1	0	A_7;	Exon13:-2;	Splice-acceptor;	None						148	139	107	139	237	212	208	12.9717	12.8898	12.8534	12.8899	13.5193	13.3526	13.4932	-0.0819657	-0.118356	-0.0818082	0.547521	0.380865	0.521451	0.577322
GTTCTAGAAGTCACCGAAGA	TTGTGTTCTAGAAGTCACCGAAGAGGAGA	A	G	A	G	32332694	sense	GG	A-G	2	0	A_6;A_8;	Exon13:-2;Glu458Gly;	Splice-acceptor;Missense;	None;None			Glu458Gly	458	Missense	60	63	53	58	118	130	103	11.6694	11.7483	11.84	11.6292	12.5133	12.6471	12.4794	0.0789018	0.170596	-0.0402035	0.843844	0.977699	0.809939	0.807396
TCTAGAAGTCACCGAAGAGG	GTGTTCTAGAAGTCACCGAAGAGGAGAAA	A	G	A	G	32332696	sense	AG	A-G	2	0	A_4;A_6_7;	Exon13:-2;Glu458Gly;	Splice-acceptor;Missense;	None;None			Glu458Gly	458	Missense	64	69	48	60	66	61	89	11.7625	11.8796	11.6971	11.6781	11.6752	11.5558	12.2687	0.117028	-0.0654027	-0.0843908	-0.0872922	-0.206759	0.50613	0.0816147
TCTCCTCTTCGGTGACTTCT	GTTTTCTCCTCTTCGGTGACTTCTAGAAC	T	C	T	C	32332718	antisense	AG	A-G	0	0					yes					334	308	209	294	356	320	273	14.1459	14.0375	13.8192	13.9706	14.1062	13.9466	13.8855	-0.108375	-0.326709	-0.175328	-0.0396808	-0.199325	-0.260412	0.0369985
CACCGAAGAGGAGAAAACCA	AAGTCACCGAAGAGGAGAAAACCAAGGAG	A	G	A	G	32332705	sense	AG	A-G	1	0	A_6_7;	Glu461Gly;	Missense;	None			Glu461Gly	461	Missense	35	44	27	40	51	27	38	10.8922	11.2307	10.8674	11.0934	11.3034	10.3805	11.0412	0.338526	-0.0247669	0.20124	0.411242	-0.511633	0.14909	-0.155433
ACCGAAGAGGAGAAAACCAA	AGTCACCGAAGAGGAGAAAACCAAGGAGG	A	G	A	G	32332706	sense	GG	A-G	2	0	A_5_6;A_8;	Glu461Gly;Glu462Gly;	Missense;Missense;	None;None			Glu461Gly_Glu462Gly	461.5	Missense	60	57	45	42	68	60	64	11.6694	11.604	11.604	11.1638	11.7183	11.5319	11.793	-0.065444	-0.0654014	-0.505694	0.0488453	-0.137516	0.123593	0.22382
CGAAGAGGAGAAAACCAAGG	TCACCGAAGAGGAGAAAACCAAGGAGGAG	A	G	A	G	32332708	sense	AG	A-G	2	1	A_4;A_6;	Glu461Glu;Glu462Gly;	Silent;Missense;	None;None			Glu462Gly	461.5	Missense	62	43	38	55	48	66	57	11.7167	11.1975	11.3602	11.5526	11.216	11.6694	11.626	-0.51921	-0.356533	-0.164091	-0.500768	-0.0473484	-0.0907589	0.133653
GAAGAGGAGAAAACCAAGGA	CACCGAAGAGGAGAAAACCAAGGAGGAGA	A	G	A	G	32332709	sense	GG	A-G	2	0	A_5;A_8;	Glu462Gly;Glu463Gly;	Missense;Missense;	None;None			Glu462Gly_Glu463Gly	462.5	Missense	72	51	34	59	72	79	81	11.9324	11.4436	11.1998	11.6539	11.8007	11.9287	12.1328	-0.488815	-0.732602	-0.27851	-0.131677	-0.00370377	0.200397	0.521648
AGAGGAGAAAACCAAGGAGG	CCGAAGAGGAGAAAACCAAGGAGGAGAAG	A	G	A	G	32332711	sense	AG	A-G	2	0	A_6;A_8;	Glu463Gly;Lys464Glu;	Missense;Missense;	None;None			Glu463Gly_Lys464Glu	463.5	Missense	111	119	85	143	119	127	124	12.5568	12.6657	12.5214	12.9309	12.5255	12.6135	12.747	0.108921	-0.0354035	0.374094	-0.031305	0.0566991	0.19027	-0.0773156
GGAGAAAACCAAGGAGGAGA	AAGAGGAGAAAACCAAGGAGGAGAAGCCA	A	G	A	G	32332714	sense	AG	A-G	2	0	A_5_6_7;A_8;	Lys464Gly;Thr465Ala;	Missense;Missense;	None;None			Lys464Gly_Thr465Ala	464.5	Missense	99	98	64	81	69	80	105	12.3917	12.3856	12.1121	12.111	11.7393	11.9468	12.5071	-0.00610958	-0.279684	-0.280755	-0.652391	-0.444892	0.115388	-0.138449
AAAACCAAGGAGGAGAAGCC	GGAGAAAACCAAGGAGGAGAAGCCAGAAG	A	G	A	G	32332718	sense	AG	A-G	2	0	A_4;A_7_8;	Thr465Ala;Lys466Gly;	Missense;Missense;	None;None			Thr465Ala_Lys466Gly	465.5	Missense	123	115	103	120	109	136	112	12.7048	12.6164	12.7984	12.6779	12.3989	12.7122	12.6002	-0.0884747	0.093588	-0.0269263	-0.305991	0.00738677	-0.104624	-0.127138
ACCAAGGAGGAGAAGCCAGA	GAAAACCAAGGAGGAGAAGCCAGAAGCCA	A	G	A	G	32332721	sense	AG	A-G	2	0	A_4_5;A_8;	Lys466Gly;Glu467Gly;	Missense;Missense;	None;None			Lys466Gly_Glu467Gly	466.5	Missense	36	33	25	31	41	37	35	10.9328	10.8158	10.7564	10.7259	10.9887	10.8348	10.9227	-0.116932	-0.176357	-0.206921	0.0558868	-0.0979802	-0.0101172	0.149333
GCTTCTGGCTTCTCCTCCTT	TTTGGCTTCTGGCTTCTCCTCCTTGGTTT	T	C	T	C	32332743	antisense	GG	A-G	0	0										206	176	148	195	203	172	174	13.4487	13.2302	13.3213	13.3783	13.2959	13.051	13.2357	-0.218512	-0.12742	-0.0704702	-0.152862	-0.397755	-0.213017	-0.115744
GGCTTCTGGCTTCTCCTCCT	CTTTGGCTTCTGGCTTCTCCTCCTTGGTT	T	C	T	C	32332744	antisense	TG	A-G	0	0										204	176	154	195	219	201	189	13.4347	13.2302	13.3787	13.3783	13.4053	13.2757	13.355	-0.204438	-0.0560181	-0.0563962	-0.0293478	-0.158919	-0.0796559	0.0163098
GAGGAGAAGCCAGAAGCCAA	CAAGGAGGAGAAGCCAGAAGCCAAAGGGT	A	G	A	G	32332727	sense	AG	A-G	2	0	A_5;A_7_8;	Glu468Gly;Lys469Gly;	Missense;Missense;	None;None			Glu468Gly_Lys469Gly	468.5	Missense	81	63	71	60	103	96	107	12.1023	11.7483	12.2618	11.6781	12.3172	12.2098	12.5343	-0.353943	0.159478	-0.424154	0.214893	0.107528	0.432052	0.457697
AGGAGAAGCCAGAAGCCAAA	AAGGAGGAGAAGCCAGAAGCCAAAGGGTG	A	G	A	G	32332728	sense	GG	A-G	2	0	A_4;A_6_7;	Glu468Gly;Lys469Gly;	Missense;Missense;	None;None			Glu468Gly_Lys469Gly	468.5	Missense	58	45	39	62	47	61	54	11.6206	11.2631	11.3977	11.7254	11.1856	11.5558	11.548	-0.357463	-0.222887	0.104877	-0.434943	-0.0647831	-0.0725503	-0.0322678
GGAGAAGCCAGAAGCCAAAG	AGGAGGAGAAGCCAGAAGCCAAAGGGTGA	A	G	A	G	32332729	sense	GG	A-G	1	0	A_5_6;	Lys469Gly;	Missense;	None			Lys469Gly	469	Missense	86	67	60	70	97	119	80	12.1887	11.8371	12.019	11.9005	12.2306	12.5196	12.1149	-0.351554	-0.16972	-0.28822	0.041927	0.330929	-0.0738008	0.369516
AGAAGCCAGAAGCCAAAGGG	GAGGAGAAGCCAGAAGCCAAAGGGTGAGG	A	G	A	G	32332731	sense	TG	A-G	2	1	A_4;A_8;	Lys469Arg;Pro470Pro;	Missense;Silent;	None;None			Lys469Arg	469.5	Missense	130	149	115	140	137	143	133	12.7847	12.99	12.9574	12.9003	12.7286	12.7846	12.8481	0.20531	0.172715	0.115593	-0.0560398	-5.69339e-05	0.0634254	-0.162096
AAGCCAGAAGCCAAAGGGTG	GGAGAAGCCAGAAGCCAAAGGGTGAGGAA	A	G	A	G	32332733	sense	AG	A-G	2	1	A_6;A_8;	Pro470Pro;Glu471Gly;	Silent;Missense;	None;None			Glu471Gly	470.5	Missense	158	139	101	131	151	134	156	13.0661	12.8898	12.7701	12.8044	12.869	12.6909	13.0782	-0.176282	-0.295915	-0.261631	-0.197064	-0.375202	0.0121396	0.0579006
AGCCAGAAGCCAAAGGGTGA	GAGAAGCCAGAAGCCAAAGGGTGAGGAAG	A	G	A	G	32332734	sense	GG	A-G	2	1	A_5;A_7_8;	Pro470Pro;Glu471Gly;	Silent;Missense;	None;None			Glu471Gly	470.5	Missense	148	156	121	138	152	180	133	12.9717	13.0562	13.0308	12.8795	12.8785	13.1166	12.8481	0.0844747	0.0590182	-0.0922235	-0.0932261	0.144822	-0.123635	-0.0411029
TTCCTCACCCTTTGGCTTCT	CTCCTTCCTCACCCTTTGGCTTCTGGCTT	T	C	T	C	32332757	antisense	GG	A-G	1	0	A_7;	Exon13:+2;	Splice-donor;	None						161	181	109	171	183	168	172	13.0932	13.2706	12.8801	13.1888	13.1463	13.017	13.219	0.177446	-0.213091	0.0956186	0.0530648	-0.076151	0.125854	0.0142646
CTTCCTCACCCTTTGGCTTC	GCTCCTTCCTCACCCTTTGGCTTCTGGCT	T	C	T	C	32332758	antisense	TG	A-G	1	0	A_8;	Exon13:+2;	Splice-donor;	None						143	173	137	159	183	160	159	12.9222	13.2054	13.2099	13.0839	13.1463	12.9467	13.1057	0.28326	0.287743	0.161685	0.22409	0.0244932	0.183509	-0.100199
CAGAAGCCAAAGGGTGAGGA	AAGCCAGAAGCCAAAGGGTGAGGAAGGAG	A	G	A	G	32332737	sense	AG	A-G	1	0	A_4_5;	Glu471Gly;	Missense;	None			Glu471Gly	471	Missense	78	99	72	88	80	81	74	12.0479	12.4003	12.2819	12.2305	11.9527	11.9648	12.0024	0.352417	0.234087	0.182682	-0.0951631	-0.0830925	-0.0454184	-0.330953
AGAAGCCAAAGGGTGAGGAA	AGCCAGAAGCCAAAGGGTGAGGAAGGAGC	A	G	A	G	32332738	sense	GG	A-G	2	1	A_4;A_8;	Glu471Glu;Lys473Glu;	Silent;Missense;	None;None			Lys473Glu	472	Missense	111	92	95	86	102	112	98	12.5568	12.2945	12.6818	12.1974	12.3031	12.4322	12.4076	-0.26227	0.125035	-0.35939	-0.253657	-0.1246	-0.14916	-0.0102641
AAGCCAAAGGGTGAGGAAGG	CCAGAAGCCAAAGGGTGAGGAAGGAGCTG	A	G	A	G	32332740	sense	AG	A-G	1	0	A_6_7_8;	Lys473Gly;	Missense;	None			Lys473Gly	473	Missense	110	110	83	113	111	97	94	12.5437	12.5522	12.487	12.5912	12.4251	12.2248	12.3475	0.00853463	-0.0566951	0.047505	-0.118635	-0.318948	-0.196216	-0.211048
CAGCTCCTTCCTCACCCTTT	CAGGCAGCTCCTTCCTCACCCTTTGGCTT	T	C	T	C	32332764	antisense	GG	A-G	0	0										132	135	103	133	100	137	109	12.8067	12.8477	12.7984	12.8263	12.2745	12.7228	12.5611	0.0409519	-0.00827693	0.0195792	-0.53216	-0.0839104	-0.245653	-0.304659
CCAAAGGGTGAGGAAGGAGC	GAAGCCAAAGGGTGAGGAAGGAGCTGCCT	A	G	A	G	32332743	sense	TG	A-G	1	0	A_4_5;	Lys473Arg;	Missense;	None			Lys473Arg	473	Missense	118	115	119	114	125	121	98	12.645	12.6164	13.0067	12.6039	12.5964	12.5437	12.4076	-0.0286124	0.36174	-0.0410529	-0.0485632	-0.101324	-0.237373	-0.226445
GCAGCTCCTTCCTCACCCTT	ACAGGCAGCTCCTTCCTCACCCTTTGGCT	T	C	T	C	32332765	antisense	TG	A-G	0	0										200	170	137	178	201	154	137	13.4061	13.1802	13.2099	13.2467	13.2816	12.8915	12.8909	-0.225907	-0.196189	-0.159414	-0.124505	-0.514573	-0.515247	-0.190939
AGGGTGAGGAAGGAGCTGCC	CCAAAGGGTGAGGAAGGAGCTGCCTGTGG	A	G	A	G	32332747	sense	TG	A-G	1	0	A_7;	Exon13:+4;	Intron;	None						123	128	91	151	188	223	173	12.7048	12.7709	12.6198	13.0094	13.1851	13.4256	13.2274	0.0660119	-0.0850912	0.304543	0.480301	0.72074	0.522568	0.479382
GGTGAGGAAGGAGCTGCCTG	AAAGGGTGAGGAAGGAGCTGCCTGTGGCC	A	G	A	G	32332749	sense	TG	A-G	2	0	A_5;A_8;	Exon13:+4;Exon13:+7;	Intron;Intron;	None;None						135	110	95	119	298	280	206	12.8391	12.5522	12.6818	12.6658	13.8497	13.7539	13.4793	-0.286877	-0.157322	-0.173279	1.01054	0.914814	0.640134	1.06099
GTGAGGAAGGAGCTGCCTGT	AAGGGTGAGGAAGGAGCTGCCTGTGGCCA	A	G	A	G	32332750	sense	GG	A-G	3	0	A_4;A_7;A_8;	Exon13:+4;Exon13:+7;Exon13:+8;	Intron;Intron;Intron;	None;None;None						109	105	79	111	228	207	191	12.5305	12.4851	12.4158	12.5655	13.4634	13.3182	13.3702	-0.045395	-0.114768	0.0349193	0.932877	0.78764	0.839656	0.895139
GCTGCCTGTGGCCATCTCCC	AGGAGCTGCCTGTGGCCATCTCCCTGGCA	A	G	A	G	32332761	sense	TG	A-G	0	0										178	168	123	170	158	167	150	13.238	13.1631	13.0544	13.1804	12.9344	13.0084	13.0216	-0.074872	-0.183583	-0.0576428	-0.30363	-0.229564	-0.216371	-0.144489
CCAGGGAGATGGCCACAGGC	AATGCCAGGGAGATGGCCACAGGCAGCTC	T	C	T	C	32332783	antisense	AG	A-G	1	0	A_7;	Exon13:+28;	Intron;	None						84	82	57	87	73	71	62	12.1547	12.1285	11.945	12.2141	11.8206	11.7747	11.7472	-0.0262236	-0.209762	0.0593069	-0.334123	-0.380035	-0.407498	-0.314992
CTGCCTGTGGCCATCTCCCT	GGAGCTGCCTGTGGCCATCTCCCTGGCAT	A	G	A	G	32332762	sense	GG	A-G	0	0										191	225	171	187	207	191	171	13.3397	13.5845	13.5297	13.3178	13.324	13.2021	13.2106	0.244867	0.190022	-0.0218387	-0.0156525	-0.137547	-0.129044	-0.231764
ATGCCAGGGAGATGGCCACA	TCCAATGCCAGGGAGATGGCCACAGGCAG	T	C	T	C	32332786	antisense	GG	A-G	1	0	A_6;	Exon13:+32;	Intron;	None						190	190	134	231	189	186	176	13.3321	13.3406	13.178	13.6227	13.1928	13.1639	13.2522	0.00853523	-0.154135	0.290561	-0.139311	-0.16824	-0.0798964	-0.17747
AATGCCAGGGAGATGGCCAC	CTCCAATGCCAGGGAGATGGCCACAGGCA	T	C	T	C	32332787	antisense	AG	A-G	1	0	A_7;	Exon13:+32;	Intron;	None						109	103	86	90	94	124	89	12.5305	12.4574	12.5382	12.263	12.1853	12.579	12.2687	-0.0731351	0.00769464	-0.267588	-0.345242	0.0484435	-0.261883	-0.0752176
TGTGGCCATCTCCCTGGCAT	TGCCTGTGGCCATCTCCCTGGCATTGGAG	A	G	A	G	32332767	sense	TG	A-G	1	0	A_8;	Exon13:+25;	Intron;	None						184	177	168	204	177	163	166	13.2858	13.2384	13.5042	13.4434	13.0982	12.9735	13.1678	-0.0474155	0.218351	0.157542	-0.187649	-0.312359	-0.117991	-0.315492
GTGGCCATCTCCCTGGCATT	GCCTGTGGCCATCTCCCTGGCATTGGAGC	A	G	A	G	32332768	sense	GG	A-G	1	0	A_7;	Exon13:+25;	Intron;	None						177	203	144	201	161	203	135	13.2299	13.4361	13.2818	13.422	12.9615	13.29	12.8696	0.206246	0.0519296	0.192121	-0.26837	0.0601638	-0.360228	-0.339577
GGCCATCTCCCTGGCATTGG	CTGTGGCCATCTCCCTGGCATTGGAGCAC	A	G	A	G	32332770	sense	AG	A-G	1	0	A_5;	Exon13:+25;	Intron;	None						126	121	93	129	127	106	90	12.7396	12.6897	12.6511	12.7822	12.6193	12.3527	12.2848	-0.0498732	-0.0884923	0.0426348	-0.120289	-0.386855	-0.454829	-0.288747
TGCTCCAATGCCAGGGAGAT	CTGGTGCTCCAATGCCAGGGAGATGGCCA	T	C	T	C	32332793	antisense	GG	A-G	2	0	A_7;A_8;	Exon13:+38;Exon13:+37;	Intron;Intron;	None;None						207	227	154	198	219	165	178	13.4557	13.5973	13.3787	13.4003	13.4053	12.9911	13.2685	0.141586	-0.0770779	-0.0554317	-0.0504075	-0.464676	-0.187216	-0.237125
GTGCTCCAATGCCAGGGAGA	GCTGGTGCTCCAATGCCAGGGAGATGGCC	T	C	T	C	32332794	antisense	TG	A-G	1	0	A_8;	Exon13:+38;	Intron;	None						199	170	160	205	202	146	167	13.3989	13.1802	13.4338	13.4504	13.2888	12.8146	13.1765	-0.218676	0.0349158	0.0515444	-0.110115	-0.584294	-0.222378	-0.261524
CTGGTGCTCCAATGCCAGGG	GGGGCTGGTGCTCCAATGCCAGGGAGATG	T	C	T	C	32332797	antisense	AG	A-G	0	0										137	128	103	110	90	117	120	12.8603	12.7709	12.7984	12.5524	12.1226	12.4952	12.6997	-0.0894836	-0.0619075	-0.307933	-0.737762	-0.365172	-0.160599	-0.26807
CTCCCTGGCATTGGAGCACC	CCATCTCCCTGGCATTGGAGCACCAGCCC	A	G	A	G	32332776	sense	AG	A-G	0	0										213	199	139	200	190	189	188	13.4969	13.4074	13.2308	13.4148	13.2004	13.1869	13.3474	-0.089541	-0.266128	-0.0821525	-0.296538	-0.309998	-0.149588	-0.106101
GGCTGGTGCTCCAATGCCAG	AAGGGGCTGGTGCTCCAATGCCAGGGAGA	T	C	T	C	32332799	antisense	GG	A-G	0	0										188	187	164	169	191	185	154	13.3168	13.3177	13.4694	13.1718	13.208	13.1561	13.0596	0.00084158	0.152564	-0.145001	-0.108861	-0.160751	-0.257255	-0.178424
AGAGAGCAGAGACTGGCATG	GTGGAGAGAGCAGAGACTGGCATGAGATG	T	C	T	C	32333010	antisense	AG	A-G	2	0	A_5;A_8;	Exon14:-11;Exon14:-14;	Intron;Intron;	None;None						118	113	117	130	195	185	145	12.645	12.5911	12.9823	12.7934	13.2379	13.1561	12.9727	-0.0539195	0.33729	0.148396	0.592899	0.511111	0.32774	0.333328
GGAGAGAGCAGAGACTGGCA	CTGTGGAGAGAGCAGAGACTGGCATGAGA	T	C	T	C	32333012	antisense	TG	A-G	2	0	A_5;A_7;	Exon14:-9;Exon14:-11;	Intron;Intron;	None;None						155	177	99	154	316	357	311	13.0384	13.2384	12.7413	13.0378	13.9343	14.1044	14.0735	0.199995	-0.297113	-0.000644202	0.895865	1.06601	1.03508	1.03157
CTGTGGAGAGAGCAGAGACT	GACCCTGTGGAGAGAGCAGAGACTGGCAT	T	C	T	C	32333016	antisense	GG	A-G	1	0	A_7;	Exon14:-7;	Intron;	None						169	153	124	165	163	170	199	13.1631	13.0282	13.0661	13.1373	12.9793	13.0341	13.4294	-0.13494	-0.0970567	-0.0258608	-0.183842	-0.129034	0.266238	0.0704065
CCAGTCTCTGCTCTCTCCAC	CATGCCAGTCTCTGCTCTCTCCACAGGGT	A	G	A	G	32332995	sense	AG	A-G	0	0										194	223	141	192	180	190	183	13.3622	13.5717	13.2514	13.3559	13.1224	13.1946	13.3085	0.209505	-0.110735	-0.00625616	-0.239747	-0.167601	-0.0536882	-0.184517
CCTGTGGAGAGAGCAGAGAC	TGACCCTGTGGAGAGAGCAGAGACTGGCA	T	C	T	C	32333017	antisense	TG	A-G	1	0	A_8;	Exon14:-7;	Intron;	None	yes					117	107	77	116	130	109	95	12.6327	12.5124	12.3788	12.629	12.653	12.393	12.3628	-0.120342	-0.253919	-0.00368956	0.0202877	-0.2397	-0.269943	-0.0371348
CAGTCTCTGCTCTCTCCACA	ATGCCAGTCTCTGCTCTCTCCACAGGGTC	A	G	A	G	32332996	sense	GG	A-G	0	0										197	173	156	194	221	227	164	13.3843	13.2054	13.3973	13.3709	13.4184	13.4512	13.1503	-0.17887	0.0129647	-0.0134441	0.0341354	0.0669301	-0.233956	0.0154861
AGTCTCTGCTCTCTCCACAG	TGCCAGTCTCTGCTCTCTCCACAGGGTCA	A	G	A	G	32332997	sense	GG	A-G	0	0										183	179	154	172	183	155	135	13.278	13.2546	13.3787	13.1972	13.1463	12.9009	12.8696	-0.0233456	0.100692	-0.0807331	-0.131698	-0.377093	-0.408317	-0.304574
TGACCCTGTGGAGAGAGCAG	TCCTTGACCCTGTGGAGAGAGCAGAGACT	T	C	T	C	32333021	antisense	AG	A-G	0	0										114	119	85	103	111	105	102	12.5952	12.6657	12.5214	12.4576	12.4251	12.3391	12.4653	0.0704527	-0.0738713	-0.137673	-0.170157	-0.25616	-0.129923	-0.138383
CTTGACCCTGTGGAGAGAGC	CCTCCTTGACCCTGTGGAGAGAGCAGAGA	T	C	T	C	32333023	antisense	AG	A-G	1	0	A_5;	Val475Ala;	Missense;	None			Val475Ala	475	Missense	101	95	68	73	69	81	77	12.4206	12.3408	12.1995	11.961	11.7393	11.9648	12.0598	-0.0798049	-0.22109	-0.459595	-0.68124	-0.455824	-0.360831	-0.245802
CTGCTCTCTCCACAGGGTCA	GTCTCTGCTCTCTCCACAGGGTCAAGGAG	A	G	A	G	32333002	sense	AG	A-G	0	0										160	126	98	130	111	115	134	13.0842	12.7481	12.7267	12.7934	12.4251	12.4703	12.8589	-0.336069	-0.357556	-0.29083	-0.659128	-0.61391	-0.225291	-0.171292
TGCTCTCTCCACAGGGTCAA	TCTCTGCTCTCTCCACAGGGTCAAGGAGG	A	G	A	G	32333003	sense	GG	A-G	0	0										176	181	152	195	173	185	153	13.2217	13.2706	13.3598	13.3783	13.0652	13.1561	13.0502	0.0489453	0.138098	0.156577	-0.156498	-0.0656036	-0.171505	-0.245742
CTCCTTGACCCTGTGGAGAG	CCTCCTCCTTGACCCTGTGGAGAGAGCAG	T	C	T	C	32333026	antisense	AG	A-G	1	0	A_8;	Val475Ala;	Missense;	None			Val475Ala	475	Missense	181	178	135	197	169	180	140	13.2621	13.2465	13.1887	13.393	13.0315	13.1166	12.9221	-0.0155748	-0.0734071	0.130887	-0.230653	-0.145538	-0.340004	-0.2527
CTCTCTCCACAGGGTCAAGG	TCTGCTCTCTCCACAGGGTCAAGGAGGAG	A	G	A	G	32333005	sense	AG	A-G	0	0										127	115	84	111	148	120	127	12.751	12.6164	12.5043	12.5655	12.8401	12.5317	12.7815	-0.134638	-0.246713	-0.185547	0.089044	-0.21932	0.0305152	0.155712
TCTCTCCACAGGGTCAAGGA	CTGCTCTCTCCACAGGGTCAAGGAGGAGG	A	G	A	G	32333006	sense	GG	A-G	1	0	A_8;	Exon14:-4;	Intron;	None	yes					61	82	54	66	91	96	79	11.6933	12.1285	11.867	11.8156	12.1385	12.2098	12.0967	0.435237	0.173716	0.122315	0.445229	0.516534	0.403457	0.211317
TCCTCCTTGACCCTGTGGAG	GACCTCCTCCTTGACCCTGTGGAGAGAGC	T	C	T	C	32333028	antisense	AG	A-G	0	0										127	139	99	140	122	131	112	12.751	12.8898	12.7413	12.9003	12.5614	12.6582	12.6002	0.138773	-0.00971115	0.149271	-0.18963	-0.0928082	-0.150787	-0.237186
TCTCCACAGGGTCAAGGAGG	GCTCTCTCCACAGGGTCAAGGAGGAGGTC	A	G	A	G	32333008	sense	AG	A-G	2	0	A_6;A_8;	Exon14:-4;Exon14:-2;	Intron;Splice-acceptor;	None;None	yes					103	114	72	101	205	180	156	12.4489	12.6038	12.2819	12.4293	13.31	13.1166	13.0782	0.154899	-0.166928	-0.0195919	0.861151	0.667696	0.62933	0.729933
CCTCCTCCTTGACCCTGTGG	TTGACCTCCTCCTTGACCCTGTGGAGAGA	T	C	T	C	32333030	antisense	AG	A-G	0	0										104	98	84	95	86	109	67	12.4628	12.3856	12.5043	12.3409	12.057	12.393	11.8591	-0.0771798	0.041486	-0.121868	-0.405804	-0.0698032	-0.603698	-0.307248
CTCCACAGGGTCAAGGAGGA	CTCTCTCCACAGGGTCAAGGAGGAGGTCA	A	G	A	G	32333009	sense	GG	A-G	2	0	A_5;A_7;	Exon14:-4;Exon14:-2;	Intron;Splice-acceptor;	None;None						83	102	92	116	118	132	109	12.1375	12.4433	12.6355	12.629	12.5133	12.6692	12.5611	0.305861	0.498045	0.491543	0.375818	0.531695	0.423583	0.0118828
GACCTCCTCCTTGACCCTGT	ACTTGACCTCCTCCTTGACCCTGTGGAGA	T	C	T	C	32333032	antisense	GG	A-G	0	0										174	141	128	148	151	140	130	13.2052	12.9104	13.1119	12.9804	12.869	12.754	12.8152	-0.294821	-0.0933178	-0.224771	-0.336211	-0.451165	-0.390009	-0.188158
TGACCTCCTCCTTGACCCTG	AACTTGACCTCCTCCTTGACCCTGTGGAG	T	C	T	C	32333033	antisense	TG	A-G	0	0										178	191	126	186	193	190	178	13.238	13.3482	13.0892	13.3101	13.223	13.1946	13.2685	0.11022	-0.148822	0.0721117	-0.014987	-0.0434337	0.0305165	-0.0204716
CTTGACCTCCTCCTTGACCC	CCAACTTGACCTCCTCCTTGACCCTGTGG	T	C	T	C	32333035	antisense	TG	A-G	1	0	A_5;	Val479Ala;	Missense;	None			Val479Ala	479	Missense	135	129	104	118	139	127	138	12.8391	12.7821	12.8124	12.6537	12.7496	12.6135	12.9013	-0.0570443	-0.0267567	-0.185452	-0.0895741	-0.225658	0.0622201	0.00541366
CAGGGTCAAGGAGGAGGTCA	TCCACAGGGTCAAGGAGGAGGTCAAGTTG	A	G	A	G	32333014	sense	AG	A-G	1	0	A_8;	Lys476Glu;	Missense;	None			Lys476Glu	476	Missense	155	145	120	148	170	183	142	13.0384	12.9507	13.0188	12.9804	13.04	13.1404	12.9426	-0.0876685	-0.019616	-0.0579704	0.00155415	0.102003	-0.0958459	0.0576555
GGTCAAGGAGGAGGTCAAGT	ACAGGGTCAAGGAGGAGGTCAAGTTGGCC	A	G	A	G	32333017	sense	TG	A-G	1	0	A_5_6;	Lys476Gly;	Missense;	None			Lys476Gly	476	Missense	136	127	104	106	116	106	112	12.8498	12.7595	12.8124	12.499	12.4886	12.3527	12.6002	-0.0902295	-0.0374025	-0.350795	-0.361138	-0.497022	-0.249551	-0.209762
GTCAAGGAGGAGGTCAAGTT	CAGGGTCAAGGAGGAGGTCAAGTTGGCCT	A	G	A	G	32333018	sense	GG	A-G	2	0	A_4_5;A_8;	Lys476Gly;Glu477Gly;	Missense;Missense;	None;None			Lys476Gly_Glu477Gly	476.5	Missense	148	146	121	157	167	160	139	12.9717	12.9607	13.0308	13.0656	13.0143	12.9467	12.9118	-0.0110914	0.0590182	0.0938497	0.0425335	-0.0250826	-0.0599851	-0.0614369
GGCCAACTTGACCTCCTCCT	TTCAGGCCAACTTGACCTCCTCCTTGACC	T	C	T	C	32333041	antisense	TG	A-G	1	0	A_5_6;	Leu481Pro;	Missense;	None			Leu481Pro	481	Missense	189	166	134	148	208	243	178	13.3245	13.1458	13.178	12.9804	13.331	13.5495	13.2685	-0.178648	-0.146523	-0.344058	0.00648447	0.224989	-0.0559838	0.281573
AGGAGGAGGTCAAGTTGGCC	GTCAAGGAGGAGGTCAAGTTGGCCTGAAT	A	G	A	G	32333022	sense	TG	A-G	2	0	A_4;A_7;	Glu477Gly;Glu478Gly;	Missense;Missense;	None;None			Glu477Gly_Glu478Gly	477.5	Missense	250	241	196	266	271	263	221	13.728	13.6836	13.7265	13.8262	13.7127	13.6636	13.5807	-0.0443556	-0.00145883	0.0981847	-0.0153463	-0.0644209	-0.147351	-0.0931627
GGAGGTCAAGTTGGCCTGAA	AGGAGGAGGTCAAGTTGGCCTGAATGGAC	A	G	A	G	32333026	sense	TG	A-G	1	0	A_8;	Lys480Glu;	Missense;	None			Lys480Glu	480	Missense	275	253	188	276	243	226	224	13.8655	13.7537	13.6664	13.8794	13.5553	13.4449	13.6001	-0.11175	-0.199069	0.0139293	-0.310164	-0.420637	-0.265394	-0.233101
GAGGTCAAGTTGGCCTGAAT	GGAGGAGGTCAAGTTGGCCTGAATGGACC	A	G	A	G	32333027	sense	GG	A-G	1	0	A_7_8;	Lys480Gly;	Missense;	None			Lys480Gly	480	Missense	162	172	158	168	187	179	161	13.1021	13.1971	13.4156	13.1633	13.1775	13.1085	13.1237	0.0949404	0.313514	0.0611542	0.0753239	0.00640458	0.021584	-0.122099
GAGGTCCATTCAGGCCAACT	TGGAGAGGTCCATTCAGGCCAACTTGACC	T	C	T	C	32333053	antisense	TG	A-G	1	0	A_8;	utr;	UTR;	None						179	171	136	149	156	158	142	13.2461	13.1887	13.1993	12.9902	12.916	12.9285	12.9426	-0.0574212	-0.0467325	-0.255925	-0.330088	-0.317559	-0.303514	-0.197027
TGGCCTGAATGGACCTCTCC	AAGTTGGCCTGAATGGACCTCTCCAGCTC	A	G	A	G	32333037	sense	AG	A-G	1	0	A_8;	Ter483Trp;	Missense;	None			Ter483Trp	483	Missense	175	149	95	173	278	274	237	13.2135	12.99	12.6818	13.2056	13.7494	13.7227	13.6815	-0.223481	-0.531672	-0.00788847	0.535971	0.509215	0.46801	0.758746
GAGCTGGAGAGGTCCATTCA	GCCAGAGCTGGAGAGGTCCATTCAGGCCA	T	C	T	C	32333061	antisense	GG	A-G	1	0	A_8;	utr;	UTR;	None						282	288	234	284	295	274	225	13.9018	13.9407	13.9822	13.9206	13.8351	13.7227	13.6065	0.0389072	0.0804238	0.0188881	-0.0666879	-0.179067	-0.295229	-0.226401
AGAGCTGGAGAGGTCCATTC	AGCCAGAGCTGGAGAGGTCCATTCAGGCC	T	C	T	C	32333062	antisense	AG	A-G	0	0										186	198	142	204	208	205	187	13.3014	13.4001	13.2616	13.4434	13.331	13.3042	13.3397	0.0987244	-0.0397922	0.141947	0.0295658	0.00276055	0.0382515	-0.0434337
TGAATGGACCTCTCCAGCTC	GGCCTGAATGGACCTCTCCAGCTCTGGCT	A	G	A	G	32333042	sense	TG	A-G	2	0	A_4;A_8;	utr;utr;	UTR;UTR;	None;None						108	103	83	112	106	96	100	12.5172	12.4574	12.487	12.5784	12.3586	12.2098	12.4367	-0.0598405	-0.0302274	0.0611508	-0.158651	-0.307427	-0.0804976	-0.172553
GAATGGACCTCTCCAGCTCT	GCCTGAATGGACCTCTCCAGCTCTGGCTT	A	G	A	G	32333043	sense	GG	A-G	1	0	A_7;	utr;	UTR;	None						139	146	83	142	143	154	137	12.8812	12.9607	12.487	12.9207	12.7905	12.8915	12.8909	0.0794093	-0.394226	0.0394945	-0.0907695	0.0102836	0.00960933	0.0681486
CAGGAAGCCAGAGCTGGAGA	TCAGCAGGAAGCCAGAGCTGGAGAGGTCC	T	C	T	C	32333071	antisense	GG	A-G	2	0	A_5;A_6;	utr;utr;	UTR;UTR;	None;None						53	70	41	53	61	60	47	11.4905	11.9003	11.4698	11.4992	11.5616	11.5319	11.3478	0.409775	-0.0207457	0.00869057	0.0710806	0.0413955	-0.14276	-0.142668
CCTCTCCAGCTCTGGCTTCC	TGGACCTCTCCAGCTCTGGCTTCCTGCTG	A	G	A	G	32333050	sense	TG	A-G	1	0	A_8;	utr;	UTR;	None						93	109	78	112	116	97	88	12.3016	12.5391	12.3974	12.5784	12.4886	12.2248	12.2524	0.237518	0.0958405	0.27684	0.187075	-0.0767908	-0.0491977	-0.183037
GCAGGAAGCCAGAGCTGGAG	CTCAGCAGGAAGCCAGAGCTGGAGAGGTC	T	C	T	C	32333072	antisense	AG	A-G	2	0	A_6;A_7;	utr;utr;	UTR;UTR;	None;None						119	104	79	88	116	98	85	12.6572	12.4713	12.4158	12.2305	12.4886	12.2396	12.2023	-0.185811	-0.241381	-0.426616	-0.168521	-0.417593	-0.454824	-0.0623771
CAGCAGGAAGCCAGAGCTGG	GACTCAGCAGGAAGCCAGAGCTGGAGAGG	T	C	T	C	32333074	antisense	AG	A-G	2	0	A_5;A_8;	utr;utr;	UTR;UTR;	None;None						115	110	118	124	140	106	102	12.6078	12.5522	12.9945	12.7252	12.7599	12.3527	12.4653	-0.0555852	0.386714	0.117382	0.152058	-0.255085	-0.142521	-0.231353
CTCCAGCTCTGGCTTCCTGC	ACCTCTCCAGCTCTGGCTTCCTGCTGAGT	A	G	A	G	32333053	sense	TG	A-G	1	0	A_5;	utr;	UTR;	None						118	119	112	106	114	115	107	12.645	12.6657	12.9193	12.499	12.4635	12.4703	12.5343	0.0207076	0.274288	-0.146005	-0.181435	-0.174684	-0.110639	-0.20525
CTCAGCAGGAAGCCAGAGCT	GGGACTCAGCAGGAAGCCAGAGCTGGAGA	T	C	T	C	32333076	antisense	GG	A-G	2	0	A_4;A_7;	utr;utr;	UTR;UTR;	None;None						140	155	124	157	154	140	137	12.8916	13.0469	13.0661	13.0656	12.8974	12.754	12.8909	0.155358	0.174507	0.17401	0.00579057	-0.137541	-0.00073125	-0.212119
CCAGCTCTGGCTTCCTGCTG	CTCTCCAGCTCTGGCTTCCTGCTGAGTCC	A	G	A	G	32333055	sense	AG	A-G	0	0										174	166	158	168	151	173	142	13.2052	13.1458	13.4156	13.1633	12.869	13.0594	12.9426	-0.0593616	0.210432	-0.041928	-0.336211	-0.145859	-0.262646	-0.28462
ACTCAGCAGGAAGCCAGAGC	AGGGACTCAGCAGGAAGCCAGAGCTGGAG	T	C	T	C	32333077	antisense	TG	A-G	2	0	A_5;A_8;	utr;utr;	UTR;UTR;	None;None						84	73	68	63	59	74	65	12.1547	11.9608	12.1995	11.7485	11.5135	11.8344	11.8154	-0.193911	0.0447513	-0.406241	-0.641209	-0.320346	-0.339346	-0.2485
GGGACTCAGCAGGAAGCCAG	GTGAGGGACTCAGCAGGAAGCCAGAGCTG	T	C	T	C	32333080	antisense	AG	A-G	2	0	A_4;A_8;	utr;utr;	UTR;UTR;	None;None						119	165	114	150	163	125	117	12.6572	13.1371	12.9448	12.9998	12.9793	12.5906	12.6632	0.479977	0.287647	0.342647	0.322153	-0.0665834	0.00606561	-0.282879
GAGGGACTCAGCAGGAAGCC	ACGTGAGGGACTCAGCAGGAAGCCAGAGC	T	C	T	C	32333082	antisense	AG	A-G	1	0	A_6;	utr;	UTR;	None						168	180	101	179	174	201	145	13.1546	13.2626	12.7701	13.2548	13.0735	13.2757	12.9727	0.10806	-0.384442	0.100181	-0.081077	0.121161	-0.181867	0.0114724
GCTTCCTGCTGAGTCCCTCA	TCTGGCTTCCTGCTGAGTCCCTCACGTTT	A	G	A	G	32333064	sense	CG	A-G	0	0										309	299	241	306	313	347	264	14.0337	13.9947	14.0247	14.0283	13.9205	14.0634	13.8371	-0.0389229	-0.00895765	-0.00538128	-0.113149	0.0297666	-0.196537	-0.0755525
ACGTGAGGGACTCAGCAGGA	AGAAACGTGAGGGACTCAGCAGGAAGCCA	T	C	T	C	32333086	antisense	AG	A-G	1	0	A_6;	utr;	UTR;	None						133	137	106	147	130	133	97	12.8176	12.8689	12.8398	12.9707	12.653	12.6801	12.3928	0.0512787	0.0222505	0.153063	-0.164603	-0.13754	-0.424782	-0.317839
GAAACGTGAGGGACTCAGCA	GGAAGAAACGTGAGGGACTCAGCAGGAAG	T	C	T	C	32333089	antisense	GG	A-G	1	0	A_4;	utr;	UTR;	None						125	120	110	138	124	115	104	12.7281	12.6778	12.8933	12.8795	12.5848	12.4703	12.4933	-0.0503501	0.165168	0.151413	-0.143278	-0.257813	-0.234787	-0.300703
AGAAACGTGAGGGACTCAGC	GGGAAGAAACGTGAGGGACTCAGCAGGAA	T	C	T	C	32333090	antisense	AG	A-G	2	0	A_4;A_5;	utr;utr;	UTR;UTR;	None;None						145	117	118	122	140	108	133	12.9422	12.6412	12.9945	12.7018	12.7599	12.3797	12.8481	-0.300966	0.0523429	-0.240445	-0.182314	-0.562495	-0.0940947	-0.116612
GGAAGAAACGTGAGGGACTC	TTGGGGAAGAAACGTGAGGGACTCAGCAG	T	C	T	C	32333093	antisense	AG	A-G	4	0	A_4;A_6;A_7;A_8;	utr;utr;utr;utr;	UTR;UTR;UTR;UTR;	None;None;None;None						181	163	141	184	176	179	166	13.2621	13.1195	13.2514	13.2945	13.09	13.1085	13.1678	-0.142566	-0.0106779	0.0324064	-0.172108	-0.153574	-0.0942769	-0.099707
ACTCACGAGGTGCTGGGAGG																					144	141	125	102	120	112	109	12.9322	12.9104	13.0777	12.4435	12.5375	12.4322	12.5611	-0.0218348	0.145457	-0.488732	-0.394689	-0.500054	-0.371167	-0.300267
CATACCTCTGAATGATCAAT																					44	65	41	68	44	71	47	11.2221	11.7934	11.4698	11.8587	11.0905	11.7747	11.3478	0.571275	0.247641	0.636509	-0.131654	0.552563	0.125626	-0.302963
CACTCACTGTTGCACTCTGC																					109	116	87	106	121	133	110	12.5305	12.6289	12.5549	12.499	12.5495	12.6801	12.5742	0.0983167	0.0243706	-0.0315649	0.0189635	0.149514	0.0436877	0.0403475
AACTCACCCCAAAGTCCTGA																					70	70	61	67	68	50	55	11.8918	11.9003	12.0428	11.8373	11.7183	11.269	11.5745	0.00853381	0.151032	-0.0544856	-0.173484	-0.622782	-0.31731	-0.406219
GCTCACCTGGCAGAAGCTGC																					181	177	120	148	162	174	161	13.2621	13.2384	13.0188	12.9804	12.9704	13.0677	13.1237	-0.0237018	-0.243313	-0.281667	-0.291675	-0.194442	-0.138395	-0.0252765
ACGTACCTGTTGAAAAGTGC																					76	69	58	66	56	57	40	12.0104	11.8796	11.9701	11.8156	11.4383	11.458	11.1152	-0.130834	-0.0403211	-0.194789	-0.572115	-0.552435	-0.895179	-0.551261
TAAAATACCTCCATTGATTC																					53	70	41	44	46	45	43	11.4905	11.9003	11.4698	11.2308	11.1546	11.1171	11.2195	0.409775	-0.0207457	-0.259696	-0.335939	-0.37348	-0.271032	-0.369928
CTTACCTGGCTCTTCTTGGT																					158	147	106	107	123	94	83	13.0661	12.9705	12.8398	12.5125	12.5732	12.1795	12.168	-0.0955608	-0.226216	-0.553541	-0.49291	-0.88661	-0.898076	-0.467426
CCTCACCTTTGAAGAGAAAG																					45	32	40	43	37	45	43	11.2546	10.7715	11.4342	11.1977	10.8406	11.1171	11.2195	-0.483082	0.179621	-0.056871	-0.413916	-0.137501	-0.0350542	-0.0753798
TCATTACCTGGTTGTCAAGC																					108	92	79	83	74	70	64	12.5172	12.2945	12.4158	12.1462	11.8402	11.7543	11.793	-0.222748	-0.101473	-0.371082	-0.676999	-0.762993	-0.724207	-0.489632
CCTACCTGAAACACTGACCT																					119	95	91	104	115	121	81	12.6572	12.3408	12.6198	12.4715	12.4761	12.5437	12.1328	-0.316371	-0.0374018	-0.185654	-0.18101	-0.113497	-0.52435	-0.0931434
CACTCACCTCTTGGAGCTGG																					122	112	86	112	99	105	89	12.6931	12.5782	12.5382	12.5784	12.2601	12.3391	12.2687	-0.114828	-0.154832	-0.114671	-0.433017	-0.353992	-0.42441	-0.275696
ACTACCTTATGATAGAGTTC																					96	86	62	82	73	61	79	12.3474	12.1972	12.0663	12.1287	11.8206	11.5558	12.0967	-0.150131	-0.281091	-0.218672	-0.526728	-0.791583	-0.25061	-0.306342
TATACCCAGGCTATAGTCCC																					183	158	102	180	189	157	142	13.278	13.0746	12.7844	13.2628	13.1928	12.9194	12.9426	-0.203361	-0.4936	-0.0151516	-0.0851608	-0.358599	-0.335395	-0.0223474
CACTGACCTTGTCCAGCTGC																					113	137	98	101	114	138	132	12.5825	12.8689	12.7267	12.4293	12.4635	12.7333	12.8372	0.286347	0.144124	-0.153248	-0.118981	0.150762	0.254697	0.00308471
CACTCACATTCTTAAAGAAG																					40	44	28	37	42	42	36	11.0847	11.2307	10.9198	10.981	11.0234	11.0176	10.9633	0.145976	-0.164877	-0.103732	-0.061294	-0.0671395	-0.121425	-0.0424085
TACTCACCTTGAGTCAAACC																					67	63	59	52	55	48	64	11.8286	11.7483	11.9947	11.4718	11.4123	11.2101	11.793	-0.0802505	0.166126	-0.356845	-0.416309	-0.618475	-0.0355597	-0.266458
ACTTACCTGTCTGGGACTGA																					138	126	125	149	124	107	111	12.8708	12.7481	13.0777	12.9902	12.5848	12.3663	12.5873	-0.122691	0.20685	0.119322	-0.285998	-0.504537	-0.283547	-0.425854
ATTACCTTTGGTGAATATCT																					90	65	73	74	83	71	67	12.2543	11.7934	12.3018	11.9806	12.0058	11.7747	11.8591	-0.460838	0.0475774	-0.273644	-0.24847	-0.47955	-0.395151	-0.145422
CTTACAAGTTCAACCGGAGG																					94	81	85	99	71	63	72	12.317	12.1108	12.5214	12.4004	11.7806	11.6023	11.9629	-0.206159	0.20438	0.0834455	-0.536427	-0.714688	-0.354066	-0.562282
CTCACCAGCTCCTCTATTGT																					135	149	99	121	105	108	102	12.8391	12.99	12.7413	12.6899	12.3449	12.3797	12.4653	0.150869	-0.0978297	-0.149237	-0.494202	-0.459415	-0.373812	-0.41041
TTTAATACCTGGAGAAGATA																					56	69	38	39	58	54	54	11.5699	11.8796	11.3602	11.0569	11.4889	11.38	11.548	0.309614	-0.209738	-0.513056	-0.0810587	-0.189961	-0.0219406	0.0400733
CATACCTCTGTGACATTGAA																					55	52	40	67	53	51	61	11.544	11.4716	11.4342	11.8373	11.3589	11.2976	11.7238	-0.0723591	-0.109778	0.293334	-0.185085	-0.246405	0.179841	-0.120949
CCTACCTGTGGCTAGCAGAG																					122	108	82	120	135	119	108	12.6931	12.5258	12.4695	12.6779	12.7074	12.5196	12.5478	-0.167287	-0.223533	-0.0151509	0.0143639	-0.173452	-0.145307	0.0338586
GTCTACCTCCAATTCCCGCA																					137	149	131	165	154	157	152	12.8603	12.99	13.1453	13.1373	12.8974	12.9194	13.0407	0.129656	0.284972	0.27695	0.0370373	0.0590204	0.180392	-0.138376
ACTTACTGAATCCTCAGCCT																					98	91	90	91	77	96	95	12.3771	12.2787	12.6038	12.2789	11.8976	12.2098	12.3628	-0.09836	0.226719	-0.0982025	-0.479529	-0.167274	-0.0143319	-0.230431
CCAACCTCGTCCACCCGCCC																					1	3	4	4	1	3	0	5.78845	7.36439	8.11693	7.7774	5.65924	7.21923	0	1.57594	2.32848	1.98894	-0.129219	1.43078	-5.78845	-3.46009
AGCTCACCTTTATAAATAAG																					55	62	58	63	54	79	52	11.544	11.7253	11.9701	11.7485	11.3858	11.9287	11.4936	0.181316	0.426113	0.20455	-0.158128	0.384747	-0.0503832	-0.211914
TAGTTACCTTTATTTGACCA																					91	106	92	109	110	146	106	12.2702	12.4988	12.6355	12.5392	12.412	12.8146	12.5208	0.228619	0.365317	0.269034	0.141826	0.544378	0.250599	0.0246106
CCAACCTGGCAAAACAGAAT																					47	50	47	34	54	47	47	11.3173	11.415	11.6668	10.859	11.3858	11.1798	11.3478	0.0977663	0.349494	-0.458221	0.0685602	-0.137504	0.0305078	-0.00915838
CTTACCTTCATGTTGTCAGG																					144	111	99	124	139	120	90	12.9322	12.5653	12.7413	12.7252	12.7496	12.5317	12.2848	-0.36692	-0.190927	-0.207007	-0.182671	-0.400536	-0.647448	-0.155267
ACTTACCATTTATTGTCAAC																					69	59	43	67	60	59	45	11.871	11.6537	11.5385	11.8373	11.5378	11.5077	11.2851	-0.217283	-0.332544	-0.0337326	-0.333246	-0.363332	-0.585959	-0.232992
ACTTACTTTGGGACTTTCAT																					151	154	137	151	128	125	116	13.0007	13.0376	13.2099	13.0094	12.6306	12.5906	12.6508	0.0369134	0.209219	0.00869253	-0.370065	-0.410123	-0.349856	-0.461623
GCTAACCTCCTCGATGTTGT																					162	186	120	163	146	158	141	13.1021	13.31	13.0188	13.1197	12.8204	12.9285	12.9324	0.207823	-0.0833341	0.0175698	-0.281702	-0.173609	-0.169759	-0.255709
CTTACCTACTAAATTGTTGG																					59	104	42	51	62	64	61	11.6452	12.4713	11.5045	11.4438	11.5851	11.625	11.7238	0.826136	-0.140664	-0.201457	-0.0601398	-0.0201972	0.07859	-0.161921
TTCATACCTCATAGAGAAAT																					44	55	41	67	53	48	67	11.2221	11.5525	11.4698	11.8373	11.3589	11.2101	11.8591	0.330341	0.247641	0.615141	0.136722	-0.0120245	0.636962	-0.143821
AACTTACATCACTGGGACTC																					130	134	111	120	141	107	98	12.7847	12.8369	12.9063	12.6779	12.7702	12.3663	12.4076	0.0522502	0.121647	-0.106768	-0.0145266	-0.418392	-0.377077	-0.292375
GGCTTACCTGCTCTGGGGTC																					200	215	156	207	166	205	196	13.4061	13.519	13.3973	13.4644	13.0056	13.3042	13.4075	0.112863	-0.00883765	0.0583191	-0.400486	-0.101927	0.00137312	-0.221128
ACACTTACCCACTAAGATAA																					86	69	40	73	64	53	64	12.1887	11.8796	11.4342	11.961	11.6309	11.353	11.793	-0.30913	-0.754509	-0.227694	-0.557831	-0.835662	-0.395648	-0.165936
AGTACCTCAGTGATGCCAAA																					84	67	47	94	83	83	65	12.1547	11.8371	11.6668	12.3257	12.0058	11.9999	11.8154	-0.317614	-0.487986	0.17093	-0.148956	-0.154803	-0.339346	-0.0028114
TTTACCTCACGGTCTCGATC																					145	147	122	130	122	137	127	12.9422	12.9705	13.0426	12.7934	12.5614	12.7228	12.7815	0.0282957	0.100431	-0.148828	-0.380829	-0.219407	-0.160683	-0.24694
ACGCTTACATGTCTTCTTGA																					73	78	59	94	67	70	69	11.9523	12.0564	11.9947	12.3257	11.6969	11.7543	11.9015	0.104088	0.0424234	0.373375	-0.255377	-0.198048	-0.0507675	-0.34136
CTATACCTTTGTTACTTCCA																					148	162	107	169	163	162	136	12.9717	13.1107	12.8534	13.1718	12.9793	12.9646	12.8803	0.138916	-0.118356	0.200096	0.00756165	-0.00716293	-0.0914592	-0.103906
CTGACCTGGTGTGCTAAGCT																					113	137	90	114	116	103	102	12.5825	12.8689	12.6038	12.6039	12.4886	12.3113	12.4653	0.286347	0.0212862	0.0214012	-0.0938943	-0.27119	-0.117214	-0.270444
AAACTTACCACCCAGAAGGA																					76	68	43	72	84	75	66	12.0104	11.8585	11.5385	11.9411	12.0231	11.8538	11.8374	-0.15189	-0.471912	-0.0692917	0.0126747	-0.156629	-0.172969	0.12539
GTTACCTGTCTGTAGTCTCT																					132	107	90	94	98	84	87	12.8067	12.5124	12.6038	12.3257	12.2454	12.0172	12.2359	-0.294345	-0.202895	-0.481032	-0.561301	-0.78949	-0.570833	-0.314451
CTGCTTACCTCAACCTGAAA																					51	36	43	40	47	47	36	11.4351	10.9413	11.5385	11.0934	11.1856	11.1798	10.9633	-0.493752	0.103419	-0.341664	-0.24945	-0.255296	-0.471779	-0.0815095
TACTTACCATATGTATCATA																					83	73	45	62	65	51	40	12.1375	11.9608	11.604	11.7254	11.6532	11.2976	11.1152	-0.176637	-0.533428	-0.412044	-0.484256	-0.839922	-1.02226	-0.40811
CTCATACCTTAGAGTCTCTC																					64	61	43	63	47	50	55	11.7625	11.7018	11.5385	11.7485	11.1856	11.269	11.5745	-0.0607088	-0.22405	-0.0140224	-0.576919	-0.493535	-0.188063	-0.319912
TTTACTACCTCAGAACCATC																					61	47	36	78	54	66	45	11.6933	11.3258	11.2822	12.0565	11.3858	11.6694	11.2851	-0.367486	-0.411053	0.363261	-0.307459	-0.0238964	-0.408222	-0.1081
ATACTCACTCGCATATTCTC																					81	68	63	76	84	64	68	12.1023	11.8585	12.0893	12.0191	12.0231	11.625	11.8805	-0.243791	-0.0129516	-0.0832094	-0.0792262	-0.477282	-0.221813	-0.146123
ACTCACCAGCGGGCCTGAGC																					133	116	94	114	127	101	87	12.8176	12.6289	12.6665	12.6039	12.6193	12.2831	12.2359	-0.188737	-0.151056	-0.213667	-0.19828	-0.534542	-0.58172	-0.253694
TACATACCTTGTTTCTGCGC																					148	178	108	156	114	157	121	12.9717	13.2465	12.8668	13.0564	12.4635	12.9194	12.7117	0.274785	-0.104937	0.0846322	-0.5082	-0.0523864	-0.260035	-0.358367
CTCACCAGGGACCAGCATGC																					127	131	67	129	90	77	79	12.751	12.8043	12.1781	12.7822	12.1226	11.8917	12.0967	0.0532668	-0.572878	0.0312317	-0.62843	-0.859288	-0.654264	-0.551201
TCTTACCAGATAAAGCAGAA																					44	58	52	69	64	67	56	11.2221	11.6291	11.8126	11.8797	11.6309	11.6911	11.6005	0.406937	0.590421	0.657565	0.408707	0.468929	0.378304	-0.132994
CCTACCTCATCGTTACTGAT																					69	76	58	74	42	68	64	11.871	12.0189	11.9701	11.9806	11.0234	11.7124	11.793	0.147902	0.0990465	0.109594	-0.847611	-0.158577	-0.0779835	-0.480238
TTCATTACCTGGGATTGGGA																					101	80	72	91	85	82	63	12.4206	12.0929	12.2819	12.2789	12.0401	11.9825	11.7703	-0.32768	-0.138644	-0.141696	-0.380453	-0.438127	-0.650262	-0.28694
AGCACCTCTTCTCCTTGAGG																					174	190	124	178	198	182	136	13.2052	13.3406	13.0661	13.2467	13.2599	13.1325	12.8803	0.135434	-0.139116	0.0414792	0.0546952	-0.0727014	-0.324922	-0.126909
CTCACCCGCTAGTCGGGCGC																					163	141	103	139	115	123	117	13.111	12.9104	12.7984	12.8899	12.4761	12.5673	12.6632	-0.200616	-0.312573	-0.221066	-0.63486	-0.543699	-0.447784	-0.297363
CTCACCTGTTGCCTCGCTGG																					112	125	94	127	115	130	109	12.5697	12.7366	12.6665	12.7597	12.4761	12.6471	12.5611	0.166939	0.096834	0.189994	-0.0935612	0.07744	-0.00864958	-0.159513
CTTACCCTAACAACAAATAC																					24	34	25	29	23	23	21	10.3482	10.8589	10.7564	10.6297	10.1552	10.1494	10.1862	0.510706	0.408236	0.281516	-0.192954	-0.198797	-0.161994	-0.584735
TTCTCACCTCCAGCAGCAGG																					92	87	51	95	74	68	55	12.286	12.2139	11.7846	12.3409	11.8402	11.7124	11.5745	-0.0720676	-0.501401	0.0549764	-0.445716	-0.573519	-0.711498	-0.40408
ACATACATAATCAAACAAAA																					24	22	20	21	8	22	31	10.3482	10.2313	10.4347	10.1644	8.63404	10.0853	10.7477	-0.116901	0.0865166	-0.183801	-1.71415	-0.26287	0.399486	-0.454448
AGGCCACCTTCTCAAAGAGC																					98	100	69	107	85	114	76	12.3771	12.4148	12.2206	12.5125	12.0401	12.4577	12.0409	0.0376754	-0.156539	0.135426	-0.33696	0.080605	-0.336192	-0.203036
AAGGATACCAAGAACAGCAT																					63	75	55	66	64	52	47	11.7398	11.9998	11.8935	11.8156	11.6309	11.3256	11.3478	0.260005	0.153653	0.0757862	-0.108959	-0.41426	-0.39204	-0.468234
CTGTACCTTAACAAAGTCTG																					87	99	77	107	82	100	76	12.2054	12.4003	12.3788	12.5125	11.9883	12.2687	12.0409	0.194911	0.173424	0.307158	-0.217054	0.0633391	-0.164459	-0.331222
AACTAACCGCCATGAGGCAG																					131	119	91	97	118	106	97	12.7957	12.6657	12.6198	12.371	12.5133	12.3527	12.3928	-0.13005	-0.175987	-0.424747	-0.282448	-0.44299	-0.402925	-0.132527
CTTCTTACCTTATGTTCAAA																					51	55	46	52	37	60	32	11.4351	11.5525	11.6357	11.4718	10.8406	11.5319	10.7934	0.11743	0.200684	0.0366949	-0.594418	0.0968709	-0.641614	-0.49799
ACTTACGCACATCCCTTTGG																					160	145	121	144	172	132	134	13.0842	12.9507	13.0308	12.9409	13.0568	12.6692	12.8589	-0.133467	-0.0534431	-0.143292	-0.0273724	-0.415039	-0.225291	-0.1125
CCTACCTCGTCAGAGTACAT																					73	81	73	72	79	69	82	11.9523	12.1108	12.3018	11.9411	11.9346	11.7335	12.1505	0.158524	0.349537	-0.0112031	-0.0177515	-0.218801	0.1982	-0.178403
ACAATTACCCCAATTATCAC																					62	51	46	51	54	42	47	11.7167	11.4436	11.6357	11.4438	11.3858	11.0176	11.3478	-0.273146	-0.0809941	-0.272988	-0.33091	-0.699172	-0.368963	-0.257306
TCTGACCTTCATCTCCCGCT																					103	112	90	106	92	109	118	12.4489	12.5782	12.6038	12.499	12.1543	12.393	12.6755	0.129368	0.154942	0.0501047	-0.294592	-0.0558665	0.226625	-0.15275
CACTTACCGCCTTCATCCTT																					87	86	57	70	55	52	52	12.2054	12.1972	11.945	11.9005	11.4123	11.3256	11.4936	-0.00814096	-0.260378	-0.304895	-0.793072	-0.879808	-0.711789	-0.603752
AAATTACCTAACAGGCATCC																					60	59	56	46	45	76	35	11.6694	11.6537	11.9195	11.2949	11.1229	11.8729	10.9227	-0.0157066	0.250009	-0.374504	-0.546546	0.203418	-0.746788	-0.316571
TGCATACCTGCACATACAGG																					92	84	83	139	108	100	107	12.286	12.1633	12.487	12.8899	12.3856	12.2687	12.5343	-0.122683	0.201055	0.603974	0.0995941	-0.0172628	0.248379	-0.117212
CATTTACCTCTATAAGGCAC																					63	72	45	61	59	73	52	11.7398	11.9409	11.604	11.702	11.5135	11.8148	11.4936	0.201126	-0.13577	-0.0378378	-0.226277	0.0749628	-0.246242	-0.141692
CTTACTACTTCCAGAGGTGA																					179	123	107	129	137	134	158	13.2461	12.7134	12.8534	12.7822	12.7286	12.6909	13.0966	-0.532699	-0.392687	-0.463839	-0.517432	-0.555217	-0.149499	0.055692
CTTACTTCTTGTGTGATCGG																					131	140	110	138	152	131	99	12.7957	12.9001	12.8933	12.8795	12.8785	12.6582	12.4223	0.104382	0.097539	0.0837836	0.082781	-0.13754	-0.373487	-0.237983
AATCTTACCTTCATGACAAC																					36	56	39	41	50	35	36	10.9328	11.5785	11.3977	11.129	11.2748	10.7547	10.9633	0.6457	0.464889	0.196227	0.342063	-0.178105	0.0305041	-0.370785
CTCCTACCATAAGCTCGCTC																					74	68	47	63	64	49	44	11.9719	11.8585	11.6668	11.7485	11.6309	11.2399	11.2527	-0.113425	-0.305164	-0.22342	-0.34107	-0.732067	-0.71927	-0.383466
ATTCTTACTTCTTAAAAATT																					33	40	33	44	24	30	32	10.8073	11.0932	11.1568	11.2308	10.2166	10.5324	10.7934	0.285925	0.349442	0.423526	-0.590736	-0.274895	-0.0138668	-0.64613
GAGTTACCTTGTGGCATGGC																					163	150	96	144	141	157	146	13.111	12.9996	12.6969	12.9409	12.7702	12.9194	12.9826	-0.11136	-0.414096	-0.170089	-0.340846	-0.191645	-0.128369	0.0115621
CTCACTGTTGTTCTCTAGGT																					78	105	81	103	96	80	86	12.0479	12.4851	12.4518	12.4576	12.2157	11.9468	12.2192	0.43729	0.40398	0.409708	0.167811	-0.10101	0.171344	-0.337611
CACTTACCGTTCCTACTAAG																					42	52	45	54	32	38	31	11.1551	11.4716	11.604	11.5262	10.6313	10.8732	10.7477	0.316534	0.448982	0.37112	-0.523753	-0.281814	-0.407395	-0.783199
TAACTTACACTGTTAAGATC																					62	56	53	74	82	48	59	11.7167	11.5785	11.84	11.9806	11.9883	11.2101	11.6757	-0.138262	0.123305	0.263879	0.27157	-0.506614	-0.0410213	-0.174996
CCATACCTGGGTCTGAACGG																					88	98	64	102	93	81	70	12.2218	12.3856	12.1121	12.4435	12.1699	11.9648	11.9223	0.163782	-0.109792	0.221644	-0.0519739	-0.257083	-0.299559	-0.29475
ATCTCACCTTTGTAACCTGT																					79	66	53	65	65	58	51	12.0662	11.8154	11.84	11.7936	11.6532	11.483	11.4656	-0.250787	-0.226188	-0.272649	-0.413014	-0.583193	-0.600662	-0.282415
AGATACCTCATGAAATGCAT																					42	42	36	38	38	42	21	11.1551	11.1636	11.2822	11.0194	10.8791	11.0176	10.1862	0.00853232	0.12717	-0.135634	-0.275969	-0.137497	-0.968874	-0.460803
CCTCACCTGTGCGCTTGAGG																					224	218	152	187	202	186	153	13.5696	13.539	13.3598	13.3178	13.2888	13.1639	13.0502	-0.030632	-0.209793	-0.251744	-0.28083	-0.405718	-0.519396	-0.237925
TAGCTCACCTTTATAAATAA																					39	40	28	37	27	31	50	11.0482	11.0932	10.9198	10.981	10.3864	10.5797	11.437	0.045041	-0.128368	-0.0672228	-0.66183	-0.468505	0.388813	-0.196991
TAGCTACCTGACTCCAGTAT																					120	122	85	101	113	96	96	12.6692	12.7016	12.5214	12.4293	12.4508	12.2098	12.3779	0.0323779	-0.14786	-0.239945	-0.218388	-0.459405	-0.291359	-0.204575
GTTACCTCGTGTCCTGGTTA																					141	131	88	149	117	145	76	12.9019	12.8043	12.5714	12.9902	12.501	12.8047	12.0409	-0.0975791	-0.330456	0.0882996	-0.400838	-0.0971896	-0.86095	-0.339748
ACAATACCTGAAGTTTCACC																					81	111	92	113	73	82	82	12.1023	12.5653	12.6355	12.5912	11.8206	11.9825	12.1505	0.463012	0.533226	0.488928	-0.281667	-0.11983	0.0482108	-0.612817
CCTCACCTGTTGTCCAGGAT																					129	107	92	113	113	109	92	12.7735	12.5124	12.6355	12.5912	12.4508	12.393	12.3165	-0.261183	-0.138029	-0.182327	-0.322709	-0.380541	-0.457069	-0.192927
CACCTACCTGCCCTTCCAGC																					158	166	126	136	139	117	137	13.0661	13.1458	13.0892	12.8585	12.7496	12.4952	12.8909	0.0797857	0.023112	-0.207598	-0.316511	-0.570895	-0.175207	-0.319304
CTTACAAATGATGTCTAACA																					53	52	28	64	39	54	46	11.4905	11.4716	10.9198	11.7712	10.9165	11.38	11.3168	-0.0189381	-0.570707	0.280684	-0.573985	-0.110553	-0.173775	-0.183118
GACTCACCAGGTTCCGCAGC																					163	107	107	107	104	125	121	13.111	12.5124	12.8534	12.5125	12.3311	12.5906	12.7117	-0.598641	-0.257614	-0.598484	-0.779884	-0.520433	-0.399293	-0.0816239
GCTTACCTCGGGCCCAGGTG																					223	222	177	225	183	201	196	13.5631	13.5652	13.5795	13.5847	13.1463	13.2757	13.4075	0.00205185	0.0163198	0.0215731	-0.416872	-0.287382	-0.155657	-0.299952
TCCCACCTGTGCCATCACTC																					48	60	50	50	47	49	32	11.3476	11.678	11.756	11.4152	11.1856	11.2399	10.7934	0.330351	0.408373	0.0675619	-0.16202	-0.10777	-0.554184	-0.54342
CTCACCAATATTGGCAGGAA																					75	88	53	89	72	67	53	11.9913	12.2304	11.84	12.2468	11.8007	11.6911	11.521	0.239095	-0.151244	0.255551	-0.190556	-0.300208	-0.470242	-0.434803
TAGTGGAAAATGAATATTGA																					66	73	69	66	67	76	72	11.8069	11.9608	12.2206	11.8156	11.6969	11.8729	11.9629	0.153926	0.413645	0.00869117	-0.109985	0.0659549	0.156009	-0.154761
CATAAGGTTAACTGCGTGGA																					78	80	68	91	103	77	72	12.0479	12.0929	12.1995	12.2789	12.3172	11.8917	11.9629	0.0450515	0.151642	0.231036	0.269328	-0.156137	-0.084937	-0.133158
GAGTGATGCTTAGACTCCGT																					192	182	195	195	202	203	160	13.3472	13.2786	13.7192	13.3783	13.2888	13.29	13.1147	-0.0686251	0.371952	0.0310585	-0.0584575	-0.0571815	-0.232491	-0.227505
TATCTCTGCATAAAAGTGCC																					85	85	74	85	94	107	80	12.1718	12.1804	12.3215	12.1805	12.1853	12.3663	12.1149	0.00853421	0.149647	0.00869171	0.0134828	0.194476	-0.0569307	-0.00528158
CCAATCTTGAACGTCATGTT																					100	113	74	95	81	97	92	12.4062	12.5911	12.3215	12.3409	11.9706	12.2248	12.3165	0.184827	-0.0847712	-0.0652947	-0.435625	-0.181468	-0.0897576	-0.247204
CATTAAACCTTGCCCCACAA																					99	86	95	113	102	98	79	12.3917	12.1972	12.6818	12.5912	12.3031	12.2396	12.0967	-0.194517	0.290066	0.199481	-0.0886265	-0.152177	-0.294995	-0.276943
GTGGGGTAGTCTGTTGCTCG																					181	188	155	178	161	183	153	13.2621	13.3254	13.388	13.2467	12.9615	13.1404	13.0502	0.0632727	0.125882	-0.0154173	-0.300607	-0.121694	-0.211915	-0.269318
ACCCTCCGAATCGTAACGGA																					103	92	86	99	81	78	61	12.4489	12.2945	12.5382	12.4004	11.9706	11.9103	11.7238	-0.154373	0.0893642	-0.0484415	-0.478261	-0.538542	-0.725075	-0.542809
ATTGAGAATTCGTTTCAAGG																					130	128	116	120	128	130	129	12.7847	12.7709	12.9699	12.6779	12.6306	12.6471	12.8041	-0.0138298	0.185204	-0.106768	-0.154057	-0.13754	0.0193763	-0.112276
AGAATGCCATCTAGTTAGTA																					114	102	75	103	97	117	82	12.5952	12.4433	12.3408	12.4576	12.2306	12.4952	12.1505	-0.151903	-0.254411	-0.137673	-0.364622	-0.100069	-0.444734	-0.121813
GATGGCGCGCAGTTGAGTCA																					148	183	127	204	191	165	160	12.9717	13.2865	13.1006	13.4434	13.208	12.9911	13.1147	0.314747	0.128831	0.471615	0.236236	0.019306	0.142977	-0.172225
CAAGCATTTAGACACCTGTC																					52	51	38	55	63	72	53	11.4631	11.4436	11.3602	11.5526	11.6081	11.7949	11.521	-0.0194714	-0.102859	0.0895828	0.145079	0.33182	0.0579802	0.189209
TGTAGCTAAGTGAGTATGCC																					95	78	73	108	110	91	97	12.3322	12.0564	12.3018	12.5259	12.412	12.1327	12.3928	-0.275858	-0.0304096	0.19369	0.0797769	-0.19958	0.0605653	0.01778
TATCGCTTCCGATTAGTCCG																					228	208	161	207	217	247	224	13.5951	13.4712	13.4428	13.4644	13.3921	13.573	13.6001	-0.123904	-0.152345	-0.130698	-0.203033	-0.0220815	0.00498409	0.062272
GCCCCGTAAATCTCATTACA																					81	91	73	76	82	72	72	12.1023	12.2787	12.3018	12.0191	11.9883	11.7949	11.9629	0.176443	0.199548	-0.0832094	-0.113983	-0.307408	-0.139372	-0.284515
GCCATTCTAGTCCCGGCATA																					220	206	180	206	193	224	202	13.5436	13.4573	13.6037	13.4574	13.223	13.432	13.451	-0.0863157	0.060104	-0.0861582	-0.320585	-0.111556	-0.0926206	-0.137464
TCGATGTAGCCCCGCCCAAG																					154	166	142	161	145	163	149	13.0291	13.1458	13.2616	13.1019	12.8105	12.9735	13.012	0.116776	0.23255	0.0728154	-0.218561	-0.0556121	-0.0170964	-0.237804
TGCAACCTTCCTTTTCAGGA																					111	125	95	96	131	101	109	12.5568	12.7366	12.6818	12.356	12.664	12.2831	12.5611	0.179876	0.125035	-0.200724	0.107278	-0.273715	0.00428734	-0.0887791
GACTTTGGTTGAGCTTCAAT																					80	93	81	86	87	84	96	12.0844	12.3101	12.4518	12.1974	12.0737	12.0172	12.3779	0.225719	0.367463	0.113005	-0.0106943	-0.0671553	0.293493	-0.163514
AAAACATCGACCGAAAGCGT																					74	76	63	74	78	82	84	11.9719	12.0189	12.0893	11.9806	11.9162	11.9825	12.1853	0.0469987	0.117414	0.00869143	-0.0557492	0.0105356	0.213334	-0.00166115
AGTTCCCAGAAATATATTGC																					37	48	36	52	50	39	45	10.9723	11.3562	11.2822	11.4718	11.2748	10.9107	11.2851	0.383877	0.309948	0.49947	0.302555	-0.0615803	0.312779	-0.213181
ATTAGCACGGCGACCTTCTA																					231	246	206	231	256	210	237	13.614	13.7133	13.7983	13.6227	13.6305	13.3389	13.6815	0.0992939	0.184353	0.00869289	0.0165375	-0.27504	0.0675085	-0.161111
AGAAACTGAACTATCCTACT																					91	80	83	83	87	88	90	12.2702	12.0929	12.487	12.1462	12.0737	12.0843	12.2848	-0.177292	0.21682	-0.124035	-0.196521	-0.185883	0.0145751	-0.0944403
ACAAAAAACTACGGTGATTA																					256	219	185	230	208	246	202	13.7622	13.5456	13.6432	13.6164	13.331	13.5672	13.451	-0.21666	-0.118994	-0.145805	-0.431236	-0.195031	-0.311244	-0.152017
TATACCAGACCACAGCGCCG																					104	119	66	100	86	111	71	12.4628	12.6657	12.1564	12.4149	12.057	12.4192	11.9427	0.202881	-0.30637	-0.0478813	-0.405804	-0.0435765	-0.520062	-0.272691
ACTATTTAATATTGGTAAGT																					68	55	49	64	62	55	58	11.85	11.5525	11.7269	11.7712	11.5851	11.4064	11.6511	-0.297478	-0.123103	-0.0787473	-0.2649	-0.443523	-0.198904	-0.136
GGGACGCGAAAGAAACCAGT																					95	103	86	94	90	70	100	12.3322	12.4574	12.5382	12.3257	12.1226	11.7543	12.4367	0.125158	0.205987	-0.00657189	-0.209671	-0.577995	0.104501	-0.335913
CGGAGTAACAAGCGGACGGA																					82	126	89	82	102	58	76	12.12	12.7481	12.5877	12.1287	12.3031	11.483	12.0409	0.62815	0.467707	0.00869164	0.183122	-0.636952	-0.0790866	-0.545821
CGCAGTCATTCGATAGGAAT																					80	77	73	60	80	85	63	12.0844	12.0378	12.3018	11.6781	11.9527	12.0343	11.7703	-0.0465946	0.217465	-0.406236	-0.13168	-0.0500859	-0.314048	-0.0868164
TTCTAAGCCACGTGTGGTAC																					131	117	89	141	133	137	125	12.7957	12.6412	12.5877	12.9105	12.6859	12.7228	12.7586	-0.154499	-0.208043	0.114806	-0.109837	-0.0729409	-0.0371138	0.00928135
CCCTGTGAAGGAGGCGTAAG																					88	85	57	82	91	83	76	12.2218	12.1804	11.945	12.1287	12.1385	11.9999	12.0409	-0.0414958	-0.276862	-0.0931659	-0.0833312	-0.221902	-0.180944	-0.0248846
GGATTGAATGGCTAACGCGG																					88	104	88	98	89	100	74	12.2218	12.4713	12.5714	12.3858	12.1065	12.2687	12.0024	0.249496	0.349551	0.163939	-0.115385	0.0468545	-0.219409	-0.350309
GCGGCGTCATCCACGCGTGC																					171	165	101	148	140	152	137	13.1801	13.1371	12.7701	12.9804	12.7599	12.8727	12.8909	-0.0429895	-0.409974	-0.199682	-0.420229	-0.307449	-0.289266	-0.121433
AGCACGTAATGTCCGTGGAT																					122	139	130	141	159	165	126	12.6931	12.8898	13.1343	12.9105	12.9435	12.9911	12.7701	0.196712	0.441189	0.217477	0.250399	0.297984	0.0770508	-0.0766481
CTTTTTTTATTTATCGATCG																					41	49	40	54	51	43	53	11.1203	11.3859	11.4342	11.5262	11.3034	11.0515	11.521	0.265585	0.313865	0.40587	0.183084	-0.068816	0.400731	-0.156774
TCGAGAGGAAAAACACACTG																					57	54	41	60	62	48	41	11.5955	11.526	11.4698	11.6781	11.5851	11.2101	11.1508	-0.0694435	-0.12568	0.0826682	-0.0104025	-0.385345	-0.44465	-0.242647
CGCAATCCCTTAGGATAGCC																					134	122	94	146	135	140	118	12.8284	12.7016	12.6665	12.9608	12.7074	12.754	12.6755	-0.126798	-0.161861	0.132412	-0.120968	-0.0743561	-0.152904	-0.0639939
TGACTCGGGCAATATCGGTT																					181	159	141	200	164	183	167	13.2621	13.0837	13.2514	13.4148	12.9881	13.1404	13.1765	-0.178408	-0.0106779	0.152689	-0.273975	-0.121694	-0.085613	-0.148295
ATAGAAGTGTGACCGCTGGG																					106	110	94	119	118	109	99	12.4903	12.5522	12.6665	12.6658	12.5133	12.393	12.4223	0.0619648	0.176255	0.175562	0.0230064	-0.0972791	-0.0680321	-0.185362
GCGAATGCCTGAAAGTATAA																					81	105	44	72	69	77	76	12.1023	12.4851	11.5716	11.9411	11.7393	11.8917	12.0409	0.382855	-0.530657	-0.161193	-0.362944	-0.210572	-0.0613886	-0.108637
TAGTTCTAATCGTTCCTTGA																					182	164	154	165	178	179	132	13.2701	13.1284	13.3787	13.1373	13.1063	13.1085	12.8372	-0.141692	0.108597	-0.132765	-0.163756	-0.161522	-0.43283	-0.197416
ACCTTACAATAAGTTATATT																					49	56	34	70	41	46	53	11.3774	11.5785	11.1998	11.9005	10.9887	11.1488	11.521	0.201111	-0.17756	0.523102	-0.388702	-0.228615	0.143679	-0.340097
CCACACCTGTCTAGCATGAC																					97	101	81	110	90	100	81	12.3623	12.4291	12.4518	12.5524	12.1226	12.2687	12.1328	0.0668223	0.0895362	0.190107	-0.239722	-0.0935987	-0.229496	-0.303094
AGAAGACCGAGGCGCTTCAA																					210	219	176	215	227	203	181	13.4765	13.5456	13.5713	13.5191	13.4571	13.29	13.2926	0.0690717	0.0947936	0.0426372	-0.0194075	-0.186453	-0.183863	-0.198742
TTGTACGGTACTGGCTTTGT																					315	324	235	321	324	246	275	14.0614	14.1106	13.9883	14.0973	13.9703	13.5672	13.896	0.0491752	-0.0730712	0.035913	-0.0910647	-0.494219	-0.16539	-0.254231
AAGCGGGCACACATGACAAG																					129	139	118	128	122	137	97	12.7735	12.8898	12.9945	12.771	12.5614	12.7228	12.3928	0.116234	0.221002	-0.00253331	-0.212169	-0.0507483	-0.380733	-0.326118
CAGAGACAATGACATGTAGA																					91	92	101	103	106	88	87	12.2702	12.2945	12.7701	12.4576	12.3586	12.0843	12.2359	0.0242985	0.499947	0.187364	0.0883963	-0.185883	-0.0343245	-0.28114
GCGTTCCCCCACTGACGGGG																					201	194	149	221	207	232	203	13.4133	13.3707	13.331	13.5588	13.324	13.4827	13.4581	-0.0425988	-0.0822599	0.145532	-0.0892685	0.0693626	0.0447998	0.00140696
TAGGGGATTAGCTGACAGTC																					163	156	167	184	142	137	146	13.111	13.0562	13.4956	13.2945	12.7804	12.7228	12.9826	-0.0547836	0.384553	0.183508	-0.330651	-0.388206	-0.128369	-0.453501
TACGGATCACCAAATCTTAG																					60	69	37	69	68	77	50	11.6694	11.8796	11.3217	11.8797	11.7183	11.8917	11.437	0.21011	-0.347701	0.210267	0.0488453	0.222272	-0.232437	-0.011332
GCGTGCGTCCCGGGTTACCC																					251	312	243	313	283	309	262	13.7338	14.0561	14.0366	14.0609	13.7752	13.8961	13.8262	0.322374	0.302864	0.327147	0.0413995	0.162348	0.0923925	-0.218749
AAACGAGATCGAGAAAGGTA																					84	66	56	93	81	79	73	12.1547	11.8154	11.9195	12.3102	11.9706	11.9287	11.9828	-0.339303	-0.235291	0.155503	-0.184137	-0.226043	-0.171933	-0.0543405
GCCTATCGGCATTCCCACTG																					221	175	167	196	230	222	187	13.5501	13.222	13.4956	13.3857	13.476	13.4191	13.3397	-0.328125	-0.0545781	-0.164485	-0.0741184	-0.131036	-0.21047	0.0438546
CTCCGTTATGTGGCATGAGA																					85	82	59	78	50	57	41	12.1718	12.1285	11.9947	12.0565	11.2748	11.458	11.1508	-0.0432933	-0.177092	-0.115269	-0.896977	-0.713861	-1.021	-0.765394
TTAGCCCTCGATTGGTTGCG																					182	208	177	230	185	211	176	13.2701	13.4712	13.5795	13.6164	13.1619	13.3458	13.2522	0.201162	0.309398	0.346358	-0.108114	0.0757366	-0.0178416	-0.302379
GCGGCGTCTGGGAATCGTTC																					180	205	122	180	183	175	174	13.2541	13.4503	13.0426	13.2628	13.1463	13.0759	13.2357	0.196144	-0.211477	0.0086927	-0.107854	-0.178183	-0.0183881	-0.0992617
ATTCAGCGCGCTCGCCCTGG																					253	262	208	272	255	237	207	13.7452	13.8042	13.8123	13.8584	13.6249	13.5134	13.4862	0.0589613	0.0670569	0.113155	-0.120343	-0.231792	-0.258966	-0.283425
GCAAGGTCATGAAACCAAGC																					36	34	21	43	34	34	21	10.9328	10.8589	10.505	11.1977	10.7187	10.7129	10.1862	-0.0738873	-0.427737	0.264909	-0.214056	-0.219901	-0.746587	-0.31461
GACGTAGCCTTCCGAAATAT																					143	133	106	164	114	125	92	12.9222	12.8261	12.8398	13.1285	12.4635	12.5906	12.3165	-0.0960401	-0.0823245	0.206349	-0.458624	-0.331599	-0.605693	-0.474634
GGCTCTGGGGCTCACGGACG																					182	161	142	171	187	156	132	13.2701	13.1017	13.2616	13.1888	13.1775	12.9101	12.8372	-0.168324	-0.00843116	-0.0812401	-0.0926027	-0.359912	-0.43283	-0.209116
AAACCCTATGCCCAAATGAG																					94	83	59	95	106	106	77	12.317	12.146	11.9947	12.3409	12.3586	12.3527	12.0598	-0.170978	-0.32226	0.0239557	0.0416114	0.0357642	-0.257228	0.0964766
ACTAGGGCAGTGTGTCTGCA																					250	200	189	218	220	237	218	13.728	13.4146	13.6741	13.5391	13.4119	13.5134	13.5609	-0.313366	-0.0539223	-0.188891	-0.316111	-0.214584	-0.167067	-0.0471941
CGGGTTATGTGATGCCATCT																					89	82	62	102	102	79	91	12.2381	12.1285	12.0663	12.4435	12.3031	11.9287	12.3007	-0.109622	-0.171884	0.205346	0.0649666	-0.309442	0.0625681	-0.0352491
GAGTTTCTAGTAGTGGTAGG																					110	113	82	109	118	107	100	12.5437	12.5911	12.4695	12.5392	12.5133	12.3663	12.4367	0.0473475	-0.0741795	-0.00448105	-0.0304237	-0.177422	-0.106965	-0.0944992
GCTGTTGTAACGGTAGATAT																					143	143	87	130	111	107	108	12.9222	12.9307	12.5549	12.7934	12.4251	12.3663	12.5478	0.00853496	-0.367258	-0.128793	-0.497091	-0.555877	-0.374409	-0.313287
TCTACCTATTGTGGAATTTG																					56	59	43	38	64	49	57	11.5699	11.6537	11.5385	11.0194	11.6309	11.2399	11.626	0.0837974	-0.0314642	-0.550513	0.0609133	-0.330084	0.0560366	0.0950155
GCCGTGGTATCAAGTCGGTA																					226	181	145	179	155	170	130	13.5824	13.2706	13.2918	13.2548	12.9067	13.0341	12.8152	-0.311769	-0.290628	-0.32764	-0.675696	-0.548294	-0.767209	-0.353721
CCAGTTATAATTAGGGGTTT																					193	179	151	157	188	159	140	13.3547	13.2546	13.3503	13.0656	13.1851	12.9376	12.9221	-0.100095	-0.00443637	-0.289112	-0.169563	-0.417088	-0.432606	-0.208538
GACCTATGCCAGAAAGTTCG																					154	188	148	193	197	159	154	13.0291	13.3254	13.3213	13.3634	13.2526	12.9376	13.0596	0.296306	0.292251	0.334328	0.223528	-0.0914528	0.030516	-0.253431
GAGAGTGCGCCTTGATAGTA																					187	189	161	211	230	207	160	13.3091	13.333	13.4428	13.492	13.476	13.3182	13.1147	0.0238817	0.133625	0.182881	0.166868	0.00903114	-0.194426	-0.119639
GAGCTTAGCAAAGGGTTGGG																					188	148	124	171	152	150	131	13.3168	12.9803	13.0661	13.1888	12.8785	12.8536	12.8263	-0.336562	-0.25075	-0.12803	-0.438323	-0.463277	-0.490589	-0.225616
CTGCACTGTGGAGACGCCCG																					184	168	142	184	168	175	140	13.2858	13.1631	13.2616	13.2945	13.0229	13.0759	12.9221	-0.122696	-0.0241969	0.00869272	-0.262928	-0.209889	-0.363718	-0.232778
TACGCTTGCGTTTAGCGTCC																					282	313	214	310	272	331	245	13.9018	14.0608	13.8533	14.047	13.718	13.9953	13.7294	0.158994	-0.0484656	0.145258	-0.183788	0.0935697	-0.172382	-0.172795
GGTCTCACCTGCACCCCGAA																					130	134	126	144	112	159	114	12.7847	12.8369	13.0892	12.9409	12.438	12.9376	12.6258	0.0522502	0.304489	0.15623	-0.34667	0.152934	-0.158934	-0.288546
GGGCGCTAAGATATATGCCC																					75	76	71	83	57	84	61	11.9913	12.0189	12.2618	12.1462	11.4638	12.0172	11.7238	0.0276382	0.270483	0.154878	-0.527484	0.025932	-0.26749	-0.407347
GTTTTTGGTTAATTGCCTAC																					60	71	42	71	70	63	55	11.6694	11.9208	11.5045	11.9209	11.7601	11.6023	11.5745	0.251322	-0.164904	0.251479	0.0906532	-0.06715	-0.0949811	-0.136458
CGGCCGCATCCTGTTATATT																					136	108	84	127	119	118	97	12.8498	12.5258	12.5043	12.7597	12.5255	12.5074	12.3928	-0.32399	-0.345477	-0.090072	-0.324308	-0.342328	-0.456958	-0.121351
GAACCGACTTGAAGGGGGCT																					160	169	136	183	153	152	145	13.0842	13.1717	13.1993	13.2867	12.888	12.8727	12.9727	0.0874776	0.115138	0.202444	-0.196228	-0.211535	-0.111486	-0.308103
AGATTCATTCACGAGTTGGG																					121	143	98	150	120	112	99	12.6812	12.9307	12.7267	12.9998	12.5375	12.4322	12.4223	0.249509	0.0454553	0.318606	-0.143662	-0.249027	-0.258944	-0.421734
CGCGTGTAGCTGGAGACAAG																					85	93	56	107	91	103	67	12.1718	12.3101	11.9195	12.5125	12.1385	12.3113	11.8591	0.138275	-0.252361	0.340704	-0.0333012	0.13952	-0.312706	-0.144369
ACGTCCATACTGTCGGCTAC																					223	209	136	218	207	204	176	13.5631	13.4781	13.1993	13.5391	13.324	13.2971	13.2522	-0.0849975	-0.363787	-0.02402	-0.239104	-0.266011	-0.31092	-0.11441
AAATTGGCTTTCGTTCGTGC																					212	205	144	199	195	187	177	13.4902	13.4503	13.2818	13.4076	13.2379	13.1716	13.2604	-0.0399008	-0.20836	-0.0825949	-0.252278	-0.318555	-0.229774	-0.156584
GAGGTATGTCATCGCCATGA																					46	61	46	52	51	71	46	11.2863	11.7018	11.6357	11.4718	11.3034	11.7747	11.3168	0.415567	0.349491	0.185502	0.0171444	0.488459	0.0305075	-0.13815
TGACACATTGGCTGGGTGTT																					312	279	250	333	293	277	247	14.0476	13.8949	14.0776	14.1503	13.8253	13.7384	13.7411	-0.152735	0.0299958	0.102664	-0.222343	-0.3092	-0.306495	-0.272654
GGCTGGTTGACCTTCCCGCT																					199	242	170	240	217	211	171	13.3989	13.6896	13.5212	13.6778	13.3921	13.3458	13.2106	0.29075	0.122371	0.278936	-0.00678495	-0.0530809	-0.188234	-0.313386
CACATAACATGAGGTATCAG																					51	48	41	75	69	65	40	11.4351	11.3562	11.4698	12	11.7393	11.6474	11.1152	-0.0788975	0.0347298	0.564918	0.304288	0.212311	-0.319848	-0.108
TCCCGGTTGGTGAACGATAC																					64	65	39	58	62	61	47	11.7625	11.7934	11.3977	11.6292	11.5851	11.5558	11.3478	0.0308951	-0.364863	-0.133285	-0.177462	-0.206759	-0.414753	-0.110574
CTCAACCGACCGTATGGTCA																					118	139	118	131	140	125	136	12.645	12.8898	12.9945	12.8044	12.7599	12.5906	12.8803	0.244799	0.349567	0.15945	0.114911	-0.0544106	0.235305	-0.15267
TTCTAAGCGCCCTGGGGACA																					154	149	121	149	145	177	141	13.0291	12.99	13.0308	12.9902	12.8105	13.0923	12.9324	-0.0390772	0.001692	-0.0389197	-0.218561	0.0632511	-0.0967036	-0.0585697
AGGGGCAGGGCTATCTTATG																					268	228	179	251	244	216	181	13.8283	13.6037	13.5957	13.7425	13.5613	13.3796	13.2926	-0.224646	-0.232641	-0.085846	-0.267044	-0.448726	-0.535679	-0.236105
CCTCCGTGCTAACGCGGACG																					157	136	158	162	185	116	141	13.0569	12.8583	13.4156	13.1108	13.1619	12.4828	12.9324	-0.198597	0.358738	0.0539166	0.105037	-0.574117	-0.124535	-0.269224
CCTGCGGTGCACGGCTAGCC																					64	61	50	63	51	57	57	11.7625	11.7018	11.756	11.7485	11.3034	11.458	11.626	-0.0607088	-0.00652642	-0.0140224	-0.459131	-0.304573	-0.136549	-0.272999
AACATCTCGTTAGGGGTATC																					122	139	95	116	114	136	107	12.6931	12.8898	12.6818	12.629	12.4635	12.7122	12.5343	0.196712	-0.0112645	-0.0640529	-0.229522	0.0191622	-0.158725	-0.163493
ACCCGATAATAGCTACTGGT																					68	86	50	80	65	67	51	11.85	12.1972	11.756	12.0931	11.6532	11.6911	11.4656	0.347254	-0.0939648	0.243098	-0.19675	-0.158889	-0.384399	-0.412142
CGACCCATGGATGTGAACCC																					94	73	74	99	64	85	108	12.317	11.9608	12.3215	12.4004	11.6309	12.0343	12.5478	-0.356149	0.00447914	0.0834455	-0.686129	-0.282697	0.230776	-0.156608
GGACTTTAGTTCCAGTGGTT																					312	262	261	307	273	269	248	14.0476	13.8042	14.1397	14.033	13.7233	13.6961	13.7469	-0.243428	0.092114	-0.0146129	-0.324336	-0.351477	-0.300667	-0.270184
CTCCCATTGATCTACGATGG																					208	212	187	217	199	220	199	13.4627	13.4987	13.6587	13.5325	13.2672	13.406	13.4294	0.0360136	0.196054	0.0697991	-0.195509	-0.0566354	-0.0332925	-0.195768
CGAAACCTCCTAACTGAGAG																					83	69	52	73	69	75	54	12.1375	11.8796	11.8126	11.961	11.7393	11.8538	11.548	-0.257916	-0.324903	-0.17648	-0.398125	-0.283712	-0.589471	-0.17067
CCTCGATGGTCACCTGTAGC																					155	144	135	156	150	146	154	13.0384	12.9408	13.1887	13.0564	12.8594	12.8146	13.0596	-0.0976513	0.15029	0.0179693	-0.178995	-0.223832	0.0211792	-0.150752
ATGCTGCAGCTTTACGATCA																					161	153	132	142	160	165	134	13.0932	13.0282	13.1563	12.9207	12.9525	12.9911	12.8589	-0.0649854	0.0630857	-0.172455	-0.140684	-0.102143	-0.234279	-0.100917
ATATTTTATGACATAAAAAT																					23	28	22	18	18	18	20	10.2868	10.5789	10.5721	9.9422	9.80194	9.7961	10.1159	0.292117	0.285278	-0.344631	-0.484887	-0.490729	-0.170969	-0.459783
TGTCCCTTGCAACCTCCGTT																					181	172	141	171	211	186	160	13.2621	13.1971	13.2514	13.1888	13.3516	13.1639	13.1147	-0.0650383	-0.0106779	-0.0732921	0.0895323	-0.0982372	-0.147382	-0.00235965
GGGACATCCTTGCCGTCTCA																					181	183	119	182	168	153	166	13.2621	13.2865	13.0067	13.2787	13.0229	12.8821	13.1678	0.0243875	-0.255384	0.0166407	-0.239214	-0.379974	-0.0942769	-0.16637
GCGGTTCCGGGAGCACATTT																					246	166	167	206	176	209	172	13.7047	13.1458	13.4956	13.4574	13.09	13.3321	13.219	-0.558888	-0.209178	-0.2473	-0.614738	-0.372684	-0.485687	-0.152581
CGAATATTATTTCTATCGGG																					75	61	44	66	58	51	46	11.9913	11.7018	11.5716	11.8156	11.4889	11.2976	11.3168	-0.289467	-0.419652	-0.175685	-0.502402	-0.693735	-0.674526	-0.32862
CATTGCACGCCACAGCATTG																					119	128	111	116	124	136	99	12.6572	12.7709	12.9063	12.629	12.5848	12.7122	12.4223	0.113701	0.249178	-0.0281388	-0.0723222	0.0550762	-0.234902	-0.19563
CGGGATGCAGCTGGAGAGGA																					109	109	101	108	141	117	121	12.5305	12.5391	12.7701	12.5259	12.7702	12.4952	12.7117	0.00853462	0.239605	-0.00460246	0.239618	-0.035374	0.18117	0.0472919
AAGTGTGTGCATAGCAGGGT																					115	94	88	93	108	87	84	12.6078	12.3255	12.5714	12.3102	12.3856	12.0678	12.1853	-0.282315	-0.036437	-0.297585	-0.222276	-0.540002	-0.422574	-0.189505
ACAAAGATCGCATGGCATAC																					100	124	76	109	87	124	98	12.4062	12.7251	12.3599	12.5392	12.0737	12.579	12.4076	0.318823	-0.0463045	0.132998	-0.332556	0.17275	0.00137299	-0.187984
TAACCCAGAAGCCCATTCAG																					158	169	140	132	135	161	124	13.0661	13.1717	13.2412	12.8154	12.7074	12.9557	12.747	0.105623	0.175099	-0.250661	-0.35863	-0.110411	-0.319023	-0.272708
GGTGCTTAGCTCTGCGCACA																					210	199	156	189	194	169	192	13.4765	13.4074	13.3973	13.3332	13.2305	13.0256	13.3777	-0.0690786	-0.0792206	-0.143296	-0.246021	-0.45088	-0.0987545	-0.16802
GCCTGCCCTAAACCCCGGAA																					202	205	137	213	176	184	172	13.4205	13.4503	13.2099	13.5056	13.09	13.1483	13.219	0.029802	-0.210543	0.0851842	-0.330458	-0.272183	-0.201407	-0.236164
ATCGGTACCTCTTCACATAT																					227	243	201	213	208	197	189	13.5888	13.6956	13.7629	13.5056	13.331	13.2468	13.355	0.106792	0.174105	-0.0831383	-0.257798	-0.342026	-0.233766	-0.343783
CGGCTGAGGCACCTGGTTTA																					220	212	187	192	247	204	202	13.5436	13.4987	13.6587	13.3559	13.5789	13.2971	13.451	-0.0448994	0.115141	-0.187687	0.0352924	-0.246472	-0.0926206	-0.0621184
GCTTTCAATTGCAAAAATAC																					24	43	24	32	27	21	21	10.3482	11.1975	10.6976	10.7716	10.3864	10.0183	10.1862	0.849346	0.349377	0.423449	0.0381839	-0.329921	-0.161994	-0.691968
TCAACCCCAGCGCACCGTTG																					201	168	157	168	176	156	166	13.4133	13.1631	13.4065	13.1633	13.09	12.9101	13.1678	-0.250173	-0.00681481	-0.250016	-0.323299	-0.503155	-0.245468	-0.188306
ATACAATACTTTGGCGCATA																					68	69	44	64	77	76	87	11.85	11.8796	11.5716	11.7712	11.8976	11.8729	12.2359	0.0295897	-0.278333	-0.0787473	0.0475988	0.0228981	0.385908	0.261298
CGCTAGGTTATTTCGTGGCC																					181	174	146	176	171	183	129	13.2621	13.2137	13.3017	13.2304	13.0484	13.1404	12.8041	-0.0483613	0.0395902	-0.0317174	-0.213682	-0.121694	-0.458044	-0.250977
TTGCAATGCTGCTATAGAAG																					96	117	77	91	105	121	105	12.3474	12.6412	12.3788	12.2789	12.3449	12.5437	12.5071	0.293887	0.0314336	-0.0684608	-0.00242871	0.196305	0.159774	0.0322633
ACCCAATGTGGCGGAGCCGA																					152	119	92	107	142	116	106	13.0102	12.6657	12.6355	12.5125	12.7804	12.4828	12.5208	-0.344527	-0.374698	-0.497695	-0.229862	-0.52743	-0.489417	-0.0099298
CCCTACCTATCCGGTGCTTT																					148	131	118	167	135	148	138	12.9717	12.8043	12.9945	13.1547	12.7074	12.8342	12.9013	-0.167472	0.0228024	0.182923	-0.264314	-0.137542	-0.0704003	-0.17017
CGCGCAGAAGGCAAGCAGGG																					60	74	55	73	82	83	66	11.6694	11.9805	11.8935	11.961	11.9883	11.9999	11.8374	0.311013	0.224021	0.291546	0.318861	0.330498	0.167974	-0.00308228
AAAGCGACGTAGGCATACTT																					176	164	137	186	189	184	152	13.2217	13.1284	13.2099	13.3101	13.1928	13.1483	13.0407	-0.0933335	-0.0117828	0.0884118	-0.0288983	-0.0734222	-0.180964	-0.0888602
GCTAGTGTCGTGGGGGATGA																					153	175	126	143	153	145	130	13.0197	13.222	13.0892	12.9309	12.888	12.8047	12.8152	0.202337	0.0694994	-0.0888119	-0.131696	-0.215011	-0.204474	-0.244735
ATACGAGGCGCTTTTCTTTG																					295	278	189	290	260	242	217	13.9668	13.8897	13.6741	13.9508	13.6529	13.5435	13.5543	-0.0770891	-0.292693	-0.0159675	-0.313894	-0.423238	-0.41247	-0.254617
CCTAAGGGGTACCACCATGG																					170	161	116	150	138	148	125	13.1717	13.1017	12.9699	12.9998	12.7391	12.8342	12.7586	-0.0699302	-0.201771	-0.171859	-0.432524	-0.337457	-0.413035	-0.246485
CGTTGGGCATAGCGAACACT																					91	93	83	80	93	81	74	12.2702	12.3101	12.487	12.0931	12.1699	11.9648	12.0024	0.0398923	0.21682	-0.177135	-0.100327	-0.305436	-0.267762	-0.251034
TGCCTATGACCTAGGTACCA																					132	133	96	145	174	134	115	12.8067	12.8261	12.6969	12.9509	13.0735	12.6909	12.6383	0.0194217	-0.1098	0.144189	0.266803	-0.115849	-0.16836	-0.0237386
TATACTGCGGATCAATCTGA																					91	98	99	124	97	98	86	12.2702	12.3856	12.7413	12.7252	12.2306	12.2396	12.2192	0.115429	0.471096	0.455016	-0.0395859	-0.030639	-0.0509998	-0.387589
TCAAGGAGCCTTATTTCTTG																					90	108	87	84	97	92	79	12.2543	12.5258	12.5549	12.1634	12.2306	12.1484	12.0967	0.27152	0.30065	-0.0908229	-0.0236476	-0.105829	-0.157519	-0.256114
CAGACCCAGTAAAACCACCA																					61	65	35	38	50	73	45	11.6933	11.7934	11.2416	11.0194	11.2748	11.8148	11.2851	0.100137	-0.451679	-0.673857	-0.418447	0.121492	-0.408222	0.10674
ATAGCGGATGTCCTTGGAAA																					121	161	135	191	139	148	159	12.6812	13.1017	13.1887	13.3484	12.7496	12.8342	13.1057	0.420534	0.507503	0.667178	0.0683555	0.153008	0.424483	-0.316456
TGAGGATCATGTCGAGCGCC																					225	251	200	214	251	187	193	13.576	13.7423	13.7557	13.5124	13.6021	13.1716	13.3852	0.166286	0.179677	-0.0636153	0.0260481	-0.404409	-0.190788	-0.283832
GTAAACTTTGTCTGGAGTAT																					164	200	140	159	183	171	110	13.1198	13.4146	13.2412	13.0839	13.1463	13.0426	12.5742	0.29481	0.121333	-0.0359714	0.0264327	-0.077251	-0.545598	-0.32553
GCACGCTGTACAGACGACAA																					121	118	107	101	107	105	88	12.6812	12.6535	12.8534	12.4293	12.3721	12.3391	12.2524	-0.0276799	0.172195	-0.251916	-0.309056	-0.342119	-0.428836	-0.324203
GTAATTTTATGAGTTAAGTG																					48	40	47	48	45	51	40	11.3476	11.0932	11.6668	11.3563	11.1229	11.2976	11.1152	-0.254392	0.319132	0.00869026	-0.224728	-0.0500781	-0.232418	-0.193552
TACTGGAGTTTGCGACTCGG																					173	176	120	174	162	134	149	13.1969	13.2302	13.0188	13.2139	12.9704	12.6909	13.012	0.0333359	-0.178102	0.0170071	-0.226464	-0.506035	-0.184919	-0.26322
CCTTGAAATCAAATCAAACC																					28	39	32	35	33	27	38	10.5704	11.0567	11.1124	10.9008	10.6757	10.3805	11.0412	0.486312	0.541963	0.330427	0.10526	-0.189894	0.470828	-0.32417
CCGCGCATTTCAGAGCACAA																					47	54	42	49	58	66	55	11.3173	11.526	11.5045	11.3861	11.4889	11.6694	11.5745	0.208759	0.187275	0.0687882	0.171617	0.352122	0.257198	0.105372
CCAGAGCCTTGGTTTATATC																					97	111	48	81	82	93	78	12.3623	12.5653	11.6971	12.111	11.9883	12.164	12.0784	0.203003	-0.665174	-0.251317	-0.373992	-0.198274	-0.283931	-0.0475697
GCCAGCGGGGATATGGTGAA																					167	158	111	142	144	133	124	13.146	13.0746	12.9063	12.9207	12.8005	12.6801	12.747	-0.0713794	-0.239644	-0.225237	-0.345448	-0.465922	-0.398938	-0.224682
TATTTATACACTATGCGGCA																					80	90	67	85	74	102	66	12.0844	12.2628	12.1781	12.1805	11.8402	12.2973	11.8374	0.178422	0.0937557	0.096135	-0.244126	0.212891	-0.246952	-0.2155
GTGTAGTCCTAGCCATGGGG																					166	148	115	164	128	146	122	13.1373	12.9803	12.9574	13.1285	12.6306	12.8146	12.7236	-0.157032	-0.179913	-0.00879286	-0.506684	-0.322735	-0.413729	-0.299137
TGACGCGATAGAGTTGGCTT																					132	124	99	131	128	113	119	12.8067	12.7251	12.7413	12.8044	12.6306	12.445	12.6877	-0.08165	-0.0654127	-0.00227721	-0.17608	-0.361718	-0.119039	-0.169166
CTTAAGCTTATCAACATCCG																					152	138	91	139	136	136	115	13.0102	12.8794	12.6198	12.8899	12.7181	12.7122	12.6383	-0.13085	-0.390463	-0.120278	-0.292138	-0.297985	-0.371866	-0.106799
GTTGATCGAAAATGGGAGAA																					109	120	96	104	100	106	85	12.5305	12.6778	12.6969	12.4715	12.2745	12.3527	12.2023	0.147219	0.166367	-0.0590408	-0.255993	-0.177792	-0.328211	-0.338847
GAGCAGCTGTCAGGTCTTGT																					197	236	174	216	213	193	221	13.3843	13.6534	13.5548	13.5258	13.3652	13.2172	13.5807	0.269104	0.170492	0.141517	-0.0190526	-0.167139	0.196353	-0.190317
GGACCAACTCCCCTGCCCAC																					198	176	129	148	172	168	130	13.3916	13.2302	13.1231	12.9804	13.0568	13.017	12.8152	-0.161373	-0.268486	-0.411165	-0.334769	-0.37456	-0.576403	-0.148236
TAAACAAAAAGGAAATAGTT																					52	48	50	44	50	46	39	11.4631	11.3562	11.756	11.2308	11.2748	11.1488	11.0787	-0.106902	0.292938	-0.232225	-0.188224	-0.314314	-0.384362	-0.280237
ACGGAGGCTAAGCGTCGCAA																					170	169	102	143	158	109	149	13.1717	13.1717	12.7844	12.9309	12.9344	12.393	13.012	2.45521e-05	-0.387302	-0.240798	-0.237294	-0.778655	-0.159685	-0.18252
TCGGGGACCACCCACGATCC																					171	182	170	229	236	187	173	13.1801	13.2786	13.5212	13.6101	13.5132	13.1716	13.2274	0.0984679	0.341121	0.430005	0.333046	-0.0085176	0.0472903	-0.165925
AACCACGGCATTGAGAGGTG																					192	234	172	189	191	215	206	13.3472	13.6411	13.5381	13.3332	13.208	13.3729	13.4793	0.293913	0.190901	-0.0140251	-0.139232	0.0256674	0.132046	-0.150769
AGCTTTCGAAATTGAGTGTC																					116	126	118	159	129	98	103	12.6203	12.7481	12.9945	13.0839	12.6419	12.2396	12.4794	0.127816	0.374225	0.463533	0.0215307	-0.380762	-0.140937	-0.488581
GAACGTAGAAATTCCCATTT																					98	156	115	132	120	142	103	12.3771	13.0562	12.9574	12.8154	12.5375	12.7745	12.4794	0.679127	0.580306	0.438307	0.16044	0.397411	0.102292	-0.345865
CTTACCCCTATTATAATGAA																					39	42	28	35	36	32	28	11.0482	11.1636	10.9198	10.9008	10.8011	10.6255	10.6009	0.115399	-0.128368	-0.147352	-0.247062	-0.422731	-0.44728	-0.318917
CGACAACGTGCAGGTGTATC																					217	208	159	204	212	170	187	13.5238	13.4712	13.4247	13.4434	13.3585	13.0341	13.3397	-0.0525709	-0.0990441	-0.0804253	-0.165328	-0.489671	-0.184121	-0.20236
TTCAGCGAGTGTGACTAAGC																					116	103	75	122	114	130	93	12.6203	12.4574	12.3408	12.7018	12.4635	12.6471	12.3321	-0.162917	-0.279498	0.0814374	-0.156777	0.0268221	-0.288252	-0.0190764
CAGGGTTGCGCAGAGGACTC																					136	147	95	144	139	144	151	12.8498	12.9705	12.6818	12.9409	12.7496	12.7947	13.0312	0.12073	-0.167968	0.0911438	-0.10022	-0.0550907	0.181438	-0.00592609
CCCGCTAACAGCCTAGATCA																					14	6	7	14	10	9	6	9.57137	8.36001	8.92206	9.58005	8.95524	8.79772	8.38193	-1.21136	-0.649305	0.00868219	-0.616127	-0.773642	-1.18944	-0.24241
AGGACACAGGATACGCAGCT																					78	74	78	94	101	89	85	12.0479	11.9805	12.3974	12.3257	12.2889	12.1006	12.2023	-0.0673965	0.349542	0.277821	0.241045	0.0527585	0.154474	-0.0372298
CCCCGTAGCTCATTAGTCTG																					128	123	91	135	128	120	110	12.7623	12.7134	12.6198	12.8478	12.6306	12.5317	12.5742	-0.0489423	-0.142568	0.0854972	-0.131692	-0.230634	-0.188092	-0.148135
ACGCATGCTTCCCAAAGCGT																					125	128	95	105	118	111	113	12.7281	12.7709	12.6818	12.4853	12.5133	12.4192	12.613	0.0427456	-0.0463062	-0.242806	-0.214819	-0.308878	-0.115068	-0.1308
GGAATTACGACTAACCGATT																					118	100	97	83	95	113	134	12.645	12.4148	12.7119	12.1462	12.2006	12.445	12.8589	-0.230212	0.0668751	-0.498817	-0.444418	-0.199991	0.213935	0.0772263
CGGTGAGCCACACGAAGGAA																					100	101	86	143	122	100	77	12.4062	12.4291	12.5382	12.9309	12.5614	12.2687	12.0598	0.0228872	0.132001	0.524628	0.155142	-0.137534	-0.346478	-0.336129
TATTTTGACTTGACGCAGGC																					96	78	39	65	62	76	60	12.3474	12.0564	11.3977	11.7936	11.5851	11.8729	11.7	-0.290962	-0.949687	-0.553772	-0.762286	-0.474488	-0.647395	-0.029916
CTGGCCGAATCTCACTATGT																					138	131	105	129	101	119	107	12.8708	12.8043	12.8262	12.7822	12.2889	12.5196	12.5343	-0.0665563	-0.0446574	-0.0885914	-0.581929	-0.351214	-0.336487	-0.356609
GTAGGGTACAGCGTCAGCTT																					133	173	115	140	121	121	130	12.8176	13.2054	12.9574	12.9003	12.5495	12.5437	12.8152	0.387835	0.139805	0.082683	-0.268091	-0.273938	-0.0023947	-0.384915
AATTTATCGTCAACATTAAT																					43	59	35	32	44	46	34	11.189	11.6537	11.2416	10.7716	11.0905	11.1488	10.8809	0.464744	0.0526116	-0.417364	-0.0985016	-0.0402458	-0.308135	-0.182292
CAATCGGCGACGTTTTAAAT																					117	118	78	129	121	132	82	12.6327	12.6535	12.3974	12.7822	12.5495	12.6692	12.1505	0.0208111	-0.235307	0.149534	-0.0832002	0.0364633	-0.482203	-0.154659
TCACTTTACACTTGTAGTGT																					77	84	71	74	94	76	80	12.0292	12.1633	12.2618	11.9806	12.1853	11.8729	12.1149	0.134036	0.232525	-0.0486278	0.156055	-0.15638	0.0856412	-0.0775391
AGAGCATGATGACCCGTGAC																					108	133	126	114	114	111	120	12.5172	12.8261	13.0892	12.6039	12.4635	12.4192	12.6997	0.308884	0.571927	0.0866817	-0.0537003	-0.0980148	0.182493	-0.312238
AAGTGACGGTGTCATGCGGG																					227	199	165	190	195	198	153	13.5888	13.4074	13.4782	13.3408	13.2379	13.2541	13.0502	-0.181372	-0.110601	-0.247977	-0.350898	-0.334722	-0.538588	-0.228086
AGTAGACGGACGGTGAGCTG																					268	271	205	281	279	258	240	13.8283	13.8529	13.7913	13.9053	13.7546	13.6359	13.6996	0.0245942	-0.036991	0.0770256	-0.0736749	-0.192408	-0.12867	-0.153127
TCCGTCTGCTTCATGAGCGG																					47	54	47	79	69	46	53	11.3173	11.526	11.6668	12.0749	11.7393	11.1488	11.521	0.208759	0.349494	0.757654	0.42208	-0.168517	0.203777	-0.286189
GATCATAATCGCTTCAAGCA																					103	92	83	117	104	106	93	12.4489	12.2945	12.487	12.6414	12.3311	12.3527	12.3321	-0.154373	0.0381477	0.192526	-0.117751	-0.0961228	-0.1168	-0.135658
CGGCTCGTTCTACGCACTGA																					195	190	146	180	163	187	186	13.3696	13.3406	13.3017	13.2628	12.9793	13.1716	13.3319	-0.0289359	-0.0678837	-0.106773	-0.390272	-0.197976	-0.0376483	-0.140768
TGGAGAAACGAGGTGTAATA																					127	146	111	152	121	126	126	12.751	12.9607	12.9063	13.0189	12.5495	12.6021	12.7701	0.209648	0.155325	0.267901	-0.201502	-0.148942	0.0191121	-0.321402
TATAGACCTCCCAAATACAT																					35	49	31	41	56	36	48	10.8922	11.3859	11.0666	11.129	11.4383	10.7953	11.3781	0.493743	0.174442	0.236848	0.54612	-0.0968657	0.485982	0.010068
ATACGGCCGAAGCCCCTTCA																					205	212	176	242	193	211	179	13.4417	13.4987	13.5713	13.6898	13.223	13.3458	13.2766	0.0569714	0.129556	0.248056	-0.218714	-0.0959325	-0.165129	-0.304786
TAACGCGCATATCTGAACAC																					80	77	70	82	73	76	63	12.0844	12.0378	12.2413	12.1287	11.8206	11.8729	11.7703	-0.0465946	0.156936	0.0443074	-0.263749	-0.211509	-0.314048	-0.314651
TAAACCCTTGGCGCCCTCAC																					184	181	148	221	200	196	179	13.2858	13.2706	13.3213	13.5588	13.2744	13.2394	13.2766	-0.0151785	0.0355034	0.273009	-0.0114168	-0.0464079	-0.00922566	-0.120128
CGCACATCTAAAGTTACTAC																					37	38	35	33	35	24	19	10.9723	11.0193	11.2416	10.816	10.7605	10.2107	10.0419	0.0469872	0.269323	-0.156283	-0.211769	-0.761552	-0.930355	-0.687901
GTGTATGATGCTTCGACTTA																					359	340	290	323	312	329	288	14.25	14.1801	14.2917	14.1063	13.9159	13.9866	13.9626	-0.0699094	0.0416825	-0.143748	-0.334131	-0.263442	-0.287379	-0.237659
GAAGACGTGCTGGCGTCACC																					272	278	236	311	250	279	250	13.8497	13.8897	13.9945	14.0517	13.5963	13.7488	13.7585	0.0400116	0.144786	0.201989	-0.253372	-0.100895	-0.0911526	-0.277402
CCTAAACTCAGACGCACTAC																					79	73	58	69	58	61	59	12.0662	11.9608	11.9701	11.8797	11.4889	11.5558	11.6757	-0.105395	-0.0961611	-0.186516	-0.577346	-0.510461	-0.390514	-0.363416
ATCTTCAGGGTAACTACGAA																					84	57	50	84	68	66	64	12.1547	11.604	11.756	12.1634	11.7183	11.6694	11.793	-0.550744	-0.398745	0.00869169	-0.436455	-0.485357	-0.361708	-0.114241
CAGAGCCTTGCGCAATTTTG																					139	137	104	179	129	144	127	12.8812	12.8689	12.8124	13.2548	12.6419	12.7947	12.7815	-0.0123713	-0.0688765	0.373525	-0.239391	-0.0865647	-0.0997231	-0.239319
CCTTATGGAATCAGACCGTT																					100	84	70	65	76	97	69	12.4062	12.1633	12.2413	11.7936	11.8787	12.2248	11.9015	-0.242954	-0.164925	-0.612654	-0.527524	-0.181468	-0.504701	-0.0643863
TTTGGCAGTACCTTTTATTA																					186	208	158	159	179	179	160	13.3014	13.4712	13.4156	13.0839	13.1144	13.1085	13.1147	0.169801	0.114227	-0.217559	-0.187035	-0.192883	-0.186691	-0.211026
AAAACAGGACGATGTGCGGC																					81	87	71	94	77	89	92	12.1023	12.2139	12.2618	12.3257	11.8976	12.1006	12.3165	0.111605	0.159478	0.223385	-0.204726	-0.00167666	0.214186	-0.162228
GAGGACCTTAAGGTGACATG																					128	147	114	145	146	131	99	12.7623	12.9705	12.9448	12.9509	12.8204	12.6582	12.4223	0.20818	0.182481	0.188577	0.0581042	-0.104122	-0.340069	-0.321775
AGCTGGACTCTGTAGAAATC																					150	180	150	149	148	155	139	12.9911	13.2626	13.3407	12.9902	12.8401	12.9009	12.9118	0.27154	0.349577	-0.000956467	-0.151058	-0.0902433	-0.079348	-0.313603
CAACACCCCGCGTTATGCTA																					88	102	77	106	83	68	82	12.2218	12.4433	12.3788	12.499	12.0058	11.7124	12.1505	0.221487	0.156939	0.27713	-0.216056	-0.509401	-0.0713447	-0.484119
GCTGGAGAGACAATTCTACT																					153	156	126	129	130	123	114	13.0197	13.0562	13.0892	12.7822	12.653	12.5673	12.6258	0.0365461	0.0694994	-0.237436	-0.366682	-0.45237	-0.393924	-0.360528
CAAGACCTTATCGTGCAGCG																					98	76	50	79	67	66	72	12.3771	12.0189	11.756	12.0749	11.6969	11.6694	11.9629	-0.35817	-0.621092	-0.302172	-0.680169	-0.707704	-0.414175	-0.173538
CCAATGATAAGCCCGAACGG																					103	108	91	93	84	88	80	12.4489	12.5258	12.6198	12.3102	12.0231	12.0843	12.1149	0.0769096	0.170881	-0.138622	-0.425807	-0.364555	-0.333986	-0.411172
TCTGACGATTAATGCTTCTA																					86	91	67	78	84	83	84	12.1887	12.2787	12.1781	12.0565	12.0231	11.9999	12.1853	0.0900472	-0.0105578	-0.132139	-0.165622	-0.188743	-0.00342701	-0.101714
CTATATTGTCGCGCAGTGGA																					132	139	128	151	145	141	109	12.8067	12.8898	13.1119	13.0094	12.8105	12.7643	12.5611	0.0830717	0.305183	0.202678	0.00380225	-0.0423972	-0.245653	-0.291727
GTGCGACGAATTGTCCTGAG																					275	280	208	278	258	234	220	13.8655	13.9	13.8123	13.8898	13.6417	13.495	13.5741	0.034529	-0.053229	0.0243452	-0.223757	-0.370455	-0.291387	-0.297081
