# Supplementary material for: UM171 glues asymmetric CRL3–HDAC1/2 assembly to degrade CoREST corepressors
Source: Nature. Author manuscript; Available in PMC 2025 Mar 24. (PMC11882444; doi:10.1038/s41586-024-08532-4)
Supplement: Supplementary Data 11 [file NIHMS2059347-supplement-Supplementary_Data_11.xlsx]

## Sheet: Supplementary Data 11
Supplementary Data 11 | KBTBD4 ABE sgRNA library sequences and annotations
sgRNA sequence	sgRNA context sequence	sgrna genomic position	sgRNA Strand	PAM	Edit	# edits	#silent edits	Nucleotide edits	Amino acid edits	Mutation category
GAGCCGGAAGCGGAGGTTCC	CGTGGAGCCGGAAGCGGAGGTTCCGGGCT	47578981	sense	GG	A-G	1	0	A_8;	flankseq;	Flanking;
AGCCGGAAGCGGAGGTTCCG	GTGGAGCCGGAAGCGGAGGTTCCGGGCTC	47578980	sense	GG	A-G	2	0	A_7;A_8;	flankseq;flankseq;	Flanking;Flanking;
AGCCCGGAACCTCCGCTTCC	CCGGAGCCCGGAACCTCCGCTTCCGGCTC	47578957	antisense	GG	A-G	1	0	A_8;	utr;	UTR;
GAGCCCGGAACCTCCGCTTC	CCCGGAGCCCGGAACCTCCGCTTCCGGCT	47578956	antisense	CG	A-G	0	0
GAAGCGGAGGTTCCGGGCTC	GCCGGAAGCGGAGGTTCCGGGCTCCGGGA	47578975	sense	CG	A-G	1	0	A_8;	utr;	UTR;
AAGCGGAGGTTCCGGGCTCC	CCGGAAGCGGAGGTTCCGGGCTCCGGGAT	47578974	sense	GG	A-G	1	0	A_7;	utr;	UTR;
AGCGGAGGTTCCGGGCTCCG	CGGAAGCGGAGGTTCCGGGCTCCGGGATG	47578973	sense	GG	A-G	1	0	A_6;	utr;	UTR;
ATCCCGGAGCCCGGAACCTC	TTTCATCCCGGAGCCCGGAACCTCCGCTT	47578950	antisense	CG	A-G	1	0	A_8;	utr;	UTR;
GGAGGTTCCGGGCTCCGGGA	AAGCGGAGGTTCCGGGCTCCGGGATGAAA	47578970	sense	TG	A-G	0	0
GTTCCGGGCTCCGGGATGAA	GGAGGTTCCGGGCTCCGGGATGAAAGGAG	47578966	sense	AG	A-G	0	0
TTCCGGGCTCCGGGATGAAA	GAGGTTCCGGGCTCCGGGATGAAAGGAGG	47578965	sense	GG	A-G	0	0
CTCCTTTCATCCCGGAGCCC	TTCCCTCCTTTCATCCCGGAGCCCGGAAC	47578942	antisense	GG	A-G	0	0
CCGGGCTCCGGGATGAAAGG	GGTTCCGGGCTCCGGGATGAAAGGAGGGA	47578963	sense	AG	A-G	0	0
CCTCCTTTCATCCCGGAGCC	GTTCCCTCCTTTCATCCCGGAGCCCGGAA	47578941	antisense	CG	A-G	0	0
CGGGCTCCGGGATGAAAGGA	GTTCCGGGCTCCGGGATGAAAGGAGGGAA	47578962	sense	GG	A-G	0	0
GGGCTCCGGGATGAAAGGAG	TTCCGGGCTCCGGGATGAAAGGAGGGAAC	47578961	sense	GG	A-G	0	0
GTTCCCTCCTTTCATCCCGG	CTGCGTTCCCTCCTTTCATCCCGGAGCCC	47578937	antisense	AG	A-G	0	0
TCCGGGATGAAAGGAGGGAA	GGGCTCCGGGATGAAAGGAGGGAACGCAG	47578957	sense	CG	A-G	1	0	A_7;	Met1Val;	Missense;
GCGTTCCCTCCTTTCATCCC	ACCTGCGTTCCCTCCTTTCATCCCGGAGC	47578935	antisense	GG	A-G	0	0
TGCGTTCCCTCCTTTCATCC	CACCTGCGTTCCCTCCTTTCATCCCGGAG	47578934	antisense	CG	A-G	0	0
GGGATGAAAGGAGGGAACGC	CTCCGGGATGAAAGGAGGGAACGCAGGTG	47578954	sense	AG	A-G	2	0	A_4;A_7_8;	Met1Val;Lys2Gly;	Missense;Missense;
GGATGAAAGGAGGGAACGCA	TCCGGGATGAAAGGAGGGAACGCAGGTGA	47578953	sense	GG	A-G	1	0	A_6_7_8;	Lys2Gly;	Missense;
ATGAAAGGAGGGAACGCAGG	CGGGATGAAAGGAGGGAACGCAGGTGAGA	47578951	sense	TG	A-G	1	0	A_4_5_6;	Lys2Gly;	Missense;
GAAAGGAGGGAACGCAGGTG	GGATGAAAGGAGGGAACGCAGGTGAGAAA	47578949	sense	AG	A-G	2	2	A_4;A_7;	Lys2Lys;Gly3Gly;	Silent;Silent;
GGAGGGAACGCAGGTGAGAA	GAAAGGAGGGAACGCAGGTGAGAAAGCGA	47578945	sense	AG	A-G	1	0	A_7_8;	Asn5Gly;	Missense;
AGGGAACGCAGGTGAGAAAG	AAGGAGGGAACGCAGGTGAGAAAGCGAGA	47578943	sense	CG	A-G	1	0	A_5_6;	Asn5Gly;	Missense;
GGAACGCAGGTGAGAAAGCG	GGAGGGAACGCAGGTGAGAAAGCGAGACA	47578941	sense	AG	A-G	2	1	A_4;A_8;	Asn5Ser;Ala6Ala;	Missense;Silent;
CTGTCTCGCTTTCTCACCTG	CTGCCTGTCTCGCTTTCTCACCTGCGTTC	47578916	antisense	CG	A-G	0	0
CGCAGGTGAGAAAGCGAGAC	GGAACGCAGGTGAGAAAGCGAGACAGGCA	47578937	sense	AG	A-G	1	1	A_4;	Ala6Ala;	Silent;
GCAGGTGAGAAAGCGAGACA	GAACGCAGGTGAGAAAGCGAGACAGGCAG	47578936	sense	GG	A-G	1	0	A_8;	Exon1:+4;	Intron;
GCCTGTCTCGCTTTCTCACC	ACCTGCCTGTCTCGCTTTCTCACCTGCGT	47578914	antisense	TG	A-G	0	0
GGTGAGAAAGCGAGACAGGC	CGCAGGTGAGAAAGCGAGACAGGCAGGTA	47578933	sense	AG	A-G	3	0	A_5;A_7;A_8;	Exon1:+4;Exon1:+6;Exon1:+7;	Intron;Intron;Intron;
GTGAGAAAGCGAGACAGGCA	GCAGGTGAGAAAGCGAGACAGGCAGGTAG	47578932	sense	GG	A-G	4	0	A_4;A_6;A_7;A_8;	Exon1:+4;Exon1:+6;Exon1:+7;Exon1:+8;	Intron;Intron;Intron;Intron;
AGAAAGCGAGACAGGCAGGT	GGTGAGAAAGCGAGACAGGCAGGTAGGGA	47578929	sense	AG	A-G	2	0	A_4;A_5;	Exon1:+7;Exon1:+8;	Intron;Intron;
GAAAGCGAGACAGGCAGGTA	GTGAGAAAGCGAGACAGGCAGGTAGGGAA	47578928	sense	GG	A-G	2	0	A_4;A_8;	Exon1:+8;Exon1:+12;	Intron;Intron;
AAAGCGAGACAGGCAGGTAG	TGAGAAAGCGAGACAGGCAGGTAGGGAAA	47578927	sense	GG	A-G	1	0	A_7;	Exon1:+12;	Intron;
ATTTCCCTACCTGCCTGTCT	CACGATTTCCCTACCTGCCTGTCTCGCTT	47578902	antisense	CG	A-G	0	0
AGACAGGCAGGTAGGGAAAT	AGCGAGACAGGCAGGTAGGGAAATCGTGA	47578921	sense	CG	A-G	1	0	A_5;	Exon1:+16;	Intron;
ACAGGCAGGTAGGGAAATCG	CGAGACAGGCAGGTAGGGAAATCGTGAGG	47578919	sense	TG	A-G	1	0	A_7;	Exon1:+20;	Intron;
TCACGATTTCCCTACCTGCC	CACCTCACGATTTCCCTACCTGCCTGTCT	47578897	antisense	TG	A-G	1	0	A_6;	Exon1:+31;	Intron;
AGGCAGGTAGGGAAATCGTG	AGACAGGCAGGTAGGGAAATCGTGAGGTG	47578917	sense	AG	A-G	1	0	A_5;	Exon1:+20;	Intron;
GGCAGGTAGGGAAATCGTGA	GACAGGCAGGTAGGGAAATCGTGAGGTGA	47578916	sense	GG	A-G	2	0	A_4;A_8;	Exon1:+20;Exon1:+24;	Intron;Intron;
CACCTCACGATTTCCCTACC	CGCTCACCTCACGATTTCCCTACCTGCCT	47578893	antisense	TG	A-G	1	0	A_7;	Exon1:+34;	Intron;
CAGGTAGGGAAATCGTGAGG	CAGGCAGGTAGGGAAATCGTGAGGTGAGC	47578914	sense	TG	A-G	1	0	A_6;	Exon1:+24;	Intron;
GGTAGGGAAATCGTGAGGTG	GGCAGGTAGGGAAATCGTGAGGTGAGCGT	47578912	sense	AG	A-G	2	0	A_4;A_8;	Exon1:+24;Exon1:+28;	Intron;Intron;
TAGGGAAATCGTGAGGTGAG	CAGGTAGGGAAATCGTGAGGTGAGCGTGG	47578910	sense	CG	A-G	3	0	A_6;A_7;A_8;	Exon1:+28;Exon1:+29;Exon1:+30;	Intron;Intron;Intron;
GGGAAATCGTGAGGTGAGCG	GGTAGGGAAATCGTGAGGTGAGCGTGGTC	47578908	sense	TG	A-G	3	0	A_4;A_5;A_6;	Exon1:+28;Exon1:+29;Exon1:+30;	Intron;Intron;Intron;
GGAAATCGTGAGGTGAGCGT	GTAGGGAAATCGTGAGGTGAGCGTGGTCC	47578907	sense	GG	A-G	2	0	A_4;A_5;	Exon1:+29;Exon1:+30;	Intron;Intron;
CAACACCATCTTGAGTAACC	AAAGCAACACCATCTTGAGTAACCTGAGG	47578037	antisense	TG	A-G	2	0	A_5;A_8;	Exon2:-13;Exon2:-16;	Intron;Intron;
CAGGTTACTCAAGATGGTGT	TCCTCAGGTTACTCAAGATGGTGTTGCTT	47578058	sense	TG	A-G	1	0	A_7;	Exon2:-24;	Intron;
TACTCAAGATGGTGTTGCTT	AGGTTACTCAAGATGGTGTTGCTTTGCAG	47578053	sense	TG	A-G	2	0	A_6;A_7;	Exon2:-20;Exon2:-19;	Intron;Intron;
TGCAAAGCAACACCATCTTG	TGTCTGCAAAGCAACACCATCTTGAGTAA	47578030	antisense	AG	A-G	3	0	A_4;A_5;A_6;	Exon2:-5;Exon2:-6;Exon2:-7;	Intron;Intron;Intron;
TCAAGATGGTGTTGCTTTGC	TTACTCAAGATGGTGTTGCTTTGCAGACA	47578050	sense	AG	A-G	2	0	A_4;A_6;	Exon2:-19;Exon2:-17;	Intron;Intron;
TCTGCAAAGCAACACCATCT	GCTGTCTGCAAAGCAACACCATCTTGAGT	47578028	antisense	TG	A-G	3	0	A_6;A_7;A_8;	Exon2:-5;Exon2:-6;Exon2:-7;	Intron;Intron;Intron;
GATGGTGTTGCTTTGCAGAC	TCAAGATGGTGTTGCTTTGCAGACAGCTG	47578046	sense	AG	A-G	0	0
GGTGTTGCTTTGCAGACAGC	AGATGGTGTTGCTTTGCAGACAGCTGGCA	47578043	sense	TG	A-G	0	0
GTGTTGCTTTGCAGACAGCT	GATGGTGTTGCTTTGCAGACAGCTGGCAG	47578042	sense	GG	A-G	0	0
TTGCTTTGCAGACAGCTGGC	GGTGTTGCTTTGCAGACAGCTGGCAGAGA	47578039	sense	AG	A-G	0	0
GCTTTGCAGACAGCTGGCAG	TGTTGCTTTGCAGACAGCTGGCAGAGAGA	47578037	sense	AG	A-G	1	0	A_8;	Exon2:-2;	Splice-acceptor;
TCTCTGCCAGCTGTCTGCAA	TCTCTCTCTGCCAGCTGTCTGCAAAGCAA	47578015	antisense	AG	A-G	0	0
TTTGCAGACAGCTGGCAGAG	TTGCTTTGCAGACAGCTGGCAGAGAGAGA	47578035	sense	AG	A-G	2	0	A_6;A_8;	Exon2:-2;Asp7Gly;	Splice-acceptor;Missense;
TGCAGACAGCTGGCAGAGAG	GCTTTGCAGACAGCTGGCAGAGAGAGAAG	47578033	sense	AG	A-G	3	0	A_4;A_6;A_8;	Exon2:-2;Asp7Gly;Ser8Gly;	Splice-acceptor;Missense;Missense;
TTCTCTCTCTGCCAGCTGTC	CAACTTCTCTCTCTGCCAGCTGTCTGCAA	47578010	antisense	TG	A-G	0	0
AGACAGCTGGCAGAGAGAGA	TTGCAGACAGCTGGCAGAGAGAGAAGTTG	47578030	sense	AG	A-G	1	0	A_5;	Ser8Gly;	Missense;
CAACTTCTCTCTCTGCCAGC	TAGCCAACTTCTCTCTCTGCCAGCTGTCT	47578006	antisense	TG	A-G	0	0
CAGCTGGCAGAGAGAGAAGT	CAGACAGCTGGCAGAGAGAGAAGTTGGCT	47578027	sense	TG	A-G	0	0
AGCTGGCAGAGAGAGAAGTT	AGACAGCTGGCAGAGAGAGAAGTTGGCTA	47578026	sense	GG	A-G	1	0	A_8;	Gln10Arg;	Missense;
AGCCAACTTCTCTCTCTGCC	TGCTAGCCAACTTCTCTCTCTGCCAGCTG	47578003	antisense	AG	A-G	1	0	A_5_6;	Leu14Pro;	Missense;
GGCAGAGAGAGAAGTTGGCT	AGCTGGCAGAGAGAGAAGTTGGCTAGCAT	47578022	sense	AG	A-G	2	0	A_4;A_6_8;	Gln10Arg;Arg11Gly;	Missense;Missense;
TGCTAGCCAACTTCTCTCTC	TCCATGCTAGCCAACTTCTCTCTCTGCCA	47577999	antisense	TG	A-G	1	1	A_5;	Ala15Ala;	Silent;
GAGAGAGAAGTTGGCTAGCA	GGCAGAGAGAGAAGTTGGCTAGCATGGAA	47578018	sense	TG	A-G	3	1	A_4;A_6;A_8;	Arg11Arg;Glu12Gly;Lys13Glu;	Silent;Missense;Missense;
AGAGAGAAGTTGGCTAGCAT	GCAGAGAGAGAAGTTGGCTAGCATGGAAT	47578017	sense	GG	A-G	2	0	A_5;A_7_8;	Glu12Gly;Lys13Gly;	Missense;Missense;
TTGGCTAGCATGGAATCACC	GAAGTTGGCTAGCATGGAATCACCAGAGG	47578008	sense	AG	A-G	1	0	A_7;	Ser16Gly;	Missense;
GGCTAGCATGGAATCACCAG	AGTTGGCTAGCATGGAATCACCAGAGGAG	47578006	sense	AG	A-G	2	0	A_5;A_8;	Ser16Gly;Met17Val;	Missense;Missense;
GCTAGCATGGAATCACCAGA	GTTGGCTAGCATGGAATCACCAGAGGAGC	47578005	sense	GG	A-G	2	0	A_4;A_7;	Ser16Gly;Met17Val;	Missense;Missense;
TCCTCTGGTGATTCCATGCT	AGGCTCCTCTGGTGATTCCATGCTAGCCA	47577983	antisense	AG	A-G	0	0
TAGCATGGAATCACCAGAGG	TGGCTAGCATGGAATCACCAGAGGAGCCT	47578003	sense	AG	A-G	1	0	A_5;	Met17Val;	Missense;
AGGCTCCTCTGGTGATTCCA	CTCCAGGCTCCTCTGGTGATTCCATGCTA	47577979	antisense	TG	A-G	0	0
ATGGAATCACCAGAGGAGCC	TAGCATGGAATCACCAGAGGAGCCTGGAG	47577999	sense	TG	A-G	1	0	A_5_6;	Glu18Gly;	Missense;
TGGAATCACCAGAGGAGCCT	AGCATGGAATCACCAGAGGAGCCTGGAGC	47577998	sense	GG	A-G	2	1	A_4_5;A_8;	Glu18Gly;Ser19Ser;	Missense;Silent;
GAATCACCAGAGGAGCCTGG	CATGGAATCACCAGAGGAGCCTGGAGCAT	47577996	sense	AG	A-G	1	1	A_6;	Ser19Ser;	Silent;
GATGCTCCAGGCTCCTCTGG	CATGGATGCTCCAGGCTCCTCTGGTGATT	47577971	antisense	TG	A-G	0	0
TGGATGCTCCAGGCTCCTCT	TCCATGGATGCTCCAGGCTCCTCTGGTGA	47577969	antisense	GG	A-G	1	0	A_4;	Ser26Pro;	Missense;
ATGGATGCTCCAGGCTCCTC	ATCCATGGATGCTCCAGGCTCCTCTGGTG	47577968	antisense	TG	A-G	1	0	A_5;	Ser26Pro;	Missense;
AGAGGAGCCTGGAGCATCCA	CACCAGAGGAGCCTGGAGCATCCATGGAT	47577988	sense	TG	A-G	1	0	A_6;	Glu22Gly;	Missense;
GAGGAGCCTGGAGCATCCAT	ACCAGAGGAGCCTGGAGCATCCATGGATG	47577987	sense	GG	A-G	1	0	A_5;	Glu22Gly;	Missense;
GAGCCTGGAGCATCCATGGA	AGAGGAGCCTGGAGCATCCATGGATGAGA	47577984	sense	TG	A-G	0	0
GCCTGGAGCATCCATGGATG	AGGAGCCTGGAGCATCCATGGATGAGAAC	47577982	sense	AG	A-G	1	1	A_7;	Gly24Gly;	Silent;
TCTCATCCATGGATGCTCCA	TAGTTCTCATCCATGGATGCTCCAGGCTC	47577960	antisense	GG	A-G	1	1	A_5;	Asp28Asp;	Silent;
TTCTCATCCATGGATGCTCC	GTAGTTCTCATCCATGGATGCTCCAGGCT	47577959	antisense	AG	A-G	1	1	A_6;	Asp28Asp;	Silent;
AAGTAGTTCTCATCCATGGA	CACAAAGTAGTTCTCATCCATGGATGCTC	47577953	antisense	TG	A-G	1	0	A_5;	Tyr31His;	Missense;
TCCATGGATGAGAACTACTT	AGCATCCATGGATGAGAACTACTTTGTGA	47577972	sense	TG	A-G	2	0	A_4;A_8;	Met27Val;Asp28Gly;	Missense;Missense;
ACAAAGTAGTTCTCATCCAT	GTTCACAAAGTAGTTCTCATCCATGGATG	47577950	antisense	GG	A-G	2	0	A_4_5;A_8;	Phe32Pro;Tyr31His;	Missense;Missense;
CACAAAGTAGTTCTCATCCA	AGTTCACAAAGTAGTTCTCATCCATGGAT	47577949	antisense	TG	A-G	1	0	A_4_5_6;	Phe32Pro;	Missense;
CATGGATGAGAACTACTTTG	CATCCATGGATGAGAACTACTTTGTGAAC	47577970	sense	TG	A-G	1	0	A_6;	Asp28Gly;	Missense;
GAAAGTGTAGTTCACAAAGT	CTTTGAAAGTGTAGTTCACAAAGTAGTTC	47577937	antisense	AG	A-G	1	1	A_4;	Thr36Thr;	Silent;
TTTGAAAGTGTAGTTCACAA	GATCTTTGAAAGTGTAGTTCACAAAGTAG	47577934	antisense	AG	A-G	2	1	A_5_6;A_7;	Phe37Pro;Thr36Thr;	Missense;Silent;
TTTGTGAACTACACTTTCAA	CTACTTTGTGAACTACACTTTCAAAGATC	47577954	sense	AG	A-G	1	0	A_7_8;	Asn34Gly;	Missense;
TGAACTACACTTTCAAAGAT	TTTGTGAACTACACTTTCAAAGATCGGTC	47577950	sense	CG	A-G	2	0	A_4;A_7;	Asn34Ser;Tyr35Cys;	Missense;Missense;
GAACTACACTTTCAAAGATC	TTGTGAACTACACTTTCAAAGATCGGTCA	47577949	sense	GG	A-G	2	0	A_6;A_8;	Tyr35Cys;Thr36Ala;	Missense;Missense;
TGACCGATCTTTGAAAGTGT	AATGTGACCGATCTTTGAAAGTGTAGTTC	47577925	antisense	AG	A-G	1	1	A_7;	Asp39Asp;	Silent;
ATGTGACCGATCTTTGAAAG	CTGAATGTGACCGATCTTTGAAAGTGTAG	47577922	antisense	TG	A-G	1	0	A_6;	Ser41Pro;	Missense;
GAATGTGACCGATCTTTGAA	GCCTGAATGTGACCGATCTTTGAAAGTGT	47577920	antisense	AG	A-G	1	0	A_8;	Ser41Pro;	Missense;
TTCAAAGATCGGTCACATTC	CACTTTCAAAGATCGGTCACATTCAGGCC	47577939	sense	AG	A-G	2	0	A_4_5_6;A_8;	Lys38Gly;Asp39Gly;	Missense;Missense;
TCAAAGATCGGTCACATTCA	ACTTTCAAAGATCGGTCACATTCAGGCCG	47577938	sense	GG	A-G	2	0	A_4_5;A_7;	Lys38Arg;Asp39Gly;	Missense;Missense;
GCCTGAATGTGACCGATCTT	CACGGCCTGAATGTGACCGATCTTTGAAA	47577916	antisense	TG	A-G	2	1	A_6;A_7;	Ser43Pro;His42His;	Missense;Silent;
AAGATCGGTCACATTCAGGC	TTCAAAGATCGGTCACATTCAGGCCGTGT	47577935	sense	CG	A-G	1	0	A_4;	Asp39Gly;	Missense;
GATCGGTCACATTCAGGCCG	CAAAGATCGGTCACATTCAGGCCGTGTGG	47577933	sense	TG	A-G	0	0
TCGGTCACATTCAGGCCGTG	AAGATCGGTCACATTCAGGCCGTGTGGCT	47577931	sense	TG	A-G	1	1	A_7;	Ser41Ser;	Silent;
CCACACGGCCTGAATGTGAC	TGAGCCACACGGCCTGAATGTGACCGATC	47577909	antisense	CG	A-G	1	1	A_5;	Arg45Arg;	Silent;
CGGTCACATTCAGGCCGTGT	AGATCGGTCACATTCAGGCCGTGTGGCTC	47577930	sense	GG	A-G	2	1	A_6;A_8;	Ser41Ser;His42Arg;	Silent;Missense;
TGAGCCACACGGCCTGAATG	GCCTTGAGCCACACGGCCTGAATGTGACC	47577905	antisense	TG	A-G	1	0	A_7;	Val46Ala;	Missense;
CTTGAGCCACACGGCCTGAA	ATGCCTTGAGCCACACGGCCTGAATGTGA	47577903	antisense	TG	A-G	1	1	A_5;	Ala47Ala;	Silent;
CATTCAGGCCGTGTGGCTCA	GTCACATTCAGGCCGTGTGGCTCAAGGCA	47577924	sense	AG	A-G	1	1	A_6;	Ser43Ser;	Silent;
ATTCAGGCCGTGTGGCTCAA	TCACATTCAGGCCGTGTGGCTCAAGGCAT	47577923	sense	GG	A-G	1	1	A_5;	Ser43Ser;	Silent;
ATGCCTTGAGCCACACGGCC	CATGATGCCTTGAGCCACACGGCCTGAAT	47577899	antisense	TG	A-G	0	0
CATGATGCCTTGAGCCACAC	GTTTCATGATGCCTTGAGCCACACGGCCT	47577895	antisense	GG	A-G	1	0	A_5;	Ile50Thr;	Missense;
CCGTGTGGCTCAAGGCATCA	CAGGCCGTGTGGCTCAAGGCATCATGAAA	47577916	sense	TG	A-G	0	0
TCATGATGCCTTGAGCCACA	AGTTTCATGATGCCTTGAGCCACACGGCC	47577894	antisense	CG	A-G	1	0	A_6;	Ile50Thr;	Missense;
GGCTCAAGGCATCATGAAAC	GTGTGGCTCAAGGCATCATGAAACTGTGT	47577910	sense	TG	A-G	1	0	A_6_7;	Gln48Arg;	Missense;
CACAGTTTCATGATGCCTTG	TAGACACAGTTTCATGATGCCTTGAGCCA	47577887	antisense	AG	A-G	1	0	A_4;	Leu53Pro;	Missense;
CTCAAGGCATCATGAAACTG	GTGGCTCAAGGCATCATGAAACTGTGTCT	47577908	sense	TG	A-G	1	0	A_4_5;	Gln48Arg;	Missense;
GACACAGTTTCATGATGCCT	TCTAGACACAGTTTCATGATGCCTTGAGC	47577885	antisense	TG	A-G	2	0	A_4;A_6;	Cys54Arg;Leu53Pro;	Missense;Missense;
GGCATCATGAAACTGTGTCT	TCAAGGCATCATGAAACTGTGTCTAGAGG	47577903	sense	AG	A-G	2	0	A_4;A_7;	Ile50Val;Met51Val;	Missense;Missense;
CTCTAGACACAGTTTCATGA	CCTCCTCTAGACACAGTTTCATGATGCCT	47577880	antisense	TG	A-G	2	1	A_5;A_7;	Leu55Pro;Cys54Cys;	Missense;Silent;
CATCATGAAACTGTGTCTAG	AAGGCATCATGAAACTGTGTCTAGAGGAG	47577901	sense	AG	A-G	2	0	A_5;A_8;	Met51Val;Lys52Glu;	Missense;Missense;
ATCATGAAACTGTGTCTAGA	AGGCATCATGAAACTGTGTCTAGAGGAGG	47577900	sense	GG	A-G	2	0	A_4;A_7_8;	Met51Val;Lys52Gly;	Missense;Missense;
CTCCTCTAGACACAGTTTCA	GCTCCTCCTCTAGACACAGTTTCATGATG	47577877	antisense	TG	A-G	1	0	A_8;	Leu55Pro;	Missense;
CATGAAACTGTGTCTAGAGG	GCATCATGAAACTGTGTCTAGAGGAGGAG	47577898	sense	AG	A-G	1	0	A_5_6_7;	Lys52Gly;	Missense;
ATGAAACTGTGTCTAGAGGA	CATCATGAAACTGTGTCTAGAGGAGGAGC	47577897	sense	GG	A-G	1	0	A_4_5_6;	Lys52Gly;	Missense;
GAAACTGTGTCTAGAGGAGG	TCATGAAACTGTGTCTAGAGGAGGAGCTC	47577895	sense	AG	A-G	1	1	A_4;	Lys52Lys;	Silent;
AGAGCTCCTCCTCTAGACAC	GCAAAGAGCTCCTCCTCTAGACACAGTTT	47577870	antisense	AG	A-G	0	0
TGTCTAGAGGAGGAGCTCTT	ACTGTGTCTAGAGGAGGAGCTCTTTGCTG	47577888	sense	TG	A-G	2	1	A_6;A_8;	Leu55Leu;Glu56Gly;	Silent;Missense;
CAGCAAAGAGCTCCTCCTCT	ACATCAGCAAAGAGCTCCTCCTCTAGACA	47577864	antisense	AG	A-G	1	0	A_5_6_7;	Phe60Pro;	Missense;
CTAGAGGAGGAGCTCTTTGC	GTGTCTAGAGGAGGAGCTCTTTGCTGATG	47577885	sense	TG	A-G	2	0	A_5;A_8;	Glu56Gly;Glu57Gly;	Missense;Missense;
GAGGAGGAGCTCTTTGCTGA	TCTAGAGGAGGAGCTCTTTGCTGATGTCA	47577882	sense	TG	A-G	2	0	A_5;A_8;	Glu57Gly;Glu58Gly;	Missense;Missense;
AAATGGTGACATCAGCAAAG	ACCGAAATGGTGACATCAGCAAAGAGCTC	47577852	antisense	AG	A-G	0	0
CGAAATGGTGACATCAGCAA	CCACCGAAATGGTGACATCAGCAAAGAGC	47577850	antisense	AG	A-G	1	0	A_4_5;	Ile65Thr;	Missense;
CTTTGCTGATGTCACCATTT	AGCTCTTTGCTGATGTCACCATTTCGGTG	47577871	sense	CG	A-G	0	0
TTTGCTGATGTCACCATTTC	GCTCTTTGCTGATGTCACCATTTCGGTGG	47577870	sense	GG	A-G	1	0	A_8;	Asp62Gly;	Missense;
TGCTGATGTCACCATTTCGG	TCTTTGCTGATGTCACCATTTCGGTGGAA	47577868	sense	TG	A-G	1	0	A_6;	Asp62Gly;	Missense;
GCTGATGTCACCATTTCGGT	CTTTGCTGATGTCACCATTTCGGTGGAAG	47577867	sense	GG	A-G	1	0	A_5;	Asp62Gly;	Missense;
TCCACCGAAATGGTGACATC	GCCTTCCACCGAAATGGTGACATCAGCAA	47577845	antisense	AG	A-G	2	0	A_4;A_8;	Val67Ala;Ser66Pro;	Missense;Missense;
GATGTCACCATTTCGGTGGA	TGCTGATGTCACCATTTCGGTGGAAGGCC	47577864	sense	AG	A-G	1	0	A_7;	Thr64Ala;	Missense;
ATGTCACCATTTCGGTGGAA	GCTGATGTCACCATTTCGGTGGAAGGCCG	47577863	sense	GG	A-G	1	0	A_6;	Thr64Ala;	Missense;
TCACCATTTCGGTGGAAGGC	GATGTCACCATTTCGGTGGAAGGCCGGGA	47577860	sense	CG	A-G	1	0	A_6;	Ile65Val;	Missense;
CCGGCCTTCCACCGAAATGG	ACTCCCGGCCTTCCACCGAAATGGTGACA	47577838	antisense	TG	A-G	0	0
CACCATTTCGGTGGAAGGCC	ATGTCACCATTTCGGTGGAAGGCCGGGAG	47577859	sense	GG	A-G	1	0	A_5;	Ile65Val;	Missense;
ACCATTTCGGTGGAAGGCCG	TGTCACCATTTCGGTGGAAGGCCGGGAGT	47577858	sense	GG	A-G	1	0	A_4;	Ile65Val;	Missense;
TCCCGGCCTTCCACCGAAAT	AAACTCCCGGCCTTCCACCGAAATGGTGA	47577836	antisense	GG	A-G	0	0
CTCCCGGCCTTCCACCGAAA	GAAACTCCCGGCCTTCCACCGAAATGGTG	47577835	antisense	TG	A-G	0	0
CATTTCGGTGGAAGGCCGGG	TCACCATTTCGGTGGAAGGCCGGGAGTTT	47577856	sense	AG	A-G	0	0
TGAAACTCCCGGCCTTCCAC	GAGCTGAAACTCCCGGCCTTCCACCGAAA	47577830	antisense	CG	A-G	1	0	A_4_5;	Phe72Pro;	Missense;
GGTGGAAGGCCGGGAGTTTC	TTTCGGTGGAAGGCCGGGAGTTTCAGCTC	47577850	sense	AG	A-G	1	0	A_6_7;	Glu68Gly;	Missense;
GCCGGGAGTTTCAGCTCCAT	GAAGGCCGGGAGTTTCAGCTCCATCGGCT	47577842	sense	CG	A-G	1	0	A_7;	Glu71Gly;	Missense;
CCGATGGAGCTGAAACTCCC	CCAGCCGATGGAGCTGAAACTCCCGGCCT	47577820	antisense	GG	A-G	2	1	A_4;A_8;	His75His;Leu74Pro;	Silent;Missense;
CCGGGAGTTTCAGCTCCATC	AAGGCCGGGAGTTTCAGCTCCATCGGCTG	47577841	sense	GG	A-G	1	0	A_6;	Glu71Gly;	Missense;
GCCGATGGAGCTGAAACTCC	ACCAGCCGATGGAGCTGAAACTCCCGGCC	47577819	antisense	CG	A-G	1	1	A_5;	His75His;	Silent;
GGAGTTTCAGCTCCATCGGC	GCCGGGAGTTTCAGCTCCATCGGCTGGTC	47577838	sense	TG	A-G	0	0
GAGTTTCAGCTCCATCGGCT	CCGGGAGTTTCAGCTCCATCGGCTGGTCC	47577837	sense	GG	A-G	1	0	A_8;	Gln73Arg;	Missense;
AGAGGACCAGCCGATGGAGC	GCTGAGAGGACCAGCCGATGGAGCTGAAA	47577810	antisense	TG	A-G	1	0	A_6;	Val78Ala;	Missense;
CTGAGAGGACCAGCCGATGG	TGAGCTGAGAGGACCAGCCGATGGAGCTG	47577807	antisense	AG	A-G	2	0	A_4;A_6;	Ser80Pro;Leu79Pro;	Missense;Missense;
CTCCATCGGCTGGTCCTCTC	TCAGCTCCATCGGCTGGTCCTCTCAGCTC	47577828	sense	AG	A-G	1	0	A_5;	His75Arg;	Missense;
AGCTGAGAGGACCAGCCGAT	TCTGAGCTGAGAGGACCAGCCGATGGAGC	47577805	antisense	GG	A-G	2	0	A_6;A_8;	Ser80Pro;Leu79Pro;	Missense;Missense;
GAGCTGAGAGGACCAGCCGA	CTCTGAGCTGAGAGGACCAGCCGATGGAG	47577804	antisense	TG	A-G	1	0	A_7;	Ser80Pro;	Missense;
TCGGCTGGTCCTCTCAGCTC	TCCATCGGCTGGTCCTCTCAGCTCAGAGC	47577823	sense	AG	A-G	0	0
TCTGAGCTGAGAGGACCAGC	CAGCTCTGAGCTGAGAGGACCAGCCGATG	47577801	antisense	CG	A-G	1	1	A_5;	Ala81Ala;	Silent;
GGCTGGTCCTCTCAGCTCAG	CATCGGCTGGTCCTCTCAGCTCAGAGCTG	47577821	sense	AG	A-G	0	0
AGCTCTGAGCTGAGAGGACC	AAGCAGCTCTGAGCTGAGAGGACCAGCCG	47577798	antisense	AG	A-G	1	1	A_8;	Ala81Ala;	Silent;
TGGTCCTCTCAGCTCAGAGC	CGGCTGGTCCTCTCAGCTCAGAGCTGCTT	47577818	sense	TG	A-G	0	0
GAAGCAGCTCTGAGCTGAGA	GGAAGAAGCAGCTCTGAGCTGAGAGGACC	47577793	antisense	GG	A-G	1	0	A_6;	Cys84Arg;	Missense;
AGAAGCAGCTCTGAGCTGAG	CGGAAGAAGCAGCTCTGAGCTGAGAGGAC	47577792	antisense	AG	A-G	2	0	A_4;A_7;	Phe85Leu;Cys84Arg;	Missense;Missense;
GAAGAAGCAGCTCTGAGCTG	ATCGGAAGAAGCAGCTCTGAGCTGAGAGG	47577790	antisense	AG	A-G	1	0	A_5_6;	Phe85Pro;	Missense;
CGGAAGAAGCAGCTCTGAGC	GGATCGGAAGAAGCAGCTCTGAGCTGAGA	47577788	antisense	TG	A-G	2	0	A_4_5;A_7_8;	Phe86Pro;Phe85Pro;	Missense;Missense;
CAGCTCAGAGCTGCTTCTTC	CTCTCAGCTCAGAGCTGCTTCTTCCGATC	47577809	sense	CG	A-G	1	0	A_7;	Gln82Arg;	Missense;
GATCGGAAGAAGCAGCTCTG	CATGGATCGGAAGAAGCAGCTCTGAGCTG	47577785	antisense	AG	A-G	1	0	A_7_8;	Phe86Pro;	Missense;
TGGATCGGAAGAAGCAGCTC	AACATGGATCGGAAGAAGCAGCTCTGAGC	47577783	antisense	TG	A-G	1	0	A_4;	Ser88Pro;	Missense;
GAGCTGCTTCTTCCGATCCA	CTCAGAGCTGCTTCTTCCGATCCATGTTC	47577802	sense	TG	A-G	0	0
GAACATGGATCGGAAGAAGC	AAGTGAACATGGATCGGAAGAAGCAGCTC	47577778	antisense	AG	A-G	1	0	A_5;	Met89Thr;	Missense;
AGTGAACATGGATCGGAAGA	TGGAAGTGAACATGGATCGGAAGAAGCAG	47577775	antisense	AG	A-G	2	0	A_5_6;A_8;	Phe90Pro;Met89Thr;	Missense;Missense;
GGAAGTGAACATGGATCGGA	GGTTGGAAGTGAACATGGATCGGAAGAAG	47577772	antisense	AG	A-G	2	1	A_4;A_8;	Thr91Thr;Phe90Ser;	Silent;Missense;
GTTGGAAGTGAACATGGATC	TCAGGTTGGAAGTGAACATGGATCGGAAG	47577769	antisense	GG	A-G	2	1	A_6;A_7;	Ser92Pro;Thr91Thr;	Missense;Silent;
GGTTGGAAGTGAACATGGAT	TTCAGGTTGGAAGTGAACATGGATCGGAA	47577768	antisense	CG	A-G	2	1	A_7;A_8;	Ser92Pro;Thr91Thr;	Missense;Silent;
ATCCATGTTCACTTCCAACC	TCCGATCCATGTTCACTTCCAACCTGAAG	47577787	sense	TG	A-G	1	0	A_5;	Met89Val;	Missense;
TTCAGGTTGGAAGTGAACAT	CTCCTTCAGGTTGGAAGTGAACATGGATC	47577764	antisense	GG	A-G	1	0	A_4;	Leu94Pro;	Missense;
CTTCAGGTTGGAAGTGAACA	CCTCCTTCAGGTTGGAAGTGAACATGGAT	47577763	antisense	TG	A-G	1	0	A_5;	Leu94Pro;	Missense;
CATGTTCACTTCCAACCTGA	GATCCATGTTCACTTCCAACCTGAAGGAG	47577784	sense	AG	A-G	1	0	A_8;	Thr91Ala;	Missense;
ATGTTCACTTCCAACCTGAA	ATCCATGTTCACTTCCAACCTGAAGGAGG	47577783	sense	GG	A-G	1	0	A_7;	Thr91Ala;	Missense;
GTTCACTTCCAACCTGAAGG	CCATGTTCACTTCCAACCTGAAGGAGGCC	47577781	sense	AG	A-G	1	0	A_5;	Thr91Ala;	Missense;
TTCACTTCCAACCTGAAGGA	CATGTTCACTTCCAACCTGAAGGAGGCCC	47577780	sense	GG	A-G	1	0	A_4;	Thr91Ala;	Missense;
GGCCTCCTTCAGGTTGGAAG	TGTGGGCCTCCTTCAGGTTGGAAGTGAAC	47577757	antisense	TG	A-G	0	0
TGGGCCTCCTTCAGGTTGGA	GTTGTGGGCCTCCTTCAGGTTGGAAGTGA	47577755	antisense	AG	A-G	0	0
TTGTGGGCCTCCTTCAGGTT	CCGGTTGTGGGCCTCCTTCAGGTTGGAAG	47577752	antisense	GG	A-G	0	0
GTTGTGGGCCTCCTTCAGGT	CCCGGTTGTGGGCCTCCTTCAGGTTGGAA	47577751	antisense	TG	A-G	0	0
ACCTGAAGGAGGCCCACAAC	TCCAACCTGAAGGAGGCCCACAACCGGGT	47577770	sense	CG	A-G	1	0	A_6_7;	Lys95Gly;	Missense;
CCGGTTGTGGGCCTCCTTCA	TCACCCGGTTGTGGGCCTCCTTCAGGTTG	47577748	antisense	GG	A-G	0	0
CCTGAAGGAGGCCCACAACC	CCAACCTGAAGGAGGCCCACAACCGGGTG	47577769	sense	GG	A-G	1	0	A_5_6;	Lys95Gly;	Missense;
CCCGGTTGTGGGCCTCCTTC	ATCACCCGGTTGTGGGCCTCCTTCAGGTT	47577747	antisense	AG	A-G	0	0
CTGAAGGAGGCCCACAACCG	CAACCTGAAGGAGGCCCACAACCGGGTGA	47577768	sense	GG	A-G	2	0	A_4_5;A_8;	Lys95Gly;Glu96Gly;	Missense;Missense;
GAAGGAGGCCCACAACCGGG	ACCTGAAGGAGGCCCACAACCGGGTGATT	47577766	sense	TG	A-G	1	0	A_6;	Glu96Gly;	Missense;
GAGGCCCACAACCGGGTGAT	GAAGGAGGCCCACAACCGGGTGATTGTGC	47577762	sense	TG	A-G	1	0	A_8;	His98Arg;	Missense;
GGCCCACAACCGGGTGATTG	AGGAGGCCCACAACCGGGTGATTGTGCTG	47577760	sense	TG	A-G	2	0	A_6;A_8;	His98Arg;Asn99Asp;	Missense;Missense;
AGCACAATCACCCGGTTGTG	CTGCAGCACAATCACCCGGTTGTGGGCCT	47577737	antisense	GG	A-G	2	0	A_4;A_6_7;	Val103Ala;Ile102Thr;	Missense;Missense;
CAGCACAATCACCCGGTTGT	CCTGCAGCACAATCACCCGGTTGTGGGCC	47577736	antisense	GG	A-G	2	0	A_5;A_7_8;	Val103Ala;Ile102Thr;	Missense;Missense;
CCACAACCGGGTGATTGTGC	AGGCCCACAACCGGGTGATTGTGCTGCAG	47577757	sense	TG	A-G	1	0	A_5_6;	Asn99Gly;	Missense;
GCAGCACAATCACCCGGTTG	TCCTGCAGCACAATCACCCGGTTGTGGGC	47577735	antisense	TG	A-G	2	1	A_6;A_8;	Val103Ala;Ile102Ile;	Missense;Silent;
CTGCAGCACAATCACCCGGT	CATCCTGCAGCACAATCACCCGGTTGTGG	47577733	antisense	TG	A-G	2	0	A_5;A_8;	Leu104Pro;Val103Ala;	Missense;Missense;
CAACCGGGTGATTGTGCTGC	CCCACAACCGGGTGATTGTGCTGCAGGAT	47577754	sense	AG	A-G	0	0
AACCGGGTGATTGTGCTGCA	CCACAACCGGGTGATTGTGCTGCAGGATG	47577753	sense	GG	A-G	0	0
ATCCTGCAGCACAATCACCC	TGACATCCTGCAGCACAATCACCCGGTTG	47577730	antisense	GG	A-G	1	0	A_8;	Leu104Pro;	Missense;
CATCCTGCAGCACAATCACC	CTGACATCCTGCAGCACAATCACCCGGTT	47577729	antisense	CG	A-G	0	0
CGGGTGATTGTGCTGCAGGA	CAACCGGGTGATTGTGCTGCAGGATGTCA	47577750	sense	TG	A-G	1	0	A_7;	Ile102Val;	Missense;
TGATTGTGCTGCAGGATGTC	CGGGTGATTGTGCTGCAGGATGTCAGCGA	47577746	sense	AG	A-G	0	0
ATTGTGCTGCAGGATGTCAG	GGTGATTGTGCTGCAGGATGTCAGCGAGT	47577744	sense	CG	A-G	0	0
TGTGCTGCAGGATGTCAGCG	TGATTGTGCTGCAGGATGTCAGCGAGTCT	47577742	sense	AG	A-G	0	0
CAGACTCGCTGACATCCTGC	AAAACAGACTCGCTGACATCCTGCAGCAC	47577717	antisense	AG	A-G	1	0	A_4;	Ser110Pro;	Missense;
CTGCAGGATGTCAGCGAGTC	TGTGCTGCAGGATGTCAGCGAGTCTGTTT	47577738	sense	TG	A-G	2	0	A_5;A_8;	Gln105Arg;Asp106Gly;	Missense;Missense;
AAACAGACTCGCTGACATCC	TGGAAAACAGACTCGCTGACATCCTGCAG	47577714	antisense	TG	A-G	1	0	A_5_7;	Ser110Pro;	Missense;
GAGCTGGAAAACAGACTCGC	CCAGGAGCTGGAAAACAGACTCGCTGACA	47577706	antisense	TG	A-G	1	0	A_8;	Phe112Ser;	Missense;
CAGGAGCTGGAAAACAGACT	CAACCAGGAGCTGGAAAACAGACTCGCTG	47577703	antisense	CG	A-G	1	0	A_5;	Leu114Pro;	Missense;
TCAACCAGGAGCTGGAAAAC	ATAATCAACCAGGAGCTGGAAAACAGACT	47577698	antisense	AG	A-G	2	0	A_4;A_7;	Val116Ala;Leu115Pro;	Missense;Missense;
GATATAATCAACCAGGAGCT	GGTAGATATAATCAACCAGGAGCTGGAAA	47577691	antisense	GG	A-G	2	1	A_4_6;A_7;	Tyr118His;Asp117Asp;	Missense;Silent;
AGATATAATCAACCAGGAGC	TGGTAGATATAATCAACCAGGAGCTGGAA	47577690	antisense	TG	A-G	2	1	A_5_7;A_8;	Tyr118His;Asp117Asp;	Missense;Silent;
GGTAGATATAATCAACCAGG	CCATGGTAGATATAATCAACCAGGAGCTG	47577687	antisense	AG	A-G	3	1	A_4;A_6;A_8;	Tyr120His;Ile119Thr;Tyr118Tyr;	Missense;Missense;Silent;
ATGGTAGATATAATCAACCA	TCCCATGGTAGATATAATCAACCAGGAGC	47577685	antisense	GG	A-G	2	0	A_6;A_8;	Tyr120His;Ile119Thr;	Missense;Missense;
CATGGTAGATATAATCAACC	GTCCCATGGTAGATATAATCAACCAGGAG	47577684	antisense	AG	A-G	1	0	A_7;	Tyr120His;	Missense;
CTGGTTGATTATATCTACCA	GCTCCTGGTTGATTATATCTACCATGGGA	47577705	sense	TG	A-G	1	0	A_8;	Asp117Gly;	Missense;
TGGTTGATTATATCTACCAT	CTCCTGGTTGATTATATCTACCATGGGAC	47577704	sense	GG	A-G	1	0	A_7;	Asp117Gly;	Missense;
GGTTGATTATATCTACCATG	TCCTGGTTGATTATATCTACCATGGGACT	47577703	sense	GG	A-G	1	0	A_6;	Asp117Gly;	Missense;
GATTATATCTACCATGGGAC	GGTTGATTATATCTACCATGGGACTGTGA	47577699	sense	TG	A-G	2	0	A_5;A_7;	Tyr118Cys;Ile119Val;	Missense;Missense;
TTATATCTACCATGGGACTG	TTGATTATATCTACCATGGGACTGTGAAA	47577697	sense	TG	A-G	1	0	A_5;	Ile119Val;	Missense;
AAGTTTCACAGTCCCATGGT	CTCGAAGTTTCACAGTCCCATGGTAGATA	47577670	antisense	AG	A-G	1	0	A_8;	Val124Ala;	Missense;
ACCATGGGACTGTGAAACTT	ATCTACCATGGGACTGTGAAACTTCGAGC	47577689	sense	CG	A-G	1	0	A_4;	His121Arg;	Missense;
TCGAAGTTTCACAGTCCCAT	CAGCTCGAAGTTTCACAGTCCCATGGTAG	47577667	antisense	GG	A-G	1	0	A_4_5;	Leu126Pro;	Missense;
CTCGAAGTTTCACAGTCCCA	TCAGCTCGAAGTTTCACAGTCCCATGGTA	47577666	antisense	TG	A-G	1	0	A_5_6;	Leu126Pro;	Missense;
CATGGGACTGTGAAACTTCG	CTACCATGGGACTGTGAAACTTCGAGCTG	47577687	sense	AG	A-G	1	0	A_7;	Thr123Ala;	Missense;
GGGACTGTGAAACTTCGAGC	CCATGGGACTGTGAAACTTCGAGCTGAGG	47577684	sense	TG	A-G	1	0	A_4;	Thr123Ala;	Missense;
GACTGTGAAACTTCGAGCTG	ATGGGACTGTGAAACTTCGAGCTGAGGAG	47577682	sense	AG	A-G	1	0	A_8;	Lys125Glu;	Missense;
ACTGTGAAACTTCGAGCTGA	TGGGACTGTGAAACTTCGAGCTGAGGAGT	47577681	sense	GG	A-G	1	0	A_7_8;	Lys125Gly;	Missense;
TCCTCAGCTCGAAGTTTCAC	CAACTCCTCAGCTCGAAGTTTCACAGTCC	47577659	antisense	AG	A-G	1	1	A_6;	Ala128Ala;	Silent;
TGTGAAACTTCGAGCTGAGG	GGACTGTGAAACTTCGAGCTGAGGAGTTG	47577679	sense	AG	A-G	1	0	A_5_6_7;	Lys125Gly;	Missense;
GAAACTTCGAGCTGAGGAGT	CTGTGAAACTTCGAGCTGAGGAGTTGCAG	47577676	sense	TG	A-G	1	1	A_4;	Lys125Lys;	Silent;
ACTTCGAGCTGAGGAGTTGC	TGAAACTTCGAGCTGAGGAGTTGCAGGAA	47577673	sense	AG	A-G	1	1	A_7;	Arg127Arg;	Silent;
CCTGCAACTCCTCAGCTCGA	ATTTCCTGCAACTCCTCAGCTCGAAGTTT	47577651	antisense	AG	A-G	1	0	A_6_7;	Leu131Pro;	Missense;
CTTCGAGCTGAGGAGTTGCA	GAAACTTCGAGCTGAGGAGTTGCAGGAAA	47577672	sense	GG	A-G	1	1	A_6;	Arg127Arg;	Silent;
TTTCCTGCAACTCCTCAGCT	TAAATTTCCTGCAACTCCTCAGCTCGAAG	47577648	antisense	CG	A-G	0	0
TAAATTTCCTGCAACTCCTC	CTCATAAATTTCCTGCAACTCCTCAGCTC	47577644	antisense	AG	A-G	1	0	A_4;	Ile134Thr;	Missense;
GAGGAGTTGCAGGAAATTTA	AGCTGAGGAGTTGCAGGAAATTTATGAGG	47577663	sense	TG	A-G	1	0	A_5;	Glu130Gly;	Missense;
GGAGTTGCAGGAAATTTATG	CTGAGGAGTTGCAGGAAATTTATGAGGTG	47577661	sense	AG	A-G	0	0
GAGTTGCAGGAAATTTATGA	TGAGGAGTTGCAGGAAATTTATGAGGTGT	47577660	sense	GG	A-G	1	0	A_8;	Gln132Arg;	Missense;
GTTGCAGGAAATTTATGAGG	AGGAGTTGCAGGAAATTTATGAGGTGTCA	47577658	sense	TG	A-G	1	0	A_6;	Gln132Arg;	Missense;
CTGACACCTCATAAATTTCC	ATGTCTGACACCTCATAAATTTCCTGCAA	47577633	antisense	TG	A-G	2	0	A_4;A_6;	Ser138Pro;Val137Ala;	Missense;Missense;
CAGGAAATTTATGAGGTGTC	GTTGCAGGAAATTTATGAGGTGTCAGACA	47577654	sense	AG	A-G	2	0	A_5_6;A_7;	Glu133Gly;Ile134Val;	Missense;Missense;
AATTTATGAGGTGTCAGACA	AGGAAATTTATGAGGTGTCAGACATGTAT	47577649	sense	TG	A-G	1	0	A_6;	Tyr135Cys;	Missense;
TGAGGTGTCAGACATGTATC	TTTATGAGGTGTCAGACATGTATCAGCTG	47577643	sense	AG	A-G	0	0
GGTGTCAGACATGTATCAGC	ATGAGGTGTCAGACATGTATCAGCTGACA	47577640	sense	TG	A-G	1	1	A_7;	Ser138Ser;	Silent;
GATGTCAGCTGATACATGTC	GAGAGATGTCAGCTGATACATGTCTGACA	47577614	antisense	TG	A-G	1	0	A_7;	Leu143Pro;	Missense;
GAGAGATGTCAGCTGATACA	CAAAGAGAGATGTCAGCTGATACATGTCT	47577610	antisense	TG	A-G	1	0	A_4_6;	Ser145Pro;	Missense;
TATCAGCTGACATCTCTCTT	CATGTATCAGCTGACATCTCTCTTTGAGG	47577627	sense	TG	A-G	1	0	A_5;	Gln142Arg;	Missense;
TCAGCTGACATCTCTCTTTG	TGTATCAGCTGACATCTCTCTTTGAGGAA	47577625	sense	AG	A-G	1	0	A_8;	Thr144Ala;	Missense;
CCTCAAAGAGAGATGTCAGC	CATTCCTCAAAGAGAGATGTCAGCTGATA	47577603	antisense	TG	A-G	1	0	A_5_6_7;	Phe147Pro;	Missense;
CAGCTGACATCTCTCTTTGA	GTATCAGCTGACATCTCTCTTTGAGGAAT	47577624	sense	GG	A-G	1	0	A_7;	Thr144Ala;	Missense;
ATTCCTCAAAGAGAGATGTC	GAGCATTCCTCAAAGAGAGATGTCAGCTG	47577600	antisense	AG	A-G	1	1	A_8;	Phe147Phe;	Silent;
TGACATCTCTCTTTGAGGAA	CAGCTGACATCTCTCTTTGAGGAATGCTC	47577620	sense	TG	A-G	1	1	A_5;	Thr144Thr;	Silent;
GAGCATTCCTCAAAGAGAGA	CCGAGAGCATTCCTCAAAGAGAGATGTCA	47577596	antisense	TG	A-G	1	0	A_5;	Cys150Arg;	Missense;
CGAGAGCATTCCTCAAAGAG	AAACCGAGAGCATTCCTCAAAGAGAGATG	47577593	antisense	AG	A-G	2	0	A_5;A_8;	Ser151Pro;Cys150Arg;	Missense;Missense;
CTCTCTTTGAGGAATGCTCT	ACATCTCTCTTTGAGGAATGCTCTCGGTT	47577614	sense	CG	A-G	0	0
TCTCTTTGAGGAATGCTCTC	CATCTCTCTTTGAGGAATGCTCTCGGTTT	47577613	sense	GG	A-G	0	0
ACCGAGAGCATTCCTCAAAG	AAAAACCGAGAGCATTCCTCAAAGAGAGA	47577591	antisense	AG	A-G	1	0	A_5_7;	Ser151Pro;	Missense;
AAACCGAGAGCATTCCTCAA	CCAAAAACCGAGAGCATTCCTCAAAGAGA	47577589	antisense	AG	A-G	1	1	A_7;	Ser151Ser;	Silent;
TGTGCGGGCCAAAAACCGAG	GCACTGTGCGGGCCAAAAACCGAGAGCAT	47577577	antisense	AG	A-G	0	0
ACTGTGCGGGCCAAAAACCG	TTGCACTGTGCGGGCCAAAAACCGAGAGC	47577575	antisense	AG	A-G	0	0
GCACTGTGCGGGCCAAAAAC	ACTTGCACTGTGCGGGCCAAAAACCGAGA	47577573	antisense	CG	A-G	0	0
TTTGGCCCGCACAGTGCAAG	GGTTTTTGGCCCGCACAGTGCAAGTGGGA	47577589	sense	TG	A-G	0	0
TTGGCCCGCACAGTGCAAGT	GTTTTTGGCCCGCACAGTGCAAGTGGGAA	47577588	sense	GG	A-G	0	0
TGGCCCGCACAGTGCAAGTG	TTTTTGGCCCGCACAGTGCAAGTGGGAAA	47577587	sense	GG	A-G	0	0
TTTCCCACTTGCACTGTGCG	GCAGTTTCCCACTTGCACTGTGCGGGCCA	47577563	antisense	GG	A-G	1	0	A_7;	Val160Ala;	Missense;
GTTTCCCACTTGCACTGTGC	GGCAGTTTCCCACTTGCACTGTGCGGGCC	47577562	antisense	GG	A-G	1	0	A_8;	Val160Ala;	Missense;
AGTTTCCCACTTGCACTGTG	AGGCAGTTTCCCACTTGCACTGTGCGGGC	47577561	antisense	CG	A-G	0	0
GCACAGTGCAAGTGGGAAAC	GCCCGCACAGTGCAAGTGGGAAACTGCCT	47577581	sense	TG	A-G	1	1	A_5;	Thr157Thr;	Silent;
GCAGTTTCCCACTTGCACTG	GAAGGCAGTTTCCCACTTGCACTGTGCGG	47577559	antisense	TG	A-G	0	0
AGGCAGTTTCCCACTTGCAC	CTGAAGGCAGTTTCCCACTTGCACTGTGC	47577557	antisense	TG	A-G	1	0	A_5;	Cys163Arg;	Missense;
GCAAGTGGGAAACTGCCTTC	CAGTGCAAGTGGGAAACTGCCTTCAGGTG	47577574	sense	AG	A-G	1	1	A_4;	Gln159Gln;	Silent;
CCTGAAGGCAGTTTCCCACT	ATCACCTGAAGGCAGTTTCCCACTTGCAC	47577552	antisense	TG	A-G	1	0	A_5_6;	Leu164Pro;	Missense;
CAAGTGGGAAACTGCCTTCA	AGTGCAAGTGGGAAACTGCCTTCAGGTGA	47577573	sense	GG	A-G	0	0
AGTGGGAAACTGCCTTCAGG	TGCAAGTGGGAAACTGCCTTCAGGTGATG	47577571	sense	TG	A-G	2	1	A_7;A_8;	Gly161Gly;Asn162Asp;	Silent;Missense;
GGGAAACTGCCTTCAGGTGA	AAGTGGGAAACTGCCTTCAGGTGATGTGG	47577568	sense	TG	A-G	2	1	A_4;A_5_6;	Gly161Gly;Asn162Gly;	Silent;Missense;
GAAACTGCCTTCAGGTGATG	GTGGGAAACTGCCTTCAGGTGATGTGGCT	47577566	sense	TG	A-G	1	0	A_4;	Asn162Ser;	Missense;
AAACTGCCTTCAGGTGATGT	TGGGAAACTGCCTTCAGGTGATGTGGCTG	47577565	sense	GG	A-G	0	0
CAGCCACATCACCTGAAGGC	CTGCCAGCCACATCACCTGAAGGCAGTTT	47577541	antisense	AG	A-G	2	0	A_6;A_8;	Trp168Arg;Met167Thr;	Missense;Missense;
CTGCCTTCAGGTGATGTGGC	GAAACTGCCTTCAGGTGATGTGGCTGGCA	47577562	sense	TG	A-G	0	0
TGCCTTCAGGTGATGTGGCT	AAACTGCCTTCAGGTGATGTGGCTGGCAG	47577561	sense	GG	A-G	1	0	A_8;	Gln165Arg;	Missense;
TGCCAGCCACATCACCTGAA	GATCTGCCAGCCACATCACCTGAAGGCAG	47577538	antisense	GG	A-G	1	0	A_5;	Leu169Pro;	Missense;
CTGCCAGCCACATCACCTGA	CGATCTGCCAGCCACATCACCTGAAGGCA	47577537	antisense	AG	A-G	1	0	A_6;	Leu169Pro;	Missense;
CTTCAGGTGATGTGGCTGGC	CTGCCTTCAGGTGATGTGGCTGGCAGATC	47577558	sense	AG	A-G	1	0	A_5;	Gln165Arg;	Missense;
GATCTGCCAGCCACATCACC	TGCCGATCTGCCAGCCACATCACCTGAAG	47577534	antisense	TG	A-G	0	0
AGGTGATGTGGCTGGCAGAT	CTTCAGGTGATGTGGCTGGCAGATCGGCA	47577554	sense	CG	A-G	1	0	A_6;	Met167Val;	Missense;
GGTGATGTGGCTGGCAGATC	TTCAGGTGATGTGGCTGGCAGATCGGCAC	47577553	sense	GG	A-G	1	0	A_5;	Met167Val;	Missense;
TGTGGCTGGCAGATCGGCAC	GTGATGTGGCTGGCAGATCGGCACAGTGA	47577548	sense	AG	A-G	0	0
TGGCTGGCAGATCGGCACAG	GATGTGGCTGGCAGATCGGCACAGTGATC	47577546	sense	TG	A-G	0	0
GATCACTGTGCCGATCTGCC	TCAGGATCACTGTGCCGATCTGCCAGCCA	47577522	antisense	AG	A-G	1	1	A_5;	Ser174Ser;	Silent;
GCAGATCGGCACAGTGATCC	GCTGGCAGATCGGCACAGTGATCCTGAGC	47577540	sense	TG	A-G	1	0	A_5;	Asp171Gly;	Missense;
TCAGGATCACTGTGCCGATC	GAGCTCAGGATCACTGTGCCGATCTGCCA	47577518	antisense	TG	A-G	1	1	A_6;	Asp175Asp;	Silent;
AGATCGGCACAGTGATCCTG	TGGCAGATCGGCACAGTGATCCTGAGCTC	47577538	sense	AG	A-G	0	0
AGAGCTCAGGATCACTGTGC	GTATAGAGCTCAGGATCACTGTGCCGATC	47577513	antisense	CG	A-G	1	1	A_8;	Pro176Pro;	Silent;
TATAGAGCTCAGGATCACTG	GCCGTATAGAGCTCAGGATCACTGTGCCG	47577510	antisense	TG	A-G	2	0	A_4;A_6;	Tyr179His;Leu178Pro;	Missense;Missense;
CGTATAGAGCTCAGGATCAC	CAGCCGTATAGAGCTCAGGATCACTGTGC	47577508	antisense	TG	A-G	2	0	A_4_6;A_8;	Tyr179His;Leu178Pro;	Missense;Missense;
CAGTGATCCTGAGCTCTATA	GGCACAGTGATCCTGAGCTCTATACGGCT	47577529	sense	CG	A-G	1	0	A_6;	Asp175Gly;	Missense;
AGTGATCCTGAGCTCTATAC	GCACAGTGATCCTGAGCTCTATACGGCTG	47577528	sense	GG	A-G	1	0	A_5;	Asp175Gly;	Missense;
GATCCTGAGCTCTATACGGC	CAGTGATCCTGAGCTCTATACGGCTGCCA	47577525	sense	TG	A-G	1	0	A_8;	Glu177Gly;	Missense;
TGGCAGCCGTATAGAGCTCA	TGCTTGGCAGCCGTATAGAGCTCAGGATC	47577501	antisense	GG	A-G	1	1	A_5;	Ala181Ala;	Silent;
TTGGCAGCCGTATAGAGCTC	GTGCTTGGCAGCCGTATAGAGCTCAGGAT	47577500	antisense	AG	A-G	1	1	A_6;	Ala181Ala;	Silent;
TGAGCTCTATACGGCTGCCA	ATCCTGAGCTCTATACGGCTGCCAAGCAC	47577520	sense	AG	A-G	0	0
AGTGCTTGGCAGCCGTATAG	GCACAGTGCTTGGCAGCCGTATAGAGCTC	47577495	antisense	AG	A-G	0	0
TCTATACGGCTGCCAAGCAC	GAGCTCTATACGGCTGCCAAGCACTGTGC	47577515	sense	TG	A-G	2	0	A_4;A_6;	Tyr179Cys;Thr180Ala;	Missense;Missense;
ACAGTGCTTGGCAGCCGTAT	TGGCACAGTGCTTGGCAGCCGTATAGAGC	47577493	antisense	AG	A-G	0	0
TATACGGCTGCCAAGCACTG	GCTCTATACGGCTGCCAAGCACTGTGCCA	47577513	sense	TG	A-G	1	0	A_4;	Thr180Ala;	Missense;
TTGGCACAGTGCTTGGCAGC	GGTCTTGGCACAGTGCTTGGCAGCCGTAT	47577488	antisense	CG	A-G	1	0	A_6_8;	Cys185Arg;	Missense;
GGCTGCCAAGCACTGTGCCA	ATACGGCTGCCAAGCACTGTGCCAAGACC	47577508	sense	AG	A-G	1	0	A_8;	Lys183Glu;	Missense;
GTCTTGGCACAGTGCTTGGC	GTGGGTCTTGGCACAGTGCTTGGCAGCCG	47577485	antisense	AG	A-G	0	0
TGGGTCTTGGCACAGTGCTT	CAGGTGGGTCTTGGCACAGTGCTTGGCAG	47577482	antisense	GG	A-G	0	0
GTGGGTCTTGGCACAGTGCT	CCAGGTGGGTCTTGGCACAGTGCTTGGCA	47577481	antisense	TG	A-G	0	0
GCACTGTGCCAAGACCCACC	CCAAGCACTGTGCCAAGACCCACCTGGCC	47577499	sense	TG	A-G	0	0
CCAGGTGGGTCTTGGCACAG	TGGGCCAGGTGGGTCTTGGCACAGTGCTT	47577477	antisense	TG	A-G	0	0
CACTGTGCCAAGACCCACCT	CAAGCACTGTGCCAAGACCCACCTGGCCC	47577498	sense	GG	A-G	0	0
GGCCAGGTGGGTCTTGGCAC	GCTGGGCCAGGTGGGTCTTGGCACAGTGC	47577475	antisense	AG	A-G	1	0	A_5;	Leu190Pro;	Missense;
TGCCAAGACCCACCTGGCCC	ACTGTGCCAAGACCCACCTGGCCCAGCTG	47577493	sense	AG	A-G	2	0	A_5_6;A_8;	Lys187Gly;Thr188Ala;	Missense;Missense;
AGCTGGGCCAGGTGGGTCTT	CTGCAGCTGGGCCAGGTGGGTCTTGGCAC	47577470	antisense	GG	A-G	0	0
CAGCTGGGCCAGGTGGGTCT	TCTGCAGCTGGGCCAGGTGGGTCTTGGCA	47577469	antisense	TG	A-G	0	0
CAAGACCCACCTGGCCCAGC	GTGCCAAGACCCACCTGGCCCAGCTGCAG	47577490	sense	TG	A-G	1	0	A_5;	Thr188Ala;	Missense;
GACCCACCTGGCCCAGCTGC	CCAAGACCCACCTGGCCCAGCTGCAGAAT	47577487	sense	AG	A-G	1	0	A_6;	His189Arg;	Missense;
TTCTGCAGCTGGGCCAGGTG	TGTATTCTGCAGCTGGGCCAGGTGGGTCT	47577464	antisense	GG	A-G	1	0	A_7;	Leu193Pro;	Missense;
ATTCTGCAGCTGGGCCAGGT	CTGTATTCTGCAGCTGGGCCAGGTGGGTC	47577463	antisense	GG	A-G	1	0	A_8;	Leu193Pro;	Missense;
TATTCTGCAGCTGGGCCAGG	TCTGTATTCTGCAGCTGGGCCAGGTGGGT	47577462	antisense	TG	A-G	0	0
TGTATTCTGCAGCTGGGCCA	CCTCTGTATTCTGCAGCTGGGCCAGGTGG	47577460	antisense	GG	A-G	1	1	A_4;	Asn195Asn;	Silent;
CTGTATTCTGCAGCTGGGCC	TCCTCTGTATTCTGCAGCTGGGCCAGGTG	47577459	antisense	AG	A-G	1	1	A_5;	Asn195Asn;	Silent;
CTGGCCCAGCTGCAGAATAC	CCACCTGGCCCAGCTGCAGAATACAGAGG	47577480	sense	AG	A-G	1	0	A_8;	Gln192Arg;	Missense;
GGCCCAGCTGCAGAATACAG	ACCTGGCCCAGCTGCAGAATACAGAGGAA	47577478	sense	AG	A-G	1	0	A_6;	Gln192Arg;	Missense;
GCCCAGCTGCAGAATACAGA	CCTGGCCCAGCTGCAGAATACAGAGGAAT	47577477	sense	GG	A-G	1	0	A_5;	Gln192Arg;	Missense;
TCCTCTGTATTCTGCAGCTG	AAATTCCTCTGTATTCTGCAGCTGGGCCA	47577455	antisense	GG	A-G	0	0
TTCCTCTGTATTCTGCAGCT	GAAATTCCTCTGTATTCTGCAGCTGGGCC	47577454	antisense	GG	A-G	0	0
ATTCCTCTGTATTCTGCAGC	AGAAATTCCTCTGTATTCTGCAGCTGGGC	47577453	antisense	TG	A-G	0	0
GAAATTCCTCTGTATTCTGC	TGGAGAAATTCCTCTGTATTCTGCAGCTG	47577450	antisense	AG	A-G	1	0	A_4;	Phe199Leu;	Missense;
GGAGAAATTCCTCTGTATTC	AAGTGGAGAAATTCCTCTGTATTCTGCAG	47577447	antisense	TG	A-G	1	0	A_5_6_7;	Phe199Pro;	Missense;
TACAGAGGAATTTCTCCACT	AGAATACAGAGGAATTTCTCCACTTGCCC	47577463	sense	TG	A-G	2	1	A_4;A_6;	Thr196Thr;Glu197Gly;	Silent;Missense;
GGCAAGTGGAGAAATTCCTC	GTGGGGCAAGTGGAGAAATTCCTCTGTAT	47577440	antisense	TG	A-G	1	0	A_4_5;	Leu202Pro;	Missense;
AATTTCTCCACTTGCCCCAC	GAGGAATTTCTCCACTTGCCCCACCGCTT	47577455	sense	CG	A-G	0	0
GTAAGCGGTGGGGCAAGTGG	GTGAGTAAGCGGTGGGGCAAGTGGAGAAA	47577429	antisense	AG	A-G	1	1	A_4;	Leu206Leu;	Silent;
GAGTAAGCGGTGGGGCAAGT	CTGTGAGTAAGCGGTGGGGCAAGTGGAGA	47577427	antisense	GG	A-G	1	0	A_5_6;	Leu206Pro;	Missense;
TGAGTAAGCGGTGGGGCAAG	TCTGTGAGTAAGCGGTGGGGCAAGTGGAG	47577426	antisense	TG	A-G	1	0	A_6_7;	Leu206Pro;	Missense;
TGTGAGTAAGCGGTGGGGCA	TATCTGTGAGTAAGCGGTGGGGCAAGTGG	47577424	antisense	AG	A-G	2	0	A_5;A_8;	Leu207Pro;Leu206Ser;	Missense;Missense;
TTGCCCCACCGCTTACTCAC	CCACTTGCCCCACCGCTTACTCACAGATA	47577444	sense	AG	A-G	1	0	A_8;	His204Arg;	Missense;
TATCTGTGAGTAAGCGGTGG	ATGATATCTGTGAGTAAGCGGTGGGGCAA	47577420	antisense	GG	A-G	0	0
ATATCTGTGAGTAAGCGGTG	GATGATATCTGTGAGTAAGCGGTGGGGCA	47577419	antisense	GG	A-G	0	0
GATATCTGTGAGTAAGCGGT	AGATGATATCTGTGAGTAAGCGGTGGGGC	47577418	antisense	GG	A-G	1	1	A_4;	Asp209Asp;	Silent;
TGATATCTGTGAGTAAGCGG	GAGATGATATCTGTGAGTAAGCGGTGGGG	47577417	antisense	TG	A-G	1	1	A_5;	Asp209Asp;	Silent;
GATGATATCTGTGAGTAAGC	CCGAGATGATATCTGTGAGTAAGCGGTGG	47577415	antisense	GG	A-G	2	1	A_5;A_7;	Ile210Thr;Asp209Asp;	Missense;Silent;
AGATGATATCTGTGAGTAAG	CCCGAGATGATATCTGTGAGTAAGCGGTG	47577414	antisense	CG	A-G	2	1	A_6;A_8;	Ile210Thr;Asp209Asp;	Missense;Silent;
CGAGATGATATCTGTGAGTA	TACCCGAGATGATATCTGTGAGTAAGCGG	47577412	antisense	AG	A-G	2	0	A_5;A_8;	Ile211Thr;Ile210Thr;	Missense;Missense;
CTTACTCACAGATATCATCT	ACCGCTTACTCACAGATATCATCTCGGGT	47577433	sense	CG	A-G	2	1	A_4;A_8;	Leu206Leu;Thr208Ala;	Silent;Missense;
TTACTCACAGATATCATCTC	CCGCTTACTCACAGATATCATCTCGGGTA	47577432	sense	GG	A-G	1	0	A_7;	Thr208Ala;	Missense;
TACTCACAGATATCATCTCG	CGCTTACTCACAGATATCATCTCGGGTAA	47577431	sense	GG	A-G	1	0	A_6_8;	Thr208Ala;	Missense;
TACCCGAGATGATATCTGTG	AACTTACCCGAGATGATATCTGTGAGTAA	47577408	antisense	AG	A-G	1	0	A_7;	Ser212Pro;	Missense;
CTTACCCGAGATGATATCTG	TAAACTTACCCGAGATGATATCTGTGAGT	47577406	antisense	TG	A-G	1	0	A_4;	Exon2:+2;	Splice-donor;
CACAGATATCATCTCGGGTA	TACTCACAGATATCATCTCGGGTAAGTTT	47577427	sense	AG	A-G	3	1	A_4;A_6;A_8;	Thr208Thr;Asp209Gly;Ile210Val;	Silent;Missense;Missense;
AACTTACCCGAGATGATATC	CCTAAACTTACCCGAGATGATATCTGTGA	47577404	antisense	TG	A-G	1	0	A_6;	Exon2:+2;	Splice-donor;
ATATCATCTCGGGTAAGTTT	ACAGATATCATCTCGGGTAAGTTTAGGGA	47577422	sense	AG	A-G	1	0	A_6;	Ile211Val;	Missense;
TATCATCTCGGGTAAGTTTA	CAGATATCATCTCGGGTAAGTTTAGGGAG	47577421	sense	GG	A-G	1	0	A_5;	Ile211Val;	Missense;
ATCATCTCGGGTAAGTTTAG	AGATATCATCTCGGGTAAGTTTAGGGAGG	47577420	sense	GG	A-G	1	0	A_4;	Ile211Val;	Missense;
CTCCCTAAACTTACCCGAGA	TCCCCTCCCTAAACTTACCCGAGATGATA	47577397	antisense	TG	A-G	2	0	A_7;A_8;	Exon2:+8;Exon2:+7;	Intron;Intron;
CATCTCGGGTAAGTTTAGGG	ATATCATCTCGGGTAAGTTTAGGGAGGGG	47577418	sense	AG	A-G	0	0
ATCTCGGGTAAGTTTAGGGA	TATCATCTCGGGTAAGTTTAGGGAGGGGA	47577417	sense	GG	A-G	0	0
TCTCGGGTAAGTTTAGGGAG	ATCATCTCGGGTAAGTTTAGGGAGGGGAC	47577416	sense	GG	A-G	0	0
CCCCTCCCTAAACTTACCCG	GTGTCCCCTCCCTAAACTTACCCGAGATG	47577394	antisense	AG	A-G	0	0
CTCGGGTAAGTTTAGGGAGG	TCATCTCGGGTAAGTTTAGGGAGGGGACA	47577415	sense	GG	A-G	1	0	A_8;	Exon2:+3;	Intron;
GTCCCCTCCCTAAACTTACC	GTGTGTCCCCTCCCTAAACTTACCCGAGA	47577392	antisense	CG	A-G	0	0
GGAGGGGACACACCATACCC	TTAGGGAGGGGACACACCATACCCAGTTA	47577400	sense	AG	A-G	1	0	A_8;	Exon2:+18;	Intron;
ACACACCATACCCAGTTACT	GGGGACACACCATACCCAGTTACTTGGCT	47577393	sense	TG	A-G	2	0	A_5;A_8;	Exon2:+22;Exon2:+25;	Intron;Intron;
CCAAGTAACTGGGTATGGTG	ATAGCCAAGTAACTGGGTATGGTGTGTCC	47577371	antisense	TG	A-G	3	0	A_4;A_7;A_8;	Exon2:+37;Exon2:+34;Exon2:+33;	Intron;Intron;Intron;
CACACCATACCCAGTTACTT	GGGACACACCATACCCAGTTACTTGGCTA	47577392	sense	GG	A-G	2	0	A_4;A_7;	Exon2:+22;Exon2:+25;	Intron;Intron;
AGCCAAGTAACTGGGTATGG	TCATAGCCAAGTAACTGGGTATGGTGTGT	47577369	antisense	TG	A-G	2	0	A_5;A_6;	Exon2:+38;Exon2:+37;	Intron;Intron;
ATAGCCAAGTAACTGGGTAT	CATCATAGCCAAGTAACTGGGTATGGTGT	47577367	antisense	GG	A-G	2	0	A_7;A_8;	Exon2:+38;Exon2:+37;	Intron;Intron;
CATAGCCAAGTAACTGGGTA	ACATCATAGCCAAGTAACTGGGTATGGTG	47577366	antisense	TG	A-G	2	0	A_4;A_8;	Exon2:+42;Exon2:+38;	Intron;Intron;
CATACCCAGTTACTTGGCTA	ACACCATACCCAGTTACTTGGCTATGATG	47577387	sense	TG	A-G	2	0	A_4;A_8;	Exon2:+27;Exon2:+31;	Intron;Intron;
ACCCAGTTACTTGGCTATGA	CCATACCCAGTTACTTGGCTATGATGTTC	47577384	sense	TG	A-G	1	0	A_5;	Exon2:+31;	Intron;
ACATCATAGCCAAGTAACTG	CTGAACATCATAGCCAAGTAACTGGGTAT	47577362	antisense	GG	A-G	2	0	A_6;A_8;	Exon2:+44;Exon2:+42;	Intron;Intron;
AACATCATAGCCAAGTAACT	ACTGAACATCATAGCCAAGTAACTGGGTA	47577361	antisense	GG	A-G	2	0	A_4;A_7;	Exon2:+47;Exon2:+44;	Intron;Intron;
GAGAGCCAGAGGAAAGGCAT	CTGTGAGAGCCAGAGGAAAGGCATGGTCA	47575704	antisense	GG	A-G	2	0	A_4;A_8;	Exon3:-8;Exon3:-12;	Intron;Intron;
TGAGAGCCAGAGGAAAGGCA	TCTGTGAGAGCCAGAGGAAAGGCATGGTC	47575703	antisense	TG	A-G	1	0	A_5;	Exon3:-8;	Intron;
GCCTTTCCTCTGGCTCTCAC	CCATGCCTTTCCTCTGGCTCTCACAGATG	47575721	sense	AG	A-G	0	0
TCTGTGAGAGCCAGAGGAAA	TCCATCTGTGAGAGCCAGAGGAAAGGCAT	47575699	antisense	GG	A-G	1	0	A_7;	Exon3:-6;	Intron;
ATCTGTGAGAGCCAGAGGAA	CTCCATCTGTGAGAGCCAGAGGAAAGGCA	47575698	antisense	AG	A-G	1	0	A_8;	Exon3:-6;	Intron;
TTTCCTCTGGCTCTCACAGA	TGCCTTTCCTCTGGCTCTCACAGATGGAG	47575718	sense	TG	A-G	0	0
TTCCTCTGGCTCTCACAGAT	GCCTTTCCTCTGGCTCTCACAGATGGAGT	47575717	sense	GG	A-G	0	0
CTCCATCTGTGAGAGCCAGA	GGAACTCCATCTGTGAGAGCCAGAGGAAA	47575694	antisense	GG	A-G	1	1	A_5;	Asp213Asp;	Silent;
CCTCTGGCTCTCACAGATGG	CTTTCCTCTGGCTCTCACAGATGGAGTTC	47575715	sense	AG	A-G	0	0
ACTCCATCTGTGAGAGCCAG	CGGAACTCCATCTGTGAGAGCCAGAGGAA	47575693	antisense	AG	A-G	1	1	A_6;	Asp213Asp;	Silent;
GAACTCCATCTGTGAGAGCC	CACGGAACTCCATCTGTGAGAGCCAGAGG	47575691	antisense	AG	A-G	1	1	A_8;	Asp213Asp;	Silent;
GGCTCTCACAGATGGAGTTC	CTCTGGCTCTCACAGATGGAGTTCCGTGT	47575710	sense	CG	A-G	1	0	A_8;	Exon3:-4;	Intron;
CACGGAACTCCATCTGTGAG	AGAACACGGAACTCCATCTGTGAGAGCCA	47575687	antisense	AG	A-G	1	0	A_6_7;	Val215Ala;	Missense;
CTCTCACAGATGGAGTTCCG	CTGGCTCTCACAGATGGAGTTCCGTGTTC	47575708	sense	TG	A-G	2	0	A_6;A_8;	Exon3:-4;Exon3:-2;	Intron;Splice-acceptor;
AACACGGAACTCCATCTGTG	TGAGAACACGGAACTCCATCTGTGAGAGC	47575685	antisense	AG	A-G	2	1	A_4;A_8;	Cys217Arg;Val215Val;	Missense;Silent;
AGAACACGGAACTCCATCTG	TCTGAGAACACGGAACTCCATCTGTGAGA	47575683	antisense	TG	A-G	1	0	A_4_6;	Cys217Arg;	Missense;
TGAGAACACGGAACTCCATC	GTTCTGAGAACACGGAACTCCATCTGTGA	47575681	antisense	TG	A-G	2	0	A_5;A_6_8;	Ser218Pro;Cys217Arg;	Missense;Missense;
AGATGGAGTTCCGTGTTCTC	TCACAGATGGAGTTCCGTGTTCTCAGAAC	47575701	sense	AG	A-G	1	1	A_7;	Gly214Gly;	Silent;
CTGTTGGGTTCTGAGAACAC	GCCTCTGTTGGGTTCTGAGAACACGGAAC	47575670	antisense	GG	A-G	0	0
CCGTGTTCTCAGAACCCAAC	AGTTCCGTGTTCTCAGAACCCAACAGAGG	47575691	sense	AG	A-G	0	0
TCTGTTGGGTTCTGAGAACA	TGCCTCTGTTGGGTTCTGAGAACACGGAA	47575669	antisense	CG	A-G	0	0
GTGTTCTCAGAACCCAACAG	TTCCGTGTTCTCAGAACCCAACAGAGGCA	47575689	sense	AG	A-G	0	0
TGTTCTCAGAACCCAACAGA	TCCGTGTTCTCAGAACCCAACAGAGGCAA	47575688	sense	GG	A-G	1	0	A_8;	Gln219Arg;	Missense;
ATTGCCTCTGTTGGGTTCTG	TTCTATTGCCTCTGTTGGGTTCTGAGAAC	47575663	antisense	AG	A-G	0	0
CTATTGCCTCTGTTGGGTTC	GCTTCTATTGCCTCTGTTGGGTTCTGAGA	47575661	antisense	TG	A-G	0	0
CAGAACCCAACAGAGGCAAT	TTCTCAGAACCCAACAGAGGCAATAGAAG	47575682	sense	AG	A-G	1	0	A_4_5;	Asn220Gly;	Missense;
AACCCAACAGAGGCAATAGA	TCAGAACCCAACAGAGGCAATAGAAGCCT	47575679	sense	AG	A-G	2	1	A_6;A_7;	Pro221Pro;Thr222Ala;	Silent;Missense;
GGCTTCTATTGCCTCTGTTG	TCCAGGCTTCTATTGCCTCTGTTGGGTTC	47575656	antisense	GG	A-G	1	0	A_8;	Ile225Thr;	Missense;
AGGCTTCTATTGCCTCTGTT	ATCCAGGCTTCTATTGCCTCTGTTGGGTT	47575655	antisense	GG	A-G	0	0
CAGGCTTCTATTGCCTCTGT	GATCCAGGCTTCTATTGCCTCTGTTGGGT	47575654	antisense	TG	A-G	0	0
CAACAGAGGCAATAGAAGCC	AACCCAACAGAGGCAATAGAAGCCTGGAT	47575675	sense	TG	A-G	2	1	A_5;A_7;	Thr222Thr;Glu223Gly;	Silent;Missense;
AACAGAGGCAATAGAAGCCT	ACCCAACAGAGGCAATAGAAGCCTGGATC	47575674	sense	GG	A-G	2	1	A_4;A_6;	Thr222Thr;Glu223Gly;	Silent;Missense;
ATCCAGGCTTCTATTGCCTC	GTTGATCCAGGCTTCTATTGCCTCTGTTG	47575651	antisense	TG	A-G	1	0	A_5;	Trp228Arg;	Missense;
AAGTTGATCCAGGCTTCTAT	ATTAAAGTTGATCCAGGCTTCTATTGCCT	47575645	antisense	TG	A-G	1	0	A_7;	Ile229Thr;	Missense;
GCCTGGATCAACTTTAATAA	AGAAGCCTGGATCAACTTTAATAAAGAGG	47575658	sense	AG	A-G	1	0	A_7;	Ile229Val;	Missense;
TCTTTATTAAAGTTGATCCA	TTCCTCTTTATTAAAGTTGATCCAGGCTT	47575636	antisense	GG	A-G	1	1	A_6;	Asn232Asn;	Silent;
CTCTTTATTAAAGTTGATCC	TTTCCTCTTTATTAAAGTTGATCCAGGCT	47575635	antisense	AG	A-G	1	1	A_7;	Asn232Asn;	Silent;
CTGGATCAACTTTAATAAAG	AAGCCTGGATCAACTTTAATAAAGAGGAA	47575656	sense	AG	A-G	2	0	A_5;A_8;	Ile229Val;Asn230Asp;	Missense;Missense;
TGGATCAACTTTAATAAAGA	AGCCTGGATCAACTTTAATAAAGAGGAAA	47575655	sense	GG	A-G	2	0	A_4;A_7_8;	Ile229Val;Asn230Gly;	Missense;Missense;
TCAACTTTAATAAAGAGGAA	TGGATCAACTTTAATAAAGAGGAAAGAGA	47575651	sense	AG	A-G	1	0	A_4;	Asn230Ser;	Missense;
TCTTTCCTCTTTATTAAAGT	CCTCTCTTTCCTCTTTATTAAAGTTGATC	47575629	antisense	TG	A-G	0	0
AACTTTAATAAAGAGGAAAG	GATCAACTTTAATAAAGAGGAAAGAGAGG	47575649	sense	AG	A-G	1	0	A_7_8;	Asn232Gly;	Missense;
CTCTCTTTCCTCTTTATTAA	AAGCCTCTCTTTCCTCTTTATTAAAGTTG	47575626	antisense	AG	A-G	0	0
CTTTAATAAAGAGGAAAGAG	TCAACTTTAATAAAGAGGAAAGAGAGGCT	47575647	sense	AG	A-G	2	0	A_5_6;A_8;	Asn232Gly;Lys233Glu;	Missense;Missense;
TTTAATAAAGAGGAAAGAGA	CAACTTTAATAAAGAGGAAAGAGAGGCTT	47575646	sense	GG	A-G	2	0	A_4_5;A_7_8;	Asn232Gly;Lys233Gly;	Missense;Missense;
AAAGAGGAAAGAGAGGCTTT	TAATAAAGAGGAAAGAGAGGCTTTTGCAG	47575640	sense	TG	A-G	2	0	A_5;A_8;	Glu234Gly;Glu235Gly;	Missense;Missense;
GTCCTGAGTGACTCTGCAAA	GCTTGTCCTGAGTGACTCTGCAAAAGCCT	47575603	antisense	AG	A-G	1	0	A_7;	Leu243Pro;	Missense;
TTGCAGAGTCACTCAGGACA	GCTTTTGCAGAGTCACTCAGGACAAGCTT	47575621	sense	AG	A-G	2	1	A_5;A_7;	Ala240Ala;Glu241Gly;	Silent;Missense;
AAGCTTGTCCTGAGTGACTC	CTTCAAGCTTGTCCTGAGTGACTCTGCAA	47575597	antisense	TG	A-G	0	0
AGAGTCACTCAGGACAAGCT	TTGCAGAGTCACTCAGGACAAGCTTGAAG	47575617	sense	TG	A-G	1	1	A_7;	Ser242Ser;	Silent;
GTCACTCAGGACAAGCTTGA	CAGAGTCACTCAGGACAAGCTTGAAGGTA	47575614	sense	AG	A-G	2	1	A_4;A_8;	Ser242Ser;Arg244Gly;	Silent;Missense;
TCACTCAGGACAAGCTTGAA	AGAGTCACTCAGGACAAGCTTGAAGGTAA	47575613	sense	GG	A-G	1	0	A_7;	Arg244Gly;	Missense;
ACCTTCAAGCTTGTCCTGAG	CCTTACCTTCAAGCTTGTCCTGAGTGACT	47575591	antisense	TG	A-G	1	0	A_7_8;	Leu247Pro;	Missense;
TTACCTTCAAGCTTGTCCTG	TGCCTTACCTTCAAGCTTGTCCTGAGTGA	47575589	antisense	AG	A-G	0	0
TCAGGACAAGCTTGAAGGTA	TCACTCAGGACAAGCTTGAAGGTAAGGCA	47575609	sense	AG	A-G	1	0	A_6_8;	Thr245Ala;	Missense;
CCTTACCTTCAAGCTTGTCC	TTTGCCTTACCTTCAAGCTTGTCCTGAGT	47575587	antisense	TG	A-G	1	0	A_5;	Exon3:+2;	Splice-donor;
CAGGACAAGCTTGAAGGTAA	CACTCAGGACAAGCTTGAAGGTAAGGCAA	47575608	sense	GG	A-G	2	0	A_5_7;A_8;	Thr245Ala;Ser246Gly;	Missense;Missense;
ATTTGCCTTACCTTCAAGCT	AGAGATTTGCCTTACCTTCAAGCTTGTCC	47575582	antisense	TG	A-G	0	0
AGAGATTTGCCTTACCTTCA	ATTAAGAGATTTGCCTTACCTTCAAGCTT	47575578	antisense	AG	A-G	1	0	A_5;	Exon3:+11;	Intron;
GGTAAGGCAAATCTCTTAAT	TGAAGGTAAGGCAAATCTCTTAATTGTTG	47575593	sense	TG	A-G	2	0	A_4;A_5;	Exon3:+3;Exon3:+4;	Intron;Intron;
AAGGCAAATCTCTTAATTGT	AGGTAAGGCAAATCTCTTAATTGTTGAGA	47575590	sense	TG	A-G	3	0	A_6;A_7;A_8;	Exon3:+8;Exon3:+9;Exon3:+10;	Intron;Intron;Intron;
GGCAAATCTCTTAATTGTTG	GTAAGGCAAATCTCTTAATTGTTGAGACT	47575588	sense	AG	A-G	3	0	A_4;A_5;A_6;	Exon3:+8;Exon3:+9;Exon3:+10;	Intron;Intron;Intron;
GTCTCAACAATTAAGAGATT	TGCAGTCTCAACAATTAAGAGATTTGCCT	47575565	antisense	TG	A-G	2	0	A_6;A_7;	Exon3:+23;Exon3:+22;	Intron;Intron;
AATCTCTTAATTGTTGAGAC	GGCAAATCTCTTAATTGTTGAGACTGCAT	47575584	sense	TG	A-G	0	0
ATGCAGTCTCAACAATTAAG	GAGTATGCAGTCTCAACAATTAAGAGATT	47575560	antisense	AG	A-G	1	0	A_5;	Exon3:+29;	Intron;
GTATGCAGTCTCAACAATTA	GAGAGTATGCAGTCTCAACAATTAAGAGA	47575558	antisense	AG	A-G	1	0	A_7;	Exon3:+29;	Intron;
TTGAGACTGCATACTCTCCA	ATTGTTGAGACTGCATACTCTCCATGCAT	47575571	sense	TG	A-G	2	0	A_4;A_6;	Exon3:+25;Exon3:+27;	Intron;Intron;
AGAATGCATGGAGAGTATGC	GGCAAGAATGCATGGAGAGTATGCAGTCT	47575544	antisense	AG	A-G	2	0	A_4;A_8;	Exon3:+46;Exon3:+42;	Intron;Intron;
CAAAATTAAAATTATATGAC	TTGGCAAAATTAAAATTATATGACAGCTG	47573798	antisense	AG	A-G	3	0	A_4;A_5;A_8;	Exon4:-11;Exon4:-12;Exon4:-15;	Intron;Intron;Intron;
TTGGCAAAATTAAAATTATA	CCTATTGGCAAAATTAAAATTATATGACA	47573794	antisense	TG	A-G	3	0	A_6;A_7;A_8;	Exon4:-9;Exon4:-10;Exon4:-11;	Intron;Intron;Intron;
TTGCCAATAGGAAATTGGGG	AATTTTGCCAATAGGAAATTGGGGAGAAT	47573800	sense	AG	A-G	2	0	A_6;A_7;	Exon4:-5;Exon4:-4;	Intron;Intron;
ATTCTCCCCAATTTCCTATT	GCACATTCTCCCCAATTTCCTATTGGCAA	47573776	antisense	GG	A-G	0	0
CATTCTCCCCAATTTCCTAT	TGCACATTCTCCCCAATTTCCTATTGGCA	47573775	antisense	TG	A-G	0	0
CAATAGGAAATTGGGGAGAA	TTGCCAATAGGAAATTGGGGAGAATGTGC	47573796	sense	TG	A-G	2	0	A_5;A_8;	Exon4:-2;Glu249Gly;	Splice-acceptor;Missense;
ATAGGAAATTGGGGAGAATG	GCCAATAGGAAATTGGGGAGAATGTGCAC	47573794	sense	TG	A-G	2	0	A_6_7;A_8;	Glu249Gly;Ile250Val;	Missense;Missense;
GGAGAATGTGCACATTTACC	TTGGGGAGAATGTGCACATTTACCTGATT	47573782	sense	TG	A-G	1	0	A_5_6;	Asn253Gly;	Missense;
AATGTGCACATTTACCTGAT	GGAGAATGTGCACATTTACCTGATTGGGA	47573778	sense	TG	A-G	1	0	A_8;	His255Arg;	Missense;
ATGTGCACATTTACCTGATT	GAGAATGTGCACATTTACCTGATTGGGAA	47573777	sense	GG	A-G	1	0	A_7;	His255Arg;	Missense;
TGTGCACATTTACCTGATTG	AGAATGTGCACATTTACCTGATTGGGAAA	47573776	sense	GG	A-G	2	0	A_6;A_8;	His255Arg;Ile256Val;	Missense;Missense;
CTTTCCCAATCAGGTAAATG	GACTCTTTCCCAATCAGGTAAATGTGCAC	47573751	antisense	TG	A-G	1	1	A_8;	Ile259Ile;	Silent;
CACATTTACCTGATTGGGAA	TGTGCACATTTACCTGATTGGGAAAGAGT	47573772	sense	AG	A-G	2	0	A_4;A_8;	Ile256Val;Tyr257Cys;	Missense;Missense;
CTCTTTCCCAATCAGGTAAA	ATGACTCTTTCCCAATCAGGTAAATGTGC	47573749	antisense	TG	A-G	0	0
CATTTACCTGATTGGGAAAG	TGCACATTTACCTGATTGGGAAAGAGTCA	47573770	sense	AG	A-G	1	0	A_6;	Tyr257Cys;	Missense;
AGATGACTCTTTCCCAATCA	TACGAGATGACTCTTTCCCAATCAGGTAA	47573743	antisense	GG	A-G	1	0	A_6;	Ser263Pro;	Missense;
GAGATGACTCTTTCCCAATC	GTACGAGATGACTCTTTCCCAATCAGGTA	47573742	antisense	AG	A-G	2	0	A_4;A_7;	Ser264Pro;Ser263Pro;	Missense;Missense;
TGATTGGGAAAGAGTCATCT	TACCTGATTGGGAAAGAGTCATCTCGTAC	47573762	sense	CG	A-G	0	0
AGAGTCATCTCGTACCCACT	GGAAAGAGTCATCTCGTACCCACTCGTTG	47573752	sense	CG	A-G	1	1	A_7;	Ser263Ser;	Silent;
GTCATCTCGTACCCACTCGT	AAGAGTCATCTCGTACCCACTCGTTGGCT	47573749	sense	TG	A-G	1	1	A_4;	Ser263Ser;	Silent;
TCATCTCGTACCCACTCGTT	AGAGTCATCTCGTACCCACTCGTTGGCTG	47573748	sense	GG	A-G	0	0
GCCAACGAGTGGGTACGAGA	CACAGCCAACGAGTGGGTACGAGATGACT	47573726	antisense	TG	A-G	2	0	A_4_5;A_8;	Leu269Pro;Ser268Pro;	Missense;Missense;
TCTCGTACCCACTCGTTGGC	GTCATCTCGTACCCACTCGTTGGCTGTGT	47573745	sense	TG	A-G	1	0	A_7;	Thr266Ala;	Missense;
ACAGCCAACGAGTGGGTACG	GGACACAGCCAACGAGTGGGTACGAGATG	47573723	antisense	AG	A-G	1	0	A_7_8;	Leu269Pro;	Missense;
TCGTACCCACTCGTTGGCTG	CATCTCGTACCCACTCGTTGGCTGTGTCC	47573743	sense	TG	A-G	1	0	A_5;	Thr266Ala;	Missense;
ACACAGCCAACGAGTGGGTA	AAGGACACAGCCAACGAGTGGGTACGAGA	47573721	antisense	CG	A-G	1	1	A_5;	Ala270Ala;	Silent;
AAGGACACAGCCAACGAGTG	GTGCAAGGACACAGCCAACGAGTGGGTAC	47573717	antisense	GG	A-G	2	0	A_5;A_7;	Ser272Pro;Val271Ala;	Missense;Missense;
CAAGGACACAGCCAACGAGT	AGTGCAAGGACACAGCCAACGAGTGGGTA	47573716	antisense	GG	A-G	2	0	A_6;A_8;	Ser272Pro;Val271Ala;	Missense;Missense;
CCACTCGTTGGCTGTGTCCT	GTACCCACTCGTTGGCTGTGTCCTTGCAC	47573737	sense	TG	A-G	0	0
GCAAGGACACAGCCAACGAG	CAGTGCAAGGACACAGCCAACGAGTGGGT	47573715	antisense	TG	A-G	2	1	A_4;A_7;	Leu273Leu;Ser272Pro;	Silent;Missense;
GTGCAAGGACACAGCCAACG	CACAGTGCAAGGACACAGCCAACGAGTGG	47573713	antisense	AG	A-G	1	0	A_5_6;	Leu273Pro;	Missense;
CAGTGCAAGGACACAGCCAA	TGCACAGTGCAAGGACACAGCCAACGAGT	47573711	antisense	CG	A-G	1	0	A_7_8;	Leu273Pro;	Missense;
CGTTGGCTGTGTCCTTGCAC	CACTCGTTGGCTGTGTCCTTGCACTGTGC	47573732	sense	TG	A-G	0	0
TTGGCTGTGTCCTTGCACTG	CTCGTTGGCTGTGTCCTTGCACTGTGCAG	47573730	sense	TG	A-G	0	0
GCTGTGTCCTTGCACTGTGC	GTTGGCTGTGTCCTTGCACTGTGCAGAAG	47573727	sense	AG	A-G	0	0
TCTGCACAGTGCAAGGACAC	ATCTTCTGCACAGTGCAAGGACACAGCCA	47573705	antisense	AG	A-G	1	0	A_6_8;	Cys275Arg;	Missense;
GTGTCCTTGCACTGTGCAGA	GGCTGTGTCCTTGCACTGTGCAGAAGATG	47573724	sense	AG	A-G	0	0
TCCTTGCACTGTGCAGAAGA	TGTGTCCTTGCACTGTGCAGAAGATGACT	47573721	sense	TG	A-G	1	0	A_8;	His274Arg;	Missense;
TCATCTTCTGCACAGTGCAA	GGAGTCATCTTCTGCACAGTGCAAGGACA	47573699	antisense	GG	A-G	0	0
GTCATCTTCTGCACAGTGCA	TGGAGTCATCTTCTGCACAGTGCAAGGAC	47573698	antisense	AG	A-G	1	1	A_4;	Asp278Asp;	Silent;
TGGAGTCATCTTCTGCACAG	CTGATGGAGTCATCTTCTGCACAGTGCAA	47573694	antisense	TG	A-G	2	1	A_4;A_8;	Ser280Pro;Asp278Asp;	Missense;Silent;
GATGGAGTCATCTTCTGCAC	CACTGATGGAGTCATCTTCTGCACAGTGC	47573692	antisense	AG	A-G	1	0	A_6;	Ser280Pro;	Missense;
GTGCAGAAGATGACTCCATC	CACTGTGCAGAAGATGACTCCATCAGTGT	47573711	sense	AG	A-G	2	1	A_5;A_7_8;	Ala276Ala;Glu277Gly;	Silent;Missense;
GCAGAAGATGACTCCATCAG	CTGTGCAGAAGATGACTCCATCAGTGTAA	47573709	sense	TG	A-G	2	0	A_5_6;A_8;	Glu277Gly;Asp278Gly;	Missense;Missense;
ACACTGATGGAGTCATCTTC	ACTTACACTGATGGAGTCATCTTCTGCAC	47573687	antisense	TG	A-G	1	0	A_7;	Ile281Thr;	Missense;
AAGATGACTCCATCAGTGTA	GCAGAAGATGACTCCATCAGTGTAAGTGG	47573705	sense	AG	A-G	2	0	A_4;A_7;	Asp278Gly;Asp279Gly;	Missense;Missense;
GATGACTCCATCAGTGTAAG	AGAAGATGACTCCATCAGTGTAAGTGGCC	47573703	sense	TG	A-G	1	0	A_5;	Asp279Gly;	Missense;
ATGACTCCATCAGTGTAAGT	GAAGATGACTCCATCAGTGTAAGTGGCCA	47573702	sense	GG	A-G	1	0	A_4;	Asp279Gly;	Missense;
TTGGCCACTTACACTGATGG	TGTTTTGGCCACTTACACTGATGGAGTCA	47573677	antisense	AG	A-G	1	1	A_7;	Ser284Ser;	Silent;
TCAGTGTAAGTGGCCAAAAC	TCCATCAGTGTAAGTGGCCAAAACAGTTT	47573693	sense	AG	A-G	1	1	A_8;	Val283Val;	Silent;
TGTAAGTGGCCAAAACAGTT	TCAGTGTAAGTGGCCAAAACAGTTTGTGC	47573689	sense	TG	A-G	2	1	A_4;A_5;	Val283Val;Ser284Gly;	Silent;Missense;
TAAGTGGCCAAAACAGTTTG	AGTGTAAGTGGCCAAAACAGTTTGTGCCA	47573687	sense	TG	A-G	0	0
CCAAAACAGTTTGTGCCACC	GTGGCCAAAACAGTTTGTGCCACCAGATC	47573680	sense	AG	A-G	3	1	A_4;A_5_6;A_8;	Gln286Gln;Asn287Gly;Ser288Gly;	Silent;Missense;Missense;
TCTGGTGGCACAAACTGTTT	GTGATCTGGTGGCACAAACTGTTTTGGCC	47573658	antisense	TG	A-G	0	0
AGTGATCTGGTGGCACAAAC	CCGCAGTGATCTGGTGGCACAAACTGTTT	47573653	antisense	TG	A-G	1	0	A_5;	Ile293Thr;	Missense;
AGTTTGTGCCACCAGATCAC	AAACAGTTTGTGCCACCAGATCACTGCGG	47573673	sense	TG	A-G	0	0
TTTGTGCCACCAGATCACTG	ACAGTTTGTGCCACCAGATCACTGCGGCC	47573671	sense	CG	A-G	0	0
TTGTGCCACCAGATCACTGC	CAGTTTGTGCCACCAGATCACTGCGGCCT	47573670	sense	GG	A-G	1	0	A_8;	His291Arg;	Missense;
GCCACCAGATCACTGCGGCC	TTGTGCCACCAGATCACTGCGGCCTGCAA	47573666	sense	TG	A-G	2	0	A_4;A_7;	His291Arg;Gln292Arg;	Missense;Missense;
GCAGGCCGCAGTGATCTGGT	GCTTGCAGGCCGCAGTGATCTGGTGGCAC	47573644	antisense	GG	A-G	0	0
TGCAGGCCGCAGTGATCTGG	TGCTTGCAGGCCGCAGTGATCTGGTGGCA	47573643	antisense	TG	A-G	1	0	A_4;	Cys297Arg;	Missense;
CTTGCAGGCCGCAGTGATCT	CATGCTTGCAGGCCGCAGTGATCTGGTGG	47573641	antisense	GG	A-G	1	0	A_6;	Cys297Arg;	Missense;
CCAGATCACTGCGGCCTGCA	GCCACCAGATCACTGCGGCCTGCAAGCAT	47573662	sense	AG	A-G	2	0	A_5;A_8;	Ile293Val;Thr294Ala;	Missense;Missense;
GCTTGCAGGCCGCAGTGATC	CCATGCTTGCAGGCCGCAGTGATCTGGTG	47573640	antisense	TG	A-G	1	0	A_7;	Cys297Arg;	Missense;
ATCACTGCGGCCTGCAAGCA	CCAGATCACTGCGGCCTGCAAGCATGGTG	47573658	sense	TG	A-G	1	0	A_4;	Thr294Ala;	Missense;
TCACTGCGGCCTGCAAGCAT	CAGATCACTGCGGCCTGCAAGCATGGTGG	47573657	sense	GG	A-G	0	0
ACCATGCTTGCAGGCCGCAG	CTCCACCATGCTTGCAGGCCGCAGTGATC	47573635	antisense	TG	A-G	1	1	A_4;	His299His;	Silent;
ACTGCGGCCTGCAAGCATGG	GATCACTGCGGCCTGCAAGCATGGTGGAG	47573655	sense	TG	A-G	0	0
CCACCATGCTTGCAGGCCGC	GTCTCCACCATGCTTGCAGGCCGCAGTGA	47573633	antisense	AG	A-G	1	1	A_6;	His299His;	Silent;
CTGCGGCCTGCAAGCATGGT	ATCACTGCGGCCTGCAAGCATGGTGGAGA	47573654	sense	GG	A-G	0	0
GCGGCCTGCAAGCATGGTGG	CACTGCGGCCTGCAAGCATGGTGGAGACT	47573652	sense	AG	A-G	0	0
TCTCCACCATGCTTGCAGGC	CAAGTCTCCACCATGCTTGCAGGCCGCAG	47573630	antisense	CG	A-G	1	1	A_6;	Gly300Gly;	Silent;
AAGTCTCCACCATGCTTGCA	ATACAAGTCTCCACCATGCTTGCAGGCCG	47573627	antisense	GG	A-G	0	0
CAAGTCTCCACCATGCTTGC	CATACAAGTCTCCACCATGCTTGCAGGCC	47573626	antisense	AG	A-G	0	0
CTGCAAGCATGGTGGAGACT	CGGCCTGCAAGCATGGTGGAGACTTGTAT	47573647	sense	TG	A-G	1	0	A_5_6;	Lys298Gly;	Missense;
ATACAAGTCTCCACCATGCT	CCACATACAAGTCTCCACCATGCTTGCAG	47573623	antisense	TG	A-G	1	0	A_5_6;	Leu303Pro;	Missense;
AAGCATGGTGGAGACTTGTA	CTGCAAGCATGGTGGAGACTTGTATGTGG	47573643	sense	TG	A-G	1	0	A_5;	His299Arg;	Missense;
GCATGGTGGAGACTTGTATG	GCAAGCATGGTGGAGACTTGTATGTGGTG	47573641	sense	TG	A-G	0	0
CCACATACAAGTCTCCACCA	CCCACCACATACAAGTCTCCACCATGCTT	47573619	antisense	TG	A-G	1	0	A_5_7;	Tyr304His;	Missense;
CATGGTGGAGACTTGTATGT	CAAGCATGGTGGAGACTTGTATGTGGTGG	47573640	sense	GG	A-G	0	0
TGGTGGAGACTTGTATGTGG	AGCATGGTGGAGACTTGTATGTGGTGGGA	47573638	sense	TG	A-G	1	1	A_7;	Gly301Gly;	Silent;
GGTGGAGACTTGTATGTGGT	GCATGGTGGAGACTTGTATGTGGTGGGAG	47573637	sense	GG	A-G	2	1	A_6;A_8;	Gly301Gly;Asp302Gly;	Silent;Missense;
GTGGAGACTTGTATGTGGTG	CATGGTGGAGACTTGTATGTGGTGGGAGG	47573636	sense	GG	A-G	2	1	A_5;A_7;	Gly301Gly;Asp302Gly;	Silent;Missense;
GGAGACTTGTATGTGGTGGG	TGGTGGAGACTTGTATGTGGTGGGAGGGT	47573634	sense	AG	A-G	1	0	A_5;	Asp302Gly;	Missense;
GAGACTTGTATGTGGTGGGA	GGTGGAGACTTGTATGTGGTGGGAGGGTC	47573633	sense	GG	A-G	1	0	A_4;	Asp302Gly;	Missense;
AGACTTGTATGTGGTGGGAG	GTGGAGACTTGTATGTGGTGGGAGGGTCC	47573632	sense	GG	A-G	0	0
GGACCCTCCCACCACATACA	GGATGGACCCTCCCACCACATACAAGTCT	47573608	antisense	AG	A-G	0	0
TGGTGGGAGGGTCCATCCCA	TATGTGGTGGGAGGGTCCATCCCACGGCG	47573621	sense	CG	A-G	1	1	A_8;	Gly307Gly;	Silent;
GGTGGGAGGGTCCATCCCAC	ATGTGGTGGGAGGGTCCATCCCACGGCGC	47573620	sense	GG	A-G	1	1	A_7;	Gly307Gly;	Silent;
TGGGAGGGTCCATCCCACGG	GTGGTGGGAGGGTCCATCCCACGGCGCAT	47573618	sense	CG	A-G	1	1	A_5;	Gly307Gly;	Silent;
AGGGTCCATCCCACGGCGCA	TGGGAGGGTCCATCCCACGGCGCATGTGG	47573614	sense	TG	A-G	1	0	A_8;	Ile310Val;	Missense;
GGTCCATCCCACGGCGCATG	GGAGGGTCCATCCCACGGCGCATGTGGAA	47573612	sense	TG	A-G	1	0	A_6;	Ile310Val;	Missense;
GTCCATCCCACGGCGCATGT	GAGGGTCCATCCCACGGCGCATGTGGAAG	47573611	sense	GG	A-G	1	0	A_5;	Ile310Val;	Missense;
TTCCACATGCGCCGTGGGAT	GCACTTCCACATGCGCCGTGGGATGGACC	47573588	antisense	GG	A-G	2	0	A_5;A_7;	Trp315Arg;Met314Thr;	Missense;Missense;
CTTCCACATGCGCCGTGGGA	TGCACTTCCACATGCGCCGTGGGATGGAC	47573587	antisense	TG	A-G	2	0	A_6;A_8;	Trp315Arg;Met314Thr;	Missense;Missense;
CATCCCACGGCGCATGTGGA	GGTCCATCCCACGGCGCATGTGGAAGTGC	47573608	sense	AG	A-G	1	1	A_7;	Pro311Pro;	Silent;
TCCCACGGCGCATGTGGAAG	TCCATCCCACGGCGCATGTGGAAGTGCAA	47573606	sense	TG	A-G	1	1	A_5;	Pro311Pro;	Silent;
GCACTTCCACATGCGCCGTG	TGTTGCACTTCCACATGCGCCGTGGGATG	47573584	antisense	GG	A-G	0	0
TGCACTTCCACATGCGCCGT	TTGTTGCACTTCCACATGCGCCGTGGGAT	47573583	antisense	GG	A-G	1	0	A_4;	Cys317Arg;	Missense;
TTGCACTTCCACATGCGCCG	ATTGTTGCACTTCCACATGCGCCGTGGGA	47573582	antisense	TG	A-G	1	0	A_5;	Cys317Arg;	Missense;
TGTTGCACTTCCACATGCGC	GCATTGTTGCACTTCCACATGCGCCGTGG	47573580	antisense	CG	A-G	1	0	A_7;	Cys317Arg;	Missense;
CATTGTTGCACTTCCACATG	GTGGCATTGTTGCACTTCCACATGCGCCG	47573577	antisense	CG	A-G	0	0
CGCATGTGGAAGTGCAACAA	ACGGCGCATGTGGAAGTGCAACAATGCCA	47573598	sense	TG	A-G	1	0	A_4;	Met314Val;	Missense;
GGCATTGTTGCACTTCCACA	CGGTGGCATTGTTGCACTTCCACATGCGC	47573575	antisense	TG	A-G	1	1	A_4;	Asn319Asn;	Silent;
TGGAAGTGCAACAATGCCAC	CATGTGGAAGTGCAACAATGCCACCGTTG	47573592	sense	CG	A-G	1	0	A_4_5;	Lys316Gly;	Missense;
AAGTGCAACAATGCCACCGT	GTGGAAGTGCAACAATGCCACCGTTGACT	47573589	sense	TG	A-G	1	0	A_7_8;	Asn318Gly;	Missense;
GCAACAATGCCACCGTTGAC	AAGTGCAACAATGCCACCGTTGACTGGGA	47573585	sense	TG	A-G	2	0	A_4;A_6_7;	Asn318Ser;Asn319Gly;	Missense;Missense;
CCAGTCAACGGTGGCATTGT	ACTCCCAGTCAACGGTGGCATTGTTGCAC	47573563	antisense	TG	A-G	1	0	A_7_8;	Val322Ala;	Missense;
CAACAATGCCACCGTTGACT	AGTGCAACAATGCCACCGTTGACTGGGAG	47573584	sense	GG	A-G	1	0	A_5_6;	Asn319Gly;	Missense;
AACAATGCCACCGTTGACTG	GTGCAACAATGCCACCGTTGACTGGGAGT	47573583	sense	GG	A-G	1	0	A_4_5;	Asn319Gly;	Missense;
CTCCCAGTCAACGGTGGCAT	ACCACTCCCAGTCAACGGTGGCATTGTTG	47573560	antisense	TG	A-G	1	0	A_6;	Trp324Arg;	Missense;
CAATGCCACCGTTGACTGGG	GCAACAATGCCACCGTTGACTGGGAGTGG	47573581	sense	AG	A-G	1	0	A_8;	Thr321Ala;	Missense;
ATGCCACCGTTGACTGGGAG	AACAATGCCACCGTTGACTGGGAGTGGTG	47573579	sense	TG	A-G	1	0	A_6;	Thr321Ala;	Missense;
TGCCACCGTTGACTGGGAGT	ACAATGCCACCGTTGACTGGGAGTGGTGT	47573578	sense	GG	A-G	1	0	A_5;	Thr321Ala;	Missense;
CACCACTCCCAGTCAACGGT	AGCACACCACTCCCAGTCAACGGTGGCAT	47573555	antisense	GG	A-G	1	0	A_5;	Trp326Arg;	Missense;
CCACCGTTGACTGGGAGTGG	AATGCCACCGTTGACTGGGAGTGGTGTGC	47573576	sense	TG	A-G	0	0
ACACCACTCCCAGTCAACGG	GAGCACACCACTCCCAGTCAACGGTGGCA	47573554	antisense	TG	A-G	1	0	A_6;	Trp326Arg;	Missense;
ACCGTTGACTGGGAGTGGTG	TGCCACCGTTGACTGGGAGTGGTGTGCTC	47573574	sense	TG	A-G	1	0	A_8;	Asp323Gly;	Missense;
GCACACCACTCCCAGTCAAC	AGGAGCACACCACTCCCAGTCAACGGTGG	47573552	antisense	GG	A-G	2	0	A_5;A_8;	Cys327Arg;Trp326Arg;	Missense;Missense;
AGCACACCACTCCCAGTCAA	AAGGAGCACACCACTCCCAGTCAACGGTG	47573551	antisense	CG	A-G	1	0	A_4_6;	Cys327Arg;	Missense;
CAAAGGAGCACACCACTCCC	GAGGCAAAGGAGCACACCACTCCCAGTCA	47573545	antisense	AG	A-G	2	2	A_4;A_7;	Pro329Pro;Ala328Ala;	Silent;Silent;
CTGGGAGTGGTGTGCTCCTT	TTGACTGGGAGTGGTGTGCTCCTTTGCCT	47573566	sense	TG	A-G	1	0	A_6;	Glu325Gly;	Missense;
AGTGGTGTGCTCCTTTGCCT	TGGGAGTGGTGTGCTCCTTTGCCTCGGGA	47573561	sense	CG	A-G	0	0
GTGGTGTGCTCCTTTGCCTC	GGGAGTGGTGTGCTCCTTTGCCTCGGGAC	47573560	sense	GG	A-G	0	0
TGGTGTGCTCCTTTGCCTCG	GGAGTGGTGTGCTCCTTTGCCTCGGGACC	47573559	sense	GG	A-G	0	0
GTGCTCCTTTGCCTCGGGAC	TGGTGTGCTCCTTTGCCTCGGGACCGGCT	47573555	sense	CG	A-G	0	0
TGCTCCTTTGCCTCGGGACC	GGTGTGCTCCTTTGCCTCGGGACCGGCTC	47573554	sense	GG	A-G	0	0
AGCCGGTCCCGAGGCAAAGG	CTGGAGCCGGTCCCGAGGCAAAGGAGCAC	47573531	antisense	AG	A-G	0	0
GGAGCCGGTCCCGAGGCAAA	TGCTGGAGCCGGTCCCGAGGCAAAGGAGC	47573529	antisense	GG	A-G	0	0
TGGAGCCGGTCCCGAGGCAA	GTGCTGGAGCCGGTCCCGAGGCAAAGGAG	47573528	antisense	AG	A-G	1	0	A_4;	Leu335Pro;	Missense;
TTTGCCTCGGGACCGGCTCC	CTCCTTTGCCTCGGGACCGGCTCCAGCAC	47573548	sense	AG	A-G	0	0
TGTGCTGGAGCCGGTCCCGA	AGGGTGTGCTGGAGCCGGTCCCGAGGCAA	47573523	antisense	GG	A-G	0	0
GTGTGCTGGAGCCGGTCCCG	CAGGGTGTGCTGGAGCCGGTCCCGAGGCA	47573522	antisense	AG	A-G	0	0
GGGTGTGCTGGAGCCGGTCC	ACCAGGGTGTGCTGGAGCCGGTCCCGAGG	47573520	antisense	CG	A-G	0	0
GGACCGGCTCCAGCACACCC	CTCGGGACCGGCTCCAGCACACCCTGGTG	47573539	sense	TG	A-G	0	0
GACCGGCTCCAGCACACCCT	TCGGGACCGGCTCCAGCACACCCTGGTGT	47573538	sense	GG	A-G	0	0
CACCAGGGTGTGCTGGAGCC	CAGACACCAGGGTGTGCTGGAGCCGGTCC	47573515	antisense	GG	A-G	1	0	A_5;	Leu339Pro;	Missense;
CCGGCTCCAGCACACCCTGG	GGGACCGGCTCCAGCACACCCTGGTGTCT	47573536	sense	TG	A-G	0	0
ACACCAGGGTGTGCTGGAGC	ACAGACACCAGGGTGTGCTGGAGCCGGTC	47573514	antisense	CG	A-G	1	0	A_6;	Leu339Pro;	Missense;
CAGACACCAGGGTGTGCTGG	GGCACAGACACCAGGGTGTGCTGGAGCCG	47573511	antisense	AG	A-G	2	0	A_4;A_6;	Ser341Pro;Val340Ala;	Missense;Missense;
CTCCAGCACACCCTGGTGTC	CCGGCTCCAGCACACCCTGGTGTCTGTGC	47573532	sense	TG	A-G	2	0	A_5;A_8;	Gln336Arg;His337Arg;	Missense;Missense;
CACAGACACCAGGGTGTGCT	CGGGCACAGACACCAGGGTGTGCTGGAGC	47573509	antisense	GG	A-G	2	0	A_4_6;A_8;	Ser341Pro;Val340Ala;	Missense;Missense;
CCAGCACACCCTGGTGTCTG	GGCTCCAGCACACCCTGGTGTCTGTGCCC	47573530	sense	TG	A-G	2	0	A_6;A_8;	His337Arg;Thr338Ala;	Missense;Missense;
GCACAGACACCAGGGTGTGC	CCGGGCACAGACACCAGGGTGTGCTGGAG	47573508	antisense	TG	A-G	1	0	A_5_7;	Ser341Pro;	Missense;
CGGGCACAGACACCAGGGTG	TTCCCGGGCACAGACACCAGGGTGTGCTG	47573505	antisense	TG	A-G	2	1	A_6;A_8;	Val342Ala;Ser341Ser;	Missense;Silent;
CACACCCTGGTGTCTGTGCC	CCAGCACACCCTGGTGTCTGTGCCCGGGA	47573526	sense	CG	A-G	1	0	A_4;	Thr338Ala;	Missense;
ACACCCTGGTGTCTGTGCCC	CAGCACACCCTGGTGTCTGTGCCCGGGAA	47573525	sense	GG	A-G	0	0
CCCGGGCACAGACACCAGGG	CTTTCCCGGGCACAGACACCAGGGTGTGC	47573503	antisense	TG	A-G	1	0	A_8;	Val342Ala;	Missense;
CACCCTGGTGTCTGTGCCCG	AGCACACCCTGGTGTCTGTGCCCGGGAAA	47573524	sense	GG	A-G	0	0
TTCCCGGGCACAGACACCAG	ATCTTTCCCGGGCACAGACACCAGGGTGT	47573501	antisense	GG	A-G	0	0
TTTCCCGGGCACAGACACCA	CATCTTTCCCGGGCACAGACACCAGGGTG	47573500	antisense	GG	A-G	0	0
CTTTCCCGGGCACAGACACC	GCATCTTTCCCGGGCACAGACACCAGGGT	47573499	antisense	AG	A-G	0	0
CTGGTGTCTGTGCCCGGGAA	CACCCTGGTGTCTGTGCCCGGGAAAGATG	47573520	sense	AG	A-G	0	0
GTGTCTGTGCCCGGGAAAGA	CCTGGTGTCTGTGCCCGGGAAAGATGCCA	47573517	sense	TG	A-G	0	0
ATGGCATCTTTCCCGGGCAC	ATATATGGCATCTTTCCCGGGCACAGACA	47573492	antisense	AG	A-G	1	1	A_6;	Asp346Asp;	Silent;
AATATATGGCATCTTTCCCG	AGTGAATATATGGCATCTTTCCCGGGCAC	47573487	antisense	GG	A-G	2	0	A_4;A_6;	Tyr349His;Ile348Thr;	Missense;Missense;
GAATATATGGCATCTTTCCC	CAGTGAATATATGGCATCTTTCCCGGGCA	47573486	antisense	GG	A-G	2	0	A_5;A_7;	Tyr349His;Ile348Thr;	Missense;Missense;
TGAATATATGGCATCTTTCC	CCAGTGAATATATGGCATCTTTCCCGGGC	47573485	antisense	CG	A-G	2	0	A_4_6;A_8;	Tyr349His;Ile348Thr;	Missense;Missense;
GAAAGATGCCATATATTCAC	CCGGGAAAGATGCCATATATTCACTGGGT	47573503	sense	TG	A-G	2	1	A_4;A_6;	Lys345Lys;Asp346Gly;	Silent;Missense;
AAAGATGCCATATATTCACT	CGGGAAAGATGCCATATATTCACTGGGTG	47573502	sense	GG	A-G	1	0	A_5;	Asp346Gly;	Missense;
AAGATGCCATATATTCACTG	GGGAAAGATGCCATATATTCACTGGGTGG	47573501	sense	GG	A-G	1	0	A_4;	Asp346Gly;	Missense;
GATGCCATATATTCACTGGG	GAAAGATGCCATATATTCACTGGGTGGCA	47573499	sense	TG	A-G	1	0	A_7;	Ile348Val;	Missense;
ATGCCATATATTCACTGGGT	AAAGATGCCATATATTCACTGGGTGGCAA	47573498	sense	GG	A-G	1	0	A_6_8;	Ile348Val;	Missense;
TTGCCACCCAGTGAATATAT	TGTCTTGCCACCCAGTGAATATATGGCAT	47573474	antisense	GG	A-G	1	1	A_6;	Gly352Gly;	Silent;
CTTGCCACCCAGTGAATATA	GTGTCTTGCCACCCAGTGAATATATGGCA	47573473	antisense	TG	A-G	1	1	A_7;	Gly352Gly;	Silent;
CATATATTCACTGGGTGGCA	ATGCCATATATTCACTGGGTGGCAAGACA	47573494	sense	AG	A-G	2	0	A_4;A_6;	Ile348Met;Tyr349Cys;	Missense;Missense;
TTCACTGGGTGGCAAGACAC	TATATTCACTGGGTGGCAAGACACTGCAA	47573488	sense	TG	A-G	1	1	A_4;	Ser350Ser;	Silent;
TGCAGTGTCTTGCCACCCAG	ATCTTGCAGTGTCTTGCCACCCAGTGAAT	47573465	antisense	TG	A-G	1	0	A_4;	Leu356Pro;	Missense;
CTTGCAGTGTCTTGCCACCC	GTATCTTGCAGTGTCTTGCCACCCAGTGA	47573463	antisense	AG	A-G	1	0	A_6;	Leu356Pro;	Missense;
CTGGGTGGCAAGACACTGCA	TTCACTGGGTGGCAAGACACTGCAAGATA	47573484	sense	AG	A-G	0	0
GAGGGTATCTTGCAGTGTCT	TGGAGAGGGTATCTTGCAGTGTCTTGCCA	47573455	antisense	TG	A-G	1	1	A_7;	Asp358Asp;	Silent;
TTGGAGAGGGTATCTTGCAG	TGCGTTGGAGAGGGTATCTTGCAGTGTCT	47573450	antisense	TG	A-G	2	0	A_5;A_7;	Ser361Pro;Leu360Pro;	Missense;Missense;
CGTTGGAGAGGGTATCTTGC	ACTGCGTTGGAGAGGGTATCTTGCAGTGT	47573448	antisense	AG	A-G	1	0	A_7;	Ser361Pro;	Missense;
CTGCAAGATACCCTCTCCAA	GACACTGCAAGATACCCTCTCCAACGCAG	47573469	sense	CG	A-G	2	0	A_5_6;A_8;	Gln357Arg;Asp358Gly;	Missense;Missense;
CTGCGTTGGAGAGGGTATCT	ATGACTGCGTTGGAGAGGGTATCTTGCAG	47573445	antisense	TG	A-G	0	0
CAAGATACCCTCTCCAACGC	ACTGCAAGATACCCTCTCCAACGCAGTCA	47573466	sense	AG	A-G	2	0	A_5;A_7;	Asp358Gly;Thr359Ala;	Missense;Missense;
TAAATGACTGCGTTGGAGAG	ATAATAAATGACTGCGTTGGAGAGGGTAT	47573438	antisense	GG	A-G	2	0	A_4;A_7;	Ile365Thr;Val364Ala;	Missense;Missense;
ATAAATGACTGCGTTGGAGA	GATAATAAATGACTGCGTTGGAGAGGGTA	47573437	antisense	GG	A-G	2	0	A_4_5;A_8;	Ile365Thr;Val364Ala;	Missense;Missense;
AATAAATGACTGCGTTGGAG	CGATAATAAATGACTGCGTTGGAGAGGGT	47573436	antisense	AG	A-G	2	0	A_4;A_5_6;	Tyr366His;Ile365Thr;	Missense;Missense;
ATAATAAATGACTGCGTTGG	CGCGATAATAAATGACTGCGTTGGAGAGG	47573434	antisense	AG	A-G	2	0	A_4_6;A_7_8;	Tyr366His;Ile365Thr;	Missense;Missense;
CGATAATAAATGACTGCGTT	TACGCGATAATAAATGACTGCGTTGGAGA	47573432	antisense	GG	A-G	2	0	A_5;A_6_8;	Tyr367His;Tyr366His;	Missense;Missense;
CCAACGCAGTCATTTATTAT	CTCTCCAACGCAGTCATTTATTATCGCGT	47573453	sense	CG	A-G	2	1	A_4;A_8;	Asn362Ser;Ala363Ala;	Missense;Silent;
GCGATAATAAATGACTGCGT	CTACGCGATAATAAATGACTGCGTTGGAG	47573431	antisense	TG	A-G	2	1	A_4_6;A_7;	Tyr367His;Tyr366Tyr;	Missense;Silent;
AACGCAGTCATTTATTATCG	CTCCAACGCAGTCATTTATTATCGCGTAG	47573451	sense	CG	A-G	1	1	A_6;	Ala363Ala;	Silent;
TACGCGATAATAAATGACTG	CACCTACGCGATAATAAATGACTGCGTTG	47573428	antisense	CG	A-G	1	1	A_7;	Tyr367Tyr;	Silent;
GCAGTCATTTATTATCGCGT	CAACGCAGTCATTTATTATCGCGTAGGTG	47573448	sense	AG	A-G	1	0	A_7;	Ile365Val;	Missense;
CCTACGCGATAATAAATGAC	ATCACCTACGCGATAATAAATGACTGCGT	47573426	antisense	TG	A-G	1	0	A_4;	Val369Ala;	Missense;
CAGTCATTTATTATCGCGTA	AACGCAGTCATTTATTATCGCGTAGGTGA	47573447	sense	GG	A-G	1	0	A_6;	Ile365Val;	Missense;
GTCATTTATTATCGCGTAGG	CGCAGTCATTTATTATCGCGTAGGTGATA	47573445	sense	TG	A-G	2	0	A_4;A_8;	Ile365Val;Tyr366Cys;	Missense;Missense;
ATCACCTACGCGATAATAAA	CATTATCACCTACGCGATAATAAATGACT	47573422	antisense	TG	A-G	2	1	A_4;A_8;	Gly370Gly;Val369Ala;	Silent;Missense;
TATTATCGCGTAGGTGATAA	CATTTATTATCGCGTAGGTGATAATGTGT	47573439	sense	TG	A-G	1	0	A_5;	Tyr367Cys;	Missense;
TTATCGCGTAGGTGATAATG	TTTATTATCGCGTAGGTGATAATGTGTGG	47573437	sense	TG	A-G	0	0
ATCGCGTAGGTGATAATGTG	TATTATCGCGTAGGTGATAATGTGTGGAC	47573435	sense	TG	A-G	1	1	A_8;	Val369Val;	Silent;
TCGCGTAGGTGATAATGTGT	ATTATCGCGTAGGTGATAATGTGTGGACA	47573434	sense	GG	A-G	1	1	A_7;	Val369Val;	Silent;
TCCACACATTATCACCTACG	TCTGTCCACACATTATCACCTACGCGATA	47573412	antisense	CG	A-G	3	1	A_4;A_6;A_8;	Trp374Arg;Val373Ala;Asn372Asn;	Missense;Missense;Silent;
TGTCCACACATTATCACCTA	TCTCTGTCCACACATTATCACCTACGCGA	47573410	antisense	CG	A-G	2	0	A_6;A_8;	Trp374Arg;Val373Ala;	Missense;Missense;
GTAGGTGATAATGTGTGGAC	TCGCGTAGGTGATAATGTGTGGACAGAGA	47573430	sense	AG	A-G	1	0	A_8;	Asp371Gly;	Missense;
AGGTGATAATGTGTGGACAG	GCGTAGGTGATAATGTGTGGACAGAGACA	47573428	sense	AG	A-G	2	0	A_6;A_8;	Asp371Gly;Asn372Asp;	Missense;Missense;
TGTGTGGACAGAGACAACTC	ATAATGTGTGGACAGAGACAACTCAGCTA	47573419	sense	AG	A-G	1	0	A_8;	Thr375Ala;	Missense;
TGGACAGAGACAACTCAGCT	TGTGTGGACAGAGACAACTCAGCTAGAGG	47573415	sense	AG	A-G	2	0	A_4_6;A_8;	Thr375Ala;Glu376Gly;	Missense;Missense;
GACAGAGACAACTCAGCTAG	TGTGGACAGAGACAACTCAGCTAGAGGTG	47573413	sense	AG	A-G	3	1	A_4;A_6;A_8;	Thr375Thr;Glu376Gly;Thr377Ala;	Silent;Missense;Missense;
ACAGAGACAACTCAGCTAGA	GTGGACAGAGACAACTCAGCTAGAGGTGG	47573412	sense	GG	A-G	2	0	A_5;A_7;	Glu376Gly;Thr377Ala;	Missense;Missense;
ACCTCTAGCTGAGTTGTCTC	AGCCACCTCTAGCTGAGTTGTCTCTGTCC	47573390	antisense	TG	A-G	1	0	A_7;	Leu380Pro;	Missense;
AGAGACAACTCAGCTAGAGG	GGACAGAGACAACTCAGCTAGAGGTGGCT	47573410	sense	TG	A-G	2	0	A_5_7;A_8;	Thr377Ala;Thr378Ala;	Missense;Missense;
GAGACAACTCAGCTAGAGGT	GACAGAGACAACTCAGCTAGAGGTGGCTG	47573409	sense	GG	A-G	2	0	A_4_6;A_7;	Thr377Ala;Thr378Ala;	Missense;Missense;
ACAACTCAGCTAGAGGTGGC	AGAGACAACTCAGCTAGAGGTGGCTGTGT	47573406	sense	TG	A-G	2	0	A_4;A_8;	Thr378Ala;Gln379Arg;	Missense;Missense;
ACAGCCACCTCTAGCTGAGT	TGACACAGCCACCTCTAGCTGAGTTGTCT	47573384	antisense	TG	A-G	1	0	A_7;	Val382Ala;	Missense;
AACTCAGCTAGAGGTGGCTG	AGACAACTCAGCTAGAGGTGGCTGTGTCA	47573404	sense	TG	A-G	1	0	A_6;	Gln379Arg;	Missense;
GACACAGCCACCTCTAGCTG	CCCTGACACAGCCACCTCTAGCTGAGTTG	47573381	antisense	AG	A-G	2	1	A_4;A_6;	Val384Ala;Ala383Ala;	Missense;Silent;
CTGACACAGCCACCTCTAGC	GCCCCTGACACAGCCACCTCTAGCTGAGT	47573379	antisense	TG	A-G	3	1	A_4;A_6;A_8;	Ser385Pro;Val384Ala;Ala383Ala;	Missense;Missense;Silent;
CAGCTAGAGGTGGCTGTGTC	AACTCAGCTAGAGGTGGCTGTGTCAGGGG	47573400	sense	AG	A-G	2	1	A_6;A_8;	Leu380Leu;Glu381Gly;	Silent;Missense;
AGCTAGAGGTGGCTGTGTCA	ACTCAGCTAGAGGTGGCTGTGTCAGGGGC	47573399	sense	GG	A-G	2	1	A_5;A_7;	Leu380Leu;Glu381Gly;	Silent;Missense;
GCTAGAGGTGGCTGTGTCAG	CTCAGCTAGAGGTGGCTGTGTCAGGGGCT	47573398	sense	GG	A-G	2	1	A_4;A_6;	Leu380Leu;Glu381Gly;	Silent;Missense;
CCCCTGACACAGCCACCTCT	GCAGCCCCTGACACAGCCACCTCTAGCTG	47573376	antisense	AG	A-G	1	0	A_7;	Ser385Pro;	Missense;
CTAGAGGTGGCTGTGTCAGG	TCAGCTAGAGGTGGCTGTGTCAGGGGCTG	47573397	sense	GG	A-G	1	0	A_5;	Glu381Gly;	Missense;
GAGGTGGCTGTGTCAGGGGC	GCTAGAGGTGGCTGTGTCAGGGGCTGCTG	47573394	sense	TG	A-G	0	0
GTGGCTGTGTCAGGGGCTGC	AGAGGTGGCTGTGTCAGGGGCTGCTGGTG	47573391	sense	TG	A-G	0	0
TGGCTGTGTCAGGGGCTGCT	GAGGTGGCTGTGTCAGGGGCTGCTGGTGC	47573390	sense	GG	A-G	0	0
GCTGTGTCAGGGGCTGCTGG	GGTGGCTGTGTCAGGGGCTGCTGGTGCCA	47573388	sense	TG	A-G	0	0
GCACCAGCAGCCCCTGACAC	GTTGGCACCAGCAGCCCCTGACACAGCCA	47573366	antisense	AG	A-G	1	1	A_6;	Ala388Ala;	Silent;
AGGTTGGCACCAGCAGCCCC	GTTGAGGTTGGCACCAGCAGCCCCTGACA	47573360	antisense	TG	A-G	0	0
GCTGCTGGTGCCAACCTCAA	AGGGGCTGCTGGTGCCAACCTCAACGGGA	47573376	sense	CG	A-G	0	0
CCGTTGAGGTTGGCACCAGC	GATCCCGTTGAGGTTGGCACCAGCAGCCC	47573354	antisense	AG	A-G	1	0	A_7;	Leu392Pro;	Missense;
CTGCTGGTGCCAACCTCAAC	GGGGCTGCTGGTGCCAACCTCAACGGGAT	47573375	sense	GG	A-G	0	0
TGCTGGTGCCAACCTCAACG	GGGCTGCTGGTGCCAACCTCAACGGGATC	47573374	sense	GG	A-G	0	0
ATCCCGTTGAGGTTGGCACC	GATGATCCCGTTGAGGTTGGCACCAGCAG	47573351	antisense	AG	A-G	0	0
TAGATGATCCCGTTGAGGTT	TAAGTAGATGATCCCGTTGAGGTTGGCAC	47573345	antisense	GG	A-G	2	0	A_4;A_7;	Ile396Thr;Ile395Thr;	Missense;Missense;
GTAGATGATCCCGTTGAGGT	GTAAGTAGATGATCCCGTTGAGGTTGGCA	47573344	antisense	TG	A-G	2	0	A_5;A_8;	Ile396Thr;Ile395Thr;	Missense;Missense;
TAAGTAGATGATCCCGTTGA	CTAGTAAGTAGATGATCCCGTTGAGGTTG	47573341	antisense	GG	A-G	2	0	A_6;A_8;	Tyr397His;Ile396Thr;	Missense;Missense;
GTAAGTAGATGATCCCGTTG	CCTAGTAAGTAGATGATCCCGTTGAGGTT	47573340	antisense	AG	A-G	2	1	A_4;A_7;	Leu398Leu;Tyr397His;	Silent;Missense;
TAGTAAGTAGATGATCCCGT	CCCCTAGTAAGTAGATGATCCCGTTGAGG	47573338	antisense	TG	A-G	1	0	A_5_6;	Leu398Pro;	Missense;
AACGGGATCATCTACTTACT	CCTCAACGGGATCATCTACTTACTAGGGG	47573358	sense	AG	A-G	1	0	A_7;	Ile395Val;	Missense;
ACGGGATCATCTACTTACTA	CTCAACGGGATCATCTACTTACTAGGGGG	47573357	sense	GG	A-G	1	0	A_6;	Ile395Val;	Missense;
CCCTAGTAAGTAGATGATCC	CCCCCCCTAGTAAGTAGATGATCCCGTTG	47573335	antisense	CG	A-G	2	0	A_5;A_8;	Leu399Pro;Leu398Ser;	Missense;Missense;
CGGGATCATCTACTTACTAG	TCAACGGGATCATCTACTTACTAGGGGGG	47573356	sense	GG	A-G	2	0	A_5;A_8;	Ile395Val;Ile396Val;	Missense;Missense;
GGGATCATCTACTTACTAGG	CAACGGGATCATCTACTTACTAGGGGGGG	47573355	sense	GG	A-G	2	0	A_4;A_7;	Ile395Val;Ile396Val;	Missense;Missense;
GGATCATCTACTTACTAGGG	AACGGGATCATCTACTTACTAGGGGGGGA	47573354	sense	GG	A-G	1	0	A_6;	Ile396Val;	Missense;
GATCATCTACTTACTAGGGG	ACGGGATCATCTACTTACTAGGGGGGGAG	47573353	sense	GG	A-G	1	0	A_5;	Ile396Val;	Missense;
ATCATCTACTTACTAGGGGG	CGGGATCATCTACTTACTAGGGGGGGAGG	47573352	sense	GG	A-G	2	0	A_4;A_8;	Ile396Val;Tyr397Cys;	Missense;Missense;
CTCCCCCCCTAGTAAGTAGA	TCTCCTCCCCCCCTAGTAAGTAGATGATC	47573329	antisense	TG	A-G	0	0
CATCTACTTACTAGGGGGGG	GGATCATCTACTTACTAGGGGGGGAGGAG	47573350	sense	AG	A-G	1	0	A_6;	Tyr397Cys;	Missense;
ATCTACTTACTAGGGGGGGA	GATCATCTACTTACTAGGGGGGGAGGAGA	47573349	sense	GG	A-G	1	0	A_5;	Tyr397Cys;	Missense;
CTCCTCCCCCCCTAGTAAGT	CATTCTCCTCCCCCCCTAGTAAGTAGATG	47573326	antisense	AG	A-G	0	0
CTACTTACTAGGGGGGGAGG	TCATCTACTTACTAGGGGGGGAGGAGAAT	47573347	sense	AG	A-G	1	1	A_7;	Leu398Leu;	Silent;
ATTCTCCTCCCCCCCTAGTA	GATCATTCTCCTCCCCCCCTAGTAAGTAG	47573323	antisense	AG	A-G	0	0
TTACTAGGGGGGGAGGAGAA	CTACTTACTAGGGGGGGAGGAGAATGATC	47573343	sense	TG	A-G	1	1	A_6;	Leu399Leu;	Silent;
GATCATTCTCCTCCCCCCCT	TCCAGATCATTCTCCTCCCCCCCTAGTAA	47573319	antisense	AG	A-G	1	1	A_5;	Asn404Asn;	Silent;
AGGGGGGGAGGAGAATGATC	TACTAGGGGGGGAGGAGAATGATCTGGAC	47573338	sense	TG	A-G	0	0
GGGGGGGAGGAGAATGATCT	ACTAGGGGGGGAGGAGAATGATCTGGACT	47573337	sense	GG	A-G	1	0	A_8;	Glu402Gly;	Missense;
AAGGTTTGGTAAAGAAGTCC	CGGGAAGGTTTGGTAAAGAAGTCCAGATC	47573298	antisense	AG	A-G	0	0
ACTTCTTTACCAAACCTTCC	CTGGACTTCTTTACCAAACCTTCCCGACT	47573315	sense	CG	A-G	0	0
TCGGGAAGGTTTGGTAAAGA	TGAGTCGGGAAGGTTTGGTAAAGAAGTCC	47573293	antisense	AG	A-G	2	1	A_6;A_7;	Ser413Pro;Pro412Pro;	Missense;Silent;
GAGTCGGGAAGGTTTGGTAA	GGATGAGTCGGGAAGGTTTGGTAAAGAAG	47573290	antisense	AG	A-G	0	0
TGGATGAGTCGGGAAGGTTT	GCACTGGATGAGTCGGGAAGGTTTGGTAA	47573285	antisense	GG	A-G	2	0	A_4;A_7;	Ile416Thr;Leu415Pro;	Missense;Missense;
CTGGATGAGTCGGGAAGGTT	AGCACTGGATGAGTCGGGAAGGTTTGGTA	47573284	antisense	TG	A-G	2	0	A_5;A_8;	Ile416Thr;Leu415Pro;	Missense;Missense;
CAAACCTTCCCGACTCATCC	TTACCAAACCTTCCCGACTCATCCAGTGC	47573305	sense	AG	A-G	1	1	A_4;	Lys411Lys;	Silent;
AACCTTCCCGACTCATCCAG	ACCAAACCTTCCCGACTCATCCAGTGCTT	47573303	sense	TG	A-G	0	0
AGCACTGGATGAGTCGGGAA	TCAAAGCACTGGATGAGTCGGGAAGGTTT	47573280	antisense	GG	A-G	1	0	A_4;	Cys418Arg;	Missense;
AAGCACTGGATGAGTCGGGA	GTCAAAGCACTGGATGAGTCGGGAAGGTT	47573279	antisense	AG	A-G	1	0	A_5;	Cys418Arg;	Missense;
TCCCGACTCATCCAGTGCTT	ACCTTCCCGACTCATCCAGTGCTTTGACA	47573298	sense	TG	A-G	1	1	A_6;	Arg414Arg;	Silent;
TCAAAGCACTGGATGAGTCG	TGTGTCAAAGCACTGGATGAGTCGGGAAG	47573276	antisense	GG	A-G	2	0	A_4_5;A_8;	Phe419Pro;Cys418Arg;	Missense;Missense;
GTCAAAGCACTGGATGAGTC	CTGTGTCAAAGCACTGGATGAGTCGGGAA	47573275	antisense	GG	A-G	1	0	A_4_5_6;	Phe419Pro;	Missense;
TGTCAAAGCACTGGATGAGT	TCTGTGTCAAAGCACTGGATGAGTCGGGA	47573274	antisense	CG	A-G	1	0	A_5_6_7;	Phe419Pro;	Missense;
CTGTGTCAAAGCACTGGATG	GTCTCTGTGTCAAAGCACTGGATGAGTCG	47573271	antisense	AG	A-G	1	1	A_8;	Phe419Phe;	Silent;
CTCATCCAGTGCTTTGACAC	CCGACTCATCCAGTGCTTTGACACAGAGA	47573292	sense	AG	A-G	2	0	A_4;A_8;	Ile416Val;Gln417Arg;	Missense;Missense;
CTCTGTGTCAAAGCACTGGA	CTGTCTCTGTGTCAAAGCACTGGATGAGT	47573269	antisense	TG	A-G	0	0
CATCCAGTGCTTTGACACAG	GACTCATCCAGTGCTTTGACACAGAGACA	47573290	sense	AG	A-G	1	0	A_6;	Gln417Arg;	Missense;
TGTCTCTGTGTCAAAGCACT	TGTCTGTCTCTGTGTCAAAGCACTGGATG	47573266	antisense	GG	A-G	0	0
CTGTCTCTGTGTCAAAGCAC	TTGTCTGTCTCTGTGTCAAAGCACTGGAT	47573265	antisense	TG	A-G	0	0
CAGTGCTTTGACACAGAGAC	CATCCAGTGCTTTGACACAGAGACAGACA	47573286	sense	AG	A-G	0	0
TTTGTCTGTCTCTGTGTCAA	GGCATTTGTCTGTCTCTGTGTCAAAGCAC	47573260	antisense	AG	A-G	0	0
TTGACACAGAGACAGACAAA	TGCTTTGACACAGAGACAGACAAATGCCA	47573279	sense	TG	A-G	2	0	A_4;A_6_8;	Asp420Gly;Thr421Ala;	Missense;Missense;
ATGGCATTTGTCTGTCTCTG	TCACATGGCATTTGTCTGTCTCTGTGTCA	47573254	antisense	TG	A-G	1	0	A_6;	Cys426Arg;	Missense;
ACAGAGACAGACAAATGCCA	TGACACAGAGACAGACAAATGCCATGTGA	47573274	sense	TG	A-G	2	0	A_5;A_7;	Glu422Gly;Thr423Ala;	Missense;Missense;
ACATGGCATTTGTCTGTCTC	CTTCACATGGCATTTGTCTGTCTCTGTGT	47573252	antisense	TG	A-G	1	0	A_8;	Cys426Arg;	Missense;
AGAGACAGACAAATGCCATG	ACACAGAGACAGACAAATGCCATGTGAAG	47573272	sense	TG	A-G	1	0	A_5_7;	Thr423Ala;	Missense;
GACAGACAAATGCCATGTGA	CAGAGACAGACAAATGCCATGTGAAGCCC	47573269	sense	AG	A-G	3	1	A_4;A_6;A_8;	Thr423Thr;Asp424Gly;Lys425Glu;	Silent;Missense;Missense;
GGCTTCACATGGCATTTGTC	ATAGGGCTTCACATGGCATTTGTCTGTCT	47573246	antisense	TG	A-G	1	0	A_7;	Val428Ala;	Missense;
ATAGGGCTTCACATGGCATT	GCACATAGGGCTTCACATGGCATTTGTCT	47573242	antisense	TG	A-G	0	0
AAATGCCATGTGAAGCCCTA	AGACAAATGCCATGTGAAGCCCTATGTGC	47573262	sense	TG	A-G	1	0	A_8;	His427Arg;	Missense;
ATGCCATGTGAAGCCCTATG	ACAAATGCCATGTGAAGCCCTATGTGCTG	47573260	sense	TG	A-G	1	0	A_6;	His427Arg;	Missense;
CAGCACATAGGGCTTCACAT	AGGGCAGCACATAGGGCTTCACATGGCAT	47573236	antisense	GG	A-G	2	1	A_5;A_7;	Val432Ala;Tyr431Tyr;	Missense;Silent;
CCATGTGAAGCCCTATGTGC	AATGCCATGTGAAGCCCTATGTGCTGCCC	47573257	sense	TG	A-G	1	0	A_8;	Lys429Glu;	Missense;
GCAGCACATAGGGCTTCACA	AAGGGCAGCACATAGGGCTTCACATGGCA	47573235	antisense	TG	A-G	2	1	A_6;A_8;	Val432Ala;Tyr431Tyr;	Missense;Silent;
AAGCCCTATGTGCTGCCCTT	TGTGAAGCCCTATGTGCTGCCCTTTGCAG	47573250	sense	TG	A-G	1	0	A_8;	Tyr431Cys;	Missense;
CTGCAAAGGGCAGCACATAG	CGGCCTGCAAAGGGCAGCACATAGGGCTT	47573226	antisense	GG	A-G	1	0	A_5_6_7;	Phe435Pro;	Missense;
CCCTATGTGCTGCCCTTTGC	GAAGCCCTATGTGCTGCCCTTTGCAGGCC	47573247	sense	AG	A-G	1	0	A_5;	Tyr431Cys;	Missense;
CCTGCAAAGGGCAGCACATA	GCGGCCTGCAAAGGGCAGCACATAGGGCT	47573225	antisense	GG	A-G	1	0	A_6_7_8;	Phe435Pro;	Missense;
CCTATGTGCTGCCCTTTGCA	AAGCCCTATGTGCTGCCCTTTGCAGGCCG	47573246	sense	GG	A-G	1	0	A_4;	Tyr431Cys;	Missense;
GCCTGCAAAGGGCAGCACAT	TGCGGCCTGCAAAGGGCAGCACATAGGGC	47573224	antisense	AG	A-G	1	0	A_7_8;	Phe435Ser;	Missense;
ATGTGCTGCCCTTTGCAGGC	CCCTATGTGCTGCCCTTTGCAGGCCGCAT	47573243	sense	CG	A-G	0	0
GCTGCCCTTTGCAGGCCGCA	ATGTGCTGCCCTTTGCAGGCCGCATGCAC	47573239	sense	TG	A-G	0	0
GCATGCGGCCTGCAAAGGGC	GCGTGCATGCGGCCTGCAAAGGGCAGCAC	47573217	antisense	AG	A-G	0	0
CGTGCATGCGGCCTGCAAAG	GCTGCGTGCATGCGGCCTGCAAAGGGCAG	47573214	antisense	GG	A-G	1	0	A_6;	Met439Thr;	Missense;
CCCTTTGCAGGCCGCATGCA	GCTGCCCTTTGCAGGCCGCATGCACGCAG	47573235	sense	CG	A-G	0	0
GCGTGCATGCGGCCTGCAAA	AGCTGCGTGCATGCGGCCTGCAAAGGGCA	47573213	antisense	GG	A-G	1	0	A_7;	Met439Thr;	Missense;
TGCGTGCATGCGGCCTGCAA	CAGCTGCGTGCATGCGGCCTGCAAAGGGC	47573212	antisense	AG	A-G	1	0	A_8;	Met439Thr;	Missense;
TTTGCAGGCCGCATGCACGC	GCCCTTTGCAGGCCGCATGCACGCAGCTG	47573232	sense	AG	A-G	1	1	A_6;	Ala436Ala;	Silent;
GCAGGCCGCATGCACGCAGC	CTTTGCAGGCCGCATGCACGCAGCTGTGC	47573229	sense	TG	A-G	0	0
ACAGCTGCGTGCATGCGGCC	ATGCACAGCTGCGTGCATGCGGCCTGCAA	47573207	antisense	TG	A-G	0	0
AGGCCGCATGCACGCAGCTG	TTGCAGGCCGCATGCACGCAGCTGTGCAT	47573227	sense	TG	A-G	1	0	A_8;	Met439Val;	Missense;
ATGCACAGCTGCGTGCATGC	CTTTATGCACAGCTGCGTGCATGCGGCCT	47573203	antisense	GG	A-G	2	1	A_5;A_7;	Val443Ala;Ala442Ala;	Missense;Silent;
TATGCACAGCTGCGTGCATG	TCTTTATGCACAGCTGCGTGCATGCGGCC	47573202	antisense	CG	A-G	2	1	A_6;A_8;	Val443Ala;Ala442Ala;	Missense;Silent;
TTTATGCACAGCTGCGTGCA	GATCTTTATGCACAGCTGCGTGCATGCGG	47573200	antisense	TG	A-G	2	1	A_4;A_8;	His444His;Val443Ala;	Silent;Missense;
ATGCACGCAGCTGTGCATAA	CCGCATGCACGCAGCTGTGCATAAAGATC	47573220	sense	AG	A-G	1	0	A_5;	His440Arg;	Missense;
GATCTTTATGCACAGCTGCG	ACCAGATCTTTATGCACAGCTGCGTGCAT	47573196	antisense	TG	A-G	1	1	A_8;	His444His;	Silent;
CAGATCTTTATGCACAGCTG	ACACCAGATCTTTATGCACAGCTGCGTGC	47573194	antisense	CG	A-G	1	1	A_4;	Asp446Asp;	Silent;
CGCAGCTGTGCATAAAGATC	TGCACGCAGCTGTGCATAAAGATCTGGTG	47573215	sense	TG	A-G	1	1	A_4;	Ala441Ala;	Silent;
GCAGCTGTGCATAAAGATCT	GCACGCAGCTGTGCATAAAGATCTGGTGT	47573214	sense	GG	A-G	0	0
ACCAGATCTTTATGCACAGC	GAACACCAGATCTTTATGCACAGCTGCGT	47573192	antisense	TG	A-G	2	1	A_4;A_6;	Leu447Pro;Asp446Asp;	Missense;Silent;
AGCTGTGCATAAAGATCTGG	ACGCAGCTGTGCATAAAGATCTGGTGTTC	47573212	sense	TG	A-G	0	0
AACACCAGATCTTTATGCAC	GATGAACACCAGATCTTTATGCACAGCTG	47573189	antisense	AG	A-G	2	0	A_4;A_7;	Val448Ala;Leu447Pro;	Missense;Missense;
CGATGAACACCAGATCTTTA	GCCACGATGAACACCAGATCTTTATGCAC	47573184	antisense	TG	A-G	1	0	A_6_7;	Phe449Pro;	Missense;
CATAAAGATCTGGTGTTCAT	TGTGCATAAAGATCTGGTGTTCATCGTGG	47573205	sense	CG	A-G	2	0	A_4_5_6;A_8;	Lys445Gly;Asp446Gly;	Missense;Missense;
TAAAGATCTGGTGTTCATCG	TGCATAAAGATCTGGTGTTCATCGTGGCT	47573203	sense	TG	A-G	2	1	A_4;A_6;	Lys445Lys;Asp446Gly;	Silent;Missense;
AAAGATCTGGTGTTCATCGT	GCATAAAGATCTGGTGTTCATCGTGGCTG	47573202	sense	GG	A-G	1	0	A_5;	Asp446Gly;	Missense;
GATCTGGTGTTCATCGTGGC	TAAAGATCTGGTGTTCATCGTGGCTGAAG	47573199	sense	TG	A-G	0	0
CTTCAGCCACGATGAACACC	TCCCCTTCAGCCACGATGAACACCAGATC	47573175	antisense	AG	A-G	1	1	A_5;	Ala452Ala;	Silent;
CTGGTGTTCATCGTGGCTGA	AGATCTGGTGTTCATCGTGGCTGAAGGGG	47573196	sense	AG	A-G	0	0
TGGTGTTCATCGTGGCTGAA	GATCTGGTGTTCATCGTGGCTGAAGGGGA	47573195	sense	GG	A-G	0	0
GGTGTTCATCGTGGCTGAAG	ATCTGGTGTTCATCGTGGCTGAAGGGGAC	47573194	sense	GG	A-G	1	0	A_8;	Ile450Val;	Missense;
GTGTTCATCGTGGCTGAAGG	TCTGGTGTTCATCGTGGCTGAAGGGGACT	47573193	sense	GG	A-G	1	0	A_7;	Ile450Val;	Missense;
GGAGTCCCCTTCAGCCACGA	CCAGGGAGTCCCCTTCAGCCACGATGAAC	47573167	antisense	TG	A-G	0	0
CAGGGAGTCCCCTTCAGCCA	ACACCAGGGAGTCCCCTTCAGCCACGATG	47573164	antisense	CG	A-G	1	0	A_6;	Ser456Pro;	Missense;
CGTGGCTGAAGGGGACTCCC	TCATCGTGGCTGAAGGGGACTCCCTGGTG	47573185	sense	TG	A-G	0	0
GTGGCTGAAGGGGACTCCCT	CATCGTGGCTGAAGGGGACTCCCTGGTGT	47573184	sense	GG	A-G	1	0	A_8;	Glu453Gly;	Missense;
GGCTGAAGGGGACTCCCTGG	TCGTGGCTGAAGGGGACTCCCTGGTGTGC	47573182	sense	TG	A-G	1	0	A_6_7;	Glu453Gly;	Missense;
CACACCAGGGAGTCCCCTTC	GTAGCACACCAGGGAGTCCCCTTCAGCCA	47573159	antisense	AG	A-G	2	0	A_4;A_7;	Val458Ala;Leu457Pro;	Missense;Missense;
CTGAAGGGGACTCCCTGGTG	GTGGCTGAAGGGGACTCCCTGGTGTGCTA	47573180	sense	TG	A-G	1	0	A_4_5;	Glu453Gly;	Missense;
GGGATTGTAGCACACCAGGG	GCAAGGGATTGTAGCACACCAGGGAGTCC	47573149	antisense	AG	A-G	1	1	A_4;	Asn461Asn;	Silent;
AAGGGATTGTAGCACACCAG	TAGCAAGGGATTGTAGCACACCAGGGAGT	47573147	antisense	GG	A-G	1	1	A_6;	Asn461Asn;	Silent;
CAAGGGATTGTAGCACACCA	CTAGCAAGGGATTGTAGCACACCAGGGAG	47573146	antisense	GG	A-G	1	1	A_7;	Asn461Asn;	Silent;
CCTGGTGTGCTACAATCCCT	ACTCCCTGGTGTGCTACAATCCCTTGCTA	47573167	sense	TG	A-G	0	0
GCAAGGGATTGTAGCACACC	TCTAGCAAGGGATTGTAGCACACCAGGGA	47573145	antisense	AG	A-G	2	2	A_4;A_8;	Leu463Leu;Asn461Asn;	Silent;Silent;
GTGTGCTACAATCCCTTGCT	CCTGGTGTGCTACAATCCCTTGCTAGACA	47573163	sense	AG	A-G	1	0	A_8;	Tyr460Cys;	Missense;
GCTACAATCCCTTGCTAGAC	GTGTGCTACAATCCCTTGCTAGACAGCTT	47573159	sense	AG	A-G	2	0	A_4;A_6_7;	Tyr460Cys;Asn461Gly;	Missense;Missense;
GCTGTCTAGCAAGGGATTGT	TGAAGCTGTCTAGCAAGGGATTGTAGCAC	47573137	antisense	AG	A-G	1	0	A_8;	Leu464Pro;	Missense;
GAAGCTGTCTAGCAAGGGAT	GGGTGAAGCTGTCTAGCAAGGGATTGTAG	47573134	antisense	TG	A-G	0	0
GGGTGAAGCTGTCTAGCAAG	AGCCGGGTGAAGCTGTCTAGCAAGGGATT	47573130	antisense	GG	A-G	1	0	A_6_7;	Phe467Pro;	Missense;
CGGGTGAAGCTGTCTAGCAA	AAGCCGGGTGAAGCTGTCTAGCAAGGGAT	47573129	antisense	GG	A-G	1	0	A_7_8;	Phe467Pro;	Missense;
CCTTGCTAGACAGCTTCACC	AATCCCTTGCTAGACAGCTTCACCCGGCT	47573150	sense	CG	A-G	1	1	A_8;	Leu464Leu;	Silent;
CCGGGTGAAGCTGTCTAGCA	AAAGCCGGGTGAAGCTGTCTAGCAAGGGA	47573128	antisense	AG	A-G	1	0	A_8;	Phe467Ser;	Missense;
CTTGCTAGACAGCTTCACCC	ATCCCTTGCTAGACAGCTTCACCCGGCTT	47573149	sense	GG	A-G	1	1	A_7;	Leu464Leu;	Silent;
AAAGCCGGGTGAAGCTGTCT	AGGCAAAGCCGGGTGAAGCTGTCTAGCAA	47573124	antisense	AG	A-G	0	0
TAGACAGCTTCACCCGGCTT	TTGCTAGACAGCTTCACCCGGCTTTGCCT	47573144	sense	TG	A-G	2	0	A_4;A_6;	Asp465Gly;Ser466Gly;	Missense;Missense;
AAGGCAAAGCCGGGTGAAGC	CAGGAAGGCAAAGCCGGGTGAAGCTGTCT	47573119	antisense	TG	A-G	2	0	A_6;A_7_8;	Cys471Arg;Leu470Pro;	Missense;Missense;
AGGAAGGCAAAGCCGGGTGA	CCTCAGGAAGGCAAAGCCGGGTGAAGCTG	47573116	antisense	AG	A-G	1	0	A_4_5;	Leu472Pro;	Missense;
TTCACCCGGCTTTGCCTTCC	CAGCTTCACCCGGCTTTGCCTTCCTGAGG	47573136	sense	TG	A-G	1	0	A_4;	Thr468Ala;	Missense;
CTCAGGAAGGCAAAGCCGGG	AGGCCTCAGGAAGGCAAAGCCGGGTGAAG	47573113	antisense	TG	A-G	2	1	A_4;A_7_8;	Pro473Pro;Leu472Pro;	Silent;Missense;
CACCCGGCTTTGCCTTCCTG	GCTTCACCCGGCTTTGCCTTCCTGAGGCC	47573134	sense	AG	A-G	0	0
ACCCGGCTTTGCCTTCCTGA	CTTCACCCGGCTTTGCCTTCCTGAGGCCT	47573133	sense	GG	A-G	0	0
GCCTCAGGAAGGCAAAGCCG	CCAGGCCTCAGGAAGGCAAAGCCGGGTGA	47573111	antisense	GG	A-G	1	1	A_6;	Pro473Pro;	Silent;
GGCCTCAGGAAGGCAAAGCC	TCCAGGCCTCAGGAAGGCAAAGCCGGGTG	47573110	antisense	GG	A-G	1	1	A_7;	Pro473Pro;	Silent;
AGGCCTCAGGAAGGCAAAGC	CTCCAGGCCTCAGGAAGGCAAAGCCGGGT	47573109	antisense	CG	A-G	1	1	A_8;	Pro473Pro;	Silent;
GGCTTTGCCTTCCTGAGGCC	ACCCGGCTTTGCCTTCCTGAGGCCTGGAG	47573129	sense	TG	A-G	0	0
GCTTTGCCTTCCTGAGGCCT	CCCGGCTTTGCCTTCCTGAGGCCTGGAGC	47573128	sense	GG	A-G	0	0
TCCAGGCCTCAGGAAGGCAA	GAGCTCCAGGCCTCAGGAAGGCAAAGCCG	47573106	antisense	AG	A-G	1	0	A_4;	Trp476Arg;	Missense;
TTTGCCTTCCTGAGGCCTGG	CGGCTTTGCCTTCCTGAGGCCTGGAGCTC	47573126	sense	AG	A-G	0	0
AGAGCTCCAGGCCTCAGGAA	GGGCAGAGCTCCAGGCCTCAGGAAGGCAA	47573101	antisense	GG	A-G	0	0
CAGAGCTCCAGGCCTCAGGA	GGGGCAGAGCTCCAGGCCTCAGGAAGGCA	47573100	antisense	AG	A-G	1	0	A_4;	Ser478Pro;	Missense;
CTTCCTGAGGCCTGGAGCTC	TTGCCTTCCTGAGGCCTGGAGCTCTGCCC	47573121	sense	TG	A-G	1	0	A_8;	Glu474Gly;	Missense;
GGGCAGAGCTCCAGGCCTCA	GATGGGGCAGAGCTCCAGGCCTCAGGAAG	47573097	antisense	GG	A-G	1	0	A_5_7;	Ser478Pro;	Missense;
GGGGCAGAGCTCCAGGCCTC	GGATGGGGCAGAGCTCCAGGCCTCAGGAA	47573096	antisense	AG	A-G	1	0	A_6_8;	Ser478Pro;	Missense;
AGGGATGGGGCAGAGCTCCA	CCAGAGGGATGGGGCAGAGCTCCAGGCCT	47573090	antisense	GG	A-G	1	0	A_5;	Ser481Pro;	Missense;
GAGGGATGGGGCAGAGCTCC	TCCAGAGGGATGGGGCAGAGCTCCAGGCC	47573089	antisense	AG	A-G	1	0	A_6;	Ser481Pro;	Missense;
GGAGCTCTGCCCCATCCCTC	GCCTGGAGCTCTGCCCCATCCCTCTGGAA	47573108	sense	TG	A-G	0	0
GAGCTCTGCCCCATCCCTCT	CCTGGAGCTCTGCCCCATCCCTCTGGAAG	47573107	sense	GG	A-G	0	0
CTTCCAGAGGGATGGGGCAG	CAATCTTCCAGAGGGATGGGGCAGAGCTC	47573083	antisense	AG	A-G	2	0	A_6;A_8;	Trp483Arg;Leu482Pro;	Missense;Missense;
CTCTGCCCCATCCCTCTGGA	GGAGCTCTGCCCCATCCCTCTGGAAGATT	47573104	sense	AG	A-G	0	0
ATCTTCCAGAGGGATGGGGC	GGCAATCTTCCAGAGGGATGGGGCAGAGC	47573081	antisense	AG	A-G	1	0	A_8;	Trp483Arg;	Missense;
GCCCCATCCCTCTGGAAGAT	CTCTGCCCCATCCCTCTGGAAGATTGCCA	47573100	sense	TG	A-G	1	1	A_6;	Pro480Pro;	Silent;
GCAATCTTCCAGAGGGATGG	GCTGGCAATCTTCCAGAGGGATGGGGCAG	47573078	antisense	GG	A-G	1	0	A_4;	Ile485Thr;	Missense;
GGCAATCTTCCAGAGGGATG	AGCTGGCAATCTTCCAGAGGGATGGGGCA	47573077	antisense	GG	A-G	1	0	A_4_5;	Ile485Thr;	Missense;
TGGCAATCTTCCAGAGGGAT	CAGCTGGCAATCTTCCAGAGGGATGGGGC	47573076	antisense	GG	A-G	1	0	A_5_6;	Ile485Thr;	Missense;
CTGGCAATCTTCCAGAGGGA	ACAGCTGGCAATCTTCCAGAGGGATGGGG	47573075	antisense	TG	A-G	1	0	A_6_7;	Ile485Thr;	Missense;
CATCCCTCTGGAAGATTGCC	GCCCCATCCCTCTGGAAGATTGCCAGCTG	47573096	sense	AG	A-G	0	0
CAGCTGGCAATCTTCCAGAG	GTTACAGCTGGCAATCTTCCAGAGGGATG	47573072	antisense	GG	A-G	0	0
CCCTCTGGAAGATTGCCAGC	CCATCCCTCTGGAAGATTGCCAGCTGTAA	47573093	sense	TG	A-G	0	0
ACAGCTGGCAATCTTCCAGA	CGTTACAGCTGGCAATCTTCCAGAGGGAT	47573071	antisense	GG	A-G	0	0
TACAGCTGGCAATCTTCCAG	CCGTTACAGCTGGCAATCTTCCAGAGGGA	47573070	antisense	AG	A-G	1	0	A_4;	Cys488Arg;	Missense;
GTTACAGCTGGCAATCTTCC	TCCCGTTACAGCTGGCAATCTTCCAGAGG	47573068	antisense	AG	A-G	1	0	A_4_6;	Cys488Arg;	Missense;
TGGAAGATTGCCAGCTGTAA	CCTCTGGAAGATTGCCAGCTGTAACGGGA	47573088	sense	CG	A-G	2	0	A_4_5;A_7;	Lys484Gly;Ile485Val;	Missense;Missense;
GGAAGATTGCCAGCTGTAAC	CTCTGGAAGATTGCCAGCTGTAACGGGAG	47573087	sense	GG	A-G	2	0	A_4;A_6;	Lys484Arg;Ile485Val;	Missense;Missense;
GAAGATTGCCAGCTGTAACG	TCTGGAAGATTGCCAGCTGTAACGGGAGC	47573086	sense	GG	A-G	1	0	A_5;	Ile485Val;	Missense;
AGATTGCCAGCTGTAACGGG	TGGAAGATTGCCAGCTGTAACGGGAGCAT	47573084	sense	AG	A-G	0	0
TAGATGCTCCCGTTACAGCT	GACATAGATGCTCCCGTTACAGCTGGCAA	47573057	antisense	GG	A-G	1	0	A_4;	Ile492Thr;	Missense;
ATAGATGCTCCCGTTACAGC	AGACATAGATGCTCCCGTTACAGCTGGCA	47573056	antisense	TG	A-G	1	0	A_5;	Ile492Thr;	Missense;
AGCTGTAACGGGAGCATCTA	TGCCAGCTGTAACGGGAGCATCTATGTCT	47573076	sense	TG	A-G	1	0	A_7_8;	Asn489Gly;	Missense;
GACATAGATGCTCCCGTTAC	GGAAGACATAGATGCTCCCGTTACAGCTG	47573053	antisense	AG	A-G	2	0	A_4_6;A_8;	Tyr493His;Ile492Thr;	Missense;Missense;
ACGGGAGCATCTATGTCTTC	TGTAACGGGAGCATCTATGTCTTCCGGGA	47573069	sense	CG	A-G	1	0	A_6;	Ser491Gly;	Missense;
CCGGAAGACATAGATGCTCC	GGTCCCGGAAGACATAGATGCTCCCGTTA	47573047	antisense	CG	A-G	2	0	A_5_6;A_8;	Phe495Pro;Val494Ala;	Missense;Missense;
CGGGAGCATCTATGTCTTCC	GTAACGGGAGCATCTATGTCTTCCGGGAC	47573068	sense	GG	A-G	2	0	A_5;A_8;	Ser491Gly;Ile492Val;	Missense;Missense;
GGGAGCATCTATGTCTTCCG	TAACGGGAGCATCTATGTCTTCCGGGACC	47573067	sense	GG	A-G	2	0	A_4;A_7;	Ser491Gly;Ile492Val;	Missense;Missense;
GCATCTATGTCTTCCGGGAC	GGGAGCATCTATGTCTTCCGGGACCGATA	47573063	sense	CG	A-G	1	0	A_7;	Tyr493Cys;	Missense;
TCGGTCCCGGAAGACATAGA	TATATCGGTCCCGGAAGACATAGATGCTC	47573041	antisense	TG	A-G	0	0
ATATCGGTCCCGGAAGACAT	TTTTATATCGGTCCCGGAAGACATAGATG	47573038	antisense	AG	A-G	0	0
CTTCCGGGACCGATATAAAA	ATGTCTTCCGGGACCGATATAAAAAGGGG	47573053	sense	AG	A-G	0	0
TTCCGGGACCGATATAAAAA	TGTCTTCCGGGACCGATATAAAAAGGGGG	47573052	sense	GG	A-G	1	0	A_8;	Asp497Gly;	Missense;
TCCGGGACCGATATAAAAAG	GTCTTCCGGGACCGATATAAAAAGGGGGA	47573051	sense	GG	A-G	1	0	A_7;	Asp497Gly;	Missense;
CCGGGACCGATATAAAAAGG	TCTTCCGGGACCGATATAAAAAGGGGGAT	47573050	sense	GG	A-G	1	0	A_6;	Asp497Gly;	Missense;
CGGGACCGATATAAAAAGGG	CTTCCGGGACCGATATAAAAAGGGGGATG	47573049	sense	GG	A-G	1	0	A_5;	Asp497Gly;	Missense;
GACCGATATAAAAAGGGGGA	CCGGGACCGATATAAAAAGGGGGATGCCA	47573046	sense	TG	A-G	2	1	A_6;A_8;	Arg498Arg;Tyr499Cys;	Silent;Missense;
GGGGGATGCCAACACCTACA	AAAAGGGGGATGCCAACACCTACAAGCTT	47573032	sense	AG	A-G	1	0	A_6;	Asp503Gly;	Missense;
GATGCCAACACCTACAAGCT	GGGGGATGCCAACACCTACAAGCTTGACC	47573028	sense	TG	A-G	1	0	A_7_8;	Asn505Gly;	Missense;
GGGTCAAGCTTGTAGGTGTT	GGCAGGGTCAAGCTTGTAGGTGTTGGCAT	47573003	antisense	GG	A-G	1	0	A_6_7;	Leu509Pro;	Missense;
AGGGTCAAGCTTGTAGGTGT	TGGCAGGGTCAAGCTTGTAGGTGTTGGCA	47573002	antisense	TG	A-G	1	0	A_7_8;	Leu509Pro;	Missense;
AACACCTACAAGCTTGACCC	TGCCAACACCTACAAGCTTGACCCTGCCA	47573022	sense	TG	A-G	2	0	A_4;A_8;	Thr506Ala;Tyr507Cys;	Missense;Missense;
GGCAGGGTCAAGCTTGTAGG	AAGTGGCAGGGTCAAGCTTGTAGGTGTTG	47572999	antisense	TG	A-G	1	1	A_4;	Pro511Pro;	Silent;
GTGGCAGGGTCAAGCTTGTA	TGAAGTGGCAGGGTCAAGCTTGTAGGTGT	47572997	antisense	GG	A-G	1	1	A_6;	Pro511Pro;	Silent;
AGTGGCAGGGTCAAGCTTGT	CTGAAGTGGCAGGGTCAAGCTTGTAGGTG	47572996	antisense	AG	A-G	1	1	A_7;	Pro511Pro;	Silent;
TGAAGTGGCAGGGTCAAGCT	CGGCTGAAGTGGCAGGGTCAAGCTTGTAG	47572993	antisense	TG	A-G	1	1	A_4;	Thr513Thr;	Silent;
AAGCTTGACCCTGCCACTTC	CTACAAGCTTGACCCTGCCACTTCAGCCG	47573013	sense	AG	A-G	1	0	A_8;	Asp510Gly;	Missense;
CGGCTGAAGTGGCAGGGTCA	GTTACGGCTGAAGTGGCAGGGTCAAGCTT	47572989	antisense	AG	A-G	2	1	A_7;A_8;	Ser514Pro;Thr513Thr;	Missense;Silent;
CTTGACCCTGCCACTTCAGC	CAAGCTTGACCCTGCCACTTCAGCCGTAA	47573010	sense	CG	A-G	1	0	A_5;	Asp510Gly;	Missense;
AGTTACGGCTGAAGTGGCAG	TGACAGTTACGGCTGAAGTGGCAGGGTCA	47572984	antisense	GG	A-G	1	0	A_5;	Val516Ala;	Missense;
CAGTTACGGCTGAAGTGGCA	GTGACAGTTACGGCTGAAGTGGCAGGGTC	47572983	antisense	GG	A-G	1	0	A_6;	Val516Ala;	Missense;
CCTGCCACTTCAGCCGTAAC	TGACCCTGCCACTTCAGCCGTAACTGTCA	47573004	sense	TG	A-G	1	0	A_7;	Thr513Ala;	Missense;
ACAGTTACGGCTGAAGTGGC	TGTGACAGTTACGGCTGAAGTGGCAGGGT	47572982	antisense	AG	A-G	1	0	A_7;	Val516Ala;	Missense;
GTGACAGTTACGGCTGAAGT	TCTTGTGACAGTTACGGCTGAAGTGGCAG	47572979	antisense	GG	A-G	2	1	A_4;A_6;	Val518Ala;Thr517Thr;	Missense;Silent;
TGTGACAGTTACGGCTGAAG	CTCTTGTGACAGTTACGGCTGAAGTGGCA	47572978	antisense	TG	A-G	2	1	A_5;A_7;	Val518Ala;Thr517Thr;	Missense;Silent;
CTTGTGACAGTTACGGCTGA	ACCTCTTGTGACAGTTACGGCTGAAGTGG	47572976	antisense	AG	A-G	1	0	A_7;	Val518Ala;	Missense;
CTTCAGCCGTAACTGTCACA	GCCACTTCAGCCGTAACTGTCACAAGAGG	47572997	sense	AG	A-G	1	1	A_5;	Ser514Ser;	Silent;
TCAGCCGTAACTGTCACAAG	CACTTCAGCCGTAACTGTCACAAGAGGTA	47572995	sense	AG	A-G	0	0
CCTCTTGTGACAGTTACGGC	AATACCTCTTGTGACAGTTACGGCTGAAG	47572973	antisense	TG	A-G	0	0
CAGCCGTAACTGTCACAAGA	ACTTCAGCCGTAACTGTCACAAGAGGTAT	47572994	sense	GG	A-G	1	1	A_8;	Val516Val;	Silent;
ATACCTCTTGTGACAGTTAC	CTTAATACCTCTTGTGACAGTTACGGCTG	47572970	antisense	GG	A-G	0	0
AATACCTCTTGTGACAGTTA	CCTTAATACCTCTTGTGACAGTTACGGCT	47572969	antisense	CG	A-G	1	1	A_4;	Gly521Gly;	Silent;
AACTGTCACAAGAGGTATTA	CCGTAACTGTCACAAGAGGTATTAAGGTG	47572987	sense	AG	A-G	1	0	A_8;	Thr519Ala;	Missense;
ACTGTCACAAGAGGTATTAA	CGTAACTGTCACAAGAGGTATTAAGGTGC	47572986	sense	GG	A-G	1	0	A_7;	Thr519Ala;	Missense;
ACCTTAATACCTCTTGTGAC	CAGCACCTTAATACCTCTTGTGACAGTTA	47572964	antisense	AG	A-G	1	0	A_6_7;	Ile522Thr;	Missense;
TGTCACAAGAGGTATTAAGG	TAACTGTCACAAGAGGTATTAAGGTGCTG	47572984	sense	TG	A-G	2	0	A_5_7;A_8;	Thr519Ala;Arg520Gly;	Missense;Missense;
CAGCACCTTAATACCTCTTG	TAAGCAGCACCTTAATACCTCTTGTGACA	47572960	antisense	TG	A-G	1	0	A_5;	Val524Ala;	Missense;
CACAAGAGGTATTAAGGTGC	CTGTCACAAGAGGTATTAAGGTGCTGCTT	47572981	sense	TG	A-G	2	1	A_4;A_5_7;	Thr519Thr;Arg520Gly;	Silent;Missense;
AGCAGCACCTTAATACCTCT	GGTAAGCAGCACCTTAATACCTCTTGTGA	47572958	antisense	TG	A-G	2	0	A_4;A_7;	Leu525Pro;Val524Ala;	Missense;Missense;
TAAGGTGCTGCTTACCAATT	GTATTAAGGTGCTGCTTACCAATTTGCAG	47572969	sense	TG	A-G	0	0
GGTGCTGCTTACCAATTTGC	TTAAGGTGCTGCTTACCAATTTGCAGTTT	47572966	sense	AG	A-G	0	0
CAAACTGCAAATTGGTAAGC	AACACAAACTGCAAATTGGTAAGCAGCAC	47572941	antisense	AG	A-G	1	0	A_4;	Phe531Leu;	Missense;
CTGCTTACCAATTTGCAGTT	GGTGCTGCTTACCAATTTGCAGTTTGTGT	47572962	sense	TG	A-G	1	0	A_7;	Thr527Ala;	Missense;
GCTTACCAATTTGCAGTTTG	TGCTGCTTACCAATTTGCAGTTTGTGTTG	47572960	sense	TG	A-G	2	0	A_5;A_8;	Thr527Ala;Asn528Asp;	Missense;Missense;
ACACAAACTGCAAATTGGTA	GCCAACACAAACTGCAAATTGGTAAGCAG	47572938	antisense	AG	A-G	1	0	A_5_6_7;	Phe531Pro;	Missense;
TACCAATTTGCAGTTTGTGT	TGCTTACCAATTTGCAGTTTGTGTTGGCC	47572957	sense	TG	A-G	1	0	A_5_6;	Asn528Gly;	Missense;
ACCAATTTGCAGTTTGTGTT	GCTTACCAATTTGCAGTTTGTGTTGGCCT	47572956	sense	GG	A-G	1	0	A_4_5;	Asn528Gly;	Missense;
GCCAACACAAACTGCAAATT	TTAGGCCAACACAAACTGCAAATTGGTAA	47572934	antisense	GG	A-G	2	0	A_4_5;A_7;	Leu533Pro;Val532Ala;	Missense;Missense;
GGCCAACACAAACTGCAAAT	CTTAGGCCAACACAAACTGCAAATTGGTA	47572933	antisense	TG	A-G	2	0	A_5_6;A_8;	Leu533Pro;Val532Ala;	Missense;Missense;
TTGCAGTTTGTGTTGGCCTA	CAATTTGCAGTTTGTGTTGGCCTAAGGCT	47572950	sense	AG	A-G	1	0	A_5;	Gln530Arg;	Missense;
TGCAGTTTGTGTTGGCCTAA	AATTTGCAGTTTGTGTTGGCCTAAGGCTG	47572949	sense	GG	A-G	1	0	A_4;	Gln530Arg;	Missense;
AGCCTTAGGCCAACACAAAC	CCACAGCCTTAGGCCAACACAAACTGCAA	47572926	antisense	TG	A-G	1	0	A_7;	Ter535Gln;	Missense;
AGTTTGTGTTGGCCTAAGGC	TTGCAGTTTGTGTTGGCCTAAGGCTGTGG	47572946	sense	TG	A-G	0	0
TTTGTGTTGGCCTAAGGCTG	GCAGTTTGTGTTGGCCTAAGGCTGTGGGG	47572944	sense	TG	A-G	0	0
TTGTGTTGGCCTAAGGCTGT	CAGTTTGTGTTGGCCTAAGGCTGTGGGGA	47572943	sense	GG	A-G	0	0
TGTGTTGGCCTAAGGCTGTG	AGTTTGTGTTGGCCTAAGGCTGTGGGGAG	47572942	sense	GG	A-G	0	0
GTGTTGGCCTAAGGCTGTGG	GTTTGTGTTGGCCTAAGGCTGTGGGGAGG	47572941	sense	GG	A-G	0	0
GTTGGCCTAAGGCTGTGGGG	TTGTGTTGGCCTAAGGCTGTGGGGAGGGG	47572939	sense	AG	A-G	0	0
TTGGCCTAAGGCTGTGGGGA	TGTGTTGGCCTAAGGCTGTGGGGAGGGGA	47572938	sense	GG	A-G	1	1	A_8;	Ter535Ter;	Silent;
TGGCCTAAGGCTGTGGGGAG	GTGTTGGCCTAAGGCTGTGGGGAGGGGAG	47572937	sense	GG	A-G	1	0	A_7_8;	Ter535Trp;	Missense;
GGCCTAAGGCTGTGGGGAGG	TGTTGGCCTAAGGCTGTGGGGAGGGGAGG	47572936	sense	GG	A-G	1	0	A_6_7;	Ter535Trp;	Missense;
CTCCCCTCCCCACAGCCTTA	TCTCCTCCCCTCCCCACAGCCTTAGGCCA	47572913	antisense	GG	A-G	0	0
CCTAAGGCTGTGGGGAGGGG	TTGGCCTAAGGCTGTGGGGAGGGGAGGAG	47572934	sense	AG	A-G	1	0	A_4_5;	Ter535Trp;	Missense;
CCTCCCCTCCCCACAGCCTT	TTCTCCTCCCCTCCCCACAGCCTTAGGCC	47572912	antisense	AG	A-G	0	0
CTAAGGCTGTGGGGAGGGGA	TGGCCTAAGGCTGTGGGGAGGGGAGGAGA	47572933	sense	GG	A-G	1	1	A_4;	Ter535Ter;	Silent;
AAGGCTGTGGGGAGGGGAGG	GCCTAAGGCTGTGGGGAGGGGAGGAGAAC	47572931	sense	AG	A-G	0	0
AGTTCTCCTCCCCTCCCCAC	GAGCAGTTCTCCTCCCCTCCCCACAGCCT	47572906	antisense	AG	A-G	0	0
TGTGGGGAGGGGAGGAGAAC	AGGCTGTGGGGAGGGGAGGAGAACTGCTC	47572926	sense	TG	A-G	1	0	A_8;	utr;	UTR;
GGGAGGGAAAAGGAGTGAGC	TATGGGGAGGGAAAAGGAGTGAGCAGTTC	47572886	antisense	AG	A-G	2	0	A_4;A_8;	utr;utr;	UTR;UTR;
ATGGGGAGGGAAAAGGAGTG	TTGTATGGGGAGGGAAAAGGAGTGAGCAG	47572883	antisense	AG	A-G	1	0	A_7;	utr;	UTR;
GTATGGGGAGGGAAAAGGAG	GTTTGTATGGGGAGGGAAAAGGAGTGAGC	47572881	antisense	TG	A-G	0	0
ACTCACGAGGTGCTGGGAGG
CATACCTCTGAATGATCAAT
CACTCACTGTTGCACTCTGC
AACTCACCCCAAAGTCCTGA
GCTCACCTGGCAGAAGCTGC
ACGTACCTGTTGAAAAGTGC
TAAAATACCTCCATTGATTC
CTTACCTGGCTCTTCTTGGT
CCTCACCTTTGAAGAGAAAG
TCATTACCTGGTTGTCAAGC
CCTACCTGAAACACTGACCT
CACTCACCTCTTGGAGCTGG
ACTACCTTATGATAGAGTTC
TATACCCAGGCTATAGTCCC
CACTGACCTTGTCCAGCTGC
CACTCACATTCTTAAAGAAG
TACTCACCTTGAGTCAAACC
ACTTACCTGTCTGGGACTGA
ATTACCTTTGGTGAATATCT
CTTACAAGTTCAACCGGAGG
CTCACCAGCTCCTCTATTGT
TTTAATACCTGGAGAAGATA
CATACCTCTGTGACATTGAA
CCTACCTGTGGCTAGCAGAG
GTCTACCTCCAATTCCCGCA
ACTTACTGAATCCTCAGCCT
CCAACCTCGTCCACCCGCCC
AGCTCACCTTTATAAATAAG
TAGTTACCTTTATTTGACCA
CCAACCTGGCAAAACAGAAT
CTTACCTTCATGTTGTCAGG
ACTTACCATTTATTGTCAAC
ACTTACTTTGGGACTTTCAT
GCTAACCTCCTCGATGTTGT
CTTACCTACTAAATTGTTGG
TTCATACCTCATAGAGAAAT
AACTTACATCACTGGGACTC
GGCTTACCTGCTCTGGGGTC
ACACTTACCCACTAAGATAA
AGTACCTCAGTGATGCCAAA
TTTACCTCACGGTCTCGATC
ACGCTTACATGTCTTCTTGA
CTATACCTTTGTTACTTCCA
CTGACCTGGTGTGCTAAGCT
AAACTTACCACCCAGAAGGA
GTTACCTGTCTGTAGTCTCT
CTGCTTACCTCAACCTGAAA
TACTTACCATATGTATCATA
CTCATACCTTAGAGTCTCTC
TTTACTACCTCAGAACCATC
ATACTCACTCGCATATTCTC
ACTCACCAGCGGGCCTGAGC
TACATACCTTGTTTCTGCGC
CTCACCAGGGACCAGCATGC
TCTTACCAGATAAAGCAGAA
CCTACCTCATCGTTACTGAT
TTCATTACCTGGGATTGGGA
AGCACCTCTTCTCCTTGAGG
CTCACCCGCTAGTCGGGCGC
CTCACCTGTTGCCTCGCTGG
CTTACCCTAACAACAAATAC
TTCTCACCTCCAGCAGCAGG
ACATACATAATCAAACAAAA
AGGCCACCTTCTCAAAGAGC
AAGGATACCAAGAACAGCAT
CTGTACCTTAACAAAGTCTG
AACTAACCGCCATGAGGCAG
CTTCTTACCTTATGTTCAAA
ACTTACGCACATCCCTTTGG
CCTACCTCGTCAGAGTACAT
ACAATTACCCCAATTATCAC
TCTGACCTTCATCTCCCGCT
CACTTACCGCCTTCATCCTT
AAATTACCTAACAGGCATCC
TGCATACCTGCACATACAGG
CATTTACCTCTATAAGGCAC
CTTACTACTTCCAGAGGTGA
CTTACTTCTTGTGTGATCGG
AATCTTACCTTCATGACAAC
CTCCTACCATAAGCTCGCTC
ATTCTTACTTCTTAAAAATT
GAGTTACCTTGTGGCATGGC
CTCACTGTTGTTCTCTAGGT
CACTTACCGTTCCTACTAAG
TAACTTACACTGTTAAGATC
CCATACCTGGGTCTGAACGG
ATCTCACCTTTGTAACCTGT
AGATACCTCATGAAATGCAT
CCTCACCTGTGCGCTTGAGG
TAGCTCACCTTTATAAATAA
TAGCTACCTGACTCCAGTAT
GTTACCTCGTGTCCTGGTTA
ACAATACCTGAAGTTTCACC
CCTCACCTGTTGTCCAGGAT
CACCTACCTGCCCTTCCAGC
CTTACAAATGATGTCTAACA
GACTCACCAGGTTCCGCAGC
GCTTACCTCGGGCCCAGGTG
TCCCACCTGTGCCATCACTC
CTCACCAATATTGGCAGGAA
TAGTGGAAAATGAATATTGA
CATAAGGTTAACTGCGTGGA
GAGTGATGCTTAGACTCCGT
TATCTCTGCATAAAAGTGCC
CCAATCTTGAACGTCATGTT
CATTAAACCTTGCCCCACAA
GTGGGGTAGTCTGTTGCTCG
ACCCTCCGAATCGTAACGGA
ATTGAGAATTCGTTTCAAGG
AGAATGCCATCTAGTTAGTA
GATGGCGCGCAGTTGAGTCA
CAAGCATTTAGACACCTGTC
TGTAGCTAAGTGAGTATGCC
TATCGCTTCCGATTAGTCCG
GCCCCGTAAATCTCATTACA
GCCATTCTAGTCCCGGCATA
TCGATGTAGCCCCGCCCAAG
TGCAACCTTCCTTTTCAGGA
GACTTTGGTTGAGCTTCAAT
AAAACATCGACCGAAAGCGT
AGTTCCCAGAAATATATTGC
ATTAGCACGGCGACCTTCTA
AGAAACTGAACTATCCTACT
ACAAAAAACTACGGTGATTA
TATACCAGACCACAGCGCCG
ACTATTTAATATTGGTAAGT
GGGACGCGAAAGAAACCAGT
CGGAGTAACAAGCGGACGGA
CGCAGTCATTCGATAGGAAT
TTCTAAGCCACGTGTGGTAC
CCCTGTGAAGGAGGCGTAAG
GGATTGAATGGCTAACGCGG
GCGGCGTCATCCACGCGTGC
AGCACGTAATGTCCGTGGAT
CTTTTTTTATTTATCGATCG
TCGAGAGGAAAAACACACTG
CGCAATCCCTTAGGATAGCC
TGACTCGGGCAATATCGGTT
ATAGAAGTGTGACCGCTGGG
GCGAATGCCTGAAAGTATAA
TAGTTCTAATCGTTCCTTGA
ACCTTACAATAAGTTATATT
CCACACCTGTCTAGCATGAC
AGAAGACCGAGGCGCTTCAA
TTGTACGGTACTGGCTTTGT
AAGCGGGCACACATGACAAG
CAGAGACAATGACATGTAGA
GCGTTCCCCCACTGACGGGG
TAGGGGATTAGCTGACAGTC
TACGGATCACCAAATCTTAG
GCGTGCGTCCCGGGTTACCC
AAACGAGATCGAGAAAGGTA
GCCTATCGGCATTCCCACTG
CTCCGTTATGTGGCATGAGA
TTAGCCCTCGATTGGTTGCG
GCGGCGTCTGGGAATCGTTC
ATTCAGCGCGCTCGCCCTGG
GCAAGGTCATGAAACCAAGC
GACGTAGCCTTCCGAAATAT
GGCTCTGGGGCTCACGGACG
AAACCCTATGCCCAAATGAG
ACTAGGGCAGTGTGTCTGCA
CGGGTTATGTGATGCCATCT
GAGTTTCTAGTAGTGGTAGG
GCTGTTGTAACGGTAGATAT
TCTACCTATTGTGGAATTTG
GCCGTGGTATCAAGTCGGTA
CCAGTTATAATTAGGGGTTT
GACCTATGCCAGAAAGTTCG
GAGAGTGCGCCTTGATAGTA
GAGCTTAGCAAAGGGTTGGG
CTGCACTGTGGAGACGCCCG
TACGCTTGCGTTTAGCGTCC
GGTCTCACCTGCACCCCGAA
GGGCGCTAAGATATATGCCC
GTTTTTGGTTAATTGCCTAC
CGGCCGCATCCTGTTATATT
GAACCGACTTGAAGGGGGCT
AGATTCATTCACGAGTTGGG
CGCGTGTAGCTGGAGACAAG
ACGTCCATACTGTCGGCTAC
AAATTGGCTTTCGTTCGTGC
GAGGTATGTCATCGCCATGA
TGACACATTGGCTGGGTGTT
GGCTGGTTGACCTTCCCGCT
CACATAACATGAGGTATCAG
TCCCGGTTGGTGAACGATAC
CTCAACCGACCGTATGGTCA
TTCTAAGCGCCCTGGGGACA
AGGGGCAGGGCTATCTTATG
CCTCCGTGCTAACGCGGACG
CCTGCGGTGCACGGCTAGCC
AACATCTCGTTAGGGGTATC
ACCCGATAATAGCTACTGGT
CGACCCATGGATGTGAACCC
GGACTTTAGTTCCAGTGGTT
CTCCCATTGATCTACGATGG
CGAAACCTCCTAACTGAGAG
CCTCGATGGTCACCTGTAGC
ATGCTGCAGCTTTACGATCA
ATATTTTATGACATAAAAAT
TGTCCCTTGCAACCTCCGTT
GGGACATCCTTGCCGTCTCA
GCGGTTCCGGGAGCACATTT
CGAATATTATTTCTATCGGG
CATTGCACGCCACAGCATTG
CGGGATGCAGCTGGAGAGGA
AAGTGTGTGCATAGCAGGGT
ACAAAGATCGCATGGCATAC
TAACCCAGAAGCCCATTCAG
GGTGCTTAGCTCTGCGCACA
GCCTGCCCTAAACCCCGGAA
ATCGGTACCTCTTCACATAT
CGGCTGAGGCACCTGGTTTA
GCTTTCAATTGCAAAAATAC
TCAACCCCAGCGCACCGTTG
ATACAATACTTTGGCGCATA
CGCTAGGTTATTTCGTGGCC
TTGCAATGCTGCTATAGAAG
ACCCAATGTGGCGGAGCCGA
CCCTACCTATCCGGTGCTTT
CGCGCAGAAGGCAAGCAGGG
AAAGCGACGTAGGCATACTT
GCTAGTGTCGTGGGGGATGA
ATACGAGGCGCTTTTCTTTG
CCTAAGGGGTACCACCATGG
CGTTGGGCATAGCGAACACT
TGCCTATGACCTAGGTACCA
TATACTGCGGATCAATCTGA
TCAAGGAGCCTTATTTCTTG
CAGACCCAGTAAAACCACCA
ATAGCGGATGTCCTTGGAAA
TGAGGATCATGTCGAGCGCC
GTAAACTTTGTCTGGAGTAT
GCACGCTGTACAGACGACAA
GTAATTTTATGAGTTAAGTG
TACTGGAGTTTGCGACTCGG
CCTTGAAATCAAATCAAACC
CCGCGCATTTCAGAGCACAA
CCAGAGCCTTGGTTTATATC
GCCAGCGGGGATATGGTGAA
TATTTATACACTATGCGGCA
GTGTAGTCCTAGCCATGGGG
TGACGCGATAGAGTTGGCTT
CTTAAGCTTATCAACATCCG
GTTGATCGAAAATGGGAGAA
GAGCAGCTGTCAGGTCTTGT
GGACCAACTCCCCTGCCCAC
TAAACAAAAAGGAAATAGTT
ACGGAGGCTAAGCGTCGCAA
TCGGGGACCACCCACGATCC
AACCACGGCATTGAGAGGTG
AGCTTTCGAAATTGAGTGTC
GAACGTAGAAATTCCCATTT
CTTACCCCTATTATAATGAA
CGACAACGTGCAGGTGTATC
TTCAGCGAGTGTGACTAAGC
CAGGGTTGCGCAGAGGACTC
CCCGCTAACAGCCTAGATCA
AGGACACAGGATACGCAGCT
CCCCGTAGCTCATTAGTCTG
ACGCATGCTTCCCAAAGCGT
GGAATTACGACTAACCGATT
CGGTGAGCCACACGAAGGAA
TATTTTGACTTGACGCAGGC
CTGGCCGAATCTCACTATGT
GTAGGGTACAGCGTCAGCTT
AATTTATCGTCAACATTAAT
CAATCGGCGACGTTTTAAAT
TCACTTTACACTTGTAGTGT
AGAGCATGATGACCCGTGAC
AAGTGACGGTGTCATGCGGG
AGTAGACGGACGGTGAGCTG
TCCGTCTGCTTCATGAGCGG
GATCATAATCGCTTCAAGCA
CGGCTCGTTCTACGCACTGA
TGGAGAAACGAGGTGTAATA
TATAGACCTCCCAAATACAT
ATACGGCCGAAGCCCCTTCA
TAACGCGCATATCTGAACAC
TAAACCCTTGGCGCCCTCAC
CGCACATCTAAAGTTACTAC
GTGTATGATGCTTCGACTTA
GAAGACGTGCTGGCGTCACC
CCTAAACTCAGACGCACTAC
ATCTTCAGGGTAACTACGAA
CAGAGCCTTGCGCAATTTTG
CCTTATGGAATCAGACCGTT
TTTGGCAGTACCTTTTATTA
AAAACAGGACGATGTGCGGC
GAGGACCTTAAGGTGACATG
AGCTGGACTCTGTAGAAATC
CAACACCCCGCGTTATGCTA
GCTGGAGAGACAATTCTACT
CAAGACCTTATCGTGCAGCG
CCAATGATAAGCCCGAACGG
TCTGACGATTAATGCTTCTA
CTATATTGTCGCGCAGTGGA
GTGCGACGAATTGTCCTGAG
