# Supplementary material for: UM171 glues asymmetric CRL3–HDAC1/2 assembly to degrade CoREST corepressors
Source: Nature. Author manuscript; Available in PMC 2025 Mar 24. (PMC11882444; doi:10.1038/s41586-024-08532-4)
Supplement: Supplementary Data 10 [file NIHMS2059347-supplement-Supplementary_Data_10.xlsx]

## Sheet: Supplementary Data 10
Supplementary Data 10 | HDAC1 CBE scanning data
sgRNA sequence	sgRNA context sequence	Transcript reference allele	Transcript alternate allele	Genome reference allele	Genome alternate allele	sgrna genomic position	sgRNA Strand	PAM	Edit	# edits	#silent edits	Nucleotide edits	Amino acid edits	Mutation category	Clinical significance	BsmBI flag	4T flag	Genotype_name	Residue	Mutation_type	d0_reads	Unsorted-R1_reads	Unsorted-R2_reads	Unsorted-R3_reads	Sorted-R1_reads	Sorted-R2_reads	Sorted-R3_reads	d0_normalized	Unsorted-R1_normalized	Unsorted-R2_normalized	Unsorted-R3_normalized	Sorted-R1_normalized	Sorted-R2_normalized	Sorted-R3_normalized	Unsorted-R1_d0_normalized	Unsorted-R2_d0_normalized	Unsorted-R3_d0_normalized	Sorted-R1_d0_normalized	Sorted-R2_d0_normalized	Sorted-R3_d0_normalized	lfc_over_unsorted
GACTGACGGTAGGGACGGGA	GACCGACTGACGGTAGGGACGGGAGGCGA	C	T	C	T	32292140	sense	GG	C-T	1	0	C_7;	utr;	UTR;	None						166	169	140	176	232	274	227	12.427	12.6135	12.455	12.6279	12.9	12.8824	12.93	0.186531	0.0280013	0.20094	0.473083	0.45542	0.503055	0.338695
CGCCTCCCGTCCCTACCGTC	TGCTCGCCTCCCGTCCCTACCGTCAGTCG	G	A	G	A	32292163	antisense	AG	C-T	4	0	C_4;C_6;C_7;C_8;	utr;utr;utr;utr;	UTR;UTR;UTR;UTR;	None;None;None;None						176	107	112	141	154	194	153	12.5113	11.9542	12.1331	12.3081	12.3089	12.3843	12.3609	-0.557126	-0.37824	-0.203261	-0.202393	-0.126998	-0.150393	0.219614
CTGACGGTAGGGACGGGAGG	CCGACTGACGGTAGGGACGGGAGGCGAGC	C	T	C	T	32292142	sense	CG	C-T	1	0	C_5;	utr;	UTR;	None						140	143	123	136	171	193	167	12.1812	12.3725	12.2682	12.256	12.46	12.3769	12.4872	0.191272	0.0869761	0.0747459	0.27873	0.195632	0.305985	0.142451
GACGGTAGGGACGGGAGGCG	GACTGACGGTAGGGACGGGAGGCGAGCAA	C	T	C	T	32292144	sense	AG	C-T	0	0										173	141	131	144	144	222	188	12.4865	12.3522	12.3591	12.3384	12.2121	12.5788	12.6581	-0.13433	-0.127419	-0.148094	-0.274436	0.0922699	0.171556	0.133078
TGCTCGCCTCCCGTCCCTAC	ATCTTGCTCGCCTCCCGTCCCTACCGTCA	G	A	G	A	32292167	antisense	CG	C-T	3	0	C_5;C_7;C_8;	utr;utr;utr;	UTR;UTR;UTR;	None;None;None						263	229	216	242	257	322	253	13.0907	13.0518	13.0805	13.0873	13.0477	13.1152	13.0864	-0.0389882	-0.0102676	-0.00347359	-0.0430748	0.0244929	-0.0043017	0.00994858
GTAGGGACGGGAGGCGAGCA	GACGGTAGGGACGGGAGGCGAGCAAGATG	C	T	C	T	32292148	sense	AG	C-T	1	0	C_8;	utr;	UTR;	None						219	170	156	181	240	260	212	12.8266	12.622	12.6111	12.6683	12.9489	12.8067	12.8314	-0.204643	-0.21559	-0.158336	0.122302	-0.0199187	0.00475596	0.22857
GGGACGGGAGGCGAGCAAGA	GGTAGGGACGGGAGGCGAGCAAGATGGCG	C	T	C	T	32292151	sense	TG	C-T	1	0	C_5;	utr;	UTR;	None						183	170	141	180	326	393	281	12.5676	12.622	12.4652	12.6603	13.3907	13.4027	13.2379	0.0544048	-0.102368	0.0927202	0.82314	0.835079	0.670261	0.761241
GGACGGGAGGCGAGCAAGAT	GTAGGGACGGGAGGCGAGCAAGATGGCGC	C	T	C	T	32292152	sense	GG	C-T	1	0	C_4;	utr;	UTR;	None						109	62	78	81	242	289	200	11.8202	11.1672	11.6113	11.5086	12.9609	12.9593	12.7473	-0.653037	-0.208957	-0.311656	1.14068	1.13902	0.927106	1.46015
ACGGGAGGCGAGCAAGATGG	AGGGACGGGAGGCGAGCAAGATGGCGCAG	C	T	C	T	32292154	sense	CG	C-T	0	0										129	92	97	142	131	182	124	12.0632	11.7364	11.9257	12.3183	12.0756	12.2922	12.0578	-0.326857	-0.137518	0.255047	0.0124075	0.229016	-0.00540646	0.148448
GCGCCATCTTGCTCGCCTCC	GTCTGCGCCATCTTGCTCGCCTCCCGTCC	G	A	G	A	32292176	antisense	CG	C-T	3	0	C_4;C_5;C_8;	Ala2Thr;Met1Ile;utr;	Missense;Missense;UTR;	None;None;None			Met1Ile_Ala2Thr	1.5	Missense	142	113	119	118	138	165	122	12.2017	12.0329	12.2205	12.0512	12.1507	12.1508	12.0344	-0.168808	0.0188294	-0.150489	-0.050997	-0.0509161	-0.167349	0.0104016
GGAGGCGAGCAAGATGGCGC	GACGGGAGGCGAGCAAGATGGCGCAGACG	C	T	C	T	32292157	sense	AG	C-T	1	0	C_6;	utr;	UTR;	None						185	163	150	152	178	197	139	12.5833	12.5613	12.5545	12.4164	12.5178	12.4065	12.2225	-0.0219272	-0.0287953	-0.166843	-0.0654225	-0.176801	-0.36075	-0.128469
GGCGAGCAAGATGGCGCAGA	GGGAGGCGAGCAAGATGGCGCAGACGCAG	C	T	C	T	32292160	sense	CG	C-T	1	0	C_7;	utr;	UTR;	None						220	235	216	215	255	264	220	12.8332	13.0891	13.0805	12.9166	13.0364	12.8287	12.8848	0.255848	0.247259	0.0834038	0.203182	-0.00446716	0.0516163	-0.11206
TGCGTCTGCGCCATCTTGCT	GCCCTGCGTCTGCGCCATCTTGCTCGCCT	G	A	G	A	32292183	antisense	CG	C-T	1	1	C_6;	Gln3Gln;	Silent;	None				3	Silent	205	186	149	203	207	252	192	12.7313	12.7517	12.5448	12.8338	12.7356	12.7616	12.6885	0.0203983	-0.18652	0.102423	0.00422085	0.0302932	-0.042888	0.0184415
GAGCAAGATGGCGCAGACGC	AGGCGAGCAAGATGGCGCAGACGCAGGGC	C	T	C	T	32292163	sense	AG	C-T	1	0	C_4;	utr;	UTR;	None						125	87	92	94	103	113	125	12.0178	11.6558	11.8494	11.7233	11.7288	11.6048	12.0694	-0.362019	-0.168416	-0.294535	-0.288992	-0.412992	0.051611	0.0581991
AGCAAGATGGCGCAGACGCA	GGCGAGCAAGATGGCGCAGACGCAGGGCA	C	T	C	T	32292164	sense	GG	C-T	0	0										215	231	200	191	213	276	201	12.8001	13.0643	12.9695	12.7459	12.7768	12.8929	12.7545	0.264245	0.169404	-0.0541745	-0.0232653	0.0928168	-0.0455115	-0.118478
GCAAGATGGCGCAGACGCAG	GCGAGCAAGATGGCGCAGACGCAGGGCAC	C	T	C	T	32292165	sense	GG	C-T	0	0										143	141	128	141	174	194	166	12.2118	12.3522	12.3257	12.3081	12.4851	12.3843	12.4786	0.140374	0.113868	0.0962421	0.273234	0.172505	0.26674	0.120665
GCCCTGCGTCTGCGCCATCT	GGGTGCCCTGCGTCTGCGCCATCTTGCTC	G	A	G	A	32292187	antisense	TG	C-T	2	2	C_4;C_7;	Gln5Gln;Thr4Thr;	Silent;Silent;	None;None				4.5	Silent	197	166	151	193	208	265	252	12.6739	12.5877	12.5641	12.7609	12.7425	12.8342	13.0807	-0.0862763	-0.109867	0.0869741	0.0685923	0.160271	0.406797	0.248277
TGGCGCAGACGCAGGGCACC	AAGATGGCGCAGACGCAGGGCACCCGGAG	C	T	C	T	32292171	sense	CG	C-T	2	0	C_4;C_6;	Ala2Val;Gln3Ter;	Missense;Nonsense;	None;None			Ala2Val_Gln3Ter	2.5	Nonsense	197	144	140	165	160	203	158	12.6739	12.3826	12.455	12.5348	12.3641	12.4497	12.4073	-0.291355	-0.21897	-0.139125	-0.309856	-0.224181	-0.266603	-0.0503966
GGCGCAGACGCAGGGCACCC	AGATGGCGCAGACGCAGGGCACCCGGAGG	C	T	C	T	32292172	sense	GG	C-T	1	0	C_5;	Gln3Ter;	Nonsense;	None			Gln3Ter	3	Nonsense	104	97	87	103	111	138	111	11.7525	11.8127	11.7688	11.8551	11.8367	11.8931	11.8981	0.0601786	0.0162618	0.102614	0.0841671	0.140544	0.145559	0.0637386
CTCCGGGTGCCCTGCGTCTG	TTTCCTCCGGGTGCCCTGCGTCTGCGCCA	G	A	G	A	32292195	antisense	CG	C-T	1	0	C_4;	Arg8Gln;	Missense;	None			Arg8Gln	8	Missense	152	122	126	134	135	182	156	12.2999	12.1434	12.303	12.2346	12.119	12.2922	12.3889	-0.156435	0.00311453	-0.0652433	-0.180859	-0.00763353	0.0890808	0.0397173
CGCAGACGCAGGGCACCCGG	ATGGCGCAGACGCAGGGCACCCGGAGGAA	C	T	C	T	32292174	sense	AG	C-T	1	0	C_7;	Thr4Met;	Missense;	None			Thr4Met	4	Missense	105	84	95	89	92	129	92	11.7663	11.6052	11.8957	11.6444	11.5659	11.7958	11.6273	-0.161157	0.129337	-0.121894	-0.200407	0.0294712	-0.139018	-0.0520804
GCAGACGCAGGGCACCCGGA	TGGCGCAGACGCAGGGCACCCGGAGGAAA	C	T	C	T	32292175	sense	GG	C-T	2	0	C_6;C_8;	Thr4Met;Gln5Ter;	Missense;Nonsense;	None;None			Thr4Met_Gln5Ter	4.5	Nonsense	177	164	160	159	159	224	191	12.5195	12.5702	12.6476	12.4814	12.355	12.5917	12.6809	0.0506605	0.128064	-0.0381343	-0.164478	0.0722352	0.16142	-0.0238044
TCCTCCGGGTGCCCTGCGTC	ACTTTCCTCCGGGTGCCCTGCGTCTGCGC	G	A	G	A	32292197	antisense	TG	C-T	1	0	C_5_6;	Arg8Gln;	Missense;	None			Arg8Gln	8	Missense	177	180	163	177	238	269	263	12.5195	12.7044	12.6744	12.6361	12.9369	12.8558	13.1424	0.18494	0.15486	0.116563	0.417365	0.336304	0.62285	0.306719
ACGCAGGGCACCCGGAGGAA	GCAGACGCAGGGCACCCGGAGGAAAGTCT	C	T	C	T	32292179	sense	AG	C-T	1	0	C_4;	Gln5Ter;	Nonsense;	None			Gln5Ter	5	Nonsense	191	178	140	164	199	240	187	12.6293	12.6883	12.455	12.526	12.6787	12.6913	12.6504	0.059018	-0.174354	-0.103278	0.0494027	0.06195	0.0210855	0.117017
ACTTTCCTCCGGGTGCCCTG	ACAGACTTTCCTCCGGGTGCCCTGCGTCT	G	A	G	A	32292201	antisense	CG	C-T	1	0	C_6_7;	Arg9Lys;	Missense;	None			Arg9Lys	9	Missense	152	127	113	135	129	156	146	12.2999	12.2014	12.1459	12.2453	12.0534	12.0699	12.2934	-0.0985001	-0.153954	-0.0545191	-0.246432	-0.229978	-0.00647845	-0.0586387
AGACTTTCCTCCGGGTGCCC	TAACAGACTTTCCTCCGGGTGCCCTGCGT	G	A	G	A	32292203	antisense	TG	C-T	2	1	C_4;C_8;	Val11Ile;Arg9Arg;	Missense;Silent;	None;None			Val11Ile	10	Missense	214	195	196	199	186	271	196	12.7933	12.8199	12.9403	12.8051	12.5813	12.8665	12.7182	0.0265821	0.146986	0.0117377	-0.212061	0.0731698	-0.0751231	-0.133107
AGGGCACCCGGAGGAAAGTC	ACGCAGGGCACCCGGAGGAAAGTCTGTTA	C	T	C	T	32292183	sense	TG	C-T	2	1	C_5;C_7_8;	Gly6Gly;Thr7Ile;	Silent;Missense;	None;None			Thr7Ile	6.5	Missense	161	120	113	123	237	265	218	12.3828	12.1196	12.1459	12.1111	12.9308	12.8342	12.8717	-0.26325	-0.236927	-0.271765	0.547956	0.451357	0.488813	0.753356
GTAACAGACTTTCCTCCGGG	AGTAGTAACAGACTTTCCTCCGGGTGCCC	G	A	G	A	32292208	antisense	TG	C-T	1	0	C_5;	Cys12Tyr;	Missense;	None			Cys12Tyr	12	Missense	162	147	127	139	296	366	272	12.3918	12.4123	12.3144	12.2875	13.2515	13.3	13.1909	0.0205411	-0.0773878	-0.104307	0.859697	0.908222	0.799122	0.909398
TAGTAACAGACTTTCCTCCG	GTAGTAGTAACAGACTTTCCTCCGGGTGC	G	A	G	A	32292210	antisense	GG	C-T	1	0	C_7;	Cys12Tyr;	Missense;	None			Cys12Tyr	12	Missense	185	173	173	182	336	413	286	12.5833	12.6472	12.7603	12.6763	13.4343	13.4743	13.2633	0.0639591	0.176982	0.0929803	0.851046	0.891006	0.680025	0.696052
GTAGTAACAGACTTTCCTCC	CGTAGTAGTAACAGACTTTCCTCCGGGTG	G	A	G	A	32292211	antisense	GG	C-T	1	0	C_8;	Cys12Tyr;	Missense;	None			Cys12Tyr	12	Missense	262	224	204	250	321	337	341	13.0852	13.0199	12.998	13.1342	13.3684	13.1809	13.517	-0.0653379	-0.0872246	0.0489375	0.283192	0.095669	0.431785	0.304757
AGTAGTAACAGACTTTCCTC	TCGTAGTAGTAACAGACTTTCCTCCGGGT	G	A	G	A	32292212	antisense	CG	C-T	0	0										183	177	138	151	181	243	223	12.5676	12.6802	12.4342	12.4069	12.542	12.7092	12.9044	0.11261	-0.13339	-0.160685	-0.0256351	0.141588	0.336774	0.211397
AGGAAAGTCTGTTACTACTA	CCGGAGGAAAGTCTGTTACTACTACGACG	C	T	C	T	32292194	sense	CG	C-T	0	0										269	232	184	257	273	267	227	13.1233	13.0705	12.8492	13.174	13.1348	12.845	12.93	-0.0527528	-0.274104	0.0507384	0.0115081	-0.278234	-0.193267	-0.0612918
AAAGTCTGTTACTACTACGA	GAGGAAAGTCTGTTACTACTACGACGGTG	C	T	C	T	32292197	sense	CG	C-T	1	1	C_6;	Val11Val;	Silent;	None				11	Silent	192	183	167	182	196	230	191	12.6368	12.7283	12.7093	12.6763	12.6568	12.6299	12.6809	0.0914459	0.0724934	0.0394078	0.0199588	-0.00697353	0.0440827	-0.0487597
AAGTCTGTTACTACTACGAC	AGGAAAGTCTGTTACTACTACGACGGTGA	C	T	C	T	32292198	sense	GG	C-T	1	1	C_5;	Val11Val;	Silent;	None				11	Silent	246	187	173	200	202	270	185	12.9943	12.7595	12.7603	12.8123	12.7003	12.8612	12.6349	-0.234866	-0.234092	-0.182053	-0.294048	-0.133184	-0.35946	-0.0452269
GTCTGTTACTACTACGACGG	GAAAGTCTGTTACTACTACGACGGTGAGC	C	T	C	T	32292200	sense	TG	C-T	0	0										190	176	160	208	233	249	202	12.6217	12.672	12.6476	12.8689	12.9062	12.7444	12.7617	0.0502907	0.0258312	0.24713	0.284504	0.122625	0.139958	0.074612
CTCACCGTCGTAGTAGTAAC	GGTGCTCACCGTCGTAGTAGTAACAGACT	G	A	G	A	32292223	antisense	AG	C-T	2	0	C_5;C_6;	Exon1:+1;Gly17Arg;	Splice-donor;Missense;	None;None			Gly17Arg	17	Missense	243	228	252	287	378	385	332	12.9766	13.0454	13.3028	13.3333	13.6042	13.373	13.4784	0.0687917	0.326194	0.356637	0.627581	0.396357	0.501798	0.258038
CTGTTACTACTACGACGGTG	AAGTCTGTTACTACTACGACGGTGAGCAC	C	T	C	T	32292202	sense	AG	C-T	1	1	C_7;	Tyr13Tyr;	Silent;	None				13	Silent	134	130	101	119	122	170	139	12.1181	12.235	11.984	12.0634	11.973	12.1939	12.2225	0.116976	-0.134083	-0.0546771	-0.145103	0.075783	0.104452	0.035639
ACTACTACGACGGTGAGCAC	TGTTACTACTACGACGGTGAGCACCGTCC	C	T	C	T	32292207	sense	CG	C-T	2	2	C_5;C_8;	Tyr14Tyr;Tyr15Tyr;	Silent;Silent;	None;None				14.5	Silent	263	241	233	209	235	290	254	13.0907	13.1254	13.1898	12.8758	12.9186	12.9642	13.0921	0.0346889	0.0990189	-0.214952	-0.172166	-0.126497	0.00138876	-0.0720103
ACGGTGCTCACCGTCGTAGT	GAGGACGGTGCTCACCGTCGTAGTAGTAA	G	A	G	A	32292229	antisense	AG	C-T	1	0	C_7;	Exon1:+5;	Intron;	None						115	116	124	138	159	152	143	11.8975	12.0707	12.2799	12.2771	12.355	12.0324	12.2634	0.173171	0.382381	0.379529	0.457505	0.134902	0.36592	0.00774858
AGGACGGTGCTCACCGTCGT	CGCGAGGACGGTGCTCACCGTCGTAGTAG	G	A	G	A	32292232	antisense	AG	C-T	1	0	C_5;	Exon1:+10;	Intron;	None						281	257	272	280	263	333	255	13.1862	13.2182	13.413	13.2977	13.081	13.1637	13.0978	0.0319174	0.226777	0.111427	-0.105281	-0.0225477	-0.0884399	-0.195463
ACGACGGTGAGCACCGTCCT	TACTACGACGGTGAGCACCGTCCTCGCGG	C	T	C	T	32292213	sense	CG	C-T	1	1	C_5;	Asp16Asp;	Silent;	None				16	Silent	201	189	177	214	190	270	225	12.7029	12.7748	12.7932	12.9099	12.612	12.8612	12.9172	0.0719027	0.0903035	0.206968	-0.0909674	0.158239	0.214323	-0.0291932
GCGAGGACGGTGCTCACCGT	CGCCGCGAGGACGGTGCTCACCGTCGTAG	G	A	G	A	32292235	antisense	CG	C-T	1	0	C_8;	Exon1:+10;	Intron;	None						152	162	139	160	170	181	157	12.2999	12.5525	12.4446	12.4904	12.4515	12.2843	12.3982	0.252599	0.144749	0.190547	0.151649	-0.0155807	0.0982976	-0.117843
GACGGTGAGCACCGTCCTCG	CTACGACGGTGAGCACCGTCCTCGCGGCG	C	T	C	T	32292215	sense	CG	C-T	0	0										96	70	86	102	85	99	72	11.6371	11.3422	11.7521	11.8411	11.4518	11.414	11.2738	-0.294854	0.11503	0.203985	-0.185295	-0.223032	-0.363285	-0.265258
ACGGTGAGCACCGTCCTCGC	TACGACGGTGAGCACCGTCCTCGCGGCGG	C	T	C	T	32292216	sense	GG	C-T	0	0										87	95	90	97	107	103	91	11.4951	11.7826	11.8177	11.7686	11.7837	11.4712	11.6115	0.287544	0.322572	0.273465	0.288647	-0.0239368	0.116436	-0.167478
GCCGCGAGGACGGTGCTCAC	CCCCGCCGCGAGGACGGTGCTCACCGTCG	G	A	G	A	32292238	antisense	CG	C-T	1	0	C_5;	Exon1:+16;	Intron;	None						291	245	242	294	280	360	268	13.2367	13.1492	13.2444	13.368	13.1713	13.2762	13.1695	-0.0875055	0.00774983	0.131366	-0.0653708	0.0394715	-0.0671558	-0.0482217
GGTGAGCACCGTCCTCGCGG	CGACGGTGAGCACCGTCCTCGCGGCGGGG	C	T	C	T	32292218	sense	CG	C-T	1	0	C_7;	Exon1:+6;	Intron;	None						241	200	188	188	221	249	243	12.9647	12.8564	12.8802	12.723	12.83	12.7444	13.0283	-0.108297	-0.0845269	-0.241686	-0.134754	-0.22036	0.0635386	0.0476445
GTGAGCACCGTCCTCGCGGC	GACGGTGAGCACCGTCCTCGCGGCGGGGG	C	T	C	T	32292219	sense	GG	C-T	2	0	C_6;C_8;	Exon1:+6;Exon1:+8;	Intron;Intron;	None;None						161	136	146	126	163	225	137	12.3828	12.3001	12.5155	12.1458	12.3909	12.5982	12.2016	-0.0827156	0.132647	-0.237007	0.00802439	0.215325	-0.181225	0.0763998
TGAGCACCGTCCTCGCGGCG	ACGGTGAGCACCGTCCTCGCGGCGGGGGC	C	T	C	T	32292220	sense	GG	C-T	3	0	C_5;C_7;C_8;	Exon1:+6;Exon1:+8;Exon1:+9;	Intron;Intron;Intron;	None;None;None						123	98	117	163	142	146	138	11.9945	11.8275	12.1961	12.5172	12.1919	11.9743	12.2121	-0.167039	0.201567	0.522688	0.197402	-0.0201871	0.217584	-0.0541392
GAGCACCGTCCTCGCGGCGG	CGGTGAGCACCGTCCTCGCGGCGGGGGCG	C	T	C	T	32292221	sense	GG	C-T	3	0	C_4;C_6;C_7;	Exon1:+6;Exon1:+8;Exon1:+9;	Intron;Intron;Intron;	None;None;None						138	129	115	145	155	197	120	12.1605	12.2239	12.1712	12.3484	12.3183	12.4065	12.0105	0.0634118	0.010726	0.187928	0.157782	0.245976	-0.149976	-0.00276136
AGCACCGTCCTCGCGGCGGG	GGTGAGCACCGTCCTCGCGGCGGGGGCGG	C	T	C	T	32292222	sense	GG	C-T	2	0	C_5;C_6;	Exon1:+8;Exon1:+9;	Intron;Intron;	None;None						138	108	121	105	114	122	118	12.1605	11.9676	12.2446	11.8829	11.8751	11.7153	11.9863	-0.192869	0.0840837	-0.27763	-0.285351	-0.445175	-0.174218	-0.172776
CGCCCCCGCCGCGAGGACGG	GCCCCGCCCCCGCCGCGAGGACGGTGCTC	G	A	G	A	32292245	antisense	TG	C-T	4	0	C_4;C_5;C_6;C_7;	Exon1:+24;Exon1:+23;Exon1:+22;Exon1:+21;	Intron;Intron;Intron;Intron;	None;None;None;None						72	65	72	83	68	88	91	11.2222	11.2353	11.4958	11.5438	11.13	11.2442	11.6115	0.0131598	0.273658	0.321575	-0.0922077	0.0219953	0.38935	-0.0964187
CACCGTCCTCGCGGCGGGGG	TGAGCACCGTCCTCGCGGCGGGGGCGGGG	C	T	C	T	32292224	sense	CG	C-T	3	0	C_4;C_7;C_8;	Exon1:+9;Exon1:+12;Exon1:+13;	Intron;Intron;Intron;	None;None;None						105	126	95	142	128	158	123	11.7663	12.19	11.8957	12.3183	12.0422	12.0883	12.0461	0.423652	0.129337	0.551952	0.275897	0.32195	0.279819	-0.075758
ACCGTCCTCGCGGCGGGGGC	GAGCACCGTCCTCGCGGCGGGGGCGGGGC	C	T	C	T	32292225	sense	GG	C-T	2	0	C_6;C_7;	Exon1:+12;Exon1:+13;	Intron;Intron;	None;None						131	119	104	126	121	180	123	12.0854	12.1075	12.0262	12.1458	11.9611	12.2763	12.0461	0.0221122	-0.0592066	0.0604251	-0.124315	0.190887	-0.0392761	0.00132158
CCCGCCCCCGCCGCGAGGAC	TGGCCCCGCCCCCGCCGCGAGGACGGTGC	G	A	G	A	32292247	antisense	GG	C-T	4	0	C_5;C_6;C_7;C_8;	Exon1:+25;Exon1:+24;Exon1:+23;Exon1:+22;	Intron;Intron;Intron;Intron;	None;None;None;None						64	68	78	53	75	80	64	11.0523	11.3004	11.6113	10.8969	11.2713	11.1067	11.1039	0.248078	0.558947	-0.15542	0.218938	0.0544008	0.0515993	-0.108889
CCGTCCTCGCGGCGGGGGCG	AGCACCGTCCTCGCGGCGGGGGCGGGGCC	C	T	C	T	32292226	sense	GG	C-T	3	0	C_5;C_6;C_8;	Exon1:+12;Exon1:+13;Exon1:+15;	Intron;Intron;Intron;	None;None;None						50	44	55	57	57	60	50	10.6964	10.6727	11.1074	11.0018	10.8755	10.6919	10.748	-0.0236877	0.411051	0.30545	0.179147	-0.00446507	0.0515927	-0.155513
CCCCGCCCCCGCCGCGAGGA	CTGGCCCCGCCCCCGCCGCGAGGACGGTG	G	A	G	A	32292248	antisense	CG	C-T	4	0	C_4;C_6;C_7;C_8;	Exon1:+27;Exon1:+25;Exon1:+24;Exon1:+23;	Intron;Intron;Intron;Intron;	None;None;None;None						64	72	76	78	90	86	80	11.0523	11.3828	11.5738	11.4542	11.5342	11.211	11.4257	0.330508	0.521484	0.401819	0.481875	0.158692	0.373396	-0.0799495
CGTCCTCGCGGCGGGGGCGG	GCACCGTCCTCGCGGCGGGGGCGGGGCCA	C	T	C	T	32292227	sense	GG	C-T	3	0	C_4;C_5;C_7;	Exon1:+12;Exon1:+13;Exon1:+15;	Intron;Intron;Intron;	None;None;None						53	49	37	48	49	68	56	10.7804	10.8279	10.5358	10.754	10.6575	10.8724	10.9114	0.0474853	-0.244553	-0.0263611	-0.122923	0.0919895	0.130986	0.107827
TGGCCCCGCCCCCGCCGCGA	GGCCTGGCCCCGCCCCCGCCGCGAGGACG	G	A	G	A	32292251	antisense	GG	C-T	4	0	C_4;C_5;C_6;C_7;	Exon1:+30;Exon1:+29;Exon1:+28;Exon1:+27;	Intron;Intron;Intron;Intron;	None;None;None;None						107	113	76	84	93	130	123	11.7935	12.0329	11.5738	11.561	11.5815	11.8069	12.0461	0.239372	-0.21971	-0.232497	-0.212029	0.0133949	0.252605	0.0889351
CTGGCCCCGCCCCCGCCGCG	CGGCCTGGCCCCGCCCCCGCCGCGAGGAC	G	A	G	A	32292252	antisense	AG	C-T	4	0	C_5;C_6;C_7;C_8;	Exon1:+30;Exon1:+29;Exon1:+28;Exon1:+27;	Intron;Intron;Intron;Intron;	None;None;None;None						92	78	82	77	81	115	78	11.5757	11.4983	11.6834	11.4355	11.3823	11.6301	11.3892	-0.0774112	0.107719	-0.140145	-0.193429	0.0544084	-0.186471	-0.0718849
CTCGCGGCGGGGGCGGGGCC	CGTCCTCGCGGCGGGGGCGGGGCCAGGCC	C	T	C	T	32292231	sense	AG	C-T	2	0	C_5;C_8;	Exon1:+17;Exon1:+20;	Intron;Intron;	None;None						80	58	64	61	65	83	59	11.3741	11.071	11.326	11.0996	11.0649	11.1598	10.9866	-0.303097	-0.0481469	-0.274495	-0.309216	-0.214304	-0.387494	-0.0950914
TCGCGGCGGGGGCGGGGCCA	GTCCTCGCGGCGGGGGCGGGGCCAGGCCG	C	T	C	T	32292232	sense	GG	C-T	2	0	C_4;C_7;	Exon1:+17;Exon1:+20;	Intron;Intron;	None;None						86	72	96	107	100	90	99	11.4784	11.3828	11.9108	11.9101	11.6862	11.2766	11.7331	-0.0955826	0.43233	0.431653	0.207738	-0.201838	0.254633	-0.169289
GCCTGGCCCCGCCCCCGCCG	CCCGGCCTGGCCCCGCCCCCGCCGCGAGG	G	A	G	A	32292254	antisense	CG	C-T	2	0	C_7;C_8;	Exon1:+30;Exon1:+29;	Intron;Intron;	None;None						100	103	74	99	104	124	82	11.6959	11.8993	11.5354	11.798	11.7427	11.7388	11.4613	0.20331	-0.160589	0.102052	0.0467843	0.0428252	-0.234604	-0.0965893
CGGCCTGGCCCCGCCCCCGC	GGCCCGGCCTGGCCCCGCCCCCGCCGCGA	G	A	G	A	32292256	antisense	CG	C-T	2	0	C_4;C_5;	Exon1:+35;Exon1:+34;	Intron;Intron;	None;None						144	100	96	111	126	174	112	12.2219	11.8566	11.9108	11.963	12.0195	12.2274	11.911	-0.365259	-0.311127	-0.258868	-0.202385	0.00551517	-0.310874	0.142503
CGGCGGGGGCGGGGCCAGGC	CTCGCGGCGGGGGCGGGGCCAGGCCGGGC	C	T	C	T	32292235	sense	CG	C-T	1	0	C_4;	Exon1:+20;	Intron;	None						80	79	93	86	101	96	83	11.3741	11.5167	11.865	11.595	11.7005	11.3697	11.4788	0.142524	0.490837	0.220841	0.326388	-0.00446608	0.104696	-0.142528
GGCGGGGGCGGGGCCAGGCC	TCGCGGCGGGGGCGGGGCCAGGCCGGGCC	C	T	C	T	32292236	sense	GG	C-T	0	0										83	72	50	70	63	77	80	11.4272	11.3828	10.97	11.2981	11.0198	11.0516	11.4257	-0.0443755	-0.457225	-0.129126	-0.407374	-0.375599	-0.00148758	-0.0512448
GCGGGGGCGGGGCCAGGCCG	CGCGGCGGGGGCGGGGCCAGGCCGGGCCG	C	T	C	T	32292237	sense	GG	C-T	1	0	C_8;	Exon1:+26;	Intron;	None						115	60	66	96	96	116	72	11.8975	11.1199	11.3704	11.7536	11.6273	11.6426	11.2738	-0.777607	-0.527166	-0.143906	-0.270235	-0.254938	-0.623737	0.0999229
GCCCGGCCTGGCCCCGCCCC	TCCGGCCCGGCCTGGCCCCGCCCCCGCCG	G	A	G	A	32292259	antisense	CG	C-T	3	0	C_4;C_7;C_8;	Exon1:+38;Exon1:+35;Exon1:+34;	Intron;Intron;Intron;	None;None;None						107	91	95	88	92	120	110	11.7935	11.7206	11.8957	11.6281	11.5659	11.6915	11.885	-0.0729287	0.102124	-0.165404	-0.227621	-0.102049	0.091491	-0.0339898
GGGGCGGGGCCAGGCCGGGC	GGCGGGGGCGGGGCCAGGCCGGGCCGGAC	C	T	C	T	32292240	sense	CG	C-T	1	0	C_5;	Exon1:+26;	Intron;	None						75	71	60	82	64	73	66	11.2811	11.3627	11.2329	11.5263	11.0426	10.9747	11.1483	0.081619	-0.0481457	0.245224	-0.2385	-0.306359	-0.132745	-0.318767
GGGCGGGGCCAGGCCGGGCC	GCGGGGGCGGGGCCAGGCCGGGCCGGACC	C	T	C	T	32292241	sense	GG	C-T	1	0	C_4;	Exon1:+26;	Intron;	None						106	91	59	77	94	116	77	11.78	11.7206	11.2087	11.4355	11.5969	11.6426	11.3706	-0.0593861	-0.571315	-0.344441	-0.183061	-0.137401	-0.409376	0.0817682
GGTCCGGCCCGGCCTGGCCC	TCCCGGTCCGGCCCGGCCTGGCCCCGCCC	G	A	G	A	32292265	antisense	CG	C-T	3	0	C_4;C_5;C_8;	Exon1:+44;Exon1:+43;Exon1:+40;	Intron;Intron;Intron;	None;None;None						146	110	145	161	150	161	146	12.2418	11.9941	12.5056	12.4994	12.271	12.1154	12.2934	-0.247687	0.263797	0.257625	0.0292028	-0.126383	0.0516127	-0.106434
GGGGCCAGGCCGGGCCGGAC	GGGCGGGGCCAGGCCGGGCCGGACCGGGA	C	T	C	T	32292245	sense	CG	C-T	2	0	C_5;C_6;	Exon1:+31;Exon1:+32;	Intron;Intron;	None;None						151	141	99	141	140	210	151	12.2903	12.3522	11.9551	12.3081	12.1715	12.4986	12.342	0.061857	-0.33521	0.0177249	-0.118882	0.2083	0.0516131	0.13222
GGGCCAGGCCGGGCCGGACC	GGCGGGGCCAGGCCGGGCCGGACCGGGAA	C	T	C	T	32292246	sense	GG	C-T	2	0	C_4;C_5;	Exon1:+31;Exon1:+32;	Intron;Intron;	None;None						143	130	103	139	152	163	106	12.2118	12.235	12.0123	12.2875	12.2901	12.1332	11.8316	0.0232141	-0.199563	0.075636	0.0782547	-0.0786283	-0.380236	-0.0932989
GGCCAGGCCGGGCCGGACCG	GCGGGGCCAGGCCGGGCCGGACCGGGAAC	C	T	C	T	32292247	sense	GG	C-T	2	0	C_4;C_8;	Exon1:+32;Exon1:+36;	Intron;Intron;	None;None						135	123	101	110	124	133	120	12.1288	12.1552	11.984	11.95	11.9964	11.8398	12.0105	0.0264156	-0.144807	-0.178832	-0.132374	-0.288964	-0.118274	-0.0807962
GCTGTCACTCTCTCTTCTTC	TGAAGCTGTCACTCTCTCTTCTTCAGGGG	C	T	C	T	32302599	sense	AG	C-T	2	0	C_6;C_8;	Exon2:-17;Exon2:-15;	Intron;Intron;	None;None						341	322	287	325	307	381	333	13.4654	13.5434	13.4905	13.5127	13.3041	13.3579	13.4828	0.0780048	0.0250395	0.0472456	-0.161303	-0.107473	0.0173721	-0.133898
CCTGAAGAAGAGAGAGTGAC	ATCCCCTGAAGAAGAGAGAGTGACAGCTT	G	A	G	A	32302621	antisense	AG	C-T	0	0										211	213	165	171	202	262	192	12.773	12.9473	12.692	12.5863	12.7003	12.8178	12.6885	0.174309	-0.0810023	-0.186636	-0.0726624	0.0448153	-0.084501	-0.00633962
CTGTCACTCTCTCTTCTTCA	GAAGCTGTCACTCTCTCTTCTTCAGGGGA	C	T	C	T	32302600	sense	GG	C-T	2	0	C_5;C_7;	Exon2:-17;Exon2:-15;	Intron;Intron;	None;None						234	213	219	215	264	304	238	12.9222	12.9473	13.1004	12.9166	13.0864	13.0323	12.9983	0.0250642	0.178163	-0.00558939	0.164224	0.110047	0.0760667	0.0508998
TGTCACTCTCTCTTCTTCAG	AAGCTGTCACTCTCTCTTCTTCAGGGGAT	C	T	C	T	32302601	sense	GG	C-T	3	0	C_4;C_6;C_8;	Exon2:-17;Exon2:-15;Exon2:-13;	Intron;Intron;Intron;	None;None;None						279	227	218	251	266	331	269	13.1759	13.0391	13.0938	13.1399	13.0973	13.155	13.1749	-0.136835	-0.0821651	-0.0359921	-0.0786155	-0.0209338	-0.00103562	0.051469
GTCACTCTCTCTTCTTCAGG	AGCTGTCACTCTCTCTTCTTCAGGGGATG	C	T	C	T	32302602	sense	GG	C-T	2	0	C_5;C_7;	Exon2:-15;Exon2:-13;	Intron;Intron;	None;None						236	226	205	220	243	315	211	12.9345	13.0327	13.0051	12.9498	12.9669	13.0835	12.8246	0.0982463	0.070591	0.0152965	0.03238	0.149045	-0.109906	-0.0375384
ATCCCCTGAAGAAGAGAGAG	CAACATCCCCTGAAGAAGAGAGAGTGACA	G	A	G	A	32302625	antisense	TG	C-T	2	0	C_4_5;C_6;	Gly17Glu;Exon2:-1;	Missense;Splice-acceptor;	None;None			Gly17Glu	17	Missense	157	123	93	131	198	235	176	12.3466	12.1552	11.865	12.202	12.6714	12.6609	12.5629	-0.191344	-0.481589	-0.144587	0.324895	0.31434	0.216395	0.557717
ACTCTCTCTTCTTCAGGGGA	TGTCACTCTCTCTTCTTCAGGGGATGTTG	C	T	C	T	32302605	sense	TG	C-T	3	0	C_4;C_6;C_8;	Exon2:-13;Exon2:-11;Exon2:-9;	Intron;Intron;Intron;	None;None;None						221	219	205	196	210	277	232	12.8398	12.9873	13.0051	12.7832	12.7563	12.8981	12.9614	0.147588	0.165319	-0.0566031	-0.0834307	0.0583296	0.121686	-0.0532397
ACATCCCCTGAAGAAGAGAG	TCCAACATCCCCTGAAGAAGAGAGAGTGA	G	A	G	A	32302627	antisense	AG	C-T	3	0	C_5;C_6_7;C_8;	Asp18Asn;Gly17Glu;Exon2:-1;	Missense;Missense;Splice-acceptor;	None;None;None			Gly17Glu_Asp18Asn	17.5	Missense	192	149	151	169	277	377	298	12.6368	12.4318	12.5641	12.5694	13.1558	13.3427	13.3226	-0.205037	-0.0727833	-0.0674905	0.518926	0.705868	0.685744	0.751949
CAACATCCCCTGAAGAAGAG	TTTCCAACATCCCCTGAAGAAGAGAGAGT	G	A	G	A	32302629	antisense	AG	C-T	3	1	C_4;C_7;C_8;	Val19Ile;Asp18Asn;Gly17Gly;	Missense;Missense;Silent;	None;None;None			Asp18Asn_Val19Ile	18	Missense	186	165	143	165	267	348	264	12.591	12.5789	12.4855	12.5348	13.1027	13.2272	13.1478	-0.0121121	-0.105507	-0.0562455	0.511682	0.636199	0.556784	0.626176
CTCTCTTCTTCAGGGGATGT	CACTCTCTCTTCTTCAGGGGATGTTGGAA	C	T	C	T	32302608	sense	TG	C-T	2	0	C_5;C_8;	Exon2:-9;Exon2:-6;	Intron;Intron;	None;None						215	195	175	188	203	234	188	12.8001	12.8199	12.7768	12.723	12.7074	12.6547	12.6581	0.0198572	-0.0232157	-0.0770111	-0.0926289	-0.145309	-0.14196	-0.0998427
TCTCTTCTTCAGGGGATGTT	ACTCTCTCTTCTTCAGGGGATGTTGGAAA	C	T	C	T	32302609	sense	GG	C-T	2	0	C_4;C_7;	Exon2:-9;Exon2:-6;	Intron;Intron;	None;None	yes					251	250	204	230	258	314	246	13.0234	13.1783	12.998	13.0139	13.0533	13.0789	13.046	0.154946	-0.0253524	-0.0094706	0.0298948	0.0555685	0.0225915	-0.00402263
TCCAACATCCCCTGAAGAAG	AATTTCCAACATCCCCTGAAGAAGAGAGA	G	A	G	A	32302631	antisense	AG	C-T	1	0	C_6;	Val19Ile;	Missense;	None			Val19Ile	19	Missense	218	201	166	182	252	279	234	12.82	12.8636	12.7007	12.6763	13.0193	12.9085	12.9738	0.0435839	-0.119365	-0.143787	0.199284	0.088423	0.153783	0.220353
TTTCCAACATCCCCTGAAGA	GTAATTTCCAACATCCCCTGAAGAAGAGA	G	A	G	A	32302633	antisense	AG	C-T	2	0	C_4_5;C_8;	Gly20Lys;Val19Ile;	Missense;Missense;	None;None			Val19Ile_Gly20Lys	19.5	Missense	175	190	146	192	219	253	234	12.5031	12.7824	12.5155	12.7534	12.8169	12.7674	12.9738	0.279323	0.0123741	0.250294	0.313742	0.264239	0.470708	0.168899
TAATTTCCAACATCCCCTGA	ATAGTAATTTCCAACATCCCCTGAAGAAG	G	A	G	A	32302636	antisense	AG	C-T	1	0	C_7_8;	Gly20Lys;	Missense;	None			Gly20Lys	20	Missense	234	144	156	188	237	252	208	12.9222	12.3826	12.6111	12.723	12.9308	12.7616	12.8039	-0.539633	-0.311155	-0.199167	0.00859204	-0.160565	-0.118286	0.259899
TAGTAATTTCCAACATCCCC	ATAATAGTAATTTCCAACATCCCCTGAAG	G	A	G	A	32302639	antisense	TG	C-T	0	0										144	143	111	136	130	175	123	12.2219	12.3725	12.1202	12.256	12.0646	12.2357	12.0461	0.150639	-0.101724	0.0341125	-0.157308	0.0137811	-0.175748	-0.134101
GATGTTGGAAATTACTATTA	AGGGGATGTTGGAAATTACTATTATGGAC	C	T	C	T	32302623	sense	TG	C-T	0	0										286	301	275	323	294	353	311	13.2117	13.4461	13.4288	13.5038	13.2417	13.2478	13.3842	0.234448	0.217158	0.292073	0.0300125	0.0361471	0.172506	-0.168338
ATGTTGGAAATTACTATTAT	GGGGATGTTGGAAATTACTATTATGGACA	C	T	C	T	32302624	sense	GG	C-T	0	0										294	298	259	324	318	366	255	13.2515	13.4317	13.3424	13.5082	13.3549	13.3	13.0978	0.180201	0.0908896	0.256735	0.103415	0.0485204	-0.153679	-0.176523
GGAAATTACTATTATGGACA	TGTTGGAAATTACTATTATGGACAAGGCC	C	T	C	T	32302629	sense	AG	C-T	0	0										230	239	174	218	227	262	216	12.8973	13.1134	12.7686	12.9366	12.8686	12.8178	12.8584	0.216073	-0.128766	0.039271	-0.0287231	-0.0795585	-0.0389742	-0.0912779
GAAATTACTATTATGGACAA	GTTGGAAATTACTATTATGGACAAGGCCA	C	T	C	T	32302630	sense	GG	C-T	1	1	C_8;	Tyr22Tyr;	Silent;	None				22	Silent	227	225	181	232	245	241	207	12.8784	13.0263	12.8255	13.0264	12.9787	12.6973	12.797	0.147937	-0.0529327	0.147996	0.100291	-0.181136	-0.0814272	-0.13509
TGGGTGGCCTTGTCCATAAT	TCATTGGGTGGCCTTGTCCATAATAGTAA	G	A	G	A	32302658	antisense	AG	C-T	1	0	C_8;	Gly27Asp;	Missense;	None			Gly27Asp	27	Missense	294	286	260	246	274	331	234	13.2515	13.3724	13.3479	13.1109	13.1401	13.155	12.9738	0.12091	0.0964486	-0.140561	-0.111414	-0.0964769	-0.277653	-0.187447
TTATGGACAAGGCCACCCAA	ACTATTATGGACAAGGCCACCCAATGAAG	C	T	C	T	32302640	sense	TG	C-T	1	0	C_8;	Gln26Ter;	Nonsense;	None			Gln26Ter	26	Nonsense	244	167	189	196	252	271	246	12.9826	12.5963	12.8879	12.7832	13.0193	12.8665	13.046	-0.386256	-0.0947201	-0.199419	0.0367527	-0.116076	0.0633927	0.221488
TGGACAAGGCCACCCAATGA	ATTATGGACAAGGCCACCCAATGAAGCCT	C	T	C	T	32302643	sense	AG	C-T	1	0	C_5;	Gln26Ter;	Nonsense;	None			Gln26Ter	26	Nonsense	216	201	150	172	287	306	330	12.8067	12.8636	12.5545	12.5947	13.2069	13.0417	13.4697	0.0568789	-0.252268	-0.212009	0.400185	0.234968	0.662984	0.568512
GAGGCTTCATTGGGTGGCCT	CGGTGAGGCTTCATTGGGTGGCCTTGTCC	G	A	G	A	32302668	antisense	TG	C-T	2	1	C_5;C_8;	Lys31Lys;Met30Ile;	Silent;Missense;	None;None			Met30Ile	30.5	Missense	200	158	159	187	174	214	183	12.6957	12.5164	12.6385	12.7153	12.4851	12.5259	12.6192	-0.179324	-0.0572017	0.0196171	-0.210664	-0.169864	-0.0765213	-0.0800469
GCCACCCAATGAAGCCTCAC	CAAGGCCACCCAATGAAGCCTCACCGAAT	C	T	C	T	32302651	sense	CG	C-T	2	1	C_5;C_6_7;	His28His;Pro29Leu;	Silent;Missense;	None;None			Pro29Leu	28.5	Missense	257	231	177	206	220	278	256	13.0574	13.0643	12.7932	12.8549	12.8234	12.9033	13.1034	0.00684621	-0.264222	-0.202517	-0.23402	-0.154167	0.0459934	0.0392331
TCGGTGAGGCTTCATTGGGT	GGATTCGGTGAGGCTTCATTGGGTGGCCT	G	A	G	A	32302673	antisense	GG	C-T	0	0										322	254	253	257	308	335	251	13.3827	13.2012	13.3086	13.174	13.3088	13.1723	13.075	-0.181492	-0.0741534	-0.20869	-0.0739086	-0.210381	-0.307718	-0.0425575
TTCGGTGAGGCTTCATTGGG	CGGATTCGGTGAGGCTTCATTGGGTGGCC	G	A	G	A	32302674	antisense	TG	C-T	0	0										301	270	230	226	322	377	334	13.2854	13.2893	13.1711	12.9886	13.3729	13.3427	13.4871	0.00391805	-0.114355	-0.296826	0.0875033	0.0572932	0.201689	0.251249
GATTCGGTGAGGCTTCATTG	TGCGGATTCGGTGAGGCTTCATTGGGTGG	G	A	G	A	32302676	antisense	GG	C-T	1	0	C_5;	Arg34Gln;	Missense;	None			Arg34Gln	34	Missense	250	226	211	211	344	387	345	13.0176	13.0327	13.0467	12.8895	13.4683	13.3805	13.5339	0.0151154	0.0290742	-0.128087	0.450648	0.362865	0.516239	0.471217
GGATTCGGTGAGGCTTCATT	ATGCGGATTCGGTGAGGCTTCATTGGGTG	G	A	G	A	32302677	antisense	GG	C-T	1	0	C_6;	Arg34Gln;	Missense;	None			Arg34Gln	34	Missense	359	298	262	318	464	582	412	13.5396	13.4317	13.359	13.4812	13.8999	13.9691	13.7899	-0.10794	-0.180638	-0.0583703	0.360329	0.429502	0.250264	0.462348
CGGATTCGGTGAGGCTTCAT	CATGCGGATTCGGTGAGGCTTCATTGGGT	G	A	G	A	32302678	antisense	TG	C-T	1	0	C_7;	Arg34Gln;	Missense;	None			Arg34Gln	34	Missense	346	287	266	300	418	505	510	13.4864	13.3774	13.3808	13.3972	13.7493	13.7644	14.0977	-0.108989	-0.105574	-0.0892198	0.262925	0.277987	0.611305	0.485333
CAATGAAGCCTCACCGAATC	CACCCAATGAAGCCTCACCGAATCCGCAT	C	T	C	T	32302657	sense	CG	C-T	0	0										214	181	166	200	217	279	238	12.7933	12.7124	12.7007	12.8123	12.8036	12.9085	12.9983	-0.0808869	-0.0926513	0.0189683	0.0102974	0.115137	0.204947	0.16165
GAAGCCTCACCGAATCCGCA	CAATGAAGCCTCACCGAATCCGCATGACT	C	T	C	T	32302661	sense	TG	C-T	2	0	C_5_6;C_8;	Pro32Phe;His33Tyr;	Missense;Missense;	None;None			Pro32Phe_His33Tyr	32.5	Missense	173	167	155	156	176	188	151	12.4865	12.5963	12.6018	12.4539	12.5016	12.339	12.342	0.10978	0.11524	-0.0326385	0.0150154	-0.147514	-0.144574	-0.156485
GAGTCATGCGGATTCGGTGA	TTATGAGTCATGCGGATTCGGTGAGGCTT	G	A	G	A	32302686	antisense	GG	C-T	1	0	C_5;	Met37Ile;	Missense;	None			Met37Ile	37	Missense	267	241	230	238	250	362	272	13.1125	13.1254	13.1711	13.0632	13.0078	13.2841	13.1909	0.0129145	0.0585504	-0.0492907	-0.104685	0.17163	0.0783815	0.0410507
TGAGTCATGCGGATTCGGTG	ATTATGAGTCATGCGGATTCGGTGAGGCT	G	A	G	A	32302687	antisense	AG	C-T	1	0	C_6;	Met37Ile;	Missense;	None			Met37Ile	37	Missense	270	250	244	264	332	346	284	13.1286	13.1783	13.2563	13.2128	13.417	13.2189	13.2532	0.0496858	0.127671	0.0841512	0.288409	0.0903007	0.124541	0.0805812
TATGAGTCATGCGGATTCGG	AAATTATGAGTCATGCGGATTCGGTGAGG	G	A	G	A	32302689	antisense	TG	C-T	1	0	C_8;	Met37Ile;	Missense;	None			Met37Ile	37	Missense	264	239	223	238	314	325	279	13.0962	13.1134	13.1265	13.0632	13.3366	13.1286	13.2276	0.0171933	0.0302651	-0.0329908	0.240416	0.032396	0.131336	0.129893
ATTATGAGTCATGCGGATTC	GCAAATTATGAGTCATGCGGATTCGGTGA	G	A	G	A	32302691	antisense	GG	C-T	0	0										326	266	285	279	276	351	266	13.4005	13.2678	13.4804	13.2925	13.1506	13.2396	13.1587	-0.13271	0.0798455	-0.108015	-0.249964	-0.160887	-0.241798	-0.163923
AATTATGAGTCATGCGGATT	AGCAAATTATGAGTCATGCGGATTCGGTG	G	A	G	A	32302692	antisense	CG	C-T	0	0										265	224	246	220	277	323	258	13.1017	13.0199	13.2681	12.9498	13.1558	13.1197	13.1147	-0.0817615	0.166411	-0.151889	0.0541022	0.0180376	0.0130005	0.0507933
AATCCGCATGACTCATAATT	ACCGAATCCGCATGACTCATAATTTGCTG	C	T	C	T	32302673	sense	TG	C-T	2	1	C_4;C_5_7;	Ile35Ile;Arg36Cys;	Silent;Missense;	None;None			Arg36Cys	35.5	Missense	226	230	203	208	248	311	241	12.872	13.058	12.9909	12.8689	12.9962	13.0651	13.0163	0.18601	0.118904	-0.00315706	0.124216	0.193066	0.144315	0.0532797
CAGCAAATTATGAGTCATGC	TGAGCAGCAAATTATGAGTCATGCGGATT	G	A	G	A	32302697	antisense	GG	C-T	1	1	C_4;	Leu41Leu;	Silent;	None				41	Silent	217	219	234	213	223	269	226	12.8134	12.9873	13.1959	12.9031	12.843	12.8558	12.9236	0.173936	0.38253	0.0897281	0.0295592	0.0424032	0.110236	-0.154665
CCGCATGACTCATAATTTGC	GAATCCGCATGACTCATAATTTGCTGCTC	C	T	C	T	32302676	sense	TG	C-T	1	1	C_4;	Arg36Arg;	Silent;	None				36	Silent	197	152	166	166	197	224	151	12.6739	12.4606	12.7007	12.5435	12.6641	12.5917	12.342	-0.213367	0.0267463	-0.13041	-0.00978388	-0.0821861	-0.331967	-0.0356356
GCAGCAAATTATGAGTCATG	TTGAGCAGCAAATTATGAGTCATGCGGAT	G	A	G	A	32302698	antisense	CG	C-T	1	1	C_5;	Leu41Leu;	Silent;	None				41	Silent	304	262	264	293	313	346	255	13.2997	13.2459	13.3699	13.3631	13.332	13.2189	13.0978	-0.0537766	0.0702225	0.0634049	0.0323028	-0.0807932	-0.201929	-0.11009
GAGCAGCAAATTATGAGTCA	AGTTGAGCAGCAAATTATGAGTCATGCGG	G	A	G	A	32302700	antisense	TG	C-T	2	2	C_4;C_7;	Leu42Leu;Leu41Leu;	Silent;Silent;	None;None				41.5	Silent	247	241	217	245	254	301	230	13.0002	13.1254	13.0871	13.105	13.0307	13.0179	12.949	0.12523	0.0869364	0.10484	0.0305284	0.0177481	-0.0512476	-0.106659
TAGTTGAGCAGCAAATTATG	ACCATAGTTGAGCAGCAAATTATGAGTCA	G	A	G	A	32302705	antisense	AG	C-T	0	0										275	276	267	302	267	344	274	13.1551	13.321	13.3862	13.4068	13.1027	13.2106	13.2015	0.165942	0.231147	0.251673	-0.0523714	0.0554688	0.0463625	-0.199768
CATAGTTGAGCAGCAAATTA	AGACCATAGTTGAGCAGCAAATTATGAGT	G	A	G	A	32302707	antisense	TG	C-T	0	0										225	212	149	195	233	251	192	12.8656	12.9405	12.5448	12.7758	12.9062	12.7559	12.6885	0.074852	-0.320802	-0.0898567	0.0406142	-0.109725	-0.17717	0.029842
CATAATTTGCTGCTCAACTA	GACTCATAATTTGCTGCTCAACTATGGTC	C	T	C	T	32302686	sense	TG	C-T	0	0										209	181	163	194	188	199	183	12.7592	12.7124	12.6744	12.7684	12.5967	12.421	12.6192	-0.0467839	-0.0848556	0.00913416	-0.162531	-0.338182	-0.140015	-0.172741
ATAATTTGCTGCTCAACTAT	ACTCATAATTTGCTGCTCAACTATGGTCT	C	T	C	T	32302687	sense	GG	C-T	0	0										218	201	166	207	205	259	200	12.82	12.8636	12.7007	12.8619	12.7216	12.8012	12.7473	0.0435839	-0.119365	0.0418787	-0.0984755	-0.0188756	-0.0726946	-0.0520478
GGTAGAGACCATAGTTGAGC	TTTCGGTAGAGACCATAGTTGAGCAGCAA	G	A	G	A	32302716	antisense	AG	C-T	0	0										182	163	113	169	151	195	145	12.5597	12.5613	12.1459	12.5694	12.2806	12.3918	12.2835	0.00165576	-0.413774	0.00966496	-0.279124	-0.167937	-0.276212	-0.10694
TGCTCAACTATGGTCTCTAC	TTGCTGCTCAACTATGGTCTCTACCGAAA	C	T	C	T	32302696	sense	CG	C-T	2	2	C_5;C_8;	Leu43Leu;Asn44Asn;	Silent;Silent;	None;None				43.5	Silent	186	146	112	167	163	194	159	12.591	12.4025	12.1331	12.5522	12.3909	12.3843	12.4164	-0.188579	-0.457954	-0.0388664	-0.200181	-0.206712	-0.174623	0.0346278
TTCGGTAGAGACCATAGTTG	ATTTTTCGGTAGAGACCATAGTTGAGCAG	G	A	G	A	32302719	antisense	AG	C-T	0	0										331	265	269	272	291	413	284	13.4225	13.2624	13.397	13.2558	13.2269	13.4743	13.2532	-0.160101	-0.02546	-0.166627	-0.195578	0.0518038	-0.169301	0.0130374
CTATGGTCTCTACCGAAAAA	TCAACTATGGTCTCTACCGAAAAATGGAA	C	T	C	T	32302703	sense	TG	C-T	1	0	C_8;	Leu47Phe;	Missense;	None			Leu47Phe	47	Missense	119	120	102	117	119	149	115	11.9468	12.1196	11.9982	12.0389	11.9371	12.0037	11.9491	0.172754	0.0513575	0.0921061	-0.0097829	0.0568345	0.00229492	-0.0889571
TATGGTCTCTACCGAAAAAT	CAACTATGGTCTCTACCGAAAAATGGAAA	C	T	C	T	32302704	sense	GG	C-T	1	0	C_7;	Leu47Phe;	Missense;	None			Leu47Phe	47	Missense	207	181	143	173	187	249	191	12.7454	12.7124	12.4855	12.6031	12.589	12.7444	12.6809	-0.0329137	-0.259811	-0.142255	-0.156354	-0.000987056	-0.0644253	0.0710714
TACCGAAAAATGGAAATCTA	TCTCTACCGAAAAATGGAAATCTATGTGA	C	T	C	T	32302713	sense	TG	C-T	1	0	C_4;	Arg49Ter;	Nonsense;	None			Arg49Ter	49	Nonsense	164	148	115	139	146	196	127	12.4095	12.4221	12.1712	12.2875	12.232	12.3991	12.0923	0.0126216	-0.238252	-0.122006	-0.177478	-0.0103424	-0.317179	-0.0524545
CCGAAAAATGGAAATCTATG	TCTACCGAAAAATGGAAATCTATGTGAGT	C	T	C	T	32302715	sense	TG	C-T	0	0										145	130	107	111	160	180	141	12.2319	12.235	12.0672	11.963	12.3641	12.2763	12.2431	0.00318058	-0.164643	-0.26885	0.132207	0.0444327	0.0112631	0.206072
GAAAAATGGAAATCTATGTG	TACCGAAAAATGGAAATCTATGTGAGTTA	C	T	C	T	32302717	sense	AG	C-T	0	0										222	191	176	212	199	270	202	12.8463	12.79	12.7851	12.8963	12.6787	12.8612	12.7617	-0.0562567	-0.061213	0.0500797	-0.167553	0.0148955	-0.0845693	-0.0566121
GGAAATCTATGTGAGTTACC	AAATGGAAATCTATGTGAGTTACCAGAGG	C	T	C	T	32302724	sense	AG	C-T	1	1	C_7;	Ile53Ile;	Silent;	None				53	Silent	305	216	234	245	267	341	239	13.3045	12.9674	13.1959	13.105	13.1027	13.1979	13.0043	-0.337018	-0.108527	-0.199425	-0.201733	-0.106529	-0.300142	0.0121882
AAATCTATGTGAGTTACCAG	ATGGAAATCTATGTGAGTTACCAGAGGTG	C	T	C	T	32302726	sense	AG	C-T	1	1	C_5;	Ile53Ile;	Silent;	None				53	Silent	251	211	172	255	235	299	228	13.0234	12.9337	12.7519	13.1627	12.9186	13.0083	12.9364	-0.0897107	-0.27148	0.139376	-0.104799	-0.0150422	-0.0870195	0.00498483
AATCTATGTGAGTTACCAGA	TGGAAATCTATGTGAGTTACCAGAGGTGC	C	T	C	T	32302727	sense	GG	C-T	1	1	C_4;	Ile53Ile;	Silent;	None				53	Silent	205	181	186	192	215	282	217	12.7313	12.7124	12.8648	12.7534	12.7903	12.9239	12.865	-0.0189089	0.133423	0.0220609	0.0589189	0.192543	0.133676	0.0828541
TCTATGTGAGTTACCAGAGG	GAAATCTATGTGAGTTACCAGAGGTGCTA	C	T	C	T	32302729	sense	TG	C-T	0	0										302	260	255	271	286	358	294	13.2902	13.2349	13.3199	13.2505	13.2019	13.2681	13.3031	-0.0553088	0.0297085	-0.0396699	-0.0883097	-0.0220889	0.0128895	-0.0107463
GCACCTCTGGTAACTCACAT	GGTAGCACCTCTGGTAACTCACATAGATT	G	A	G	A	32302751	antisense	AG	C-T	3	0	C_4;C_5;C_7;	Exon2:+15;Exon2:+14;Exon2:+12;	Intron;Intron;Intron;	None;None;None						253	246	216	219	226	355	240	13.0348	13.1551	13.0805	12.9432	12.8622	13.256	13.0103	0.12023	0.0456513	-0.0916135	-0.172578	0.221155	-0.0244768	-0.0167225
TGAGTTACCAGAGGTGCTAC	TATGTGAGTTACCAGAGGTGCTACCGCTC	C	T	C	T	32302735	sense	CG	C-T	1	0	C_8;	Exon2:+9;	Intron;	None						263	237	199	216	247	306	236	13.0907	13.1013	12.9622	12.9233	12.9904	13.0417	12.9861	0.0105456	-0.128516	-0.167429	-0.100325	-0.0490276	-0.10464	0.010469
TAGGGAGCGGTAGCACCTCT	AGGTTAGGGAGCGGTAGCACCTCTGGTAA	G	A	G	A	32302763	antisense	GG	C-T	1	0	C_8;	Exon2:+23;	Intron;	None						175	163	148	194	179	228	179	12.5031	12.5613	12.5351	12.7684	12.5259	12.6173	12.5873	0.0582297	0.0319995	0.265242	0.0228154	0.114158	0.0842138	-0.0447613
TTAGGGAGCGGTAGCACCTC	GAGGTTAGGGAGCGGTAGCACCTCTGGTA	G	A	G	A	32302764	antisense	TG	C-T	0	0										204	199	193	203	217	259	227	12.7243	12.8492	12.9181	12.8338	12.8036	12.8012	12.93	0.124904	0.193768	0.109477	0.0793291	0.0768697	0.205718	-0.0220772
AGATGAGGTTAGGGAGCGGT	GAGCAGATGAGGTTAGGGAGCGGTAGCAC	G	A	G	A	32302772	antisense	AG	C-T	0	0										265	220	211	207	248	306	241	13.1017	12.9939	13.0467	12.8619	12.9962	13.0417	13.0163	-0.107754	-0.0549802	-0.23975	-0.105425	-0.0599559	-0.085326	0.0505923
TACCGCTCCCTAACCTCATC	GTGCTACCGCTCCCTAACCTCATCTGCTC	C	T	C	T	32302752	sense	TG	C-T	3	0	C_4;C_6;C_8;	Exon2:+22;Exon2:+24;Exon2:+26;	Intron;Intron;Intron;	None;None;None						244	217	220	241	287	302	251	12.9826	12.9741	13.1069	13.0813	13.2069	13.0227	13.075	-0.00846254	0.12437	0.098722	0.224359	0.0401603	0.0924184	0.0474358
AGCAGATGAGGTTAGGGAGC	CCAGAGCAGATGAGGTTAGGGAGCGGTAG	G	A	G	A	32302775	antisense	GG	C-T	0	0										220	187	179	185	237	259	191	12.8332	12.7595	12.8094	12.6998	12.9308	12.8012	12.6809	-0.0737324	-0.0237779	-0.133377	0.0975852	-0.0320492	-0.152286	0.048046
GAGCAGATGAGGTTAGGGAG	ACCAGAGCAGATGAGGTTAGGGAGCGGTA	G	A	G	A	32302776	antisense	CG	C-T	1	0	C_4;	Exon2:+40;	Intron;	None						306	266	216	243	289	334	253	13.3092	13.2678	13.0805	13.0932	13.2169	13.168	13.0864	-0.0413788	-0.228713	-0.215971	-0.0922382	-0.141171	-0.222747	0.00996866
CAGAGCAGATGAGGTTAGGG	GAACCAGAGCAGATGAGGTTAGGGAGCGG	G	A	G	A	32302778	antisense	AG	C-T	1	0	C_6;	Exon2:+40;	Intron;	None						240	228	198	248	252	324	245	12.9587	13.0454	12.955	13.1226	13.0193	13.1242	13.0401	0.0867114	-0.00377076	0.163868	0.0605965	0.165438	0.0813606	0.0201954
CTCCCTAACCTCATCTGCTC	ACCGCTCCCTAACCTCATCTGCTCTGGTT	C	T	C	T	32302757	sense	TG	C-T	2	0	C_4;C_5;	Exon2:+27;Exon2:+28;	Intron;Intron;	None;None						131	116	110	124	112	139	116	12.0854	12.0707	12.1071	12.1228	11.8496	11.9035	11.9616	-0.0147161	0.0216945	0.0373466	-0.235795	-0.181939	-0.123789	-0.195283
TCCCTAACCTCATCTGCTCT	CCGCTCCCTAACCTCATCTGCTCTGGTTC	C	T	C	T	32302758	sense	GG	C-T	2	0	C_4;C_8;	Exon2:+28;Exon2:+32;	Intron;Intron;	None;None						192	196	183	189	248	262	188	12.6368	12.8273	12.8413	12.7307	12.9962	12.8178	12.6581	0.190442	0.20447	0.0938474	0.359398	0.180932	0.0212463	0.0242723
ACCAGAGCAGATGAGGTTAG	GGGAACCAGAGCAGATGAGGTTAGGGAGC	G	A	G	A	32302780	antisense	GG	C-T	1	0	C_8;	Exon2:+40;	Intron;	None						408	372	330	419	444	423	367	13.7242	13.7516	13.6918	13.8791	13.8364	13.5088	13.623	0.027454	-0.032338	0.154952	0.112197	-0.215396	-0.101158	-0.118142
AACCAGAGCAGATGAGGTTA	GGGGAACCAGAGCAGATGAGGTTAGGGAG	G	A	G	A	32302781	antisense	GG	C-T	1	0	C_4;	Exon2:+45;	Intron;	None						284	300	289	278	302	367	278	13.2016	13.4413	13.5005	13.2873	13.2804	13.3039	13.2224	0.239771	0.298913	0.0857669	0.0788641	0.102376	0.020815	-0.140798
GAACCAGAGCAGATGAGGTT	TGGGGAACCAGAGCAGATGAGGTTAGGGA	G	A	G	A	32302782	antisense	AG	C-T	2	0	C_4;C_5;	Exon2:+46;Exon2:+45;	Intron;Intron;	None;None						273	234	219	233	232	259	238	13.1446	13.0829	13.1004	13.0326	12.9	12.8012	12.9983	-0.0616629	-0.0442024	-0.111976	-0.244532	-0.343408	-0.146299	-0.172133
AACTTGCCCTTTCTCCCTTC	AAATAACTTGCCCTTTCTCCCTTCTGCCC	C	T	C	T	32316635	sense	TG	C-T	2	0	C_7;C_8;	Exon3:-24;Exon3:-23;	Intron;Intron;	None;None						207	204	156	219	195	267	197	12.7454	12.885	12.6111	12.9432	12.6494	12.845	12.7255	0.139642	-0.134301	0.197855	-0.0959276	0.0996928	-0.019809	-0.0730796
GGCAGAAGGGAGAAAGGGCA	AGAGGGCAGAAGGGAGAAAGGGCAAGTTA	G	A	G	A	32316658	antisense	AG	C-T	0	0										193	152	126	180	169	215	176	12.6443	12.4606	12.303	12.6603	12.443	12.5326	12.5629	-0.183776	-0.341354	0.0159753	-0.201329	-0.111748	-0.0813891	0.0382296
AGAGGGCAGAAGGGAGAAAG	CGCTAGAGGGCAGAAGGGAGAAAGGGCAA	G	A	G	A	32316662	antisense	GG	C-T	1	0	C_7;	Exon3:-9;	Intron;	None						254	221	200	243	234	271	261	13.0405	13.0005	12.9695	13.0932	12.9124	12.8665	13.1313	-0.0400548	-0.0710571	0.0527034	-0.128089	-0.174016	0.0908341	-0.0509543
TAGAGGGCAGAAGGGAGAAA	GCGCTAGAGGGCAGAAGGGAGAAAGGGCA	G	A	G	A	32316663	antisense	GG	C-T	1	0	C_8;	Exon3:-9;	Intron;	None						272	271	240	278	301	357	317	13.1393	13.2947	13.2325	13.2873	13.2756	13.2641	13.4117	0.155392	0.0931805	0.148044	0.136357	0.124802	0.272472	0.0456712
CTAGAGGGCAGAAGGGAGAA	GGCGCTAGAGGGCAGAAGGGAGAAAGGGC	G	A	G	A	32316664	antisense	AG	C-T	0	0										247	233	199	206	241	285	262	13.0002	13.0767	12.9622	12.8549	12.9549	12.9392	13.1369	0.0765323	-0.0379752	-0.145266	-0.0452577	-0.0610437	0.136663	0.0456903
CTTTCTCCCTTCTGCCCTCT	TGCCCTTTCTCCCTTCTGCCCTCTAGCGC	C	T	C	T	32316643	sense	AG	C-T	3	0	C_5;C_7;C_8;	Exon3:-18;Exon3:-16;Exon3:-15;	Intron;Intron;Intron;	None;None;None						313	263	243	281	305	307	255	13.3418	13.2514	13.2504	13.3028	13.2947	13.0464	13.0978	-0.0903684	-0.0914345	-0.039007	-0.0471342	-0.295395	-0.244017	-0.121912
TTCTCCCTTCTGCCCTCTAG	CCCTTTCTCCCTTCTGCCCTCTAGCGCCC	C	T	C	T	32316645	sense	CG	C-T	3	0	C_5;C_6;C_7;	Exon3:-16;Exon3:-15;Exon3:-14;	Intron;Intron;Intron;	None;None;None						164	141	134	142	164	202	166	12.4095	12.3522	12.3918	12.3183	12.3997	12.4426	12.4786	-0.0572674	-0.0176968	-0.0912058	-0.00978358	0.0331513	0.0690982	0.086212
GGCGCTAGAGGGCAGAAGGG	TGAGGGCGCTAGAGGGCAGAAGGGAGAAA	G	A	G	A	32316668	antisense	AG	C-T	1	0	C_5;	Exon3:-1;	Splice-acceptor;	None						156	162	117	116	155	182	144	12.3373	12.5525	12.1961	12.0266	12.3183	12.2922	12.2735	0.215132	-0.141246	-0.310772	-0.0190595	-0.0451009	-0.0638414	0.036295
AGGGCGCTAGAGGGCAGAAG	TGTGAGGGCGCTAGAGGGCAGAAGGGAGA	G	A	G	A	32316670	antisense	GG	C-T	2	0	C_5;C_7;	Arg55His;Exon3:-1;	Missense;Splice-acceptor;	None;None			Arg55His	55	Missense	150	142	156	139	216	233	208	12.2808	12.3624	12.6111	12.2875	12.797	12.6486	12.8039	0.081635	0.330287	0.0067028	0.516196	0.3678	0.523156	0.329509
GAGGGCGCTAGAGGGCAGAA	TTGTGAGGGCGCTAGAGGGCAGAAGGGAG	G	A	G	A	32316671	antisense	GG	C-T	2	0	C_6;C_8;	Arg55His;Exon3:-1;	Missense;Splice-acceptor;	None;None			Arg55His	55	Missense	273	232	203	218	239	277	252	13.1446	13.0705	12.9909	12.9366	12.9429	12.8981	13.0807	-0.0740452	-0.153641	-0.207966	-0.201652	-0.246487	-0.0638468	-0.0254446
TGAGGGCGCTAGAGGGCAGA	TTTGTGAGGGCGCTAGAGGGCAGAAGGGA	G	A	G	A	32316672	antisense	AG	C-T	1	0	C_7;	Arg55His;	Missense;	None			Arg55His	55	Missense	211	196	188	201	215	249	228	12.773	12.8273	12.8802	12.8195	12.7903	12.7444	12.9364	0.0543256	0.107238	0.0465277	0.0173058	-0.0285953	0.163392	-0.0186628
TTGTGAGGGCGCTAGAGGGC	GGCTTTGTGAGGGCGCTAGAGGGCAGAAG	G	A	G	A	32316675	antisense	AG	C-T	0	0										190	164	124	167	120	167	145	12.6217	12.5702	12.2799	12.5522	11.9491	12.1682	12.2835	-0.0515728	-0.341835	-0.0695582	-0.672614	-0.453569	-0.338263	-0.333827
GCCCTCTAGCGCCCTCACAA	TTCTGCCCTCTAGCGCCCTCACAAAGCCA	C	T	C	T	32316656	sense	AG	C-T	2	0	C_4;C_6;	Exon3:-6;Exon3:-4;	Intron;Intron;	None;None						217	219	180	189	230	281	220	12.8134	12.9873	12.8175	12.7307	12.8876	12.9188	12.8848	0.173936	0.00406404	-0.0827152	0.0741434	0.105359	0.071422	0.0518799
GCTTTGTGAGGGCGCTAGAG	ATTGGCTTTGTGAGGGCGCTAGAGGGCAG	G	A	G	A	32316678	antisense	GG	C-T	0	0										239	207	175	238	246	301	224	12.9527	12.9061	12.7768	13.0632	12.9846	13.0179	12.9108	-0.0466514	-0.175869	0.110519	0.0318583	0.0652426	-0.0418833	0.0557397
GGCTTTGTGAGGGCGCTAGA	CATTGGCTTTGTGAGGGCGCTAGAGGGCA	G	A	G	A	32316679	antisense	GG	C-T	0	0										185	183	183	245	235	247	212	12.5833	12.7283	12.8413	13.105	12.9186	12.7327	12.8314	0.145018	0.258043	0.521767	0.335301	0.14946	0.248125	-0.0639803
TGGCTTTGTGAGGGCGCTAG	GCATTGGCTTTGTGAGGGCGCTAGAGGGC	G	A	G	A	32316680	antisense	AG	C-T	1	0	C_4;	Ala59Thr;	Missense;	None			Ala59Thr	59	Missense	225	218	199	214	229	283	236	12.8656	12.9807	12.9622	12.9099	12.8813	12.929	12.9861	0.115111	0.0965936	0.0442617	0.0156351	0.0633666	0.12047	-0.0188316
ATTGGCTTTGTGAGGGCGCT	CAGCATTGGCTTTGTGAGGGCGCTAGAGG	G	A	G	A	32316682	antisense	AG	C-T	1	0	C_6;	Ala59Thr;	Missense;	None			Ala59Thr	59	Missense	242	212	166	221	228	281	225	12.9707	12.9405	12.7007	12.9563	12.875	12.9188	12.9172	-0.0302165	-0.270024	-0.0143771	-0.0957463	-0.0519325	-0.053452	0.0378289
TAGCGCCCTCACAAAGCCAA	CCTCTAGCGCCCTCACAAAGCCAATGCTG	C	T	C	T	32316662	sense	TG	C-T	2	0	C_4_6;C_7_8;	Arg55Cys;Pro56Phe;	Missense;Missense;	None;None			Arg55Cys_Pro56Phe	55.5	Missense	272	222	200	214	238	303	235	13.1393	13.007	12.9695	12.9099	12.9369	13.0275	12.98	-0.132309	-0.169824	-0.229387	-0.202406	-0.111778	-0.159304	0.0193437
CAGCATTGGCTTTGTGAGGG	TCCTCAGCATTGGCTTTGTGAGGGCGCTA	G	A	G	A	32316686	antisense	CG	C-T	1	0	C_4;	Ala61Thr;	Missense;	None			Ala61Thr	61	Missense	313	264	229	286	292	377	286	13.3418	13.2569	13.1648	13.3282	13.2318	13.3427	13.2633	-0.0848938	-0.177034	-0.0135644	-0.109969	0.000899606	-0.0785165	0.0293023
CGCCCTCACAAAGCCAATGC	CTAGCGCCCTCACAAAGCCAATGCTGAGG	C	T	C	T	32316665	sense	TG	C-T	2	0	C_4_5;C_7;	Pro56Phe;His57Tyr;	Missense;Missense;	None;None			Pro56Phe_His57Tyr	56.5	Missense	187	185	175	168	201	255	229	12.5988	12.744	12.7768	12.5608	12.6931	12.7787	12.9427	0.145187	0.178052	-0.0379891	0.0943571	0.17993	0.343883	0.110973
CTCAGCATTGGCTTTGTGAG	TCTCCTCAGCATTGGCTTTGTGAGGGCGC	G	A	G	A	32316688	antisense	GG	C-T	1	0	C_6;	Ala61Thr;	Missense;	None			Ala61Thr	61	Missense	315	272	269	274	277	324	300	13.351	13.3	13.397	13.2664	13.1558	13.1242	13.3322	-0.0510177	0.0460128	-0.0845858	-0.195231	-0.226837	-0.0187643	-0.11708
CCCTCACAAAGCCAATGCTG	AGCGCCCTCACAAAGCCAATGCTGAGGAG	C	T	C	T	32316667	sense	AG	C-T	1	0	C_5_7;	His57Tyr;	Missense;	None			His57Tyr	57	Missense	160	154	118	140	153	181	129	12.3739	12.4794	12.2084	12.2978	12.2995	12.2843	12.1148	0.105562	-0.165489	-0.0760486	-0.0743113	-0.089567	-0.259024	-0.0956421
CCTCAGCATTGGCTTTGTGA	ATCTCCTCAGCATTGGCTTTGTGAGGGCG	G	A	G	A	32316689	antisense	GG	C-T	2	0	C_4;C_7;	Glu62Lys;Ala61Thr;	Missense;Missense;	None;None			Ala61Thr_Glu62Lys	61.5	Missense	163	145	142	162	166	161	142	12.4007	12.3926	12.4754	12.5083	12.4172	12.1154	12.2533	-0.00809504	0.0747682	0.107684	0.0165229	-0.285255	-0.147329	-0.196806
CCTCACAAAGCCAATGCTGA	GCGCCCTCACAAAGCCAATGCTGAGGAGA	C	T	C	T	32316668	sense	GG	C-T	1	0	C_4_6;	His57Tyr;	Missense;	None			His57Tyr	57	Missense	188	157	138	132	155	204	134	12.6065	12.5072	12.4342	12.2129	12.3183	12.4568	12.1697	-0.0992291	-0.172272	-0.39354	-0.288199	-0.14964	-0.436795	-0.069864
TCCTCAGCATTGGCTTTGTG	CATCTCCTCAGCATTGGCTTTGTGAGGGC	G	A	G	A	32316690	antisense	AG	C-T	2	0	C_5;C_8;	Glu62Lys;Ala61Thr;	Missense;Missense;	None;None			Ala61Thr_Glu62Lys	61.5	Missense	176	183	141	160	171	201	176	12.5113	12.7283	12.4652	12.4904	12.46	12.4355	12.5629	0.216956	-0.0461095	-0.0209182	-0.0513555	-0.0758688	0.0516145	-0.0751794
TCACAAAGCCAATGCTGAGG	GCCCTCACAAAGCCAATGCTGAGGAGATG	C	T	C	T	32316670	sense	AG	C-T	1	1	C_4;	His57His;	Silent;	None				57	Silent	224	226	198	220	230	309	237	12.8592	13.0327	12.955	12.9498	12.8876	13.0558	12.9922	0.173525	0.095752	0.0905747	0.028346	0.196581	0.132994	-0.000643217
TCTCCTCAGCATTGGCTTTG	GTCATCTCCTCAGCATTGGCTTTGTGAGG	G	A	G	A	32316692	antisense	TG	C-T	2	0	C_4;C_5_7;	Glu63Lys;Glu62Lys;	Missense;Missense;	None;None	yes		Glu62Lys_Glu63Lys	62.5	Missense	311	287	263	319	378	348	268	13.3326	13.3774	13.3645	13.4858	13.6042	13.2272	13.1695	0.0448544	0.0319079	0.15321	0.271662	-0.105319	-0.163042	-0.0755567
CATCTCCTCAGCATTGGCTT	TGGTCATCTCCTCAGCATTGGCTTTGTGA	G	A	G	A	32316694	antisense	TG	C-T	2	1	C_4_6;C_7;	Glu63Lys;Glu62Glu;	Missense;Silent;	None;None			Glu63Lys	62.5	Missense	238	189	192	206	265	284	220	12.9467	12.7748	12.9106	12.8549	13.0919	12.9341	12.8848	-0.17183	-0.0360879	-0.0917235	0.145228	-0.0125712	-0.0618268	0.12349
CAAAGCCAATGCTGAGGAGA	CTCACAAAGCCAATGCTGAGGAGATGACC	C	T	C	T	32316673	sense	TG	C-T	1	0	C_6_7;	Ala59Val;	Missense;	None			Ala59Val	59	Missense	213	168	169	184	209	207	174	12.7866	12.6049	12.7265	12.692	12.7494	12.4779	12.5465	-0.181642	-0.0600588	-0.0945521	-0.0371305	-0.308676	-0.240106	-0.0832198
TTGGTCATCTCCTCAGCATT	GTACTTGGTCATCTCCTCAGCATTGGCTT	G	A	G	A	32316699	antisense	GG	C-T	1	0	C_6;	Met64Ile;	Missense;	None			Met64Ile	64	Missense	241	247	218	237	255	299	218	12.9647	13.1609	13.0938	13.0571	13.0364	13.0083	12.8717	0.196177	0.129042	0.0924245	0.07167	0.0436048	-0.0930698	-0.131813
CTTGGTCATCTCCTCAGCAT	GGTACTTGGTCATCTCCTCAGCATTGGCT	G	A	G	A	32316700	antisense	TG	C-T	1	0	C_7;	Met64Ile;	Missense;	None			Met64Ile	64	Missense	178	164	182	145	188	214	169	12.5276	12.5702	12.8334	12.3484	12.5967	12.5259	12.5044	0.042534	0.305777	-0.17921	0.0690586	-0.00176832	-0.0232268	-0.0416792
CAATGCTGAGGAGATGACCA	AAGCCAATGCTGAGGAGATGACCAAGTAC	C	T	C	T	32316679	sense	AG	C-T	1	0	C_6;	Ala61Val;	Missense;	None			Ala61Val	61	Missense	142	124	124	158	175	164	137	12.2017	12.1669	12.2799	12.4723	12.4933	12.142	12.2016	-0.0348208	0.0781958	0.270563	0.291623	-0.0596844	-9.17991e-05	-0.0273639
TGGTACTTGGTCATCTCCTC	GCTGTGGTACTTGGTCATCTCCTCAGCAT	G	A	G	A	32316705	antisense	AG	C-T	1	1	C_6;	Lys66Lys;	Silent;	None				66	Silent	209	197	196	181	202	248	201	12.7592	12.8346	12.9403	12.6683	12.7003	12.7386	12.7545	0.0754046	0.181089	-0.0909179	-0.0589244	-0.020662	-0.00468355	-0.0832818
AGGAGATGACCAAGTACCAC	GCTGAGGAGATGACCAAGTACCACAGCGA	C	T	C	T	32316687	sense	AG	C-T	0	0										181	166	149	173	204	217	153	12.5517	12.5877	12.5448	12.6031	12.7145	12.5459	12.3609	0.0359102	-0.00691347	0.0513557	0.162768	-0.00579586	-0.190801	-0.0380602
GAGATGACCAAGTACCACAG	TGAGGAGATGACCAAGTACCACAGCGATG	C	T	C	T	32316689	sense	CG	C-T	1	0	C_8;	Thr65Ile;	Missense;	None			Thr65Ile	65	Missense	258	246	209	220	258	303	266	13.0631	13.1551	13.0329	12.9498	13.0533	13.0275	13.1587	0.0919994	-0.0301018	-0.113272	-0.00978424	-0.0355512	0.0956676	0.0339022
ATGACCAAGTACCACAGCGA	GGAGATGACCAAGTACCACAGCGATGACT	C	T	C	T	32316692	sense	TG	C-T	1	0	C_5_6;	Thr65Ile;	Missense;	None			Thr65Ile	65	Missense	172	149	86	125	124	180	159	12.4782	12.4318	11.7521	12.1343	11.9964	12.2763	12.4164	-0.0463655	-0.726072	-0.343831	-0.481754	-0.201876	-0.0617475	0.12363
TAGTCATCGCTGTGGTACTT	AATGTAGTCATCGCTGTGGTACTTGGTCA	G	A	G	A	32316717	antisense	GG	C-T	2	0	C_5;C_8;	Asp71Asn;Asp70Asn;	Missense;Missense;	None;None			Asp70Asn_Asp71Asn	70.5	Missense	288	264	234	282	262	341	245	13.2217	13.2569	13.1959	13.3079	13.0755	13.1979	13.0401	0.035188	-0.0257948	0.0861994	-0.146271	-0.0237967	-0.181644	-0.149101
GTAGTCATCGCTGTGGTACT	TAATGTAGTCATCGCTGTGGTACTTGGTC	G	A	G	A	32316718	antisense	TG	C-T	1	0	C_6;	Asp71Asn;	Missense;	None			Asp71Asn	71	Missense	356	311	297	351	300	332	272	13.5275	13.4933	13.5399	13.6237	13.2708	13.1594	13.1909	-0.0342372	0.0123474	0.0961677	-0.256676	-0.368161	-0.336615	-0.345243
TTTAATGTAGTCATCGCTGT	AGAATTTAATGTAGTCATCGCTGTGGTAC	G	A	G	A	32316724	antisense	GG	C-T	0	0										257	231	251	292	240	306	246	13.0574	13.0643	13.2971	13.3582	12.9489	13.0417	13.046	0.00684621	0.239656	0.30075	-0.108506	-0.015737	-0.0114855	-0.22766
ATTTAATGTAGTCATCGCTG	AAGAATTTAATGTAGTCATCGCTGTGGTA	G	A	G	A	32316725	antisense	TG	C-T	0	0										169	165	152	150	178	204	181	12.4528	12.5789	12.5736	12.3973	12.5178	12.4568	12.6034	0.126144	0.12079	-0.0554689	0.0650573	0.00404301	0.150564	0.00939981
GAATTTAATGTAGTCATCGC	GCAAGAATTTAATGTAGTCATCGCTGTGG	G	A	G	A	32316727	antisense	TG	C-T	0	0										170	150	122	128	129	205	133	12.4613	12.4415	12.2565	12.1686	12.0534	12.4639	12.1589	-0.0198462	-0.204852	-0.292752	-0.407865	0.00258653	-0.302426	-0.0634183
CAAGAATTTAATGTAGTCAT	AGCGCAAGAATTTAATGTAGTCATCGCTG	G	A	G	A	32316730	antisense	CG	C-T	0	0										242	237	198	243	251	305	239	12.9707	13.1013	12.955	13.0932	13.0136	13.037	13.0043	0.130587	-0.0157419	0.122516	0.0428897	0.0662919	0.0336226	-0.0315191
CGATGACTACATTAAATTCT	ACAGCGATGACTACATTAAATTCTTGCGC	C	T	C	T	32316709	sense	TG	C-T	1	1	C_7;	Asp71Asp;	Silent;	None				71	Silent	250	183	163	220	211	271	209	13.0176	12.7283	12.6744	12.9498	12.7632	12.8665	12.8108	-0.289323	-0.343247	-0.0678344	-0.254437	-0.151118	-0.206775	0.029358
ATGACTACATTAAATTCTTG	AGCGATGACTACATTAAATTCTTGCGCTC	C	T	C	T	32316711	sense	CG	C-T	2	2	C_5;C_8;	Asp71Asp;Tyr72Tyr;	Silent;Silent;	None;None				71.5	Silent	231	195	212	243	200	256	216	12.9036	12.8199	13.0535	13.0932	12.6859	12.7844	12.8584	-0.083685	0.149916	0.189622	-0.217648	-0.119235	-0.0452323	-0.212656
GGAGCGCAAGAATTTAATGT	GGATGGAGCGCAAGAATTTAATGTAGTCA	G	A	G	A	32316736	antisense	AG	C-T	2	1	C_5;C_7;	Arg77His;Leu76Leu;	Missense;Silent;	None;None			Arg77His	76.5	Missense	266	239	202	222	243	299	262	13.1071	13.1134	12.9838	12.9628	12.9669	13.0083	13.1369	0.00630618	-0.123294	-0.144268	-0.140239	-0.0987713	0.0297604	0.0173352
GATGGAGCGCAAGAATTTAA	GACGGATGGAGCGCAAGAATTTAATGTAG	G	A	G	A	32316739	antisense	TG	C-T	1	0	C_8;	Arg77His;	Missense;	None			Arg77His	77	Missense	250	218	230	229	239	267	214	13.0176	12.9807	13.1711	13.0076	12.9429	12.845	12.8449	-0.0368729	0.153451	-0.00999753	-0.0746936	-0.172568	-0.172672	-0.175505
TTAAATTCTTGCGCTCCATC	TACATTAAATTCTTGCGCTCCATCCGTCC	C	T	C	T	32316720	sense	CG	C-T	1	1	C_8;	Phe75Phe;	Silent;	None				75	Silent	139	107	124	151	157	175	156	12.1709	11.9542	12.2799	12.4069	12.3368	12.2357	12.3889	-0.216701	0.108995	0.235998	0.16586	0.0647541	0.21804	0.106787
TTCTTGCGCTCCATCCGTCC	TAAATTCTTGCGCTCCATCCGTCCAGATA	C	T	C	T	32316725	sense	AG	C-T	1	0	C_7;	Arg77Cys;	Missense;	None			Arg77Cys	77	Missense	287	246	248	254	303	317	266	13.2167	13.1551	13.2798	13.1571	13.2852	13.0927	13.1587	-0.0616633	0.0630456	-0.0596341	0.0684746	-0.124056	-0.0579951	-0.0184417
ATCTGGACGGATGGAGCGCA	TGTTATCTGGACGGATGGAGCGCAAGAAT	G	A	G	A	32316748	antisense	AG	C-T	1	0	C_8;	Arg80His;	Missense;	None			Arg80His	80	Missense	138	118	132	133	119	158	132	12.1605	12.0954	12.3701	12.2238	11.9371	12.0883	12.148	-0.0651443	0.20959	0.0633262	-0.223439	-0.0722297	-0.0125044	-0.171982
TGTTATCTGGACGGATGGAG	GACATGTTATCTGGACGGATGGAGCGCAA	G	A	G	A	32316752	antisense	CG	C-T	1	0	C_7;	Asp82Asn;	Missense;	None			Asp82Asn	82	Missense	224	208	217	199	261	273	235	12.8592	12.913	13.0871	12.8051	13.0699	12.8771	12.98	0.0538002	0.227931	-0.0541411	0.210739	0.0178977	0.12077	0.0406056
CATGTTATCTGGACGGATGG	CCGACATGTTATCTGGACGGATGGAGCGC	G	A	G	A	32316754	antisense	AG	C-T	0	0										243	214	185	212	251	292	226	12.9766	12.954	12.857	12.8963	13.0136	12.9742	12.9236	-0.0226202	-0.119653	-0.0803	0.0369411	-0.00248981	-0.0530036	0.0680069
CTCCATCCGTCCAGATAACA	TGCGCTCCATCCGTCCAGATAACATGTCG	C	T	C	T	32316733	sense	TG	C-T	3	2	C_4;C_7;C_8;	Ser78Ser;Ile79Ile;Arg80Cys;	Silent;Silent;Missense;	None;None;None			Arg80Cys	79	Missense	213	188	141	211	232	253	187	12.7866	12.7672	12.4652	12.8895	12.9	12.7674	12.6504	-0.0193955	-0.321345	0.102957	0.113471	-0.0192155	-0.136172	0.0652887
GACATGTTATCTGGACGGAT	CTCCGACATGTTATCTGGACGGATGGAGC	G	A	G	A	32316756	antisense	GG	C-T	0	0										182	173	158	193	188	253	199	12.5597	12.6472	12.6294	12.7609	12.5967	12.7674	12.7401	0.087542	0.0697376	0.201213	0.0370028	0.207665	0.180425	0.0222
CGACATGTTATCTGGACGGA	ACTCCGACATGTTATCTGGACGGATGGAG	G	A	G	A	32316757	antisense	TG	C-T	1	0	C_4;	Met84Ile;	Missense;	None			Met84Ile	84	Missense	239	197	205	225	212	288	243	12.9527	12.8346	13.0051	12.9822	12.77	12.9543	13.0283	-0.118077	0.0523695	0.0294925	-0.182707	0.00155582	0.0755596	-0.0231256
CATCCGTCCAGATAACATGT	GCTCCATCCGTCCAGATAACATGTCGGAG	C	T	C	T	32316736	sense	CG	C-T	3	1	C_4;C_5;C_8;	Ile79Ile;Arg80Cys;Pro81Ser;	Silent;Missense;Missense;	None;None;None			Arg80Cys_Pro81Ser	80	Missense	254	240	192	245	233	299	261	13.0405	13.1194	12.9106	13.105	12.9062	13.0083	13.1313	0.0789193	-0.129943	0.0645275	-0.134267	-0.0321813	0.0908341	-0.029706
ATCCGTCCAGATAACATGTC	CTCCATCCGTCCAGATAACATGTCGGAGT	C	T	C	T	32316737	sense	GG	C-T	2	0	C_4;C_7_8;	Arg80Cys;Pro81Leu;	Missense;Missense;	None;None			Arg80Cys_Pro81Leu	80.5	Missense	225	231	199	221	252	306	249	12.8656	13.0643	12.9622	12.9563	13.0193	13.0417	13.0634	0.198665	0.0965936	0.0906913	0.153694	0.176082	0.197819	0.0472149
CTCCGACATGTTATCTGGAC	TGTACTCCGACATGTTATCTGGACGGATG	G	A	G	A	32316760	antisense	GG	C-T	2	1	C_4;C_7;	Ser85Ser;Met84Ile;	Silent;Missense;	None;None			Met84Ile	84.5	Missense	206	188	164	209	218	227	196	12.7384	12.7672	12.6832	12.8758	12.8103	12.6109	12.7182	0.0288067	-0.0551775	0.137421	0.0718881	-0.127435	-0.0201645	-0.0622538
CCGTCCAGATAACATGTCGG	CCATCCGTCCAGATAACATGTCGGAGTAC	C	T	C	T	32316739	sense	AG	C-T	1	0	C_5_6;	Pro81Leu;	Missense;	None			Pro81Leu	81	Missense	143	131	100	151	157	156	101	12.2118	12.2461	11.9696	12.4069	12.3368	12.0699	11.7619	0.034267	-0.242197	0.195077	0.124939	-0.14194	-0.449925	-0.151358
ACTCCGACATGTTATCTGGA	CTGTACTCCGACATGTTATCTGGACGGAT	G	A	G	A	32316761	antisense	CG	C-T	3	1	C_4;C_5;C_8;	Glu86Lys;Ser85Ser;Met84Ile;	Missense;Silent;Missense;	None;None;None			Met84Ile_Glu86Lys	85	Missense	280	268	245	285	266	321	275	13.1811	13.2786	13.2622	13.3232	13.0973	13.1107	13.2067	0.0975185	0.0811092	0.142102	-0.0837767	-0.0703479	0.0256253	-0.149743
TGTACTCCGACATGTTATCT	TTGCTGTACTCCGACATGTTATCTGGACG	G	A	G	A	32316764	antisense	GG	C-T	2	1	C_5_7;C_8;	Glu86Lys;Ser85Ser;	Missense;Silent;	None;None			Glu86Lys	85.5	Missense	255	266	205	301	283	322	281	13.0462	13.2678	13.0051	13.402	13.1867	13.1152	13.2379	0.221627	-0.0411057	0.355811	0.140504	0.0690533	0.191675	-0.0450335
CTGTACTCCGACATGTTATC	CTTGCTGTACTCCGACATGTTATCTGGAC	G	A	G	A	32316765	antisense	TG	C-T	1	0	C_6_8;	Glu86Lys;	Missense;	None			Glu86Lys	86	Missense	319	261	257	265	293	328	243	13.3692	13.2404	13.3312	13.2182	13.2368	13.1419	13.0283	-0.128771	-0.0380217	-0.150967	-0.132428	-0.22734	-0.340941	-0.127649
CAGATAACATGTCGGAGTAC	CGTCCAGATAACATGTCGGAGTACAGCAA	C	T	C	T	32316744	sense	AG	C-T	1	1	C_8;	Asn83Asn;	Silent;	None				83	Silent	181	163	114	133	154	187	148	12.5517	12.5613	12.1586	12.2238	12.3089	12.3313	12.313	0.00960319	-0.393118	-0.32792	-0.242801	-0.220414	-0.238726	0.00316478
TAACATGTCGGAGTACAGCA	CAGATAACATGTCGGAGTACAGCAAGCAG	C	T	C	T	32316748	sense	AG	C-T	1	1	C_4;	Asn83Asn;	Silent;	None				83	Silent	126	120	113	146	131	166	142	12.0293	12.1196	12.1459	12.3583	12.0756	12.1595	12.2533	0.0903122	0.116635	0.329056	0.0463468	0.130228	0.224041	-0.0451294
CTGCTTGCTGTACTCCGACA	GCATCTGCTTGCTGTACTCCGACATGTTA	G	A	G	A	32316772	antisense	TG	C-T	2	1	C_4;C_8;	Lys89Lys;Ser88Asn;	Silent;Missense;	None;None			Ser88Asn	88.5	Missense	211	184	169	216	185	222	194	12.773	12.7362	12.7265	12.9233	12.5735	12.5788	12.7034	-0.0368094	-0.0464503	0.15035	-0.199473	-0.194156	-0.0695529	-0.176757
CATGTCGGAGTACAGCAAGC	ATAACATGTCGGAGTACAGCAAGCAGATG	C	T	C	T	32316751	sense	AG	C-T	1	0	C_6;	Ser85Leu;	Missense;	None			Ser85Leu	85	Missense	219	185	154	168	198	218	195	12.8266	12.744	12.5924	12.5608	12.6714	12.5526	12.7108	-0.0826714	-0.234203	-0.265848	-0.155193	-0.274063	-0.115817	0.0125494
GTCGGAGTACAGCAAGCAGA	ACATGTCGGAGTACAGCAAGCAGATGCAG	C	T	C	T	32316754	sense	TG	C-T	0	0										176	136	159	159	163	234	142	12.5113	12.3001	12.6385	12.4814	12.3909	12.6547	12.2533	-0.211207	0.127193	-0.0299617	-0.120467	0.143408	-0.258013	-0.0403656
TGCATCTGCTTGCTGTACTC	TCTCTGCATCTGCTTGCTGTACTCCGACA	G	A	G	A	32316777	antisense	CG	C-T	1	1	C_6;	Gln90Gln;	Silent;	None				90	Silent	249	199	190	214	226	267	217	13.0118	12.8492	12.8955	12.9099	12.8622	12.845	12.865	-0.162634	-0.116369	-0.10194	-0.149589	-0.166787	-0.146809	-0.0274139
GGAGTACAGCAAGCAGATGC	TGTCGGAGTACAGCAAGCAGATGCAGAGA	C	T	C	T	32316757	sense	AG	C-T	1	1	C_7;	Tyr87Tyr;	Silent;	None				87	Silent	144	157	120	164	140	196	160	12.2219	12.5072	12.2326	12.526	12.1715	12.3991	12.4255	0.285364	0.0107261	0.304151	-0.0504166	0.177248	0.203587	-0.0899413
AGTACAGCAAGCAGATGCAG	TCGGAGTACAGCAAGCAGATGCAGAGATG	C	T	C	T	32316759	sense	AG	C-T	2	2	C_5;C_8;	Tyr87Tyr;Ser88Ser;	Silent;Silent;	None;None				87.5	Silent	184	146	147	164	171	219	188	12.5755	12.4025	12.5253	12.526	12.46	12.5592	12.6581	-0.172985	-0.0501185	-0.04942	-0.115475	-0.0162744	0.082637	0.0744702
ACAGCAAGCAGATGCAGAGA	GAGTACAGCAAGCAGATGCAGAGATGTAA	C	T	C	T	32316762	sense	TG	C-T	1	1	C_5;	Ser88Ser;	Silent;	None				88	Silent	141	122	123	149	133	194	124	12.1915	12.1434	12.2682	12.3877	12.0975	12.3843	12.0578	-0.048081	0.0767099	0.19616	-0.0940335	0.192821	-0.133702	-0.0865678
ACATCTCTGCATCTGCTTGC	ACTTACATCTCTGCATCTGCTTGCTGTAC	G	A	G	A	32316784	antisense	TG	C-T	2	1	C_5;C_7;	Arg93Lys;Gln92Gln;	Missense;Silent;	None;None			Arg93Lys	92.5	Missense	126	143	150	179	154	205	140	12.0293	12.3725	12.5545	12.6523	12.3089	12.4639	12.2329	0.343241	0.525196	0.622997	0.27966	0.434608	0.203581	-0.191195
CTTACATCTCTGCATCTGCT	TGGACTTACATCTCTGCATCTGCTTGCTG	G	A	G	A	32316787	antisense	TG	C-T	2	0	C_5;C_8;	Exon3:+1;Arg93Lys;	Splice-donor;Missense;	None;None			Arg93Lys	93	Missense	245	203	195	196	272	321	239	12.9885	12.8779	12.9329	12.7832	13.1295	13.1107	13.0043	-0.110565	-0.0555379	-0.205319	0.141023	0.122275	0.0158501	0.216857
CAAGCAGATGCAGAGATGTA	ACAGCAAGCAGATGCAGAGATGTAAGTCC	C	T	C	T	32316766	sense	AG	C-T	1	0	C_5;	Gln90Ter;	Nonsense;	None			Gln90Ter	90	Nonsense	273	285	228	340	293	372	326	13.1446	13.3673	13.1585	13.5777	13.2368	13.3235	13.4521	0.222761	0.0138941	0.433174	0.0922045	0.178881	0.307564	-0.0303933
TGGACTTACATCTCTGCATC	AGAATGGACTTACATCTCTGCATCTGCTT	G	A	G	A	32316791	antisense	TG	C-T	1	0	C_5;	Exon3:+5;	Intron;	None						273	273	203	269	260	314	242	13.1446	13.3053	12.9909	13.2398	13.0644	13.0789	13.0223	0.160706	-0.153641	0.0952768	-0.0801656	-0.0656312	-0.122257	-0.123465
GCAGAGATGTAAGTCCATTC	AGATGCAGAGATGTAAGTCCATTCTGTTC	C	T	C	T	32316775	sense	TG	C-T	0	0										209	173	117	167	183	221	212	12.7592	12.6472	12.1961	12.5522	12.5578	12.5723	12.8314	-0.111992	-0.563132	-0.207041	-0.201413	-0.18693	0.0721744	0.188665
ACAGAATGGACTTACATCTC	GGGAACAGAATGGACTTACATCTCTGCAT	G	A	G	A	32316797	antisense	TG	C-T	0	0										216	210	179	233	214	276	217	12.8067	12.9268	12.8094	13.0326	12.7835	12.8929	12.865	0.120064	0.00269064	0.225851	-0.0232026	0.0861231	0.058279	-0.0758023
AGAGTGTGAGGGAACAGAAT	CTTCAGAGTGTGAGGGAACAGAATGGACT	G	A	G	A	32316810	antisense	GG	C-T	0	0										234	226	191	199	219	326	213	12.9222	13.0327	12.903	12.8051	12.8169	13.133	12.8382	0.110523	-0.0191707	-0.117143	-0.105349	0.210836	-0.0840207	0.0157522
CAGAGTGTGAGGGAACAGAA	GCTTCAGAGTGTGAGGGAACAGAATGGAC	G	A	G	A	32316811	antisense	TG	C-T	0	0										253	191	170	200	219	256	211	13.0348	12.79	12.735	12.8123	12.8169	12.7844	12.8246	-0.24481	-0.2998	-0.222527	-0.217964	-0.250463	-0.210244	0.0294888
CATTCTGTTCCCTCACACTC	AGTCCATTCTGTTCCCTCACACTCTGAAG	C	T	C	T	32316790	sense	TG	C-T	1	0	C_5;	Exon3:+12;	Intron;	None						274	233	230	238	258	307	222	13.1498	13.0767	13.1711	13.0632	13.0533	13.0464	12.8979	-0.0731152	0.0212184	-0.0866227	-0.0965792	-0.103428	-0.251963	-0.104483
TCTGTTCCCTCACACTCTGA	CCATTCTGTTCCCTCACACTCTGAAGCCG	C	T	C	T	32316793	sense	AG	C-T	2	0	C_7;C_8;	Exon3:+17;Exon3:+18;	Intron;Intron;	None;None						195	159	164	159	183	253	146	12.6592	12.5255	12.6832	12.4814	12.5578	12.7674	12.2934	-0.133703	0.0239808	-0.177836	-0.1014	0.108145	-0.365818	-0.023838
GCTTCAGAGTGTGAGGGAAC	GGCGGCTTCAGAGTGTGAGGGAACAGAAT	G	A	G	A	32316815	antisense	AG	C-T	1	0	C_5;	Exon3:+29;	Intron;	None						201	178	132	196	188	232	175	12.7029	12.6883	12.3701	12.7832	12.5967	12.6424	12.5547	-0.0145935	-0.332839	0.0802282	-0.106232	-0.0605636	-0.148194	-0.0159284
GTTCCCTCACACTCTGAAGC	TTCTGTTCCCTCACACTCTGAAGCCGCCA	C	T	C	T	32316796	sense	CG	C-T	4	0	C_4;C_5;C_6;C_8;	Exon3:+17;Exon3:+18;Exon3:+19;Exon3:+21;	Intron;Intron;Intron;Intron;	None;None;None;None						142	142	132	144	154	171	162	12.2017	12.3624	12.3701	12.3384	12.3089	12.2023	12.4434	0.16069	0.168376	0.136732	0.107232	0.000603093	0.241679	-0.0387614
TGGCGGCTTCAGAGTGTGAG	CAACTGGCGGCTTCAGAGTGTGAGGGAAC	G	A	G	A	32316820	antisense	GG	C-T	2	0	C_4;C_7;	Exon3:+35;Exon3:+32;	Intron;Intron;	None;None						255	224	171	217	240	286	208	13.0462	13.0199	12.7435	12.93	12.9489	12.9442	12.8039	-0.0262729	-0.302698	-0.116206	-0.0972363	-0.101972	-0.242259	0.00123664
CTGGCGGCTTCAGAGTGTGA	GCAACTGGCGGCTTCAGAGTGTGAGGGAA	G	A	G	A	32316821	antisense	GG	C-T	2	0	C_5;C_8;	Exon3:+35;Exon3:+32;	Intron;Intron;	None;None						180	195	169	190	204	258	225	12.5437	12.8199	12.7265	12.7383	12.7145	12.7956	12.9172	0.276158	0.18276	0.194554	0.17076	0.251833	0.373496	0.0475392
CCTCACACTCTGAAGCCGCC	GTTCCCTCACACTCTGAAGCCGCCAGTTG	C	T	C	T	32316800	sense	AG	C-T	3	0	C_4;C_6;C_8;	Exon3:+21;Exon3:+23;Exon3:+25;	Intron;Intron;Intron;	None;None;None						161	119	133	142	171	184	139	12.3828	12.1075	12.381	12.3183	12.46	12.308	12.2225	-0.27532	-0.00187135	-0.0645756	0.0771362	-0.0748427	-0.160321	0.0612465
ACTGGCGGCTTCAGAGTGTG	TGCAACTGGCGGCTTCAGAGTGTGAGGGA	G	A	G	A	32316822	antisense	AG	C-T	1	0	C_6;	Exon3:+35;	Intron;	None						227	209	203	211	222	271	174	12.8784	12.9199	12.9909	12.8895	12.8365	12.8665	12.5465	0.0415277	0.112536	0.011131	-0.0419124	-0.0119	-0.331932	-0.183646
CAACTGGCGGCTTCAGAGTG	GATGCAACTGGCGGCTTCAGAGTGTGAGG	G	A	G	A	32316824	antisense	TG	C-T	2	0	C_4;C_8;	Exon3:+39;Exon3:+35;	Intron;Intron;	None;None						181	232	161	209	201	281	207	12.5517	13.0705	12.6566	12.8758	12.6931	12.9188	12.797	0.518785	0.104817	0.324047	0.141398	0.367024	0.245227	-0.0646665
CACACTCTGAAGCCGCCAGT	CCCTCACACTCTGAAGCCGCCAGTTGCAT	C	T	C	T	32316803	sense	TG	C-T	2	0	C_5;C_7;	Exon3:+25;Exon3:+27;	Intron;Intron;	None;None						164	145	135	140	143	158	142	12.4095	12.3926	12.4025	12.2978	12.202	12.0883	12.2533	-0.0169173	-0.00697238	-0.111666	-0.207425	-0.321207	-0.156151	-0.183076
TGCAACTGGCGGCTTCAGAG	GAGATGCAACTGGCGGCTTCAGAGTGTGA	G	A	G	A	32316826	antisense	TG	C-T	1	0	C_6;	Exon3:+39;	Intron;	None						207	180	175	176	215	251	216	12.7454	12.7044	12.7768	12.6279	12.7903	12.7559	12.8584	-0.0409053	0.0314824	-0.117456	0.0449141	0.0105529	0.113008	0.0984512
GATGCAACTGGCGGCTTCAG	GGGAGATGCAACTGGCGGCTTCAGAGTGT	G	A	G	A	32316828	antisense	AG	C-T	2	0	C_5;C_8;	Exon3:+42;Exon3:+39;	Intron;Intron;	None;None						254	246	271	252	285	328	270	13.0405	13.1551	13.4077	13.1457	13.1968	13.1419	13.1802	0.114539	0.367189	0.105165	0.15633	0.101354	0.139738	-0.0631568
GAGATGCAACTGGCGGCTTC	AAGGGAGATGCAACTGGCGGCTTCAGAGT	G	A	G	A	32316830	antisense	AG	C-T	1	0	C_7;	Exon3:+42;	Intron;	None						192	174	146	207	212	238	191	12.6368	12.6555	12.5155	12.8619	12.77	12.6792	12.6809	0.0187006	-0.121355	0.225073	0.133153	0.0423465	0.0440827	0.0323877
AAAGAAATAAGCAAAAGGTT	CTTGAAAGAAATAAGCAAAAGGTTAGTTT	G	A	G	A	32324474	antisense	AG	C-T	0	0										298	230	257	265	297	372	275	13.271	13.058	13.3312	13.2182	13.2563	13.3235	13.2067	-0.212933	0.0602128	-0.0527328	-0.0146333	0.0524829	-0.0642508	0.0596838
CTTGAAAGAAATAAGCAAAA	TTGACTTGAAAGAAATAAGCAAAAGGTTA	G	A	G	A	32324478	antisense	GG	C-T	0	0										111	111	109	111	96	153	115	11.8465	12.0071	12.0939	11.963	11.6273	12.0419	11.9491	0.160681	0.247469	0.116551	-0.219174	0.19542	0.10267	-0.148595
ACTTGAAAGAAATAAGCAAA	GTTGACTTGAAAGAAATAAGCAAAAGGTT	G	A	G	A	32324479	antisense	AG	C-T	0	0										231	201	176	200	211	239	211	12.9036	12.8636	12.7851	12.8123	12.7632	12.6852	12.8246	-0.0399695	-0.118539	-0.0912988	-0.140416	-0.218354	-0.079016	-0.0626596
GCTTATTTCTTTCAAGTCAA	TTTTGCTTATTTCTTTCAAGTCAACGTTG	C	T	C	T	32324463	sense	CG	C-T	0	0										175	181	163	183	159	220	159	12.5031	12.7124	12.6744	12.6842	12.355	12.5658	12.4164	0.209324	0.171252	0.181041	-0.148087	0.0626359	-0.0866895	-0.244586
ACGTTGACTTGAAAGAAATA	ACCAACGTTGACTTGAAAGAAATAAGCAA	G	A	G	A	32324485	antisense	AG	C-T	1	0	C_8;	Exon4:-1;	Splice-acceptor;	None						190	175	150	180	207	213	204	12.6217	12.6638	12.5545	12.6603	12.7356	12.5191	12.7759	0.0420714	-0.0672633	0.0385732	0.113829	-0.102631	0.15417	0.0506619
TATTTCTTTCAAGTCAACGT	TGCTTATTTCTTTCAAGTCAACGTTGGTG	C	T	C	T	32324466	sense	TG	C-T	1	0	C_6;	Exon4:-8;	Intron;	None						135	115	114	137	159	174	133	12.1288	12.0582	12.1586	12.2666	12.355	12.2274	12.1589	-0.0705869	0.0298306	0.137769	0.226235	0.0986044	0.0300834	0.0859702
ATTTCTTTCAAGTCAACGTT	GCTTATTTCTTTCAAGTCAACGTTGGTGA	C	T	C	T	32324467	sense	GG	C-T	1	0	C_5;	Exon4:-8;	Intron;	None						276	254	206	277	253	335	257	13.1603	13.2012	13.0121	13.2821	13.025	13.1723	13.1091	0.0408783	-0.148244	0.121787	-0.135301	0.0119894	-0.051271	-0.0630011
TTCTTTCAAGTCAACGTTGG	TTATTTCTTTCAAGTCAACGTTGGTGAGG	C	T	C	T	32324469	sense	TG	C-T	1	0	C_7;	Exon4:-4;	Intron;	None						213	202	195	200	252	258	198	12.7866	12.8708	12.9329	12.8123	13.0193	12.7956	12.7328	0.0842128	0.146364	0.0257247	0.232754	0.00901419	-0.053722	-0.0227515
CTCACCAACGTTGACTTGAA	AGTCCTCACCAACGTTGACTTGAAAGAAA	G	A	G	A	32324492	antisense	AG	C-T	1	0	C_5_6;	Gly97Asn;	Missense;	None			Gly97Asn	97	Missense	182	163	123	164	139	219	168	12.5597	12.5613	12.2682	12.526	12.1611	12.5592	12.4958	0.00165576	-0.291464	-0.0336552	-0.398563	-0.00050967	-0.0638432	-0.0464841
CTTTCAAGTCAACGTTGGTG	ATTTCTTTCAAGTCAACGTTGGTGAGGAC	C	T	C	T	32324471	sense	AG	C-T	1	0	C_5;	Exon4:-4;	Intron;	None						231	228	207	252	223	284	216	12.9036	13.0454	13.0191	13.1457	12.843	12.9341	12.8584	0.141846	0.115486	0.242084	-0.0606264	0.030492	-0.0452323	-0.191594
TTTCAAGTCAACGTTGGTGA	TTTCTTTCAAGTCAACGTTGGTGAGGACT	C	T	C	T	32324472	sense	GG	C-T	1	0	C_4;	Exon4:-4;	Intron;	None						193	156	137	164	150	230	177	12.6443	12.498	12.4237	12.526	12.271	12.6299	12.5711	-0.146308	-0.220625	-0.118304	-0.373357	-0.0144669	-0.0732165	0.00806555
AGTCCTCACCAACGTTGACT	GGACAGTCCTCACCAACGTTGACTTGAAA	G	A	G	A	32324496	antisense	TG	C-T	2	0	C_4;C_5_7;	Asp99Asn;Glu98Lys;	Missense;Missense;	None;None			Glu98Lys_Asp99Asn	98.5	Missense	338	273	261	325	386	372	337	13.4527	13.3053	13.3535	13.5127	13.6344	13.3235	13.5	-0.147386	-0.0992015	0.059993	0.181777	-0.129211	0.0473444	0.0955017
AAGTCAACGTTGGTGAGGAC	TTTCAAGTCAACGTTGGTGAGGACTGTCC	C	T	C	T	32324476	sense	TG	C-T	2	2	C_5;C_8;	Phe94Phe;Asn95Asn;	Silent;Silent;	None;None				94.5	Silent	156	158	138	162	174	207	154	12.3373	12.5164	12.4342	12.5083	12.4851	12.4779	12.3703	0.179068	0.0968669	0.170998	0.147729	0.140557	0.0330012	-0.0418824
TGGACAGTCCTCACCAACGT	ATACTGGACAGTCCTCACCAACGTTGACT	G	A	G	A	32324501	antisense	TG	C-T	1	0	C_5;	Cys100Tyr;	Missense;	None			Cys100Tyr	100	Missense	354	241	264	299	330	371	332	13.5194	13.1254	13.3699	13.3924	13.4083	13.3196	13.4784	-0.393955	-0.149435	-0.127011	-0.111059	-0.199814	-0.0409394	0.106196
AACGTTGGTGAGGACTGTCC	AGTCAACGTTGGTGAGGACTGTCCAGTAT	C	T	C	T	32324481	sense	AG	C-T	0	0										168	188	163	168	215	247	194	12.4442	12.7672	12.6744	12.5608	12.7903	12.7327	12.7034	0.322942	0.230135	0.116562	0.346035	0.288501	0.259176	0.0746909
TACTGGACAGTCCTCACCAA	CGAATACTGGACAGTCCTCACCAACGTTG	G	A	G	A	32324504	antisense	CG	C-T	1	0	C_8;	Cys100Tyr;	Missense;	None			Cys100Tyr	100	Missense	328	283	263	299	379	435	318	13.4093	13.3572	13.3645	13.3924	13.608	13.5491	13.4163	-0.0521664	-0.0448661	-0.016967	0.1987	0.139805	0.00695353	0.153153
GGTGAGGACTGTCCAGTATT	CGTTGGTGAGGACTGTCCAGTATTCGATG	C	T	C	T	32324487	sense	CG	C-T	0	0										281	263	219	260	245	320	277	13.1862	13.2514	13.1004	13.1908	12.9787	13.1062	13.2172	0.0652083	-0.085867	0.00452277	-0.20755	-0.0799916	0.0309358	-0.0801566
GAGGACTGTCCAGTATTCGA	TGGTGAGGACTGTCCAGTATTCGATGGCC	C	T	C	T	32324490	sense	TG	C-T	1	1	C_6;	Asp99Asp;	Silent;	None				99	Silent	279	208	194	240	262	311	239	13.1759	12.913	12.9255	13.0753	13.0755	13.0651	13.0043	-0.262928	-0.250416	-0.100638	-0.100472	-0.11084	-0.171612	0.0770192
AGGACTGTCCAGTATTCGAT	GGTGAGGACTGTCCAGTATTCGATGGCCT	C	T	C	T	32324491	sense	GG	C-T	1	1	C_5;	Asp99Asp;	Silent;	None				99	Silent	266	232	190	239	267	338	266	13.1071	13.0705	12.8955	13.0693	13.1027	13.1852	13.1587	-0.0365747	-0.211638	-0.0378295	-0.00437139	0.0780862	0.0516175	0.137125
CAGGCCATCGAATACTGGAC	CAAACAGGCCATCGAATACTGGACAGTCC	G	A	G	A	32324516	antisense	AG	C-T	1	0	C_5_6;	Gly105Asn;	Missense;	None			Gly105Asn	105	Missense	303	250	199	240	243	307	281	13.295	13.1783	12.9622	13.0753	12.9669	13.0464	13.2379	-0.116655	-0.332749	-0.219678	-0.32811	-0.248554	-0.0571186	0.0117664
CTGTCCAGTATTCGATGGCC	AGGACTGTCCAGTATTCGATGGCCTGTTT	C	T	C	T	32324495	sense	TG	C-T	1	0	C_5_6;	Pro101Leu;	Missense;	None			Pro101Leu	101	Missense	135	128	126	136	139	180	121	12.1288	12.2127	12.303	12.256	12.1611	12.2763	12.0225	0.0838887	0.17419	0.127202	0.0323329	0.147504	-0.106305	-0.103916
CAAACAGGCCATCGAATACT	AACTCAAACAGGCCATCGAATACTGGACA	G	A	G	A	32324520	antisense	GG	C-T	1	1	C_5;	Leu106Leu;	Silent;	None				106	Silent	232	263	204	235	286	294	252	12.9098	13.2514	12.998	13.0449	13.2019	12.984	13.0807	0.341621	0.088196	0.135101	0.292071	0.0741798	0.170901	-0.00925544
CCAGTATTCGATGGCCTGTT	CTGTCCAGTATTCGATGGCCTGTTTGAGT	C	T	C	T	32324499	sense	TG	C-T	0	0										195	155	166	174	186	225	206	12.6592	12.4888	12.7007	12.6114	12.5813	12.5982	12.79	-0.170455	0.0414655	-0.0477975	-0.0779445	-0.0610417	0.130774	0.0561918
TCAAACAGGCCATCGAATAC	GAACTCAAACAGGCCATCGAATACTGGAC	G	A	G	A	32324521	antisense	TG	C-T	1	1	C_6;	Leu106Leu;	Silent;	None				106	Silent	306	262	278	256	323	316	336	13.3092	13.2459	13.4445	13.1684	13.3774	13.0881	13.4957	-0.063236	0.135303	-0.140792	0.0682106	-0.221086	0.186536	0.0341282
AGTATTCGATGGCCTGTTTG	GTCCAGTATTCGATGGCCTGTTTGAGTTC	C	T	C	T	32324501	sense	AG	C-T	1	1	C_7;	Phe103Phe;	Silent;	None				103	Silent	218	175	158	200	187	228	199	12.82	12.6638	12.6294	12.8123	12.589	12.6173	12.7401	-0.156228	-0.190613	-0.0077453	-0.231041	-0.202766	-0.0799251	-0.0530488
TCGATGGCCTGTTTGAGTTC	GTATTCGATGGCCTGTTTGAGTTCTGTCA	C	T	C	T	32324506	sense	TG	C-T	1	1	C_8;	Gly105Gly;	Silent;	None				105	Silent	282	270	272	254	282	369	298	13.1914	13.2893	13.413	13.1571	13.1816	13.3118	13.3226	0.0979766	0.221652	-0.0342812	-0.00978434	0.120411	0.131227	-0.014498
ACAGAACTCAAACAGGCCAT	ACTGACAGAACTCAAACAGGCCATCGAAT	G	A	G	A	32324528	antisense	CG	C-T	1	1	C_7;	Glu108Glu;	Silent;	None				108	Silent	161	145	121	127	135	205	138	12.3828	12.3926	12.2446	12.1572	12.119	12.4639	12.2121	0.00971292	-0.138264	-0.225605	-0.263832	0.0810463	-0.170735	0.000211362
TGGCCTGTTTGAGTTCTGTC	TCGATGGCCTGTTTGAGTTCTGTCAGTTG	C	T	C	T	32324510	sense	AG	C-T	2	2	C_4;C_5;	Gly105Gly;Leu106Leu;	Silent;Silent;	None;None				105.5	Silent	308	273	221	279	286	391	324	13.3186	13.3053	13.1135	13.2925	13.2019	13.3953	13.4433	-0.0133056	-0.2051	-0.0260809	-0.116689	0.0767288	0.124675	0.109734
CAACTGACAGAACTCAAACA	TAGACAACTGACAGAACTCAAACAGGCCA	G	A	G	A	32324534	antisense	GG	C-T	2	1	C_4;C_8;	Gln111Gln;Cys110Tyr;	Silent;Missense;	None;None			Cys110Tyr	110.5	Missense	112	78	86	95	83	119	102	11.8594	11.4983	11.7521	11.7385	11.4174	11.6794	11.7761	-0.36112	-0.107297	-0.120884	-0.441962	-0.179988	-0.0832833	-0.038644
CCTGTTTGAGTTCTGTCAGT	ATGGCCTGTTTGAGTTCTGTCAGTTGTCT	C	T	C	T	32324513	sense	TG	C-T	0	0										249	219	208	204	240	278	186	13.0118	12.9873	13.026	12.8409	12.9489	12.9033	12.6427	-0.0244894	0.0141988	-0.170973	-0.0628889	-0.108549	-0.369169	-0.119781
ACAACTGACAGAACTCAAAC	GTAGACAACTGACAGAACTCAAACAGGCC	G	A	G	A	32324535	antisense	AG	C-T	1	1	C_5;	Gln111Gln;	Silent;	None				111	Silent	134	106	114	132	136	160	108	12.1181	11.9407	12.1586	12.2129	12.1297	12.1064	11.8586	-0.177404	0.0405546	0.094866	0.0115857	-0.0116606	-0.259514	-0.0725354
GAGTTCTGTCAGTTGTCTAC	GTTTGAGTTCTGTCAGTTGTCTACTGGTG	C	T	C	T	32324520	sense	TG	C-T	1	1	C_6;	Phe109Phe;	Silent;	None				109	Silent	309	314	260	277	313	367	315	13.3233	13.5071	13.3479	13.2821	13.332	13.3039	13.4026	0.183863	0.0246651	-0.041135	0.00876958	-0.0193271	0.0793607	-0.0328634
AGTTCTGTCAGTTGTCTACT	TTTGAGTTCTGTCAGTTGTCTACTGGTGG	C	T	C	T	32324521	sense	GG	C-T	1	1	C_5;	Phe109Phe;	Silent;	None				109	Silent	344	290	299	318	303	417	327	13.478	13.3924	13.5495	13.4812	13.2852	13.4882	13.4566	-0.0856254	0.0714935	0.00319968	-0.192858	0.0101358	-0.0214928	-0.0644276
TTCTGTCAGTTGTCTACTGG	TGAGTTCTGTCAGTTGTCTACTGGTGGTT	C	T	C	T	32324523	sense	TG	C-T	1	0	C_7;	Gln111Ter;	Nonsense;	None			Gln111Ter	111	Nonsense	357	293	283	314	394	453	317	13.5316	13.4073	13.4702	13.463	13.664	13.6076	13.4117	-0.12429	-0.061354	-0.0685718	0.132475	0.0760785	-0.119807	0.114321
TCTGTCAGTTGTCTACTGGT	GAGTTCTGTCAGTTGTCTACTGGTGGTTC	C	T	C	T	32324524	sense	GG	C-T	1	0	C_6;	Gln111Ter;	Nonsense;	None			Gln111Ter	111	Nonsense	386	356	327	376	448	562	457	13.6442	13.6882	13.6787	13.7229	13.8493	13.9187	13.9394	0.0439955	0.0344499	0.0787076	0.205098	0.274448	0.295196	0.205863
ACCACCAGTAGACAACTGAC	CAGAACCACCAGTAGACAACTGACAGAAC	G	A	G	A	32324546	antisense	AG	C-T	1	0	C_5_6;	Gly115Asn;	Missense;	None			Gly115Asn	115	Missense	233	198	203	214	266	330	236	12.916	12.8419	12.9909	12.9099	13.0973	13.1506	12.9861	-0.0740972	0.0749031	-0.0061366	0.181289	0.234606	0.0700713	0.163766
CAGAACCACCAGTAGACAAC	CCCACAGAACCACCAGTAGACAACTGACA	G	A	G	A	32324550	antisense	TG	C-T	1	0	C_6_7;	Gly116Asn;	Missense;	None			Gly116Asn	116	Missense	179	172	159	184	195	213	162	12.5357	12.6389	12.6385	12.692	12.6494	12.5191	12.4434	0.103155	0.102813	0.156303	0.113711	-0.0166055	-0.0923265	-0.119164
CAGTTGTCTACTGGTGGTTC	CTGTCAGTTGTCTACTGGTGGTTCTGTGG	C	T	C	T	32324529	sense	TG	C-T	1	0	C_8;	Ser113Phe;	Missense;	None			Ser113Phe	113	Missense	230	221	197	229	204	275	212	12.8973	13.0005	12.9477	13.0076	12.7145	12.8876	12.8314	0.103122	0.050318	0.110282	-0.182825	-0.00970314	-0.0659375	-0.174062
GTTGTCTACTGGTGGTTCTG	GTCAGTTGTCTACTGGTGGTTCTGTGGGT	C	T	C	T	32324531	sense	TG	C-T	1	0	C_6;	Ser113Phe;	Missense;	None			Ser113Phe	113	Missense	329	291	281	271	347	446	350	13.4137	13.3974	13.46	13.2505	13.4808	13.5852	13.5546	-0.0163444	0.0462411	-0.163197	0.0670567	0.171439	0.140878	0.170892
TTGTCTACTGGTGGTTCTGT	TCAGTTGTCTACTGGTGGTTCTGTGGGTA	C	T	C	T	32324532	sense	GG	C-T	2	0	C_5;C_8;	Ser113Phe;Thr114Ile;	Missense;Missense;	None;None			Ser113Phe_Thr114Ile	113.5	Missense	328	323	250	300	336	426	330	13.4093	13.5479	13.2913	13.3972	13.4343	13.519	13.4697	0.138549	-0.117994	-0.0121504	0.0249778	0.109646	0.060388	0.0622023
TGTCTACTGGTGGTTCTGTG	CAGTTGTCTACTGGTGGTTCTGTGGGTAA	C	T	C	T	32324533	sense	GG	C-T	2	0	C_4;C_7;	Ser113Phe;Thr114Ile;	Missense;Missense;	None;None			Ser113Phe_Thr114Ile	113.5	Missense	228	183	187	214	224	298	179	12.8847	12.7283	12.8725	12.9099	12.8494	13.0035	12.5873	-0.156446	-0.0122312	0.0251554	-0.0353157	0.118761	-0.297407	-0.0234801
TTACCCACAGAACCACCAGT	TTCCTTACCCACAGAACCACCAGTAGACA	G	A	G	A	32324557	antisense	AG	C-T	3	0	C_4;C_5;C_6_8;	Exon4:+1;Ala119Thr;Val118Ile;	Splice-donor;Missense;Missense;	None;None;None			Val118Ile_Ala119Thr	118.5	Missense	155	168	135	152	213	250	188	12.3281	12.6049	12.4025	12.4164	12.7768	12.7501	12.6581	0.276867	0.0744398	0.0883682	0.448725	0.422087	0.33003	0.253722
TACTGGTGGTTCTGTGGGTA	TGTCTACTGGTGGTTCTGTGGGTAAGGAA	C	T	C	T	32324537	sense	AG	C-T	0	0										465	386	331	431	392	514	415	13.9128	13.8049	13.6962	13.9199	13.6567	13.7899	13.8003	-0.1079	-0.216622	0.00703846	-0.256144	-0.122956	-0.112489	-0.0580353
ACTGGTGGTTCTGTGGGTAA	GTCTACTGGTGGTTCTGTGGGTAAGGAAT	C	T	C	T	32324538	sense	GG	C-T	0	0										279	215	219	241	225	292	234	13.1759	12.9608	13.1004	13.0813	12.8558	12.9742	12.9738	-0.215181	-0.0755631	-0.0946396	-0.320087	-0.201776	-0.20211	-0.112863
GATGAATATTCCTTACCCAC	AGAAGATGAATATTCCTTACCCACAGAAC	G	A	G	A	32324569	antisense	AG	C-T	0	0										248	239	195	259	246	297	230	13.006	13.1134	12.9329	13.1852	12.9846	12.9986	12.949	0.10738	-0.0730941	0.179173	-0.0214646	-0.00737846	-0.057076	-0.0997928
GGAATATTCATCTTCTCCCC	GTAAGGAATATTCATCTTCTCCCCAGGGG	C	T	C	T	32324558	sense	AG	C-T	0	0										240	197	189	201	240	297	230	12.9587	12.8346	12.8879	12.8195	12.9489	12.9986	12.949	-0.1241	-0.0708763	-0.139239	-0.00978415	0.0399214	-0.00977609	0.118192
GAATATTCATCTTCTCCCCA	TAAGGAATATTCATCTTCTCCCCAGGGGT	C	T	C	T	32324559	sense	GG	C-T	1	0	C_8;	Exon4:+13;	Intron;	None						268	230	202	204	254	264	222	13.1179	13.058	12.9838	12.8409	13.0307	12.8287	12.8979	-0.0598697	-0.134099	-0.277048	-0.0871798	-0.289161	-0.220023	-0.0417826
AATATTCATCTTCTCCCCAG	AAGGAATATTCATCTTCTCCCCAGGGGTA	C	T	C	T	32324560	sense	GG	C-T	1	0	C_7;	Exon4:+13;	Intron;	None						277	218	215	210	232	259	244	13.1656	12.9807	13.0738	12.8827	12.9	12.8012	13.0342	-0.184814	-0.0917763	-0.282881	-0.265515	-0.364391	-0.131367	-0.0672671
ATATTCATCTTCTCCCCAGG	AGGAATATTCATCTTCTCCCCAGGGGTAG	C	T	C	T	32324561	sense	GG	C-T	1	0	C_6;	Exon4:+13;	Intron;	None						208	153	165	216	195	252	219	12.7523	12.47	12.692	12.9233	12.6494	12.7616	12.8783	-0.282284	-0.0603458	0.171006	-0.102879	0.00933668	0.125953	0.0680114
TTCATCTTCTCCCCAGGGGT	AATATTCATCTTCTCCCCAGGGGTAGACT	C	T	C	T	32324564	sense	AG	C-T	1	0	C_6;	Exon4:+16;	Intron;	None						174	191	153	179	200	219	177	12.4948	12.79	12.583	12.6523	12.6859	12.5592	12.5711	0.295162	0.0881923	0.157428	0.191096	0.0643305	0.0762724	-0.0696943
GTCTACCCCTGGGGAGAAGA	CCCAGTCTACCCCTGGGGAGAAGATGAAT	G	A	G	A	32324587	antisense	TG	C-T	3	0	C_6;C_7;C_8;	Exon4:+29;Exon4:+28;Exon4:+27;	Intron;Intron;Intron;	None;None;None						205	183	158	194	211	234	236	12.7313	12.7283	12.6294	12.7684	12.7632	12.6547	12.9861	-0.00305729	-0.101921	0.0370091	0.0318291	-0.076606	0.254752	0.0926481
TCTTCTCCCCAGGGGTAGAC	TTCATCTTCTCCCCAGGGGTAGACTGGGT	C	T	C	T	32324568	sense	TG	C-T	3	0	C_5;C_7;C_8;	Exon4:+19;Exon4:+21;Exon4:+22;	Intron;Intron;Intron;	None;None;None						174	140	131	155	159	232	147	12.4948	12.3419	12.3591	12.4446	12.355	12.6424	12.3032	-0.15291	-0.135733	-0.0502285	-0.13982	0.147511	-0.191612	0.0516499
CCAGTCTACCCCTGGGGAGA	CAACCCAGTCTACCCCTGGGGAGAAGATG	G	A	G	A	32324590	antisense	AG	C-T	1	0	C_6;	Exon4:+32;	Intron;	None						114	125	125	135	124	161	145	11.8849	12.1785	12.2915	12.2453	11.9964	12.1154	12.2835	0.293547	0.406563	0.360423	0.111493	0.230468	0.39855	-0.106674
CTTCTCCCCAGGGGTAGACT	TCATCTTCTCCCCAGGGGTAGACTGGGTT	C	T	C	T	32324569	sense	GG	C-T	4	0	C_4;C_6;C_7;C_8;	Exon4:+19;Exon4:+21;Exon4:+22;Exon4:+23;	Intron;Intron;Intron;Intron;	None;None;None;None						214	180	168	185	187	171	174	12.7933	12.7044	12.7179	12.6998	12.589	12.2023	12.5465	-0.0888785	-0.0753759	-0.0934902	-0.204327	-0.591014	-0.246862	-0.261486
TTCTCCCCAGGGGTAGACTG	CATCTTCTCCCCAGGGGTAGACTGGGTTG	C	T	C	T	32324570	sense	GG	C-T	4	0	C_5;C_6;C_7;C_8;	Exon4:+21;Exon4:+22;Exon4:+23;Exon4:+24;	Intron;Intron;Intron;Intron;	None;None;None;None						247	181	215	230	258	261	242	13.0002	12.7124	13.0738	13.0139	13.0533	12.8123	13.0223	-0.28776	0.0735796	0.0137029	0.0530683	-0.187939	0.0221165	0.0292411
AACCCAGTCTACCCCTGGGG	GAACAACCCAGTCTACCCCTGGGGAGAAG	G	A	G	A	32324593	antisense	AG	C-T	2	0	C_4;C_5;	Exon4:+37;Exon4:+36;	Intron;Intron;	None;None						107	90	80	90	92	91	67	11.7935	11.7047	11.6478	11.6605	11.5659	11.2925	11.17	-0.0888655	-0.145733	-0.132993	-0.227621	-0.501006	-0.623535	-0.32819
TCCCCAGGGGTAGACTGGGT	CTTCTCCCCAGGGGTAGACTGGGTTGTTC	C	T	C	T	32324573	sense	TG	C-T	2	0	C_4;C_5;	Exon4:+23;Exon4:+24;	Intron;Intron;	None;None						156	136	149	134	149	186	150	12.3373	12.3001	12.5448	12.2346	12.2613	12.3236	12.3324	-0.0372096	0.207492	-0.102711	-0.076004	-0.0137429	-0.00495935	-0.0540926
ACAACCCAGTCTACCCCTGG	TAGAACAACCCAGTCTACCCCTGGGGAGA	G	A	G	A	32324595	antisense	GG	C-T	3	0	C_5;C_6;C_7;	Exon4:+38;Exon4:+37;Exon4:+36;	Intron;Intron;Intron;	None;None;None						150	146	108	141	146	192	146	12.2808	12.4025	12.0806	12.3081	12.232	12.3694	12.2934	0.121705	-0.200125	0.027309	-0.0487695	0.0886244	0.0126266	0.0345309
AACAACCCAGTCTACCCCTG	CTAGAACAACCCAGTCTACCCCTGGGGAG	G	A	G	A	32324596	antisense	GG	C-T	3	0	C_6;C_7;C_8;	Exon4:+38;Exon4:+37;Exon4:+36;	Intron;Intron;Intron;	None;None;None						175	143	144	140	157	172	164	12.5031	12.3725	12.4956	12.2978	12.3368	12.2107	12.4611	-0.130594	-0.00752207	-0.205308	-0.166345	-0.292393	-0.0420285	-0.0524475
GAACAACCCAGTCTACCCCT	ACTAGAACAACCCAGTCTACCCCTGGGGA	G	A	G	A	32324597	antisense	GG	C-T	3	0	C_4;C_7;C_8;	Exon4:+41;Exon4:+38;Exon4:+37;	Intron;Intron;Intron;	None;None;None						188	173	138	181	195	242	180	12.6065	12.6472	12.4342	12.6683	12.6494	12.7032	12.5954	0.0407554	-0.172272	0.0618291	0.0429493	0.0967572	-0.0111107	0.0660945
AGAACAACCCAGTCTACCCC	CACTAGAACAACCCAGTCTACCCCTGGGG	G	A	G	A	32324598	antisense	TG	C-T	2	0	C_5;C_8;	Exon4:+41;Exon4:+38;	Intron;Intron;	None;None						194	174	145	181	191	217	149	12.6518	12.6555	12.5056	12.6683	12.6195	12.5459	12.3227	0.00375259	-0.146217	0.0165123	-0.0322643	-0.105847	-0.329064	-0.113741
GGGGTAGACTGGGTTGTTCT	CCCAGGGGTAGACTGGGTTGTTCTAGTGA	C	T	C	T	32324579	sense	AG	C-T	0	0										195	174	126	146	190	211	140	12.6592	12.6555	12.303	12.3583	12.612	12.5055	12.2329	-0.00366373	-0.356225	-0.300872	-0.0472527	-0.153708	-0.426347	0.011151
GGTAGACTGGGTTGTTCTAG	CAGGGGTAGACTGGGTTGTTCTAGTGAGG	C	T	C	T	32324581	sense	TG	C-T	1	0	C_7;	Exon4:+34;	Intron;	None						109	96	89	97	108	122	71	11.8202	11.7977	11.8016	11.7686	11.7972	11.7153	11.2536	-0.022493	-0.018683	-0.0516752	-0.0230758	-0.104919	-0.566622	-0.200589
GAGAAAAGAGAACATAAGCC	GCATGAGAAAAGAGAACATAAGCCTGTTA	G	A	G	A	32326930	antisense	TG	C-T	0	0										150	152	111	124	129	167	135	12.2808	12.4606	12.1202	12.1228	12.0534	12.1682	12.1804	0.179797	-0.160606	-0.158007	-0.227327	-0.112593	-0.100359	-0.100488
GCATGAGAAAAGAGAACATA	CTGGGCATGAGAAAAGAGAACATAAGCCT	G	A	G	A	32326934	antisense	AG	C-T	0	0										192	146	153	185	181	257	201	12.6368	12.4025	12.583	12.6998	12.542	12.79	12.7545	-0.234375	-0.0538033	0.062991	-0.0948866	0.153137	0.117695	0.133711
CTTGCTGGGCATGAGAAAAG	AGCACTTGCTGGGCATGAGAAAAGAGAAC	G	A	G	A	32326942	antisense	AG	C-T	1	0	C_5;	Exon5:-1;	Splice-acceptor;	None						247	209	198	170	233	303	245	13.0002	12.9199	12.955	12.5779	12.9062	13.0275	13.0401	-0.0802755	-0.0452423	-0.422335	-0.0939546	0.0273013	0.0398891	0.173696
CACTTGCTGGGCATGAGAAA	ACAGCACTTGCTGGGCATGAGAAAAGAGA	G	A	G	A	32326944	antisense	AG	C-T	1	0	C_7;	Exon5:-1;	Splice-acceptor;	None						192	208	160	199	246	251	207	12.6368	12.913	12.6476	12.8051	12.9846	12.7559	12.797	0.27616	0.0107267	0.168219	0.347718	0.119061	0.160124	0.0572657
TTCTCATGCCCAGCAAGTGC	TCTTTTCTCATGCCCAGCAAGTGCTGTGA	C	T	C	T	32326926	sense	TG	C-T	1	0	C_5;	Exon5:-9;	Intron;	None						161	153	130	157	150	179	156	12.3828	12.47	12.3481	12.4631	12.271	12.2683	12.3889	0.0871776	-0.0347797	0.080271	-0.111862	-0.114581	0.00610742	-0.117668
CACAGCACTTGCTGGGCATG	GTTTCACAGCACTTGCTGGGCATGAGAAA	G	A	G	A	32326949	antisense	AG	C-T	2	0	C_6;C_8;	Ala121Thr;Ser120Asn;	Missense;Missense;	None;None			Ser120Asn_Ala121Thr	120.5	Missense	166	174	154	174	196	214	167	12.427	12.6555	12.5924	12.6114	12.6568	12.5259	12.4872	0.228588	0.165481	0.184454	0.229846	0.098908	0.0602774	-0.0631641
CTCATGCCCAGCAAGTGCTG	TTTTCTCATGCCCAGCAAGTGCTGTGAAA	C	T	C	T	32326928	sense	TG	C-T	2	0	C_7;C_8;	Exon5:-5;Exon5:-4;	Intron;Intron;	None;None						145	150	132	140	145	193	126	12.2319	12.4415	12.3701	12.2978	12.2221	12.3769	12.0809	0.209592	0.13822	0.0659423	-0.00978334	0.145017	-0.150973	-0.143164
TTCACAGCACTTGCTGGGCA	AAGTTTCACAGCACTTGCTGGGCATGAGA	G	A	G	A	32326951	antisense	TG	C-T	2	0	C_5;C_8;	Val122Met;Ala121Thr;	Missense;Missense;	None;None			Ala121Thr_Val122Met	121.5	Missense	154	125	137	123	158	185	155	12.3187	12.1785	12.4237	12.1111	12.3459	12.3158	12.3797	-0.140251	0.104988	-0.207647	0.0272035	-0.00290668	0.0609494	0.109385
AAGTTTCACAGCACTTGCTG	TATTAAGTTTCACAGCACTTGCTGGGCAT	G	A	G	A	32326955	antisense	GG	C-T	1	1	C_7;	Val122Val;	Silent;	None				122	Silent	188	174	150	191	198	233	167	12.6065	12.6555	12.5545	12.7459	12.6714	12.6486	12.4872	0.0490694	-0.0519989	0.1394	0.0649722	0.0420885	-0.119241	-0.0495506
TAAGTTTCACAGCACTTGCT	TTATTAAGTTTCACAGCACTTGCTGGGCA	G	A	G	A	32326956	antisense	GG	C-T	1	1	C_8;	Val122Val;	Silent;	None				122	Silent	262	272	238	285	273	288	256	13.0852	13.3	13.2204	13.3232	13.1348	12.9543	13.1034	0.214739	0.135143	0.237952	0.0495431	-0.130984	0.0181981	-0.217026
TTAAGTTTCACAGCACTTGC	CTTATTAAGTTTCACAGCACTTGCTGGGC	G	A	G	A	32326957	antisense	TG	C-T	0	0										151	164	115	172	144	182	161	12.2903	12.5702	12.1712	12.5947	12.2121	12.2922	12.4345	0.279819	-0.119127	0.304387	-0.0782491	0.00188735	0.144108	-0.132444
TTATTAAGTTTCACAGCACT	CTGCTTATTAAGTTTCACAGCACTTGCTG	G	A	G	A	32326960	antisense	TG	C-T	0	0										143	134	120	122	122	146	136	12.2118	12.2788	12.2326	12.0993	11.973	11.9743	12.191	0.0669266	0.0207777	-0.112528	-0.238865	-0.237495	-0.0207809	-0.157439
AAGTGCTGTGAAACTTAATA	CAGCAAGTGCTGTGAAACTTAATAAGCAG	C	T	C	T	32326940	sense	AG	C-T	1	0	C_6;	Ala121Val;	Missense;	None			Ala121Val	121	Missense	295	262	243	268	284	318	253	13.2564	13.2459	13.2504	13.2345	13.1918	13.0972	13.0864	-0.0104246	-0.00599529	-0.0218979	-0.0646027	-0.159173	-0.169936	-0.118465
TGCTGTGAAACTTAATAAGC	CAAGTGCTGTGAAACTTAATAAGCAGCAG	C	T	C	T	32326943	sense	AG	C-T	0	0										144	136	99	134	132	177	111	12.2219	12.3001	11.9551	12.2346	12.0866	12.2521	11.8981	0.0782444	-0.266744	0.0127433	-0.135287	0.0301721	-0.32381	-0.0843893
TGCTGCTTATTAAGTTTCAC	CGTCTGCTGCTTATTAAGTTTCACAGCAC	G	A	G	A	32326966	antisense	AG	C-T	1	1	C_6;	Lys126Lys;	Silent;	None				126	Silent	164	106	98	111	132	142	110	12.4095	11.9407	11.9405	11.963	12.0866	11.9343	11.885	-0.468807	-0.468978	-0.446458	-0.322877	-0.475204	-0.524453	0.0205699
TGTGAAACTTAATAAGCAGC	GTGCTGTGAAACTTAATAAGCAGCAGACG	C	T	C	T	32326946	sense	AG	C-T	1	0	C_8;	Leu124Phe;	Missense;	None			Leu124Phe	124	Missense	160	127	105	114	148	171	124	12.3739	12.2014	12.04	12.0015	12.2516	12.2023	12.0578	-0.172486	-0.333849	-0.372376	-0.122236	-0.171543	-0.316042	0.0896301
GAAACTTAATAAGCAGCAGA	CTGTGAAACTTAATAAGCAGCAGACGGAC	C	T	C	T	32326949	sense	CG	C-T	1	0	C_5;	Leu124Phe;	Missense;	None			Leu124Phe	124	Missense	70	62	53	55	69	74	60	11.1816	11.1672	11.054	10.9503	11.151	10.9943	11.0109	-0.014358	-0.127542	-0.231234	-0.0305307	-0.187246	-0.170691	-0.00511121
AAACTTAATAAGCAGCAGAC	TGTGAAACTTAATAAGCAGCAGACGGACA	C	T	C	T	32326950	sense	GG	C-T	1	0	C_4;	Leu124Phe;	Missense;	None			Leu124Phe	124	Missense	114	95	97	111	116	124	91	11.8849	11.7826	11.9257	11.963	11.9002	11.7388	11.6115	-0.102284	0.0407749	0.0780875	0.0153016	-0.146155	-0.273393	-0.140275
TGTCCGTCTGCTGCTTATTA	GCGATGTCCGTCTGCTGCTTATTAAGTTT	G	A	G	A	32326974	antisense	AG	C-T	3	2	C_4;C_5;C_8;	Asp130Asn;Thr129Thr;Gln128Gln;	Missense;Silent;Silent;	None;None;None			Asp130Asn	129	Missense	460	392	360	426	450	533	426	13.8972	13.8272	13.8174	13.903	13.8557	13.8422	13.8381	-0.070053	-0.0798688	0.00580095	-0.0414915	-0.0549968	-0.0591533	-0.00384023
AATAAGCAGCAGACGGACAT	ACTTAATAAGCAGCAGACGGACATCGCTG	C	T	C	T	32326956	sense	CG	C-T	1	0	C_7;	Gln127Ter;	Nonsense;	None			Gln127Ter	127	Nonsense	221	181	155	200	211	227	179	12.8398	12.7124	12.6018	12.8123	12.7632	12.6109	12.5873	-0.127316	-0.23798	-0.0274608	-0.076578	-0.228822	-0.252426	-0.0550231
AAGCAGCAGACGGACATCGC	TAATAAGCAGCAGACGGACATCGCTGTGA	C	T	C	T	32326959	sense	TG	C-T	2	0	C_4;C_7;	Gln127Ter;Gln128Ter;	Nonsense;Nonsense;	None;None			Gln127Ter_Gln128Ter	127.5	Nonsense	107	93	106	114	117	129	104	11.7935	11.752	12.0537	12.0015	11.9126	11.7958	11.8041	-0.0415738	0.260149	0.20795	0.11908	0.00225746	0.010593	-0.0981983
GCAGCAGACGGACATCGCTG	ATAAGCAGCAGACGGACATCGCTGTGAAT	C	T	C	T	32326961	sense	TG	C-T	1	0	C_5;	Gln128Ter;	Nonsense;	None			Gln128Ter	128	Nonsense	168	150	136	136	165	191	166	12.4442	12.4415	12.4131	12.256	12.4085	12.3619	12.4786	-0.00277572	-0.0310862	-0.188237	-0.0357741	-0.0823756	0.0343391	0.046096
TCACAGCGATGTCCGTCTGC	CAATTCACAGCGATGTCCGTCTGCTGCTT	G	A	G	A	32326983	antisense	TG	C-T	2	0	C_4;C_7;	Val133Met;Ala132Thr;	Missense;Missense;	None;None			Ala132Thr_Val133Met	132.5	Missense	147	134	124	134	135	169	110	12.2516	12.2788	12.2799	12.2346	12.119	12.1853	11.885	0.0271338	0.028281	-0.0169979	-0.132614	-0.0662812	-0.366604	-0.201305
AATTCACAGCGATGTCCGTC	GCCCAATTCACAGCGATGTCCGTCTGCTG	G	A	G	A	32326986	antisense	TG	C-T	1	0	C_5_7;	Val133Ile;	Missense;	None			Val133Ile	133	Missense	231	214	185	221	214	286	210	12.9036	12.954	12.857	12.9563	12.7835	12.9442	12.8177	0.050434	-0.0465987	0.0527285	-0.120051	0.0406149	-0.0858688	-0.0739563
AGACGGACATCGCTGTGAAT	CAGCAGACGGACATCGCTGTGAATTGGGC	C	T	C	T	32326966	sense	TG	C-T	2	1	C_4;C_8;	Thr129Met;Asp130Asp;	Missense;Silent;	None;None	yes		Thr129Met	129.5	Missense	311	224	233	285	280	312	280	13.3326	13.0199	13.1898	13.3232	13.1713	13.0697	13.2327	-0.312659	-0.142807	-0.00936999	-0.161257	-0.262843	-0.0998545	-0.0197057
GACGGACATCGCTGTGAATT	AGCAGACGGACATCGCTGTGAATTGGGCT	C	T	C	T	32326967	sense	GG	C-T	1	1	C_7;	Asp130Asp;	Silent;	None				130	Silent	255	238	225	229	245	319	228	13.0462	13.1074	13.1394	13.0076	12.9787	13.1017	12.9364	0.0611798	0.0931798	-0.0385633	-0.0674927	0.0555506	-0.109827	-0.0791884
ACGGACATCGCTGTGAATTG	GCAGACGGACATCGCTGTGAATTGGGCTG	C	T	C	T	32326968	sense	GG	C-T	1	1	C_6;	Asp130Asp;	Silent;	None				130	Silent	183	203	192	226	216	248	206	12.5676	12.8779	12.9106	12.9886	12.797	12.7386	12.79	0.310313	0.342975	0.421001	0.229367	0.170968	0.22239	-0.150521
GCCCAATTCACAGCGATGTC	CCCAGCCCAATTCACAGCGATGTCCGTCT	G	A	G	A	32326990	antisense	CG	C-T	1	0	C_4;	Trp135Ter;	Nonsense;	None			Trp135Ter	135	Nonsense	235	225	168	205	196	253	222	12.9284	13.0263	12.7179	12.8479	12.6568	12.7674	12.8979	0.0979746	-0.210408	-0.0804445	-0.271554	-0.161004	-0.0304739	-0.0900514
GACATCGCTGTGAATTGGGC	GACGGACATCGCTGTGAATTGGGCTGGGG	C	T	C	T	32326971	sense	TG	C-T	2	1	C_6;C_8;	Ile131Ile;Ala132Val;	Silent;Missense;	None;None			Ala132Val	131.5	Missense	223	181	185	193	198	258	199	12.8528	12.7124	12.857	12.7609	12.6714	12.7956	12.7401	-0.140312	0.00424373	-0.0918483	-0.181303	-0.0571669	-0.112636	-0.0410632
ACATCGCTGTGAATTGGGCT	ACGGACATCGCTGTGAATTGGGCTGGGGG	C	T	C	T	32326972	sense	GG	C-T	2	1	C_5;C_7;	Ile131Ile;Ala132Val;	Silent;Missense;	None;None			Ala132Val	131.5	Missense	199	185	175	174	191	243	203	12.6885	12.744	12.7768	12.6114	12.6195	12.7092	12.7688	0.0554711	0.0883362	-0.0770874	-0.0689705	0.0206826	0.0803227	-0.0115617
CCCAGCCCAATTCACAGCGA	GGCCCCCAGCCCAATTCACAGCGATGTCC	G	A	G	A	32326994	antisense	TG	C-T	2	0	C_6;C_7_8;	Ala136Thr;Trp135Ter;	Missense;Nonsense;	None;None			Trp135Ter_Ala136Thr	135.5	Nonsense	226	196	204	190	210	280	190	12.872	12.8273	12.998	12.7383	12.7563	12.9136	12.6734	-0.0447405	0.125993	-0.133723	-0.115703	0.0415964	-0.198672	-0.0734359
CATCGCTGTGAATTGGGCTG	CGGACATCGCTGTGAATTGGGCTGGGGGC	C	T	C	T	32326973	sense	GG	C-T	2	1	C_4;C_6;	Ile131Ile;Ala132Val;	Silent;Missense;	None;None			Ala132Val	131.5	Missense	220	203	178	218	196	267	216	12.8332	12.8779	12.8014	12.9366	12.6568	12.845	12.8584	0.0446927	-0.0318591	0.103393	-0.17641	0.0118324	0.0251476	-0.0852186
ATCGCTGTGAATTGGGCTGG	GGACATCGCTGTGAATTGGGCTGGGGGCC	C	T	C	T	32326974	sense	GG	C-T	1	0	C_5;	Ala132Val;	Missense;	None			Ala132Val	132	Missense	228	176	181	195	262	233	252	12.8847	12.672	12.8255	12.7758	13.0755	12.6486	13.0807	-0.212706	-0.0592734	-0.108963	0.190724	-0.236172	0.195989	0.177161
TCGCTGTGAATTGGGCTGGG	GACATCGCTGTGAATTGGGCTGGGGGCCT	C	T	C	T	32326975	sense	GG	C-T	1	0	C_4;	Ala132Val;	Missense;	None			Ala132Val	132	Missense	238	213	178	152	198	275	191	12.9467	12.9473	12.8014	12.4164	12.6714	12.8876	12.6809	0.000614297	-0.145302	-0.530227	-0.275208	-0.0590245	-0.265729	0.0249846
GCCCCCAGCCCAATTCACAG	GCAGGCCCCCAGCCCAATTCACAGCGATG	G	A	G	A	32326997	antisense	CG	C-T	1	0	C_4_5_6;	Gly137Lys;	Missense;	None			Gly137Lys	137	Missense	203	173	165	158	196	202	189	12.7172	12.6472	12.692	12.4723	12.6568	12.4426	12.6657	-0.0699745	-0.0252472	-0.244934	-0.0604023	-0.274582	-0.0514625	-0.0154303
AGGCCCCCAGCCCAATTCAC	GTGCAGGCCCCCAGCCCAATTCACAGCGA	G	A	G	A	32326999	antisense	AG	C-T	2	0	C_4_5;C_6_7_8;	Gly138Asn;Gly137Lys;	Missense;Missense;	None;None			Gly137Lys_Gly138Asn	137.5	Missense	286	255	216	262	305	317	285	13.2117	13.2069	13.0805	13.2018	13.2947	13.0927	13.2582	-0.00479488	-0.131207	-0.00986553	0.0830002	-0.119021	0.0465652	0.052137
TGTGAATTGGGCTGGGGGCC	TCGCTGTGAATTGGGCTGGGGGCCTGCAC	C	T	C	T	32326979	sense	TG	C-T	0	0										182	131	128	149	177	190	146	12.5597	12.2461	12.3257	12.3877	12.5097	12.3543	12.2934	-0.313591	-0.23399	-0.172014	-0.0499661	-0.205405	-0.266298	0.0659753
TGGGCTGGGGGCCTGCACCA	GAATTGGGCTGGGGGCCTGCACCATGCAA	C	T	C	T	32326986	sense	TG	C-T	1	0	C_5;	Ala136Val;	Missense;	None			Ala136Val	136	Missense	273	223	209	232	255	256	250	13.1446	13.0135	13.0329	13.0264	13.0364	12.7844	13.0692	-0.13112	-0.111622	-0.118181	-0.108177	-0.360214	-0.0753411	-0.0609364
TTTGCATGGTGCAGGCCCCC	CTTCTTTGCATGGTGCAGGCCCCCAGCCC	G	A	G	A	32327011	antisense	AG	C-T	1	0	C_5;	Ala142Thr;	Missense;	None			Ala142Thr	142	Missense	290	238	221	253	265	339	271	13.2317	13.1074	13.1135	13.1514	13.0919	13.1894	13.1856	-0.124355	-0.118231	-0.0803252	-0.139831	-0.0422653	-0.046132	0.0315612
TGGGGGCCTGCACCATGCAA	GGGCTGGGGGCCTGCACCATGCAAAGAAG	C	T	C	T	32326991	sense	AG	C-T	2	2	C_7;C_8;	Gly138Gly;Leu139Leu;	Silent;Silent;	None;None				138.5	Silent	202	181	150	211	187	254	179	12.7101	12.7124	12.5545	12.8895	12.589	12.773	12.5873	0.00235657	-0.155606	0.179444	-0.121084	0.0629618	-0.122753	-0.0690235
GGGCCTGCACCATGCAAAGA	CTGGGGGCCTGCACCATGCAAAGAAGTCC	C	T	C	T	32326994	sense	AG	C-T	3	2	C_4;C_5;C_8;	Gly138Gly;Leu139Leu;His140Tyr;	Silent;Silent;Missense;	None;None;None			His140Tyr	139	Missense	242	180	197	202	206	245	239	12.9707	12.7044	12.9477	12.8266	12.7286	12.721	13.0043	-0.266251	-0.0230458	-0.144051	-0.242115	-0.249694	0.0336226	-0.00827934
GGACTTCTTTGCATGGTGCA	CCTCGGACTTCTTTGCATGGTGCAGGCCC	G	A	G	A	32327018	antisense	GG	C-T	2	2	C_4;C_7;	Lys144Lys;Lys143Lys;	Silent;Silent;	None;None				143.5	Silent	244	200	179	209	231	208	205	12.9826	12.8564	12.8094	12.8758	12.8938	12.4848	12.783	-0.126142	-0.173136	-0.106783	-0.0887624	-0.497726	-0.199608	-0.126678
CGGACTTCTTTGCATGGTGC	GCCTCGGACTTCTTTGCATGGTGCAGGCC	G	A	G	A	32327019	antisense	AG	C-T	2	2	C_5;C_8;	Lys144Lys;Lys143Lys;	Silent;Silent;	None;None				143.5	Silent	197	129	143	176	159	244	170	12.6739	12.2239	12.4855	12.6279	12.355	12.7151	12.5129	-0.450021	-0.188387	-0.0460313	-0.3189	0.0411771	-0.161012	0.0819018
CTGCACCATGCAAAGAAGTC	GGGCCTGCACCATGCAAAGAAGTCCGAGG	C	T	C	T	32326998	sense	CG	C-T	2	0	C_4_6;C_7;	His140Tyr;His141Tyr;	Missense;Missense;	None;None			His140Tyr_His141Tyr	140.5	Missense	197	189	172	173	214	228	172	12.6739	12.7748	12.7519	12.6031	12.7835	12.6173	12.5298	0.100898	0.0779641	-0.0708307	0.109614	-0.0566551	-0.144141	-0.0664046
GCACCATGCAAAGAAGTCCG	GCCTGCACCATGCAAAGAAGTCCGAGGCA	C	T	C	T	32327000	sense	AG	C-T	2	1	C_4;C_5;	His140His;His141Tyr;	Silent;Missense;	None;None			His141Tyr	140.5	Missense	212	153	132	159	191	232	174	12.7798	12.47	12.3701	12.4814	12.6195	12.6424	12.5465	-0.309761	-0.409696	-0.298409	-0.160253	-0.137421	-0.233318	0.162291
CCTCGGACTTCTTTGCATGG	GATGCCTCGGACTTCTTTGCATGGTGCAG	G	A	G	A	32327022	antisense	TG	C-T	2	1	C_4;C_8;	Glu146Lys;Lys144Lys;	Missense;Silent;	None;None			Glu146Lys	145	Missense	159	178	142	171	176	202	179	12.3648	12.6883	12.4754	12.5863	12.5016	12.4426	12.5873	0.323518	0.110607	0.221512	0.136739	0.077812	0.222517	-0.0728566
CACCATGCAAAGAAGTCCGA	CCTGCACCATGCAAAGAAGTCCGAGGCAT	C	T	C	T	32327001	sense	GG	C-T	2	0	C_4;C_8;	His141Tyr;Ala142Val;	Missense;Missense;	None;None			His141Tyr_Ala142Val	141.5	Missense	164	141	124	165	196	191	164	12.4095	12.3522	12.2799	12.5348	12.6568	12.3619	12.4611	-0.0572674	-0.129568	0.12533	0.247331	-0.0476165	0.0516139	0.104278
TGCCTCGGACTTCTTTGCAT	CAGATGCCTCGGACTTCTTTGCATGGTGC	G	A	G	A	32327024	antisense	GG	C-T	1	0	C_4_6;	Glu146Lys;	Missense;	None			Glu146Lys	146	Missense	229	187	203	201	238	275	234	12.891	12.7595	12.9909	12.8195	12.9369	12.8876	12.9738	-0.131569	0.0998822	-0.0715607	0.0458227	-0.0034177	0.0827736	0.0761419
ATGCCTCGGACTTCTTTGCA	CCAGATGCCTCGGACTTCTTTGCATGGTG	G	A	G	A	32327025	antisense	TG	C-T	2	0	C_4;C_5_7;	Ala147Thr;Glu146Lys;	Missense;Missense;	None;None			Glu146Lys_Ala147Thr	146.5	Missense	274	280	237	260	229	304	262	13.1498	13.3418	13.2143	13.1908	12.8813	13.0323	13.1369	0.191954	0.064467	0.0409131	-0.268581	-0.117593	-0.0129844	-0.232164
GCAAAGAAGTCCGAGGCATC	CCATGCAAAGAAGTCCGAGGCATCTGGCT	C	T	C	T	32327007	sense	TG	C-T	0	0										273	204	205	238	241	273	208	13.1446	12.885	13.0051	13.0632	12.9549	12.8771	12.8039	-0.259578	-0.139498	-0.0813484	-0.189631	-0.26747	-0.340652	-0.105776
CCAGATGCCTCGGACTTCTT	GAAGCCAGATGCCTCGGACTTCTTTGCAT	G	A	G	A	32327029	antisense	TG	C-T	1	0	C_8;	Ala147Thr;	Missense;	None			Ala147Thr	147	Missense	141	142	119	147	141	166	128	12.1915	12.3624	12.2205	12.3682	12.1817	12.1595	12.1036	0.170884	0.029023	0.176667	-0.00978329	-0.0320072	-0.0879088	-0.168758
CAAAGAAGTCCGAGGCATCT	CATGCAAAGAAGTCCGAGGCATCTGGCTT	C	T	C	T	32327008	sense	GG	C-T	0	0										205	191	155	201	206	240	205	12.7313	12.79	12.6018	12.8195	12.7286	12.6913	12.783	0.0586628	-0.129573	0.0881408	-0.00276455	-0.0400857	0.0516158	-0.00282168
AGTCCGAGGCATCTGGCTTC	AAGAAGTCCGAGGCATCTGGCTTCTGTTA	C	T	C	T	32327014	sense	TG	C-T	1	0	C_4_5;	Ser145Phe;	Missense;	None			Ser145Phe	145	Missense	212	192	192	211	182	281	188	12.7798	12.7975	12.9106	12.8895	12.5499	12.9188	12.6581	0.0177621	0.130787	0.109745	-0.229876	0.138985	-0.12169	-0.156959
TAACAGAAGCCAGATGCCTC	GACGTAACAGAAGCCAGATGCCTCGGACT	G	A	G	A	32327038	antisense	GG	C-T	1	0	C_4;	Cys151Tyr;	Missense;	None			Cys151Tyr	151	Missense	220	186	166	218	218	258	188	12.8332	12.7517	12.7007	12.9366	12.8103	12.7956	12.6581	-0.0814669	-0.132539	0.103393	-0.0229576	-0.0376294	-0.175122	-0.0416988
GTAACAGAAGCCAGATGCCT	TGACGTAACAGAAGCCAGATGCCTCGGAC	G	A	G	A	32327039	antisense	CG	C-T	1	0	C_5;	Cys151Tyr;	Missense;	None			Cys151Tyr	151	Missense	174	117	132	110	157	176	112	12.4948	12.0831	12.3701	11.95	12.3368	12.2439	11.911	-0.411774	-0.124764	-0.544887	-0.158079	-0.250967	-0.583841	0.0295129
GAGGCATCTGGCTTCTGTTA	GTCCGAGGCATCTGGCTTCTGTTACGTCA	C	T	C	T	32327019	sense	CG	C-T	2	0	C_5;C_8;	Ala147Val;Ser148Phe;	Missense;Missense;	None;None			Ala147Val_Ser148Phe	147.5	Missense	325	236	230	267	256	343	242	13.3961	13.0952	13.1711	13.2291	13.042	13.2064	13.0223	-0.300899	-0.225021	-0.167002	-0.354044	-0.189715	-0.37377	-0.0748689
TTGACGTAACAGAAGCCAGA	ATCATTGACGTAACAGAAGCCAGATGCCT	G	A	G	A	32327044	antisense	TG	C-T	1	0	C_5;	Val153Ile;	Missense;	None			Val153Ile	153	Missense	103	105	138	119	136	133	123	11.7386	11.927	12.4342	12.0634	12.1297	11.8398	12.0461	0.188416	0.695625	0.324814	0.391077	0.101251	0.307556	-0.136324
TCTGGCTTCTGTTACGTCAA	GGCATCTGGCTTCTGTTACGTCAATGATA	C	T	C	T	32327025	sense	TG	C-T	1	1	C_6;	Gly149Gly;	Silent;	None				149	Silent	329	324	252	267	274	399	313	13.4137	13.5523	13.3028	13.2291	13.1401	13.4245	13.3934	0.138617	-0.110891	-0.184648	-0.273669	0.010798	-0.0202998	-0.0420831
TCATTGACGTAACAGAAGCC	GATATCATTGACGTAACAGAAGCCAGATG	G	A	G	A	32327047	antisense	AG	C-T	1	0	C_8;	Val153Ile;	Missense;	None			Val153Ile	153	Missense	142	146	114	143	153	153	130	12.2017	12.4025	12.1586	12.3284	12.2995	12.0419	12.126	0.20076	-0.0430851	0.12668	0.0978353	-0.159826	-0.0757396	-0.140695
GATATCATTGACGTAACAGA	AGACGATATCATTGACGTAACAGAAGCCA	G	A	G	A	32327051	antisense	AG	C-T	1	0	C_6;	Asp155Asn;	Missense;	None			Asp155Asn	155	Missense	35	31	28	26	48	47	39	10.1822	10.1678	10.1341	9.87022	10.6277	10.3399	10.3898	-0.0143518	-0.0481232	-0.311961	0.445564	0.157675	0.207576	0.395084
TTCTGTTACGTCAATGATAT	TGGCTTCTGTTACGTCAATGATATCGTCT	C	T	C	T	32327031	sense	CG	C-T	0	0										231	168	187	194	199	206	196	12.9036	12.6049	12.8725	12.7684	12.6787	12.4709	12.7182	-0.298666	-0.0310877	-0.135236	-0.224878	-0.432685	-0.18539	-0.125988
GACGATATCATTGACGTAAC	CCAAGACGATATCATTGACGTAACAGAAG	G	A	G	A	32327054	antisense	AG	C-T	0	0										189	174	156	181	171	238	212	12.6141	12.6555	12.6111	12.6683	12.46	12.6792	12.8314	0.0414171	-0.00307697	0.0541767	-0.154149	0.065063	0.217269	0.0118886
TTACGTCAATGATATCGTCT	TCTGTTACGTCAATGATATCGTCTTGGCC	C	T	C	T	32327036	sense	TG	C-T	2	2	C_4;C_7;	Tyr152Tyr;Val153Val;	Silent;Silent;	None;None				152.5	Silent	268	254	243	248	229	314	253	13.1179	13.2012	13.2504	13.1226	12.8813	13.0789	13.0864	0.0833089	0.132472	0.00468835	-0.236642	-0.0389662	-0.0314688	-0.175849
TACGTCAATGATATCGTCTT	CTGTTACGTCAATGATATCGTCTTGGCCA	C	T	C	T	32327037	sense	GG	C-T	1	1	C_6;	Val153Val;	Silent;	None				153	Silent	288	217	197	261	240	297	262	13.2217	12.9741	12.9477	13.1963	12.9489	12.9986	13.1369	-0.247623	-0.274079	-0.0254346	-0.272788	-0.223083	-0.0848696	-0.0112015
GGCCAAGACGATATCATTGA	GGATGGCCAAGACGATATCATTGACGTAA	G	A	G	A	32327060	antisense	CG	C-T	1	1	C_4;	Leu158Leu;	Silent;	None				158	Silent	191	175	163	178	213	245	189	12.6293	12.6638	12.6744	12.6442	12.7768	12.721	12.6657	0.0344994	0.0450551	0.014884	0.147473	0.0916929	0.0364311	0.0603863
GATGGCCAAGACGATATCAT	CCAGGATGGCCAAGACGATATCATTGACG	G	A	G	A	32327063	antisense	TG	C-T	2	1	C_6;C_7;	Ala159Thr;Leu158Leu;	Missense;Silent;	None;None			Ala159Thr	158.5	Missense	170	169	164	183	225	237	188	12.4613	12.6135	12.6832	12.6842	12.8558	12.6731	12.6581	0.152185	0.221887	0.222854	0.394544	0.211815	0.196789	0.0687402
TGATATCGTCTTGGCCATCC	TCAATGATATCGTCTTGGCCATCCTGGAA	C	T	C	T	32327045	sense	TG	C-T	1	1	C_7;	Ile156Ile;	Silent;	None				156	Silent	206	200	202	204	222	261	189	12.7384	12.8564	12.9838	12.8409	12.8365	12.8123	12.6657	0.118062	0.245441	0.102492	0.0981161	0.0738928	-0.072624	-0.122203
GATATCGTCTTGGCCATCCT	CAATGATATCGTCTTGGCCATCCTGGAAC	C	T	C	T	32327046	sense	GG	C-T	1	1	C_6;	Ile156Ile;	Silent;	None				156	Silent	217	219	193	199	238	262	228	12.8134	12.9873	12.9181	12.8051	12.9369	12.8178	12.9364	0.173936	0.104655	-0.00834369	0.123465	0.00436899	0.122946	-0.00648903
CAGTTCCAGGATGGCCAAGA	TTAGCAGTTCCAGGATGGCCAAGACGATA	G	A	G	A	32327072	antisense	CG	C-T	2	1	C_6;C_7;	Glu162Lys;Leu161Leu;	Missense;Silent;	None;None			Glu162Lys	161.5	Missense	190	143	147	169	195	219	187	12.6217	12.3725	12.5253	12.5694	12.6494	12.5592	12.6504	-0.249219	-0.0964047	-0.0523859	0.027685	-0.0625606	0.0286576	0.130597
CGTCTTGGCCATCCTGGAAC	ATATCGTCTTGGCCATCCTGGAACTGCTA	C	T	C	T	32327051	sense	TG	C-T	1	1	C_4;	Val157Val;	Silent;	None				157	Silent	211	148	144	177	170	180	145	12.773	12.4221	12.4956	12.6361	12.4515	12.2763	12.2835	-0.350867	-0.277368	-0.136891	-0.321442	-0.496664	-0.489484	-0.180821
TAGCAGTTCCAGGATGGCCA	ACTTTAGCAGTTCCAGGATGGCCAAGACG	G	A	G	A	32327075	antisense	AG	C-T	1	1	C_4;	Leu163Leu;	Silent;	None				163	Silent	160	158	169	165	153	168	151	12.3739	12.5164	12.7265	12.5348	12.2995	12.1768	12.342	0.14255	0.352655	0.160947	-0.0743113	-0.197073	-0.0318941	-0.31981
GGCCATCCTGGAACTGCTAA	TCTTGGCCATCCTGGAACTGCTAAAGTAT	C	T	C	T	32327057	sense	AG	C-T	3	3	C_4;C_7;C_8;	Ala159Ala;Ile160Ile;Leu161Leu;	Silent;Silent;Silent;	None;None;None				160	Silent	216	179	163	213	240	262	206	12.8067	12.6964	12.6744	12.9031	12.9489	12.8178	12.79	-0.110333	-0.132377	0.0963909	0.142199	0.0110318	-0.0167614	0.0942629
TACTTTAGCAGTTCCAGGAT	GGCATACTTTAGCAGTTCCAGGATGGCCA	G	A	G	A	32327080	antisense	GG	C-T	0	0										215	185	167	199	206	257	184	12.8001	12.744	12.7093	12.8051	12.7286	12.79	12.6271	-0.0560809	-0.0907127	0.00501283	-0.0714674	-0.0100691	-0.172982	-0.0375792
ATACTTTAGCAGTTCCAGGA	AGGCATACTTTAGCAGTTCCAGGATGGCC	G	A	G	A	32327081	antisense	TG	C-T	1	0	C_4;	Exon5:+1;	Splice-donor;	None						126	100	96	98	120	119	100	12.0293	11.8566	11.9108	11.7834	11.9491	11.6794	11.7476	-0.172657	-0.118525	-0.245924	-0.080155	-0.34987	-0.281726	-0.0582147
ATCCTGGAACTGCTAAAGTA	GGCCATCCTGGAACTGCTAAAGTATGCCT	C	T	C	T	32327061	sense	TG	C-T	1	1	C_4;	Leu161Leu;	Silent;	None				161	Silent	275	253	260	322	314	379	262	13.1551	13.1955	13.3479	13.4993	13.3366	13.3503	13.1369	0.0404239	0.192823	0.344177	0.181529	0.195244	-0.0182396	-0.0729636
GGCATACTTTAGCAGTTCCA	GGCAGGCATACTTTAGCAGTTCCAGGATG	G	A	G	A	32327084	antisense	GG	C-T	1	0	C_7;	Exon5:+1;	Splice-donor;	None						147	169	121	138	165	187	149	12.2516	12.6135	12.2446	12.2771	12.4085	12.3313	12.3227	0.361864	-0.00704492	0.0254287	0.156834	0.079704	0.0711052	-0.0242015
AGGCATACTTTAGCAGTTCC	AGGCAGGCATACTTTAGCAGTTCCAGGAT	G	A	G	A	32327085	antisense	AG	C-T	2	0	C_4;C_8;	Exon5:+5;Exon5:+1;	Intron;Splice-donor;	None;None						240	263	237	235	289	333	293	12.9587	13.2514	13.2143	13.0449	13.2169	13.1637	13.2982	0.292718	0.255586	0.0861976	0.25822	0.204962	0.339451	0.056044
TGGAACTGCTAAAGTATGCC	ATCCTGGAACTGCTAAAGTATGCCTGCCT	C	T	C	T	32327065	sense	TG	C-T	1	1	C_6;	Leu163Leu;	Silent;	None				163	Silent	138	111	87	102	110	148	114	12.1605	12.0071	11.7688	11.8411	11.8236	11.994	11.9365	-0.153351	-0.39172	-0.319439	-0.336867	-0.166535	-0.223958	0.0457165
ACTGCTAAAGTATGCCTGCC	TGGAACTGCTAAAGTATGCCTGCCTGGCC	C	T	C	T	32327069	sense	TG	C-T	1	1	C_5;	Leu164Leu;	Silent;	None				164	Silent	193	173	159	160	154	199	211	12.6443	12.6472	12.6385	12.4904	12.3089	12.421	12.8246	0.00289326	-0.00581043	-0.153922	-0.335397	-0.223297	0.180239	-0.073872
CCAGGCAGGCATACTTTAGC	AAGGCCAGGCAGGCATACTTTAGCAGTTC	G	A	G	A	32327091	antisense	AG	C-T	1	0	C_6;	Exon5:+9;	Intron;	None						184	197	158	194	187	236	188	12.5755	12.8346	12.6294	12.7684	12.589	12.667	12.6581	0.259174	0.0539729	0.192903	0.0135449	0.0915644	0.082637	-0.106101
CTGCTAAAGTATGCCTGCCT	GGAACTGCTAAAGTATGCCTGCCTGGCCT	C	T	C	T	32327070	sense	GG	C-T	1	1	C_4;	Leu164Leu;	Silent;	None				164	Silent	108	112	81	121	113	125	124	11.8069	12.0201	11.6657	12.0874	11.8624	11.7504	12.0578	0.213135	-0.141233	0.280486	0.0554909	-0.0565893	0.250868	-0.0342061
AGGCCAGGCAGGCATACTTT	GACAAGGCCAGGCAGGCATACTTTAGCAG	G	A	G	A	32327094	antisense	AG	C-T	2	0	C_4;C_5;	Exon5:+14;Exon5:+13;	Intron;Intron;	None;None						316	284	270	277	318	389	272	13.3556	13.3623	13.4024	13.2821	13.3549	13.3879	13.1909	0.00668825	0.0467932	-0.0734496	-0.000683113	0.0323404	-0.164678	-0.0376842
AAAGTATGCCTGCCTGGCCT	TGCTAAAGTATGCCTGCCTGGCCTTGTCT	C	T	C	T	32327075	sense	TG	C-T	0	0										117	134	117	138	125	140	111	11.9224	12.2788	12.1961	12.2771	12.008	11.9138	11.8981	0.356366	0.273698	0.35466	0.0856128	-0.00858166	-0.0243193	-0.310671
GCCTGCCTGGCCTTGTCTCT	GTATGCCTGCCTGGCCTTGTCTCTTGGAA	C	T	C	T	32327082	sense	TG	C-T	2	0	C_6;C_7;	Exon5:+10;Exon5:+11;	Intron;Intron;	None;None						191	164	163	168	162	214	189	12.6293	12.5702	12.6744	12.5608	12.382	12.5259	12.6657	-0.0591448	0.0450551	-0.0685186	-0.247322	-0.103447	0.0364311	-0.0772431
CCAAGAGACAAGGCCAGGCA	TCTTCCAAGAGACAAGGCCAGGCAGGCAT	G	A	G	A	32327104	antisense	GG	C-T	0	0										117	82	89	113	103	128	92	11.9224	11.5704	11.8016	11.9888	11.7288	11.7846	11.6273	-0.351987	-0.120836	0.0663793	-0.193596	-0.13783	-0.295095	-0.0733589
CCTGCCTGGCCTTGTCTCTT	TATGCCTGCCTGGCCTTGTCTCTTGGAAG	C	T	C	T	32327083	sense	GG	C-T	2	0	C_5;C_6;	Exon5:+10;Exon5:+11;	Intron;Intron;	None;None						294	249	242	267	280	323	245	13.2515	13.1725	13.2444	13.2291	13.1713	13.1197	13.0401	-0.0789396	-0.00704564	-0.0223923	-0.0801663	-0.13177	-0.211388	-0.104982
TCCAAGAGACAAGGCCAGGC	CTCTTCCAAGAGACAAGGCCAGGCAGGCA	G	A	G	A	32327105	antisense	AG	C-T	0	0										85	69	68	76	85	100	81	11.4616	11.3215	11.4134	11.4167	11.4518	11.4285	11.4436	-0.140092	-0.048148	-0.0448655	-0.0097819	-0.0330251	-0.0179113	0.0574623
GCCTGGCCTTGTCTCTTGGA	GCCTGCCTGGCCTTGTCTCTTGGAAGAGC	C	T	C	T	32327086	sense	AG	C-T	2	0	C_7;C_8;	Exon5:+15;Exon5:+16;	Intron;Intron;	None;None						148	115	128	140	106	160	148	12.2614	12.0582	12.3257	12.2978	11.7702	12.1064	12.313	-0.203196	0.0642966	0.0364041	-0.491199	-0.154994	0.0516129	-0.164028
TCTTCCAAGAGACAAGGCCA	GTGCTCTTCCAAGAGACAAGGCCAGGCAG	G	A	G	A	32327108	antisense	GG	C-T	2	0	C_5;C_6;	Exon5:+27;Exon5:+26;	Intron;Intron;	None;None						159	134	143	135	166	183	145	12.3648	12.2788	12.4855	12.2453	12.4172	12.3001	12.2835	-0.0860544	0.120729	-0.119462	0.0523613	-0.0646727	-0.0813348	-0.00295298
CTCTTCCAAGAGACAAGGCC	GGTGCTCTTCCAAGAGACAAGGCCAGGCA	G	A	G	A	32327109	antisense	AG	C-T	2	0	C_6;C_7;	Exon5:+27;Exon5:+26;	Intron;Intron;	None;None						115	125	94	111	110	133	100	11.8975	12.1785	11.8804	11.963	11.8236	11.8398	11.7476	0.28095	-0.0171339	0.0654908	-0.0738958	-0.0576944	-0.149969	-0.203622
CTGGCCTTGTCTCTTGGAAG	CTGCCTGGCCTTGTCTCTTGGAAGAGCAC	C	T	C	T	32327088	sense	AG	C-T	2	0	C_5;C_6;	Exon5:+15;Exon5:+16;	Intron;Intron;	None;None						185	170	169	204	202	215	194	12.5833	12.622	12.7265	12.8409	12.7003	12.5326	12.7034	0.0387258	0.143238	0.257587	0.117026	-0.0506824	0.120136	-0.0843572
GGTGCTCTTCCAAGAGACAA	CTAAGGTGCTCTTCCAAGAGACAAGGCCA	G	A	G	A	32327113	antisense	GG	C-T	2	0	C_5;C_7;	Exon5:+32;Exon5:+30;	Intron;Intron;	None;None						160	127	134	145	156	181	129	12.3739	12.2014	12.3918	12.3484	12.3276	12.2843	12.1148	-0.172486	0.0179205	-0.0254324	-0.0463024	-0.089567	-0.259024	-0.0716317
AGGTGCTCTTCCAAGAGACA	CCTAAGGTGCTCTTCCAAGAGACAAGGCC	G	A	G	A	32327114	antisense	AG	C-T	2	0	C_6;C_8;	Exon5:+32;Exon5:+30;	Intron;Intron;	None;None						225	207	152	201	196	248	179	12.8656	12.9061	12.5736	12.8195	12.6568	12.7386	12.5873	0.0404229	-0.292048	-0.0461415	-0.208827	-0.127069	-0.278301	-0.105477
GTCTCTTGGAAGAGCACCTT	CCTTGTCTCTTGGAAGAGCACCTTAGGCC	C	T	C	T	32327096	sense	AG	C-T	1	0	C_5;	Exon5:+23;	Intron;	None						227	236	197	223	241	238	210	12.8784	13.0952	12.9477	12.9693	12.9549	12.6792	12.8177	0.21679	0.0692571	0.0909215	0.0765456	-0.199205	-0.0606715	-0.186766
TCTCTTGGAAGAGCACCTTA	CTTGTCTCTTGGAAGAGCACCTTAGGCCA	C	T	C	T	32327097	sense	GG	C-T	1	0	C_4;	Exon5:+23;	Intron;	None	yes					253	199	198	215	250	265	239	13.0348	12.8492	12.955	12.9166	13.0078	12.8342	13.0043	-0.185623	-0.0798644	-0.118204	-0.0269914	-0.200622	-0.0304999	0.0418596
GCCTAAGGTGCTCTTCCAAG	CCTGGCCTAAGGTGCTCTTCCAAGAGACA	G	A	G	A	32327119	antisense	AG	C-T	0	0										165	154	143	181	195	194	191	12.4182	12.4794	12.4855	12.6683	12.6494	12.3843	12.6809	0.0611759	0.0672998	0.250063	0.231184	-0.0339053	0.262686	0.0271417
TGGCCTAAGGTGCTCTTCCA	AACCTGGCCTAAGGTGCTCTTCCAAGAGA	G	A	G	A	32327121	antisense	AG	C-T	2	0	C_4;C_5;	Exon5:+41;Exon5:+40;	Intron;Intron;	None;None						302	246	218	228	275	336	271	13.2902	13.1551	13.0938	13.0013	13.1453	13.1766	13.1856	-0.135154	-0.196437	-0.288901	-0.144887	-0.113578	-0.104622	0.0858016
TTGGAAGAGCACCTTAGGCC	TCTCTTGGAAGAGCACCTTAGGCCAGGTT	C	T	C	T	32327101	sense	AG	C-T	0	0										196	170	170	161	199	232	198	12.6666	12.622	12.735	12.4994	12.6787	12.6424	12.7328	-0.0445894	0.0684336	-0.167184	0.0121275	-0.0242273	0.06626	0.0658334
TGGAAGAGCACCTTAGGCCA	CTCTTGGAAGAGCACCTTAGGCCAGGTTC	C	T	C	T	32327102	sense	GG	C-T	0	0										170	155	172	157	222	254	187	12.4613	12.4888	12.7519	12.4631	12.8365	12.773	12.6504	0.0274512	0.29059	0.00181125	0.375181	0.311742	0.189095	0.185389
AGAAGGGGGTCAGGGGTCTG	GATCAGAAGGGGGTCAGGGGTCTGGGGGC	G	A	G	A	32327527	antisense	GG	C-T	0	0										185	165	168	220	198	206	194	12.5833	12.5789	12.7179	12.9498	12.6714	12.4709	12.7034	-0.00433602	0.134678	0.366507	0.0881758	-0.112364	0.120136	-0.133634
CAGAAGGGGGTCAGGGGTCT	GGATCAGAAGGGGGTCAGGGGTCTGGGGG	G	A	G	A	32327528	antisense	GG	C-T	0	0										146	125	111	144	140	175	137	12.2418	12.1785	12.1202	12.3384	12.1715	12.2357	12.2016	-0.0633044	-0.12162	0.0966629	-0.070312	-0.00611436	-0.0401608	-0.009442
CCAGACCCCTGACCCCCTTC	GCCCCCAGACCCCTGACCCCCTTCTGATC	C	T	C	T	32327507	sense	TG	C-T	3	0	C_6;C_7;C_8;	Exon6:-24;Exon6:-23;Exon6:-22;	Intron;Intron;Intron;	None;None;None						138	120	123	146	159	175	147	12.1605	12.1196	12.2682	12.3583	12.355	12.2357	12.3032	-0.0409023	0.10773	0.197841	0.194533	0.0751685	0.142741	0.049258
TCAGAAGGGGGTCAGGGGTC	AGGATCAGAAGGGGGTCAGGGGTCTGGGG	G	A	G	A	32327529	antisense	TG	C-T	0	0										173	157	124	172	156	207	143	12.4865	12.5072	12.2799	12.5947	12.3276	12.4779	12.2634	0.0207115	-0.20663	0.1082	-0.158982	-0.00864193	-0.223092	-0.104332
AGGATCAGAAGGGGGTCAGG	ACCTAGGATCAGAAGGGGGTCAGGGGTCT	G	A	G	A	32327533	antisense	GG	C-T	1	0	C_6;	Exon6:-8;	Intron;	None						199	206	170	214	202	250	208	12.6885	12.8991	12.735	12.9099	12.7003	12.7501	12.8039	0.210569	0.0465221	0.221393	0.0117997	0.0616483	0.115422	-0.0965381
TAGGATCAGAAGGGGGTCAG	TACCTAGGATCAGAAGGGGGTCAGGGGTC	G	A	G	A	32327534	antisense	GG	C-T	1	0	C_7;	Exon6:-8;	Intron;	None						227	228	194	205	267	283	205	12.8784	13.0454	12.9255	12.8479	13.1027	12.929	12.783	0.167043	0.0471209	-0.0304825	0.224334	0.050601	-0.0954321	-0.00139271
CTAGGATCAGAAGGGGGTCA	ATACCTAGGATCAGAAGGGGGTCAGGGGT	G	A	G	A	32327535	antisense	GG	C-T	1	0	C_8;	Exon6:-8;	Intron;	None						32	21	7	37	31	28	22	10.053	9.60655	8.1379	10.3788	9.99748	9.59338	9.56462	-0.446467	-1.91511	0.32576	-0.0555357	-0.459637	-0.488397	0.344082
CCTGACCCCCTTCTGATCCT	GACCCCTGACCCCCTTCTGATCCTAGGTA	C	T	C	T	32327514	sense	AG	C-T	3	0	C_6;C_7;C_8;	Exon6:-17;Exon6:-16;Exon6:-15;	Intron;Intron;Intron;	None;None;None						223	182	191	186	206	269	188	12.8528	12.7204	12.903	12.7076	12.7286	12.8558	12.6581	-0.132364	0.050285	-0.145139	-0.124167	0.00305988	-0.19466	-0.0295164
CCTAGGATCAGAAGGGGGTC	GATACCTAGGATCAGAAGGGGGTCAGGGG	G	A	G	A	32327536	antisense	AG	C-T	0	0										124	127	95	144	126	153	108	12.0062	12.2014	11.8957	12.3384	12.0195	12.0419	11.8586	0.195167	-0.11055	0.332238	0.013295	0.0356808	-0.147648	-0.171842
CTGACCCCCTTCTGATCCTA	ACCCCTGACCCCCTTCTGATCCTAGGTAT	C	T	C	T	32327515	sense	GG	C-T	4	0	C_5;C_6;C_7;C_8;	Exon6:-17;Exon6:-16;Exon6:-15;Exon6:-14;	Intron;Intron;Intron;Intron;	None;None;None;None						205	151	167	160	206	238	192	12.7313	12.451	12.7093	12.4904	12.7286	12.6792	12.6885	-0.280307	-0.0220098	-0.240932	-0.00276455	-0.0521567	-0.042888	0.14848
GATACCTAGGATCAGAAGGG	TGGTGATACCTAGGATCAGAAGGGGGTCA	G	A	G	A	32327540	antisense	GG	C-T	2	1	C_5;C_6;	Lys165Lys;Exon6:-1;	Silent;Splice-acceptor;	None;None				165	Silent	159	131	130	151	163	189	157	12.3648	12.2461	12.3481	12.4069	12.3909	12.3467	12.3982	-0.118714	-0.0167492	0.0420957	0.0260549	-0.0181392	0.0333548	0.0448793
TGATACCTAGGATCAGAAGG	CTGGTGATACCTAGGATCAGAAGGGGGTC	G	A	G	A	32327541	antisense	GG	C-T	2	1	C_6;C_7;	Lys165Lys;Exon6:-1;	Silent;Splice-acceptor;	None;None				165	Silent	207	202	200	159	250	333	282	12.7454	12.8708	12.9695	12.4814	13.0078	13.1637	13.243	0.12543	0.224102	-0.26398	0.262477	0.418336	0.497626	0.364296
GTGATACCTAGGATCAGAAG	TCTGGTGATACCTAGGATCAGAAGGGGGT	G	A	G	A	32327542	antisense	GG	C-T	2	1	C_7;C_8;	Lys165Lys;Exon6:-1;	Silent;Splice-acceptor;	None;None				165	Silent	151	134	117	149	210	248	190	12.2903	12.2788	12.1961	12.3877	12.7563	12.7386	12.6734	-0.0115907	-0.0942578	0.0973267	0.465976	0.448212	0.383007	0.435239
GGTGATACCTAGGATCAGAA	CTCTGGTGATACCTAGGATCAGAAGGGGG	G	A	G	A	32327543	antisense	GG	C-T	1	1	C_8;	Lys165Lys;	Silent;	None				165	Silent	137	111	104	121	126	173	143	12.15	12.0071	12.0262	12.0874	12.0195	12.2191	12.2634	-0.142861	-0.123801	-0.062573	-0.130507	0.0690791	0.113438	0.127082
TGGTGATACCTAGGATCAGA	CCTCTGGTGATACCTAGGATCAGAAGGGG	G	A	G	A	32327544	antisense	AG	C-T	0	0										157	162	125	186	182	205	132	12.3466	12.5525	12.2915	12.7076	12.5499	12.4639	12.148	0.205915	-0.0550629	0.361058	0.203352	0.117336	-0.198563	-0.129928
TTCTGATCCTAGGTATCACC	CCCCTTCTGATCCTAGGTATCACCAGAGG	C	T	C	T	32327524	sense	AG	C-T	1	0	C_8;	Exon6:-5;	Intron;	None						206	194	196	206	237	266	191	12.7384	12.8125	12.9403	12.8549	12.9308	12.8396	12.6809	0.0741243	0.201944	0.116565	0.192431	0.101265	-0.0574399	-0.0521259
CTCTGGTGATACCTAGGATC	CACCCTCTGGTGATACCTAGGATCAGAAG	G	A	G	A	32327547	antisense	AG	C-T	0	0										148	148	139	121	147	192	144	12.2614	12.4221	12.4446	12.0874	12.2418	12.3694	12.2735	0.160692	0.183215	-0.173971	-0.0195624	0.107986	0.0120924	-0.0231402
CTGATCCTAGGTATCACCAG	CCTTCTGATCCTAGGTATCACCAGAGGGT	C	T	C	T	32327526	sense	AG	C-T	2	0	C_6;C_7;	Exon6:-5;Exon6:-4;	Intron;Intron;	None;None						192	194	180	185	217	281	201	12.6368	12.8125	12.8175	12.6998	12.8036	12.9188	12.7545	0.175647	0.180627	0.062991	0.166779	0.281921	0.117695	0.0490434
TGATCCTAGGTATCACCAGA	CTTCTGATCCTAGGTATCACCAGAGGGTG	C	T	C	T	32327527	sense	GG	C-T	2	0	C_5;C_6;	Exon6:-5;Exon6:-4;	Intron;Intron;	None;None						222	202	163	254	227	279	221	12.8463	12.8708	12.6744	13.1571	12.8686	12.9085	12.8914	0.0245148	-0.1719	0.310813	0.0223442	0.062195	0.0451039	-0.0112614
GATCCTAGGTATCACCAGAG	TTCTGATCCTAGGTATCACCAGAGGGTGC	C	T	C	T	32327528	sense	GG	C-T	2	0	C_4;C_5;	Exon6:-5;Exon6:-4;	Intron;Intron;	None;None						219	170	188	204	238	244	201	12.8266	12.622	12.8802	12.8409	12.9369	12.7151	12.7545	-0.204643	0.0535573	0.0142181	0.110231	-0.111536	-0.072102	0.0211536
TCCTAGGTATCACCAGAGGG	CTGATCCTAGGTATCACCAGAGGGTGCTG	C	T	C	T	32327530	sense	TG	C-T	0	0										142	147	142	128	155	182	143	12.2017	12.4123	12.4754	12.1686	12.3183	12.2922	12.2634	0.210606	0.27371	-0.0331582	0.116568	0.0905267	0.0617346	-0.0607761
GCACCCTCTGGTGATACCTA	TACAGCACCCTCTGGTGATACCTAGGATC	G	A	G	A	32327552	antisense	GG	C-T	3	1	C_4;C_5_6;C_8;	Val170Met;Arg169Lys;Gln168Gln;	Missense;Missense;Silent;	None;None;None			Arg169Lys_Val170Met	169	Missense	208	211	180	214	318	363	320	12.7523	12.9337	12.8175	12.9099	13.3549	13.2881	13.4253	0.181357	0.0651669	0.157587	0.602586	0.535819	0.673034	0.469109
AGCACCCTCTGGTGATACCT	GTACAGCACCCTCTGGTGATACCTAGGAT	G	A	G	A	32327553	antisense	AG	C-T	2	0	C_5;C_6_7;	Val170Met;Arg169Lys;	Missense;Missense;	None;None			Arg169Lys_Val170Met	169.5	Missense	273	214	203	225	272	373	264	13.1446	12.954	12.9909	12.9822	13.1295	13.3273	13.1478	-0.190545	-0.153641	-0.162375	-0.015078	0.182754	0.00325984	0.225832
TAGGTATCACCAGAGGGTGC	ATCCTAGGTATCACCAGAGGGTGCTGTAC	C	T	C	T	32327533	sense	TG	C-T	1	0	C_8;	His167Tyr;	Missense;	None			His167Tyr	167	Missense	199	176	159	160	210	259	186	12.6885	12.672	12.6385	12.4904	12.7563	12.8012	12.6427	-0.016468	-0.0499712	-0.198083	0.0678255	0.112665	-0.0458355	0.133059
CAATGTACAGCACCCTCTGG	ATGTCAATGTACAGCACCCTCTGGTGATA	G	A	G	A	32327561	antisense	TG	C-T	1	1	C_8;	Leu171Leu;	Silent;	None				171	Silent	186	159	152	156	226	244	197	12.591	12.5255	12.5736	12.4539	12.8622	12.7151	12.7255	-0.0655425	-0.0174657	-0.137152	0.271195	0.124057	0.134495	0.249969
CACCAGAGGGTGCTGTACAT	GTATCACCAGAGGGTGCTGTACATTGACA	C	T	C	T	32327540	sense	TG	C-T	1	0	C_4;	Gln168Ter;	Nonsense;	None			Gln168Ter	168	Nonsense	226	189	214	203	237	320	230	12.872	12.7748	13.0671	12.8338	12.9308	13.1062	12.949	-0.0972006	0.195026	-0.0382561	0.0587712	0.234218	0.0769243	0.103448
GTCAATGTACAGCACCCTCT	CAATGTCAATGTACAGCACCCTCTGGTGA	G	A	G	A	32327563	antisense	GG	C-T	0	0										260	224	191	215	303	341	280	13.0742	13.0199	12.903	12.9166	13.2852	13.1979	13.2327	-0.054284	-0.171155	-0.157574	0.210998	0.123744	0.158521	0.292092
TGTCAATGTACAGCACCCTC	TCAATGTCAATGTACAGCACCCTCTGGTG	G	A	G	A	32327564	antisense	TG	C-T	1	0	C_4;	Asp174Asn;	Missense;	None			Asp174Asn	174	Missense	178	186	174	180	252	295	254	12.5276	12.7517	12.7686	12.6603	13.0193	12.9889	13.0921	0.224113	0.240935	0.13268	0.491691	0.461269	0.564495	0.306576
AGGGTGCTGTACATTGACAT	CCAGAGGGTGCTGTACATTGACATTGATA	C	T	C	T	32327546	sense	TG	C-T	1	1	C_7;	Leu171Leu;	Silent;	None				171	Silent	192	156	163	201	185	230	182	12.6368	12.498	12.6744	12.8195	12.5735	12.6299	12.6113	-0.138815	0.0375226	0.182644	-0.0633563	-0.00697353	-0.0255406	-0.059074
GAATATCAATGTCAATGTAC	TGGTGAATATCAATGTCAATGTACAGCAC	G	A	G	A	32327573	antisense	AG	C-T	1	0	C_7;	Asp176Asn;	Missense;	None			Asp176Asn	176	Missense	193	169	145	150	192	300	196	12.6443	12.6135	12.5056	12.3973	12.6271	13.0131	12.7182	-0.0308502	-0.138762	-0.247014	-0.0172772	0.368809	0.0738648	0.280674
ATGGTGAATATCAATGTCAA	CACCATGGTGAATATCAATGTCAATGTAC	G	A	G	A	32327578	antisense	TG	C-T	0	0										223	192	177	203	205	274	234	12.8528	12.7975	12.7932	12.8338	12.7216	12.8824	12.9738	-0.0552073	-0.0595234	-0.0189796	-0.131187	0.029626	0.121072	0.051074
ATTGACATTGATATTCACCA	GTACATTGACATTGATATTCACCATGGTG	C	T	C	T	32327558	sense	TG	C-T	1	1	C_6;	Asp174Asp;	Silent;	None				174	Silent	220	204	198	241	242	265	239	12.8332	12.885	12.955	13.0813	12.9609	12.8342	13.0043	0.0517812	0.121744	0.24808	0.127701	0.000986527	0.171108	-0.040603
TTGACATTGATATTCACCAT	TACATTGACATTGATATTCACCATGGTGA	C	T	C	T	32327559	sense	GG	C-T	1	1	C_5;	Asp174Asp;	Silent;	None				174	Silent	301	258	261	291	318	350	283	13.2854	13.2238	13.3535	13.3533	13.3549	13.2355	13.2481	-0.0616636	0.0680424	0.0678308	0.0694711	-0.0499057	-0.0373344	-0.0306595
GACATTGATATTCACCATGG	CATTGACATTGATATTCACCATGGTGACG	C	T	C	T	32327561	sense	TG	C-T	0	0										234	187	167	223	255	263	227	12.9222	12.7595	12.7093	12.9693	13.0364	12.8233	12.93	-0.162726	-0.212868	0.047111	0.114189	-0.0989347	0.00780598	0.117181
GTCACCATGGTGAATATCAA	CGCCGTCACCATGGTGAATATCAATGTCA	G	A	G	A	32327584	antisense	TG	C-T	1	0	C_5_6;	Gly180Asn;	Missense;	None			Gly180Asn	180	Missense	228	184	197	223	219	264	224	12.8847	12.7362	12.9477	12.9693	12.8169	12.8287	12.9108	-0.148585	0.0629164	0.0845808	-0.0678791	-0.0559905	0.0260847	-0.0322324
ATTGATATTCACCATGGTGA	TGACATTGATATTCACCATGGTGACGGCG	C	T	C	T	32327564	sense	CG	C-T	0	0										258	179	225	240	228	258	209	13.0631	12.6964	13.1394	13.0753	12.875	12.7956	12.8108	-0.36664	0.076308	0.0122437	-0.188099	-0.267468	-0.252213	-0.14323
TTGATATTCACCATGGTGAC	GACATTGATATTCACCATGGTGACGGCGT	C	T	C	T	32327565	sense	GG	C-T	0	0										249	228	234	212	265	285	268	13.0118	13.0454	13.1959	12.8963	13.0919	12.9392	13.1695	0.0336066	0.184105	-0.115485	0.0800518	-0.072677	0.157692	0.0209471
GATATTCACCATGGTGACGG	CATTGATATTCACCATGGTGACGGCGTGG	C	T	C	T	32327567	sense	CG	C-T	1	0	C_7;	His178Tyr;	Missense;	None			His178Tyr	178	Missense	243	209	179	224	223	244	227	12.9766	12.9199	12.8094	12.9758	12.843	12.7151	12.93	-0.0567237	-0.167212	-0.000875714	-0.133681	-0.261542	-0.0466349	-0.0723486
TATTCACCATGGTGACGGCG	TTGATATTCACCATGGTGACGGCGTGGAA	C	T	C	T	32327569	sense	TG	C-T	2	0	C_5_7;C_8;	His178Tyr;His179Tyr;	Missense;Missense;	None;None			His178Tyr_His179Tyr	178.5	Missense	191	173	191	202	238	211	185	12.6293	12.6472	12.903	12.8266	12.9369	12.5055	12.6349	0.0179191	0.273723	0.197335	0.30756	-0.123811	0.00557497	-0.0998848
ATTCACCATGGTGACGGCGT	TGATATTCACCATGGTGACGGCGTGGAAG	C	T	C	T	32327570	sense	GG	C-T	2	0	C_4_6;C_7;	His178Tyr;His179Tyr;	Missense;Missense;	None;None			His178Tyr_His179Tyr	178.5	Missense	267	216	185	196	230	266	215	13.1125	12.9674	12.857	12.7832	12.8876	12.8396	12.8517	-0.145069	-0.25552	-0.329363	-0.224964	-0.272882	-0.260848	-0.00958057
CTTCCACGCCGTCACCATGG	GCCTCTTCCACGCCGTCACCATGGTGAAT	G	A	G	A	32327594	antisense	TG	C-T	2	0	C_4;C_5_7;	Glu184Lys;Val183Ile;	Missense;Missense;	None;None			Val183Ile_Glu184Lys	183.5	Missense	121	116	103	107	118	155	121	11.9709	12.0707	12.0123	11.9101	11.9249	12.0606	12.0225	0.0998162	0.0413899	-0.060799	-0.0459939	0.0897373	0.0516106	0.00498229
CACCATGGTGACGGCGTGGA	TATTCACCATGGTGACGGCGTGGAAGAGG	C	T	C	T	32327573	sense	AG	C-T	1	0	C_4;	His179Tyr;	Missense;	None			His179Tyr	179	Missense	184	192	176	201	220	302	191	12.5755	12.7975	12.7851	12.8195	12.8234	13.0227	12.6809	0.222089	0.2096	0.244035	0.247975	0.447278	0.105473	0.0416672
CTCTTCCACGCCGTCACCAT	AGGCCTCTTCCACGCCGTCACCATGGTGA	G	A	G	A	32327596	antisense	GG	C-T	2	1	C_6;C_7;	Glu184Lys;Val183Val;	Missense;Silent;	None;None			Glu184Lys	183.5	Missense	218	180	150	189	217	217	178	12.82	12.7044	12.5545	12.7307	12.8036	12.5459	12.5792	-0.115592	-0.265563	-0.0893474	-0.0164162	-0.274094	-0.240791	-0.0202664
CCATGGTGACGGCGTGGAAG	TTCACCATGGTGACGGCGTGGAAGAGGCC	C	T	C	T	32327575	sense	AG	C-T	0	0										202	145	167	205	183	201	146	12.7101	12.3926	12.7093	12.8479	12.5578	12.4355	12.2934	-0.317527	-0.000744338	0.137831	-0.152273	-0.274617	-0.416692	-0.221047
CCTCTTCCACGCCGTCACCA	AAGGCCTCTTCCACGCCGTCACCATGGTG	G	A	G	A	32327597	antisense	TG	C-T	3	1	C_4;C_7;C_8;	Glu185Lys;Glu184Lys;Val183Val;	Missense;Missense;Silent;	None;None;None			Glu184Lys_Glu185Lys	184	Missense	49	65	56	41	78	95	73	10.6673	11.2353	11.1334	10.5268	11.3278	11.3546	11.2937	0.568092	0.466163	-0.140485	0.660581	0.687307	0.626425	0.360181
CATGGTGACGGCGTGGAAGA	TCACCATGGTGACGGCGTGGAAGAGGCCT	C	T	C	T	32327576	sense	GG	C-T	0	0										166	154	116	143	152	192	158	12.427	12.4794	12.1837	12.3284	12.2901	12.3694	12.4073	0.0524603	-0.243248	-0.0985678	-0.136871	-0.0575684	-0.0196319	0.0250945
GTAGAAGGCCTCTTCCACGC	TGGTGTAGAAGGCCTCTTCCACGCCGTCA	G	A	G	A	32327605	antisense	CG	C-T	0	0										99	95	77	95	102	128	108	11.6815	11.7826	11.5927	11.7385	11.7147	11.7846	11.8586	0.101192	-0.0887795	0.0570637	0.0332733	0.103111	0.177103	0.0813372
GGTGTAGAAGGCCTCTTCCA	CCGTGGTGTAGAAGGCCTCTTCCACGCCG	G	A	G	A	32327608	antisense	CG	C-T	0	0										126	134	115	158	127	176	137	12.0293	12.2788	12.1712	12.4723	12.0309	12.2439	12.2016	0.249477	0.141941	0.442991	0.00161899	0.214602	0.172337	-0.148617
GGAAGAGGCCTTCTACACCA	GCGTGGAAGAGGCCTTCTACACCACGGAC	C	T	C	T	32327590	sense	CG	C-T	0	0										177	145	159	169	171	226	198	12.5195	12.3926	12.6385	12.5694	12.46	12.6046	12.7328	-0.126951	0.119021	0.0498473	-0.0595281	0.0850572	0.213341	0.065651
GAAGAGGCCTTCTACACCAC	CGTGGAAGAGGCCTTCTACACCACGGACC	C	T	C	T	32327591	sense	GG	C-T	1	0	C_8;	Ala186Val;	Missense;	None			Ala186Val	186	Missense	225	196	203	195	254	261	205	12.8656	12.8273	12.9909	12.7758	13.0307	12.8123	12.783	-0.0383436	0.125301	-0.0898567	0.165097	-0.0533701	-0.0826665	0.0106532
AGGCCTTCTACACCACGGAC	GAAGAGGCCTTCTACACCACGGACCGGGT	C	T	C	T	32327595	sense	CG	C-T	2	1	C_4_5;C_8;	Ala186Val;Phe187Phe;	Missense;Silent;	None;None			Ala186Val	186.5	Missense	338	265	259	260	302	383	292	13.4527	13.2624	13.3424	13.1908	13.2804	13.3655	13.2932	-0.19029	-0.110298	-0.261904	-0.172244	-0.087173	-0.159417	0.0478864
GGCCTTCTACACCACGGACC	AAGAGGCCTTCTACACCACGGACCGGGTC	C	T	C	T	32327596	sense	GG	C-T	2	2	C_4;C_7;	Ala186Ala;Phe187Phe;	Silent;Silent;	None;None				186.5	Silent	225	215	181	192	237	263	230	12.8656	12.9608	12.8255	12.7534	12.9308	12.8233	12.949	0.0951218	-0.0401671	-0.112221	0.0651681	-0.0423586	0.0833212	0.0544658
GCCTTCTACACCACGGACCG	AGAGGCCTTCTACACCACGGACCGGGTCA	C	T	C	T	32327597	sense	GG	C-T	1	1	C_6;	Phe187Phe;	Silent;	None				187	Silent	205	149	142	180	177	181	145	12.7313	12.4318	12.4754	12.6603	12.5097	12.2843	12.2835	-0.29954	-0.255929	-0.0710345	-0.221625	-0.447059	-0.447871	-0.16335
ACCCGGTCCGTGGTGTAGAA	CATGACCCGGTCCGTGGTGTAGAAGGCCT	G	A	G	A	32327619	antisense	GG	C-T	2	0	C_4;C_8;	Arg192Gln;Asp191Asn;	Missense;Missense;	None;None			Asp191Asn_Arg192Gln	191.5	Missense	217	218	180	223	251	279	222	12.8134	12.9807	12.8175	12.9693	13.0136	12.9085	12.8979	0.167334	0.00406404	0.15591	0.200181	0.0950551	0.0844765	0.0174683
GACCCGGTCCGTGGTGTAGA	TCATGACCCGGTCCGTGGTGTAGAAGGCC	G	A	G	A	32327620	antisense	AG	C-T	1	0	C_4_5;	Arg192Gln;	Missense;	None			Arg192Gln	192	Missense	205	199	179	206	260	267	213	12.7313	12.8492	12.8094	12.8549	13.0644	12.845	12.8382	0.11785	0.0780872	0.123585	0.333059	0.113698	0.106838	0.0780238
CATGACCCGGTCCGTGGTGT	CAGTCATGACCCGGTCCGTGGTGTAGAAG	G	A	G	A	32327623	antisense	AG	C-T	2	0	C_6;C_7_8;	Val193Ile;Arg192Gln;	Missense;Missense;	None;None			Arg192Gln_Val193Ile	192.5	Missense	215	158	152	169	179	252	166	12.8001	12.5164	12.5736	12.5694	12.5259	12.7616	12.4786	-0.283646	-0.226468	-0.230697	-0.27412	-0.0384096	-0.32148	0.0356003
CTACACCACGGACCGGGTCA	CCTTCTACACCACGGACCGGGTCATGACT	C	T	C	T	32327602	sense	TG	C-T	2	1	C_4;C_6_7;	Tyr188Tyr;Thr189Ile;	Silent;Missense;	None;None			Thr189Ile	188.5	Missense	159	173	143	179	178	203	140	12.3648	12.6472	12.4855	12.6523	12.5178	12.4497	12.2329	0.282419	0.120729	0.287465	0.153038	0.0849351	-0.131951	-0.194864
AGTCATGACCCGGTCCGTGG	ACACAGTCATGACCCGGTCCGTGGTGTAG	G	A	G	A	32327626	antisense	TG	C-T	1	0	C_4;	Met194Ile;	Missense;	None			Met194Ile	194	Missense	193	189	191	167	186	205	145	12.6443	12.7748	12.903	12.5522	12.5813	12.4639	12.2835	0.130488	0.258698	-0.0921561	-0.0630735	-0.180449	-0.360861	-0.300471
ACCACGGACCGGGTCATGAC	CTACACCACGGACCGGGTCATGACTGTGT	C	T	C	T	32327606	sense	TG	C-T	1	0	C_5;	Thr190Met;	Missense;	None			Thr190Met	190	Missense	208	179	159	190	209	246	195	12.7523	12.6964	12.6385	12.7383	12.7494	12.7269	12.7108	-0.0558932	-0.113777	-0.0140003	-0.00286556	-0.0254237	-0.0414801	0.037967
ACAGTCATGACCCGGTCCGT	GGACACAGTCATGACCCGGTCCGTGGTGT	G	A	G	A	32327628	antisense	GG	C-T	1	0	C_6;	Met194Ile;	Missense;	None			Met194Ile	194	Missense	200	185	163	206	235	263	220	12.6957	12.744	12.6744	12.8549	12.9186	12.8233	12.8848	0.0482406	-0.0213621	0.159203	0.222844	0.127542	0.1891	0.117802
CACAGTCATGACCCGGTCCG	AGGACACAGTCATGACCCGGTCCGTGGTG	G	A	G	A	32327629	antisense	TG	C-T	1	0	C_7;	Met194Ile;	Missense;	None			Met194Ile	194	Missense	149	171	157	143	171	218	156	12.2711	12.6305	12.6203	12.3284	12.46	12.5526	12.3889	0.359342	0.349152	0.0572732	0.188863	0.281462	0.117834	-0.059203
CACGGACCGGGTCATGACTG	ACACCACGGACCGGGTCATGACTGTGTCC	C	T	C	T	32327608	sense	TG	C-T	2	1	C_7;C_8;	Asp191Asp;Arg192Trp;	Silent;Missense;	None;None			Arg192Trp	191.5	Missense	206	179	193	193	200	223	169	12.7384	12.6964	12.9181	12.7609	12.6859	12.5853	12.5044	-0.041956	0.179695	0.022535	-0.0524219	-0.153079	-0.233961	-0.199912
GACACAGTCATGACCCGGTC	AAAGGACACAGTCATGACCCGGTCCGTGG	G	A	G	A	32327631	antisense	CG	C-T	1	0	C_5;	Val196Met;	Missense;	None			Val196Met	196	Missense	159	176	143	150	184	253	154	12.3648	12.672	12.4855	12.3973	12.5657	12.7674	12.3703	0.307219	0.120729	0.0325114	0.200858	0.402542	0.00552576	0.0494888
AAAGGACACAGTCATGACCC	TATGAAAGGACACAGTCATGACCCGGTCC	G	A	G	A	32327635	antisense	GG	C-T	1	1	C_7;	Val196Val;	Silent;	None				196	Silent	243	206	238	204	247	281	267	12.9766	12.8991	13.2204	12.8409	12.9904	12.9188	13.1641	-0.0775796	0.24374	-0.135788	0.0137676	-0.057881	0.187485	0.0376662
GAAAGGACACAGTCATGACC	TTATGAAAGGACACAGTCATGACCCGGTC	G	A	G	A	32327636	antisense	CG	C-T	1	1	C_8;	Val196Val;	Silent;	None				196	Silent	243	248	205	253	265	332	268	12.9766	13.1667	13.0051	13.1514	13.0919	13.1594	13.1695	0.190084	0.0284268	0.174742	0.115237	0.182703	0.192878	0.0325215
CTTATGAAAGGACACAGTCA	CATACTTATGAAAGGACACAGTCATGACC	G	A	G	A	32327641	antisense	TG	C-T	0	0										118	102	99	116	121	150	140	11.9347	11.8852	11.9551	12.0266	11.9611	12.0133	12.2329	-0.0494823	0.0204711	0.091897	0.0264281	0.0786539	0.298194	0.113464
CATGACTGTGTCCTTTCATA	GGGTCATGACTGTGTCCTTTCATAAGTAT	C	T	C	T	32327620	sense	AG	C-T	1	0	C_6;	Thr195Ile;	Missense;	None			Thr195Ile	195	Missense	156	137	132	124	153	187	158	12.3373	12.3107	12.3701	12.1228	12.2995	12.3313	12.4073	-0.0266424	0.0327484	-0.214579	-0.0377924	-0.00600877	0.0699885	0.0782203
ACTGTGTCCTTTCATAAGTA	CATGACTGTGTCCTTTCATAAGTATGGAG	C	T	C	T	32327624	sense	TG	C-T	1	0	C_8;	Ser197Phe;	Missense;	None			Ser197Phe	197	Missense	191	196	185	195	242	270	223	12.6293	12.8273	12.857	12.7758	12.9609	12.8612	12.9044	0.197974	0.227682	0.146461	0.331602	0.231851	0.275055	0.0887967
CCATACTTATGAAAGGACAC	CTCTCCATACTTATGAAAGGACACAGTCA	G	A	G	A	32327646	antisense	AG	C-T	1	1	C_6;	Lys200Lys;	Silent;	None				200	Silent	30	20	21	18	32	37	31	9.95999	9.53625	9.71945	9.34039	10.0432	9.99502	10.0588	-0.423745	-0.240547	-0.619606	0.0832427	0.0350258	0.0988329	0.500333
CTGTGTCCTTTCATAAGTAT	ATGACTGTGTCCTTTCATAAGTATGGAGA	C	T	C	T	32327625	sense	GG	C-T	1	0	C_7_8;	Ser197Phe;	Missense;	None			Ser197Phe	197	Missense	223	182	190	202	245	280	227	12.8528	12.7204	12.8955	12.8266	12.9787	12.9136	12.93	-0.132364	0.0427128	-0.0261031	0.125936	0.0608729	0.0772616	0.126608
GTGTCCTTTCATAAGTATGG	GACTGTGTCCTTTCATAAGTATGGAGAGT	C	T	C	T	32327627	sense	AG	C-T	1	0	C_5_6;	Ser197Phe;	Missense;	None			Ser197Phe	197	Missense	181	180	166	204	224	289	249	12.5517	12.7044	12.7007	12.8409	12.8494	12.9593	13.0634	0.152706	0.148933	0.289118	0.297679	0.407518	0.511708	0.208716
GTCCTTTCATAAGTATGGAG	CTGTGTCCTTTCATAAGTATGGAGAGTAC	C	T	C	T	32327629	sense	AG	C-T	2	1	C_4;C_8;	Ser197Ser;His199Tyr;	Silent;Missense;	None;None			His199Tyr	198	Missense	133	119	134	93	140	187	151	12.1073	12.1075	12.3918	11.7078	12.1715	12.3313	12.342	0.000257787	0.284511	-0.399438	0.064201	0.224063	0.234696	0.212543
TACTCTCCATACTTATGAAA	GAAGTACTCTCCATACTTATGAAAGGACA	G	A	G	A	32327652	antisense	GG	C-T	2	0	C_5;C_7_8;	Glu203Lys;Gly202Lys;	Missense;Missense;	None;None			Gly202Lys_Glu203Lys	202.5	Missense	127	97	104	86	164	210	166	12.0407	11.8127	12.0262	11.595	12.3997	12.4986	12.4786	-0.227991	-0.0144788	-0.445714	0.359006	0.457966	0.437888	0.647681
GTACTCTCCATACTTATGAA	GGAAGTACTCTCCATACTTATGAAAGGAC	G	A	G	A	32327653	antisense	AG	C-T	2	0	C_4_6;C_8;	Glu203Lys;Gly202Glu;	Missense;Missense;	None;None			Gly202Glu_Glu203Lys	202.5	Missense	10	14	8	7	34	34	37	8.37793	9.02251	8.32991	7.98131	10.1306	9.87315	10.3139	0.644583	-0.0480181	-0.396614	1.75269	1.49523	1.93594	1.6613
GGAAGTACTCTCCATACTTA	CCTGGGAAGTACTCTCCATACTTATGAAA	G	A	G	A	32327657	antisense	TG	C-T	1	1	C_8;	Glu203Glu;	Silent;	None				203	Silent	284	285	263	282	316	350	291	13.2016	13.3673	13.3645	13.3079	13.3458	13.2355	13.2883	0.165777	0.162918	0.106375	0.144234	0.0339583	0.0867425	-0.0567119
AAGTATGGAGAGTACTTCCC	TCATAAGTATGGAGAGTACTTCCCAGGAA	C	T	C	T	32327639	sense	AG	C-T	0	0										151	140	124	159	144	172	158	12.2903	12.3419	12.2799	12.4814	12.2121	12.2107	12.4073	0.0515907	-0.0104436	0.191024	-0.0782491	-0.0796258	0.116977	-0.0910231
AGTATGGAGAGTACTTCCCA	CATAAGTATGGAGAGTACTTCCCAGGAAC	C	T	C	T	32327640	sense	GG	C-T	0	0										289	259	258	279	303	324	272	13.2267	13.2293	13.3368	13.2925	13.2852	13.1242	13.1909	0.00260485	0.110053	0.0657707	0.0584569	-0.102567	-0.0358358	-0.0861248
GGAGAGTACTTCCCAGGAAC	GTATGGAGAGTACTTCCCAGGAACTGGGG	C	T	C	T	32327645	sense	TG	C-T	0	0										178	162	133	147	131	180	133	12.5276	12.5525	12.381	12.3682	12.0756	12.2763	12.1589	0.0248349	-0.146662	-0.159451	-0.452006	-0.251336	-0.368757	-0.263607
GAGAGTACTTCCCAGGAACT	TATGGAGAGTACTTCCCAGGAACTGGGGA	C	T	C	T	32327646	sense	GG	C-T	1	1	C_8;	Tyr204Tyr;	Silent;	None				204	Silent	300	283	287	308	341	393	322	13.2806	13.3572	13.4905	13.4352	13.4556	13.4027	13.4343	0.0765546	0.209831	0.154535	0.175007	0.122053	0.153707	0.00328204
AGAGTACTTCCCAGGAACTG	ATGGAGAGTACTTCCCAGGAACTGGGGAC	C	T	C	T	32327647	sense	GG	C-T	1	1	C_7;	Tyr204Tyr;	Silent;	None				204	Silent	211	203	188	199	298	307	219	12.773	12.8779	12.8802	12.8051	13.2612	13.0464	12.8783	0.104945	0.107238	0.0321027	0.488225	0.273458	0.105297	0.207565
GAGTACTTCCCAGGAACTGG	TGGAGAGTACTTCCCAGGAACTGGGGACC	C	T	C	T	32327648	sense	GG	C-T	1	1	C_6;	Tyr204Tyr;	Silent;	None				204	Silent	123	139	129	136	145	181	140	11.9945	12.3316	12.3369	12.256	12.2221	12.2843	12.2329	0.337075	0.342401	0.261471	0.227558	0.289765	0.238338	-0.0617624
TAGGTCCCCAGTTCCTGGGA	CCCGTAGGTCCCCAGTTCCTGGGAAGTAC	G	A	G	A	32327674	antisense	AG	C-T	2	0	C_6;C_7_8;	Asp210Asn;Gly209Glu;	Missense;Missense;	None;None			Gly209Glu_Asp210Asn	209.5	Missense	150	144	159	167	220	257	187	12.2808	12.3826	12.6385	12.5522	12.8234	12.79	12.6504	0.101809	0.357763	0.271418	0.542665	0.509217	0.369633	0.230175
TCCCAGGAACTGGGGACCTA	TACTTCCCAGGAACTGGGGACCTACGGGT	C	T	C	T	32327655	sense	CG	C-T	1	0	C_4;	Pro206Leu;	Missense;	None			Pro206Leu	206	Missense	255	237	172	212	384	422	387	13.0462	13.1013	12.7519	12.8963	13.6269	13.5054	13.6996	0.0551059	-0.294287	-0.149833	0.580767	0.459197	0.653397	0.694125
CCGTAGGTCCCCAGTTCCTG	TCACCCGTAGGTCCCCAGTTCCTGGGAAG	G	A	G	A	32327677	antisense	GG	C-T	0	0										205	188	178	154	202	204	179	12.7313	12.7672	12.8014	12.4353	12.7003	12.4568	12.5873	0.0358261	0.070006	-0.296063	-0.0310494	-0.274512	-0.144019	-0.0864498
CCCAGGAACTGGGGACCTAC	ACTTCCCAGGAACTGGGGACCTACGGGTG	C	T	C	T	32327656	sense	GG	C-T	0	0										134	125	125	142	166	199	135	12.1181	12.1785	12.2915	12.3183	12.4172	12.421	12.1804	0.0604043	0.173421	0.200198	0.299104	0.302972	0.0623359	0.0767962
CCCGTAGGTCCCCAGTTCCT	CTCACCCGTAGGTCCCCAGTTCCTGGGAA	G	A	G	A	32327678	antisense	GG	C-T	0	0										193	188	158	199	173	243	180	12.6443	12.7672	12.6294	12.8051	12.4768	12.7092	12.5954	0.122836	-0.0149112	0.160726	-0.167586	0.0648434	-0.0489729	-0.140122
CCAGGAACTGGGGACCTACG	CTTCCCAGGAACTGGGGACCTACGGGTGA	C	T	C	T	32327657	sense	GG	C-T	1	0	C_8;	Thr208Ile;	Missense;	None			Thr208Ile	208	Missense	224	189	185	198	232	255	242	12.8592	12.7748	12.857	12.7978	12.9	12.7787	13.0223	-0.0843783	-0.00221042	-0.0614081	0.0408353	-0.0804925	0.163111	0.0904834
ACCCGTAGGTCCCCAGTTCC	TCTCACCCGTAGGTCCCCAGTTCCTGGGA	G	A	G	A	32327679	antisense	TG	C-T	1	0	C_4;	Arg212Gln;	Missense;	None			Arg212Gln	212	Missense	284	221	213	222	273	263	248	13.2016	13.0005	13.0603	12.9628	13.1348	12.8233	13.0576	-0.201099	-0.141259	-0.238722	-0.0667681	-0.378284	-0.143912	-0.00262798
AGGAACTGGGGACCTACGGG	TCCCAGGAACTGGGGACCTACGGGTGAGA	C	T	C	T	32327659	sense	TG	C-T	1	0	C_6;	Thr208Ile;	Missense;	None			Thr208Ile	208	Missense	188	151	132	165	196	230	179	12.6065	12.451	12.3701	12.5348	12.6568	12.6299	12.5873	-0.155435	-0.236391	-0.0716731	0.0503277	0.0233953	-0.0191468	0.172692
GAACTGGGGACCTACGGGTG	CCAGGAACTGGGGACCTACGGGTGAGAAC	C	T	C	T	32327661	sense	AG	C-T	1	0	C_4;	Thr208Ile;	Missense;	None			Thr208Ile	208	Missense	238	201	200	227	239	257	198	12.9467	12.8636	12.9695	12.995	12.9429	12.79	12.7328	-0.0830327	0.0227983	0.0483065	-0.00373587	-0.156674	-0.213809	-0.120764
GTTCTCACCCGTAGGTCCCC	GGGCGTTCTCACCCGTAGGTCCCCAGTTC	G	A	G	A	32327685	antisense	AG	C-T	3	0	C_4;C_6;C_8;	Exon6:+5;Exon6:+3;Exon6:+1;	Intron;Intron;Splice-donor;	None;None;None						147	111	105	113	138	169	145	12.2516	12.0071	12.04	11.9888	12.1507	12.1853	12.2835	-0.244479	-0.211617	-0.262852	-0.100912	-0.0662812	0.0318535	0.194537
TGGGGACCTACGGGTGAGAA	GAACTGGGGACCTACGGGTGAGAACGCCC	C	T	C	T	32327665	sense	CG	C-T	2	2	C_7;C_8;	Asp210Asp;Leu211Leu;	Silent;Silent;	None;None				210.5	Silent	241	204	223	208	205	265	176	12.9647	12.885	13.1265	12.8689	12.7216	12.8342	12.5629	-0.0797312	0.161754	-0.0958555	-0.243161	-0.130526	-0.401777	-0.253877
AAAGGGCGTTCTCACCCGTA	TCCTAAAGGGCGTTCTCACCCGTAGGTCC	G	A	G	A	32327692	antisense	GG	C-T	1	0	C_7;	Exon6:+9;	Intron;	None						243	243	225	234	269	288	201	12.9766	13.1374	13.1394	13.0388	13.1135	12.9543	12.7545	0.160704	0.162712	0.0621264	0.136848	-0.0223869	-0.222108	-0.164396
TAAAGGGCGTTCTCACCCGT	CTCCTAAAGGGCGTTCTCACCCGTAGGTC	G	A	G	A	32327693	antisense	AG	C-T	1	0	C_8;	Exon6:+9;	Intron;	None						274	243	190	245	292	375	269	13.1498	13.1374	12.8955	13.105	13.2318	13.335	13.1749	-0.0124957	-0.254383	-0.0448074	0.0819983	0.185193	0.0250508	0.20131
TACGGGTGAGAACGCCCTTT	GACCTACGGGTGAGAACGCCCTTTAGGAG	C	T	C	T	32327673	sense	AG	C-T	0	0										151	149	137	163	187	208	156	12.2903	12.4318	12.4237	12.5172	12.589	12.4848	12.3889	0.141459	0.133365	0.226863	0.29865	0.194496	0.0986017	0.0300204
ACGGGTGAGAACGCCCTTTA	ACCTACGGGTGAGAACGCCCTTTAGGAGC	C	T	C	T	32327674	sense	GG	C-T	0	0										235	195	200	217	247	233	222	12.9284	12.8199	12.9695	12.93	12.9904	12.6486	12.8979	-0.10845	0.0410968	0.00161584	0.0620571	-0.279793	-0.0304739	-0.0608244
TCCTAAAGGGCGTTCTCACC	TGGCTCCTAAAGGGCGTTCTCACCCGTAG	G	A	G	A	32327696	antisense	CG	C-T	0	0										136	132	149	162	140	177	143	12.1394	12.2571	12.5448	12.5083	12.1715	12.2521	12.2634	0.117629	0.40539	0.368897	0.0320278	0.112617	0.124005	-0.207755
GGGTGAGAACGCCCTTTAGG	CTACGGGTGAGAACGCCCTTTAGGAGCCA	C	T	C	T	32327676	sense	AG	C-T	0	0										199	192	190	171	196	244	236	12.6885	12.7975	12.8955	12.5863	12.6568	12.7151	12.9861	0.109044	0.206965	-0.102174	-0.0316953	0.0266065	0.297601	0.0262258
AACGCCCTTTAGGAGCCAAC	TGAGAACGCCCTTTAGGAGCCAACCGGCT	C	T	C	T	32327683	sense	CG	C-T	3	0	C_5;C_6;C_7;	Exon6:+10;Exon6:+11;Exon6:+12;	Intron;Intron;Intron;	None;None;None						145	144	110	142	131	159	138	12.2319	12.3826	12.1071	12.3183	12.0756	12.0974	12.2121	0.150709	-0.12476	0.0864024	-0.156237	-0.134499	-0.0197573	-0.140948
ACGCCCTTTAGGAGCCAACC	GAGAACGCCCTTTAGGAGCCAACCGGCTT	C	T	C	T	32327684	sense	GG	C-T	3	0	C_4;C_5;C_6;	Exon6:+10;Exon6:+11;Exon6:+12;	Intron;Intron;Intron;	None;None;None						261	229	234	255	278	325	283	13.0797	13.0518	13.1959	13.1627	13.161	13.1286	13.2481	-0.0279764	0.116209	0.0830199	0.0812406	0.0488822	0.168357	0.0424093
GCCGGTTGGCTCCTAAAGGG	GTAAGCCGGTTGGCTCCTAAAGGGCGTTC	G	A	G	A	32327706	antisense	CG	C-T	0	0										164	143	135	170	169	206	195	12.4095	12.3725	12.4025	12.5779	12.443	12.4709	12.7108	-0.0369513	-0.00697238	0.168391	0.033536	0.0614353	0.301352	0.0906183
AAGCCGGTTGGCTCCTAAAG	GGGTAAGCCGGTTGGCTCCTAAAGGGCGT	G	A	G	A	32327708	antisense	GG	C-T	2	0	C_4;C_5;	Exon6:+28;Exon6:+27;	Intron;Intron;	None;None						273	233	255	252	263	343	231	13.1446	13.0767	13.3199	13.1457	13.081	13.2064	12.9552	-0.0678408	0.175341	0.00110442	-0.0636164	0.0617988	-0.189363	-0.0999282
TAAGCCGGTTGGCTCCTAAA	AGGGTAAGCCGGTTGGCTCCTAAAGGGCG	G	A	G	A	32327709	antisense	GG	C-T	2	0	C_5;C_6;	Exon6:+28;Exon6:+27;	Intron;Intron;	None;None						288	236	291	285	294	386	276	13.2217	13.0952	13.5104	13.3232	13.2417	13.3767	13.212	-0.126546	0.288686	0.101465	0.0199599	0.155014	-0.0097763	-0.0328022
GTAAGCCGGTTGGCTCCTAA	GAGGGTAAGCCGGTTGGCTCCTAAAGGGC	G	A	G	A	32327710	antisense	AG	C-T	2	0	C_6;C_7;	Exon6:+28;Exon6:+27;	Intron;Intron;	None;None						338	311	293	314	301	376	307	13.4527	13.4933	13.5203	13.463	13.2756	13.3389	13.3655	0.0406103	0.0676343	0.0103222	-0.177028	-0.113782	-0.0871534	-0.16551
GAGCCAACCGGCTTACCCTC	TTAGGAGCCAACCGGCTTACCCTCAGCTG	C	T	C	T	32327695	sense	AG	C-T	3	0	C_4;C_5;C_8;	Exon6:+21;Exon6:+22;Exon6:+25;	Intron;Intron;Intron;	None;None;None						214	220	197	221	258	282	208	12.7933	12.9939	12.9477	12.9563	13.0533	12.9239	12.8039	0.200589	0.154327	0.162996	0.259941	0.130565	0.0105945	-0.038937
CAGCTGAGGGTAAGCCGGTT	CTGCCAGCTGAGGGTAAGCCGGTTGGCTC	G	A	G	A	32327719	antisense	GG	C-T	1	0	C_4;	Exon6:+39;	Intron;	None						260	224	228	219	226	274	239	13.0742	13.0199	13.1585	12.9432	12.8622	12.8824	13.0043	-0.054284	0.0842754	-0.130983	-0.211948	-0.191814	-0.0698695	-0.124213
CCAACCGGCTTACCCTCAGC	GGAGCCAACCGGCTTACCCTCAGCTGGCA	C	T	C	T	32327698	sense	TG	C-T	2	0	C_5;C_6;	Exon6:+25;Exon6:+26;	Intron;Intron;	None;None						177	127	154	156	188	190	136	12.5195	12.2014	12.5924	12.4539	12.5967	12.3543	12.191	-0.318138	0.0729316	-0.0656101	0.0771851	-0.165222	-0.328457	-0.0352259
CCAGCTGAGGGTAAGCCGGT	GCTGCCAGCTGAGGGTAAGCCGGTTGGCT	G	A	G	A	32327720	antisense	TG	C-T	1	0	C_5;	Exon6:+39;	Intron;	None						212	199	146	187	215	244	199	12.7798	12.8492	12.5155	12.7153	12.7903	12.7151	12.7401	0.069417	-0.264292	-0.0644349	0.0104855	-0.0646759	-0.0396669	0.0551508
CAACCGGCTTACCCTCAGCT	GAGCCAACCGGCTTACCCTCAGCTGGCAG	C	T	C	T	32327699	sense	GG	C-T	3	0	C_4;C_5;C_8;	Exon6:+25;Exon6:+26;Exon6:+29;	Intron;Intron;Intron;	None;None;None						148	118	131	139	157	178	159	12.2614	12.0954	12.3591	12.2875	12.3368	12.2602	12.4164	-0.166052	0.0977131	0.0260642	0.075367	-0.00122186	0.155023	0.0904809
CTGCCAGCTGAGGGTAAGCC	AGAGCTGCCAGCTGAGGGTAAGCCGGTTG	G	A	G	A	32327723	antisense	GG	C-T	3	0	C_4;C_5;C_8;	Exon6:+43;Exon6:+42;Exon6:+39;	Intron;Intron;Intron;	None;None;None						194	179	137	180	188	192	185	12.6518	12.6964	12.4237	12.6603	12.5967	12.3694	12.6349	0.0446186	-0.22808	0.00852069	-0.0551006	-0.282404	-0.0169055	-0.0598233
CCGGCTTACCCTCAGCTGGC	CCAACCGGCTTACCCTCAGCTGGCAGCTC	C	T	C	T	32327702	sense	AG	C-T	1	0	C_5;	Exon6:+29;	Intron;	None						184	146	162	163	169	180	195	12.5755	12.4025	12.6655	12.5172	12.443	12.2763	12.7108	-0.172985	0.0900365	-0.0582423	-0.132445	-0.299157	0.13537	-0.0516802
GCTGCCAGCTGAGGGTAAGC	TAGAGCTGCCAGCTGAGGGTAAGCCGGTT	G	A	G	A	32327724	antisense	CG	C-T	2	0	C_5;C_6;	Exon6:+43;Exon6:+42;	Intron;Intron;	None;None						223	227	189	224	235	303	227	12.8528	13.0391	12.8879	12.9758	12.9186	13.0275	12.93	0.186347	0.0351006	0.123021	0.065823	0.17475	0.0772616	-0.00887821
AGAGCTGCCAGCTGAGGGTA	AAGTAGAGCTGCCAGCTGAGGGTAAGCCG	G	A	G	A	32327727	antisense	AG	C-T	2	0	C_5;C_8;	Exon6:+46;Exon6:+43;	Intron;Intron;	None;None						235	211	172	222	228	300	222	12.9284	12.9337	12.7519	12.9628	12.875	13.0131	12.8979	0.00530408	-0.176465	0.0344763	-0.0534053	0.084789	-0.0304739	0.0458649
AAAGGCCATTAAAGTAAAAC	TTAAAAAGGCCATTAAAGTAAAACTGAAG	G	A	G	A	32329059	antisense	TG	C-T	2	0	C_6;C_7;	Exon7:-14;Exon7:-15;	Intron;Intron;	None;None						153	152	134	147	174	186	164	12.3093	12.4606	12.3918	12.3682	12.4851	12.3236	12.4611	0.151234	0.0824483	0.0588549	0.175738	0.014266	0.151759	0.0164085
CTAATTAAAAAGGCCATTAA	TATCCTAATTAAAAAGGCCATTAAAGTAA	G	A	G	A	32329067	antisense	AG	C-T	0	0										223	191	161	226	220	236	215	12.8528	12.79	12.6566	12.9886	12.8234	12.667	12.8517	-0.0627399	-0.196192	0.135843	-0.0293216	-0.185732	-0.00108369	-0.0310163
CCCGATATCCTAATTAAAAA	CAGCCCCGATATCCTAATTAAAAAGGCCA	G	A	G	A	32329076	antisense	GG	C-T	0	0										77	61	59	70	74	82	75	11.319	11.1438	11.2087	11.2981	11.2519	11.1423	11.3327	-0.175254	-0.110336	-0.0209135	-0.0670917	-0.176663	0.01365	0.0254661
CCCCGATATCCTAATTAAAA	CCAGCCCCGATATCCTAATTAAAAAGGCC	G	A	G	A	32329077	antisense	AG	C-T	1	0	C_4;	Gly215Arg;	Missense;	None			Gly215Arg	215	Missense	147	144	120	151	168	151	119	12.2516	12.3826	12.2326	12.4069	12.4344	12.0229	11.9984	0.130949	-0.0190151	0.155284	0.182824	-0.228719	-0.253175	-0.188762
TTTAATTAGGATATCGGGGC	CCTTTTTAATTAGGATATCGGGGCTGGCA	C	T	C	T	32329059	sense	TG	C-T	0	0										223	210	229	237	238	292	221	12.8528	12.9268	13.1648	13.0571	12.9369	12.9742	12.8914	0.0740584	0.312029	0.204399	0.0841214	0.121407	0.0386207	-0.115446
TTAATTAGGATATCGGGGCT	CTTTTTAATTAGGATATCGGGGCTGGCAA	C	T	C	T	32329060	sense	GG	C-T	0	0										234	233	179	201	230	248	217	12.9222	13.0767	12.8094	12.8195	12.8876	12.7386	12.865	0.154525	-0.112771	-0.102718	-0.0346555	-0.183645	-0.0571828	-0.0715067
TAGGATATCGGGGCTGGCAA	TAATTAGGATATCGGGGCTGGCAAAGGCA	C	T	C	T	32329065	sense	AG	C-T	0	0										185	168	177	179	180	198	139	12.5833	12.6049	12.7932	12.6523	12.534	12.4138	12.2225	0.021655	0.209955	0.0690051	-0.0493056	-0.169498	-0.36075	-0.29339
AGGATATCGGGGCTGGCAAA	AATTAGGATATCGGGGCTGGCAAAGGCAA	C	T	C	T	32329066	sense	GG	C-T	1	1	C_8;	Ile214Ile;	Silent;	None				214	Silent	209	209	176	200	221	263	216	12.7592	12.9199	12.7851	12.8123	12.83	12.8233	12.8584	0.160701	0.0258315	0.0530713	0.0707481	0.0640486	0.0991378	-0.00188964
TATCGGGGCTGGCAAAGGCA	AGGATATCGGGGCTGGCAAAGGCAAGTAT	C	T	C	T	32329070	sense	AG	C-T	1	1	C_4;	Ile214Ile;	Silent;	None				214	Silent	187	180	160	143	182	213	186	12.5988	12.7044	12.6476	12.3284	12.5499	12.5191	12.6427	0.105665	0.0487886	-0.270393	-0.0488772	-0.0796738	0.0438806	0.0104232
ATACTTGCCTTTGCCAGCCC	CATAATACTTGCCTTTGCCAGCCCCGATA	G	A	G	A	32329094	antisense	CG	C-T	2	1	C_4;C_8;	Lys220Lys;Gly219Asp;	Silent;Missense;	None;None			Gly219Asp	219.5	Missense	221	176	182	192	204	264	179	12.8398	12.672	12.8334	12.7534	12.7145	12.8287	12.5873	-0.167724	-0.00634431	-0.0863462	-0.125245	-0.0110091	-0.252426	-0.0427551
GCTGGCAAAGGCAAGTATTA	CGGGGCTGGCAAAGGCAAGTATTATGCTG	C	T	C	T	32329077	sense	TG	C-T	1	1	C_6;	Gly217Gly;	Silent;	None				217	Silent	235	208	173	188	217	265	212	12.9284	12.913	12.7603	12.723	12.8036	12.8342	12.8314	-0.0153527	-0.168103	-0.205318	-0.124734	-0.0941581	-0.0969604	0.024307
GCATAATACTTGCCTTTGCC	AACAGCATAATACTTGCCTTTGCCAGCCC	G	A	G	A	32329099	antisense	AG	C-T	0	0										6	7	9	8	4	6	2	7.64385	8.02528	8.49934	8.17324	7.05278	7.37782	6.12411	0.381432	0.855486	0.529394	-0.591072	-0.266033	-1.51974	-1.38105
GGCAAAGGCAAGTATTATGC	GGCTGGCAAAGGCAAGTATTATGCTGTTA	C	T	C	T	32329080	sense	TG	C-T	0	0										143	120	108	120	105	147	116	12.2118	12.1196	12.0806	12.0755	11.7565	11.9842	11.9616	-0.0922381	-0.131192	-0.136369	-0.455298	-0.227649	-0.25021	-0.191119
AACAGCATAATACTTGCCTT	AGTTAACAGCATAATACTTGCCTTTGCCA	G	A	G	A	32329103	antisense	TG	C-T	1	0	C_6;	Ala223Thr;	Missense;	None			Ala223Thr	223	Missense	227	188	203	189	230	289	226	12.8784	12.7672	12.9909	12.7307	12.8876	12.9593	12.9236	-0.111222	0.112536	-0.147704	0.00915497	0.0808646	0.0452478	0.0938856
GTAGTTAACAGCATAATACT	GCGGGTAGTTAACAGCATAATACTTGCCT	G	A	G	A	32329109	antisense	TG	C-T	0	0										218	195	197	201	227	231	196	12.82	12.8199	12.9477	12.8195	12.8686	12.6361	12.7182	-0.000131475	0.127613	-0.000550798	0.0485722	-0.18391	-0.101837	-0.121369
GTATTATGCTGTTAACTACC	GCAAGTATTATGCTGTTAACTACCCGCTC	C	T	C	T	32329091	sense	CG	C-T	0	0										24	9	12	9	14	9	7	9.63843	8.38662	8.91338	8.34261	8.85235	7.95988	7.91662	-1.25181	-0.725053	-1.29582	-0.786079	-1.67854	-1.72181	-0.304586
ATGCTGTTAACTACCCGCTC	TATTATGCTGTTAACTACCCGCTCCGAGA	C	T	C	T	32329096	sense	CG	C-T	1	0	C_4;	Ala223Val;	Missense;	None			Ala223Val	223	Missense	175	134	145	179	153	194	178	12.5031	12.2788	12.5056	12.6523	12.2995	12.3843	12.5792	-0.224358	0.0024603	0.149162	-0.203571	-0.118779	0.0761328	-0.0578274
GCTGTTAACTACCCGCTCCG	TTATGCTGTTAACTACCCGCTCCGAGACG	C	T	C	T	32329098	sense	AG	C-T	0	0										159	149	128	167	161	228	144	12.3648	12.4318	12.3257	12.5522	12.3731	12.6173	12.2735	0.0669957	-0.0391127	0.18737	0.00824698	0.252461	-0.0913169	-0.0152872
TCTCGGAGCGGGTAGTTAAC	CCCGTCTCGGAGCGGGTAGTTAACAGCAT	G	A	G	A	32329120	antisense	AG	C-T	1	0	C_4;	Arg229Gln;	Missense;	None	yes		Arg229Gln	229	Missense	275	246	222	310	342	439	315	13.1551	13.1551	13.12	13.4445	13.4599	13.5623	13.4026	-5.07798e-05	-0.0351053	0.28939	0.304749	0.407248	0.247518	0.235094
GTTAACTACCCGCTCCGAGA	TGCTGTTAACTACCCGCTCCGAGACGGGA	C	T	C	T	32329101	sense	CG	C-T	1	1	C_6;	Asn225Asn;	Silent;	None				225	Silent	89	69	74	93	69	118	90	11.5279	11.3215	11.5354	11.7078	11.151	11.6672	11.5956	-0.206411	0.00748015	0.17995	-0.376848	0.139362	0.0677205	-0.0502614
TTAACTACCCGCTCCGAGAC	GCTGTTAACTACCCGCTCCGAGACGGGAT	C	T	C	T	32329102	sense	GG	C-T	2	2	C_5;C_8;	Asn225Asn;Tyr226Tyr;	Silent;Silent;	None;None	yes			225.5	Silent	153	125	134	140	154	194	148	12.3093	12.1785	12.3918	12.2978	12.3089	12.3843	12.313	-0.130854	0.0824483	-0.0115208	-0.000386611	0.0750084	0.00368802	0.0460788
TAACTACCCGCTCCGAGACG	CTGTTAACTACCCGCTCCGAGACGGGATT	C	T	C	T	32329103	sense	GG	C-T	3	2	C_4;C_7;C_8;	Asn225Asn;Tyr226Tyr;Pro227Ser;	Silent;Silent;Missense;	None;None;None	yes		Pro227Ser	226	Missense	95	105	107	98	127	145	124	11.622	11.927	12.0672	11.7834	12.0309	11.9644	12.0578	0.305025	0.445253	0.161388	0.408931	0.342455	0.435845	0.0918548
AATCCCGTCTCGGAGCGGGT	CATCAATCCCGTCTCGGAGCGGGTAGTTA	G	A	G	A	32329127	antisense	AG	C-T	1	0	C_4_5_6;	Gly231Lys;	Missense;	None	yes		Gly231Lys	231	Missense	257	236	185	240	331	390	334	13.0574	13.0952	12.857	13.0753	13.4127	13.3916	13.4871	0.0377366	-0.200455	0.0178457	0.355241	0.334169	0.429659	0.421314
TACCCGCTCCGAGACGGGAT	TAACTACCCGCTCCGAGACGGGATTGATG	C	T	C	T	32329107	sense	TG	C-T	2	0	C_4_5;C_7;	Pro227Leu;Leu228Phe;	Missense;Missense;	None;None	yes		Pro227Leu_Leu228Phe	227.5	Missense	247	187	192	261	236	294	242	13.0002	12.7595	12.9106	13.1963	12.9247	12.984	13.0223	-0.240718	-0.0896307	0.196098	-0.0755001	-0.0161951	0.0221165	0.0215574
ATCAATCCCGTCTCGGAGCG	CGTCATCAATCCCGTCTCGGAGCGGGTAG	G	A	G	A	32329130	antisense	GG	C-T	1	0	C_7_8;	Gly231Glu;	Missense;	None	yes		Gly231Glu	231	Missense	124	104	89	146	138	156	131	12.0062	11.9132	11.8016	12.3583	12.1507	12.0699	12.137	-0.0930107	-0.204647	0.352134	0.144509	0.0636886	0.130819	0.0948469
CATCAATCCCGTCTCGGAGC	TCGTCATCAATCCCGTCTCGGAGCGGGTA	G	A	G	A	32329131	antisense	GG	C-T	2	1	C_4;C_8;	Asp233Asn;Gly231Gly;	Missense;Silent;	None;None	yes		Asp233Asn	232	Missense	200	164	153	154	187	224	190	12.6957	12.5702	12.583	12.4353	12.589	12.5917	12.6734	-0.125562	-0.112688	-0.260445	-0.10673	-0.103987	-0.022374	0.0885344
CCGCTCCGAGACGGGATTGA	CTACCCGCTCCGAGACGGGATTGATGACG	C	T	C	T	32329110	sense	TG	C-T	2	0	C_4_6;C_7;	Leu228Phe;Arg229Ter;	Missense;Nonsense;	None;None	yes		Leu228Phe_Arg229Ter	228.5	Nonsense	291	226	220	264	285	306	264	13.2367	13.0327	13.1069	13.2128	13.1968	13.0417	13.1478	-0.203951	-0.129739	-0.023897	-0.0398384	-0.194968	-0.0888485	0.0113107
TCATCAATCCCGTCTCGGAG	CTCGTCATCAATCCCGTCTCGGAGCGGGT	G	A	G	A	32329132	antisense	CG	C-T	1	0	C_5;	Asp233Asn;	Missense;	None	yes		Asp233Asn	233	Missense	164	122	131	116	163	184	194	12.4095	12.1434	12.3591	12.0266	12.3909	12.308	12.7034	-0.266038	-0.0503568	-0.382909	-0.0186058	-0.101473	0.293935	0.291053
CGTCATCAATCCCGTCTCGG	GACTCGTCATCAATCCCGTCTCGGAGCGG	G	A	G	A	32329134	antisense	AG	C-T	2	0	C_4;C_7;	Asp234Asn;Asp233Asn;	Missense;Missense;	None;None	yes		Asp233Asn_Asp234Asn	233.5	Missense	96	108	117	126	102	144	130	11.6371	11.9676	12.1961	12.1458	11.7147	11.9544	12.126	0.330555	0.559019	0.508765	0.0776537	0.317371	0.488898	-0.171472
CTCCGAGACGGGATTGATGA	CCCGCTCCGAGACGGGATTGATGACGAGT	C	T	C	T	32329113	sense	CG	C-T	1	0	C_4;	Arg229Ter;	Nonsense;	None	yes		Arg229Ter	229	Nonsense	189	181	169	157	209	209	183	12.6141	12.7124	12.7265	12.4631	12.7494	12.4918	12.6192	0.0983108	0.112383	-0.151015	0.135311	-0.122365	0.00507982	-0.0138845
CTCGTCATCAATCCCGTCTC	AGGACTCGTCATCAATCCCGTCTCGGAGC	G	A	G	A	32329136	antisense	GG	C-T	1	0	C_6;	Asp234Asn;	Missense;	None	yes		Asp234Asn	234	Missense	187	119	150	181	195	214	219	12.5988	12.1075	12.5545	12.6683	12.6494	12.5259	12.8783	-0.49126	-0.0443058	0.0695222	0.0506424	-0.0729176	0.279475	0.241081
CCGAGACGGGATTGATGACG	CGCTCCGAGACGGGATTGATGACGAGTCC	C	T	C	T	32329115	sense	AG	C-T	1	1	C_7;	Asp230Asp;	Silent;	None	yes			230	Silent	205	181	185	209	191	243	187	12.7313	12.7124	12.857	12.8758	12.6195	12.7092	12.6504	-0.0189089	0.125646	0.144441	-0.11182	-0.0221665	-0.0809502	-0.155371
ACTCGTCATCAATCCCGTCT	TAGGACTCGTCATCAATCCCGTCTCGGAG	G	A	G	A	32329137	antisense	CG	C-T	2	0	C_4;C_7;	Glu235Lys;Asp234Asn;	Missense;Missense;	None;None			Asp234Asn_Glu235Lys	234.5	Missense	247	217	181	223	260	276	249	13.0002	12.9741	12.8255	12.9693	13.0644	12.8929	13.0634	-0.0260903	-0.174736	-0.0308818	0.0642075	-0.107331	0.0632504	0.0839448
ATAGGACTCGTCATCAATCC	CCTCATAGGACTCGTCATCAATCCCGTCT	G	A	G	A	32329142	antisense	CG	C-T	1	1	C_7;	Glu235Glu;	Silent;	None				235	Silent	258	226	227	226	225	249	239	13.0631	13.0327	13.1521	12.9886	12.8558	12.7444	13.0043	-0.0303222	0.0890739	-0.0744576	-0.207205	-0.318686	-0.0587302	-0.189639
GGGATTGATGACGAGTCCTA	AGACGGGATTGATGACGAGTCCTATGAGG	C	T	C	T	32329122	sense	TG	C-T	0	0										206	192	186	225	229	254	214	12.7384	12.7975	12.8648	12.9822	12.8813	12.773	12.8449	0.059176	0.126403	0.24383	0.142898	0.034677	0.106575	-0.0484198
GATTGATGACGAGTCCTATG	ACGGGATTGATGACGAGTCCTATGAGGCC	C	T	C	T	32329124	sense	AG	C-T	0	0										195	179	154	173	160	239	189	12.6592	12.6964	12.5924	12.6031	12.3641	12.6852	12.6657	0.0372023	-0.0667705	-0.0561115	-0.295137	0.0260303	0.00653432	-0.0589642
ATTGATGACGAGTCCTATGA	CGGGATTGATGACGAGTCCTATGAGGCCA	C	T	C	T	32329125	sense	GG	C-T	0	0										219	167	206	199	219	281	190	12.8266	12.5963	13.0121	12.8051	12.8169	12.9188	12.6734	-0.230326	0.185452	-0.0215777	-0.00978403	0.0921248	-0.153286	-0.00149797
GAAAATGGCCTCATAGGACT	GCTTGAAAATGGCCTCATAGGACTCGTCA	G	A	G	A	32329154	antisense	CG	C-T	0	0										228	206	147	196	200	248	190	12.8847	12.8991	12.5253	12.7832	12.6859	12.7386	12.6734	0.0143311	-0.359401	-0.101584	-0.198791	-0.146176	-0.211381	-0.0365644
GGCTTGAAAATGGCCTCATA	TACCGGCTTGAAAATGGCCTCATAGGACT	G	A	G	A	32329159	antisense	GG	C-T	0	0										206	206	174	205	190	263	190	12.7384	12.8991	12.7686	12.8479	12.612	12.8233	12.6734	0.1607	0.0302013	0.109546	-0.126411	0.0849042	-0.065012	-0.135655
CGGCTTGAAAATGGCCTCAT	TTACCGGCTTGAAAATGGCCTCATAGGAC	G	A	G	A	32329160	antisense	AG	C-T	1	1	C_4;	Lys242Lys;	Silent;	None				242	Silent	169	192	159	188	185	228	183	12.4528	12.7975	12.6385	12.723	12.5735	12.6173	12.6192	0.344751	0.185735	0.270247	0.120696	0.164481	0.166416	-0.11638
CCACTTACCGGCTTGAAAAT	AAAGCCACTTACCGGCTTGAAAATGGCCT	G	A	G	A	32329168	antisense	GG	C-T	2	0	C_4;C_8;	Exon7:+5;Exon7:+1;	Intron;Splice-donor;	None;None						171	143	149	179	181	210	155	12.4698	12.3725	12.5448	12.6523	12.542	12.4986	12.3797	-0.0972409	0.0750658	0.182515	0.0721956	0.0288858	-0.0900885	-0.0497823
GCCACTTACCGGCTTGAAAA	TAAAGCCACTTACCGGCTTGAAAATGGCC	G	A	G	A	32329169	antisense	TG	C-T	1	0	C_5;	Exon7:+5;	Intron;	None						127	133	135	151	131	169	123	12.0407	12.268	12.4025	12.4069	12.0756	12.1853	12.0461	0.22727	0.361818	0.366225	0.0349447	0.14466	0.00545174	-0.256752
GATAAAGCCACTTACCGGCT	GGTGGATAAAGCCACTTACCGGCTTGAAA	G	A	G	A	32329175	antisense	TG	C-T	1	0	C_8;	Exon7:+8;	Intron;	None						147	161	147	149	191	193	169	12.2516	12.5435	12.5253	12.3877	12.6195	12.3769	12.5044	0.291913	0.273712	0.136051	0.367904	0.125258	0.252783	0.0147565
GGTGGATAAAGCCACTTACC	AAGGGGTGGATAAAGCCACTTACCGGCTT	G	A	G	A	32329179	antisense	GG	C-T	0	0										223	181	164	204	207	249	175	12.8528	12.7124	12.6832	12.8409	12.7356	12.7444	12.5547	-0.140312	-0.169561	-0.0118912	-0.117182	-0.108385	-0.298021	-0.0672747
GGGTGGATAAAGCCACTTAC	CAAGGGGTGGATAAAGCCACTTACCGGCT	G	A	G	A	32329180	antisense	CG	C-T	0	0										159	176	141	151	214	202	190	12.3648	12.672	12.4652	12.4069	12.7835	12.4426	12.6734	0.307219	0.100413	0.0420957	0.41873	0.077812	0.308543	0.118453
AAGTGGCTTTATCCACCCCT	CGGTAAGTGGCTTTATCCACCCCTTGGGC	C	T	C	T	32329163	sense	TG	C-T	1	0	C_7;	Exon7:+9;	Intron;	None						243	216	252	241	290	317	270	12.9766	12.9674	13.3028	13.0813	13.2219	13.0927	13.1802	-0.00920134	0.326194	0.104646	0.245283	0.116011	0.203603	0.0477526
AGTGGCTTTATCCACCCCTT	GGTAAGTGGCTTTATCCACCCCTTGGGCT	C	T	C	T	32329164	sense	GG	C-T	1	0	C_6;	Exon7:+9;	Intron;	None						325	317	301	323	369	406	345	13.3961	13.5208	13.5592	13.5038	13.5695	13.4496	13.5339	0.124755	0.163072	0.107667	0.173381	0.053533	0.137768	-0.0102707
GTGGCTTTATCCACCCCTTG	GTAAGTGGCTTTATCCACCCCTTGGGCTA	C	T	C	T	32329165	sense	GG	C-T	1	0	C_5;	Exon7:+9;	Intron;	None						215	186	161	188	198	234	183	12.8001	12.7517	12.6566	12.723	12.6714	12.6547	12.6192	-0.0483046	-0.143492	-0.0770111	-0.128603	-0.145309	-0.180843	-0.0619822
GTAGCCCAAGGGGTGGATAA	GTTTGTAGCCCAAGGGGTGGATAAAGCCA	G	A	G	A	32329190	antisense	AG	C-T	3	0	C_5;C_6;C_7;	Exon7:+26;Exon7:+25;Exon7:+24;	Intron;Intron;Intron;	None;None;None						242	211	195	186	247	291	220	12.9707	12.9337	12.9329	12.7076	12.9904	12.9692	12.8848	-0.0370369	-0.0377654	-0.263087	0.0197162	-0.00148988	-0.0858693	0.090082
CTGTTTGTAGCCCAAGGGGT	TCCCCTGTTTGTAGCCCAAGGGGTGGATA	G	A	G	A	32329196	antisense	GG	C-T	0	0										95	117	92	117	105	146	115	11.622	12.0831	11.8494	12.0389	11.7565	11.9743	11.9491	0.461106	0.227402	0.416976	0.134564	0.352368	0.327165	-0.0971295
CCACCCCTTGGGCTACAAAC	TTATCCACCCCTTGGGCTACAAACAGGGG	C	T	C	T	32329175	sense	AG	C-T	4	0	C_4;C_5;C_6;C_7;	Exon7:+18;Exon7:+19;Exon7:+20;Exon7:+21;	Intron;Intron;Intron;Intron;	None;None;None;None						158	104	95	145	116	157	141	12.3557	11.9132	11.8957	12.3484	11.9002	12.0791	12.2431	-0.44252	-0.460059	-0.0072885	-0.455483	-0.276604	-0.112584	0.0217321
CCTGTTTGTAGCCCAAGGGG	ATCCCCTGTTTGTAGCCCAAGGGGTGGAT	G	A	G	A	32329197	antisense	TG	C-T	0	0										108	82	54	96	102	118	89	11.8069	11.5704	11.081	11.7536	11.7147	11.6672	11.5795	-0.236541	-0.725974	-0.0533281	-0.092221	-0.139706	-0.227462	0.185485
CACCCCTTGGGCTACAAACA	TATCCACCCCTTGGGCTACAAACAGGGGA	C	T	C	T	32329176	sense	GG	C-T	3	0	C_4;C_5;C_6;	Exon7:+19;Exon7:+20;Exon7:+21;	Intron;Intron;Intron;	None;None;None						153	185	133	150	161	199	147	12.3093	12.744	12.381	12.3973	12.3731	12.421	12.3032	0.434642	0.0716436	0.0879958	0.0637314	0.111713	-0.00609108	-0.141643
ACCCCTTGGGCTACAAACAG	ATCCACCCCTTGGGCTACAAACAGGGGAT	C	T	C	T	32329177	sense	GG	C-T	2	0	C_4;C_5;	Exon7:+20;Exon7:+21;	Intron;Intron;	None;None						195	160	157	173	181	233	182	12.6592	12.5345	12.6203	12.6031	12.542	12.6486	12.6113	-0.12466	-0.0389407	-0.0561115	-0.117251	-0.0106447	-0.0479049	0.0146371
CCCCTGTTTGTAGCCCAAGG	CAATCCCCTGTTTGTAGCCCAAGGGGTGG	G	A	G	A	32329199	antisense	GG	C-T	1	0	C_4;	Exon7:+36;	Intron;	None						267	235	207	260	252	315	239	13.1125	13.0891	13.0191	13.1908	13.0193	13.0835	13.0043	-0.0234538	-0.0934353	0.078245	-0.0931905	-0.0289868	-0.108193	-0.0639088
CCCCTTGGGCTACAAACAGG	TCCACCCCTTGGGCTACAAACAGGGGATT	C	T	C	T	32329178	sense	GG	C-T	1	0	C_4;	Exon7:+21;	Intron;	None						114	93	89	101	113	138	142	11.8849	11.752	11.8016	11.8268	11.8624	11.8931	12.2533	-0.132972	-0.0833711	-0.0580811	-0.0224904	0.00813012	0.368394	0.209486
TCCCCTGTTTGTAGCCCAAG	CCAATCCCCTGTTTGTAGCCCAAGGGGTG	G	A	G	A	32329200	antisense	GG	C-T	2	0	C_4;C_5;	Exon7:+37;Exon7:+36;	Intron;Intron;	None;None						192	220	174	201	199	275	208	12.6368	12.9939	12.7686	12.8195	12.6787	12.8876	12.8039	0.35707	0.131724	0.182644	0.0418703	0.250787	0.167076	-0.0705684
ATCCCCTGTTTGTAGCCCAA	ACCAATCCCCTGTTTGTAGCCCAAGGGGT	G	A	G	A	32329201	antisense	GG	C-T	3	0	C_4;C_5;C_6;	Exon7:+38;Exon7:+37;Exon7:+36;	Intron;Intron;Intron;	None;None;None						301	276	249	272	285	352	302	13.2854	13.321	13.2856	13.2558	13.1968	13.2437	13.3418	0.0356238	0.000144981	-0.0295721	-0.0885778	-0.041686	0.0564027	-0.0266859
AATCCCCTGTTTGTAGCCCA	AACCAATCCCCTGTTTGTAGCCCAAGGGG	G	A	G	A	32329202	antisense	AG	C-T	4	0	C_4;C_5;C_6;C_7;	Exon7:+39;Exon7:+38;Exon7:+37;Exon7:+36;	Intron;Intron;Intron;Intron;	None;None;None;None						223	203	178	202	207	286	228	12.8528	12.8779	12.8014	12.8266	12.7356	12.9442	12.9364	0.0251552	-0.0513967	-0.0261031	-0.117182	0.0914573	0.0836024	0.0367408
TTGGGCTACAAACAGGGGAT	CCCCTTGGGCTACAAACAGGGGATTGGTT	C	T	C	T	32329182	sense	TG	C-T	1	0	C_6;	Exon7:+27;	Intron;	None						194	188	194	185	188	249	188	12.6518	12.7672	12.9255	12.6998	12.5967	12.7444	12.6581	0.115381	0.273724	0.048043	-0.0551006	0.092573	0.00629825	-0.131126
TGGGCTACAAACAGGGGATT	CCCTTGGGCTACAAACAGGGGATTGGTTG	C	T	C	T	32329183	sense	GG	C-T	2	0	C_5;C_8;	Exon7:+27;Exon7:+30;	Intron;Intron;	None;None						196	154	116	157	179	195	170	12.6666	12.4794	12.1837	12.4631	12.5259	12.3918	12.5129	-0.18717	-0.482878	-0.203474	-0.140657	-0.274835	-0.153671	0.101453
GCTACAAACAGGGGATTGGT	TTGGGCTACAAACAGGGGATTGGTTGGCG	C	T	C	T	32329186	sense	TG	C-T	1	0	C_5;	Exon7:+30;	Intron;	None						166	149	139	157	145	196	159	12.427	12.4318	12.4446	12.4631	12.2221	12.3991	12.4164	0.00485073	0.0176612	0.0361566	-0.204876	-0.0278267	-0.0105313	-0.100634
CCAACCAATCCCCTGTTTGT	ACCGCCAACCAATCCCCTGTTTGTAGCCC	G	A	G	A	32329208	antisense	AG	C-T	2	0	C_5;C_6;	Exon7:+44;Exon7:+43;	Intron;Intron;	None;None						211	164	174	199	213	254	204	12.773	12.5702	12.7686	12.8051	12.7768	12.773	12.7759	-0.202794	-0.00439232	0.0321027	0.0038245	8.33121e-05	0.00294895	0.0606467
CTACAAACAGGGGATTGGTT	TGGGCTACAAACAGGGGATTGGTTGGCGG	C	T	C	T	32329187	sense	GG	C-T	2	0	C_4;C_8;	Exon7:+30;Exon7:+34;	Intron;Intron;	None;None						183	155	127	169	154	174	142	12.5676	12.4888	12.3144	12.5694	12.3089	12.2274	12.2533	-0.0788396	-0.253207	0.00176107	-0.258652	-0.340195	-0.314272	-0.194278
ACAAACAGGGGATTGGTTGG	GGCTACAAACAGGGGATTGGTTGGCGGTG	C	T	C	T	32329189	sense	CG	C-T	1	0	C_6;	Exon7:+34;	Intron;	None						207	211	166	167	209	255	209	12.7454	12.9337	12.7007	12.5522	12.7494	12.7787	12.8108	0.188309	-0.0446782	-0.193171	0.00408619	0.0333595	0.0654861	0.0508239
GACCTAAAATGATACATCCT	ACATGACCTAAAATGATACATCCTGGTCA	G	A	G	A	32330580	antisense	GG	C-T	1	0	C_4;	Exon8:-1;	Splice-acceptor;	None						295	249	240	275	311	364	296	13.2564	13.1725	13.2325	13.2717	13.3228	13.2921	13.3129	-0.0838379	-0.0239153	0.0152969	0.0664076	0.0357177	0.0564998	0.0836938
TGACCTAAAATGATACATCC	GACATGACCTAAAATGATACATCCTGGTC	G	A	G	A	32330581	antisense	TG	C-T	2	0	C_4;C_5;	Val244Ile;Exon8:-1;	Missense;Splice-acceptor;	None;None			Val244Ile	244	Missense	122	110	146	139	202	214	168	11.9827	11.9941	12.5155	12.2875	12.7003	12.5259	12.4958	0.0113421	0.53274	0.304718	0.717549	0.543116	0.513097	0.308321
ACTTTGGACATGACCTAAAA	CATTACTTTGGACATGACCTAAAATGATA	G	A	G	A	32330591	antisense	TG	C-T	0	0										224	190	177	182	230	268	196	12.8592	12.7824	12.7932	12.6763	12.8876	12.8504	12.7182	-0.0767662	-0.0659775	-0.182952	0.028346	-0.00876672	-0.141002	0.0680911
TTAGGTCATGTCCAAAGTAA	CATTTTAGGTCATGTCCAAAGTAATGGAG	C	T	C	T	32330574	sense	TG	C-T	1	1	C_7;	Val244Val;	Silent;	None				244	Silent	269	236	232	249	257	301	303	13.1233	13.0952	13.1836	13.1284	13.0477	13.0179	13.3466	-0.0280936	0.0602748	0.00512076	-0.0756145	-0.105333	0.223312	0.00168755
TAGGTCATGTCCAAAGTAAT	ATTTTAGGTCATGTCCAAAGTAATGGAGA	C	T	C	T	32330575	sense	GG	C-T	1	1	C_6;	Val244Val;	Silent;	None				244	Silent	382	344	324	352	374	474	367	13.6292	13.6388	13.6654	13.6278	13.5889	13.673	13.623	0.00955769	0.0361811	-0.00141534	-0.0403165	0.0438088	-0.00616887	-0.0156667
GGTCATGTCCAAAGTAATGG	TTTAGGTCATGTCCAAAGTAATGGAGATG	C	T	C	T	32330577	sense	AG	C-T	1	1	C_4;	Val244Val;	Silent;	None				244	Silent	190	175	154	165	187	197	181	12.6217	12.6638	12.5924	12.5348	12.589	12.4065	12.6034	0.0420714	-0.0293016	-0.0869374	-0.0327413	-0.215269	-0.0183836	-0.0640755
CATCTCCATTACTTTGGACA	GGAACATCTCCATTACTTTGGACATGACC	G	A	G	A	32330601	antisense	TG	C-T	2	0	C_4_6;C_7;	Glu250Lys;Met249Ile;	Missense;Missense;	None;None			Met249Ile_Glu250Lys	249.5	Missense	175	173	183	199	181	248	187	12.5031	12.6472	12.8413	12.8051	12.542	12.7386	12.6504	0.144116	0.3382	0.301948	0.0388428	0.235446	0.147282	-0.120898
CATGTCCAAAGTAATGGAGA	AGGTCATGTCCAAAGTAATGGAGATGTTC	C	T	C	T	32330580	sense	TG	C-T	1	0	C_6_7;	Ser246Phe;	Missense;	None			Ser246Phe	246	Missense	244	206	180	194	212	291	201	12.9826	12.8991	12.8175	12.7684	12.77	12.9692	12.7545	-0.0835037	-0.1651	-0.214214	-0.212574	-0.0133625	-0.228032	0.00294979
TGGAACATCTCCATTACTTT	AGGCTGGAACATCTCCATTACTTTGGACA	G	A	G	A	32330606	antisense	GG	C-T	1	0	C_6;	Met251Ile;	Missense;	None			Met251Ile	251	Missense	275	243	243	274	311	355	242	13.1551	13.1374	13.2504	13.2664	13.3228	13.256	13.0223	-0.0177508	0.0952773	0.111314	0.16768	0.100875	-0.132786	-0.0176907
CTGGAACATCTCCATTACTT	TAGGCTGGAACATCTCCATTACTTTGGAC	G	A	G	A	32330607	antisense	TG	C-T	1	0	C_7;	Met251Ile;	Missense;	None			Met251Ile	251	Missense	264	218	183	232	254	285	231	13.0962	12.9807	12.8413	13.0264	13.0307	12.9392	12.9552	-0.115474	-0.2549	-0.0698232	-0.0654872	-0.157059	-0.141005	0.0255484
CAAAGTAATGGAGATGTTCC	TGTCCAAAGTAATGGAGATGTTCCAGCCT	C	T	C	T	32330586	sense	AG	C-T	0	0										187	145	140	157	154	222	163	12.5988	12.3926	12.455	12.4631	12.3089	12.5788	12.4523	-0.206227	-0.143824	-0.135669	-0.289842	-0.0199775	-0.146518	0.00979438
TAATGGAGATGTTCCAGCCT	AAAGTAATGGAGATGTTCCAGCCTAGTGC	C	T	C	T	32330591	sense	AG	C-T	0	0										152	133	122	144	170	163	142	12.2999	12.268	12.2565	12.3384	12.4515	12.1332	12.2533	-0.0319162	-0.0434187	0.0385717	0.151649	-0.166666	-0.0465478	-0.00826721
ATGGAGATGTTCCAGCCTAG	AGTAATGGAGATGTTCCAGCCTAGTGCGG	C	T	C	T	32330593	sense	TG	C-T	0	0										263	215	188	216	243	293	206	13.0907	12.9608	12.8802	12.9233	12.9669	12.9791	12.79	-0.129988	-0.210541	-0.167429	-0.123877	-0.111651	-0.300757	-0.00944205
GGAGATGTTCCAGCCTAGTG	TAATGGAGATGTTCCAGCCTAGTGCGGTG	C	T	C	T	32330595	sense	CG	C-T	0	0										246	203	189	181	235	281	244	12.9943	12.8779	12.8879	12.6683	12.9186	12.9188	13.0342	-0.116441	-0.106496	-0.326042	-0.0757734	-0.0755808	0.0398412	0.145822
GAGATGTTCCAGCCTAGTGC	AATGGAGATGTTCCAGCCTAGTGCGGTGG	C	T	C	T	32330596	sense	GG	C-T	0	0										147	132	124	140	149	179	127	12.2516	12.2571	12.2799	12.2978	12.2613	12.2683	12.0923	0.00544318	0.028281	0.0461831	0.00970881	0.0166379	-0.15933	-0.0709635
GATGTTCCAGCCTAGTGCGG	TGGAGATGTTCCAGCCTAGTGCGGTGGTC	C	T	C	T	32330598	sense	TG	C-T	2	1	C_7;C_8;	Phe252Phe;Gln253Ter;	Silent;Nonsense;	None;None			Gln253Ter	252.5	Nonsense	200	196	143	172	215	249	195	12.6957	12.8273	12.4855	12.5947	12.7903	12.7444	12.7108	0.131557	-0.210188	-0.100994	0.0945375	0.0486364	0.0150951	0.112631
ATGTTCCAGCCTAGTGCGGT	GGAGATGTTCCAGCCTAGTGCGGTGGTCT	C	T	C	T	32330599	sense	GG	C-T	2	1	C_6;C_7;	Phe252Phe;Gln253Ter;	Silent;Nonsense;	None;None			Gln253Ter	252.5	Nonsense	230	196	203	219	250	246	175	12.8973	12.8273	12.9909	12.9432	13.0078	12.7269	12.5547	-0.0700483	0.0935967	0.0458728	0.110495	-0.170454	-0.342605	-0.157328
TAAGACCACCGCACTAGGCT	ACTGTAAGACCACCGCACTAGGCTGGAAC	G	A	G	A	32330625	antisense	GG	C-T	2	1	C_6;C_7;	Val258Ile;Val257Val;	Missense;Silent;	None;None			Val258Ile	257.5	Missense	156	132	120	126	168	189	133	12.3373	12.2571	12.2326	12.1458	12.4344	12.3467	12.1589	-0.0802696	-0.104728	-0.191501	0.0971117	0.00933623	-0.17846	0.101496
GTAAGACCACCGCACTAGGC	CACTGTAAGACCACCGCACTAGGCTGGAA	G	A	G	A	32330626	antisense	TG	C-T	2	1	C_7;C_8;	Val258Ile;Val257Val;	Missense;Silent;	None;None			Val258Ile	257.5	Missense	141	113	108	135	129	148	117	12.1915	12.0329	12.0806	12.2453	12.0534	11.994	11.974	-0.158614	-0.110876	0.0538347	-0.138078	-0.197555	-0.217513	-0.112497
GCCTAGTGCGGTGGTCTTAC	TCCAGCCTAGTGCGGTGGTCTTACAGTGT	C	T	C	T	32330607	sense	AG	C-T	0	0										211	178	164	164	195	219	192	12.773	12.6883	12.6832	12.526	12.6494	12.5592	12.6885	-0.0846308	-0.0897712	-0.246927	-0.123536	-0.213781	-0.084501	-0.000163102
ACTGTAAGACCACCGCACTA	CCACACTGTAAGACCACCGCACTAGGCTG	G	A	G	A	32330629	antisense	GG	C-T	0	0										194	191	176	200	248	244	220	12.6518	12.79	12.7851	12.8123	12.9962	12.7151	12.8848	0.138218	0.133262	0.160501	0.34445	0.0633127	0.233037	0.0696062
CACTGTAAGACCACCGCACT	GCCACACTGTAAGACCACCGCACTAGGCT	G	A	G	A	32330630	antisense	AG	C-T	0	0										199	182	175	192	201	304	220	12.6885	12.7204	12.7768	12.7534	12.6931	13.0323	12.8848	0.0318878	0.0883362	0.06491	0.00464098	0.343754	0.196331	0.119864
CTAGTGCGGTGGTCTTACAG	CAGCCTAGTGCGGTGGTCTTACAGTGTGG	C	T	C	T	32330609	sense	TG	C-T	1	0	C_7;	Ala256Val;	Missense;	None			Ala256Val	256	Missense	81	73	80	67	80	103	70	11.392	11.4027	11.6478	11.2349	11.3643	11.4712	11.2332	0.0106931	0.255754	-0.157117	-0.0276969	0.0791197	-0.158881	-0.0722626
AGTGCGGTGGTCTTACAGTG	GCCTAGTGCGGTGGTCTTACAGTGTGGCT	C	T	C	T	32330611	sense	TG	C-T	1	0	C_5;	Ala256Val;	Missense;	None			Ala256Val	256	Missense	252	197	201	207	266	264	234	13.0291	12.8346	12.9766	12.8619	13.0973	12.8287	12.9738	-0.194481	-0.0524591	-0.16719	0.0682092	-0.200362	-0.0552852	0.0755638
GTGCGGTGGTCTTACAGTGT	CCTAGTGCGGTGGTCTTACAGTGTGGCTC	C	T	C	T	32330612	sense	GG	C-T	1	0	C_4;	Ala256Val;	Missense;	None			Ala256Val	256	Missense	248	201	172	177	200	261	219	13.006	12.8636	12.7519	12.6361	12.6859	12.8123	12.8783	-0.142404	-0.254135	-0.369958	-0.320082	-0.193767	-0.12777	0.0416259
GAGCCACACTGTAAGACCAC	GTCTGAGCCACACTGTAAGACCACCGCAC	G	A	G	A	32330636	antisense	CG	C-T	2	0	C_4_5;C_7;	Gly262Asn;Cys261Tyr;	Missense;Missense;	None;None			Cys261Tyr_Gly262Asn	261.5	Missense	218	182	167	181	246	280	251	12.82	12.7204	12.7093	12.6683	12.9846	12.9136	13.075	-0.0996529	-0.110701	-0.151735	0.164523	0.093584	0.25495	0.291715
GTGGTCTTACAGTGTGGCTC	TGCGGTGGTCTTACAGTGTGGCTCAGACT	C	T	C	T	32330617	sense	AG	C-T	1	1	C_6;	Val258Val;	Silent;	None				258	Silent	132	144	161	171	192	163	151	12.0964	12.3826	12.6566	12.5863	12.6271	12.1332	12.342	0.286194	0.560179	0.489945	0.530682	0.0368236	0.245582	-0.17441
GGAGTCTGAGCCACACTGTA	ATAGGGAGTCTGAGCCACACTGTAAGACC	G	A	G	A	32330643	antisense	AG	C-T	1	0	C_6;	Asp264Asn;	Missense;	None			Asp264Asn	264	Missense	282	250	254	276	423	423	362	13.1914	13.1783	13.3142	13.2769	13.7665	13.5088	13.6032	-0.0130431	0.122883	0.085546	0.575126	0.31743	0.411879	0.369683
ATAGGGAGTCTGAGCCACAC	CCAGATAGGGAGTCTGAGCCACACTGTAA	G	A	G	A	32330647	antisense	TG	C-T	0	0										252	239	200	208	234	290	203	13.0291	13.1134	12.9695	12.8689	12.9124	12.9642	12.7688	0.0842996	-0.0596537	-0.160238	-0.116686	-0.0648651	-0.260287	-0.102082
TGTGGCTCAGACTCCCTATC	ACAGTGTGGCTCAGACTCCCTATCTGGGG	C	T	C	T	32330629	sense	TG	C-T	2	1	C_6;C_8;	Gly262Gly;Ser263Leu;	Silent;Missense;	None;None			Ser263Leu	262.5	Missense	294	319	250	277	487	575	452	13.2515	13.5299	13.2913	13.2821	13.9697	13.9517	13.9236	0.278437	0.0398706	0.0306485	0.718262	0.700187	0.672075	0.580523
GTGGCTCAGACTCCCTATCT	CAGTGTGGCTCAGACTCCCTATCTGGGGA	C	T	C	T	32330630	sense	GG	C-T	2	1	C_5;C_7;	Gly262Gly;Ser263Leu;	Silent;Missense;	None;None			Ser263Leu	262.5	Missense	276	210	207	210	375	474	352	13.1603	12.9268	13.0191	12.8827	13.5927	13.673	13.5628	-0.233529	-0.141259	-0.277664	0.432396	0.512669	0.402492	0.66667
TGGCTCAGACTCCCTATCTG	AGTGTGGCTCAGACTCCCTATCTGGGGAT	C	T	C	T	32330631	sense	GG	C-T	2	1	C_4;C_6;	Gly262Gly;Ser263Leu;	Silent;Missense;	None;None			Ser263Leu	262.5	Missense	202	186	148	189	260	303	252	12.7101	12.7517	12.5351	12.7307	13.0644	13.0275	13.0807	0.0416637	-0.174968	0.0206096	0.354324	0.317418	0.370643	0.385026
GGCTCAGACTCCCTATCTGG	GTGTGGCTCAGACTCCCTATCTGGGGATC	C	T	C	T	32330632	sense	GG	C-T	1	0	C_5;	Ser263Leu;	Missense;	None			Ser263Leu	263	Missense	125	104	131	120	203	213	176	12.0178	11.9132	12.3591	12.0755	12.7074	12.5191	12.5629	-0.104596	0.341328	0.0576744	0.689634	0.501321	0.545161	0.48057
ATCCCCAGATAGGGAGTCTG	ACCGATCCCCAGATAGGGAGTCTGAGCCA	G	A	G	A	32330655	antisense	AG	C-T	1	0	C_4_5_6;	Gly268Lys;	Missense;	None			Gly268Lys	268	Missense	220	168	180	204	207	320	251	12.8332	12.6049	12.8175	12.8409	12.7356	13.1062	13.075	-0.228286	-0.0157417	0.00764634	-0.0976443	0.273032	0.241777	0.217849
CGATCCCCAGATAGGGAGTC	TAACCGATCCCCAGATAGGGAGTCTGAGC	G	A	G	A	32330657	antisense	TG	C-T	2	0	C_5;C_6_7_8;	Asp269Asn;Gly268Lys;	Missense;Missense;	None;None			Gly268Lys_Asp269Asn	268.5	Missense	154	156	108	135	180	180	144	12.3187	12.498	12.0806	12.2453	12.534	12.2763	12.2735	0.179305	-0.238086	-0.0733744	0.215242	-0.0424272	-0.0452293	0.0865801
CAGACTCCCTATCTGGGGAT	GGCTCAGACTCCCTATCTGGGGATCGGTT	C	T	C	T	32330636	sense	CG	C-T	2	1	C_5;C_7_8;	Asp264Asp;Ser265Phe;	Silent;Missense;	None;None			Ser265Phe	264.5	Missense	219	198	168	210	248	267	203	12.8266	12.8419	12.7179	12.8827	12.9962	12.845	12.7688	0.01529	-0.108691	0.0560327	0.169602	0.0184042	-0.0578198	0.0558516
AGACTCCCTATCTGGGGATC	GCTCAGACTCCCTATCTGGGGATCGGTTA	C	T	C	T	32330637	sense	GG	C-T	3	2	C_4;C_6_7;C_8;	Asp264Asp;Ser265Phe;Leu266Leu;	Silent;Missense;Silent;	None;None;None			Ser265Phe	265	Missense	261	246	203	228	238	276	247	13.0797	13.1551	12.9909	13.0013	12.9369	12.8929	13.0518	0.0753225	-0.0887968	-0.0784249	-0.142856	-0.186861	-0.0279123	-0.0885767
TAACCGATCCCCAGATAGGG	AACCTAACCGATCCCCAGATAGGGAGTCT	G	A	G	A	32330661	antisense	AG	C-T	1	0	C_4_5;	Arg270Gln;	Missense;	None			Arg270Gln	270	Missense	226	195	165	184	186	220	162	12.872	12.8199	12.692	12.692	12.5813	12.5658	12.4434	-0.0521191	-0.180068	-0.18001	-0.290763	-0.306276	-0.428639	-0.204493
TCCCTATCTGGGGATCGGTT	AGACTCCCTATCTGGGGATCGGTTAGGTT	C	T	C	T	32330641	sense	AG	C-T	2	1	C_4;C_8;	Leu266Leu;Ser267Phe;	Silent;Missense;	None;None			Ser267Phe	266.5	Missense	150	140	130	148	232	288	222	12.2808	12.3419	12.3481	12.378	12.9	12.9543	12.8979	0.0611748	0.0672986	0.0971975	0.619276	0.673496	0.617119	0.561407
CCTAACCGATCCCCAGATAG	GCAACCTAACCGATCCCCAGATAGGGAGT	G	A	G	A	32330663	antisense	GG	C-T	1	0	C_6_7;	Arg270Gln;	Missense;	None			Arg270Gln	270	Missense	148	151	136	153	160	181	148	12.2614	12.451	12.4131	12.4259	12.3641	12.2843	12.313	0.189638	0.151743	0.164485	0.102669	0.0228857	0.0516129	-0.109566
CCCTATCTGGGGATCGGTTA	GACTCCCTATCTGGGGATCGGTTAGGTTG	C	T	C	T	32330642	sense	GG	C-T	1	0	C_7;	Ser267Phe;	Missense;	None			Ser267Phe	267	Missense	200	185	181	206	250	283	239	12.6957	12.744	12.8255	12.8549	13.0078	12.929	13.0043	0.0482406	0.129734	0.159203	0.3121	0.233267	0.308592	0.172261
ACCTAACCGATCCCCAGATA	AGCAACCTAACCGATCCCCAGATAGGGAG	G	A	G	A	32330664	antisense	GG	C-T	1	0	C_7_8;	Arg270Gln;	Missense;	None			Arg270Gln	270	Missense	298	215	213	213	256	269	222	13.271	12.9608	13.0603	12.9031	13.042	12.8558	12.8979	-0.310218	-0.210673	-0.367835	-0.228929	-0.41516	-0.373086	-0.0428162
AACCTAACCGATCCCCAGAT	AAGCAACCTAACCGATCCCCAGATAGGGA	G	A	G	A	32330665	antisense	AG	C-T	2	1	C_4;C_8;	Gly272Ser;Arg270Arg;	Missense;Silent;	None;None			Gly272Ser	271	Missense	208	226	235	208	215	305	235	12.7523	13.0327	13.2021	12.8689	12.7903	13.037	12.98	0.280425	0.449784	0.116566	0.0379623	0.284686	0.22767	-0.0988187
TATCTGGGGATCGGTTAGGT	TCCCTATCTGGGGATCGGTTAGGTTGCTT	C	T	C	T	32330645	sense	TG	C-T	1	0	C_4;	Ser267Phe;	Missense;	None			Ser267Phe	267	Missense	331	308	271	328	347	368	319	13.4225	13.4793	13.4077	13.5259	13.4808	13.3079	13.4208	0.0568166	-0.0147743	0.103437	0.0583139	-0.114617	-0.00165142	-0.0678113
AAGCAACCTAACCGATCCCC	ATTGAAGCAACCTAACCGATCCCCAGATA	G	A	G	A	32330669	antisense	AG	C-T	2	0	C_4;C_7_8;	Cys273Tyr;Gly272Asn;	Missense;Missense;	None;None			Gly272Asn_Cys273Tyr	272.5	Missense	159	161	143	157	227	222	162	12.3648	12.5435	12.4855	12.4631	12.8686	12.5788	12.4434	0.178725	0.120729	0.0983015	0.5038	0.213993	0.0785758	0.132871
TTAGATTGAAGCAACCTAAC	ATAGTTAGATTGAAGCAACCTAACCGATC	G	A	G	A	32330677	antisense	CG	C-T	0	0										87	65	77	71	97	113	81	11.4951	11.2353	11.5927	11.3185	11.6422	11.6048	11.4436	-0.259755	0.0975731	-0.17655	0.147135	0.109697	-0.0514521	0.18137
TGCTTCAATCTAACTATCAA	AGGTTGCTTCAATCTAACTATCAAAGGTG	C	T	C	T	32330665	sense	AG	C-T	1	1	C_6;	Phe274Phe;	Silent;	None				274	Silent	135	118	128	118	107	148	111	12.1288	12.0954	12.3257	12.0512	11.7837	11.994	11.8981	-0.0334425	0.196906	-0.077573	-0.345047	-0.134833	-0.230721	-0.265497
GCTTCAATCTAACTATCAAA	GGTTGCTTCAATCTAACTATCAAAGGTGA	C	T	C	T	32330666	sense	GG	C-T	1	1	C_5;	Phe274Phe;	Silent;	None				274	Silent	85	85	89	67	62	99	82	11.4616	11.6222	11.8016	11.2349	10.9968	11.414	11.4613	0.160669	0.339998	-0.226633	-0.464785	-0.0475194	-0.000215637	-0.262185
ACCTTTGATAGTTAGATTGA	TCTCACCTTTGATAGTTAGATTGAAGCAA	G	A	G	A	32330688	antisense	AG	C-T	0	0										337	336	293	328	334	401	354	13.4484	13.6048	13.5203	13.5259	13.4257	13.4317	13.571	0.156422	0.0719085	0.0775222	-0.0226838	-0.016647	0.122613	-0.07419
TTCAATCTAACTATCAAAGG	TTGCTTCAATCTAACTATCAAAGGTGAGA	C	T	C	T	32330668	sense	TG	C-T	1	1	C_7;	Leu276Leu;	Silent;	None				276	Silent	151	112	133	132	159	141	140	12.2903	12.0201	12.381	12.2129	12.355	11.9241	12.2329	-0.270268	0.0906229	-0.077413	0.0646802	-0.366272	-0.0574868	-0.034007
CTCACCTTTGATAGTTAGAT	TGGTCTCACCTTTGATAGTTAGATTGAAG	G	A	G	A	32330691	antisense	TG	C-T	2	0	C_5;C_6;	Exon8:+1;Gly280Arg;	Splice-donor;Missense;	None;None			Gly280Arg	280	Missense	248	255	249	269	249	359	289	13.006	13.2069	13.2856	13.2398	13.002	13.2721	13.2783	0.200857	0.279537	0.233822	-0.00397928	0.266112	0.272322	-0.0599202
CAATCTAACTATCAAAGGTG	GCTTCAATCTAACTATCAAAGGTGAGACC	C	T	C	T	32330670	sense	AG	C-T	1	1	C_5;	Leu276Leu;	Silent;	None				276	Silent	178	166	124	154	166	167	146	12.5276	12.5877	12.2799	12.4353	12.4172	12.1682	12.2934	0.0600186	-0.247729	-0.092349	-0.11046	-0.359462	-0.234243	-0.141369
TGGTCTCACCTTTGATAGTT	TACCTGGTCTCACCTTTGATAGTTAGATT	G	A	G	A	32330695	antisense	AG	C-T	2	0	C_5;C_7;	Exon8:+5;Exon8:+3;	Intron;Intron;	None;None						334	270	291	288	332	371	289	13.4355	13.2893	13.5104	13.3383	13.417	13.3196	13.2783	-0.146152	0.0749272	-0.0971885	-0.0184486	-0.11592	-0.15714	-0.0410319
TAACTATCAAAGGTGAGACC	AATCTAACTATCAAAGGTGAGACCAGGTA	C	T	C	T	32330675	sense	AG	C-T	2	1	C_4;C_8;	Thr277Ile;Ile278Ile;	Missense;Silent;	None;None			Thr277Ile	277.5	Missense	193	179	178	164	167	218	147	12.6443	12.6964	12.8014	12.526	12.4258	12.5526	12.3032	0.0520733	0.157016	-0.118304	-0.218501	-0.0917601	-0.341101	-0.247383
AACTATCAAAGGTGAGACCA	ATCTAACTATCAAAGGTGAGACCAGGTAG	C	T	C	T	32330676	sense	GG	C-T	1	1	C_7;	Ile278Ile;	Silent;	None				278	Silent	257	208	175	209	206	275	215	13.0574	12.913	12.7768	12.8758	12.7286	12.8876	12.8517	-0.144444	-0.280614	-0.181661	-0.328866	-0.169818	-0.205783	-0.0325822
TACCTGGTCTCACCTTTGAT	GTGCTACCTGGTCTCACCTTTGATAGTTA	G	A	G	A	32330699	antisense	AG	C-T	1	0	C_4;	Exon8:+10;	Intron;	None						326	274	273	292	336	422	307	13.4005	13.3106	13.4183	13.3582	13.4343	13.5054	13.3655	-0.089965	0.0177901	-0.0423179	0.0338008	0.10486	-0.0350068	0.0727154
TATCAAAGGTGAGACCAGGT	TAACTATCAAAGGTGAGACCAGGTAGCAC	C	T	C	T	32330679	sense	AG	C-T	1	1	C_4;	Ile278Ile;	Silent;	None				278	Silent	266	215	205	229	262	364	265	13.1071	12.9608	13.0051	13.0076	13.0755	13.2921	13.1533	-0.14635	-0.102028	-0.0994852	-0.0316412	0.18499	0.0461842	0.182465
GTGCTACCTGGTCTCACCTT	CCTTGTGCTACCTGGTCTCACCTTTGATA	G	A	G	A	32330703	antisense	TG	C-T	3	0	C_4;C_7;C_8;	Exon8:+14;Exon8:+11;Exon8:+10;	Intron;Intron;Intron;	None;None;None						265	226	192	233	258	332	236	13.1017	13.0327	12.9106	13.0326	13.0533	13.1594	12.9861	-0.068939	-0.1911	-0.0690726	-0.0484011	0.0576823	-0.115569	0.0742748
AGGTGAGACCAGGTAGCACA	TCAAAGGTGAGACCAGGTAGCACAAGGAT	C	T	C	T	32330685	sense	AG	C-T	0	0										236	202	186	234	228	270	237	12.9345	12.8708	12.8648	13.0388	12.875	12.8612	12.9922	-0.0637007	-0.0697124	0.104291	-0.0595307	-0.07332	0.0577162	-0.0153373
GGTGAGACCAGGTAGCACAA	CAAAGGTGAGACCAGGTAGCACAAGGATG	C	T	C	T	32330686	sense	GG	C-T	1	0	C_8;	Exon8:+7;	Intron;	None						224	208	194	209	196	276	190	12.8592	12.913	12.9255	12.8758	12.6568	12.8929	12.6734	0.0538002	0.0663119	0.0165837	-0.202401	0.0336629	-0.185849	-0.163761
GAGACCAGGTAGCACAAGGA	AGGTGAGACCAGGTAGCACAAGGATGGGT	C	T	C	T	32330689	sense	TG	C-T	2	0	C_5;C_6;	Exon8:+7;Exon8:+8;	Intron;Intron;	None;None						251	204	190	172	230	257	221	13.0234	12.885	12.8955	12.5947	12.8876	12.79	12.8914	-0.138378	-0.127909	-0.428637	-0.135822	-0.233391	-0.132001	0.0645703
AGACCAGGTAGCACAAGGAT	GGTGAGACCAGGTAGCACAAGGATGGGTG	C	T	C	T	32330690	sense	GG	C-T	2	0	C_4;C_5;	Exon8:+7;Exon8:+8;	Intron;Intron;	None;None						310	270	241	282	300	353	276	13.3279	13.2893	13.2385	13.3079	13.2708	13.2478	13.212	-0.0385825	-0.0894634	-0.0199893	-0.0570854	-0.0800942	-0.115965	-0.0350365
GACCAGGTAGCACAAGGATG	GTGAGACCAGGTAGCACAAGGATGGGTGG	C	T	C	T	32330691	sense	GG	C-T	1	0	C_4;	Exon8:+8;	Intron;	None						299	246	225	239	247	282	284	13.2758	13.1551	13.1394	13.0693	12.9904	12.9239	13.2532	-0.120752	-0.136443	-0.206531	-0.285388	-0.351912	-0.022629	-0.0654011
CACCCATCCTTGTGCTACCT	CGCCCACCCATCCTTGTGCTACCTGGTCT	G	A	G	A	32330714	antisense	GG	C-T	3	0	C_4;C_5;C_8;	Exon8:+25;Exon8:+24;Exon8:+21;	Intron;Intron;Intron;	None;None;None						239	244	231	236	241	279	230	12.9527	13.1433	13.1773	13.051	12.9549	12.9085	12.949	0.190571	0.224619	0.098346	0.00223686	-0.044242	-0.00375306	-0.186431
CCAGGTAGCACAAGGATGGG	GAGACCAGGTAGCACAAGGATGGGTGGGC	C	T	C	T	32330693	sense	TG	C-T	0	0										223	214	235	230	257	329	249	12.8528	12.954	13.2021	13.0139	13.0477	13.1463	13.0634	0.101276	0.349338	0.161151	0.194915	0.293506	0.210699	0.0291179
CCACCCATCCTTGTGCTACC	CCGCCCACCCATCCTTGTGCTACCTGGTC	G	A	G	A	32330715	antisense	TG	C-T	3	0	C_4;C_5;C_6;	Exon8:+26;Exon8:+25;Exon8:+24;	Intron;Intron;Intron;	None;None;None						306	266	225	262	294	332	262	13.3092	13.2678	13.1394	13.2018	13.2417	13.1594	13.1369	-0.0413788	-0.169826	-0.107372	-0.0674941	-0.149835	-0.172324	-0.0236919
CAGGTAGCACAAGGATGGGT	AGACCAGGTAGCACAAGGATGGGTGGGCG	C	T	C	T	32330694	sense	GG	C-T	1	0	C_8;	Exon8:+15;	Intron;	None						211	168	151	160	182	212	168	12.773	12.6049	12.5641	12.4904	12.5499	12.5123	12.4958	-0.168034	-0.2089	-0.282545	-0.223055	-0.26064	-0.277115	-0.0337774
AGGTAGCACAAGGATGGGTG	GACCAGGTAGCACAAGGATGGGTGGGCGG	C	T	C	T	32330695	sense	GG	C-T	1	0	C_7;	Exon8:+15;	Intron;	None						314	242	255	262	321	392	297	13.3464	13.1314	13.3199	13.2018	13.3684	13.399	13.3177	-0.215013	-0.026502	-0.144601	0.0220213	0.052582	-0.0286756	0.144015
GTAGCACAAGGATGGGTGGG	CCAGGTAGCACAAGGATGGGTGGGCGGGG	C	T	C	T	32330697	sense	CG	C-T	2	0	C_5;C_7;	Exon8:+15;Exon8:+17;	Intron;Intron;	None;None						267	220	214	253	260	379	212	13.1125	12.9939	13.0671	13.1514	13.0644	13.3503	12.8314	-0.1186	-0.045461	0.0388751	-0.048108	0.237831	-0.281117	0.0112639
TAGCACAAGGATGGGTGGGC	CAGGTAGCACAAGGATGGGTGGGCGGGGT	C	T	C	T	32330698	sense	GG	C-T	2	0	C_4;C_6;	Exon8:+15;Exon8:+17;	Intron;Intron;	None;None						224	151	138	177	199	208	210	12.8592	12.451	12.4342	12.6361	12.6787	12.4848	12.8177	-0.408164	-0.425001	-0.223135	-0.18049	-0.37436	-0.0414805	0.153323
AGCACAAGGATGGGTGGGCG	AGGTAGCACAAGGATGGGTGGGCGGGGTC	C	T	C	T	32330699	sense	GG	C-T	1	0	C_5;	Exon8:+17;	Intron;	None						270	230	233	231	270	339	253	13.1286	13.058	13.1898	13.0202	13.1188	13.1894	13.0864	-0.0705949	0.0611266	-0.108472	-0.00978429	0.060817	-0.042194	0.0422598
GCACAAGGATGGGTGGGCGG	GGTAGCACAAGGATGGGTGGGCGGGGTCC	C	T	C	T	32330700	sense	GG	C-T	1	0	C_4;	Exon8:+17;	Intron;	None						166	150	138	165	141	185	172	12.427	12.4415	12.4342	12.5348	12.1817	12.3158	12.5298	0.0144992	0.00724645	0.107846	-0.245225	-0.111139	0.102831	-0.127708
ACCCCGCCCACCCATCCTTG	CAGGACCCCGCCCACCCATCCTTGTGCTA	G	A	G	A	32330722	antisense	TG	C-T	4	0	C_4;C_5;C_7;C_8;	Exon8:+33;Exon8:+32;Exon8:+30;Exon8:+29;	Intron;Intron;Intron;Intron;	None;None;None;None						105	132	99	131	97	117	86	11.7663	12.2571	11.9551	12.202	11.6422	11.655	11.53	0.490752	0.188823	0.435651	-0.124081	-0.11135	-0.236284	-0.52898
GGACCCCGCCCACCCATCCT	AGCAGGACCCCGCCCACCCATCCTTGTGC	G	A	G	A	32330724	antisense	TG	C-T	4	0	C_4;C_5;C_6;C_7;	Exon8:+35;Exon8:+34;Exon8:+33;Exon8:+32;	Intron;Intron;Intron;Intron;	None;None;None;None						108	133	109	123	110	135	113	11.8069	12.268	12.0939	12.1111	11.8236	11.8614	11.9238	0.461007	0.286987	0.304132	0.0166822	0.054411	0.116883	-0.28805
AGGATGGGTGGGCGGGGTCC	CACAAGGATGGGTGGGCGGGGTCCTGCTT	C	T	C	T	32330705	sense	TG	C-T	0	0										238	204	184	235	217	285	203	12.9467	12.885	12.8492	13.0449	12.8036	12.9392	12.7688	-0.0616619	-0.0974803	0.0982689	-0.143033	-0.00750088	-0.177835	-0.089165
TGGGTGGGCGGGGTCCTGCT	AGGATGGGTGGGCGGGGTCCTGCTTGGTG	C	T	C	T	32330709	sense	TG	C-T	0	0										209	173	168	195	220	256	192	12.7592	12.6472	12.7179	12.7758	12.8234	12.7844	12.6885	-0.111992	-0.0412729	0.0165506	0.0642061	0.0251351	-0.070763	0.0517641
GGGTGGGCGGGGTCCTGCTT	GGATGGGTGGGCGGGGTCCTGCTTGGTGC	C	T	C	T	32330710	sense	GG	C-T	1	0	C_8;	Exon8:+31;	Intron;	None						194	155	169	180	168	215	168	12.6518	12.4888	12.7265	12.6603	12.4344	12.5326	12.4958	-0.163039	0.074718	0.00852069	-0.217344	-0.119203	-0.155947	-0.137564
GTGGGCGGGGTCCTGCTTGG	ATGGGTGGGCGGGGTCCTGCTTGGTGCTC	C	T	C	T	32330712	sense	TG	C-T	1	0	C_6;	Exon8:+31;	Intron;	None						216	192	176	170	198	255	222	12.8067	12.7975	12.7851	12.5779	12.6714	12.7787	12.8979	-0.0092012	-0.0216901	-0.22888	-0.135296	-0.0280323	0.0911393	0.0625273
TGGTGGGAGAAGGGGTGCTG	CCTTTGGTGGGAGAAGGGGTGCTGAGTTA	G	A	G	A	32330764	antisense	AG	C-T	0	0										183	151	154	191	176	215	168	12.5676	12.451	12.5924	12.7459	12.5016	12.5326	12.4958	-0.116553	0.0248454	0.178283	-0.0660425	-0.0350033	-0.0717471	-0.0864563
TTTGGTGGGAGAAGGGGTGC	GTCCTTTGGTGGGAGAAGGGGTGCTGAGT	G	A	G	A	32330766	antisense	TG	C-T	0	0										217	201	155	182	199	236	193	12.8134	12.8636	12.6018	12.6763	12.6787	12.667	12.696	0.0502161	-0.211632	-0.137155	-0.134692	-0.146389	-0.117454	-0.0333214
AGCACCCCTTCTCCCACCAA	ACTCAGCACCCCTTCTCCCACCAAAGGAC	C	T	C	T	32330746	sense	AG	C-T	4	0	C_5;C_6;C_7;C_8;	Exon9:-18;Exon9:-17;Exon9:-16;Exon9:-15;	Intron;Intron;Intron;Intron;	None;None;None;None						203	202	197	184	208	260	230	12.7172	12.8708	12.9477	12.692	12.7425	12.8067	12.949	0.153576	0.230447	-0.0251884	0.0253147	0.0895168	0.231746	-0.00408598
GCACCCCTTCTCCCACCAAA	CTCAGCACCCCTTCTCCCACCAAAGGACA	C	T	C	T	32330747	sense	GG	C-T	4	0	C_4;C_5;C_6;C_7;	Exon9:-18;Exon9:-17;Exon9:-16;Exon9:-15;	Intron;Intron;Intron;Intron;	None;None;None;None						160	135	115	134	132	180	149	12.3739	12.2895	12.1712	12.2346	12.0866	12.2763	12.3227	-0.0843736	-0.202634	-0.13923	-0.287259	-0.0975582	-0.0511265	-0.00323555
TCCTTTGGTGGGAGAAGGGG	CGTGTCCTTTGGTGGGAGAAGGGGTGCTG	G	A	G	A	32330769	antisense	TG	C-T	0	0										159	154	123	138	135	183	146	12.3648	12.4794	12.2682	12.2771	12.119	12.3001	12.2934	0.114605	-0.0965868	-0.0877596	-0.245802	-0.0646727	-0.0714213	-0.104052
TGTCCTTTGGTGGGAGAAGG	GGCGTGTCCTTTGGTGGGAGAAGGGGTGC	G	A	G	A	32330771	antisense	GG	C-T	2	0	C_4;C_5;	Gly280Glu;Exon9:-1;	Missense;Splice-acceptor;	None;None			Gly280Glu	280	Missense	225	203	168	239	295	294	259	12.8656	12.8779	12.7179	13.0693	13.2466	12.984	13.1202	0.0122756	-0.14768	0.203642	0.38096	0.118374	0.254619	0.228572
GTGTCCTTTGGTGGGAGAAG	TGGCGTGTCCTTTGGTGGGAGAAGGGGTG	G	A	G	A	32330772	antisense	GG	C-T	2	0	C_5;C_6;	Gly280Glu;Exon9:-1;	Missense;Splice-acceptor;	None;None			Gly280Glu	280	Missense	240	197	187	199	282	356	272	12.9587	12.8346	12.8725	12.8051	13.1816	13.26	13.1909	-0.1241	-0.0862222	-0.153664	0.222849	0.301307	0.232169	0.373437
CGTGTCCTTTGGTGGGAGAA	TTGGCGTGTCCTTTGGTGGGAGAAGGGGT	G	A	G	A	32330773	antisense	GG	C-T	2	0	C_6;C_7;	Gly280Glu;Exon9:-1;	Missense;Splice-acceptor;	None;None			Gly280Glu	280	Missense	243	211	153	210	282	301	282	12.9766	12.9337	12.583	12.8827	13.1816	13.0179	13.243	-0.0429854	-0.393606	-0.0939732	0.20493	0.0412999	0.266332	0.347709
CCTTCTCCCACCAAAGGACA	CACCCCTTCTCCCACCAAAGGACACGCCA	C	T	C	T	32330752	sense	CG	C-T	3	0	C_5;C_7;C_8;	Exon9:-12;Exon9:-10;Exon9:-9;	Intron;Intron;Intron;	None;None;None						199	218	186	199	197	221	168	12.6885	12.9807	12.8648	12.8051	12.6641	12.5723	12.4958	0.292242	0.176272	0.116565	-0.0243545	-0.116206	-0.192653	-0.306097
GCGTGTCCTTTGGTGGGAGA	CTTGGCGTGTCCTTTGGTGGGAGAAGGGG	G	A	G	A	32330774	antisense	AG	C-T	2	0	C_7;C_8;	Gly280Glu;Exon9:-1;	Missense;Splice-acceptor;	None;None			Gly280Glu	280	Missense	185	140	139	160	195	226	213	12.5833	12.3419	12.4446	12.4904	12.6494	12.6046	12.8382	-0.241333	-0.138654	-0.092856	0.0661529	0.0212919	0.254913	0.271734
TTGGCGTGTCCTTTGGTGGG	ACACTTGGCGTGTCCTTTGGTGGGAGAAG	G	A	G	A	32330777	antisense	AG	C-T	1	0	C_5;	Ala282Thr;	Missense;	None			Ala282Thr	282	Missense	178	165	159	166	202	205	179	12.5276	12.5789	12.6385	12.5435	12.7003	12.4639	12.5873	0.0513028	0.110894	0.0158851	0.172665	-0.0637445	0.0596957	-0.00315525
TCCCACCAAAGGACACGCCA	CTTCTCCCACCAAAGGACACGCCAAGTGT	C	T	C	T	32330757	sense	AG	C-T	3	0	C_4;C_6;C_7;	Exon9:-8;Exon9:-6;Exon9:-5;	Intron;Intron;Intron;	None;None;None						128	123	121	106	119	156	130	12.052	12.1552	12.2446	11.8965	11.9371	12.0699	12.126	0.103214	0.192584	-0.155459	-0.114939	0.0178959	0.073974	-0.0544692
ACTTGGCGTGTCCTTTGGTG	ACACACTTGGCGTGTCCTTTGGTGGGAGA	G	A	G	A	32330779	antisense	GG	C-T	1	0	C_7;	Ala282Thr;	Missense;	None			Ala282Thr	282	Missense	202	182	179	202	232	313	247	12.7101	12.7204	12.8094	12.8266	12.9	13.0743	13.0518	0.0103041	0.0993527	0.116565	0.189958	0.364257	0.341734	0.223242
CACTTGGCGTGTCCTTTGGT	CACACACTTGGCGTGTCCTTTGGTGGGAG	G	A	G	A	32330780	antisense	GG	C-T	1	0	C_8;	Ala282Thr;	Missense;	None			Ala282Thr	282	Missense	258	213	205	246	252	324	239	13.0631	12.9473	13.0051	13.1109	13.0193	13.1242	13.0043	-0.115781	-0.0579775	0.0478635	-0.0437275	0.0611136	-0.0587302	0.0281836
CCACCAAAGGACACGCCAAG	TCTCCCACCAAAGGACACGCCAAGTGTGT	C	T	C	T	32330759	sense	TG	C-T	2	0	C_4;C_5;	Exon9:-6;Exon9:-5;	Intron;Intron;	None;None						194	197	161	136	163	211	173	12.6518	12.8346	12.6566	12.256	12.3909	12.5055	12.5381	0.182835	0.00476604	-0.395797	-0.260926	-0.146292	-0.113643	-0.104221
ACACTTGGCGTGTCCTTTGG	CCACACACTTGGCGTGTCCTTTGGTGGGA	G	A	G	A	32330781	antisense	TG	C-T	1	1	C_4;	Lys283Lys;	Silent;	None				283	Silent	237	200	191	232	222	315	216	12.9406	12.8564	12.903	13.0264	12.8365	13.0835	12.8584	-0.0841535	-0.0375468	0.0858089	-0.104099	0.142945	-0.0822218	-0.00249469
ACCAAAGGACACGCCAAGTG	TCCCACCAAAGGACACGCCAAGTGTGTGG	C	T	C	T	32330761	sense	TG	C-T	0	0										167	156	126	179	184	207	167	12.4356	12.498	12.303	12.6523	12.5657	12.4779	12.4872	0.0624094	-0.132637	0.216657	0.13005	0.042273	0.0516141	0.0258357
ACACACTTGGCGTGTCCTTT	TTCCACACACTTGGCGTGTCCTTTGGTGG	G	A	G	A	32330783	antisense	GG	C-T	2	1	C_4;C_6;	Cys284Tyr;Lys283Lys;	Missense;Silent;	None;None			Cys284Tyr	283.5	Missense	246	237	204	210	254	319	227	12.9943	13.1013	12.998	12.8827	13.0307	13.1017	12.93	0.106939	0.00367313	-0.111673	0.0363804	0.107383	-0.0643347	0.02683
CACACACTTGGCGTGTCCTT	ATTCCACACACTTGGCGTGTCCTTTGGTG	G	A	G	A	32330784	antisense	TG	C-T	2	1	C_5;C_7;	Cys284Tyr;Lys283Lys;	Missense;Silent;	None;None			Cys284Tyr	283.5	Missense	196	157	121	144	181	199	204	12.6666	12.5072	12.2446	12.3384	12.542	12.421	12.7759	-0.159341	-0.422008	-0.328146	-0.124629	-0.245546	0.109323	0.216214
CAAAGGACACGCCAAGTGTG	CCACCAAAGGACACGCCAAGTGTGTGGAA	C	T	C	T	32330763	sense	TG	C-T	1	0	C_8;	His281Tyr;	Missense;	None			His281Tyr	281	Missense	221	216	203	209	223	267	202	12.8398	12.9674	12.9909	12.8758	12.843	12.845	12.7617	0.127691	0.151177	0.0360335	0.00321152	0.00529048	-0.0780569	-0.128152
AAAGGACACGCCAAGTGTGT	CACCAAAGGACACGCCAAGTGTGTGGAAT	C	T	C	T	32330764	sense	GG	C-T	1	0	C_7;	His281Tyr;	Missense;	None			His281Tyr	281	Missense	221	225	218	203	244	270	199	12.8398	13.0263	13.0938	12.8338	12.9728	12.8612	12.7401	0.186577	0.254013	-0.00598406	0.133032	0.021408	-0.0996406	-0.126602
CAAATTCCACACACTTGGCG	TTGACAAATTCCACACACTTGGCGTGTCC	G	A	G	A	32330791	antisense	TG	C-T	2	1	C_7;C_8;	Glu286Lys;Val285Val;	Missense;Silent;	None;None			Glu286Lys	285.5	Missense	138	129	115	138	141	164	121	12.1605	12.2239	12.1712	12.2771	12.1817	12.142	12.0225	0.0634118	0.010726	0.116557	0.0212369	-0.0184706	-0.138006	-0.108645
CACGCCAAGTGTGTGGAATT	AGGACACGCCAAGTGTGTGGAATTTGTCA	C	T	C	T	32330770	sense	TG	C-T	1	0	C_5_6;	Ala282Val;	Missense;	None			Ala282Val	282	Missense	248	231	220	239	249	290	258	13.006	13.0643	13.1069	13.0693	13.002	12.9642	13.1147	0.0582683	0.100914	0.0632447	-0.00397928	-0.0417842	0.108641	-0.0531831
GACAAATTCCACACACTTGG	TCTTGACAAATTCCACACACTTGGCGTGT	G	A	G	A	32330793	antisense	CG	C-T	0	0										156	160	122	132	133	182	137	12.3373	12.5345	12.2565	12.2129	12.0975	12.2922	12.2016	0.197213	-0.0808861	-0.124401	-0.239855	-0.0451009	-0.135719	-0.137534
TTGACAAATTCCACACACTT	GCTCTTGACAAATTCCACACACTTGGCGT	G	A	G	A	32330795	antisense	GG	C-T	1	0	C_5;	Val288Ile;	Missense;	None			Val288Ile	288	Missense	144	162	150	161	165	242	142	12.2219	12.5525	12.5545	12.4994	12.4085	12.7032	12.2533	0.330586	0.332594	0.277521	0.186575	0.48135	0.0314388	-0.0804454
CTTGACAAATTCCACACACT	AGCTCTTGACAAATTCCACACACTTGGCG	G	A	G	A	32330796	antisense	TG	C-T	1	0	C_6;	Val288Ile;	Missense;	None			Val288Ile	288	Missense	225	219	200	237	210	279	211	12.8656	12.9873	12.9695	13.0571	12.7563	12.9085	12.8246	0.121713	0.103824	0.19152	-0.109306	0.0428323	-0.0410532	-0.174861
CAAGTGTGTGGAATTTGTCA	ACGCCAAGTGTGTGGAATTTGTCAAGAGC	C	T	C	T	32330775	sense	AG	C-T	0	0										187	150	185	160	200	218	222	12.5988	12.4415	12.857	12.4904	12.6859	12.5526	12.8979	-0.157326	0.258212	-0.108366	0.0871627	-0.0462047	0.299101	0.115847
AGTGTGTGGAATTTGTCAAG	GCCAAGTGTGTGGAATTTGTCAAGAGCTT	C	T	C	T	32330777	sense	AG	C-T	0	0										270	250	221	260	267	331	268	13.1286	13.1783	13.1135	13.1908	13.1027	13.155	13.1695	0.0496858	-0.0151486	0.0621272	-0.0259021	0.0263667	0.0408923	-0.0184358
ATTTGTCAAGAGCTTTAACC	TGGAATTTGTCAAGAGCTTTAACCTGCCT	C	T	C	T	32330787	sense	TG	C-T	1	1	C_7;	Val288Val;	Silent;	None				288	Silent	180	171	160	177	178	219	170	12.5437	12.6305	12.6476	12.6361	12.5178	12.5592	12.5129	0.0867078	0.103821	0.0923192	-0.0259007	0.0154292	-0.0308337	-0.108051
CATAGGCAGGTTAAAGCTCT	TCAGCATAGGCAGGTTAAAGCTCTTGACA	G	A	G	A	32330814	antisense	TG	C-T	1	1	C_7;	Leu293Leu;	Silent;	None				293	Silent	184	148	163	184	208	240	167	12.5755	12.4221	12.6744	12.692	12.7425	12.6913	12.4872	-0.15336	0.0989133	0.116563	0.167067	0.115808	-0.0882195	0.0441794
CAAGAGCTTTAACCTGCCTA	TTGTCAAGAGCTTTAACCTGCCTATGCTG	C	T	C	T	32330793	sense	TG	C-T	1	1	C_7;	Ser290Ser;	Silent;	None				290	Silent	205	211	169	207	212	219	222	12.7313	12.9337	12.7265	12.8619	12.77	12.5592	12.8979	0.202314	-0.00483721	0.13057	0.0386494	-0.172168	0.166536	-0.0983433
GAGCTTTAACCTGCCTATGC	TCAAGAGCTTTAACCTGCCTATGCTGATG	C	T	C	T	32330796	sense	TG	C-T	1	1	C_4;	Ser290Ser;	Silent;	None				290	Silent	188	162	128	169	187	201	148	12.6065	12.5525	12.3257	12.5694	12.589	12.4355	12.313	-0.0540075	-0.280776	-0.0371216	-0.017477	-0.17101	-0.29346	-0.0366806
CATCAGCATAGGCAGGTTAA	CCAGCATCAGCATAGGCAGGTTAAAGCTC	G	A	G	A	32330820	antisense	AG	C-T	2	1	C_4;C_7;	Leu296Leu;Met295Ile;	Silent;Missense;	None;None			Met295Ile	295.5	Missense	198	218	165	186	209	224	201	12.6812	12.9807	12.692	12.7076	12.7494	12.5917	12.7545	0.299509	0.0107267	0.02638	0.068207	-0.0894898	0.0733074	-0.0948637
CTTTAACCTGCCTATGCTGA	AGAGCTTTAACCTGCCTATGCTGATGCTG	C	T	C	T	32330799	sense	TG	C-T	2	2	C_7;C_8;	Asn292Asn;Leu293Leu;	Silent;Silent;	None;None				292.5	Silent	225	188	199	210	252	291	211	12.8656	12.7672	12.9622	12.8827	13.0193	12.9692	12.8246	-0.0984562	0.0965936	0.0170438	0.153694	0.103579	-0.0410532	0.0670126
TAACCTGCCTATGCTGATGC	GCTTTAACCTGCCTATGCTGATGCTGGGA	C	T	C	T	32330802	sense	TG	C-T	3	2	C_4;C_5;C_8;	Asn292Asn;Leu293Leu;Pro294Ser;	Silent;Silent;Missense;	None;None;None			Pro294Ser	293	Missense	318	248	257	278	293	371	307	13.3647	13.1667	13.3312	13.2873	13.2368	13.3196	13.3655	-0.197944	-0.0334925	-0.0773526	-0.127899	-0.0451054	0.000835029	0.04554
AACCTGCCTATGCTGATGCT	CTTTAACCTGCCTATGCTGATGCTGGGAG	C	T	C	T	32330803	sense	GG	C-T	2	1	C_4;C_7_8;	Leu293Leu;Pro294Phe;	Silent;Missense;	None;None			Pro294Phe	293.5	Missense	268	250	244	240	265	339	289	13.1179	13.1783	13.2563	13.0753	13.0919	13.1894	13.2783	0.060411	0.138396	-0.042612	-0.0260231	0.0715422	0.160443	0.0165889
ACCTGCCTATGCTGATGCTG	TTTAACCTGCCTATGCTGATGCTGGGAGG	C	T	C	T	32330804	sense	GG	C-T	1	0	C_6_7;	Pro294Phe;	Missense;	None			Pro294Phe	294	Missense	202	191	167	192	255	318	251	12.7101	12.79	12.7093	12.7534	13.0364	13.0972	13.075	0.0799283	-0.000744338	0.0433264	0.326313	0.387119	0.364907	0.318609
TCCCAGCATCAGCATAGGCA	CGCCTCCCAGCATCAGCATAGGCAGGTTA	G	A	G	A	32330826	antisense	GG	C-T	2	1	C_4;C_7;	Leu298Leu;Met297Ile;	Silent;Missense;	None;None			Met297Ile	297.5	Missense	165	135	132	166	176	208	152	12.4182	12.2895	12.3701	12.5435	12.5016	12.4848	12.3515	-0.128759	-0.0481564	0.125277	0.0833092	0.0666034	-0.066759	0.0449308
CTCCCAGCATCAGCATAGGC	CCGCCTCCCAGCATCAGCATAGGCAGGTT	G	A	G	A	32330827	antisense	AG	C-T	3	1	C_4;C_5;C_8;	Gly299Arg;Leu298Leu;Met297Ile;	Missense;Silent;Missense;	None;None;None			Met297Ile_Gly299Arg	298	Missense	124	111	132	139	133	178	128	12.0062	12.0071	12.3701	12.2875	12.0975	12.2602	12.1036	0.000941845	0.363882	0.281264	0.0912792	0.253978	0.097404	-0.067809
CTGCCTATGCTGATGCTGGG	TAACCTGCCTATGCTGATGCTGGGAGGCG	C	T	C	T	32330806	sense	AG	C-T	1	0	C_4_5;	Pro294Phe;	Missense;	None			Pro294Phe	294	Missense	220	219	167	204	233	221	213	12.8332	12.9873	12.7093	12.8409	12.9062	12.5723	12.8382	0.15413	-0.123875	0.00764634	0.0730313	-0.26092	0.00497244	-0.0736059
TGCCTATGCTGATGCTGGGA	AACCTGCCTATGCTGATGCTGGGAGGCGG	C	T	C	T	32330807	sense	GG	C-T	1	0	C_4;	Pro294Leu;	Missense;	None			Pro294Leu	294	Missense	311	273	254	197	265	371	289	13.3326	13.3053	13.3142	12.7905	13.0919	13.3196	13.2783	-0.0272884	-0.0183216	-0.542073	-0.240682	-0.0129963	-0.0542165	0.0932628
CGCCTCCCAGCATCAGCATA	CCACCGCCTCCCAGCATCAGCATAGGCAG	G	A	G	A	32330830	antisense	GG	C-T	3	1	C_4;C_6_7;C_8;	Gly300Ser;Gly299Lys;Leu298Leu;	Missense;Missense;Silent;	None;None;None			Gly299Lys_Gly300Ser	299	Missense	198	182	197	205	227	237	189	12.6812	12.7204	12.9477	12.8479	12.8686	12.6731	12.6657	0.0391547	0.266421	0.166681	0.18738	-0.00811431	-0.0154886	-0.102827
CCTATGCTGATGCTGGGAGG	CCTGCCTATGCTGATGCTGGGAGGCGGTG	C	T	C	T	32330809	sense	CG	C-T	1	1	C_7;	Leu296Leu;	Silent;	None				296	Silent	131	131	122	115	137	145	147	12.0854	12.2461	12.2565	12.0141	12.1402	11.9644	12.3032	0.160688	0.17104	-0.0713344	0.0548113	-0.120987	0.217826	-0.0362476
CCGCCTCCCAGCATCAGCAT	ACCACCGCCTCCCAGCATCAGCATAGGCA	G	A	G	A	32330831	antisense	AG	C-T	2	0	C_4_5;C_7_8;	Gly300Asn;Gly299Lys;	Missense;Missense;	None;None			Gly299Lys_Gly300Asn	299.5	Missense	197	203	139	161	220	226	222	12.6739	12.8779	12.4446	12.4994	12.8234	12.6046	12.8979	0.203978	-0.22931	-0.174525	0.149501	-0.0693642	0.223956	0.167983
CTATGCTGATGCTGGGAGGC	CTGCCTATGCTGATGCTGGGAGGCGGTGG	C	T	C	T	32330810	sense	GG	C-T	1	1	C_6;	Leu296Leu;	Silent;	None				296	Silent	7	7	4	3	4	8	2	7.86521	8.02528	7.33438	6.76651	7.05278	7.79068	6.12411	0.16007	-0.530826	-1.0987	-0.812434	-0.0745276	-1.7411	-0.386202
ATGCTGATGCTGGGAGGCGG	GCCTATGCTGATGCTGGGAGGCGGTGGTT	C	T	C	T	32330812	sense	TG	C-T	1	1	C_4;	Leu296Leu;	Silent;	None				296	Silent	180	161	146	154	162	238	171	12.5437	12.5435	12.5155	12.4353	12.382	12.6792	12.5214	-0.000213665	-0.028261	-0.108466	-0.16176	0.135441	-0.0223736	0.029416
TGCTGATGCTGGGAGGCGGT	CCTATGCTGATGCTGGGAGGCGGTGGTTA	C	T	C	T	32330813	sense	GG	C-T	0	0										149	130	134	155	150	226	168	12.2711	12.235	12.3918	12.4446	12.271	12.6046	12.4958	-0.0360708	0.12066	0.173505	-0.000135188	0.333448	0.22473	0.099983
AACCACCGCCTCCCAGCATC	GTGTAACCACCGCCTCCCAGCATCAGCAT	G	A	G	A	32330836	antisense	AG	C-T	2	0	C_4;C_6_7;	Gly302Ser;Gly301Asn;	Missense;Missense;	None;None			Gly301Asn_Gly302Ser	301.5	Missense	227	168	180	208	236	292	238	12.8784	12.6049	12.8175	12.8689	12.9247	12.9742	12.9983	-0.273469	-0.0609244	-0.00952574	0.0463031	0.0957616	0.119877	0.201954
TGGTGTAACCACCGCCTCCC	CGAATGGTGTAACCACCGCCTCCCAGCAT	G	A	G	A	32330842	antisense	AG	C-T	0	0										117	120	117	121	116	163	140	11.9224	12.1196	12.1961	12.0874	11.9002	12.1332	12.2329	0.197201	0.273698	0.16504	-0.0221634	0.210811	0.31047	-0.0456075
GAGGCGGTGGTTACACCATT	CTGGGAGGCGGTGGTTACACCATTCGTAA	C	T	C	T	32330825	sense	CG	C-T	1	1	C_5;	Gly300Gly;	Silent;	None				300	Silent	269	219	197	233	251	308	213	13.1233	12.9873	12.9477	13.0326	13.0136	13.0511	12.8382	-0.135937	-0.175627	-0.090684	-0.109691	-0.0721697	-0.285094	-0.0215692
GTTACGAATGGTGTAACCAC	CAACGTTACGAATGGTGTAACCACCGCCT	G	A	G	A	32330850	antisense	CG	C-T	1	0	C_5;	Arg306His;	Missense;	None			Arg306His	306	Missense	344	302	233	302	300	306	286	13.478	13.4509	13.1898	13.4068	13.2708	13.0417	13.2633	-0.0271351	-0.288288	-0.0712719	-0.207212	-0.436334	-0.21475	-0.1572
GGTGGTTACACCATTCGTAA	AGGCGGTGGTTACACCATTCGTAACGTTG	C	T	C	T	32330830	sense	CG	C-T	0	0										284	235	254	243	247	460	380	13.2016	13.0891	13.3142	13.0932	12.9904	13.6298	13.6732	-0.112495	0.112689	-0.108341	-0.211141	0.428201	0.471689	0.265632
GGTTACACCATTCGTAACGT	CGGTGGTTACACCATTCGTAACGTTGCCC	C	T	C	T	32330833	sense	TG	C-T	2	1	C_6;C_8;	Tyr303Tyr;Thr304Ile;	Silent;Missense;	None;None			Thr304Ile	303.5	Missense	310	272	217	265	313	359	295	13.3279	13.3	13.0871	13.2182	13.332	13.2721	13.308	-0.0279363	-0.240785	-0.109683	0.00410866	-0.055781	-0.0199281	0.102268
ACACCATTCGTAACGTTGCC	GGTTACACCATTCGTAACGTTGCCCGGTG	C	T	C	T	32330837	sense	CG	C-T	1	0	C_4_5;	Thr304Ile;	Missense;	None			Thr304Ile	304	Missense	281	258	248	285	265	344	255	13.1862	13.2238	13.2798	13.3232	13.0919	13.2106	13.0978	0.0375195	0.093523	0.13696	-0.0943527	0.0243337	-0.0884399	-0.142154
CCGGGCAACGTTACGAATGG	AGCACCGGGCAACGTTACGAATGGTGTAA	G	A	G	A	32330859	antisense	TG	C-T	1	0	C_6;	Ala309Thr;	Missense;	None			Ala309Thr	309	Missense	232	197	174	199	216	256	212	12.9098	12.8346	12.7686	12.8051	12.797	12.7844	12.8314	-0.0751966	-0.141255	-0.10476	-0.112864	-0.125466	-0.0784268	0.00148533
CACCATTCGTAACGTTGCCC	GTTACACCATTCGTAACGTTGCCCGGTGC	C	T	C	T	32330838	sense	GG	C-T	2	1	C_4;C_8;	Thr304Thr;Arg306Cys;	Silent;Missense;	None;None			Arg306Cys	305	Missense	231	195	179	194	238	281	229	12.9036	12.8199	12.8094	12.7684	12.9369	12.9188	12.9427	-0.083685	-0.0941578	-0.135236	0.033279	0.0151731	0.0390729	0.133535
CACCGGGCAACGTTACGAAT	CCAGCACCGGGCAACGTTACGAATGGTGT	G	A	G	A	32330861	antisense	GG	C-T	2	0	C_4;C_8;	Arg310Gln;Ala309Thr;	Missense;Missense;	None;None			Ala309Thr_Arg310Gln	309.5	Missense	189	192	163	193	176	225	207	12.6141	12.7975	12.6744	12.7609	12.5016	12.5982	12.797	0.183415	0.0602391	0.146774	-0.112578	-0.0159608	0.18284	-0.112042
CCATTCGTAACGTTGCCCGG	TACACCATTCGTAACGTTGCCCGGTGCTG	C	T	C	T	32330840	sense	TG	C-T	1	0	C_6;	Arg306Cys;	Missense;	None			Arg306Cys	306	Missense	184	170	133	180	160	193	176	12.5755	12.622	12.381	12.6603	12.3641	12.3769	12.5629	0.046544	-0.194483	0.0848594	-0.211382	-0.198572	-0.0125051	-0.119793
GCACCGGGCAACGTTACGAA	TCCAGCACCGGGCAACGTTACGAATGGTG	G	A	G	A	32330862	antisense	TG	C-T	1	0	C_4_5;	Arg310Gln;	Missense;	None			Arg310Gln	310	Missense	295	273	283	273	309	363	282	13.2564	13.3053	13.4702	13.2611	13.3135	13.2881	13.243	0.0489036	0.21383	0.00476727	0.0571008	0.0317492	-0.0133952	-0.0640152
TTCGTAACGTTGCCCGGTGC	ACCATTCGTAACGTTGCCCGGTGCTGGAC	C	T	C	T	32330843	sense	TG	C-T	1	1	C_8;	Asn307Asn;	Silent;	None				307	Silent	273	206	222	251	228	297	203	13.1446	12.8991	13.12	13.1399	12.875	12.9986	12.7688	-0.245505	-0.0245758	-0.00463132	-0.26962	-0.145923	-0.375751	-0.172194
TCGTAACGTTGCCCGGTGCT	CCATTCGTAACGTTGCCCGGTGCTGGACA	C	T	C	T	32330844	sense	GG	C-T	1	1	C_7;	Asn307Asn;	Silent;	None				307	Silent	215	189	198	186	219	254	205	12.8001	12.7748	12.955	12.7076	12.8169	12.773	12.783	-0.0252243	0.154906	-0.0924389	0.0168065	-0.0270065	-0.0170871	-0.0215099
TCCAGCACCGGGCAACGTTA	TATGTCCAGCACCGGGCAACGTTACGAAT	G	A	G	A	32330866	antisense	CG	C-T	2	1	C_6;C_8;	Cys311Tyr;Arg310Arg;	Missense;Silent;	None;None			Cys311Tyr	310.5	Missense	217	215	189	202	295	335	254	12.8134	12.9608	12.8879	12.8266	13.2466	13.1723	13.0921	0.147345	0.0744439	0.0132402	0.433183	0.35892	0.278721	0.278598
ATATGTCCAGCACCGGGCAA	TCTCATATGTCCAGCACCGGGCAACGTTA	G	A	G	A	32330871	antisense	CG	C-T	1	0	C_7_8;	Trp312Ter;	Nonsense;	None			Trp312Ter	312	Nonsense	259	229	186	220	262	349	257	13.0686	13.0518	12.8648	12.9498	13.0755	13.2314	13.1091	-0.01688	-0.203861	-0.118852	0.00682854	0.162755	0.0404348	0.183204
GTTGCCCGGTGCTGGACATA	TAACGTTGCCCGGTGCTGGACATATGAGA	C	T	C	T	32330851	sense	TG	C-T	2	0	C_5_6;C_7;	Ala309Val;Arg310Trp;	Missense;Missense;	None;None			Ala309Val_Arg310Trp	309.5	Missense	80	81	69	87	97	141	95	11.3741	11.5527	11.4345	11.6116	11.6422	11.9241	11.6736	0.178581	0.0603368	0.237515	0.268107	0.549949	0.299449	0.213691
TGCCCGGTGCTGGACATATG	ACGTTGCCCGGTGCTGGACATATGAGACA	C	T	C	T	32330853	sense	AG	C-T	2	1	C_4;C_5;	Ala309Ala;Arg310Trp;	Silent;Missense;	None;None			Arg310Trp	309.5	Missense	137	120	112	110	145	148	118	12.15	12.1196	12.1331	11.95	12.2221	11.994	11.9863	-0.0304122	-0.0169107	-0.200043	0.0720761	-0.156045	-0.163728	-0.000109955
GTCTCATATGTCCAGCACCG	AGCTGTCTCATATGTCCAGCACCGGGCAA	G	A	G	A	32330876	antisense	GG	C-T	1	0	C_5;	Glu315Lys;	Missense;	None			Glu315Lys	315	Missense	230	210	158	184	281	388	335	12.8973	12.9268	12.6294	12.692	13.1765	13.3842	13.4914	0.0294742	-0.267908	-0.205317	0.279118	0.486866	0.594087	0.601274
TGTCTCATATGTCCAGCACC	CAGCTGTCTCATATGTCCAGCACCGGGCA	G	A	G	A	32330877	antisense	GG	C-T	1	0	C_4_6;	Glu315Lys;	Missense;	None			Glu315Lys	315	Missense	323	314	253	255	319	389	325	13.3872	13.5071	13.3086	13.1627	13.3594	13.3879	13.4477	0.119942	-0.0786265	-0.224432	-0.0277605	0.000733748	0.0605232	0.0722044
CTGTCTCATATGTCCAGCAC	ACAGCTGTCTCATATGTCCAGCACCGGGC	G	A	G	A	32330878	antisense	CG	C-T	1	0	C_5_7;	Glu315Lys;	Missense;	None			Glu315Lys	315	Missense	186	156	176	187	327	329	266	12.591	12.498	12.7851	12.7153	13.3952	13.1463	13.1587	-0.0930185	0.194006	0.124298	0.804103	0.555208	0.567671	0.567232
CGGTGCTGGACATATGAGAC	TGCCCGGTGCTGGACATATGAGACAGCTG	C	T	C	T	32330857	sense	AG	C-T	1	1	C_6;	Cys311Cys;	Silent;	None	yes			311	Silent	180	159	144	138	169	217	170	12.5437	12.5255	12.4956	12.2771	12.443	12.5459	12.5129	-0.0182445	-0.0481572	-0.266698	-0.100742	0.00219559	-0.0308337	0.0679066
TGCTGGACATATGAGACAGC	CCGGTGCTGGACATATGAGACAGCTGTGG	C	T	C	T	32330860	sense	TG	C-T	1	0	C_8;	Thr313Ile;	Missense;	None			Thr313Ile	313	Missense	227	205	137	204	208	222	187	12.8784	12.892	12.4237	12.8409	12.7425	12.5788	12.6504	0.0136523	-0.454683	-0.0375363	-0.135875	-0.299591	-0.227998	-0.0616324
CACAGCTGTCTCATATGTCC	GGGCCACAGCTGTCTCATATGTCCAGCAC	G	A	G	A	32330883	antisense	AG	C-T	1	0	C_6;	Ala317Thr;	Missense;	None			Ala317Thr	317	Missense	160	167	126	137	188	237	173	12.3739	12.5963	12.303	12.2666	12.5967	12.6731	12.5381	0.22246	-0.0708717	-0.107293	0.222836	0.299262	0.164294	0.214033
CTGGACATATGAGACAGCTG	GGTGCTGGACATATGAGACAGCTGTGGCC	C	T	C	T	32330862	sense	TG	C-T	1	0	C_6;	Thr313Ile;	Missense;	None			Thr313Ile	313	Missense	124	117	120	127	170	222	163	12.0062	12.0831	12.2326	12.1572	12.4515	12.5788	12.4523	0.0768727	0.226406	0.151035	0.445316	0.572602	0.446062	0.336555
TGGACATATGAGACAGCTGT	GTGCTGGACATATGAGACAGCTGTGGCCC	C	T	C	T	32330863	sense	GG	C-T	1	0	C_5;	Thr313Ile;	Missense;	None			Thr313Ile	313	Missense	218	183	172	213	219	271	194	12.82	12.7283	12.7519	12.9031	12.8169	12.8665	12.7034	-0.0917489	-0.0681472	0.0830959	-0.00318221	0.0464562	-0.116631	0.00114757
AGGGCCACAGCTGTCTCATA	ATCCAGGGCCACAGCTGTCTCATATGTCC	G	A	G	A	32330888	antisense	TG	C-T	2	0	C_5;C_6_8;	Ala319Thr;Val318Ile;	Missense;Missense;	None;None			Val318Ile_Ala319Thr	318.5	Missense	221	227	190	219	236	270	238	12.8398	13.0391	12.8955	12.9432	12.9247	12.8612	12.9983	0.199343	0.0557083	0.103453	0.0849439	0.021408	0.158518	-0.0312114
ATATGAGACAGCTGTGGCCC	GGACATATGAGACAGCTGTGGCCCTGGAT	C	T	C	T	32330868	sense	TG	C-T	0	0										189	172	156	168	226	227	198	12.6141	12.6389	12.6111	12.5608	12.8622	12.6109	12.7328	0.0247409	-0.00307697	-0.0533346	0.248115	-0.0031956	0.118719	0.13177
TATGAGACAGCTGTGGCCCT	GACATATGAGACAGCTGTGGCCCTGGATA	C	T	C	T	32330869	sense	GG	C-T	1	0	C_8;	Thr316Ile;	Missense;	None			Thr316Ile	316	Missense	206	147	137	185	178	198	173	12.7384	12.4123	12.4237	12.6998	12.5178	12.4138	12.5381	-0.326052	-0.314654	-0.0385316	-0.220518	-0.324593	-0.200218	-0.02203
GACAGCTGTGGCCCTGGATA	ATGAGACAGCTGTGGCCCTGGATACGGAG	C	T	C	T	32330874	sense	CG	C-T	1	0	C_6;	Ala317Val;	Missense;	None			Ala317Val	317	Missense	207	181	183	198	203	233	215	12.7454	12.7124	12.8413	12.7978	12.7074	12.6486	12.8517	-0.0329137	0.0959621	0.0524439	-0.0379308	-0.0967884	0.106314	-0.0479658
ACAGCTGTGGCCCTGGATAC	TGAGACAGCTGTGGCCCTGGATACGGAGA	C	T	C	T	32330875	sense	GG	C-T	1	0	C_5;	Ala317Val;	Missense;	None			Ala317Val	317	Missense	254	251	199	247	304	338	281	13.0405	13.1841	12.9622	13.1168	13.2899	13.1852	13.2379	0.143565	-0.0782878	0.0762555	0.24943	0.144676	0.197343	0.149972
TCCGTATCCAGGGCCACAGC	GATCTCCGTATCCAGGGCCACAGCTGTCT	G	A	G	A	32330897	antisense	TG	C-T	1	0	C_8;	Asp321Asn;	Missense;	None			Asp321Asn	321	Missense	110	114	85	95	95	106	85	11.8334	12.0456	11.7352	11.7385	11.6122	11.5126	11.5132	0.212199	-0.0981782	-0.0948955	-0.221224	-0.320843	-0.320247	-0.293813
AGCTGTGGCCCTGGATACGG	AGACAGCTGTGGCCCTGGATACGGAGATC	C	T	C	T	32330877	sense	AG	C-T	0	0										181	182	153	164	153	228	174	12.5517	12.7204	12.583	12.526	12.2995	12.6173	12.5465	0.168645	0.0312995	-0.0257078	-0.252198	0.0655313	-0.00527829	-0.12206
ATCTCCGTATCCAGGGCCAC	AGGGATCTCCGTATCCAGGGCCACAGCTG	G	A	G	A	32330900	antisense	AG	C-T	2	1	C_5;C_6;	Glu323Lys;Thr322Thr;	Missense;Silent;	None;None			Glu323Lys	322.5	Missense	164	129	139	161	162	211	191	12.4095	12.2239	12.4446	12.4994	12.382	12.5055	12.6809	-0.185566	0.0351454	0.0899306	-0.0274823	0.0960279	0.271455	0.133497
TTAGGGATCTCCGTATCCAG	ACCATTAGGGATCTCCGTATCCAGGGCCA	G	A	G	A	32330906	antisense	GG	C-T	0	0										216	191	206	204	335	359	346	12.8067	12.79	13.0121	12.8409	13.43	13.2721	13.538	-0.0167338	0.205349	0.0341149	0.623274	0.465395	0.731284	0.532407
ATTAGGGATCTCCGTATCCA	TACCATTAGGGATCTCCGTATCCAGGGCC	G	A	G	A	32330907	antisense	GG	C-T	0	0										226	220	215	230	238	291	238	12.872	12.9939	13.0738	13.0139	12.9369	12.9692	12.9983	0.121888	0.201752	0.141875	0.064845	0.0971817	0.126246	-0.0590805
CATTAGGGATCTCCGTATCC	TTACCATTAGGGATCTCCGTATCCAGGGC	G	A	G	A	32330908	antisense	AG	C-T	0	0										297	257	224	250	324	352	272	13.2661	13.2182	13.1329	13.1342	13.3819	13.2437	13.1909	-0.0479671	-0.133187	-0.131939	0.115734	-0.0223874	-0.0752252	0.110405
CTGGATACGGAGATCCCTAA	GGCCCTGGATACGGAGATCCCTAATGGTA	C	T	C	T	32330887	sense	TG	C-T	1	0	C_8;	Thr322Met;	Missense;	None			Thr322Met	322	Missense	203	180	195	199	188	252	186	12.7172	12.7044	12.9329	12.8051	12.5967	12.7616	12.6427	-0.0127584	0.215727	0.0878578	-0.120514	0.0444353	-0.0745425	-0.147149
TGGATACGGAGATCCCTAAT	GCCCTGGATACGGAGATCCCTAATGGTAA	C	T	C	T	32330888	sense	GG	C-T	1	0	C_7;	Thr322Met;	Missense;	None			Thr322Met	322	Missense	384	369	304	367	406	478	378	13.6367	13.74	13.5735	13.688	13.7073	13.6851	13.6656	0.103229	-0.0632672	0.0512516	0.0705826	0.0483984	0.0289009	0.0188894
CTATTACCATTAGGGATCTC	GCAGCTATTACCATTAGGGATCTCCGTAT	G	A	G	A	32330915	antisense	CG	C-T	2	0	C_7;C_8;	Exon9:+1;Glu327Lys;	Splice-donor;Missense;	None;None			Glu327Lys	327	Missense	226	221	188	188	221	256	216	12.872	13.0005	12.8802	12.723	12.83	12.7844	12.8584	0.12843	0.00817154	-0.148987	-0.0420561	-0.0876691	-0.0136664	-0.0436685
CGGAGATCCCTAATGGTAAT	GATACGGAGATCCCTAATGGTAATAGCTG	C	T	C	T	32330894	sense	AG	C-T	1	1	C_8;	Ile324Ile;	Silent;	None				324	Silent	240	193	171	231	245	294	244	12.9587	12.805	12.7435	13.0202	12.9787	12.984	13.0342	-0.153691	-0.215246	0.0614326	0.0199595	0.0252764	0.0754607	0.142734
AGATCCCTAATGGTAATAGC	ACGGAGATCCCTAATGGTAATAGCTGCAG	C	T	C	T	32330897	sense	TG	C-T	2	1	C_5;C_6_7;	Ile324Ile;Pro325Phe;	Silent;Missense;	None;None			Pro325Phe	324.5	Missense	256	247	234	222	234	270	224	13.0518	13.1609	13.1959	12.9628	12.9124	12.8612	12.9108	0.109077	0.144111	-0.0889916	-0.139403	-0.190663	-0.141004	-0.211756
TCCCTAATGGTAATAGCTGC	GAGATCCCTAATGGTAATAGCTGCAGGGC	C	T	C	T	32330900	sense	AG	C-T	1	0	C_4;	Pro325Leu;	Missense;	None			Pro325Leu	325	Missense	207	198	164	191	241	262	210	12.7454	12.8419	12.6832	12.7459	12.9549	12.8178	12.8177	0.0965786	-0.062163	0.000523554	0.209589	0.0724236	0.0723715	0.106481
CCTGCAGCTATTACCATTAG	TGGCCCTGCAGCTATTACCATTAGGGATC	G	A	G	A	32330922	antisense	GG	C-T	2	0	C_5;C_8;	Exon9:+10;Exon9:+7;	Intron;Intron;	None;None						220	194	185	198	204	263	192	12.8332	12.8125	12.857	12.7978	12.7145	12.8233	12.6885	-0.0207215	0.0237813	-0.0354164	-0.118703	-0.00994153	-0.144753	-0.0803469
CCCTAATGGTAATAGCTGCA	AGATCCCTAATGGTAATAGCTGCAGGGCC	C	T	C	T	32330901	sense	GG	C-T	0	0										236	233	192	221	185	269	246	12.9345	13.0767	12.9106	12.9563	12.5735	12.8558	13.046	0.142248	-0.0239147	0.0218385	-0.360995	-0.0786725	0.111481	-0.156119
CCCTGCAGCTATTACCATTA	CTGGCCCTGCAGCTATTACCATTAGGGAT	G	A	G	A	32330923	antisense	GG	C-T	1	0	C_6;	Exon9:+10;	Intron;	None						285	270	238	281	254	333	292	13.2066	13.2893	13.2204	13.3028	13.0307	13.1637	13.2932	0.0827115	0.0137609	0.0961801	-0.175899	-0.0429373	0.0866208	-0.108289
CCTAATGGTAATAGCTGCAG	GATCCCTAATGGTAATAGCTGCAGGGCCA	C	T	C	T	32330902	sense	GG	C-T	0	0										226	216	200	211	238	296	244	12.872	12.9674	12.9695	12.8895	12.9369	12.9938	13.0342	0.0954187	0.0974274	0.0174997	0.064845	0.121757	0.162161	0.046139
GCCCTGCAGCTATTACCATT	CCTGGCCCTGCAGCTATTACCATTAGGGA	G	A	G	A	32330924	antisense	AG	C-T	2	0	C_4;C_7;	Exon9:+13;Exon9:+10;	Intron;Intron;	None;None						296	268	237	246	292	336	263	13.2613	13.2786	13.2143	13.1109	13.2318	13.1766	13.1424	0.0173566	-0.0469425	-0.150341	-0.0294112	-0.0846292	-0.118899	-0.0176707
ATGGTAATAGCTGCAGGGCC	CCTAATGGTAATAGCTGCAGGGCCAGGTT	C	T	C	T	32330906	sense	AG	C-T	0	0										177	187	155	180	190	198	169	12.5195	12.7595	12.6018	12.6603	12.612	12.4138	12.5044	0.239974	0.082268	0.140806	0.0924494	-0.105732	-0.0151003	-0.163811
TGGTAATAGCTGCAGGGCCA	CTAATGGTAATAGCTGCAGGGCCAGGTTC	C	T	C	T	32330907	sense	GG	C-T	0	0										208	177	185	169	186	264	179	12.7523	12.6802	12.857	12.5694	12.5813	12.8287	12.5873	-0.0721009	0.10469	-0.18295	-0.17104	0.0764414	-0.164975	-0.0364042
AATAGCTGCAGGGCCAGGTT	TGGTAATAGCTGCAGGGCCAGGTTCGGCT	C	T	C	T	32330911	sense	CG	C-T	1	0	C_6;	Exon9:+8;	Intron;	None						275	194	200	213	234	291	257	13.1551	12.8125	12.9695	12.9031	12.9124	12.9692	13.1091	-0.34261	-0.185647	-0.251966	-0.242679	-0.185893	-0.0460349	0.101872
ATAGCTGCAGGGCCAGGTTC	GGTAATAGCTGCAGGGCCAGGTTCGGCTG	C	T	C	T	32330912	sense	GG	C-T	2	0	C_5;C_8;	Exon9:+8;Exon9:+11;	Intron;Intron;	None;None						166	162	144	152	159	200	179	12.427	12.5525	12.4956	12.4164	12.355	12.4283	12.5873	0.125511	0.0686361	-0.0105282	-0.0719285	0.00131435	0.160372	-0.0312871
GCTGCAGGGCCAGGTTCGGC	AATAGCTGCAGGGCCAGGTTCGGCTGGGC	C	T	C	T	32330915	sense	TG	C-T	1	0	C_5;	Exon9:+11;	Intron;	None						183	197	168	180	196	247	158	12.5676	12.8346	12.7179	12.6603	12.6568	12.7327	12.4073	0.267034	0.150357	0.0927202	0.0892104	0.16514	-0.160268	-0.138676
CCAGCCGAACCTGGCCCTGC	CAGCCCAGCCGAACCTGGCCCTGCAGCTA	G	A	G	A	32330937	antisense	AG	C-T	2	0	C_5;C_6;	Exon9:+25;Exon9:+24;	Intron;Intron;	None;None						60	68	56	79	73	105	81	10.9593	11.3004	11.1334	11.4725	11.2323	11.4989	11.4436	0.341142	0.174145	0.513255	0.273024	0.539627	0.484376	0.0894948
CTGCAGGGCCAGGTTCGGCT	ATAGCTGCAGGGCCAGGTTCGGCTGGGCT	C	T	C	T	32330916	sense	GG	C-T	1	0	C_4;	Exon9:+11;	Intron;	None						210	175	166	197	208	239	177	12.7661	12.6638	12.7007	12.7905	12.7425	12.6852	12.5711	-0.102297	-0.0654337	0.0243846	-0.0235878	-0.0808689	-0.194987	-0.0520326
TGCAGGGCCAGGTTCGGCTG	TAGCTGCAGGGCCAGGTTCGGCTGGGCTG	C	T	C	T	32330917	sense	GG	C-T	1	0	C_8;	Exon9:+16;	Intron;	None						196	184	190	215	197	273	176	12.6666	12.7362	12.8955	12.9166	12.6641	12.8771	12.5629	0.0695642	0.228876	0.250029	-0.00244303	0.210515	-0.103638	-0.148012
AGCCCAGCCGAACCTGGCCC	ACCCAGCCCAGCCGAACCTGGCCCTGCAG	G	A	G	A	32330940	antisense	TG	C-T	3	0	C_4;C_5;C_8;	Exon9:+29;Exon9:+28;Exon9:+25;	Intron;Intron;Intron;	None;None;None						110	122	83	101	117	133	111	11.8334	12.1434	11.7009	11.8268	11.9126	11.8398	11.8981	0.310024	-0.132519	-0.00656467	0.0791985	0.00641879	0.064662	-0.00688673
AGGGCCAGGTTCGGCTGGGC	CTGCAGGGCCAGGTTCGGCTGGGCTGGGT	C	T	C	T	32330920	sense	TG	C-T	2	0	C_5;C_6;	Exon9:+16;Exon9:+17;	Intron;Intron;	None;None						262	241	239	243	227	303	253	13.0852	13.1254	13.2264	13.0932	12.8686	13.0275	13.0864	0.0401843	0.141191	0.00797035	-0.216633	-0.0577444	0.00119365	-0.154176
GGGCCAGGTTCGGCTGGGCT	TGCAGGGCCAGGTTCGGCTGGGCTGGGTG	C	T	C	T	32330921	sense	GG	C-T	2	0	C_4;C_5;	Exon9:+16;Exon9:+17;	Intron;Intron;	None;None						225	207	182	213	207	249	209	12.8656	12.9061	12.8334	12.9031	12.7356	12.7444	12.8108	0.0404229	-0.0322194	0.0375052	-0.130061	-0.121264	-0.0547914	-0.117275
GGCCAGGTTCGGCTGGGCTG	GCAGGGCCAGGTTCGGCTGGGCTGGGTGG	C	T	C	T	32330922	sense	GG	C-T	1	0	C_4;	Exon9:+17;	Intron;	None						207	175	168	165	212	233	188	12.7454	12.6638	12.7179	12.5348	12.77	12.6486	12.6581	-0.0815411	-0.0274028	-0.21055	0.0246446	-0.0967884	-0.0872618	0.0533627
CACCCAGCCCAGCCGAACCT	CTCCCACCCAGCCCAGCCGAACCTGGCCC	G	A	G	A	32330945	antisense	GG	C-T	3	0	C_4;C_5;C_8;	Exon9:+34;Exon9:+33;Exon9:+30;	Intron;Intron;Intron;	None;None;None						175	135	144	157	146	200	133	12.5031	12.2895	12.4956	12.4631	12.232	12.4283	12.1589	-0.213633	-0.00752207	-0.0400016	-0.271121	-0.0748439	-0.344238	-0.143015
CCAGGTTCGGCTGGGCTGGG	AGGGCCAGGTTCGGCTGGGCTGGGTGGGA	C	T	C	T	32330924	sense	TG	C-T	1	0	C_8;	Exon9:+23;	Intron;	None						180	185	158	174	188	232	192	12.5437	12.744	12.6294	12.6114	12.5967	12.6424	12.6885	0.20022	0.0856765	0.0676611	0.0529417	0.0986098	0.14471	-0.0190987
CCACCCAGCCCAGCCGAACC	GCTCCCACCCAGCCCAGCCGAACCTGGCC	G	A	G	A	32330946	antisense	TG	C-T	3	0	C_4;C_5;C_6;	Exon9:+35;Exon9:+34;Exon9:+33;	Intron;Intron;Intron;	None;None;None						221	165	158	167	198	228	173	12.8398	12.5789	12.6294	12.5522	12.6714	12.6173	12.5381	-0.260819	-0.210328	-0.287573	-0.168307	-0.222482	-0.301605	0.0221086
CAGGTTCGGCTGGGCTGGGT	GGGCCAGGTTCGGCTGGGCTGGGTGGGAG	C	T	C	T	32330925	sense	GG	C-T	1	0	C_7;	Exon9:+23;	Intron;	None						184	154	139	151	177	201	177	12.5755	12.4794	12.4446	12.4069	12.5097	12.4355	12.5711	-0.0960366	-0.130836	-0.168546	-0.0657308	-0.139988	-0.00433248	0.061789
AGGTTCGGCTGGGCTGGGTG	GGCCAGGTTCGGCTGGGCTGGGTGGGAGC	C	T	C	T	32330926	sense	GG	C-T	1	0	C_6;	Exon9:+23;	Intron;	None						200	192	175	206	247	243	201	12.6957	12.7975	12.7768	12.8549	12.9904	12.7092	12.7545	0.101814	0.0811058	0.159203	0.294685	0.0134521	0.05881	0.00827482
GTTCGGCTGGGCTGGGTGGG	CCAGGTTCGGCTGGGCTGGGTGGGAGCTG	C	T	C	T	32330928	sense	AG	C-T	2	0	C_4;C_7;	Exon9:+23;Exon9:+26;	Intron;Intron;	None;None						166	158	130	131	144	219	162	12.427	12.5164	12.3481	12.202	12.2121	12.5592	12.4434	0.0894481	-0.0788941	-0.22499	-0.214858	0.132223	0.0164308	0.0494107
CAGCTCCCACCCAGCCCAGC	GCTCCAGCTCCCACCCAGCCCAGCCGAAC	G	A	G	A	32330952	antisense	CG	C-T	4	0	C_4;C_6;C_7;C_8;	Exon9:+41;Exon9:+39;Exon9:+38;Exon9:+37;	Intron;Intron;Intron;Intron;	None;None;None;None						173	140	152	155	131	186	150	12.4865	12.3419	12.5736	12.4446	12.0756	12.3236	12.3324	-0.144596	0.0870473	-0.0419147	-0.410908	-0.162942	-0.154158	-0.209515
CGGCTGGGCTGGGTGGGAGC	GGTTCGGCTGGGCTGGGTGGGAGCTGGAG	C	T	C	T	32330931	sense	TG	C-T	1	0	C_4;	Exon9:+26;	Intron;	None						131	140	98	153	119	167	124	12.0854	12.3419	11.9405	12.4259	11.9371	12.1682	12.0578	0.256528	-0.144915	0.340477	-0.148355	0.0827606	-0.0275971	-0.18176
GGCTGGGCTGGGTGGGAGCT	GTTCGGCTGGGCTGGGTGGGAGCTGGAGC	C	T	C	T	32330932	sense	GG	C-T	1	0	C_8;	Exon9:+31;	Intron;	None						127	86	85	107	135	121	110	12.0407	11.6391	11.7352	11.9101	12.119	11.7034	11.885	-0.401587	-0.30545	-0.130603	0.0783274	-0.337233	-0.155663	0.141024
CTCCAGCTCCCACCCAGCCC	TGAGCTCCAGCTCCCACCCAGCCCAGCCG	G	A	G	A	32330955	antisense	AG	C-T	2	0	C_4;C_7;	Exon9:+44;Exon9:+41;	Intron;Intron;	None;None						110	99	97	132	130	158	134	11.8334	11.8421	11.9257	12.2129	12.0646	12.0883	12.1697	0.00871704	0.0922914	0.379525	0.231164	0.254855	0.33627	0.113919
CTGGGCTGGGTGGGAGCTGG	TCGGCTGGGCTGGGTGGGAGCTGGAGCTC	C	T	C	T	32330934	sense	AG	C-T	1	0	C_6;	Exon9:+31;	Intron;	None						113	108	94	94	111	142	106	11.8722	11.9676	11.8804	11.7233	11.8367	11.9343	11.8316	0.0954064	0.00817046	-0.148966	-0.0355389	0.0620498	-0.0406243	0.0104254
GGCAGGAGAGAAGACCGTCA	TTGGGGCAGGAGAGAAGACCGTCAAGAGA	G	A	G	A	32331465	antisense	AG	C-T	0	0										212	235	185	208	245	283	245	12.7798	13.0891	12.857	12.8689	12.9787	12.929	13.0401	0.309279	0.0772131	0.0890887	0.198906	0.149215	0.260307	0.0442822
ATTGGGGCAGGAGAGAAGAC	TCTGATTGGGGCAGGAGAGAAGACCGTCA	G	A	G	A	32331470	antisense	CG	C-T	1	0	C_8;	Exon10:-11;	Intron;	None						148	154	117	169	150	193	142	12.2614	12.4794	12.1961	12.5694	12.271	12.3769	12.2533	0.218014	-0.0653123	0.307951	0.00957799	0.115479	-0.00808138	-0.114559
TCTTCTCTCCTGCCCCAATC	ACGGTCTTCTCTCCTGCCCCAATCAGAGC	C	T	C	T	32331452	sense	AG	C-T	2	0	C_5;C_7;	Exon10:-18;Exon10:-16;	Intron;Intron;	None;None						284	242	236	248	291	326	289	13.2016	13.1314	13.2082	13.1226	13.2269	13.133	13.2783	-0.0701537	0.00665797	-0.0789604	0.0253402	-0.0685137	0.0767938	0.0586922
TCTGATTGGGGCAGGAGAGA	AAGCTCTGATTGGGGCAGGAGAGAAGACC	G	A	G	A	32331474	antisense	AG	C-T	0	0										188	161	158	171	193	238	182	12.6065	12.5435	12.6294	12.5863	12.6346	12.6792	12.6113	-0.0629391	0.022951	-0.0201513	0.0280783	0.0727154	0.00482823	0.0552538
TTCTCTCCTGCCCCAATCAG	GGTCTTCTCTCCTGCCCCAATCAGAGCTT	C	T	C	T	32331454	sense	AG	C-T	3	0	C_5;C_7;C_8;	Exon10:-16;Exon10:-14;Exon10:-13;	Intron;Intron;Intron;	None;None;None						241	190	186	227	256	329	224	12.9647	12.7824	12.8648	12.995	13.042	13.1463	12.9108	-0.182287	-0.0999548	0.0302372	0.0773159	0.181531	-0.0539043	0.152316
AGCTCTGATTGGGGCAGGAG	TGGAAGCTCTGATTGGGGCAGGAGAGAAG	G	A	G	A	32331477	antisense	AG	C-T	1	0	C_5;	Exon10:-1;	Splice-acceptor;	None						166	157	136	166	152	205	164	12.427	12.5072	12.4131	12.5435	12.2901	12.4639	12.4611	0.0802897	-0.0138113	0.116561	-0.136871	0.0369319	0.0341297	-0.0829498
GAAGCTCTGATTGGGGCAGG	TATGGAAGCTCTGATTGGGGCAGGAGAGA	G	A	G	A	32331479	antisense	AG	C-T	2	1	C_5;C_7;	Glu327Glu;Exon10:-1;	Silent;Splice-acceptor;	None;None				327	Silent	209	178	159	178	218	290	257	12.7592	12.6883	12.6385	12.6442	12.8103	12.9642	13.1091	-0.0708927	-0.120695	-0.115027	0.0510326	0.20502	0.349844	0.30417
TGGAAGCTCTGATTGGGGCA	TGTATGGAAGCTCTGATTGGGGCAGGAGA	G	A	G	A	32331481	antisense	GG	C-T	1	1	C_7;	Glu327Glu;	Silent;	None				327	Silent	270	222	182	232	247	314	316	13.1286	13.007	12.8334	13.0264	12.9904	13.0789	13.4072	-0.121663	-0.295222	-0.102241	-0.138218	-0.0496914	0.27856	0.203259
ATGGAAGCTCTGATTGGGGC	TTGTATGGAAGCTCTGATTGGGGCAGGAG	G	A	G	A	32331482	antisense	AG	C-T	1	1	C_8;	Glu327Glu;	Silent;	None				327	Silent	122	112	103	113	122	129	105	11.9827	12.0201	12.0123	11.9888	11.973	11.7958	11.8179	0.037331	0.0295187	0.0060219	-0.00978296	-0.186963	-0.164825	-0.144814
TGTATGGAAGCTCTGATTGG	TCATTGTATGGAAGCTCTGATTGGGGCAG	G	A	G	A	32331485	antisense	GG	C-T	0	0										273	264	240	256	256	358	277	13.1446	13.2569	13.2325	13.1684	13.042	13.2681	13.2172	0.112348	0.0878868	0.023822	-0.102531	0.123543	0.0726004	-0.0434811
TTGTATGGAAGCTCTGATTG	GTCATTGTATGGAAGCTCTGATTGGGGCA	G	A	G	A	32331486	antisense	GG	C-T	0	0										284	269	279	285	330	383	325	13.2016	13.284	13.4497	13.3232	13.4083	13.3655	13.4477	0.0824293	0.248113	0.12164	0.206769	0.163935	0.246148	0.0548899
ATTGTATGGAAGCTCTGATT	AGTCATTGTATGGAAGCTCTGATTGGGGC	G	A	G	A	32331487	antisense	GG	C-T	0	0										299	288	279	278	385	436	344	13.2758	13.3824	13.4497	13.2873	13.6307	13.5525	13.5297	0.106635	0.173866	0.01152	0.354896	0.276655	0.253863	0.197797
CATTGTATGGAAGCTCTGAT	TAGTCATTGTATGGAAGCTCTGATTGGGG	G	A	G	A	32331488	antisense	TG	C-T	0	0										211	185	190	199	214	284	243	12.773	12.744	12.8955	12.8051	12.7835	12.9341	13.0283	-0.028991	0.122502	0.0321027	0.0105809	0.161124	0.255303	0.100465
CAATCAGAGCTTCCATACAA	GCCCCAATCAGAGCTTCCATACAATGACT	C	T	C	T	32331467	sense	TG	C-T	1	0	C_5;	Exon10:-3;	Intron;	None						129	130	119	143	139	159	125	12.0632	12.235	12.2205	12.3284	12.1611	12.0974	12.0694	0.171825	0.157318	0.265169	0.0979063	0.0341456	0.00617881	-0.152027
TAGTCATTGTATGGAAGCTC	AAAGTAGTCATTGTATGGAAGCTCTGATT	G	A	G	A	32331492	antisense	TG	C-T	1	0	C_5;	Asp332Asn;	Missense;	None			Asp332Asn	332	Missense	230	201	209	230	274	295	259	12.8973	12.8636	13.0329	13.0139	13.1401	12.9889	13.1202	-0.0337114	0.135615	0.116567	0.242727	0.0915673	0.222914	0.112913
CAAAGTAGTCATTGTATGGA	TATTCAAAGTAGTCATTGTATGGAAGCTC	G	A	G	A	32331497	antisense	AG	C-T	0	0										255	260	233	231	265	338	249	13.0462	13.2349	13.1898	13.0202	13.0919	13.1852	13.0634	0.188716	0.143579	-0.0260195	0.0457044	0.139008	0.0172697	-0.0347645
CTTCCATACAATGACTACTT	AGAGCTTCCATACAATGACTACTTTGAAT	C	T	C	T	32331476	sense	TG	C-T	1	0	C_4_5;	Pro329Leu;	Missense;	None			Pro329Leu	329	Missense	174	133	143	171	176	227	163	12.4948	12.268	12.4855	12.5863	12.5016	12.6109	12.4523	-0.226896	-0.0093078	0.0914754	0.00670158	0.116083	-0.0425846	0.0749763
ATTCAAAGTAGTCATTGTAT	AAGTATTCAAAGTAGTCATTGTATGGAAG	G	A	G	A	32331500	antisense	GG	C-T	1	0	C_4;	Glu335Lys;	Missense;	None			Glu335Lys	335	Missense	261	222	174	225	234	306	227	13.0797	13.007	12.7686	12.9822	12.9124	13.0417	12.93	-0.072759	-0.31116	-0.0975314	-0.167306	-0.0380159	-0.149716	0.0421373
TATTCAAAGTAGTCATTGTA	AAAGTATTCAAAGTAGTCATTGTATGGAA	G	A	G	A	32331501	antisense	TG	C-T	1	0	C_5;	Glu335Lys;	Missense;	None			Glu335Lys	335	Missense	226	179	229	193	233	262	210	12.872	12.6964	13.1648	12.7609	12.9062	12.8178	12.8177	-0.175616	0.292752	-0.111125	0.0342173	-0.0542508	-0.0543028	-0.0267827
AAAGTATTCAAAGTAGTCAT	GTCCAAAGTATTCAAAGTAGTCATTGTAT	G	A	G	A	32331505	antisense	TG	C-T	0	0										233	244	196	213	267	305	228	12.916	13.1433	12.9403	12.9031	13.1027	13.037	12.9364	0.227247	0.0242833	-0.0128931	0.186702	0.120962	0.0203245	0.0297839
AATGACTACTTTGAATACTT	ATACAATGACTACTTTGAATACTTTGGAC	C	T	C	T	32331485	sense	TG	C-T	1	1	C_6;	Asp332Asp;	Silent;	None				332	Silent	170	170	128	138	156	202	164	12.4613	12.622	12.3257	12.2771	12.3276	12.4426	12.4611	0.160696	-0.135603	-0.18425	-0.133749	-0.0186783	-0.000215675	0.00217136
ATGACTACTTTGAATACTTT	TACAATGACTACTTTGAATACTTTGGACC	C	T	C	T	32331486	sense	GG	C-T	2	2	C_5;C_8;	Asp332Asp;Tyr333Tyr;	Silent;Silent;	None;None				332.5	Silent	262	275	231	244	273	300	211	13.0852	13.3158	13.1773	13.0991	13.1348	13.0131	12.8246	0.230563	0.0920785	0.0138945	0.0495431	-0.072098	-0.260668	-0.206586
TGGTCCAAAGTATTCAAAGT	AATCTGGTCCAAAGTATTCAAAGTAGTCA	G	A	G	A	32331511	antisense	AG	C-T	1	0	C_5_6;	Gly338Lys;	Missense;	None			Gly338Lys	338	Missense	229	204	197	207	233	283	200	12.891	12.885	12.9477	12.8619	12.9062	12.929	12.7473	-0.00605513	0.0566035	-0.0291312	0.015195	0.0379473	-0.143704	-0.0373264
TACTTTGAATACTTTGGACC	TGACTACTTTGAATACTTTGGACCAGATT	C	T	C	T	32331491	sense	AG	C-T	0	0										246	236	199	255	261	316	265	12.9943	13.0952	12.9622	13.1627	13.0699	13.0881	13.1533	0.100839	-0.0321232	0.168401	0.0755971	0.0937529	0.158939	0.0303906
ATCTGGTCCAAAGTATTCAA	TGAAATCTGGTCCAAAGTATTCAAAGTAG	G	A	G	A	32331514	antisense	AG	C-T	1	0	C_8;	Gly338Glu;	Missense;	None			Gly338Glu	338	Missense	172	185	168	184	203	203	153	12.4782	12.744	12.7179	12.692	12.7074	12.4497	12.3609	0.265797	0.239777	0.213844	0.229249	-0.028426	-0.117232	-0.211942
ATACTTTGGACCAGATTTCA	TTGAATACTTTGGACCAGATTTCAAGCTC	C	T	C	T	32331499	sense	AG	C-T	1	1	C_4;	Tyr336Tyr;	Silent;	None				336	Silent	165	136	126	166	177	215	164	12.4182	12.3001	12.303	12.5435	12.5097	12.5326	12.4611	-0.118114	-0.115258	0.125277	0.0914818	0.114348	0.0428453	0.118923
GAGCTTGAAATCTGGTCCAA	TGTGGAGCTTGAAATCTGGTCCAAAGTAT	G	A	G	A	32331523	antisense	AG	C-T	1	1	C_4;	Lys342Lys;	Silent;	None				342	Silent	281	206	206	234	256	298	253	13.1862	12.8991	13.0121	13.0388	13.042	13.0035	13.0864	-0.287169	-0.174143	-0.147463	-0.144195	-0.182739	-0.0997984	0.0606809
TGATGTGGAGCTTGAAATCT	GGACTGATGTGGAGCTTGAAATCTGGTCC	G	A	G	A	32331530	antisense	GG	C-T	0	0										232	222	233	275	295	342	268	12.9098	13.007	13.1898	13.2717	13.2466	13.2022	13.1695	0.0971452	0.279935	0.361847	0.336766	0.292335	0.259701	0.0499581
CTGATGTGGAGCTTGAAATC	AGGACTGATGTGGAGCTTGAAATCTGGTC	G	A	G	A	32331531	antisense	TG	C-T	0	0										286	262	248	248	292	352	250	13.2117	13.2459	13.2798	13.1226	13.2318	13.2437	13.0692	0.0342706	0.0680807	-0.0890836	0.0201657	0.0320548	-0.142448	-0.0344984
CAGATTTCAAGCTCCACATC	GGACCAGATTTCAAGCTCCACATCAGTCC	C	T	C	T	32331510	sense	AG	C-T	1	1	C_8;	Phe341Phe;	Silent;	None				341	Silent	306	293	263	297	277	381	295	13.3092	13.4073	13.3645	13.3827	13.1558	13.3579	13.308	0.0980822	0.0552885	0.073506	-0.153415	0.0487524	-0.00119336	-0.110911
GGAAGGACTGATGTGGAGCT	TATTGGAAGGACTGATGTGGAGCTTGAAA	G	A	G	A	32331538	antisense	TG	C-T	1	0	C_8;	Ser346Asn;	Missense;	None			Ser346Asn	346	Missense	302	268	269	285	320	404	316	13.2902	13.2786	13.397	13.3232	13.3639	13.4425	13.4072	-0.0115919	0.10681	0.0329919	0.0737308	0.15229	0.116988	0.0715996
TATTGGAAGGACTGATGTGG	GTCATATTGGAAGGACTGATGTGGAGCTT	G	A	G	A	32331542	antisense	AG	C-T	0	0										208	204	155	169	188	290	180	12.7523	12.885	12.6018	12.5694	12.5967	12.9642	12.5954	0.13269	-0.15053	-0.18295	-0.155612	0.211939	-0.156939	0.0333923
CATATTGGAAGGACTGATGT	TAGTCATATTGGAAGGACTGATGTGGAGC	G	A	G	A	32331544	antisense	GG	C-T	0	0										328	236	229	255	307	370	297	13.4093	13.0952	13.1648	13.1627	13.3041	13.3157	13.3177	-0.314154	-0.244561	-0.246592	-0.105233	-0.0936638	-0.091601	0.171603
CCACATCAGTCCTTCCAATA	AGCTCCACATCAGTCCTTCCAATATGACT	C	T	C	T	32331523	sense	TG	C-T	2	2	C_4;C_7;	His344His;Ile345Ile;	Silent;Silent;	None;None				344.5	Silent	286	211	221	230	261	290	236	13.2117	12.9337	13.1135	13.0139	13.0699	12.9642	12.9861	-0.278017	-0.0981953	-0.197777	-0.141735	-0.247436	-0.225579	-0.0135868
TCATATTGGAAGGACTGATG	TTAGTCATATTGGAAGGACTGATGTGGAG	G	A	G	A	32331545	antisense	TG	C-T	0	0										196	140	173	185	172	207	167	12.6666	12.3419	12.7603	12.6998	12.4684	12.4779	12.4872	-0.324648	0.0936672	0.0332483	-0.198198	-0.188694	-0.179353	-0.122837
AGTCATATTGGAAGGACTGA	GGTTAGTCATATTGGAAGGACTGATGTGG	G	A	G	A	32331547	antisense	TG	C-T	1	0	C_4;	Met350Ile;	Missense;	None			Met350Ile	350	Missense	239	182	183	201	252	270	215	12.9527	12.7204	12.8413	12.8195	13.0193	12.8612	12.8517	-0.232318	-0.11139	-0.133216	0.0666195	-0.0915415	-0.101038	0.116988
GTTAGTCATATTGGAAGGAC	TCTGGTTAGTCATATTGGAAGGACTGATG	G	A	G	A	32331550	antisense	TG	C-T	1	0	C_7;	Met350Ile;	Missense;	None			Met350Ile	350	Missense	136	111	117	114	155	157	117	12.1394	12.0071	12.1961	12.0015	12.3183	12.0791	11.974	-0.132294	0.0566523	-0.137959	0.178839	-0.0603306	-0.165436	0.0555576
TCCTTCCAATATGACTAACC	TCAGTCCTTCCAATATGACTAACCAGAAC	C	T	C	T	32331532	sense	AG	C-T	1	0	C_6_7;	Ser348Phe;	Missense;	None			Ser348Phe	348	Missense	129	85	103	97	135	190	116	12.0632	11.6222	12.0123	11.7686	12.119	12.3543	11.9616	-0.440993	-0.0509519	-0.294656	0.0557902	0.291065	-0.101598	0.343953
TCTGGTTAGTCATATTGGAA	GTGTTCTGGTTAGTCATATTGGAAGGACT	G	A	G	A	32331554	antisense	GG	C-T	0	0										245	293	242	248	280	360	283	12.9885	13.4073	13.2444	13.1226	13.1713	13.2762	13.2481	0.418797	0.255959	0.134124	0.182839	0.287681	0.259614	-0.0262488
TTCTGGTTAGTCATATTGGA	CGTGTTCTGGTTAGTCATATTGGAAGGAC	G	A	G	A	32331555	antisense	AG	C-T	0	0										224	254	207	246	230	276	269	12.8592	13.2012	13.0191	13.1109	12.8876	12.8929	13.1749	0.342011	0.159874	0.25171	0.028346	0.0336629	0.315692	-0.125298
GTGTTCTGGTTAGTCATATT	ATTCGTGTTCTGGTTAGTCATATTGGAAG	G	A	G	A	32331558	antisense	GG	C-T	1	1	C_6;	Gln353Gln;	Silent;	None				353	Silent	353	337	315	358	343	400	342	13.5153	13.6091	13.6247	13.6522	13.4641	13.4281	13.5213	0.0937952	0.109437	0.136862	-0.0512405	-0.0871627	0.00595085	-0.157516
CGTGTTCTGGTTAGTCATAT	CATTCGTGTTCTGGTTAGTCATATTGGAA	G	A	G	A	32331559	antisense	TG	C-T	1	1	C_7;	Gln353Gln;	Silent;	None				353	Silent	257	223	188	250	244	299	229	13.0574	13.0135	12.8802	13.1342	12.9728	13.0083	12.9427	-0.0439969	-0.177251	0.0767327	-0.0846624	-0.0491192	-0.114784	-0.0346834
CAATATGACTAACCAGAACA	CTTCCAATATGACTAACCAGAACACGAAT	C	T	C	T	32331538	sense	CG	C-T	0	0										206	186	155	189	226	257	206	12.7384	12.7517	12.6018	12.7307	12.8622	12.79	12.79	0.0133789	-0.136592	-0.00767522	0.123876	0.0516144	0.0516158	0.119332
ATGACTAACCAGAACACGAA	CAATATGACTAACCAGAACACGAATGAGT	C	T	C	T	32331542	sense	TG	C-T	1	0	C_5;	Thr351Ile;	Missense;	None			Thr351Ile	351	Missense	127	95	102	94	113	134	113	12.0407	11.7826	11.9982	11.7233	11.8624	11.8506	11.9238	-0.258039	-0.0424864	-0.31743	-0.178246	-0.190049	-0.116854	0.0442688
GACTAACCAGAACACGAATG	ATATGACTAACCAGAACACGAATGAGTAC	C	T	C	T	32331544	sense	AG	C-T	2	1	C_7;C_8;	Asn352Asn;Gln353Ter;	Silent;Nonsense;	None;None			Gln353Ter	352.5	Nonsense	230	203	172	210	269	335	265	12.8973	12.8779	12.7519	12.8827	13.1135	13.1723	13.1533	-0.0194291	-0.145442	-0.0146608	0.216161	0.274992	0.255951	0.308879
TACTCATTCGTGTTCTGGTT	CAGGTACTCATTCGTGTTCTGGTTAGTCA	G	A	G	A	32331567	antisense	AG	C-T	1	0	C_5;	Glu357Lys;	Missense;	None			Glu357Lys	357	Missense	345	313	280	310	316	429	297	13.4822	13.5025	13.4548	13.4445	13.3458	13.5291	13.3177	0.0202871	-0.0274044	-0.037743	-0.136445	0.0468751	-0.164495	-0.0697347
CAGGTACTCATTCGTGTTCT	TCTCCAGGTACTCATTCGTGTTCTGGTTA	G	A	G	A	32331571	antisense	GG	C-T	1	1	C_7;	Glu357Glu;	Silent;	None				357	Silent	355	325	303	344	364	412	369	13.5235	13.5568	13.5687	13.5946	13.5498	13.4708	13.6309	0.0333404	0.0452577	0.0711654	0.0263318	-0.0526723	0.107416	-0.0228959
CCAGAACACGAATGAGTACC	CTAACCAGAACACGAATGAGTACCTGGAG	C	T	C	T	32331550	sense	TG	C-T	1	1	C_7;	Asn354Asn;	Silent;	None				354	Silent	271	222	207	225	257	301	238	13.134	13.007	13.0191	12.9822	13.0477	13.0179	12.9983	-0.126996	-0.114886	-0.151768	-0.0863	-0.116018	-0.135692	0.0185466
CCAGGTACTCATTCGTGTTC	TTCTCCAGGTACTCATTCGTGTTCTGGTT	G	A	G	A	32331572	antisense	TG	C-T	1	1	C_8;	Glu357Glu;	Silent;	None				357	Silent	292	268	229	301	289	335	243	13.2416	13.2786	13.1648	13.402	13.2169	13.1723	13.0283	0.0369834	-0.0768499	0.160361	-0.0246817	-0.0693021	-0.213365	-0.142615
CAGAACACGAATGAGTACCT	TAACCAGAACACGAATGAGTACCTGGAGA	C	T	C	T	32331551	sense	GG	C-T	2	1	C_6;C_8;	Asn354Asn;Thr355Met;	Silent;Missense;	None;None			Thr355Met	354.5	Missense	249	235	247	257	264	303	233	13.0118	13.0891	13.2739	13.174	13.0864	13.0275	12.9676	0.0772284	0.262099	0.162186	0.074598	0.015668	-0.0441871	-0.151811
GAACACGAATGAGTACCTGG	ACCAGAACACGAATGAGTACCTGGAGAAG	C	T	C	T	32331553	sense	AG	C-T	2	1	C_4;C_6;	Asn354Asn;Thr355Met;	Silent;Missense;	None;None			Thr355Met	354.5	Missense	221	203	163	192	207	254	167	12.8398	12.8779	12.6744	12.7534	12.7356	12.773	12.4872	0.0381507	-0.165388	-0.0863462	-0.104186	-0.0667107	-0.352521	-0.103278
CTTCTCCAGGTACTCATTCG	TGATCTTCTCCAGGTACTCATTCGTGTTC	G	A	G	A	32331577	antisense	TG	C-T	2	1	C_4_6;C_7;	Glu360Lys;Leu359Leu;	Missense;Silent;	None;None			Glu360Lys	359.5	Missense	258	229	226	220	291	316	251	13.0631	13.0518	13.1458	12.9498	13.2269	13.0881	13.075	-0.0112996	0.0827051	-0.113272	0.163845	0.0250484	0.0119381	0.0808992
CACGAATGAGTACCTGGAGA	AGAACACGAATGAGTACCTGGAGAAGATC	C	T	C	T	32331556	sense	AG	C-T	0	0										154	108	137	141	124	152	112	12.3187	11.9676	12.4237	12.3081	11.9964	12.0324	11.911	-0.351099	0.104988	-0.0106513	-0.322305	-0.286299	-0.407716	-0.253186
ATCTTCTCCAGGTACTCATT	CTTGATCTTCTCCAGGTACTCATTCGTGT	G	A	G	A	32331579	antisense	CG	C-T	1	0	C_6_8;	Glu360Lys;	Missense;	None			Glu360Lys	360	Missense	336	304	292	360	406	488	416	13.4441	13.4604	13.5154	13.6602	13.7073	13.715	13.8038	0.0163312	0.0712636	0.216099	0.263212	0.270896	0.359717	0.19671
TGAGTACCTGGAGAAGATCA	CGAATGAGTACCTGGAGAAGATCAAGTGA	C	T	C	T	32331562	sense	AG	C-T	2	2	C_7;C_8;	Tyr358Tyr;Leu359Leu;	Silent;Silent;	None;None				358.5	Silent	300	301	297	334	340	376	298	13.2806	13.4461	13.5399	13.5521	13.4514	13.3389	13.3226	0.165508	0.259239	0.271442	0.170771	0.0582622	0.0419689	-0.141729
AGTACCTGGAGAAGATCAAG	AATGAGTACCTGGAGAAGATCAAGTGAGT	C	T	C	T	32331564	sense	TG	C-T	2	2	C_5;C_6;	Tyr358Tyr;Leu359Leu;	Silent;Silent;	None;None				358.5	Silent	213	205	216	223	246	263	213	12.7866	12.892	13.0805	12.9693	12.9846	12.8233	12.8382	0.105479	0.293903	0.182748	0.197993	0.0367021	0.051616	-0.098606
TACCTGGAGAAGATCAAGTG	TGAGTACCTGGAGAAGATCAAGTGAGTAT	C	T	C	T	32331566	sense	AG	C-T	1	1	C_4;	Leu359Leu;	Silent;	None				359	Silent	264	235	228	261	256	307	268	13.0962	13.0891	13.1585	13.1963	13.042	13.0464	13.1695	-0.00715384	0.0622517	0.100083	-0.0541732	-0.0497957	0.0733101	-0.0619464
TACTCACTTGATCTTCTCCA	GATATACTCACTTGATCTTCTCCAGGTAC	G	A	G	A	32331589	antisense	GG	C-T	2	0	C_5;C_7;	Exon10:+3;Exon10:+1;	Intron;Splice-donor;	None;None						123	118	110	113	171	193	182	11.9945	12.0954	12.1071	11.9888	12.46	12.3769	12.6113	0.100827	0.112581	-0.00575237	0.465455	0.382358	0.61678	0.418979
ATACTCACTTGATCTTCTCC	GGATATACTCACTTGATCTTCTCCAGGTA	G	A	G	A	32331590	antisense	AG	C-T	3	0	C_4;C_6;C_8;	Exon10:+5;Exon10:+3;Exon10:+1;	Intron;Intron;Splice-donor;	None;None;None						176	190	177	178	246	312	228	12.5113	12.7824	12.7932	12.6442	12.9846	13.0697	12.9364	0.271104	0.281893	0.132862	0.473228	0.558389	0.425019	0.256926
ATCAAGTGAGTATATCCTCC	GAAGATCAAGTGAGTATATCCTCCAGCCA	C	T	C	T	32331578	sense	AG	C-T	0	0										360	355	279	309	273	415	342	13.5436	13.6842	13.4497	13.4398	13.1348	13.4812	13.5213	0.140533	-0.0939609	-0.103799	-0.408842	-0.0623824	-0.0223755	-0.145458
GGCTGGAGGATATACTCACT	GGGTGGCTGGAGGATATACTCACTTGATC	G	A	G	A	32331601	antisense	TG	C-T	0	0										240	193	206	210	230	273	229	12.9587	12.805	13.0121	12.8827	12.8876	12.8771	12.9427	-0.153691	0.0533661	-0.0760535	-0.0711768	-0.0816251	-0.0160616	0.00250489
TATATCCTCCAGCCACCCCT	TGAGTATATCCTCCAGCCACCCCTTGGTT	C	T	C	T	32331588	sense	TG	C-T	2	0	C_6;C_7;	Exon10:+11;Exon10:+12;	Intron;Intron;	None;None						172	177	155	180	168	223	202	12.4782	12.6802	12.6018	12.6603	12.4344	12.5853	12.7617	0.20203	0.123602	0.18214	-0.0437249	0.107115	0.283525	-0.0536191
ATATCCTCCAGCCACCCCTT	GAGTATATCCTCCAGCCACCCCTTGGTTG	C	T	C	T	32331589	sense	GG	C-T	3	0	C_5;C_6;C_8;	Exon10:+11;Exon10:+12;Exon10:+14;	Intron;Intron;Intron;	None;None;None						99	99	79	85	118	126	107	11.6815	11.8421	11.6297	11.5781	11.9249	11.7618	11.8451	0.160676	-0.0517971	-0.103351	0.243433	0.0803973	0.163686	0.160663
TCCTCCAGCCACCCCTTGGT	TATATCCTCCAGCCACCCCTTGGTTGAAC	C	T	C	T	32331592	sense	TG	C-T	2	0	C_5;C_6;	Exon10:+14;Exon10:+15;	Intron;Intron;	None;None						99	107	95	100	95	140	88	11.6815	11.9542	11.8957	11.8125	11.6122	11.9138	11.5632	0.272757	0.214201	0.131043	-0.0692648	0.232359	-0.118264	-0.191057
TCAACCAAGGGGTGGCTGGA	ATGTTCAACCAAGGGGTGGCTGGAGGATA	G	A	G	A	32331614	antisense	GG	C-T	2	0	C_5;C_6;	Exon10:+28;Exon10:+27;	Intron;Intron;	None;None						245	216	204	209	275	293	231	12.9885	12.9674	12.998	12.8758	13.1453	12.9791	12.9552	-0.0210253	0.00954897	-0.112683	0.156846	-0.0093821	-0.0332615	0.0794538
TTCAACCAAGGGGTGGCTGG	AATGTTCAACCAAGGGGTGGCTGGAGGAT	G	A	G	A	32331615	antisense	AG	C-T	2	0	C_6;C_7;	Exon10:+28;Exon10:+27;	Intron;Intron;	None;None						155	142	125	132	119	145	139	12.3281	12.3624	12.2915	12.2129	11.9371	11.9644	12.2225	0.0343386	-0.0365702	-0.115125	-0.391005	-0.363637	-0.105539	-0.247608
TGTTCAACCAAGGGGTGGCT	GGAATGTTCAACCAAGGGGTGGCTGGAGG	G	A	G	A	32331617	antisense	GG	C-T	2	0	C_5;C_8;	Exon10:+31;Exon10:+28;	Intron;Intron;	None;None						295	245	251	268	279	363	264	13.2564	13.1492	13.2971	13.2345	13.1661	13.2881	13.1478	-0.107199	0.040731	-0.0218979	-0.0902257	0.0317492	-0.108542	-0.0262175
ATGTTCAACCAAGGGGTGGC	AGGAATGTTCAACCAAGGGGTGGCTGGAG	G	A	G	A	32331618	antisense	TG	C-T	1	0	C_6;	Exon10:+31;	Intron;	None						170	137	110	141	152	176	158	12.4613	12.3107	12.1071	12.3081	12.2901	12.2439	12.4073	-0.150608	-0.354197	-0.153229	-0.171217	-0.21742	-0.0539772	0.071807
GGAATGTTCAACCAAGGGGT	GTCAGGAATGTTCAACCAAGGGGTGGCTG	G	A	G	A	32331621	antisense	GG	C-T	0	0										228	211	158	221	222	271	218	12.8847	12.9337	12.6294	12.9563	12.8365	12.8665	12.8717	0.0489253	-0.25531	0.0715851	-0.048253	-0.0182407	-0.0130807	0.0184082
AGGAATGTTCAACCAAGGGG	AGTCAGGAATGTTCAACCAAGGGGTGGCT	G	A	G	A	32331622	antisense	TG	C-T	0	0										199	181	177	182	189	222	161	12.6885	12.7124	12.7932	12.6763	12.6043	12.5788	12.4345	0.0239402	0.104728	-0.0122464	-0.0841545	-0.109694	-0.254042	-0.188104
ACCCCTTGGTTGAACATTCC	AGCCACCCCTTGGTTGAACATTCCTGACT	C	T	C	T	32331602	sense	TG	C-T	2	0	C_4;C_5;	Exon10:+23;Exon10:+24;	Intron;Intron;	None;None						312	255	264	283	271	361	298	13.3372	13.2069	13.3699	13.313	13.1242	13.2802	13.3226	-0.130313	0.0327515	-0.0241599	-0.213016	-0.0570437	-0.0146091	-0.0543159
TCAGGAATGTTCAACCAAGG	AAAGTCAGGAATGTTCAACCAAGGGGTGG	G	A	G	A	32331624	antisense	GG	C-T	0	0										327	264	227	252	289	365	258	13.4049	13.2569	13.1521	13.1457	13.2169	13.296	13.1147	-0.148016	-0.25281	-0.259259	-0.187988	-0.108886	-0.290267	0.0243148
GTCAGGAATGTTCAACCAAG	CAAAGTCAGGAATGTTCAACCAAGGGGTG	G	A	G	A	32331625	antisense	GG	C-T	0	0										300	259	212	254	275	346	229	13.2806	13.2293	13.0535	13.1571	13.1453	13.2189	12.9427	-0.0512826	-0.227111	-0.123539	-0.135302	-0.0616863	-0.337953	-0.0443363
AGTCAGGAATGTTCAACCAA	CCAAAGTCAGGAATGTTCAACCAAGGGGT	G	A	G	A	32331626	antisense	GG	C-T	1	0	C_4;	Exon10:+41;	Intron;	None						323	259	225	298	304	401	282	13.3872	13.2293	13.1394	13.3875	13.2899	13.4317	13.243	-0.157844	-0.247821	0.000359892	-0.0972388	0.0445618	-0.144202	0.0694755
AAGTCAGGAATGTTCAACCA	ACCAAAGTCAGGAATGTTCAACCAAGGGG	G	A	G	A	32331627	antisense	AG	C-T	1	0	C_5;	Exon10:+41;	Intron;	None						233	202	230	211	279	306	236	12.916	12.8708	13.1711	12.8895	13.1661	13.0417	12.9861	-0.0452462	0.255036	-0.0265017	0.25012	0.125684	0.0700713	0.0875289
TGGTTGAACATTCCTGACTT	CCCTTGGTTGAACATTCCTGACTTTGGTT	C	T	C	T	32331608	sense	TG	C-T	0	0										189	155	144	190	202	232	141	12.6141	12.4888	12.4956	12.7383	12.7003	12.6424	12.2431	-0.125375	-0.118535	0.124176	0.0861703	0.0282319	-0.371	-0.0456215
GGTTGAACATTCCTGACTTT	CCTTGGTTGAACATTCCTGACTTTGGTTT	C	T	C	T	32331609	sense	GG	C-T	1	0	C_8;	Exon10:+34;	Intron;	None						258	253	195	228	210	285	224	13.0631	13.1955	12.9329	13.0013	12.7563	12.9392	12.9108	0.132474	-0.130118	-0.0617481	-0.306727	-0.123896	-0.15223	-0.174487
GCCCTGCTACTCTCTCCCAT	CAGAGCCCTGCTACTCTCTCCCATTGGCC	C	T	C	T	32331647	sense	TG	C-T	2	0	C_4;C_7;	Exon11:-26;Exon11:-23;	Intron;Intron;	None;None						178	158	146	163	185	212	174	12.5276	12.5164	12.5155	12.5172	12.5735	12.5123	12.5465	-0.0112283	-0.0121441	-0.0104217	0.045855	-0.0153125	0.0188301	0.0277222
CCAATGGGAGAGAGTAGCAG	GTGGCCAATGGGAGAGAGTAGCAGGGCTC	G	A	G	A	32331669	antisense	GG	C-T	0	0										166	131	121	154	145	211	154	12.427	12.2461	12.2446	12.4353	12.2221	12.5055	12.3703	-0.180859	-0.182378	0.00832736	-0.204876	0.0785437	-0.0566192	0.0573195
CCCTGCTACTCTCTCCCATT	AGAGCCCTGCTACTCTCTCCCATTGGCCA	C	T	C	T	32331648	sense	GG	C-T	1	0	C_6;	Exon11:-23;	Intron;	None						180	197	176	209	206	237	176	12.5437	12.8346	12.7851	12.8758	12.7286	12.6731	12.5629	0.290877	0.241304	0.332038	0.184833	0.129367	0.0191985	-0.17694
GCCAATGGGAGAGAGTAGCA	TGTGGCCAATGGGAGAGAGTAGCAGGGCT	G	A	G	A	32331670	antisense	GG	C-T	0	0										166	126	115	123	147	151	132	12.427	12.19	12.1712	12.1111	12.2418	12.0229	12.148	-0.23699	-0.255736	-0.315879	-0.185117	-0.404052	-0.278966	-0.0198433
GGCCAATGGGAGAGAGTAGC	CTGTGGCCAATGGGAGAGAGTAGCAGGGC	G	A	G	A	32331671	antisense	AG	C-T	1	0	C_4;	Exon11:-8;	Intron;	None						203	178	172	168	217	216	205	12.7172	12.6883	12.7519	12.5608	12.8036	12.5393	12.783	-0.0288756	0.0346865	-0.156412	0.0864175	-0.177922	0.0657579	0.0416181
TGTGGCCAATGGGAGAGAGT	TGTCTGTGGCCAATGGGAGAGAGTAGCAG	G	A	G	A	32331674	antisense	AG	C-T	2	0	C_6;C_7;	Exon11:-7;Exon11:-8;	Intron;Intron;	None;None						208	206	210	189	221	253	182	12.7523	12.8991	13.0398	12.7307	12.83	12.7674	12.6113	0.146763	0.287531	-0.0216124	0.0776665	0.0150495	-0.141	-0.153655
TACTCTCTCCCATTGGCCAC	CTGCTACTCTCTCCCATTGGCCACAGACA	C	T	C	T	32331654	sense	AG	C-T	2	0	C_5;C_7;	Exon11:-18;Exon11:-16;	Intron;Intron;	None;None						125	135	114	176	131	161	129	12.0178	12.2895	12.1586	12.6279	12.0756	12.1154	12.1148	0.271694	0.140836	0.610109	0.0578397	0.0976077	0.0970436	-0.256716
GTCTGTGGCCAATGGGAGAG	CGCTGTCTGTGGCCAATGGGAGAGAGTAG	G	A	G	A	32331677	antisense	AG	C-T	0	0										209	196	155	191	240	280	215	12.7592	12.8273	12.6018	12.7459	12.9489	12.9136	12.8517	0.0680636	-0.157448	-0.0133466	0.18972	0.154401	0.092444	0.179765
CTGTCTGTGGCCAATGGGAG	GTCGCTGTCTGTGGCCAATGGGAGAGAGT	G	A	G	A	32331679	antisense	AG	C-T	1	0	C_5;	Exon11:-1;	Splice-acceptor;	None						171	172	155	185	214	258	219	12.4698	12.6389	12.6018	12.6998	12.7835	12.7956	12.8783	0.169107	0.132012	0.230073	0.313779	0.325821	0.408495	0.172301
CTCTCCCATTGGCCACAGAC	TACTCTCTCCCATTGGCCACAGACAGCGA	C	T	C	T	32331658	sense	AG	C-T	3	0	C_5;C_6;C_7;	Exon11:-14;Exon11:-13;Exon11:-12;	Intron;Intron;Intron;	None;None;None						200	177	203	215	201	210	162	12.6957	12.6802	12.9909	12.9166	12.6931	12.4986	12.4434	-0.0155258	0.295202	0.220888	-0.00258949	-0.197081	-0.252341	-0.317525
CGCTGTCTGTGGCCAATGGG	CAGTCGCTGTCTGTGGCCAATGGGAGAGA	G	A	G	A	32331681	antisense	AG	C-T	1	0	C_7;	Exon11:-1;	Splice-acceptor;	None						169	149	151	146	211	231	205	12.4528	12.4318	12.5641	12.3583	12.7632	12.6361	12.783	-0.0209846	0.111269	-0.0944557	0.310385	0.183337	0.330171	0.276021
CTCCCATTGGCCACAGACAG	CTCTCTCCCATTGGCCACAGACAGCGACT	C	T	C	T	32331660	sense	CG	C-T	2	0	C_4;C_5;	Exon11:-13;Exon11:-12;	Intron;Intron;	None;None						162	129	128	141	164	183	149	12.3918	12.2239	12.3257	12.3081	12.3997	12.3001	12.3227	-0.167867	-0.0660747	-0.0837009	0.00791515	-0.0916347	-0.0690451	0.0549593
GTCGCTGTCTGTGGCCAATG	AACAGTCGCTGTCTGTGGCCAATGGGAGA	G	A	G	A	32331683	antisense	GG	C-T	1	1	C_5;	Gln364Gln;	Silent;	None				364	Silent	217	208	192	223	328	427	295	12.8134	12.913	12.9106	12.9693	13.3996	13.5224	13.308	0.0995976	0.097161	0.15591	0.586148	0.708961	0.494585	0.479009
AGTCGCTGTCTGTGGCCAAT	AAACAGTCGCTGTCTGTGGCCAATGGGAG	G	A	G	A	32331684	antisense	GG	C-T	2	1	C_4;C_6;	Arg365Gln;Gln364Gln;	Missense;Silent;	None;None			Arg365Gln	364.5	Missense	147	138	136	168	165	211	162	12.2516	12.3212	12.4131	12.5608	12.4085	12.5055	12.4434	0.0695607	0.161522	0.30917	0.156834	0.253877	0.191764	0.0207409
CAGTCGCTGTCTGTGGCCAA	CAAACAGTCGCTGTCTGTGGCCAATGGGA	G	A	G	A	32331685	antisense	TG	C-T	2	1	C_5;C_7;	Arg365Gln;Gln364Gln;	Missense;Silent;	None;None			Arg365Gln	364.5	Missense	267	227	199	216	315	327	255	13.1125	13.0391	12.9622	12.9233	13.3412	13.1375	13.0978	-0.0734164	-0.150291	-0.189204	0.228703	0.0249459	-0.0147176	0.217281
CATTGGCCACAGACAGCGAC	CTCCCATTGGCCACAGACAGCGACTGTTT	C	T	C	T	32331664	sense	TG	C-T	2	0	C_7;C_8;	Exon11:-6;Exon11:-5;	Intron;Intron;	None;None						115	109	85	94	103	123	101	11.8975	11.9809	11.7352	11.7233	11.7288	11.7271	11.7619	0.0833955	-0.162291	-0.174271	-0.168728	-0.17043	-0.135618	-0.0738699
GGCCACAGACAGCGACTGTT	CATTGGCCACAGACAGCGACTGTTTGAGA	C	T	C	T	32331668	sense	TG	C-T	2	0	C_4;C_6;	Exon11:-5;Exon11:-3;	Intron;Intron;	None;None						273	229	189	232	259	336	245	13.1446	13.0518	12.8879	13.0264	13.0588	13.1766	13.0401	-0.0928202	-0.256721	-0.118181	-0.0857245	0.0320546	-0.104484	0.103189
CTCAAACAGTCGCTGTCTGT	GGTTCTCAAACAGTCGCTGTCTGTGGCCA	G	A	G	A	32331691	antisense	GG	C-T	1	1	C_7;	Leu366Leu;	Silent;	None				366	Silent	188	171	145	160	164	225	163	12.6065	12.6305	12.5056	12.4904	12.3997	12.5982	12.4523	0.0239824	-0.1009	-0.11606	-0.206787	-0.0083085	-0.154211	-0.0587763
CCACAGACAGCGACTGTTTG	TTGGCCACAGACAGCGACTGTTTGAGAAC	C	T	C	T	32331670	sense	AG	C-T	2	0	C_4;C_8;	Exon11:-3;Gln364Ter;	Intron;Nonsense;	None;None			Gln364Ter	364	Nonsense	247	208	200	218	224	291	235	13.0002	12.913	12.9695	12.9366	12.8494	12.9692	12.98	-0.087194	-0.0307445	-0.0635932	-0.150778	-0.0309902	-0.0202246	-0.00682046
TCTCAAACAGTCGCTGTCTG	AGGTTCTCAAACAGTCGCTGTCTGTGGCC	G	A	G	A	32331692	antisense	TG	C-T	2	1	C_4;C_8;	Glu368Lys;Leu366Leu;	Missense;Silent;	None;None	yes		Glu368Lys	367	Missense	190	176	179	192	198	222	187	12.6217	12.672	12.8094	12.7534	12.6714	12.5788	12.6504	0.0502907	0.187695	0.131669	0.0497079	-0.042935	0.0286576	-0.111408
GTTCTCAAACAGTCGCTGTC	TAAGGTTCTCAAACAGTCGCTGTCTGTGG	G	A	G	A	32331694	antisense	TG	C-T	1	0	C_4_6;	Glu368Lys;	Missense;	None			Glu368Lys	368	Missense	141	117	119	134	162	224	165	12.1915	12.0831	12.2205	12.2346	12.382	12.5917	12.4699	-0.10844	0.029023	0.0431105	0.190475	0.400227	0.27834	0.301783
TAAGGTTCTCAAACAGTCGC	ATTCTAAGGTTCTCAAACAGTCGCTGTCT	G	A	G	A	32331698	antisense	TG	C-T	1	1	C_8;	Glu368Glu;	Silent;	None				368	Silent	200	133	148	148	181	206	165	12.6957	12.268	12.5351	12.378	12.542	12.4709	12.4699	-0.427776	-0.160614	-0.317767	-0.153771	-0.224821	-0.225874	0.100564
AGCGACTGTTTGAGAACCTT	AGACAGCGACTGTTTGAGAACCTTAGAAT	C	T	C	T	32331678	sense	AG	C-T	1	1	C_6;	Leu366Leu;	Silent;	None				366	Silent	253	209	212	210	237	297	230	13.0348	12.9199	13.0535	12.8827	12.9308	12.9986	12.949	-0.114898	0.0186874	-0.152147	-0.104023	-0.0361723	-0.0858698	0.00743085
TTCTAAGGTTCTCAAACAGT	AGCATTCTAAGGTTCTCAAACAGTCGCTG	G	A	G	A	32331701	antisense	CG	C-T	0	0										291	267	244	236	269	339	261	13.2367	13.2732	13.2563	13.051	13.1135	13.1894	13.1313	0.0365394	0.0196227	-0.18563	-0.123185	-0.0472311	-0.105335	-0.048761
ACTGTTTGAGAACCTTAGAA	AGCGACTGTTTGAGAACCTTAGAATGCTG	C	T	C	T	32331682	sense	TG	C-T	0	0										214	191	208	228	219	269	231	12.7933	12.79	13.026	13.0013	12.8169	12.8558	12.9552	-0.00331517	0.232705	0.207977	0.0235314	0.0624846	0.161884	-0.0631559
GCATTCTAAGGTTCTCAAAC	GGCAGCATTCTAAGGTTCTCAAACAGTCG	G	A	G	A	32331704	antisense	AG	C-T	1	0	C_6;	Arg371Lys;	Missense;	None			Arg371Lys	371	Missense	120	98	102	108	138	161	122	11.9589	11.8275	11.9982	11.9235	12.1507	12.1154	12.0344	-0.131424	0.0392877	-0.0354123	0.191803	0.156487	0.0754515	0.183763
GTTTGAGAACCTTAGAATGC	GACTGTTTGAGAACCTTAGAATGCTGCCG	C	T	C	T	32331685	sense	TG	C-T	0	0										233	181	163	177	198	247	178	12.916	12.7124	12.6744	12.6361	12.6714	12.7327	12.5792	-0.203589	-0.241661	-0.279959	-0.24458	-0.183296	-0.33678	-0.013149
TGAGAACCTTAGAATGCTGC	TGTTTGAGAACCTTAGAATGCTGCCGCAC	C	T	C	T	32331688	sense	CG	C-T	2	1	C_7;C_8;	Asn369Asn;Leu370Phe;	Silent;Missense;	None;None			Leu370Phe	369.5	Missense	195	162	129	151	195	213	192	12.6592	12.5525	12.3369	12.4069	12.6494	12.5191	12.6885	-0.106741	-0.322284	-0.252301	-0.00978387	-0.1401	0.0292509	0.186898
AACCTTAGAATGCTGCCGCA	TGAGAACCTTAGAATGCTGCCGCACGCAC	C	T	C	T	32331692	sense	CG	C-T	1	0	C_4;	Leu370Phe;	Missense;	None			Leu370Phe	370	Missense	205	170	167	182	212	238	199	12.7313	12.622	12.7093	12.6763	12.77	12.6792	12.7401	-0.10935	-0.0220098	-0.0550954	0.0386494	-0.0521567	0.00876645	0.0605714
TGCGTGCGGCAGCATTCTAA	CAGGTGCGTGCGGCAGCATTCTAAGGTTC	G	A	G	A	32331715	antisense	GG	C-T	1	1	C_7;	Pro374Pro;	Silent;	None				374	Silent	169	142	144	164	150	212	161	12.4528	12.3624	12.4956	12.526	12.271	12.5123	12.4345	-0.0903932	0.0428008	0.0732416	-0.181812	0.0595284	-0.018336	-0.0554228
GTGCGTGCGGCAGCATTCTA	CCAGGTGCGTGCGGCAGCATTCTAAGGTT	G	A	G	A	32331716	antisense	AG	C-T	2	1	C_4;C_8;	Ala376Thr;Pro374Pro;	Missense;Silent;	None;None			Ala376Thr	375	Missense	331	270	262	293	330	374	302	13.4225	13.2893	13.359	13.3631	13.4083	13.3312	13.3418	-0.133137	-0.0634958	-0.0593433	-0.0141493	-0.0912865	-0.0806519	0.023296
AGAATGCTGCCGCACGCACC	CCTTAGAATGCTGCCGCACGCACCTGGGG	C	T	C	T	32331698	sense	TG	C-T	1	1	C_7;	Leu373Leu;	Silent;	None				373	Silent	262	177	197	226	220	249	235	13.0852	12.6802	12.9477	12.9886	12.8234	12.7444	12.98	-0.405041	-0.137592	-0.0966508	-0.261816	-0.340879	-0.10527	-0.0228937
GAATGCTGCCGCACGCACCT	CTTAGAATGCTGCCGCACGCACCTGGGGT	C	T	C	T	32331699	sense	GG	C-T	1	1	C_6;	Leu373Leu;	Silent;	None				373	Silent	245	208	192	227	234	252	230	12.9885	12.913	12.9106	12.995	12.9124	12.7616	12.949	-0.0754662	-0.0779028	0.00649151	-0.076049	-0.22683	-0.0395197	-0.0651737
AATGCTGCCGCACGCACCTG	TTAGAATGCTGCCGCACGCACCTGGGGTC	C	T	C	T	32331700	sense	GG	C-T	2	1	C_5;C_8;	Leu373Leu;Pro374Ser;	Silent;Missense;	None;None			Pro374Ser	373.5	Missense	130	118	92	110	136	157	116	12.0744	12.0954	11.8494	11.95	12.1297	12.0791	11.9616	0.0209929	-0.224987	-0.124396	0.0552971	0.00474966	-0.112736	0.0919001
ATGCTGCCGCACGCACCTGG	TAGAATGCTGCCGCACGCACCTGGGGTCC	C	T	C	T	32331701	sense	GG	C-T	2	1	C_4;C_7_8;	Leu373Leu;Pro374Leu;	Silent;Missense;	None;None			Pro374Leu	373.5	Missense	176	128	117	162	154	173	146	12.5113	12.2127	12.1961	12.5083	12.3089	12.2191	12.2934	-0.298652	-0.315244	-0.00299934	-0.202393	-0.29225	-0.217944	-0.0318971
GGACCCCAGGTGCGTGCGGC	ATTTGGACCCCAGGTGCGTGCGGCAGCAT	G	A	G	A	32331725	antisense	AG	C-T	2	0	C_4;C_5_6_7;	Val379Ile;Gly378Lys;	Missense;Missense;	None;None			Gly378Lys_Val379Ile	378.5	Missense	117	104	94	105	119	170	118	11.9224	11.9132	11.8804	11.8829	11.9371	12.1939	11.9863	-0.00920011	-0.0420021	-0.0395271	0.0146639	0.27146	0.0638854	0.146913
TTTGGACCCCAGGTGCGTGC	TGCATTTGGACCCCAGGTGCGTGCGGCAG	G	A	G	A	32331728	antisense	GG	C-T	2	1	C_7;C_8;	Val379Ile;Gly378Gly;	Missense;Silent;	None;None			Val379Ile	378.5	Missense	177	142	127	127	143	157	127	12.5195	12.3624	12.3144	12.1572	12.202	12.0791	12.0923	-0.157108	-0.205121	-0.362269	-0.317459	-0.440399	-0.427213	-0.153525
ATTTGGACCCCAGGTGCGTG	CTGCATTTGGACCCCAGGTGCGTGCGGCA	G	A	G	A	32331729	antisense	CG	C-T	1	0	C_8;	Val379Ile;	Missense;	None			Val379Ile	379	Missense	176	181	159	142	170	216	175	12.5113	12.7124	12.6385	12.3183	12.4515	12.5393	12.5547	0.201105	0.127193	-0.193067	-0.0598156	0.027949	0.0433954	-0.0412339
GCACGCACCTGGGGTCCAAA	TGCCGCACGCACCTGGGGTCCAAATGCAG	C	T	C	T	32331709	sense	TG	C-T	3	1	C_4;C_6;C_8;	His375His;Ala376Val;Pro377Ser;	Silent;Missense;Missense;	None;None;None			Ala376Val_Pro377Ser	376	Missense	166	149	143	166	169	220	186	12.427	12.4318	12.4855	12.5435	12.443	12.5658	12.6427	0.00485073	0.0585842	0.116561	0.0160517	0.138794	0.215706	0.0635185
GCATTTGGACCCCAGGTGCG	GCCTGCATTTGGACCCCAGGTGCGTGCGG	G	A	G	A	32331731	antisense	TG	C-T	0	0										216	205	181	240	223	279	206	12.8067	12.892	12.8255	13.0753	12.843	12.9085	12.79	0.0853036	0.0187185	0.268551	0.036222	0.101718	-0.0167614	-0.0837981
CTGCATTTGGACCCCAGGTG	TCGCCTGCATTTGGACCCCAGGTGCGTGC	G	A	G	A	32331733	antisense	CG	C-T	1	0	C_4;	Met381Ile;	Missense;	None			Met381Ile	381	Missense	174	181	164	164	217	206	166	12.4948	12.7124	12.6832	12.526	12.8036	12.4709	12.4786	0.21759	0.188341	0.0311849	0.308774	-0.023941	-0.016278	-0.0561868
CGCACCTGGGGTCCAAATGC	CGCACGCACCTGGGGTCCAAATGCAGGCG	C	T	C	T	32331712	sense	AG	C-T	1	0	C_5_6;	Pro377Phe;	Missense;	None			Pro377Phe	377	Missense	171	128	130	138	133	170	119	12.4698	12.2127	12.3481	12.2771	12.0975	12.1939	11.9984	-0.25708	-0.1217	-0.19271	-0.372281	-0.27591	-0.471313	-0.182671
GCACCTGGGGTCCAAATGCA	GCACGCACCTGGGGTCCAAATGCAGGCGA	C	T	C	T	32331713	sense	GG	C-T	1	0	C_4_5;	Pro377Phe;	Missense;	None			Pro377Phe	377	Missense	248	191	154	184	208	236	177	13.006	12.79	12.5924	12.692	12.7425	12.667	12.5711	-0.216017	-0.413589	-0.31401	-0.263507	-0.339009	-0.434906	-0.0312688
GCCTGCATTTGGACCCCAGG	AATCGCCTGCATTTGGACCCCAGGTGCGT	G	A	G	A	32331735	antisense	TG	C-T	1	0	C_6;	Met381Ile;	Missense;	None			Met381Ile	381	Missense	152	140	108	151	139	166	146	12.2999	12.3419	12.0806	12.4069	12.1611	12.1595	12.2934	0.0420698	-0.21923	0.107039	-0.138743	-0.140361	-0.00647845	-0.0718201
ACCTGGGGTCCAAATGCAGG	ACGCACCTGGGGTCCAAATGCAGGCGATT	C	T	C	T	32331715	sense	CG	C-T	0	0										215	182	167	189	214	213	220	12.8001	12.7204	12.7093	12.7307	12.7835	12.5191	12.8848	-0.0796642	-0.0907127	-0.0693587	-0.0165089	-0.280942	0.0847785	0.0090211
TCGCCTGCATTTGGACCCCA	GGAATCGCCTGCATTTGGACCCCAGGTGC	G	A	G	A	32331737	antisense	GG	C-T	3	1	C_4;C_5;C_8;	Ala383Thr;Gln382Gln;Met381Ile;	Missense;Silent;Missense;	None;None;None			Met381Ile_Ala383Thr	382	Missense	210	184	193	198	208	274	216	12.7661	12.7362	12.9181	12.7978	12.7425	12.8824	12.8584	-0.0299567	0.151954	0.0316884	-0.0235878	0.116268	0.0922524	0.0104159
ATCGCCTGCATTTGGACCCC	AGGAATCGCCTGCATTTGGACCCCAGGTG	G	A	G	A	32331738	antisense	AG	C-T	2	1	C_5;C_6;	Ala383Thr;Gln382Gln;	Missense;Silent;	None;None			Ala383Thr	382.5	Missense	180	175	171	169	208	231	182	12.5437	12.6638	12.7435	12.5694	12.7425	12.6361	12.6113	0.120061	0.199731	0.0256038	0.19877	0.0923788	0.0675537	0.00443554
GTCCAAATGCAGGCGATTCC	TGGGGTCCAAATGCAGGCGATTCCTGAGG	C	T	C	T	32331722	sense	TG	C-T	1	0	C_4;	Gln380Ter;	Nonsense;	None			Gln380Ter	380	Nonsense	256	253	187	280	327	393	348	13.0518	13.1955	12.8725	13.2977	13.3952	13.4027	13.5463	0.1437	-0.17932	0.245838	0.343325	0.350847	0.494517	0.326157
CTCAGGAATCGCCTGCATTT	CGTCCTCAGGAATCGCCTGCATTTGGACC	G	A	G	A	32331745	antisense	GG	C-T	0	0										255	229	211	219	230	312	217	13.0462	13.0518	13.0467	12.9432	12.8876	13.0697	12.865	0.00557221	0.000508432	-0.102972	-0.158629	0.0235438	-0.181156	-0.0731166
CCAAATGCAGGCGATTCCTG	GGGTCCAAATGCAGGCGATTCCTGAGGAC	C	T	C	T	32331724	sense	AG	C-T	1	0	C_8;	Gln382Ter;	Nonsense;	None			Gln382Ter	382	Nonsense	152	148	147	125	171	191	172	12.2999	12.4221	12.5253	12.1343	12.46	12.3619	12.5298	0.122225	0.225466	-0.165527	0.16011	0.0619871	0.229918	0.0899501
CCTCAGGAATCGCCTGCATT	GCGTCCTCAGGAATCGCCTGCATTTGGAC	G	A	G	A	32331746	antisense	TG	C-T	1	0	C_4;	Glu386Lys;	Missense;	None			Glu386Lys	386	Missense	347	307	271	289	296	374	339	13.4906	13.4746	13.4077	13.3433	13.2515	13.3312	13.5085	-0.0159731	-0.0828727	-0.147271	-0.239101	-0.159385	0.0179713	-0.0447994
CAAATGCAGGCGATTCCTGA	GGTCCAAATGCAGGCGATTCCTGAGGACG	C	T	C	T	32331725	sense	GG	C-T	1	0	C_7;	Gln382Ter;	Nonsense;	None			Gln382Ter	382	Nonsense	167	182	150	165	193	201	191	12.4356	12.7204	12.5545	12.5348	12.6346	12.4355	12.6809	0.284766	0.118857	0.0991824	0.198934	-0.000154747	0.245307	-0.019573
ATGCAGGCGATTCCTGAGGA	CCAAATGCAGGCGATTCCTGAGGACGCCA	C	T	C	T	32331728	sense	CG	C-T	2	0	C_4;C_8;	Gln382Ter;Ala383Val;	Nonsense;Missense;	None;None			Gln382Ter_Ala383Val	382.5	Nonsense	248	203	202	193	260	316	239	13.006	12.8779	12.9838	12.7609	13.0644	13.0881	13.0043	-0.128122	-0.0222194	-0.245125	0.0583792	0.0820726	-0.00170608	0.178071
TGGCGTCCTCAGGAATCGCC	GGGATGGCGTCCTCAGGAATCGCCTGCAT	G	A	G	A	32331752	antisense	TG	C-T	3	1	C_4;C_7;C_8;	Ala388Thr;Asp387Asn;Glu386Glu;	Missense;Missense;Silent;	None;None;None			Asp387Asn_Ala388Thr	387	Missense	176	119	160	164	170	224	182	12.5113	12.1075	12.6476	12.526	12.4515	12.5917	12.6113	-0.403812	0.136237	0.0146996	-0.0598156	0.0804077	0.0999697	0.124479
GGGATGGCGTCCTCAGGAAT	CTCAGGGATGGCGTCCTCAGGAATCGCCT	G	A	G	A	32331756	antisense	CG	C-T	1	0	C_8;	Ala388Thr;	Missense;	None			Ala388Thr	388	Missense	269	226	237	236	279	311	210	13.1233	13.0327	13.2143	13.051	13.1661	13.0651	12.8177	-0.0905504	0.0910337	-0.0722293	0.0428688	-0.0581871	-0.305555	-0.0830426
ATTCCTGAGGACGCCATCCC	GGCGATTCCTGAGGACGCCATCCCTGAGG	C	T	C	T	32331737	sense	TG	C-T	1	0	C_4_5;	Pro385Phe;	Missense;	None			Pro385Phe	385	Missense	174	170	157	189	185	246	179	12.4948	12.622	12.6203	12.7307	12.5735	12.7269	12.5873	0.127149	0.125419	0.235843	0.0786393	0.232032	0.09248	-0.02842
TCCTGAGGACGCCATCCCTG	CGATTCCTGAGGACGCCATCCCTGAGGAG	C	T	C	T	32331739	sense	AG	C-T	0	0										129	123	121	119	122	173	127	12.0632	12.1552	12.2446	12.0634	11.973	12.2191	12.0923	0.0919889	0.181359	0.000172227	-0.0902535	0.155864	0.0290739	-0.0596118
CCTCAGGGATGGCGTCCTCA	CTCTCCTCAGGGATGGCGTCCTCAGGAAT	G	A	G	A	32331761	antisense	GG	C-T	1	0	C_4;	Glu391Lys;	Missense;	None			Glu391Lys	391	Missense	277	213	203	212	314	352	309	13.1656	12.9473	12.9909	12.8963	13.3366	13.2437	13.3749	-0.218284	-0.174623	-0.269208	0.171076	0.078179	0.209323	0.373564
CCTGAGGACGCCATCCCTGA	GATTCCTGAGGACGCCATCCCTGAGGAGA	C	T	C	T	32331740	sense	GG	C-T	0	0										198	163	123	146	176	181	171	12.6812	12.5613	12.2682	12.3583	12.5016	12.2843	12.5214	-0.119887	-0.413007	-0.322895	-0.179681	-0.396943	-0.159855	0.0397696
TCCTCAGGGATGGCGTCCTC	ACTCTCCTCAGGGATGGCGTCCTCAGGAA	G	A	G	A	32331762	antisense	AG	C-T	1	0	C_5;	Glu391Lys;	Missense;	None			Glu391Lys	391	Missense	93	89	61	98	120	139	112	11.5913	11.6885	11.2567	11.7834	11.9491	11.9035	11.911	0.0972666	-0.334537	0.192074	0.357844	0.312189	0.319726	0.344985
TGAGGACGCCATCCCTGAGG	TTCCTGAGGACGCCATCCCTGAGGAGAGT	C	T	C	T	32331742	sense	AG	C-T	1	1	C_7;	Asp387Asp;	Silent;	None				387	Silent	229	224	198	232	212	306	202	12.891	13.0199	12.955	13.0264	12.77	13.0417	12.7617	0.128857	0.0639073	0.135342	-0.121052	0.150663	-0.129351	-0.142616
AGGACGCCATCCCTGAGGAG	CCTGAGGACGCCATCCCTGAGGAGAGTGG	C	T	C	T	32331744	sense	AG	C-T	2	1	C_5;C_7_8;	Asp387Asp;Ala388Val;	Silent;Missense;	None;None			Ala388Val	387.5	Missense	142	128	122	160	155	186	165	12.2017	12.2127	12.2565	12.4904	12.3183	12.3236	12.4699	0.0109731	0.0547416	0.288707	0.116568	0.121885	0.268146	0.0507258
GACGCCATCCCTGAGGAGAG	TGAGGACGCCATCCCTGAGGAGAGTGGCG	C	T	C	T	32331746	sense	TG	C-T	1	0	C_5_6;	Ala388Val;	Missense;	None			Ala388Val	388	Missense	177	171	175	192	213	225	148	12.5195	12.6305	12.7768	12.7534	12.7768	12.5982	12.313	0.110951	0.257328	0.233902	0.257279	0.0786604	-0.206491	-0.157578
ACGCCATCCCTGAGGAGAGT	GAGGACGCCATCCCTGAGGAGAGTGGCGA	C	T	C	T	32331747	sense	GG	C-T	2	1	C_4_5;C_8;	Ala388Val;Ile389Ile;	Missense;Silent;	None;None			Ala388Val	388.5	Missense	274	194	212	237	212	266	218	13.1498	12.8125	13.0535	13.0571	12.77	12.8396	12.8717	-0.337355	-0.0963379	-0.0926965	-0.379849	-0.310214	-0.278191	-0.147288
GCCACTCTCCTCAGGGATGG	CATCGCCACTCTCCTCAGGGATGGCGTCC	G	A	G	A	32331769	antisense	CG	C-T	2	1	C_5;C_7;	Ser393Asn;Glu392Glu;	Missense;Silent;	None;None			Ser393Asn	392.5	Missense	172	145	140	148	165	214	144	12.4782	12.3926	12.455	12.378	12.4085	12.5259	12.2735	-0.0856177	-0.0232149	-0.100211	-0.0697154	0.0476918	-0.204678	-0.00588585
GCCATCCCTGAGGAGAGTGG	GGACGCCATCCCTGAGGAGAGTGGCGATG	C	T	C	T	32331749	sense	CG	C-T	2	1	C_6;C_7_8;	Ile389Ile;Pro390Phe;	Silent;Missense;	None;None			Pro390Phe	389.5	Missense	204	186	194	197	210	279	229	12.7243	12.7517	12.9255	12.7905	12.7563	12.9085	12.9427	0.027452	0.201222	0.0661987	0.0320301	0.184168	0.218372	0.0465656
TCGCCACTCTCCTCAGGGAT	CTCATCGCCACTCTCCTCAGGGATGGCGT	G	A	G	A	32331771	antisense	GG	C-T	2	0	C_4_5;C_7;	Gly394Asn;Ser393Asn;	Missense;Missense;	None;None			Ser393Asn_Gly394Asn	393.5	Missense	208	217	183	237	202	227	218	12.7523	12.9741	12.8413	13.0571	12.7003	12.6109	12.8717	0.221804	0.0890103	0.304845	-0.0520059	-0.141372	0.119351	-0.229896
ATCGCCACTCTCCTCAGGGA	CCTCATCGCCACTCTCCTCAGGGATGGCG	G	A	G	A	32331772	antisense	TG	C-T	2	0	C_5_6;C_8;	Gly394Asn;Ser393Asn;	Missense;Missense;	None;None			Ser393Asn_Gly394Asn	393.5	Missense	243	238	230	206	252	291	236	12.9766	13.1074	13.1711	12.8549	13.0193	12.9692	12.9861	0.130712	0.194418	-0.121714	0.0426768	-0.00743841	0.00945259	-0.0529082
ATCCCTGAGGAGAGTGGCGA	CGCCATCCCTGAGGAGAGTGGCGATGAGG	C	T	C	T	32331752	sense	TG	C-T	1	0	C_4_5;	Pro390Phe;	Missense;	None			Pro390Phe	390	Missense	210	165	150	177	193	245	175	12.7661	12.5789	12.5545	12.6361	12.6346	12.721	12.5547	-0.187172	-0.211631	-0.130039	-0.131554	-0.0451032	-0.211379	0.0469355
CTCATCGCCACTCTCCTCAG	CGTCCTCATCGCCACTCTCCTCAGGGATG	G	A	G	A	32331775	antisense	GG	C-T	2	0	C_6;C_8;	Asp395Asn;Gly394Asp;	Missense;Missense;	None;None			Gly394Asp_Asp395Asn	394.5	Missense	201	202	156	185	237	266	202	12.7029	12.8708	12.6111	12.6998	12.9308	12.8396	12.7617	0.167859	-0.0918725	-0.00308801	0.227875	0.136709	0.0587744	0.11682
CCCTGAGGAGAGTGGCGATG	CCATCCCTGAGGAGAGTGGCGATGAGGAC	C	T	C	T	32331754	sense	AG	C-T	0	0										265	208	211	245	263	300	233	13.1017	12.913	13.0467	13.105	13.081	13.0131	12.9676	-0.188663	-0.0549802	0.00337077	-0.0207126	-0.0885216	-0.134023	-0.000994855
CCTCATCGCCACTCTCCTCA	TCGTCCTCATCGCCACTCTCCTCAGGGAT	G	A	G	A	32331776	antisense	GG	C-T	2	0	C_4;C_7;	Glu396Lys;Asp395Asn;	Missense;Missense;	None;None			Asp395Asn_Glu396Lys	395.5	Missense	274	233	236	279	257	281	247	13.1498	13.0767	13.2082	13.2925	13.0477	12.9188	13.0518	-0.0731152	0.0583674	0.142656	-0.102181	-0.23108	-0.0980305	-0.1864
CCTGAGGAGAGTGGCGATGA	CATCCCTGAGGAGAGTGGCGATGAGGACG	C	T	C	T	32331755	sense	GG	C-T	0	0										203	180	180	203	208	234	190	12.7172	12.7044	12.8175	12.8338	12.7425	12.6547	12.6734	-0.0127584	0.100266	0.116565	0.0253147	-0.0624639	-0.0438505	-0.095024
TCCTCATCGCCACTCTCCTC	TTCGTCCTCATCGCCACTCTCCTCAGGGA	G	A	G	A	32331777	antisense	AG	C-T	2	0	C_5;C_8;	Glu396Lys;Asp395Asn;	Missense;Missense;	None;None			Asp395Asn_Glu396Lys	395.5	Missense	191	152	152	168	269	289	267	12.6293	12.4606	12.5736	12.5608	13.1135	12.9593	13.1641	-0.168751	-0.0557296	-0.0685186	0.484183	0.329948	0.53482	0.547317
GAGGAGAGTGGCGATGAGGA	CCCTGAGGAGAGTGGCGATGAGGACGAAG	C	T	C	T	32331758	sense	CG	C-T	0	0										229	191	178	197	211	266	205	12.891	12.79	12.8014	12.7905	12.7632	12.8396	12.783	-0.101039	-0.0896954	-0.100556	-0.127872	-0.0514166	-0.108086	0.00130529
GAGAGTGGCGATGAGGACGA	TGAGGAGAGTGGCGATGAGGACGAAGACG	C	T	C	T	32331761	sense	AG	C-T	0	0										201	226	206	218	199	252	196	12.7029	13.0327	13.0121	12.9366	12.6787	12.7616	12.7182	0.329806	0.30917	0.233682	-0.0242088	0.0587174	0.0152791	-0.27429
AGTGGCGATGAGGACGAAGA	GGAGAGTGGCGATGAGGACGAAGACGACC	C	T	C	T	32331764	sense	CG	C-T	1	1	C_6;	Gly394Gly;	Silent;	None				394	Silent	219	177	150	193	207	206	164	12.8266	12.6802	12.5545	12.7609	12.7356	12.4709	12.4611	-0.146438	-0.272164	-0.065739	-0.0910725	-0.355733	-0.365555	-0.10934
AGGGTCGTCTTCGTCCTCAT	TGTCAGGGTCGTCTTCGTCCTCATCGCCA	G	A	G	A	32331790	antisense	CG	C-T	1	0	C_6;	Asp400Asn;	Missense;	None			Asp400Asn	400	Missense	157	133	132	149	135	176	132	12.3466	12.268	12.3701	12.3877	12.119	12.2439	12.148	-0.0786003	0.0235316	0.0411217	-0.227543	-0.102671	-0.198563	-0.17161
GATGAGGACGAAGACGACCC	TGGCGATGAGGACGAAGACGACCCTGACA	C	T	C	T	32331770	sense	TG	C-T	0	0										286	235	240	219	244	280	226	13.2117	13.0891	13.2325	12.9432	12.9728	12.9136	12.9236	-0.122618	0.0207798	-0.268471	-0.238892	-0.298056	-0.288036	-0.151558
GGACGAAGACGACCCTGACA	ATGAGGACGAAGACGACCCTGACAAGCGC	C	T	C	T	32331775	sense	AG	C-T	1	1	C_4;	Asp397Asp;	Silent;	None				397	Silent	118	120	94	101	120	150	114	11.9347	12.1196	11.8804	11.8268	11.9491	12.0133	11.9365	0.184926	-0.0542773	-0.107821	0.0144585	0.0786539	0.00186971	0.0240516
ACGAAGACGACCCTGACAAG	GAGGACGAAGACGACCCTGACAAGCGCAT	C	T	C	T	32331777	sense	CG	C-T	1	1	C_8;	Asp399Asp;	Silent;	None				399	Silent	187	174	154	177	190	212	181	12.5988	12.6555	12.5924	12.6361	12.612	12.5123	12.6034	0.0567626	-0.00634415	0.0372869	0.0131736	-0.0864618	0.00457391	-0.0521399
GCGCTTGTCAGGGTCGTCTT	AGATGCGCTTGTCAGGGTCGTCTTCGTCC	G	A	G	A	32331799	antisense	CG	C-T	1	1	C_4;	Lys403Lys;	Silent;	None				403	Silent	186	186	168	197	188	259	163	12.591	12.7517	12.7179	12.7905	12.5967	12.8012	12.4523	0.160698	0.126902	0.199445	0.00564374	0.210116	-0.138784	-0.13669
CGAGATGCGCTTGTCAGGGT	CACTCGAGATGCGCTTGTCAGGGTCGTCT	G	A	G	A	32331805	antisense	CG	C-T	1	0	C_8;	Arg404His;	Missense;	None			Arg404His	404	Missense	162	147	135	146	157	171	149	12.3918	12.4123	12.4025	12.3583	12.3368	12.2023	12.3227	0.0205411	0.0107263	-0.0334374	-0.0550042	-0.189462	-0.0690451	-0.10378
CGACCCTGACAAGCGCATCT	AAGACGACCCTGACAAGCGCATCTCGAGT	C	T	C	T	32331784	sense	CG	C-T	2	1	C_4;C_5_6;	Asp400Asp;Pro401Phe;	Silent;Missense;	None;None			Pro401Phe	400.5	Missense	195	153	144	187	199	228	174	12.6592	12.47	12.4956	12.7153	12.6787	12.6173	12.5465	-0.189189	-0.163616	0.0561374	0.0195059	-0.0419359	-0.112745	0.0538305
ACCCTGACAAGCGCATCTCG	GACGACCCTGACAAGCGCATCTCGAGTGA	C	T	C	T	32331786	sense	AG	C-T	2	1	C_4;C_8;	Pro401Leu;Asp402Asp;	Missense;Silent;	None;None			Pro401Leu	401.5	Missense	174	150	127	125	194	181	146	12.4948	12.4415	12.3144	12.1343	12.642	12.2843	12.2934	-0.0533929	-0.180463	-0.360506	0.14716	-0.21056	-0.201458	0.109834
ACTCGAGATGCGCTTGTCAG	TCTCACTCGAGATGCGCTTGTCAGGGTCG	G	A	G	A	32331808	antisense	GG	C-T	1	1	C_4;	Ser406Ser;	Silent;	None				406	Silent	269	261	234	246	286	323	266	13.1233	13.2404	13.1959	13.1109	13.2019	13.1197	13.1587	0.117154	0.0726572	-0.0123647	0.078615	-0.00357378	0.0354394	-0.0223218
CACTCGAGATGCGCTTGTCA	GTCTCACTCGAGATGCGCTTGTCAGGGTC	G	A	G	A	32331809	antisense	GG	C-T	1	1	C_5;	Ser406Ser;	Silent;	None				406	Silent	184	199	170	166	232	241	155	12.5755	12.8492	12.735	12.5435	12.9	12.6973	12.3797	0.273744	0.159567	-0.0319355	0.324586	0.121806	-0.19578	-0.0502546
CCTGACAAGCGCATCTCGAG	CGACCCTGACAAGCGCATCTCGAGTGAGA	C	T	C	T	32331788	sense	TG	C-T	1	1	C_6;	Asp402Asp;	Silent;	None				402	Silent	117	131	124	114	109	177	131	11.9224	12.2461	12.2799	12.0015	11.8105	12.2521	12.137	0.323706	0.357513	0.0790872	-0.111936	0.329663	0.21463	-0.109316
TCACTCGAGATGCGCTTGTC	GGTCTCACTCGAGATGCGCTTGTCAGGGT	G	A	G	A	32331810	antisense	AG	C-T	2	1	C_4;C_6;	Exon11:+1;Ser406Ser;	Splice-donor;Silent;	None;None				406	Silent	222	218	168	160	267	322	269	12.8463	12.9807	12.7179	12.4904	13.1027	13.1152	13.1749	0.134474	-0.128317	-0.355851	0.256463	0.268966	0.32863	0.401251
TGACAAGCGCATCTCGAGTG	ACCCTGACAAGCGCATCTCGAGTGAGACC	C	T	C	T	32331790	sense	AG	C-T	2	1	C_4;C_8;	Asp402Asp;Arg404Cys;	Silent;Missense;	None;None			Arg404Cys	403	Missense	176	138	152	144	186	224	187	12.5113	12.3212	12.5736	12.3384	12.5813	12.5917	12.6504	-0.19015	0.0622482	-0.172893	0.0699301	0.0804077	0.139063	0.196732
GGTCTCACTCGAGATGCGCT	TCTGGGTCTCACTCGAGATGCGCTTGTCA	G	A	G	A	32331814	antisense	TG	C-T	3	0	C_4;C_6;C_8;	Exon11:+5;Exon11:+3;Exon11:+1;	Intron;Intron;Splice-donor;	None;None;None						194	159	173	188	202	217	167	12.6518	12.5255	12.7603	12.723	12.7003	12.5459	12.4872	-0.126287	0.108462	0.071247	0.0485058	-0.105847	-0.164558	-0.0917737
GCGCATCTCGAGTGAGACCC	ACAAGCGCATCTCGAGTGAGACCCAGACC	C	T	C	T	32331796	sense	AG	C-T	2	2	C_4;C_7;	Arg404Arg;Ile405Ile;	Silent;Silent;	None;None				404.5	Silent	127	126	106	132	128	149	123	12.0407	12.19	12.0537	12.2129	12.0422	12.0037	12.0461	0.149284	0.0129954	0.172253	0.00152956	-0.0370094	0.00545174	-0.12152
TCTGGGTCTCACTCGAGATG	TAGGTCTGGGTCTCACTCGAGATGCGCTT	G	A	G	A	32331818	antisense	CG	C-T	1	0	C_8;	Exon11:+5;	Intron;	None						196	182	185	195	227	249	228	12.6666	12.7204	12.857	12.7758	12.8686	12.7444	12.9364	0.0537992	0.190407	0.109186	0.202024	0.0777783	0.269766	0.065392
GGTCTGGGTCTCACTCGAGA	TCTAGGTCTGGGTCTCACTCGAGATGCGC	G	A	G	A	32331820	antisense	TG	C-T	1	0	C_4;	Exon11:+11;	Intron;	None						145	124	101	118	159	193	145	12.2319	12.1669	11.984	12.0512	12.355	12.3769	12.2835	-0.0649764	-0.247879	-0.180644	0.123164	0.145017	0.0516127	0.271098
CTAGGTCTGGGTCTCACTCG	GGCTCTAGGTCTGGGTCTCACTCGAGATG	G	A	G	A	32331823	antisense	AG	C-T	1	0	C_7;	Exon11:+11;	Intron;	None						156	114	124	157	140	192	151	12.3373	12.0456	12.2799	12.4631	12.1715	12.3694	12.342	-0.291727	-0.0574318	0.125777	-0.165871	0.032052	0.00462485	0.0313961
CTCGAGTGAGACCCAGACCT	GCATCTCGAGTGAGACCCAGACCTAGAGC	C	T	C	T	32331802	sense	AG	C-T	0	0										127	106	106	117	151	156	118	12.0407	11.9407	12.0537	12.0389	12.2806	12.0699	11.9863	-0.100017	0.0129954	-0.0017378	0.239882	0.0292085	-0.0544053	0.101148
CTCTAGGTCTGGGTCTCACT	AGGGCTCTAGGTCTGGGTCTCACTCGAGA	G	A	G	A	32331825	antisense	CG	C-T	0	0										208	179	159	202	231	255	194	12.7523	12.6964	12.6385	12.8266	12.8938	12.7787	12.7034	-0.0558932	-0.113777	0.074343	0.141504	0.0264078	-0.0488964	0.0714476
CGAGTGAGACCCAGACCTAG	ATCTCGAGTGAGACCCAGACCTAGAGCCC	C	T	C	T	32331804	sense	AG	C-T	0	0										129	150	105	132	120	168	116	12.0632	12.4415	12.04	12.2129	11.9491	12.1768	11.9616	0.378236	-0.0232135	0.149715	-0.114094	0.113562	-0.101598	-0.202289
GACCCAGACCTAGAGCCCTA	GTGAGACCCAGACCTAGAGCCCTATGCCT	C	T	C	T	32331811	sense	TG	C-T	2	0	C_4;C_5;	Exon11:+8;Exon11:+9;	Intron;Intron;	None;None						157	162	138	135	153	178	161	12.3466	12.5525	12.4342	12.2453	12.2995	12.2602	12.4345	0.205915	0.0876501	-0.101203	-0.0470091	-0.0863724	0.087903	-0.0792801
GGCATAGGGCTCTAGGTCTG	GGAAGGCATAGGGCTCTAGGTCTGGGTCT	G	A	G	A	32331834	antisense	GG	C-T	0	0										187	152	140	158	181	220	179	12.5988	12.4606	12.455	12.4723	12.542	12.5658	12.5873	-0.138221	-0.143824	-0.126511	-0.0568246	-0.0330315	-0.0114536	0.102415
AGGCATAGGGCTCTAGGTCT	TGGAAGGCATAGGGCTCTAGGTCTGGGTC	G	A	G	A	32331835	antisense	GG	C-T	1	0	C_4;	Exon11:+26;	Intron;	None						234	196	179	216	225	275	240	12.9222	12.8273	12.8094	12.9233	12.8558	12.8876	13.0103	-0.0949197	-0.112771	0.0011044	-0.0663602	-0.0345746	0.0881381	0.0645966
AAGGCATAGGGCTCTAGGTC	ATGGAAGGCATAGGGCTCTAGGTCTGGGT	G	A	G	A	32331836	antisense	TG	C-T	1	0	C_5;	Exon11:+26;	Intron;	None						122	120	106	137	130	155	120	11.9827	12.1196	12.0537	12.2666	12.0646	12.0606	12.0105	0.136844	0.0709288	0.283813	0.0818254	0.0778662	0.0277697	-0.101375
ATGGAAGGCATAGGGCTCTA	TTGAATGGAAGGCATAGGGCTCTAGGTCT	G	A	G	A	32331840	antisense	GG	C-T	0	0										238	270	241	258	254	351	283	12.9467	13.2893	13.2385	13.1796	13.0307	13.2396	13.2481	0.342682	0.291801	0.232964	0.0840712	0.292974	0.301429	-0.0629908
AATGGAAGGCATAGGGCTCT	ATTGAATGGAAGGCATAGGGCTCTAGGTC	G	A	G	A	32331841	antisense	AG	C-T	0	0										213	206	200	226	218	243	223	12.7866	12.8991	12.9695	12.9886	12.8103	12.7092	12.9044	0.112498	0.182885	0.202024	0.023686	-0.077388	0.117797	-0.144437
CTATTGAATGGAAGGCATAG	CTGCCTATTGAATGGAAGGCATAGGGCTC	G	A	G	A	32331847	antisense	GG	C-T	0	0										275	256	235	245	281	307	235	13.1551	13.2125	13.2021	13.105	13.1765	13.0464	12.98	0.0574285	0.0469868	-0.0500625	0.0213508	-0.108683	-0.175127	-0.105604
CCCTATGCCTTCCATTCAAT	AGAGCCCTATGCCTTCCATTCAATAGGCA	C	T	C	T	32331826	sense	AG	C-T	1	0	C_8;	Exon11:+27;	Intron;	None						228	192	185	221	237	253	201	12.8847	12.7975	12.857	12.9563	12.9308	12.7674	12.7545	-0.0871931	-0.0277421	0.0715851	0.0460619	-0.117382	-0.130197	-0.0527225
CCTATTGAATGGAAGGCATA	GCTGCCTATTGAATGGAAGGCATAGGGCT	G	A	G	A	32331848	antisense	GG	C-T	0	0										154	142	140	161	161	183	147	12.3187	12.3624	12.455	12.4994	12.3731	12.3001	12.3032	0.0436747	0.136234	0.180679	0.0543345	-0.0185852	-0.0154879	-0.113442
CCTATGCCTTCCATTCAATA	GAGCCCTATGCCTTCCATTCAATAGGCAG	C	T	C	T	32331827	sense	GG	C-T	2	0	C_7;C_8;	Exon11:+27;Exon11:+28;	Intron;Intron;	None;None						176	186	179	188	209	212	172	12.5113	12.7517	12.8094	12.723	12.7494	12.5123	12.5298	0.240412	0.298101	0.211705	0.238105	0.000986493	0.0184532	-0.164225
GCCTATTGAATGGAAGGCAT	AGCTGCCTATTGAATGGAAGGCATAGGGC	G	A	G	A	32331849	antisense	AG	C-T	0	0										149	138	108	125	146	177	117	12.2711	12.3212	12.0806	12.1343	12.232	12.2521	11.974	0.0500685	-0.190477	-0.136773	-0.0391213	-0.0190613	-0.297114	-0.0260381
ATGCCTTCCATTCAATAGGC	CCCTATGCCTTCCATTCAATAGGCAGCTC	C	T	C	T	32331830	sense	AG	C-T	3	0	C_4;C_5;C_8;	Exon11:+27;Exon11:+28;Exon11:+31;	Intron;Intron;Intron;	None;None;None						195	195	188	214	193	249	218	12.6592	12.8199	12.8802	12.9099	12.6346	12.7444	12.8717	0.160699	0.22099	0.250683	-0.0246548	0.0851567	0.212447	-0.119808
GAGCTGCCTATTGAATGGAA	GTGTGAGCTGCCTATTGAATGGAAGGCAT	G	A	G	A	32331854	antisense	GG	C-T	3	0	C_4;C_7;C_8;	Exon11:+45;Exon11:+42;Exon11:+41;	Intron;Intron;Intron;	None;None;None						415	335	299	351	381	502	337	13.7487	13.6005	13.5495	13.6237	13.6156	13.7558	13.5	-0.148216	-0.199188	-0.125049	-0.133096	0.00707334	-0.24872	0.0325703
TGAGCTGCCTATTGAATGGA	AGTGTGAGCTGCCTATTGAATGGAAGGCA	G	A	G	A	32331855	antisense	AG	C-T	2	0	C_5;C_8;	Exon11:+45;Exon11:+42;	Intron;Intron;	None;None						240	203	230	227	274	323	260	12.9587	12.8779	13.1711	12.995	13.1401	13.1197	13.1258	-0.0808217	0.212337	0.0362352	0.181335	0.160978	0.167081	0.113881
GAGTGGGAAGCATGGGTGAG	GAGGGAGTGGGAAGCATGGGTGAGAGGGC	G	A	G	A	32332081	antisense	AG	C-T	0	0										214	210	207	215	224	267	210	12.7933	12.9268	13.0191	12.9166	12.8494	12.845	12.8177	0.133483	0.225753	0.123291	0.0560948	0.0517196	0.0243983	-0.116772
GGGAGTGGGAAGCATGGGTG	GGGAGGGAGTGGGAAGCATGGGTGAGAGG	G	A	G	A	32332083	antisense	AG	C-T	0	0										217	201	173	173	221	263	203	12.8134	12.8636	12.7603	12.6031	12.83	12.8233	12.7688	0.0502161	-0.0531527	-0.21031	0.0165637	0.00986422	-0.0445858	0.0650295
GAGGGAGTGGGAAGCATGGG	CTGGGAGGGAGTGGGAAGCATGGGTGAGA	G	A	G	A	32332085	antisense	TG	C-T	0	0										141	144	150	198	172	210	178	12.1915	12.3826	12.5545	12.7978	12.4684	12.4986	12.5792	0.191058	0.362961	0.606281	0.276874	0.307133	0.387733	-0.0628537
GGGAGGGAGTGGGAAGCATG	GACTGGGAGGGAGTGGGAAGCATGGGTGA	G	A	G	A	32332087	antisense	GG	C-T	0	0										277	185	192	244	244	290	240	13.1656	12.744	12.9106	13.0991	12.9728	12.9642	13.0103	-0.421585	-0.254987	-0.0664157	-0.192768	-0.201312	-0.155211	0.0645657
TGGGAGGGAGTGGGAAGCAT	AGACTGGGAGGGAGTGGGAAGCATGGGTG	G	A	G	A	32332088	antisense	GG	C-T	0	0										272	250	232	266	286	333	305	13.1393	13.1783	13.1836	13.2237	13.2019	13.1637	13.3561	0.0390397	0.0442761	0.0843923	0.0626163	0.0244107	0.216803	0.0453742
CTGGGAGGGAGTGGGAAGCA	CAGACTGGGAGGGAGTGGGAAGCATGGGT	G	A	G	A	32332089	antisense	TG	C-T	0	0										154	145	134	162	149	212	151	12.3187	12.3926	12.3918	12.5083	12.2613	12.5123	12.342	0.073831	0.0730514	0.18961	-0.0573919	0.193596	0.0232369	-0.0590172
CATGCTTCCCACTCCCTCCC	CACCCATGCTTCCCACTCCCTCCCAGTCT	C	T	C	T	32332068	sense	AG	C-T	2	0	C_5;C_8;	Exon12:-18;Exon12:-15;	Intron;Intron;	None;None						175	166	123	170	148	218	176	12.5031	12.5877	12.2682	12.5779	12.2516	12.5526	12.5629	0.0845367	-0.23489	0.074749	-0.251496	0.0494627	0.0598336	-0.0221984
CAGACTGGGAGGGAGTGGGA	GGAGCAGACTGGGAGGGAGTGGGAAGCAT	G	A	G	A	32332093	antisense	AG	C-T	1	0	C_5;	Exon12:-1;	Splice-acceptor;	None						160	136	142	179	201	246	184	12.3739	12.3001	12.4754	12.6523	12.6931	12.7269	12.6271	-0.0737285	0.101563	0.278422	0.319284	0.353025	0.253213	0.206422
CTTCCCACTCCCTCCCAGTC	CATGCTTCCCACTCCCTCCCAGTCTGCTC	C	T	C	T	32332072	sense	TG	C-T	4	0	C_4;C_5;C_6;C_8;	Exon12:-15;Exon12:-14;Exon12:-13;Exon12:-11;	Intron;Intron;Intron;Intron;	None;None;None;None						215	151	152	194	193	197	153	12.8001	12.451	12.5736	12.7684	12.6346	12.4065	12.3609	-0.34901	-0.226468	-0.0316938	-0.165497	-0.39358	-0.43911	-0.130338
GAGCAGACTGGGAGGGAGTG	AGAGGAGCAGACTGGGAGGGAGTGGGAAG	G	A	G	A	32332096	antisense	GG	C-T	2	0	C_4;C_8;	Cys408Tyr;Exon12:-1;	Missense;Splice-acceptor;	None;None			Cys408Tyr	408	Missense	157	182	133	154	168	226	183	12.3466	12.7204	12.381	12.4353	12.4344	12.6046	12.6192	0.373833	0.0344179	0.088731	0.0878949	0.258011	0.272655	0.040526
GGAGCAGACTGGGAGGGAGT	CAGAGGAGCAGACTGGGAGGGAGTGGGAA	G	A	G	A	32332097	antisense	GG	C-T	1	0	C_5;	Cys408Tyr;	Missense;	None			Cys408Tyr	408	Missense	168	138	130	147	156	184	205	12.4442	12.3212	12.3481	12.3682	12.3276	12.308	12.783	-0.123047	-0.096169	-0.0760493	-0.116679	-0.136232	0.338732	0.127029
AGGAGCAGACTGGGAGGGAG	TCAGAGGAGCAGACTGGGAGGGAGTGGGA	G	A	G	A	32332098	antisense	TG	C-T	1	0	C_6;	Cys408Tyr;	Missense;	None			Cys408Tyr	408	Missense	234	169	152	180	193	267	201	12.9222	12.6135	12.5736	12.6603	12.6346	12.845	12.7545	-0.308718	-0.348624	-0.261893	-0.287652	-0.0771607	-0.167667	0.128918
AGAGGAGCAGACTGGGAGGG	TGTCAGAGGAGCAGACTGGGAGGGAGTGG	G	A	G	A	32332100	antisense	AG	C-T	1	0	C_8;	Cys408Tyr;	Missense;	None			Cys408Tyr	408	Missense	171	152	166	165	152	223	168	12.4698	12.4606	12.7007	12.5348	12.2901	12.5853	12.4958	-0.00920086	0.230912	0.0650402	-0.179677	0.115526	0.0260836	-0.108273
TCCCTCCCAGTCTGCTCCTC	CCACTCCCTCCCAGTCTGCTCCTCTGACA	C	T	C	T	32332080	sense	TG	C-T	4	0	C_4;C_6;C_7;C_8;	Exon12:-7;Exon12:-5;Exon12:-4;Exon12:-3;	Intron;Intron;Intron;Intron;	None;None;None;None						136	136	80	104	128	145	113	12.1394	12.3001	11.6478	11.8691	12.0422	11.9644	11.9238	0.160689	-0.491642	-0.270375	-0.0972259	-0.175015	-0.215609	0.0378264
TCAGAGGAGCAGACTGGGAG	TTTGTCAGAGGAGCAGACTGGGAGGGAGT	G	A	G	A	32332102	antisense	GG	C-T	0	0										127	139	120	146	181	232	195	12.0407	12.3316	12.2326	12.3583	12.542	12.6424	12.7108	0.290916	0.191926	0.317654	0.501275	0.601677	0.670142	0.324199
GTCAGAGGAGCAGACTGGGA	GTTTGTCAGAGGAGCAGACTGGGAGGGAG	G	A	G	A	32332103	antisense	GG	C-T	0	0										160	163	127	138	213	206	201	12.3739	12.5613	12.3144	12.2771	12.7768	12.4709	12.7545	0.187489	-0.0594692	-0.096803	0.40293	0.0970526	0.380684	0.28315
TGTCAGAGGAGCAGACTGGG	CGTTTGTCAGAGGAGCAGACTGGGAGGGA	G	A	G	A	32332104	antisense	AG	C-T	1	0	C_4;	Asp411Asn;	Missense;	None			Asp411Asn	411	Missense	184	161	136	181	288	350	292	12.5755	12.5435	12.4131	12.6683	13.2119	13.2355	13.2932	-0.0319173	-0.162308	0.092851	0.636493	0.66006	0.717793	0.70524
TTTGTCAGAGGAGCAGACTG	TTCGTTTGTCAGAGGAGCAGACTGGGAGG	G	A	G	A	32332106	antisense	GG	C-T	1	0	C_6;	Asp411Asn;	Missense;	None			Asp411Asn	411	Missense	232	180	178	180	275	322	247	12.9098	12.7044	12.8014	12.6603	13.1453	13.1152	13.0518	-0.205377	-0.10847	-0.249511	0.235493	0.205409	0.141992	0.382084
GTTTGTCAGAGGAGCAGACT	ATTCGTTTGTCAGAGGAGCAGACTGGGAG	G	A	G	A	32332107	antisense	GG	C-T	1	0	C_7;	Asp411Asn;	Missense;	None			Asp411Asn	411	Missense	179	186	164	199	159	224	207	12.5357	12.7517	12.6832	12.8051	12.355	12.5917	12.797	0.216032	0.147475	0.269349	-0.180686	0.0560277	0.261254	-0.16542
CGTTTGTCAGAGGAGCAGAC	AATTCGTTTGTCAGAGGAGCAGACTGGGA	G	A	G	A	32332108	antisense	TG	C-T	1	0	C_8;	Asp411Asn;	Missense;	None			Asp411Asn	411	Missense	176	155	166	176	203	273	223	12.5113	12.4888	12.7007	12.6279	12.7074	12.8771	12.9044	-0.0225808	0.18934	0.116563	0.196088	0.365768	0.393033	0.223855
CAGTCTGCTCCTCTGACAAA	CTCCCAGTCTGCTCCTCTGACAAACGAAT	C	T	C	T	32332087	sense	CG	C-T	2	2	C_5;C_8;	Ile407Ile;Cys408Cys;	Silent;Silent;	None;None				407.5	Silent	214	197	190	188	209	248	195	12.7933	12.8346	12.8955	12.723	12.7494	12.7386	12.7108	0.0413016	0.102137	-0.0702862	-0.043887	-0.054765	-0.0825015	-0.0847688
AATTCGTTTGTCAGAGGAGC	AGGCAATTCGTTTGTCAGAGGAGCAGACT	G	A	G	A	32332112	antisense	AG	C-T	1	0	C_5;	Arg413Gln;	Missense;	None			Arg413Gln	413	Missense	269	211	204	226	233	309	245	13.1233	12.9337	12.998	12.9886	12.9062	13.0558	13.0401	-0.189618	-0.12526	-0.134686	-0.217035	-0.0674938	-0.0831916	0.0272809
TGCTCCTCTGACAAACGAAT	AGTCTGCTCCTCTGACAAACGAATTGCCT	C	T	C	T	32332092	sense	TG	C-T	2	0	C_5_6;C_8;	Ser409Phe;Ser410Phe;	Missense;Missense;	None;None			Ser409Phe_Ser410Phe	409.5	Missense	89	118	87	105	101	115	88	11.5279	12.0954	11.7688	11.8829	11.7005	11.6301	11.5632	0.567473	0.240898	0.354987	0.172638	0.102221	0.0353096	-0.284397
GGCAATTCGTTTGTCAGAGG	CACAGGCAATTCGTTTGTCAGAGGAGCAG	G	A	G	A	32332115	antisense	AG	C-T	1	0	C_8;	Arg413Gln;	Missense;	None			Arg413Gln	413	Missense	182	174	157	196	164	237	177	12.5597	12.6555	12.6203	12.7832	12.3997	12.6731	12.5711	0.095856	0.060579	0.223463	-0.16	0.113428	0.0114322	-0.138346
CAGGCAATTCGTTTGTCAGA	CTCACAGGCAATTCGTTTGTCAGAGGAGC	G	A	G	A	32332117	antisense	GG	C-T	1	0	C_5;	Ala415Thr;	Missense;	None			Ala415Thr	415	Missense	282	246	284	289	293	316	241	13.1914	13.1551	13.4753	13.3433	13.2368	13.0881	13.0163	-0.0363104	0.283931	0.151941	0.0454153	-0.103261	-0.175019	-0.210809
CCTCTGACAAACGAATTGCC	TGCTCCTCTGACAAACGAATTGCCTGTGA	C	T	C	T	32332096	sense	TG	C-T	2	1	C_4;C_8;	Ser410Phe;Asp411Asp;	Missense;Silent;	None;None			Ser410Phe	410.5	Missense	145	122	114	119	160	187	130	12.2319	12.1434	12.1586	12.0634	12.3641	12.3313	12.126	-0.0884303	-0.0732407	-0.168472	0.132207	0.0994632	-0.105895	0.151973
ACAGGCAATTCGTTTGTCAG	CCTCACAGGCAATTCGTTTGTCAGAGGAG	G	A	G	A	32332118	antisense	AG	C-T	1	0	C_6;	Ala415Thr;	Missense;	None			Ala415Thr	415	Missense	344	298	286	285	330	355	296	13.478	13.4317	13.4854	13.3232	13.4083	13.256	13.3129	-0.0463696	0.00736868	-0.154851	-0.0697217	-0.222071	-0.165173	-0.0877046
TCTGACAAACGAATTGCCTG	CTCCTCTGACAAACGAATTGCCTGTGAGG	C	T	C	T	32332098	sense	TG	C-T	1	1	C_6;	Asp411Asp;	Silent;	None				411	Silent	190	160	151	165	185	191	160	12.6217	12.5345	12.5641	12.5348	12.5735	12.3619	12.4255	-0.0871907	-0.0576788	-0.0869374	-0.0482517	-0.259884	-0.196271	-0.0908665
TCACAGGCAATTCGTTTGTC	TTCCTCACAGGCAATTCGTTTGTCAGAGG	G	A	G	A	32332120	antisense	AG	C-T	2	0	C_4;C_8;	Cys416Tyr;Ala415Thr;	Missense;Missense;	None;None			Ala415Thr_Cys416Tyr	415.5	Missense	315	299	269	274	308	394	320	13.351	13.4365	13.397	13.2664	13.3088	13.4063	13.4253	0.0855082	0.0460128	-0.0845858	-0.0422028	0.0553364	0.0743364	0.0135116
TGACAAACGAATTGCCTGTG	CCTCTGACAAACGAATTGCCTGTGAGGAA	C	T	C	T	32332100	sense	AG	C-T	2	1	C_4;C_8;	Asp411Asp;Arg413Ter;	Silent;Nonsense;	None;None			Arg413Ter	412	Nonsense	173	141	128	133	146	182	130	12.4865	12.3522	12.3257	12.2238	12.232	12.2922	12.126	-0.13433	-0.160836	-0.262714	-0.254541	-0.1943	-0.360566	-0.0838421
GACAAACGAATTGCCTGTGA	CTCTGACAAACGAATTGCCTGTGAGGAAG	C	T	C	T	32332101	sense	GG	C-T	1	0	C_7;	Arg413Ter;	Nonsense;	None			Arg413Ter	413	Nonsense	194	174	142	169	189	245	183	12.6518	12.6555	12.4754	12.5694	12.6043	12.721	12.6192	0.00375259	-0.176374	-0.0824385	-0.0474483	0.0692124	-0.0325847	0.081413
TTCCTCACAGGCAATTCGTT	ACTCTTCCTCACAGGCAATTCGTTTGTCA	G	A	G	A	32332124	antisense	TG	C-T	2	0	C_4_6;C_8;	Glu417Lys;Cys416Tyr;	Missense;Missense;	None;None			Cys416Tyr_Glu417Lys	416.5	Missense	335	294	269	316	300	355	279	13.4398	13.4122	13.397	13.4721	13.2708	13.256	13.2276	-0.0276199	-0.0427883	0.0323423	-0.168968	-0.183827	-0.212252	-0.17566
AAACGAATTGCCTGTGAGGA	TGACAAACGAATTGCCTGTGAGGAAGAGT	C	T	C	T	32332104	sense	AG	C-T	1	0	C_4;	Arg413Ter;	Nonsense;	None			Arg413Ter	413	Nonsense	248	253	226	218	241	293	263	13.006	13.1955	13.1458	12.9366	12.9549	12.9791	13.1424	0.189498	0.139729	-0.0694216	-0.051086	-0.0269383	0.13633	-0.0671667
ACGAATTGCCTGTGAGGAAG	ACAAACGAATTGCCTGTGAGGAAGAGTTC	C	T	C	T	32332106	sense	AG	C-T	0	0										214	234	177	185	214	288	236	12.7933	13.0829	12.7932	12.6998	12.7835	12.9543	12.9861	0.289583	-9.86817e-05	-0.0934902	-0.009784	0.160934	0.192774	0.0493099
ACTCTTCCTCACAGGCAATT	GAGAACTCTTCCTCACAGGCAATTCGTTT	G	A	G	A	32332128	antisense	CG	C-T	3	1	C_4;C_7;C_8;	Glu419Lys;Glu418Lys;Glu417Glu;	Missense;Missense;Silent;	None;None;None			Glu418Lys_Glu419Lys	418	Missense	226	213	182	203	224	269	202	12.872	12.9473	12.8334	12.8338	12.8494	12.8558	12.7617	0.0752434	-0.0386164	-0.0382561	-0.0226064	-0.0162166	-0.110329	-0.0491743
GCCTGTGAGGAAGAGTTCTC	AATTGCCTGTGAGGAAGAGTTCTCCGATT	C	T	C	T	32332113	sense	CG	C-T	0	0										190	172	161	169	198	254	210	12.6217	12.6389	12.6566	12.5694	12.6714	12.773	12.8177	0.017129	0.0348186	-0.0523859	0.0497079	0.151304	0.195984	0.132478
TCGGAGAACTCTTCCTCACA	AGAATCGGAGAACTCTTCCTCACAGGCAA	G	A	G	A	32332135	antisense	GG	C-T	0	0										246	255	229	249	282	340	269	12.9943	13.2069	13.1648	13.1284	13.1816	13.1937	13.1749	0.212537	0.170432	0.134053	0.18723	0.199351	0.18055	0.0167029
ATCGGAGAACTCTTCCTCAC	CAGAATCGGAGAACTCTTCCTCACAGGCA	G	A	G	A	32332136	antisense	AG	C-T	0	0										244	215	190	163	216	278	193	12.9826	12.9608	12.8955	12.5172	12.797	12.9033	12.696	-0.0218193	-0.0871079	-0.46536	-0.185611	-0.0792884	-0.286618	0.0075899
GAGGAAGAGTTCTCCGATTC	CTGTGAGGAAGAGTTCTCCGATTCTGAAG	C	T	C	T	32332119	sense	TG	C-T	0	0										285	265	236	323	333	390	338	13.2066	13.2624	13.2082	13.5038	13.4214	13.3916	13.5043	0.0557472	0.00158751	0.297126	0.214754	0.184992	0.297656	0.114314
GAAGAGTTCTCCGATTCTGA	TGAGGAAGAGTTCTCCGATTCTGAAGAGG	C	T	C	T	32332122	sense	AG	C-T	0	0										256	253	202	256	268	330	241	13.0518	13.1955	12.9838	13.1684	13.1081	13.1506	13.0163	0.1437	-0.0680176	0.116569	0.0562973	0.0988088	-0.0354832	-0.0242094
AGAGTTCTCCGATTCTGAAG	AGGAAGAGTTCTCCGATTCTGAAGAGGAG	C	T	C	T	32332124	sense	AG	C-T	1	1	C_7;	Phe420Phe;	Silent;	None				420	Silent	335	276	266	316	305	379	272	13.4398	13.321	13.3808	13.4721	13.2947	13.3503	13.1909	-0.118759	-0.0589667	0.0323423	-0.145123	-0.0894571	-0.248907	-0.112701
GAGTTCTCCGATTCTGAAGA	GGAAGAGTTCTCCGATTCTGAAGAGGAGG	C	T	C	T	32332125	sense	GG	C-T	2	1	C_6;C_8;	Phe420Phe;Ser421Phe;	Silent;Missense;	None;None			Ser421Phe	420.5	Missense	268	226	218	284	251	332	252	13.1179	13.0327	13.0938	13.3181	13.0136	13.1594	13.0807	-0.0851778	-0.0241394	0.200219	-0.104319	0.0414435	-0.0371818	-0.0636529
GTTCTCCGATTCTGAAGAGG	AAGAGTTCTCCGATTCTGAAGAGGAGGGA	C	T	C	T	32332127	sense	AG	C-T	2	1	C_4;C_6_7;	Phe420Phe;Ser421Phe;	Silent;Missense;	None;None			Ser421Phe	420.5	Missense	262	234	204	252	303	345	269	13.0852	13.0829	12.998	13.1457	13.2852	13.2148	13.1749	-0.0023355	-0.0872246	0.0604319	0.199944	0.129513	0.0896526	0.149413
TTCTCCGATTCTGAAGAGGA	AGAGTTCTCCGATTCTGAAGAGGAGGGAG	C	T	C	T	32332128	sense	GG	C-T	1	0	C_5_6;	Ser421Phe;	Missense;	None			Ser421Phe	421	Missense	312	273	252	275	304	389	305	13.3372	13.3053	13.3028	13.2717	13.2899	13.3879	13.3561	-0.0319194	-0.0343562	-0.0655262	-0.0472554	0.0507171	0.0188846	0.0513827
TCTCCGATTCTGAAGAGGAG	GAGTTCTCCGATTCTGAAGAGGAGGGAGA	C	T	C	T	32332129	sense	GG	C-T	1	0	C_4_5;	Ser421Phe;	Missense;	None	yes		Ser421Phe	421	Missense	181	132	130	144	244	317	264	12.5517	12.2571	12.3481	12.3384	12.9728	13.0927	13.1478	-0.294675	-0.203679	-0.213301	0.421045	0.540916	0.59609	0.756569
TCCCTCCTCTTCAGAATCGG	CCTCTCCCTCCTCTTCAGAATCGGAGAAC	G	A	G	A	32332151	antisense	AG	C-T	2	1	C_4_6;C_7;	Glu426Lys;Glu425Glu;	Missense;Silent;	None;None			Glu426Lys	425.5	Missense	184	122	120	144	260	370	275	12.5755	12.1434	12.2326	12.3384	13.0644	13.3157	13.2067	-0.43202	-0.342845	-0.237013	0.488953	0.740222	0.631265	0.957439
TCCGATTCTGAAGAGGAGGG	GTTCTCCGATTCTGAAGAGGAGGGAGAGG	C	T	C	T	32332131	sense	AG	C-T	1	0	C_8;	Ser423Phe;	Missense;	None			Ser423Phe	423	Missense	149	116	86	111	143	196	147	12.2711	12.0707	11.7521	11.963	12.202	12.3991	12.3032	-0.200421	-0.519015	-0.308101	-0.0690683	0.128014	0.0321206	0.372868
TCTCCCTCCTCTTCAGAATC	CCCCTCTCCCTCCTCTTCAGAATCGGAGA	G	A	G	A	32332153	antisense	GG	C-T	2	0	C_4_5;C_6_8;	Gly427Lys;Glu426Lys;	Missense;Missense;	None;None	yes		Glu426Lys_Gly427Lys	426.5	Missense	279	234	236	265	401	476	396	13.1759	13.0829	13.2082	13.2182	13.6894	13.6791	13.7327	-0.0930237	0.032281	0.0423045	0.513505	0.503148	0.556809	0.530633
CTCTCCCTCCTCTTCAGAAT	CCCCCTCTCCCTCCTCTTCAGAATCGGAG	G	A	G	A	32332154	antisense	CG	C-T	2	1	C_5_6;C_7;	Gly427Lys;Glu426Glu;	Missense;Silent;	None;None			Gly427Lys	426.5	Missense	202	175	174	156	210	230	175	12.7101	12.6638	12.7686	12.4539	12.7563	12.6299	12.5547	-0.0462708	0.0584862	-0.256186	0.0462419	-0.0802113	-0.155353	0.0182161
CGATTCTGAAGAGGAGGGAG	TCTCCGATTCTGAAGAGGAGGGAGAGGGG	C	T	C	T	32332133	sense	AG	C-T	1	0	C_6;	Ser423Phe;	Missense;	None			Ser423Phe	423	Missense	192	167	164	175	244	297	223	12.6368	12.5963	12.6832	12.6197	12.9728	12.9986	12.9044	-0.0405292	0.0463451	-0.0171669	0.335942	0.361804	0.267522	0.32554
GATTCTGAAGAGGAGGGAGA	CTCCGATTCTGAAGAGGAGGGAGAGGGGG	C	T	C	T	32332134	sense	GG	C-T	1	0	C_5;	Ser423Phe;	Missense;	None			Ser423Phe	423	Missense	150	132	137	143	161	221	151	12.2808	12.2571	12.4237	12.3284	12.3731	12.5723	12.342	-0.0236973	0.142949	0.047625	0.0922948	0.291529	0.0611972	0.0927147
ATTCTGAAGAGGAGGGAGAG	TCCGATTCTGAAGAGGAGGGAGAGGGGGG	C	T	C	T	32332135	sense	GG	C-T	1	0	C_4;	Ser423Phe;	Missense;	None			Ser423Phe	423	Missense	147	119	131	144	199	222	162	12.2516	12.1075	12.3591	12.3384	12.6787	12.5788	12.4434	-0.144101	0.107492	0.0868171	0.427091	0.327181	0.191764	0.298609
TTCTGAAGAGGAGGGAGAGG	CCGATTCTGAAGAGGAGGGAGAGGGGGGC	C	T	C	T	32332136	sense	GG	C-T	0	0										194	164	162	201	227	278	230	12.6518	12.5702	12.6655	12.8195	12.8686	12.9033	12.949	-0.0816253	0.0136978	0.167696	0.216819	0.25149	0.297159	0.2219
TCTGAAGAGGAGGGAGAGGG	CGATTCTGAAGAGGAGGGAGAGGGGGGCC	C	T	C	T	32332137	sense	GG	C-T	0	0										145	130	106	127	133	193	134	12.2319	12.235	12.0537	12.1572	12.0975	12.3769	12.1697	0.00318058	-0.178186	-0.0746267	-0.134383	0.145017	-0.0621835	0.0660278
CCCCCCTCTCCCTCCTCTTC	GCGGCCCCCCTCTCCCTCCTCTTCAGAAT	G	A	G	A	32332159	antisense	AG	C-T	2	0	C_4_5;C_6_8;	Gly429Lys;Glu428Lys;	Missense;Missense;	None;None			Glu428Lys_Gly429Lys	428.5	Missense	166	118	132	155	160	204	162	12.427	12.0954	12.3701	12.4446	12.3641	12.4568	12.4434	-0.331606	-0.056872	0.0176635	-0.062885	0.0298784	0.0164308	0.11808
CTGAAGAGGAGGGAGAGGGG	GATTCTGAAGAGGAGGGAGAGGGGGGCCG	C	T	C	T	32332138	sense	GG	C-T	0	0										91	59	65	86	90	112	93	11.5599	11.0957	11.3483	11.595	11.5342	11.592	11.6429	-0.464248	-0.211589	0.0350404	-0.0257183	0.0320476	0.0829607	0.243362
AAGAGGAGGGAGAGGGGGGC	TCTGAAGAGGAGGGAGAGGGGGGCCGCAA	C	T	C	T	32332141	sense	CG	C-T	0	0										122	157	118	140	142	170	161	11.9827	12.5072	12.2084	12.2978	12.1919	12.1939	12.4345	0.524497	0.225617	0.315057	0.209176	0.211103	0.451707	-0.0643952
GGAGGGAGAGGGGGGCCGCA	AAGAGGAGGGAGAGGGGGGCCGCAAGAAC	C	T	C	T	32332145	sense	AG	C-T	0	0										184	154	147	166	205	242	198	12.5755	12.4794	12.5253	12.5435	12.7216	12.7032	12.7328	-0.0960366	-0.0501185	-0.0319355	0.14611	0.127779	0.157393	0.203124
GAAGTTGGAAGAGTTCTTGC	TTTTGAAGTTGGAAGAGTTCTTGCGGCCC	G	A	G	A	32332181	antisense	GG	C-T	0	0										113	83	82	78	106	137	101	11.8722	11.5879	11.6834	11.4542	11.7702	11.8826	11.7619	-0.284333	-0.18881	-0.418066	-0.102016	0.0103482	-0.110314	0.229743
TGAAGTTGGAAGAGTTCTTG	TTTTTGAAGTTGGAAGAGTTCTTGCGGCC	G	A	G	A	32332182	antisense	CG	C-T	0	0										200	173	158	179	167	243	179	12.6957	12.6472	12.6294	12.6523	12.4258	12.7092	12.5873	-0.048498	-0.0663025	-0.043452	-0.269893	0.0134521	-0.1084	-0.0688627
TTTGAAGTTGGAAGAGTTCT	CTTTTTTGAAGTTGGAAGAGTTCTTGCGG	G	A	G	A	32332184	antisense	TG	C-T	0	0										257	232	227	246	240	316	212	13.0574	13.0705	13.1521	13.1109	12.9489	13.0881	12.8314	0.0130774	0.0946759	0.0534656	-0.108506	0.0306505	-0.226052	-0.155042
AACTCTTCCAACTTCAAAAA	CAAGAACTCTTCCAACTTCAAAAAAGCCA	C	T	C	T	32332167	sense	AG	C-T	2	0	C_5;C_8;	Ser434Phe;Ser435Phe;	Missense;Missense;	None;None			Ser434Phe_Ser435Phe	434.5	Missense	104	90	88	88	100	124	108	11.7525	11.7047	11.7853	11.6281	11.6862	11.7388	11.8586	-0.04785	0.0327453	-0.124389	-0.0663492	-0.0137416	0.106041	0.055148
TTCCAACTTCAAAAAAGCCA	ACTCTTCCAACTTCAAAAAAGCCAAGAGA	C	T	C	T	32332172	sense	AG	C-T	2	2	C_4;C_7;	Ser435Ser;Asn436Asn;	Silent;Silent;	None;None				435.5	Silent	122	107	107	137	139	128	117	11.9827	11.9542	12.0672	12.2666	12.1611	11.7846	11.974	-0.0285407	0.0844721	0.283813	0.178377	-0.198187	-0.00874723	-0.122767
CCAACTTCAAAAAAGCCAAG	TCTTCCAACTTCAAAAAAGCCAAGAGAGT	C	T	C	T	32332174	sense	AG	C-T	2	2	C_5;C_8;	Asn436Asn;Phe437Phe;	Silent;Silent;	None;None				436.5	Silent	140	119	94	116	121	128	107	12.1812	12.1075	11.8804	12.0266	11.9611	11.7846	11.8451	-0.0737264	-0.300859	-0.154685	-0.220154	-0.396687	-0.336111	-0.141227
AACTTCAAAAAAGCCAAGAG	TTCCAACTTCAAAAAAGCCAAGAGAGTCA	C	T	C	T	32332176	sense	AG	C-T	1	1	C_6;	Phe437Phe;	Silent;	None				437	Silent	215	161	149	200	206	218	184	12.8001	12.5435	12.5448	12.8123	12.7286	12.5526	12.6271	-0.256514	-0.255222	0.0122434	-0.0714674	-0.247473	-0.172982	0.00252365
AAAGCCAAGAGAGTCAAAAC	CAAAAAAGCCAAGAGAGTCAAAACAGAGG	C	T	C	T	32332185	sense	AG	C-T	1	0	C_5_6;	Ala440Val;	Missense;	None			Ala440Val	440	Missense	212	190	172	161	177	241	153	12.7798	12.7824	12.7519	12.4994	12.5097	12.6973	12.3609	0.00265729	-0.027889	-0.280378	-0.270058	-0.0825212	-0.41884	-0.15527
AGCCAAGAGAGTCAAAACAG	AAAAAGCCAAGAGAGTCAAAACAGAGGAT	C	T	C	T	32332187	sense	AG	C-T	1	1	C_4;	Ala440Ala;	Silent;	None				440	Silent	268	205	199	240	218	302	241	13.1179	12.892	12.9622	13.0753	12.8103	13.0227	13.0163	-0.225859	-0.155683	-0.042612	-0.307652	-0.0951756	-0.101565	-0.0267459
GCCAAGAGAGTCAAAACAGA	AAAAGCCAAGAGAGTCAAAACAGAGGATG	C	T	C	T	32332188	sense	GG	C-T	0	0										145	128	120	145	139	213	148	12.2319	12.2127	12.2326	12.3484	12.1611	12.5191	12.313	-0.0191826	0.000744092	0.116558	-0.0707383	0.287244	0.0811511	0.0665123
AAGAGAGTCAAAACAGAGGA	AGCCAAGAGAGTCAAAACAGAGGATGAAA	C	T	C	T	32332191	sense	TG	C-T	0	0										216	184	143	200	207	256	195	12.8067	12.7362	12.4855	12.8123	12.7356	12.7844	12.7108	-0.0705929	-0.321203	0.00554967	-0.0711757	-0.0223865	-0.0959201	0.065588
GTCAAAACAGAGGATGAAAA	GAGAGTCAAAACAGAGGATGAAAAAGAGA	C	T	C	T	32332197	sense	AG	C-T	1	0	C_8;	Thr445Ile;	Missense;	None			Thr445Ile	445	Missense	205	183	173	191	168	217	192	12.7313	12.7283	12.7603	12.7459	12.4344	12.5459	12.6885	-0.00305729	0.0289067	0.0145284	-0.2969	-0.185402	-0.042888	-0.188522
CAAAACAGAGGATGAAAAAG	GAGTCAAAACAGAGGATGAAAAAGAGAAA	C	T	C	T	32332199	sense	AG	C-T	1	0	C_6;	Thr445Ile;	Missense;	None			Thr445Ile	445	Missense	212	159	193	155	188	208	177	12.7798	12.5255	12.9181	12.4446	12.5967	12.4848	12.5711	-0.254275	0.138281	-0.335161	-0.183089	-0.294936	-0.20866	-0.07851
ACAGAGGATGAAAAAGAGAA	CAAAACAGAGGATGAAAAAGAGAAAGACC	C	T	C	T	32332203	sense	AG	C-T	0	0										235	242	205	224	240	308	203	12.9284	13.1314	13.0051	12.9758	12.9489	13.0511	12.7688	0.203045	0.0767163	0.0474138	0.0205856	0.122752	-0.159536	-0.114458
GATGAAAAAGAGAAAGACCC	AGAGGATGAAAAAGAGAAAGACCCAGAGG	C	T	C	T	32332209	sense	AG	C-T	0	0										190	161	144	166	181	180	170	12.6217	12.5435	12.4956	12.5435	12.542	12.2763	12.5129	-0.0782035	-0.126147	-0.0782217	-0.0797821	-0.345443	-0.108824	-0.0838254
TGAAAAAGAGAAAGACCCAG	AGGATGAAAAAGAGAAAGACCCAGAGGAG	C	T	C	T	32332211	sense	AG	C-T	0	0										132	155	124	123	177	179	104	12.0964	12.4888	12.2799	12.1111	12.5097	12.2683	11.8041	0.392374	0.183526	0.0146988	0.413344	0.171882	-0.292257	-0.0992098
GAAAAAGAGAAAGACCCAGA	GGATGAAAAAGAGAAAGACCCAGAGGAGA	C	T	C	T	32332212	sense	GG	C-T	0	0										203	168	151	182	196	250	193	12.7172	12.6049	12.5641	12.6763	12.6568	12.7501	12.696	-0.112279	-0.153144	-0.0409533	-0.0604023	0.0329414	-0.0212525	0.0858877
AAAAGAGAAAGACCCAGAGG	ATGAAAAAGAGAAAGACCCAGAGGAGAAG	C	T	C	T	32332214	sense	AG	C-T	0	0										194	200	168	182	207	228	187	12.6518	12.8564	12.7179	12.6763	12.7356	12.6173	12.6504	0.204636	0.0661573	0.0244598	0.0837761	-0.0345196	-0.00139495	-0.0824639
AGAGAAAGACCCAGAGGAGA	AAAAAGAGAAAGACCCAGAGGAGAAGAAA	C	T	C	T	32332217	sense	AG	C-T	0	0										175	160	138	160	182	213	162	12.5031	12.5345	12.4342	12.4904	12.5499	12.5191	12.4434	0.0314341	-0.0689118	-0.0126991	0.0467902	0.0159936	-0.0597274	0.0177444
AAAGACCCAGAGGAGAAGAA	AGAGAAAGACCCAGAGGAGAAGAAAGGTG	C	T	C	T	32332221	sense	AG	C-T	2	1	C_6;C_7_8;	Asp452Asp;Pro453Leu;	Silent;Missense;	None;None			Pro453Leu	452.5	Missense	237	211	227	230	232	267	231	12.9406	12.9337	13.1521	13.0139	12.9	12.845	12.9552	-0.00692066	0.211543	0.0733195	-0.0405424	-0.0955369	0.0146272	-0.133131
AAGACCCAGAGGAGAAGAAA	GAGAAAGACCCAGAGGAGAAGAAAGGTGG	C	T	C	T	32332222	sense	GG	C-T	2	1	C_5;C_6_7;	Asp452Asp;Pro453Leu;	Silent;Missense;	None;None			Pro453Leu	452.5	Missense	213	178	154	172	208	186	195	12.7866	12.6883	12.5924	12.5947	12.7425	12.3236	12.7108	-0.0982393	-0.194131	-0.191834	-0.044049	-0.462976	-0.0757451	-0.0328552
GACCCAGAGGAGAAGAAAGG	GAAAGACCCAGAGGAGAAGAAAGGTGGGT	C	T	C	T	32332224	sense	TG	C-T	1	0	C_4_5;	Pro453Leu;	Missense;	None			Pro453Leu	453	Missense	247	221	160	231	291	295	256	13.0002	13.0005	12.6476	13.0202	13.2269	12.9889	13.1034	0.000257814	-0.352628	0.0199611	0.226697	-0.0112969	0.103244	0.217018
ACCCAGAGGAGAAGAAAGGT	AAAGACCCAGAGGAGAAGAAAGGTGGGTT	C	T	C	T	32332225	sense	GG	C-T	1	0	C_4;	Pro453Leu;	Missense;	None			Pro453Leu	453	Missense	217	136	157	137	197	207	178	12.8134	12.3001	12.6203	12.2666	12.6641	12.4779	12.5792	-0.51328	-0.193139	-0.546845	-0.149263	-0.335514	-0.234159	0.178109
CCCACCTTTCTTCTCCTCTG	CAAACCCACCTTTCTTCTCCTCTGGGTCT	G	A	G	A	32332247	antisense	GG	C-T	2	0	C_5;C_6;	Exon12:+1;Glu458Lys;	Splice-donor;Missense;	None;None			Glu458Lys	458	Missense	320	285	260	307	313	395	281	13.3737	13.3673	13.3479	13.4305	13.332	13.41	13.2379	-0.00638686	-0.0257951	0.0567433	-0.0416906	0.0362752	-0.135865	-0.0552806
CCCAGAGGAGAAGAAAGGTG	AAGACCCAGAGGAGAAGAAAGGTGGGTTT	C	T	C	T	32332226	sense	GG	C-T	0	0										145	119	113	134	117	121	131	12.2319	12.1075	12.1459	12.2346	11.9126	11.7034	12.137	-0.124342	-0.085949	0.00276129	-0.319255	-0.528415	-0.0948425	-0.244995
ACCCACCTTTCTTCTCCTCT	CCAAACCCACCTTTCTTCTCCTCTGGGTC	G	A	G	A	32332248	antisense	GG	C-T	3	0	C_4;C_6;C_7;	Exon12:+3;Exon12:+1;Glu458Lys;	Intron;Splice-donor;Missense;	None;None;None			Glu458Lys	458	Missense	251	242	214	256	320	321	268	13.0234	13.1314	13.0671	13.1684	13.3639	13.1107	13.1695	0.10803	0.043681	0.145022	0.340563	0.0873736	0.146152	0.092452
AACCCACCTTTCTTCTCCTC	CCCAAACCCACCTTTCTTCTCCTCTGGGT	G	A	G	A	32332249	antisense	TG	C-T	4	0	C_4;C_5;C_7;C_8;	Exon12:+4;Exon12:+3;Exon12:+1;Glu458Lys;	Intron;Intron;Splice-donor;Missense;	None;None;None;None			Glu458Lys	458	Missense	281	253	223	233	305	335	306	13.1862	13.1955	13.1265	13.0326	13.2947	13.1723	13.3608	0.00928878	-0.0597571	-0.153641	0.108443	-0.0139097	0.174567	0.157736
GAGGAGAAGAAAGGTGGGTT	CCCAGAGGAGAAGAAAGGTGGGTTTGGGT	C	T	C	T	32332230	sense	TG	C-T	0	0										244	226	205	214	265	288	200	12.9826	13.0327	13.0051	12.9099	13.0919	12.9543	12.7473	0.0501581	0.0225027	-0.0726794	0.109313	-0.028311	-0.235226	-0.051402
AGGAGAAGAAAGGTGGGTTT	CCAGAGGAGAAGAAAGGTGGGTTTGGGTT	C	T	C	T	32332231	sense	GG	C-T	0	0										222	182	183	212	252	252	223	12.8463	12.7204	12.8413	12.8963	13.0193	12.7616	12.9044	-0.125881	-0.00495261	0.0500797	0.173057	-0.0846263	0.0580995	0.0757612
GGAGAAGAAAGGTGGGTTTG	CAGAGGAGAAGAAAGGTGGGTTTGGGTTC	C	T	C	T	32332232	sense	GG	C-T	0	0										253	235	217	263	224	296	238	13.0348	13.0891	13.0871	13.2073	12.8494	12.9938	12.9983	0.0542395	0.0523143	0.172488	-0.1854	-0.0410374	-0.0365482	-0.180676
AGAAAGGTGGGTTTGGGTTC	GAGAAGAAAGGTGGGTTTGGGTTCAGCTG	C	T	C	T	32332237	sense	AG	C-T	0	0										354	304	304	344	338	396	340	13.5194	13.4604	13.5735	13.5946	13.4429	13.4136	13.5128	-0.0589504	0.0540802	0.0752347	-0.0765048	-0.105742	-0.00659083	-0.0864006
AAGGTGGGTTTGGGTTCAGC	AAGAAAGGTGGGTTTGGGTTCAGCTGGGA	C	T	C	T	32332240	sense	TG	C-T	0	0										253	249	206	249	245	314	242	13.0348	13.1725	13.0121	13.1284	12.9787	13.0789	13.0223	0.137715	-0.0227276	0.0935793	-0.0561342	0.0441198	-0.0125056	-0.0776957
AGGTGGGTTTGGGTTCAGCT	AGAAAGGTGGGTTTGGGTTCAGCTGGGAC	C	T	C	T	32332241	sense	GG	C-T	0	0										269	250	193	248	278	369	291	13.1233	13.1783	12.9181	13.1226	13.161	13.3118	13.2883	0.0550384	-0.205218	-0.000684216	0.0376892	0.188493	0.165019	0.180688
GGTGGGTTTGGGTTCAGCTG	GAAAGGTGGGTTTGGGTTCAGCTGGGACT	C	T	C	T	32332242	sense	GG	C-T	0	0										292	272	239	276	262	354	278	13.2416	13.3	13.2264	13.2769	13.0755	13.2519	13.2224	0.0583549	-0.0151934	0.0352781	-0.166169	0.0102778	-0.0192583	-0.0845296
GTTTGGGTTCAGCTGGGACT	GTGGGTTTGGGTTCAGCTGGGACTTGGGT	C	T	C	T	32332247	sense	TG	C-T	0	0										249	235	215	257	244	325	246	13.0118	13.0891	13.0738	13.174	12.9728	13.1286	13.046	0.0772284	0.0619463	0.162186	-0.0390452	0.116778	0.0341317	-0.0631653
TTTGGGTTCAGCTGGGACTT	TGGGTTTGGGTTCAGCTGGGACTTGGGTC	C	T	C	T	32332248	sense	GG	C-T	0	0										241	247	212	211	224	293	204	12.9647	13.1609	13.0535	12.8895	12.8494	12.9791	12.7759	0.196177	0.0887831	-0.0751987	-0.115305	0.0143636	-0.188816	-0.166506
TTGGGTTCAGCTGGGACTTG	GGGTTTGGGTTCAGCTGGGACTTGGGTCT	C	T	C	T	32332249	sense	GG	C-T	1	0	C_8;	Exon12:+14;	Intron;	None						232	220	202	246	234	311	230	12.9098	12.9939	12.9838	13.1109	12.9124	13.0651	12.949	0.0840906	0.0739839	0.201091	0.002598	0.155268	0.0391273	-0.0540572
TTCAGCTGGGACTTGGGTCT	TGGGTTCAGCTGGGACTTGGGTCTCGAGC	C	T	C	T	32332254	sense	CG	C-T	1	0	C_6;	Exon12:+17;	Intron;	None						312	334	259	293	321	391	282	13.3372	13.5962	13.3424	13.3631	13.3684	13.3953	13.243	0.259002	0.00516831	0.0259339	0.0312389	0.0581149	-0.0942182	-0.0983228
CTCGAGACCCAAGTCCCAGC	CAGGCTCGAGACCCAAGTCCCAGCTGAAC	G	A	G	A	32332277	antisense	TG	C-T	1	0	C_8;	Exon12:+28;	Intron;	None						97	88	105	94	109	126	107	11.652	11.6723	12.04	11.7233	11.8105	11.7618	11.8451	0.020235	0.38799	0.0712362	0.158439	0.109832	0.193121	-0.00602274
CAGCTGGGACTTGGGTCTCG	GGTTCAGCTGGGACTTGGGTCTCGAGCCT	C	T	C	T	32332256	sense	AG	C-T	1	0	C_4;	Exon12:+17;	Intron;	None						182	148	132	156	157	234	172	12.5597	12.4221	12.3701	12.4539	12.3368	12.6547	12.5298	-0.137595	-0.189604	-0.105792	-0.222919	0.0950527	-0.0299017	0.0917411
AGGCTCGAGACCCAAGTCCC	TCTCAGGCTCGAGACCCAAGTCCCAGCTG	G	A	G	A	32332280	antisense	AG	C-T	2	0	C_4;C_6;	Exon12:+35;Exon12:+33;	Intron;Intron;	None;None						140	162	130	120	154	197	157	12.1812	12.5525	12.3481	12.0755	12.3089	12.4065	12.3982	0.371219	0.166814	-0.105787	0.127692	0.225222	0.216918	0.0458618
TGGGACTTGGGTCTCGAGCC	CAGCTGGGACTTGGGTCTCGAGCCTGAGA	C	T	C	T	32332260	sense	TG	C-T	1	0	C_6;	Exon12:+23;	Intron;	None						221	215	183	191	238	235	194	12.8398	12.9608	12.8413	12.7459	12.9369	12.6609	12.7034	0.120997	0.00155981	-0.0938787	0.097117	-0.178862	-0.136347	-0.0822566
GGACTTGGGTCTCGAGCCTG	GCTGGGACTTGGGTCTCGAGCCTGAGAGG	C	T	C	T	32332262	sense	AG	C-T	1	0	C_4;	Exon12:+23;	Intron;	None						155	142	113	132	161	166	144	12.3281	12.3624	12.1459	12.2129	12.3731	12.1595	12.2735	0.0343386	-0.182145	-0.115125	0.0449985	-0.168552	-0.0545654	0.0282708
ACTTGGGTCTCGAGCCTGAG	TGGGACTTGGGTCTCGAGCCTGAGAGGAT	C	T	C	T	32332264	sense	AG	C-T	0	0										231	205	212	183	198	295	193	12.9036	12.892	13.0535	12.6842	12.6714	12.9889	12.696	-0.0115449	0.149916	-0.219437	-0.232145	0.0853091	-0.20764	-0.0911365
CCTCTCAGGCTCGAGACCCA	TCATCCTCTCAGGCTCGAGACCCAAGTCC	G	A	G	A	32332286	antisense	AG	C-T	2	0	C_4;C_6;	Exon12:+41;Exon12:+39;	Intron;Intron;	None;None						98	78	76	90	103	133	100	11.6668	11.4983	11.5738	11.6605	11.7288	11.8398	11.7476	-0.16853	-0.09299	-0.00627305	0.0619866	0.17302	0.0807454	0.194515
CTTGGGTCTCGAGCCTGAGA	GGGACTTGGGTCTCGAGCCTGAGAGGATG	C	T	C	T	32332265	sense	GG	C-T	1	0	C_8;	Exon12:+30;	Intron;	None						175	200	156	174	170	206	183	12.5031	12.8564	12.6111	12.6114	12.4515	12.4709	12.6192	0.353314	0.107936	0.108296	-0.0515965	-0.0322071	0.116093	-0.179086
GGGTCTCGAGCCTGAGAGGA	ACTTGGGTCTCGAGCCTGAGAGGATGAAT	C	T	C	T	32332268	sense	TG	C-T	2	0	C_5;C_7;	Exon12:+30;Exon12:+32;	Intron;Intron;	None;None						206	153	139	189	165	181	165	12.7384	12.47	12.4446	12.7307	12.4085	12.2843	12.4699	-0.268347	-0.293749	-0.00767522	-0.329909	-0.454079	-0.268512	-0.16091
CAAGAGTACAGGGATGGCCA	AACACAAGAGTACAGGGATGGCCAAGGGC	G	A	G	A	32332692	antisense	AG	C-T	0	0										201	147	135	195	163	224	181	12.7029	12.4123	12.4025	12.7758	12.3909	12.5917	12.6034	-0.290609	-0.300423	0.0728497	-0.312057	-0.111182	-0.0995671	-0.00154111
CTTGGCCATCCCTGTACTCT	TGCCCTTGGCCATCCCTGTACTCTTGTGT	C	T	C	T	32332671	sense	TG	C-T	2	0	C_6;C_7;	Exon13:-25;Exon13:-24;	Intron;Intron;	None;None						308	266	247	295	316	360	328	13.3186	13.2678	13.2739	13.3729	13.3458	13.2762	13.461	-0.0507765	-0.0446521	0.0543611	0.0272062	-0.0424314	0.142375	0.0560726
TGGCCATCCCTGTACTCTTG	CCCTTGGCCATCCCTGTACTCTTGTGTTC	C	T	C	T	32332673	sense	TG	C-T	3	0	C_4;C_5;C_8;	Exon13:-25;Exon13:-24;Exon13:-21;	Intron;Intron;Intron;	None;None;None						228	255	182	216	244	294	222	12.8847	13.2069	12.8334	12.9233	12.9728	12.984	12.8979	0.322148	-0.0513257	0.0385742	0.0880506	0.0992675	0.0131473	-0.0363103
GAACACAAGAGTACAGGGAT	TCTAGAACACAAGAGTACAGGGATGGCCA	G	A	G	A	32332697	antisense	GG	C-T	2	0	C_4;C_6;	Exon13:-7;Exon13:-9;	Intron;Intron;	None;None						319	279	253	245	293	369	288	13.3692	13.3366	13.3086	13.105	13.2368	13.3118	13.2733	-0.0325657	-0.0606504	-0.264166	-0.132428	-0.0574322	-0.095855	0.0238888
AGAACACAAGAGTACAGGGA	TTCTAGAACACAAGAGTACAGGGATGGCC	G	A	G	A	32332698	antisense	TG	C-T	2	0	C_5;C_7;	Exon13:-7;Exon13:-9;	Intron;Intron;	None;None						232	184	192	211	280	268	255	12.9098	12.7362	12.9106	12.8895	13.1713	12.8504	13.0978	-0.173673	0.00074415	-0.0202974	0.261486	-0.0593861	0.187973	0.194433
TCCCTGTACTCTTGTGTTCT	GCCATCCCTGTACTCTTGTGTTCTAGAAG	C	T	C	T	32332679	sense	AG	C-T	1	0	C_4;	Exon13:-19;	Intron;	None						281	258	220	251	285	343	284	13.1862	13.2238	13.1069	13.1399	13.1968	13.2064	13.2532	0.0375195	-0.0792951	-0.046296	0.0106053	0.0201341	0.066937	0.061916
TCTAGAACACAAGAGTACAG	GACTTCTAGAACACAAGAGTACAGGGATG	G	A	G	A	32332701	antisense	GG	C-T	1	0	C_8;	Exon13:-7;	Intron;	None						225	212	168	200	232	225	204	12.8656	12.9405	12.7179	12.8123	12.9	12.5982	12.7759	0.074852	-0.14768	-0.053336	0.0344099	-0.267463	-0.0897202	-0.0655363
TTCTAGAACACAAGAGTACA	TGACTTCTAGAACACAAGAGTACAGGGAT	G	A	G	A	32332702	antisense	GG	C-T	0	0										284	258	251	265	299	332	285	13.2016	13.2238	13.2971	13.2182	13.266	13.1594	13.2582	0.0222003	0.0955494	0.0166814	0.0644625	-0.0422053	0.0566883	-0.0184952
CTTCTAGAACACAAGAGTAC	GTGACTTCTAGAACACAAGAGTACAGGGA	G	A	G	A	32332703	antisense	AG	C-T	1	0	C_4;	Exon13:-1;	Splice-acceptor;	None						145	156	120	152	192	195	167	12.2319	12.498	12.2326	12.4164	12.6271	12.3918	12.4872	0.266165	0.000744092	0.184564	0.395196	0.159888	0.25537	0.11966
CTGTACTCTTGTGTTCTAGA	ATCCCTGTACTCTTGTGTTCTAGAAGTCA	C	T	C	T	32332682	sense	AG	C-T	2	0	C_6;C_8;	Exon13:-14;Exon13:-12;	Intron;Intron;	None;None						200	156	153	141	188	203	159	12.6957	12.498	12.583	12.3081	12.5967	12.4497	12.4164	-0.1977	-0.112688	-0.387656	-0.0990373	-0.245982	-0.279304	0.0245735
GGTGACTTCTAGAACACAAG	CTTCGGTGACTTCTAGAACACAAGAGTAC	G	A	G	A	32332708	antisense	AG	C-T	1	0	C_6;	Val459Ile;	Missense;	None			Val459Ile	459	Missense	130	123	99	94	132	157	121	12.0744	12.1552	11.9551	11.7233	12.0866	12.0791	12.0225	0.080851	-0.11922	-0.351105	0.0122381	0.00474966	-0.0518691	0.118197
TCTTGTGTTCTAGAAGTCAC	GTACTCTTGTGTTCTAGAAGTCACCGAAG	C	T	C	T	32332688	sense	CG	C-T	0	0										268	245	270	254	275	306	251	13.1179	13.1492	13.4024	13.1571	13.1453	13.0417	13.075	0.0312678	0.28446	0.0391729	0.0274102	-0.0761947	-0.0429175	-0.148868
TCGGTGACTTCTAGAACACA	CTCTTCGGTGACTTCTAGAACACAAGAGT	G	A	G	A	32332710	antisense	AG	C-T	1	0	C_8;	Val459Ile;	Missense;	None			Val459Ile	459	Missense	178	168	150	157	169	237	153	12.5276	12.6049	12.5545	12.4631	12.443	12.6731	12.3609	0.0772938	0.0268435	-0.0645197	-0.0846246	0.145484	-0.166692	-0.0484835
TGTGTTCTAGAAGTCACCGA	CTCTTGTGTTCTAGAAGTCACCGAAGAGG	C	T	C	T	32332691	sense	AG	C-T	1	0	C_7;	Exon13:-4;	Intron;	None						172	153	163	171	146	194	186	12.4782	12.47	12.6744	12.5863	12.232	12.3843	12.6427	-0.00815296	0.196194	0.108151	-0.246179	-0.0938371	0.16449	-0.157239
TGTTCTAGAAGTCACCGAAG	CTTGTGTTCTAGAAGTCACCGAAGAGGAG	C	T	C	T	32332693	sense	AG	C-T	1	0	C_5;	Exon13:-4;	Intron;	None						246	206	173	205	240	264	202	12.9943	12.8991	12.7603	12.8479	12.9489	12.8287	12.7617	-0.0952794	-0.234092	-0.146434	-0.0454036	-0.165601	-0.232649	0.0107173
GTTCTAGAAGTCACCGAAGA	TTGTGTTCTAGAAGTCACCGAAGAGGAGA	C	T	C	T	32332694	sense	GG	C-T	1	0	C_4;	Exon13:-4;	Intron;	None						142	149	148	148	174	187	151	12.2017	12.4318	12.5351	12.378	12.4851	12.3313	12.342	0.230099	0.333406	0.176253	0.283356	0.129619	0.140252	-0.0621765
TCTAGAAGTCACCGAAGAGG	GTGTTCTAGAAGTCACCGAAGAGGAGAAA	C	T	C	T	32332696	sense	AG	C-T	0	0										269	233	198	222	259	302	219	13.1233	13.0767	12.955	12.9628	13.0588	13.0227	12.8783	-0.0465484	-0.168323	-0.160446	-0.0644321	-0.100548	-0.245022	-0.0115617
TCTCCTCTTCGGTGACTTCT	GTTTTCTCCTCTTCGGTGACTTCTAGAAC	G	A	G	A	32332718	antisense	AG	C-T	2	0	C_4;C_5_7;	Glu463Lys;Glu462Lys;	Missense;Missense;	None;None	yes		Glu462Lys_Glu463Lys	462.5	Missense	311	229	233	269	345	400	336	13.3326	13.0518	13.1898	13.2398	13.4724	13.4281	13.4957	-0.280814	-0.142807	-0.0927174	0.139883	0.0955743	0.163155	0.304984
CACCGAAGAGGAGAAAACCA	AAGTCACCGAAGAGGAGAAAACCAAGGAG	C	T	C	T	32332705	sense	AG	C-T	1	1	C_4;	Thr460Thr;	Silent;	None				460	Silent	169	187	140	181	172	183	169	12.4528	12.7595	12.455	12.6683	12.4684	12.3001	12.5044	0.306688	0.00216594	0.215512	0.0155972	-0.152653	0.0516142	-0.203269
ACCGAAGAGGAGAAAACCAA	AGTCACCGAAGAGGAGAAAACCAAGGAGG	C	T	C	T	32332706	sense	GG	C-T	0	0										242	209	199	212	228	288	214	12.9707	12.9199	12.9622	12.8963	12.875	12.9543	12.8449	-0.0507751	-0.00847482	-0.0743515	-0.0957463	-0.0164384	-0.125757	-0.0347799
CGAAGAGGAGAAAACCAAGG	TCACCGAAGAGGAGAAAACCAAGGAGGAG	C	T	C	T	32332708	sense	AG	C-T	0	0										153	151	142	150	144	204	132	12.3093	12.451	12.4754	12.3973	12.2121	12.4568	12.148	0.141713	0.166091	0.0879958	-0.0972284	0.147508	-0.161337	-0.168952
GAAGAGGAGAAAACCAAGGA	CACCGAAGAGGAGAAAACCAAGGAGGAGA	C	T	C	T	32332709	sense	GG	C-T	0	0										203	165	179	153	171	211	204	12.7172	12.5789	12.8094	12.4259	12.46	12.5055	12.7759	-0.13827	0.0922293	-0.291318	-0.257227	-0.211705	0.0587041	-0.0242897
AGAGGAGAAAACCAAGGAGG	CCGAAGAGGAGAAAACCAAGGAGGAGAAG	C	T	C	T	32332711	sense	AG	C-T	0	0										241	254	239	213	279	308	244	12.9647	13.2012	13.2264	12.9031	13.1661	13.0511	13.0342	0.236491	0.26171	-0.0615901	0.201423	0.0863845	0.0694627	-0.0264468
GGAGAAAACCAAGGAGGAGA	AAGAGGAGAAAACCAAGGAGGAGAAGCCA	C	T	C	T	32332714	sense	AG	C-T	0	0										158	150	136	151	135	181	133	12.3557	12.4415	12.4131	12.4069	12.119	12.2843	12.1589	0.0857446	0.0574341	0.0511962	-0.236701	-0.0714231	-0.196835	-0.233111
AAAACCAAGGAGGAGAAGCC	GGAGAAAACCAAGGAGGAGAAGCCAGAAG	C	T	C	T	32332718	sense	AG	C-T	1	0	C_5_6;	Thr465Ile;	Missense;	None			Thr465Ile	465	Missense	165	174	139	185	159	196	179	12.4182	12.6555	12.4446	12.6998	12.355	12.3991	12.5873	0.237304	0.0263768	0.281594	-0.0632128	-0.019111	0.169088	-0.152837
ACCAAGGAGGAGAAGCCAGA	GAAAACCAAGGAGGAGAAGCCAGAAGCCA	C	T	C	T	32332721	sense	AG	C-T	0	0										129	114	118	129	120	146	143	12.0632	12.0456	12.2084	12.1798	11.9491	11.9743	12.2634	-0.0176106	0.145146	0.116556	-0.114094	-0.0888834	0.200224	-0.0822818
GCTTCTGGCTTCTCCTCCTT	TTTGGCTTCTGGCTTCTCCTCCTTGGTTT	G	A	G	A	32332743	antisense	GG	C-T	1	0	C_5;	Glu471Lys;	Missense;	None			Glu471Lys	471	Missense	207	202	190	209	238	267	204	12.7454	12.8708	12.8955	12.8758	12.9369	12.845	12.7759	0.12543	0.150111	0.130436	0.191519	0.0996928	0.0305572	-0.0280689
GGCTTCTGGCTTCTCCTCCT	CTTTGGCTTCTGGCTTCTCCTCCTTGGTT	G	A	G	A	32332744	antisense	TG	C-T	1	0	C_6;	Glu471Lys;	Missense;	None			Glu471Lys	471	Missense	156	147	129	185	168	206	172	12.3373	12.4123	12.3369	12.6998	12.4344	12.4709	12.5298	0.0749785	-0.000412143	0.362499	0.0971117	0.133571	0.192451	-0.00464378
GAGGAGAAGCCAGAAGCCAA	CAAGGAGGAGAAGCCAGAAGCCAAAGGGT	C	T	C	T	32332727	sense	AG	C-T	0	0										206	206	155	201	205	257	198	12.7384	12.8991	12.6018	12.8195	12.7216	12.79	12.7328	0.1607	-0.136592	0.0811214	-0.0168033	0.0516144	-0.00551988	-0.0253127
AGGAGAAGCCAGAAGCCAAA	AAGGAGGAGAAGCCAGAAGCCAAAGGGTG	C	T	C	T	32332728	sense	GG	C-T	0	0										183	177	179	193	167	220	182	12.5676	12.6802	12.8094	12.7609	12.4258	12.5658	12.6113	0.11261	0.241842	0.193309	-0.141756	-0.001842	0.0437109	-0.215883
GGAGAAGCCAGAAGCCAAAG	AGGAGGAGAAGCCAGAAGCCAAAGGGTGA	C	T	C	T	32332729	sense	GG	C-T	1	0	C_8;	Pro470Ser;	Missense;	None			Pro470Ser	470	Missense	225	197	182	200	249	273	210	12.8656	12.8346	12.8334	12.8123	13.002	12.8771	12.8177	-0.0310027	-0.0322194	-0.053336	0.136418	0.0114722	-0.0479059	0.0721808
AGAAGCCAGAAGCCAAAGGG	GAGGAGAAGCCAGAAGCCAAAGGGTGAGG	C	T	C	T	32332731	sense	TG	C-T	1	0	C_6_7;	Pro470Leu;	Missense;	None			Pro470Leu	470	Missense	251	232	202	235	244	264	260	13.0234	13.0705	12.9838	13.0449	12.9728	12.8287	13.1258	0.0471544	-0.0395645	0.0215526	-0.0505854	-0.194627	0.102436	-0.0573063
AAGCCAGAAGCCAAAGGGTG	GGAGAAGCCAGAAGCCAAAGGGTGAGGAA	C	T	C	T	32332733	sense	AG	C-T	1	0	C_4_5;	Pro470Leu;	Missense;	None			Pro470Leu	470	Missense	306	243	234	266	269	331	262	13.3092	13.1374	13.1959	13.2237	13.1135	13.155	13.1369	-0.171835	-0.113249	-0.085515	-0.19569	-0.154187	-0.172324	-0.0505339
AGCCAGAAGCCAAAGGGTGA	GAGAAGCCAGAAGCCAAAGGGTGAGGAAG	C	T	C	T	32332734	sense	GG	C-T	1	0	C_4;	Pro470Leu;	Missense;	None			Pro470Leu	470	Missense	271	268	242	275	295	324	276	13.134	13.2786	13.2444	13.2717	13.2466	13.1242	13.212	0.144647	0.110465	0.137706	0.112625	-0.00980012	0.0779902	-0.0706679
TTCCTCACCCTTTGGCTTCT	CTCCTTCCTCACCCTTTGGCTTCTGGCTT	G	A	G	A	32332757	antisense	GG	C-T	3	0	C_4;C_6;C_8;	Exon13:+5;Exon13:+3;Exon13:+1;	Intron;Intron;Splice-donor;	None;None;None						318	282	223	286	293	297	271	13.3647	13.3521	13.1265	13.3282	13.2368	12.9986	13.1856	-0.0126079	-0.238196	-0.0364264	-0.127899	-0.366027	-0.179093	-0.128596
CTTCCTCACCCTTTGGCTTC	GCTCCTTCCTCACCCTTTGGCTTCTGGCT	G	A	G	A	32332758	antisense	TG	C-T	3	0	C_4;C_5;C_7;	Exon13:+6;Exon13:+5;Exon13:+3;	Intron;Intron;Intron;	None;None;None						319	234	215	259	239	285	212	13.3692	13.0829	13.0738	13.1852	12.9429	12.9392	12.8314	-0.286295	-0.295426	-0.184004	-0.426284	-0.430049	-0.537807	-0.209472
CAGAAGCCAAAGGGTGAGGA	AAGCCAGAAGCCAAAGGGTGAGGAAGGAG	C	T	C	T	32332737	sense	AG	C-T	1	0	C_7_8;	Ala472Val;	Missense;	None			Ala472Val	472	Missense	222	253	195	187	220	261	228	12.8463	13.1955	12.9329	12.7153	12.8234	12.8123	12.9364	0.349258	0.0866658	-0.130921	-0.0228384	-0.0340074	0.0900855	-0.0905877
AGAAGCCAAAGGGTGAGGAA	AGCCAGAAGCCAAAGGGTGAGGAAGGAGC	C	T	C	T	32332738	sense	GG	C-T	1	0	C_6_7;	Ala472Val;	Missense;	None			Ala472Val	472	Missense	264	249	200	239	267	378	247	13.0962	13.1725	12.9695	13.0693	13.1027	13.3465	13.0518	0.0763218	-0.12676	-0.0269424	0.00651568	0.25032	-0.0443985	0.0966059
AAGCCAAAGGGTGAGGAAGG	CCAGAAGCCAAAGGGTGAGGAAGGAGCTG	C	T	C	T	32332740	sense	AG	C-T	1	0	C_4_5;	Ala472Val;	Missense;	None			Ala472Val	472	Missense	221	221	171	186	207	263	167	12.8398	13.0005	12.7435	12.7076	12.7356	12.8233	12.4872	0.160702	-0.0962737	-0.132143	-0.104186	-0.0164835	-0.352521	-0.135158
CAGCTCCTTCCTCACCCTTT	CAGGCAGCTCCTTCCTCACCCTTTGGCTT	G	A	G	A	32332764	antisense	GG	C-T	3	0	C_4;C_6;C_7;	Exon13:+12;Exon13:+10;Exon13:+9;	Intron;Intron;Intron;	None;None;None						163	193	157	185	181	227	154	12.4007	12.805	12.6203	12.6998	12.542	12.6109	12.3703	0.404386	0.219618	0.299185	0.141307	0.210282	-0.0303127	-0.200637
CCAAAGGGTGAGGAAGGAGC	GAAGCCAAAGGGTGAGGAAGGAGCTGCCT	C	T	C	T	32332743	sense	TG	C-T	0	0										141	130	130	137	165	198	166	12.1915	12.235	12.3481	12.2666	12.4085	12.4138	12.4786	0.0435298	0.156547	0.0750469	0.216942	0.222259	0.287056	0.150378
GCAGCTCCTTCCTCACCCTT	ACAGGCAGCTCCTTCCTCACCCTTTGGCT	G	A	G	A	32332765	antisense	TG	C-T	3	0	C_5;C_7;C_8;	Exon13:+12;Exon13:+10;Exon13:+9;	Intron;Intron;Intron;	None;None;None						249	265	217	225	224	303	227	13.0118	13.2624	13.0871	12.9822	12.8494	13.0275	12.93	0.250541	0.0753032	-0.0296354	-0.162412	0.015668	-0.08182	-0.174924
AGGGTGAGGAAGGAGCTGCC	CCAAAGGGTGAGGAAGGAGCTGCCTGTGG	C	T	C	T	32332747	sense	TG	C-T	0	0										146	112	103	127	138	151	112	12.2418	12.0201	12.0123	12.1572	12.1507	12.0229	11.911	-0.221698	-0.22951	-0.0845401	-0.0910661	-0.218873	-0.33077	-0.0349871
GGTGAGGAAGGAGCTGCCTG	AAAGGGTGAGGAAGGAGCTGCCTGTGGCC	C	T	C	T	32332749	sense	TG	C-T	0	0										184	186	136	195	168	217	177	12.5755	12.7517	12.4131	12.7758	12.4344	12.5459	12.5711	0.176292	-0.162308	0.200319	-0.141006	-0.029508	-0.00433248	-0.129717
GTGAGGAAGGAGCTGCCTGT	AAGGGTGAGGAAGGAGCTGCCTGTGGCCA	C	T	C	T	32332750	sense	GG	C-T	0	0										189	184	162	162	202	203	177	12.6141	12.7362	12.6655	12.5083	12.7003	12.4497	12.5711	0.122023	0.0513623	-0.105793	0.0861703	-0.164381	-0.0430067	-0.0629366
GCTGCCTGTGGCCATCTCCC	AGGAGCTGCCTGTGGCCATCTCCCTGGCA	C	T	C	T	32332761	sense	TG	C-T	2	0	C_5;C_6;	Exon13:+16;Exon13:+17;	Intron;Intron;	None;None						162	137	127	112	152	169	164	12.3918	12.3107	12.3144	11.9759	12.2901	12.1853	12.4611	-0.0810799	-0.0773878	-0.415824	-0.101688	-0.206431	0.0693126	0.111828
CCAGGGAGATGGCCACAGGC	AATGCCAGGGAGATGGCCACAGGCAGCTC	G	A	G	A	32332783	antisense	AG	C-T	0	0										89	68	72	80	72	113	79	11.5279	11.3004	11.4958	11.4907	11.2124	11.6048	11.4076	-0.227465	-0.0320347	-0.0372108	-0.315474	0.076918	-0.120287	-0.0207111
CTGCCTGTGGCCATCTCCCT	GGAGCTGCCTGTGGCCATCTCCCTGGCAT	C	T	C	T	32332762	sense	GG	C-T	2	0	C_4;C_5;	Exon13:+16;Exon13:+17;	Intron;Intron;	None;None						179	165	159	162	165	186	157	12.5357	12.5789	12.6385	12.5083	12.4085	12.3236	12.3982	0.0432218	0.102813	-0.0273794	-0.127257	-0.212121	-0.137548	-0.198527
ATGCCAGGGAGATGGCCACA	TCCAATGCCAGGGAGATGGCCACAGGCAG	G	A	G	A	32332786	antisense	GG	C-T	2	0	C_4;C_5;	Exon13:+34;Exon13:+33;	Intron;Intron;	None;None						213	196	159	222	226	235	225	12.7866	12.8273	12.6385	12.9628	12.8622	12.6609	12.9172	0.0407171	-0.148042	0.176265	0.0756735	-0.125676	0.130677	0.00391155
AATGCCAGGGAGATGGCCAC	CTCCAATGCCAGGGAGATGGCCACAGGCA	G	A	G	A	32332787	antisense	AG	C-T	2	0	C_5;C_6;	Exon13:+34;Exon13:+33;	Intron;Intron;	None;None						186	172	194	177	225	250	181	12.591	12.6389	12.9255	12.6361	12.8558	12.7501	12.6034	0.0478208	0.334468	0.0450213	0.264798	0.159099	0.0123083	0.00296481
TGTGGCCATCTCCCTGGCAT	TGCCTGTGGCCATCTCCCTGGCATTGGAG	C	T	C	T	32332767	sense	TG	C-T	2	0	C_6;C_7;	Exon13:+23;Exon13:+24;	Intron;Intron;	None;None						252	238	177	201	231	246	245	13.0291	13.1074	12.7932	12.8195	12.8938	12.7269	13.0401	0.0782512	-0.235881	-0.209619	-0.135299	-0.302227	0.0109799	-0.0197658
GTGGCCATCTCCCTGGCATT	GCCTGTGGCCATCTCCCTGGCATTGGAGC	C	T	C	T	32332768	sense	GG	C-T	2	0	C_5;C_6;	Exon13:+23;Exon13:+24;	Intron;Intron;	None;None						178	149	125	162	155	185	163	12.5276	12.4318	12.2915	12.5083	12.3183	12.3158	12.4523	-0.0958256	-0.236143	-0.0192984	-0.209356	-0.211815	-0.075369	-0.0484246
GGCCATCTCCCTGGCATTGG	CTGTGGCCATCTCCCTGGCATTGGAGCAC	C	T	C	T	32332770	sense	AG	C-T	2	0	C_4;C_7;	Exon13:+24;Exon13:+27;	Intron;Intron;	None;None						145	147	146	160	135	182	157	12.2319	12.4123	12.5155	12.4904	12.119	12.2922	12.3982	0.180451	0.283625	0.258552	-0.112854	0.0603711	0.166302	-0.202936
TGCTCCAATGCCAGGGAGAT	CTGGTGCTCCAATGCCAGGGAGATGGCCA	G	A	G	A	32332793	antisense	GG	C-T	2	0	C_5;C_6;	Exon13:+40;Exon13:+39;	Intron;Intron;	None;None						288	241	242	281	285	327	264	13.2217	13.1254	13.2444	13.3028	13.1968	13.1375	13.1478	-0.0963027	0.0226986	0.0810748	-0.0248896	-0.0842713	-0.0738997	-0.0635105
GTGCTCCAATGCCAGGGAGA	GCTGGTGCTCCAATGCCAGGGAGATGGCC	G	A	G	A	32332794	antisense	TG	C-T	3	0	C_4;C_6;C_7;	Exon13:+42;Exon13:+40;Exon13:+39;	Intron;Intron;Intron;	None;None;None						157	197	162	138	182	214	163	12.3466	12.8346	12.6655	12.2771	12.5499	12.5259	12.4523	0.488074	0.318937	-0.0695009	0.203352	0.179312	0.105711	-0.0830451
CTGGTGCTCCAATGCCAGGG	GGGGCTGGTGCTCCAATGCCAGGGAGATG	G	A	G	A	32332797	antisense	AG	C-T	1	0	C_7;	Exon13:+42;	Intron;	None						130	117	108	144	127	169	104	12.0744	12.0831	12.0806	12.3384	12.0309	12.1853	11.8041	0.00871741	0.00628098	0.264083	-0.0434583	0.110985	-0.270236	-0.160597
CTCCCTGGCATTGGAGCACC	CCATCTCCCTGGCATTGGAGCACCAGCCC	C	T	C	T	32332776	sense	AG	C-T	2	0	C_4;C_5;	Exon13:+30;Exon13:+31;	Intron;Intron;	None;None						294	262	216	236	266	292	260	13.2515	13.2459	13.0805	13.051	13.0973	12.9742	13.1258	-0.00552626	-0.171003	-0.200425	-0.154159	-0.277319	-0.125668	-0.0600633
GGCTGGTGCTCCAATGCCAG	AAGGGGCTGGTGCTCCAATGCCAGGGAGA	G	A	G	A	32332799	antisense	GG	C-T	0	0										162	162	154	178	163	186	144	12.3918	12.5525	12.5924	12.6442	12.3909	12.3236	12.2735	0.160694	0.200664	0.252422	-0.000907065	-0.0681804	-0.118279	-0.267049
AGAGAGCAGAGACTGGCATG	GTGGAGAGAGCAGAGACTGGCATGAGATG	G	A	G	A	32333010	antisense	AG	C-T	1	0	C_7;	Exon14:-13;	Intron;	None						181	175	143	174	184	198	197	12.5517	12.6638	12.4855	12.6114	12.5657	12.4138	12.7255	0.11207	-0.0662005	0.0596696	0.0139284	-0.137967	0.173802	-0.018592
GGAGAGAGCAGAGACTGGCA	CTGTGGAGAGAGCAGAGACTGGCATGAGA	G	A	G	A	32333012	antisense	TG	C-T	0	0										172	174	139	172	173	197	156	12.4782	12.6555	12.4446	12.5947	12.4768	12.4065	12.3889	0.177372	-0.033555	0.116562	-0.00142166	-0.0717022	-0.0892232	-0.140909
CTGTGGAGAGAGCAGAGACT	GACCCTGTGGAGAGAGCAGAGACTGGCAT	G	A	G	A	32333016	antisense	GG	C-T	0	0										207	153	137	173	173	213	176	12.7454	12.47	12.4237	12.6031	12.4768	12.5191	12.5629	-0.275332	-0.32164	-0.142255	-0.268601	-0.226244	-0.182404	0.0206595
CCAGTCTCTGCTCTCTCCAC	CATGCCAGTCTCTGCTCTCTCCACAGGGT	C	T	C	T	32332995	sense	AG	C-T	2	0	C_6;C_8;	Exon14:-17;Exon14:-15;	Intron;Intron;	None;None						210	198	168	174	200	243	180	12.7661	12.8419	12.7179	12.6114	12.6859	12.7092	12.5954	0.075823	-0.0481583	-0.154697	-0.0801629	-0.0569269	-0.170743	-0.0602669
CCTGTGGAGAGAGCAGAGAC	TGACCCTGTGGAGAGAGCAGAGACTGGCA	G	A	G	A	32333017	antisense	TG	C-T	0	0					yes					206	204	185	206	231	257	205	12.7384	12.885	12.857	12.8549	12.8938	12.79	12.783	0.146627	0.118627	0.116565	0.155442	0.0516144	0.0445964	-0.043389
CAGTCTCTGCTCTCTCCACA	ATGCCAGTCTCTGCTCTCTCCACAGGGTC	C	T	C	T	32332996	sense	GG	C-T	2	0	C_5;C_7;	Exon14:-17;Exon14:-15;	Intron;Intron;	None;None						228	196	165	214	214	241	200	12.8847	12.8273	12.692	12.9099	12.7835	12.6973	12.7473	-0.0574499	-0.192778	0.0251554	-0.101195	-0.187476	-0.137392	-0.0669967
AGTCTCTGCTCTCTCCACAG	TGCCAGTCTCTGCTCTCTCCACAGGGTCA	C	T	C	T	32332997	sense	GG	C-T	2	0	C_4;C_6;	Exon14:-17;Exon14:-15;	Intron;Intron;	None;None						228	203	219	205	216	244	201	12.8847	12.8779	13.1004	12.8479	12.797	12.7151	12.7545	-0.00683067	0.215633	-0.0368232	-0.0877759	-0.169631	-0.130197	-0.186528
TGACCCTGTGGAGAGAGCAG	TCCTTGACCCTGTGGAGAGAGCAGAGACT	G	A	G	A	32333021	antisense	AG	C-T	3	1	C_4;C_5;C_6;	Val475Ile;Gly474Gly;Exon14:-1;	Missense;Silent;Splice-acceptor;	None;None;None			Val475Ile	474.5	Missense	190	179	175	174	242	266	197	12.6217	12.6964	12.7768	12.6114	12.9609	12.8396	12.7255	0.0746711	0.155095	-0.0103287	0.339174	0.217893	0.103804	0.147144
CTTGACCCTGTGGAGAGAGC	CCTCCTTGACCCTGTGGAGAGAGCAGAGA	G	A	G	A	32333023	antisense	AG	C-T	3	1	C_6;C_7;C_8;	Val475Ile;Gly474Gly;Exon14:-1;	Missense;Silent;Splice-acceptor;	None;None;None			Val475Ile	474.5	Missense	167	156	143	150	203	236	203	12.4356	12.498	12.4855	12.3973	12.7074	12.667	12.7688	0.0624094	0.0499209	-0.0382968	0.271802	0.231398	0.333201	0.254122
CTGCTCTCTCCACAGGGTCA	GTCTCTGCTCTCTCCACAGGGTCAAGGAG	C	T	C	T	32333002	sense	AG	C-T	3	0	C_4;C_6;C_8;	Exon14:-12;Exon14:-10;Exon14:-8;	Intron;Intron;Intron;	None;None;None						256	223	188	216	193	282	235	13.0518	13.0135	12.8802	12.9233	12.6346	12.9239	12.98	-0.038373	-0.171627	-0.128515	-0.417271	-0.127935	-0.0718512	-0.0928476
TGCTCTCTCCACAGGGTCAA	TCTCTGCTCTCTCCACAGGGTCAAGGAGG	C	T	C	T	32333003	sense	GG	C-T	2	0	C_5;C_7;	Exon14:-10;Exon14:-8;	Intron;Intron;	None;None						300	223	260	257	312	332	273	13.2806	13.0135	13.3479	13.174	13.3274	13.1594	13.1962	-0.267167	0.0673053	-0.106601	0.0467935	-0.121269	-0.0844296	0.049186
CTCCTTGACCCTGTGGAGAG	CCTCCTCCTTGACCCTGTGGAGAGAGCAG	G	A	G	A	32333026	antisense	AG	C-T	1	1	C_4;	Lys476Lys;	Silent;	None				476	Silent	199	174	168	202	216	247	184	12.6885	12.6555	12.7179	12.8266	12.797	12.7327	12.6271	-0.0329536	0.0294511	0.138149	0.108462	0.0442338	-0.0614299	-0.0144602
CTCTCTCCACAGGGTCAAGG	TCTGCTCTCTCCACAGGGTCAAGGAGGAG	C	T	C	T	32333005	sense	AG	C-T	3	0	C_5;C_7;C_8;	Exon14:-8;Exon14:-6;Exon14:-5;	Intron;Intron;Intron;	None;None;None						185	162	134	128	165	210	151	12.5833	12.5525	12.3918	12.1686	12.4085	12.4986	12.342	-0.0308039	-0.191496	-0.414721	-0.174814	-0.0846239	-0.241311	0.0454242
TCTCTCCACAGGGTCAAGGA	CTGCTCTCTCCACAGGGTCAAGGAGGAGG	C	T	C	T	32333006	sense	GG	C-T	3	0	C_4;C_6;C_7;	Exon14:-8;Exon14:-6;Exon14:-5;	Intron;Intron;Intron;	None;None;None	yes					91	109	108	88	103	138	110	11.5599	11.9809	12.0806	11.6281	11.7288	11.8931	11.885	0.420991	0.520711	0.0681967	0.168868	0.333129	0.325092	-0.0609367
TCCTCCTTGACCCTGTGGAG	GACCTCCTCCTTGACCCTGTGGAGAGAGC	G	A	G	A	32333028	antisense	AG	C-T	2	1	C_5;C_6;	Glu477Lys;Lys476Lys;	Missense;Silent;	None;None			Glu477Lys	476.5	Missense	218	207	211	210	286	273	215	12.82	12.9061	13.0467	12.8827	13.2019	12.8771	12.8517	0.0860136	0.226649	0.0626345	0.381855	0.0570629	0.0316274	0.0317496
TCTCCACAGGGTCAAGGAGG	GCTCTCTCCACAGGGTCAAGGAGGAGGTC	C	T	C	T	32333008	sense	AG	C-T	3	0	C_4;C_5;C_7;	Exon14:-6;Exon14:-5;Exon14:-3;	Intron;Intron;Intron;	None;None;None	yes					152	116	116	148	166	178	154	12.2999	12.0707	12.1837	12.378	12.4172	12.2602	12.3703	-0.229175	-0.11616	0.0780925	0.117304	-0.0396883	0.0704686	0.138442
CCTCCTCCTTGACCCTGTGG	TTGACCTCCTCCTTGACCCTGTGGAGAGA	G	A	G	A	32333030	antisense	AG	C-T	3	1	C_4;C_5_7;C_8;	Glu478Lys;Glu477Lys;Lys476Lys;	Missense;Missense;Silent;	None;None;None			Glu477Lys_Glu478Lys	477	Missense	130	107	112	108	124	186	109	12.0744	11.9542	12.1331	11.9235	11.9964	12.3236	11.8718	-0.120149	0.0587365	-0.150862	-0.0779383	0.249236	-0.20251	0.060354
CTCCACAGGGTCAAGGAGGA	CTCTCTCCACAGGGTCAAGGAGGAGGTCA	C	T	C	T	32333009	sense	GG	C-T	2	0	C_4;C_6;	Exon14:-5;Exon14:-3;	Intron;Intron;	None;None						257	192	179	222	246	264	215	13.0574	12.7975	12.8094	12.9628	12.9846	12.8287	12.8517	-0.259906	-0.248014	-0.0946155	-0.0728867	-0.228704	-0.205783	0.031721
GACCTCCTCCTTGACCCTGT	ACTTGACCTCCTCCTTGACCCTGTGGAGA	G	A	G	A	32333032	antisense	GG	C-T	2	1	C_4_6;C_7;	Glu478Lys;Glu477Glu;	Missense;Silent;	None;None			Glu478Lys	477.5	Missense	190	143	137	176	167	228	189	12.6217	12.3725	12.4237	12.6279	12.4258	12.6173	12.6657	-0.249219	-0.198027	0.00615679	-0.195903	-0.00446706	0.0440032	0.0949072
TGACCTCCTCCTTGACCCTG	AACTTGACCTCCTCCTTGACCCTGTGGAG	G	A	G	A	32333033	antisense	TG	C-T	3	1	C_4;C_5_7;C_8;	Val479Ile;Glu478Lys;Glu477Glu;	Missense;Missense;Silent;	None;None;None			Glu478Lys_Val479Ile	478	Missense	258	207	197	200	244	278	234	13.0631	12.9061	12.9477	12.8123	12.9728	12.9033	12.9738	-0.156998	-0.115399	-0.250757	-0.0902644	-0.159769	-0.0892286	0.0612976
CTTGACCTCCTCCTTGACCC	CCAACTTGACCTCCTCCTTGACCCTGTGG	G	A	G	A	32333035	antisense	TG	C-T	2	1	C_6;C_7;	Val479Ile;Glu478Glu;	Missense;Silent;	None;None			Val479Ile	478.5	Missense	237	197	206	201	271	296	232	12.9406	12.8346	13.0121	12.8195	13.1242	12.9938	12.9614	-0.105955	0.0715111	-0.121094	0.183598	0.0532013	0.0208583	0.137732
CAGGGTCAAGGAGGAGGTCA	TCCACAGGGTCAAGGAGGAGGTCAAGTTG	C	T	C	T	32333014	sense	AG	C-T	1	1	C_7;	Val475Val;	Silent;	None				475	Silent	206	193	156	194	146	231	194	12.7384	12.805	12.6111	12.7684	12.232	12.6361	12.7034	0.0666695	-0.127316	0.0299897	-0.506373	-0.102238	-0.0349593	-0.204304
GGTCAAGGAGGAGGTCAAGT	ACAGGGTCAAGGAGGAGGTCAAGTTGGCC	C	T	C	T	32333017	sense	TG	C-T	1	1	C_4;	Val475Val;	Silent;	None				475	Silent	247	207	220	244	254	261	221	13.0002	12.9061	13.1069	13.0991	13.0307	12.8123	12.8914	-0.0941459	0.106743	0.0989402	0.0305284	-0.187939	-0.108828	-0.125925
GTCAAGGAGGAGGTCAAGTT	CAGGGTCAAGGAGGAGGTCAAGTTGGCCT	C	T	C	T	32333018	sense	GG	C-T	0	0										273	277	221	247	279	334	282	13.1446	13.3263	13.1135	13.1168	13.1661	13.168	13.243	0.181689	-0.0310884	-0.027805	0.0215764	0.0234424	0.0984069	0.00687683
GGCCAACTTGACCTCCTCCT	TTCAGGCCAACTTGACCTCCTCCTTGACC	G	A	G	A	32333041	antisense	TG	C-T	2	2	C_4;C_7;	Leu481Leu;Lys480Lys;	Silent;Silent;	None;None				480.5	Silent	155	103	92	119	158	158	149	12.3281	11.8993	11.8494	12.0634	12.3459	12.0883	12.3227	-0.428804	-0.478689	-0.264668	0.0178675	-0.239795	-0.00533163	0.314968
AGGAGGAGGTCAAGTTGGCC	GTCAAGGAGGAGGTCAAGTTGGCCTGAAT	C	T	C	T	32333022	sense	TG	C-T	0	0										239	217	182	225	233	274	247	12.9527	12.9741	12.8334	12.9822	12.9062	12.8824	13.0518	0.0214043	-0.119294	0.0294925	-0.0464601	-0.0703278	0.0991116	0.0169069
GGAGGTCAAGTTGGCCTGAA	AGGAGGAGGTCAAGTTGGCCTGAATGGAC	C	T	C	T	32333026	sense	TG	C-T	1	1	C_7;	Val479Val;	Silent;	None				479	Silent	313	270	283	292	285	339	316	13.3418	13.2893	13.4702	13.3582	13.1968	13.1894	13.4072	-0.0524756	0.12839	0.0163859	-0.144971	-0.152364	0.065379	-0.108086
GAGGTCAAGTTGGCCTGAAT	GGAGGAGGTCAAGTTGGCCTGAATGGACC	C	T	C	T	32333027	sense	GG	C-T	1	1	C_6;	Val479Val;	Silent;	None				479	Silent	246	188	175	209	217	241	200	12.9943	12.7672	12.7768	12.8758	12.8036	12.6973	12.7473	-0.227173	-0.217512	-0.118558	-0.190724	-0.297087	-0.247002	-0.0571898
GAGGTCCATTCAGGCCAACT	TGGAGAGGTCCATTCAGGCCAACTTGACC	G	A	G	A	32333053	antisense	TG	C-T	2	0	C_6;C_7;	utr;utr;	UTR;UTR;	None;None						292	255	254	264	249	405	288	13.2416	13.2069	13.3142	13.2128	13.002	13.4461	13.2733	-0.034745	0.0726156	-0.0288457	-0.239581	0.204432	0.0317204	-0.0041513
TGGCCTGAATGGACCTCTCC	AAGTTGGCCTGAATGGACCTCTCCAGCTC	C	T	C	T	32333037	sense	AG	C-T	1	0	C_4_5;	Ala482Val;	Missense;	None			Ala482Val	482	Missense	259	272	259	258	278	350	283	13.0686	13.3	13.3424	13.1796	13.161	13.2355	13.2481	0.231352	0.273734	0.110988	0.092337	0.166882	0.179454	-0.0591338
GAGCTGGAGAGGTCCATTCA	GCCAGAGCTGGAGAGGTCCATTCAGGCCA	G	A	G	A	32333061	antisense	GG	C-T	1	0	C_4;	utr;	UTR;	None						268	242	216	227	277	293	231	13.1179	13.1314	13.0805	12.995	13.1558	12.9791	12.9552	0.0134951	-0.0374347	-0.122945	0.0378634	-0.138818	-0.162698	-0.0389227
AGAGCTGGAGAGGTCCATTC	AGCCAGAGCTGGAGAGGTCCATTCAGGCC	G	A	G	A	32333062	antisense	AG	C-T	1	0	C_5;	utr;	UTR;	None						236	226	206	249	257	259	253	12.9345	13.0327	13.0121	13.1284	13.0477	12.8012	13.0864	0.0982463	0.0776106	0.193917	0.113182	-0.133319	0.151955	-0.0793186
TGAATGGACCTCTCCAGCTC	GGCCTGAATGGACCTCTCCAGCTCTGGCT	C	T	C	T	32333042	sense	TG	C-T	0	0										137	135	129	124	152	180	141	12.15	12.2895	12.3369	12.1228	12.2901	12.2763	12.2431	0.139477	0.186919	-0.027248	0.140081	0.126292	0.0931226	0.0201158
GAATGGACCTCTCCAGCTCT	GCCTGAATGGACCTCTCCAGCTCTGGCTT	C	T	C	T	32333043	sense	GG	C-T	1	0	C_8;	utr;	UTR;	None						193	187	159	172	205	208	174	12.6443	12.7595	12.6385	12.5947	12.7216	12.4848	12.5465	0.115143	-0.00581043	-0.0496026	0.0772259	-0.159493	-0.0978745	-0.0799571
CAGGAAGCCAGAGCTGGAGA	TCAGCAGGAAGCCAGAGCTGGAGAGGTCC	G	A	G	A	32333071	antisense	GG	C-T	1	0	C_8;	utr;	UTR;	None						179	176	184	181	192	208	160	12.5357	12.672	12.8492	12.6683	12.6271	12.4848	12.4255	0.136316	0.313461	0.132591	0.0913464	-0.0508695	-0.110245	-0.217379
CCTCTCCAGCTCTGGCTTCC	TGGACCTCTCCAGCTCTGGCTTCCTGCTG	C	T	C	T	32333050	sense	TG	C-T	3	0	C_4;C_6;C_7;	utr;utr;utr;	UTR;UTR;UTR;	None;None;None						146	142	140	162	144	172	146	12.2418	12.3624	12.455	12.5083	12.2121	12.2107	12.2934	0.120621	0.21318	0.266557	-0.0296788	-0.0310555	0.0516127	-0.20316
GCAGGAAGCCAGAGCTGGAG	CTCAGCAGGAAGCCAGAGCTGGAGAGGTC	G	A	G	A	32333072	antisense	AG	C-T	0	0										138	119	111	148	142	174	148	12.1605	12.1075	12.1202	12.378	12.1919	12.2274	12.313	-0.0529724	-0.0403369	0.217467	0.0314305	0.0669026	0.152521	0.0422321
CAGCAGGAAGCCAGAGCTGG	GACTCAGCAGGAAGCCAGAGCTGGAGAGG	G	A	G	A	32333074	antisense	AG	C-T	1	0	C_4;	utr;	UTR;	None						188	183	133	168	188	211	162	12.6065	12.7283	12.381	12.5608	12.5967	12.5055	12.4434	0.121815	-0.225505	-0.0456822	-0.00978381	-0.100975	-0.163088	-0.0414916
CTCCAGCTCTGGCTTCCTGC	ACCTCTCCAGCTCTGGCTTCCTGCTGAGT	C	T	C	T	32333053	sense	TG	C-T	2	0	C_4;C_7;	utr;utr;	UTR;UTR;	None;None						178	159	150	152	184	222	164	12.5276	12.5255	12.5545	12.4164	12.5657	12.5788	12.4611	-0.0021276	0.0268435	-0.111205	0.0380368	0.0511717	-0.0665467	0.0363835
CTCAGCAGGAAGCCAGAGCT	GGGACTCAGCAGGAAGCCAGAGCTGGAGA	G	A	G	A	32333076	antisense	GG	C-T	1	0	C_6;	utr;	UTR;	None						151	126	104	138	150	170	148	12.2903	12.19	12.0262	12.2771	12.271	12.1939	12.313	-0.100382	-0.264144	-0.0132959	-0.0193675	-0.0964961	0.0226674	0.0948752
CCAGCTCTGGCTTCCTGCTG	CTCTCCAGCTCTGGCTTCCTGCTGAGTCC	C	T	C	T	32333055	sense	AG	C-T	2	0	C_5;C_7;	utr;utr;	UTR;UTR;	None;None						129	116	121	114	147	153	144	12.0632	12.0707	12.2446	12.0015	12.2418	12.0419	12.2735	0.00747451	0.181359	-0.0617407	0.17862	-0.0213366	0.210275	0.0801555
ACTCAGCAGGAAGCCAGAGC	AGGGACTCAGCAGGAAGCCAGAGCTGGAG	G	A	G	A	32333077	antisense	TG	C-T	2	0	C_4;C_7;	utr;utr;	UTR;UTR;	None;None						162	146	140	158	180	168	129	12.3918	12.4025	12.455	12.4723	12.534	12.1768	12.1148	0.0106951	0.0631842	0.0804979	0.142193	-0.214992	-0.276943	-0.16804
GGGACTCAGCAGGAAGCCAG	GTGAGGGACTCAGCAGGAAGCCAGAGCTG	G	A	G	A	32333080	antisense	AG	C-T	2	0	C_5;C_7;	utr;utr;	UTR;UTR;	None;None						116	115	131	131	140	149	117	11.91	12.0582	12.3591	12.202	12.1715	12.0037	11.974	0.148195	0.449104	0.291955	0.261454	0.0936618	0.0639907	-0.156716
GAGGGACTCAGCAGGAAGCC	ACGTGAGGGACTCAGCAGGAAGCCAGAGC	G	A	G	A	32333082	antisense	AG	C-T	1	0	C_7;	utr;	UTR;	None						110	102	82	108	118	147	108	11.8334	11.8852	11.6834	11.9235	11.9249	11.9842	11.8586	0.0517742	-0.150002	0.0900856	0.0914737	0.150771	0.0251442	0.0918436
GCTTCCTGCTGAGTCCCTCA	TCTGGCTTCCTGCTGAGTCCCTCACGTTT	C	T	C	T	32333064	sense	CG	C-T	2	0	C_5;C_6;	utr;utr;	UTR;UTR;	None;None						238	219	195	232	243	299	233	12.9467	12.9873	12.9329	13.0264	12.9669	13.0083	12.9676	0.0406867	-0.013723	0.0797352	0.0202068	0.0616741	0.020989	-0.00127636
ACGTGAGGGACTCAGCAGGA	AGAAACGTGAGGGACTCAGCAGGAAGCCA	G	A	G	A	32333086	antisense	AG	C-T	0	0										202	188	180	203	228	238	198	12.7101	12.7672	12.8175	12.8338	12.875	12.6792	12.7328	0.0570915	0.107389	0.123689	0.16487	-0.0308912	0.022765	-0.0438084
GAAACGTGAGGGACTCAGCA	GGAAGAAACGTGAGGGACTCAGCAGGAAG	G	A	G	A	32333089	antisense	GG	C-T	1	0	C_5;	utr;	UTR;	None						186	134	158	158	158	170	153	12.591	12.2788	12.6294	12.4723	12.3459	12.1939	12.3609	-0.312291	0.0383785	-0.118776	-0.24512	-0.397196	-0.230107	-0.159912
AGAAACGTGAGGGACTCAGC	GGGAAGAAACGTGAGGGACTCAGCAGGAA	G	A	G	A	32333090	antisense	AG	C-T	1	0	C_6;	utr;	UTR;	None						240	195	199	233	246	306	197	12.9587	12.8199	12.9622	13.0326	12.9846	13.0417	12.7255	-0.138819	0.00349633	0.0738683	0.0258353	0.0829849	-0.233184	-0.0209695
GGAAGAAACGTGAGGGACTC	TTGGGGAAGAAACGTGAGGGACTCAGCAG	G	A	G	A	32333093	antisense	AG	C-T	0	0										185	166	166	177	197	255	176	12.5833	12.5877	12.7007	12.6361	12.6641	12.7787	12.5629	0.00437978	0.117402	0.0527974	0.0808722	0.19544	-0.0203233	0.0271365
ACTCACGAGGTGCTGGGAGG																					304	275	269	297	281	378	273	13.2997	13.3158	13.397	13.3827	13.1765	13.3465	13.1962	0.0160812	0.0972883	0.0829654	-0.123274	0.0468082	-0.103537	-0.125446
CATACCTCTGAATGATCAAT																					153	147	139	134	175	191	147	12.3093	12.4123	12.4446	12.2346	12.4933	12.3619	12.3032	0.102987	0.135291	-0.0747018	0.184004	0.0525286	-0.00609108	0.0222884
CACTCACTGTTGCACTCTGC																					235	184	182	200	225	237	206	12.9284	12.7362	12.8334	12.8123	12.8558	12.6731	12.79	-0.192206	-0.094947	-0.116063	-0.0725116	-0.25524	-0.138375	-0.0209699
AACTCACCCCAAAGTCCTGA																					95	96	88	90	114	134	103	11.622	11.7977	11.7853	11.6605	11.8751	11.8506	11.7902	0.175777	0.16329	0.0385672	0.253175	0.228664	0.168218	0.0908079
GCTCACCTGGCAGAAGCTGC																					324	265	261	301	370	426	297	13.3916	13.2624	13.3535	13.402	13.5734	13.519	13.3177	-0.129266	-0.0381777	0.0103505	0.18173	0.127346	-0.0739006	0.130756
ACGTACCTGTTGAAAAGTGC																					155	131	129	112	151	155	131	12.3281	12.2461	12.3369	11.9759	12.2806	12.0606	12.137	-0.0819625	0.00886387	-0.35211	-0.0474957	-0.267445	-0.191038	-0.0269235
TAAAATACCTCCATTGATTC																					96	102	88	105	102	132	96	11.6371	11.8852	11.7853	11.8829	11.7147	11.8289	11.6887	0.248114	0.148188	0.245794	0.0776537	0.191873	0.0516073	-0.106987
CTTACCTGGCTCTTCTTGGT																					149	120	127	147	136	174	150	12.2711	12.1196	12.3144	12.3682	12.1297	12.2274	12.3324	-0.151523	0.0432703	0.0970666	-0.141461	-0.0437182	0.0612613	-0.0375772
CCTCACCTTTGAAGAGAAAG																					148	124	100	142	128	161	150	12.2614	12.1669	11.9696	12.3183	12.0422	12.1154	12.3324	-0.0945146	-0.291769	0.0568642	-0.219191	-0.146007	0.0709744	0.0117319
TCATTACCTGGTTGTCAAGC																					214	183	192	189	218	266	217	12.7933	12.7283	12.9106	12.7307	12.8103	12.8396	12.865	-0.0650353	0.117242	-0.0626338	0.0169296	0.0463069	0.0716976	0.0484536
CCTACCTGAAACACTGACCT																					190	165	142	153	169	195	139	12.6217	12.5789	12.4754	12.4259	12.443	12.3918	12.2225	-0.042804	-0.146321	-0.195853	-0.178731	-0.229988	-0.399218	-0.140987
CACTCACCTCTTGGAGCTGG																					168	129	134	142	163	192	162	12.4442	12.2239	12.3918	12.3183	12.3909	12.3694	12.4434	-0.220325	-0.0524559	-0.125965	-0.0533649	-0.0748433	-0.00084405	0.0898978
ACTACCTTATGATAGAGTTC																					172	189	178	187	198	243	175	12.4782	12.7748	12.8014	12.7153	12.6714	12.7092	12.5547	0.296653	0.323181	0.237173	0.193275	0.231008	0.0765565	-0.118723
TATACCCAGGCTATAGTCCC																					136	144	109	154	144	198	125	12.1394	12.3826	12.0939	12.4353	12.2121	12.4138	12.0694	0.243135	-0.0455055	0.295846	0.0726611	0.274336	-0.0700394	-0.0721726
CACTGACCTTGTCCAGCTGC																					311	280	247	309	264	342	276	13.3326	13.3418	13.2739	13.4398	13.0864	13.2022	13.212	0.00923387	-0.058635	0.107264	-0.246136	-0.130407	-0.120611	-0.185006
CACTCACATTCTTAAAGAAG																					66	61	57	51	47	48	35	11.0967	11.1438	11.1589	10.8414	10.5974	10.3702	10.2338	0.0470446	0.0622308	-0.255259	-0.499318	-0.726502	-0.862948	-0.647595
TACTCACCTTGAGTCAAACC																					131	97	85	97	90	116	98	12.0854	11.8127	11.7352	11.7686	11.5342	11.6426	11.7184	-0.272719	-0.350178	-0.316847	-0.551201	-0.442825	-0.366994	-0.140425
ACTTACCTGTCTGGGACTGA																					253	218	215	192	221	279	203	13.0348	12.9807	13.0738	12.7534	12.83	12.9085	12.7688	-0.0540802	0.0389574	-0.281412	-0.20485	-0.126359	-0.266	-0.100224
ATTACCTTTGGTGAATATCT																					193	133	121	148	120	169	155	12.6443	12.268	12.2446	12.378	11.9491	12.1853	12.3797	-0.376385	-0.399759	-0.266376	-0.695212	-0.458995	-0.264664	-0.12545
CTTACAAGTTCAACCGGAGG																					157	179	144	170	164	231	184	12.3466	12.6964	12.4956	12.5779	12.3997	12.6361	12.6271	0.349858	0.14904	0.231311	0.0531359	0.289576	0.280515	-0.0356605
CTCACCAGCTCCTCTATTGT																					211	245	208	217	234	280	235	12.773	13.1492	13.026	12.93	12.9124	12.9136	12.98	0.376214	0.25307	0.157013	0.139461	0.140663	0.207013	-0.0997198
TTTAATACCTGGAGAAGATA																					91	80	83	78	90	123	113	11.5599	11.5348	11.7009	11.4542	11.5342	11.7271	11.9238	-0.0251356	0.140963	-0.105774	-0.0257183	0.167165	0.363901	0.165098
CATACCTCTGTGACATTGAA																					163	137	129	154	158	157	151	12.4007	12.3107	12.3369	12.4353	12.3459	12.0791	12.342	-0.0899564	-0.0637261	0.0346338	-0.0547225	-0.321543	-0.0586891	-0.105302
CCTACCTGTGGCTAGCAGAG																					166	133	137	155	173	211	167	12.427	12.268	12.4237	12.4446	12.4768	12.5055	12.4872	-0.159004	-0.00324402	0.0176635	0.0497945	0.0785437	0.0602774	0.111067
GTCTACCTCCAATTCCCGCA																					263	204	239	217	257	304	235	13.0907	12.885	13.2264	12.93	13.0477	13.0323	12.98	-0.205746	0.135696	-0.160767	-0.0430748	-0.0584868	-0.110766	0.00616311
ACTTACTGAATCCTCAGCCT																					88	73	73	83	76	92	88	11.5116	11.4027	11.5157	11.5438	11.2904	11.3083	11.5632	-0.108846	0.00415426	0.0321787	-0.221208	-0.203297	0.0516058	-0.100129
CCAACCTCGTCCACCCGCCC																					1	2	2	1	0	1	5	5.09451	6.2317	6.3433	5.20781	0	4.83559	7.43358	1.13719	1.24879	0.1133	-5.09451	-0.258925	2.33907	-1.83788
AGCTCACCTTTATAAATAAG																					131	129	135	119	125	162	134	12.0854	12.2239	12.4025	12.0634	12.008	12.1243	12.1697	0.138496	0.31709	-0.0220184	-0.0774058	0.038916	0.0842706	-0.129262
TAGTTACCTTTATTTGACCA																					238	224	167	242	197	284	199	12.9467	13.0199	12.7093	13.0873	12.6641	12.9341	12.7401	0.0732506	-0.237318	0.14061	-0.282512	-0.0125712	-0.206542	-0.159389
CCAACCTGGCAAAACAGAAT																					122	115	112	102	137	150	129	11.9827	12.0582	12.1331	11.8411	12.1402	12.0133	12.1148	0.0754571	0.150345	-0.141693	0.157472	0.0305717	0.132082	0.0786725
CTTACCTTCATGTTGTCAGG																					168	120	112	138	166	180	132	12.4442	12.1196	12.1331	12.2771	12.4172	12.2763	12.148	-0.324639	-0.311137	-0.167179	-0.0270585	-0.167935	-0.296241	0.103907
ACTTACCATTTATTGTCAAC																					166	138	147	172	149	211	156	12.427	12.3212	12.5253	12.5947	12.2613	12.5055	12.3889	-0.105773	0.0983784	0.167778	-0.165624	0.0785437	-0.038007	-0.0951573
ACTTACTTTGGGACTTTCAT																					195	152	148	175	195	263	192	12.6592	12.4606	12.5351	12.6197	12.6494	12.8233	12.6885	-0.198647	-0.124094	-0.0395312	-0.00978387	0.164063	0.0292509	0.181934
GCTAACCTCCTCGATGTTGT																					258	264	242	273	262	330	269	13.0631	13.2569	13.2444	13.2611	13.0755	13.1506	13.1749	0.193868	0.181379	0.19809	0.0124089	0.0875829	0.111846	-0.1205
CTTACCTACTAAATTGTTGG																					154	138	129	134	150	177	159	12.3187	12.3212	12.3369	12.2346	12.271	12.2521	12.4164	0.00245995	0.0181999	-0.0840986	-0.0477437	-0.0666698	0.0977011	0.0155755
TTCATACCTCATAGAGAAAT																					103	107	109	98	94	126	116	11.7386	11.9542	12.0939	11.7834	11.5969	11.7618	11.9616	0.21563	0.355354	0.0447782	-0.141653	0.0232705	0.223043	-0.170368
AACTTACATCACTGGGACTC																					211	184	177	186	205	253	210	12.773	12.7362	12.7932	12.7076	12.7216	12.7674	12.8177	-0.0368094	0.0202662	-0.0653491	-0.051397	-0.00560699	0.0447632	0.0232172
GGCTTACCTGCTCTGGGGTC																					275	243	196	234	295	317	256	13.1551	13.1374	12.9403	13.0388	13.2466	13.0927	13.1034	-0.0177508	-0.21479	-0.116328	0.0914882	-0.062444	-0.0516588	0.108751
ACACTTACCCACTAAGATAA																					134	111	85	116	108	120	100	12.1181	12.0071	11.7352	12.0266	11.7972	11.6915	11.7476	-0.110925	-0.382837	-0.0915052	-0.320906	-0.426589	-0.370515	-0.177581
AGTACCTCAGTGATGCCAAA																					126	114	114	114	114	144	115	12.0293	12.0456	12.1586	12.0015	11.8751	11.9544	11.9491	0.0163287	0.129343	-0.0278014	-0.154136	-0.0748387	-0.0801469	-0.142331
TTTACCTCACGGTCTCGATC																					150	126	123	119	133	186	135	12.2808	12.19	12.2682	12.0634	12.0975	12.3236	12.1804	-0.0907974	-0.0125389	-0.217372	-0.183282	0.0428295	-0.100359	0.0266322
ACGCTTACATGTCTTCTTGA																					175	151	135	156	159	214	171	12.5031	12.451	12.4025	12.4539	12.355	12.5259	12.5214	-0.0520747	-0.100615	-0.0492185	-0.148087	0.0227498	0.0182615	0.0316109
CTATACCTTTGTTACTTCCA																					172	158	143	185	206	241	145	12.4782	12.5164	12.4855	12.6998	12.7286	12.6973	12.2835	0.0382319	0.00736803	0.221662	0.25041	0.219087	-0.194696	0.00251286
CTGACCTGGTGTGCTAAGCT																					223	215	209	235	259	289	272	12.8528	12.9608	13.0329	13.0449	13.0588	12.9593	13.1909	0.108001	0.180199	0.192174	0.206097	0.10651	0.338145	0.0567924
AAACTTACCACCCAGAAGGA																					117	93	83	99	123	131	101	11.9224	11.752	11.7009	11.798	11.9847	11.818	11.7619	-0.170437	-0.221501	-0.124393	0.0623487	-0.104416	-0.160486	0.104592
GTTACCTGTCTGTAGTCTCT																					275	244	215	223	239	337	231	13.1551	13.1433	13.0738	12.9693	12.9429	13.1809	12.9552	-0.0118267	-0.081323	-0.185784	-0.212181	0.025812	-0.199892	-0.0357758
CTGCTTACCTCAACCTGAAA																					121	105	103	112	123	132	137	11.9709	11.927	12.0123	11.9759	11.9847	11.8289	12.2016	-0.0438841	0.0413899	0.00507218	0.0138624	-0.141934	0.230739	0.0333631
TACTTACCATATGTATCATA																					95	92	82	91	97	128	102	11.622	11.7364	11.6834	11.6765	11.6422	11.7846	11.7761	0.114394	0.06144	0.0545038	0.0202655	0.162593	0.154147	0.0355559
CTCATACCTTAGAGTCTCTC																					128	125	109	96	104	127	110	12.052	12.1785	12.0939	11.7536	11.7427	11.7732	11.885	0.126478	0.0419373	-0.298378	-0.309264	-0.278745	-0.166975	-0.208341
TTTACTACCTCAGAACCATC																					104	120	76	94	102	125	92	11.7525	12.1196	11.5738	11.7233	11.7147	11.7504	11.6273	0.367079	-0.178694	-0.0292605	-0.0377887	-0.00215698	-0.125217	-0.108096
ATACTCACTCGCATATTCTC																					102	102	108	96	106	116	83	11.7245	11.8852	12.0806	11.7536	11.7702	11.6426	11.4788	0.160678	0.356132	0.0291104	0.0456964	-0.0819216	-0.245684	-0.275943
ACTCACCAGCGGGCCTGAGC																					266	283	214	252	275	335	298	13.1071	13.3572	13.0671	13.1457	13.1453	13.1723	13.3226	0.250072	-0.0400481	0.0385749	0.0382157	0.0652254	0.215487	0.0234429
TACATACCTTGTTTCTGCGC																					178	204	174	189	187	223	168	12.5276	12.885	12.7686	12.7307	12.589	12.5853	12.4958	0.357361	0.240935	0.203059	0.0613655	0.0576547	-0.0317873	-0.238041
CTCACCAGGGACCAGCATGC																					246	178	180	177	253	292	218	12.9943	12.6883	12.8175	12.6361	13.025	12.9742	12.8717	-0.306017	-0.176876	-0.358277	0.03069	-0.0201896	-0.122691	0.242993
TCTTACCAGATAAAGCAGAA																					127	103	113	92	106	110	114	12.0407	11.8993	12.1459	11.6922	11.7702	11.566	11.9365	-0.141426	0.105233	-0.348447	-0.270479	-0.474694	-0.104146	-0.154893
CCTACCTCATCGTTACTGAT																					163	120	146	142	135	196	140	12.4007	12.1196	12.5155	12.3183	12.119	12.3991	12.2329	-0.281058	0.114839	-0.0823836	-0.28164	-0.0015202	-0.167789	-0.067449
TTCATTACCTGGGATTGGGA																					191	177	153	154	129	212	183	12.6293	12.6802	12.583	12.4353	12.0534	12.5123	12.6192	0.0508913	-0.0462708	-0.194028	-0.575875	-0.116991	-0.0101042	-0.171188
AGCACCTCTTCTCCTTGAGG																					205	183	175	179	198	248	159	12.7313	12.7283	12.7768	12.6523	12.6714	12.7386	12.4164	-0.00305729	0.0454872	-0.0790706	-0.0598999	0.00721298	-0.314922	-0.110323
CTCACCCGCTAGTCGGGCGC																					295	262	251	231	297	314	272	13.2564	13.2459	13.2971	13.0202	13.2563	13.0789	13.1909	-0.0104246	0.040731	-0.236214	-3.7405e-05	-0.177433	-0.0654782	-0.0123471
CTCACCTGTTGCCTCGCTGG																					247	229	190	236	235	274	196	13.0002	13.0518	12.8955	13.051	12.9186	12.8824	12.7182	0.0515529	-0.104736	0.0508515	-0.0816254	-0.117822	-0.281996	-0.159704
CTTACCCTAACAACAAATAC																					78	72	62	63	74	106	78	11.3376	11.3828	11.2802	11.1462	11.2519	11.5126	11.3892	0.0452281	-0.0574205	-0.191461	-0.0857001	0.174952	0.0516036	0.114837
TTCTCACCTCCAGCAGCAGG																					205	172	162	208	188	242	183	12.7313	12.6389	12.6655	12.8689	12.5967	12.7032	12.6192	-0.0924788	-0.0658574	0.137522	-0.134656	-0.0281149	-0.11214	-0.0846988
ACATACATAATCAAACAAAA																					67	59	69	69	68	75	62	11.1184	11.0957	11.4345	11.2773	11.13	11.0137	11.0582	-0.0227133	0.31607	0.158949	0.0115831	-0.104724	-0.060242	-0.201896
AGGCCACCTTCTCAAAGAGC																					218	197	177	224	201	257	206	12.82	12.8346	12.7932	12.9758	12.6931	12.79	12.79	0.014588	-0.0268123	0.155732	-0.1269	-0.0300577	-0.0300564	-0.110174
AAGGATACCAAGAACAGCAT																					126	128	120	107	122	183	146	12.0293	12.2127	12.2326	11.9101	11.973	12.3001	12.2934	0.183401	0.203328	-0.119201	-0.0563142	0.270859	0.26411	0.0703755
CTGTACCTTAACAAAGTCTG																					216	209	173	223	231	249	181	12.8067	12.9199	12.7603	12.9693	12.8938	12.7444	12.6034	0.113179	-0.0464899	0.162573	0.0870644	-0.0623788	-0.203388	-0.135988
AACTAACCGCCATGAGGCAG																					177	166	155	187	177	227	181	12.5195	12.5877	12.6018	12.7153	12.5097	12.6109	12.6034	0.0681451	0.082268	0.195839	-0.00978371	0.0914257	0.0838497	-0.0602536
CTTCTTACCTTATGTTCAAA																					91	87	77	98	101	134	96	11.5599	11.6558	11.5927	11.7834	11.7005	11.8506	11.6887	0.0958407	0.0327439	0.223428	0.140587	0.290705	0.12875	0.0693432
ACTTACGCACATCCCTTTGG																					206	196	217	241	244	290	252	12.7384	12.8273	13.0871	13.0813	12.9728	12.9642	13.0807	0.0889192	0.348768	0.342926	0.23442	0.225876	0.342358	0.00734678
CCTACCTCGTCAGAGTACAT																					159	143	124	173	182	166	149	12.3648	12.3725	12.2799	12.6031	12.5499	12.1595	12.3227	0.00770944	-0.0849073	0.238285	0.185093	-0.205304	-0.0420831	-0.0744604
ACAATTACCCCAATTATCAC																					69	59	69	76	82	103	66	11.1608	11.0957	11.4345	11.4167	11.4	11.4712	11.1483	-0.0651298	0.273654	0.255882	0.239146	0.310352	-0.0125016	0.0241966
TCTGACCTTCATCTCCCGCT																					386	321	261	332	346	404	316	13.6442	13.5389	13.3535	13.5434	13.4766	13.4425	13.4072	-0.105296	-0.290763	-0.100828	-0.1676	-0.201731	-0.237033	-0.0364923
CACTTACCGCCTTCATCCTT																					163	191	137	164	162	223	150	12.4007	12.79	12.4237	12.526	12.382	12.5853	12.3324	0.38936	0.0230624	0.125383	-0.0186601	0.184638	-0.0682733	-0.146701
AAATTACCTAACAGGCATCC																					142	126	126	108	120	173	134	12.2017	12.19	12.303	11.9235	11.9491	12.2191	12.1697	-0.0117422	0.101275	-0.278213	-0.252583	0.0173753	-0.0320278	-0.0261853
TGCATACCTGCACATACAGG																					207	155	186	172	170	224	198	12.7454	12.4888	12.8648	12.5947	12.4515	12.5917	12.7328	-0.256599	0.119418	-0.150617	-0.293834	-0.153611	-0.0125053	-0.0573838
CATTTACCTCTATAAGGCAC																					140	103	98	115	103	130	86	12.1812	11.8993	11.9405	12.0141	11.7288	11.8069	11.53	-0.281993	-0.240754	-0.167173	-0.452453	-0.374325	-0.651218	-0.262692
CTTACTACTTCCAGAGGTGA																					143	117	146	141	125	209	161	12.2118	12.0831	12.5155	12.3081	12.008	12.4918	12.4345	-0.128756	0.303658	0.0962421	-0.203826	0.279932	0.222625	0.00919543
CTTACTTCTTGTGTGATCGG																					146	140	139	143	151	203	175	12.2418	12.3419	12.4446	12.3284	12.2806	12.4497	12.5547	0.100161	0.20284	0.0866112	0.0387869	0.207969	0.312952	0.0566985
AATCTTACCTTCATGACAAC																					105	86	75	76	113	108	92	11.7663	11.6391	11.5547	11.4167	11.8624	11.5395	11.6273	-0.12722	-0.211599	-0.349623	0.0961214	-0.22679	-0.139018	0.139585
CTCCTACCATAAGCTCGCTC																					167	134	153	193	134	205	140	12.4356	12.2788	12.583	12.7609	12.1083	12.4639	12.2329	-0.156863	0.147421	0.325282	-0.327334	0.0282686	-0.202759	-0.272555
ATTCTTACTTCTTAAAAATT																					88	63	68	83	69	81	72	11.5116	11.1903	11.4134	11.5438	11.151	11.1246	11.2738	-0.321306	-0.0981712	0.0321787	-0.360552	-0.386932	-0.237795	-0.199327
GAGTTACCTTGTGGCATGGC																					237	180	189	239	240	272	198	12.9406	12.7044	12.8879	13.0693	12.9489	12.8718	12.7328	-0.236135	-0.0527313	0.12869	0.0083609	-0.0687736	-0.207735	-0.0359904
CTCACTGTTGTTCTCTAGGT																					199	145	165	160	155	208	160	12.6885	12.3926	12.692	12.4904	12.3183	12.4848	12.4255	-0.295943	0.00345981	-0.198083	-0.370222	-0.203654	-0.26303	-0.115446
CACTTACCGTTCCTACTAAG																					123	91	93	106	93	116	106	11.9945	11.7206	11.865	11.8965	11.5815	11.6426	11.8316	-0.273923	-0.12956	-0.0979874	-0.413024	-0.351938	-0.162929	-0.14214
TAACTTACACTGTTAAGATC																					124	123	91	109	158	140	125	12.0062	12.1552	11.8336	11.9368	12.3459	11.9138	12.0694	0.149006	-0.172594	-0.0694129	0.339725	-0.0923923	0.0631962	0.13451
CCATACCTGGGTCTGAACGG																					161	140	144	126	129	159	154	12.3828	12.3419	12.4956	12.1458	12.0534	12.0974	12.3703	-0.0409036	0.112751	-0.237007	-0.329406	-0.285477	-0.0125048	-0.154076
ATCTCACCTTTGTAACCTGT																					125	85	91	109	125	119	117	12.0178	11.6222	11.8336	11.9368	12.008	11.6794	11.974	-0.395561	-0.18418	-0.0809981	-0.00978302	-0.338377	-0.0437856	0.0895978
AGATACCTCATGAAATGCAT																					93	80	88	90	99	105	86	11.5913	11.5348	11.7853	11.6605	11.6717	11.4989	11.53	-0.0564895	0.193977	0.0692541	0.0803871	-0.0923845	-0.0612506	-0.0933298
CCTCACCTGTGCGCTTGAGG																					250	209	210	220	241	303	227	13.0176	12.9199	13.0398	12.9498	12.9549	13.0275	12.93	-0.0976904	0.0222213	-0.0678344	-0.0626726	0.00988634	-0.0876017	0.000971869
TAGCTCACCTTTATAAATAA																					117	98	95	120	131	126	101	11.9224	11.8275	11.8957	12.0755	12.0756	11.7618	11.7619	-0.0949071	-0.0267394	0.15307	0.153235	-0.160543	-0.160486	-0.0664059
TAGCTACCTGACTCCAGTAT																					197	177	155	175	173	245	165	12.6739	12.6802	12.6018	12.6197	12.4768	12.721	12.4699	0.00627529	-0.0721533	-0.0542505	-0.197177	0.0470769	-0.204073	-0.0780147
GTTACCTCGTGTCCTGGTTA																					258	212	206	237	235	299	252	13.0631	12.9405	13.0121	13.0571	12.9186	13.0083	13.0807	-0.122569	-0.0509579	-0.00590156	-0.144478	-0.0547212	0.0176738	-0.000698842
ACAATACCTGAAGTTTCACC																					217	187	154	188	210	270	207	12.8134	12.7595	12.5924	12.723	12.7563	12.8612	12.797	-0.0539266	-0.220969	-0.0903677	-0.057083	0.0477557	-0.0164388	0.113166
CCTCACCTGTTGTCCAGGAT																					136	115	121	125	109	173	145	12.1394	12.0582	12.2446	12.1343	11.8105	12.2191	12.2835	-0.0812317	0.105141	-0.00509567	-0.328982	0.079646	0.144039	-0.04137
CACCTACCTGCCCTTCCAGC																					207	182	179	168	188	204	194	12.7454	12.7204	12.8094	12.5608	12.5967	12.4568	12.7034	-0.0249661	0.0640824	-0.184559	-0.148661	-0.288517	-0.0419447	-0.111227
CTTACAAATGATGTCTAACA																					81	80	82	79	103	89	61	11.392	11.5348	11.6834	11.4725	11.7288	11.2605	11.0347	0.14275	0.291367	0.0804834	0.336753	-0.131567	-0.357339	-0.222251
GACTCACCAGGTTCCGCAGC																					247	223	209	281	285	313	294	13.0002	13.0135	13.0329	13.3028	13.1968	13.0743	13.3031	0.0132536	0.0327507	0.302608	0.196643	0.0741406	0.302895	0.0750223
GCTTACCTCGGGCCCAGGTG																					285	254	246	241	289	375	257	13.2066	13.2012	13.2681	13.0813	13.2169	13.335	13.1091	-0.00541033	0.0614528	-0.125333	0.0103211	0.128414	-0.0975597	0.0368219
TCCCACCTGTGCCATCACTC																					274	201	214	215	247	283	214	13.1498	12.8636	13.0671	12.9166	12.9904	12.929	12.8449	-0.286223	-0.082793	-0.23323	-0.159432	-0.22085	-0.304905	-0.0276468
CTCACCAATATTGGCAGGAA																					187	151	132	164	156	206	142	12.5988	12.451	12.3701	12.526	12.3276	12.4709	12.2533	-0.147742	-0.228698	-0.0727487	-0.27123	-0.127875	-0.345461	-0.0984589
TAGTGGAAAATGAATATTGA																					231	157	162	178	196	201	177	12.9036	12.5072	12.6655	12.6442	12.6568	12.4355	12.5711	-0.396346	-0.238103	-0.259397	-0.246789	-0.468127	-0.332471	-0.0511809
CATAAGGTTAACTGCGTGGA																					236	226	197	198	230	251	210	12.9345	13.0327	12.9477	12.7978	12.8876	12.7559	12.8177	0.0982463	0.0131698	-0.136686	-0.0469323	-0.178577	-0.116759	-0.105666
GAGTGATGCTTAGACTCCGT																					225	181	189	184	221	260	224	12.8656	12.7124	12.8879	12.692	12.83	12.8067	12.9108	-0.153191	0.022221	-0.173613	-0.0356592	-0.0589075	0.045191	0.0850691
TATCTCTGCATAAAAGTGCC																					120	84	104	135	108	137	107	11.9589	11.6052	12.0262	12.2453	11.7972	11.8826	11.8451	-0.35375	0.0672953	0.286441	-0.161745	-0.076341	-0.113771	-0.117281
CCAATCTTGAACGTCATGTT																					222	172	173	159	206	236	163	12.8463	12.6389	12.7603	12.4814	12.7286	12.667	12.4523	-0.207398	-0.0860129	-0.364895	-0.117684	-0.179249	-0.394003	-0.0108767
CATTAAACCTTGCCCCACAA																					151	137	109	123	128	156	145	12.2903	12.3107	12.0939	12.1111	12.0422	12.0699	12.2835	0.0203458	-0.196416	-0.17927	-0.248136	-0.220457	-0.00687106	-0.0400414
GTGGGGTAGTCTGTTGCTCG																					251	220	204	223	241	255	237	13.0234	12.9939	12.998	12.9693	12.9549	12.7787	12.9922	-0.0294577	-0.0253524	-0.0540553	-0.0684312	-0.24466	-0.0311733	-0.0784664
ACCCTCCGAATCGTAACGGA																					164	148	99	159	168	186	146	12.4095	12.4221	11.9551	12.4814	12.4344	12.3236	12.2934	0.0126216	-0.454334	0.0718998	0.0249755	-0.0858791	-0.116082	0.0642758
ATTGAGAATTCGTTTCAAGG																					204	185	181	217	192	237	203	12.7243	12.744	12.8255	12.93	12.6271	12.6731	12.7688	0.0196757	0.101169	0.205679	-0.0972334	-0.0511766	0.0445273	-0.143469
AGAATGCCATCTAGTTAGTA																					157	142	123	177	166	205	176	12.3466	12.3624	12.2682	12.6361	12.4172	12.4639	12.5629	0.0158459	-0.078328	0.289516	0.0706201	0.117336	0.216395	0.0591057
GATGGCGCGCAGTTGAGTCA																					342	316	299	319	392	397	317	13.4696	13.5163	13.5495	13.4858	13.6567	13.4173	13.4117	0.0466467	0.079905	0.0161404	0.187056	-0.0523548	-0.0578851	-0.0219585
CAAGCATTTAGACACCTGTC																					120	111	113	142	119	116	126	11.9589	12.0071	12.1459	12.3183	11.9371	11.6426	12.0809	0.0482359	0.187007	0.359358	-0.0218527	-0.316323	0.121983	-0.270265
TGTAGCTAAGTGAGTATGCC																					190	161	132	200	185	228	196	12.6217	12.5435	12.3701	12.8123	12.5735	12.6173	12.7182	-0.0782035	-0.251655	0.190554	-0.0482517	-0.00446706	0.0964626	0.0610161
TATCGCTTCCGATTAGTCCG																					191	168	153	153	174	216	196	12.6293	12.6049	12.583	12.4259	12.4851	12.5393	12.7182	-0.024385	-0.0462708	-0.203425	-0.144247	-0.0900288	0.0888906	0.0428985
GCCCCGTAAATCTCATTACA																					156	109	119	145	170	167	132	12.3373	11.9809	12.2205	12.3484	12.4515	12.1682	12.148	-0.356417	-0.116798	0.0110865	0.114182	-0.169165	-0.189346	0.0726
GCCATTCTAGTCCCGGCATA																					208	203	167	208	195	312	201	12.7523	12.8779	12.7093	12.8689	12.6494	13.0697	12.7545	0.125601	-0.0429664	0.116566	-0.102879	0.317419	0.00223487	0.00585804
TCGATGTAGCCCCGCCCAAG																					259	235	220	273	233	298	282	13.0686	13.0891	13.1069	13.2611	12.9062	13.0035	13.243	0.0204288	0.0383098	0.19251	-0.162388	-0.0651342	0.174347	-0.101474
TGCAACCTTCCTTTTCAGGA																					182	169	151	165	207	218	185	12.5597	12.6135	12.5641	12.5348	12.7356	12.5526	12.6349	0.0537986	0.00437212	-0.0248865	0.17588	-0.00711131	0.0751979	0.0702273
GACTTTGGTTGAGCTTCAAT																					196	136	151	167	207	226	169	12.6666	12.3001	12.5641	12.5522	12.7356	12.6046	12.5044	-0.36646	-0.102526	-0.114405	0.0689814	-0.0620233	-0.162181	0.142723
AAAACATCGACCGAAAGCGT																					171	152	139	135	165	216	148	12.4698	12.4606	12.4446	12.2453	12.4085	12.5393	12.313	-0.00920086	-0.0251442	-0.224412	-0.0613046	0.0695208	-0.156747	0.0367423
AGTTCCCAGAAATATATTGC																					121	108	98	102	102	149	111	11.9709	11.9676	11.9405	11.8411	11.7147	12.0037	11.8981	-0.00325241	-0.030383	-0.129822	-0.256153	0.032795	-0.0728055	-0.0442354
ATTAGCACGGCGACCTTCTA																					288	225	250	248	240	320	243	13.2217	13.0263	13.2913	13.1226	12.9489	13.1062	13.0283	-0.195399	0.0696149	-0.0991362	-0.272788	-0.115486	-0.193468	-0.118941
AGAAACTGAACTATCCTACT																					220	217	200	211	241	295	235	12.8332	12.9741	12.9695	12.8895	12.9549	12.9889	12.98	0.140896	0.136241	0.0563137	0.121728	0.155689	0.146761	0.0302426
ACAAAAAACTACGGTGATTA																					207	177	184	187	179	235	199	12.7454	12.6802	12.8492	12.7153	12.5259	12.6609	12.7401	-0.0651492	0.103823	-0.0300063	-0.219422	-0.0844595	-0.00523835	-0.105929
TATACCAGACCACAGCGCCG																					184	177	202	198	209	208	187	12.5755	12.6802	12.9838	12.7978	12.7494	12.4848	12.6504	0.10475	0.408354	0.222343	0.173985	-0.0906091	0.0749438	-0.192376
ACTATTTAATATTGGTAAGT																					146	158	154	137	175	194	129	12.2418	12.5164	12.5924	12.2666	12.4933	12.3843	12.1148	0.274627	0.35066	0.0247842	0.251553	0.142558	-0.126947	-0.127636
GGGACGCGAAAGAAACCAGT																					122	139	124	140	150	146	144	11.9827	12.3316	12.2799	12.2978	12.271	11.9743	12.2735	0.34885	0.297155	0.315057	0.288231	-0.00841287	0.290746	-0.130166
CGGAGTAACAAGCGGACGGA																					115	106	103	125	135	160	121	11.8975	11.9407	12.0123	12.1343	12.119	12.1064	12.0225	0.0431418	0.114744	0.236819	0.221486	0.208885	0.124965	0.0535438
CGCAGTCATTCGATAGGAAT																					182	211	194	181	155	237	197	12.5597	12.9337	12.9255	12.6683	12.3183	12.6731	12.7255	0.373972	0.365827	0.108616	-0.241412	0.113428	0.165854	-0.270182
TTCTAAGCCACGTGTGGTAC																					216	219	184	202	224	282	181	12.8067	12.9873	12.8492	12.8266	12.8494	12.9239	12.6034	0.180598	0.0424314	0.019903	0.0426762	0.117146	-0.203388	-0.0954995
CCCTGTGAAGGAGGCGTAAG																					176	158	123	173	149	193	176	12.5113	12.5164	12.2682	12.6031	12.2613	12.3769	12.5629	0.00507078	-0.243109	0.0917631	-0.250002	-0.134453	0.0516145	-0.0621882
GGATTGAATGGCTAACGCGG																					100	118	129	103	122	122	121	11.6959	12.0954	12.3369	11.8551	11.973	11.7153	12.0225	0.399404	0.640978	0.159181	0.27702	0.0193732	0.326542	-0.192209
GCGGCGTCATCCACGCGTGC																					354	317	291	368	386	436	336	13.5194	13.5208	13.5104	13.6919	13.6344	13.5525	13.4957	0.00145587	-0.0089667	0.172524	0.115057	0.0330738	-0.0236629	-0.0135153
AGCACGTAATGTCCGTGGAT																					218	161	158	183	182	231	187	12.82	12.5435	12.6294	12.6842	12.5499	12.6361	12.6504	-0.276503	-0.190613	-0.135883	-0.270134	-0.18391	-0.169642	-0.00689587
CTTTTTTTATTTATCGATCG																					103	98	74	98	100	108	71	11.7386	11.8275	11.5354	11.7834	11.6862	11.5395	11.2536	0.0889066	-0.203221	0.0447782	-0.0524141	-0.199053	-0.484961	-0.222297
TCGAGAGGAAAAACACACTG																					170	164	108	142	141	195	138	12.4613	12.5702	12.0806	12.3183	12.1817	12.3918	12.2121	0.108865	-0.380663	-0.143035	-0.27957	-0.0695502	-0.249195	-0.0611605
CGCAATCCCTTAGGATAGCC																					164	132	159	153	154	192	159	12.4095	12.2571	12.6385	12.4259	12.3089	12.3694	12.4164	-0.152406	0.229055	0.0164146	-0.100532	-0.0400842	0.00695289	-0.0755755
TGACTCGGGCAATATCGGTT																					209	180	158	186	225	283	194	12.7592	12.7044	12.6294	12.7076	12.8558	12.929	12.7034	-0.0547755	-0.129796	-0.051611	0.0966232	0.169774	-0.0558149	0.148922
ATAGAAGTGTGACCGCTGGG																					213	208	205	211	210	278	210	12.7866	12.913	13.0051	12.8895	12.7563	12.9033	12.8177	0.126435	0.218505	0.102957	-0.0302452	0.116713	0.0311548	-0.110091
GCGAATGCCTGAAAGTATAA																					117	144	123	123	137	180	133	11.9224	12.3826	12.2682	12.1111	12.1402	12.2763	12.1589	0.460181	0.345833	0.188686	0.21783	0.353905	0.236485	-0.0621602
TAGTTCTAATCGTTCCTTGA																					167	122	126	116	146	202	156	12.4356	12.1434	12.303	12.0266	12.232	12.4426	12.3889	-0.292186	-0.132637	-0.409056	-0.203626	0.00700375	-0.0466703	0.196862
ACCTTACAATAAGTTATATT																					121	81	88	106	93	128	107	11.9709	11.5527	11.7853	11.8965	11.5815	11.7846	11.8451	-0.41817	-0.18562	-0.074342	-0.389378	-0.186316	-0.12574	-0.00776773
CCACACCTGTCTAGCATGAC																					159	145	152	157	144	200	170	12.3648	12.3926	12.5736	12.4631	12.2121	12.4283	12.5129	0.0277434	0.20877	0.0983015	-0.152713	0.0634593	0.148105	-0.0919881
AGAAGACCGAGGCGCTTCAA																					257	224	213	228	241	283	237	13.0574	13.0199	13.0603	13.0013	12.9549	12.929	12.9922	-0.0375426	0.00284748	-0.0561461	-0.102508	-0.128453	-0.0652503	-0.0684566
TTGTACGGTACTGGCTTTGT																					267	237	204	267	241	320	234	13.1125	13.1013	12.998	13.2291	12.9549	13.1062	12.9738	-0.0112289	-0.114494	0.116569	-0.157573	-0.0062693	-0.138692	-0.0977933
AAGCGGGCACACATGACAAG																					204	197	182	197	198	254	216	12.7243	12.8346	12.8334	12.7905	12.6714	12.773	12.8584	0.110333	0.109117	0.0661987	-0.0528462	0.0487501	0.134066	-0.0518927
CAGAGACAATGACATGTAGA																					202	169	178	187	192	240	174	12.7101	12.6135	12.8014	12.7153	12.6271	12.6913	12.5465	-0.0965946	0.0912715	0.00526395	-0.0830216	-0.0188202	-0.163619	-0.0884672
GCGTTCCCCCACTGACGGGG																					251	229	247	221	246	297	261	13.0234	13.0518	13.2739	12.9563	12.9846	12.9986	13.1313	0.0283794	0.250559	-0.067051	-0.0388097	-0.0247236	0.107973	-0.0558158
TAGGGGATTAGCTGACAGTC																					197	185	148	202	202	269	210	12.6739	12.744	12.5351	12.8266	12.7003	12.8558	12.8177	0.0700417	-0.138813	0.152719	0.0263703	0.181882	0.143796	0.089367
TACGGATCACCAAATCTTAG																					154	164	122	140	139	168	139	12.3187	12.5702	12.2565	12.2978	12.1611	12.1768	12.2225	0.251443	-0.062274	-0.0209176	-0.157598	-0.141942	-0.0962028	-0.187998
GCGTGCGTCCCGGGTTACCC																					410	350	339	381	402	492	379	13.7312	13.6637	13.7307	13.742	13.693	13.7268	13.6694	-0.0675414	-0.000575853	0.0107481	-0.0382109	-0.00446744	-0.0617982	-0.0157025
AAACGAGATCGAGAAAGGTA																					159	165	176	174	161	216	169	12.3648	12.5789	12.7851	12.6114	12.3731	12.5393	12.5044	0.214124	0.420242	0.246599	0.00824698	0.174471	0.139594	-0.186218
GCCTATCGGCATTCCCACTG																					298	229	213	254	242	286	257	13.271	13.0518	13.0603	13.1571	12.9609	12.9442	13.1091	-0.219218	-0.210673	-0.11389	-0.310056	-0.326762	-0.161903	-0.0849799
CTCCGTTATGTGGCATGAGA																					149	143	123	161	149	178	142	12.2711	12.3725	12.2682	12.4994	12.2613	12.2602	12.2533	0.101406	-0.00289069	0.228287	-0.0097834	-0.010935	-0.0177946	-0.121772
TTAGCCCTCGATTGGTTGCG																					272	288	238	240	298	321	275	13.1393	13.3824	13.2204	13.0753	13.2612	13.1107	13.2067	0.24316	0.0811089	-0.0639832	0.121907	-0.0285323	0.0674409	-0.0331566
GCGGCGTCTGGGAATCGTTC																					322	274	312	282	277	360	278	13.3827	13.3106	13.6109	13.3079	13.1558	13.2762	13.2224	-0.0721553	0.228228	-0.0747766	-0.226937	-0.106556	-0.160337	-0.191709
ATTCAGCGCGCTCGCCCTGG																					430	369	334	367	400	513	392	13.7999	13.74	13.7092	13.688	13.6858	13.7871	13.7181	-0.059989	-0.0907193	-0.111967	-0.114114	-0.0128791	-0.0818539	0.0179428
GCAAGGTCATGAAACCAAGC																					179	159	117	151	176	212	152	12.5357	12.5255	12.1961	12.4069	12.5016	12.5123	12.3515	-0.0102086	-0.339624	-0.128807	-0.0341637	-0.0233935	-0.184232	0.0789499
GACGTAGCCTTCCGAAATAT																					184	164	148	153	164	223	177	12.5755	12.5702	12.5351	12.4259	12.3997	12.5853	12.5711	-0.00528657	-0.0403391	-0.149567	-0.175765	0.00983416	-0.00433248	0.00830974
GGCTCTGGGGCTCACGGACG																					233	198	184	163	204	239	194	12.916	12.8419	12.8492	12.5172	12.7145	12.6852	12.7034	-0.0740972	-0.0668526	-0.398817	-0.201518	-0.230789	-0.21262	-0.0350537
AAACCCTATGCCCAAATGAG																					156	127	101	116	129	158	139	12.3373	12.2014	11.984	12.0266	12.0534	12.0883	12.2225	-0.135967	-0.353351	-0.310772	-0.2839	-0.249071	-0.114815	0.0507683
ACTAGGGCAGTGTGTCTGCA																					230	218	184	223	242	314	253	12.8973	12.9807	12.8492	12.9693	12.9609	13.0789	13.0864	0.0834062	-0.0481589	0.0719824	0.0635796	0.181606	0.189104	0.10902
CGGGTTATGTGATGCCATCT																					176	150	180	169	181	190	172	12.5113	12.4415	12.8175	12.5694	12.542	12.3543	12.5298	-0.0698781	0.306137	0.0580198	0.0306237	-0.15705	0.0184532	-0.134084
GAGTTTCTAGTAGTGGTAGG																					137	129	115	138	152	152	146	12.15	12.2239	12.1712	12.2771	12.2901	12.0324	12.2934	0.0739018	0.0212161	0.127047	0.140081	-0.11758	0.143386	-0.0187596
GCTGTTGTAACGGTAGATAT																					182	189	160	205	193	244	189	12.5597	12.7748	12.6476	12.8479	12.6346	12.7151	12.6657	0.215137	0.0878821	0.288224	0.0748649	0.155416	0.106054	-0.0849694
TCTACCTATTGTGGAATTTG																					205	180	170	182	169	204	201	12.7313	12.7044	12.735	12.6763	12.443	12.4568	12.7545	-0.0269005	0.00367304	-0.0550954	-0.288339	-0.274512	0.0231914	-0.153779
GCCGTGGTATCAAGTCGGTA																					219	208	219	197	243	242	216	12.8266	12.913	13.1004	12.7905	12.9669	12.7032	12.8584	0.0863636	0.273728	-0.0361484	0.140222	-0.123408	0.0317193	-0.0918036
CCAGTTATAATTAGGGGTTT																					208	170	166	223	199	296	198	12.7523	12.622	12.7007	12.9693	12.6787	12.9938	12.7328	-0.130306	-0.0516299	0.217013	-0.0735895	0.241479	-0.019457	0.0377854
GACCTATGCCAGAAAGTTCG																					215	198	211	226	227	272	232	12.8001	12.8419	13.0467	12.9886	12.8686	12.8718	12.9614	0.0418805	0.246637	0.188543	0.0685609	0.071758	0.16139	-0.0584507
GAGAGTGCGCCTTGATAGTA																					299	280	234	299	313	354	287	13.2758	13.3418	13.1959	13.3924	13.332	13.2519	13.2683	0.0659974	-0.0798659	0.11657	0.0562262	-0.0238959	-0.00747077	-0.0259474
GAGCTTAGCAAAGGGTTGGG																					209	192	205	212	208	257	203	12.7592	12.7975	13.0051	12.8963	12.7425	12.79	12.7688	0.0383204	0.245851	0.137124	-0.0167024	0.0307589	0.00959862	-0.132547
CTGCACTGTGGAGACGCCCG																					282	246	244	223	246	303	261	13.1914	13.1551	13.2563	12.9693	12.9846	13.0275	13.1313	-0.0363104	0.0649419	-0.222044	-0.206798	-0.163861	-0.0600156	-0.0790875
TACGCTTGCGTTTAGCGTCC																					268	195	179	225	207	258	210	13.1179	12.8199	12.8094	12.9822	12.7356	12.7956	12.8177	-0.297999	-0.308472	-0.13571	-0.382338	-0.322323	-0.300183	-0.0875545
GGTCTCACCTGCACCCCGAA																					238	167	139	224	175	235	187	12.9467	12.5963	12.4446	12.9758	12.4933	12.6609	12.6504	-0.350341	-0.502038	0.0291153	-0.453325	-0.285763	-0.296258	-0.0706942
GGGCGCTAAGATATATGCCC																					163	152	127	136	180	191	154	12.4007	12.4606	12.3144	12.256	12.534	12.3619	12.3703	0.059911	-0.0862643	-0.144655	0.133316	-0.0387942	-0.0303127	0.0784059
GTTTTTGGTTAATTGCCTAC																					148	158	115	146	140	228	156	12.2614	12.5164	12.1712	12.3583	12.1715	12.6173	12.3889	0.255002	-0.0901816	0.0969339	-0.0899368	0.35587	0.127547	0.0439087
CGGCCGCATCCTGTTATATT																					243	191	200	188	208	247	202	12.9766	12.79	12.9695	12.723	12.7425	12.7327	12.7617	-0.186636	-0.00719268	-0.253607	-0.234127	-0.243914	-0.214949	-0.0818512
GAACCGACTTGAAGGGGGCT																					226	209	201	202	231	272	210	12.872	12.9199	12.9766	12.8266	12.8938	12.8718	12.8177	0.0478964	0.104622	-0.0453796	0.0217818	-0.000218266	-0.0543028	-0.046626
AGATTCATTCACGAGTTGGG																					198	186	163	176	228	249	183	12.6812	12.7517	12.6744	12.6279	12.875	12.7444	12.6192	0.0705142	-0.00686468	-0.053335	0.19372	0.0631337	-0.0620239	0.0615052
CGCGTGTAGCTGGAGACAAG																					134	146	119	107	138	155	107	12.1181	12.4025	12.2205	11.9101	12.1507	12.0606	11.8451	0.2844	0.102469	-0.20799	0.0326426	-0.0574538	-0.272931	-0.158874
ACGTCCATACTGTCGGCTAC																					253	243	238	244	265	317	268	13.0348	13.1374	13.2204	13.0991	13.0919	13.0927	13.1695	0.10253	0.185566	0.064318	0.0570629	0.0578365	0.134704	-0.0342703
AAATTGGCTTTCGTTCGTGC																					169	194	172	179	202	236	182	12.4528	12.8125	12.7519	12.6523	12.7003	12.667	12.6113	0.359699	0.2991	0.199485	0.247506	0.214226	0.158512	-0.0793467
GAGGTATGTCATCGCCATGA																					205	169	151	184	208	244	197	12.7313	12.6135	12.5641	12.692	12.7425	12.7151	12.7255	-0.11786	-0.167287	-0.0393305	0.0111726	-0.0162425	-0.00580421	0.104534
TGACACATTGGCTGGGTGTT																					288	260	214	228	255	315	256	13.2217	13.2349	13.0671	13.0013	13.0364	13.0835	13.1034	0.013164	-0.154678	-0.220428	-0.185336	-0.138204	-0.118289	-0.0266289
GGCTGGTTGACCTTCCCGCT																					525	498	429	478	525	596	514	14.0879	14.1725	14.0703	14.0692	14.0781	14.0034	14.109	0.0845461	-0.017576	-0.018724	-0.00978482	-0.0845023	0.021073	-0.0404868
CACATAACATGAGGTATCAG																					164	172	121	134	174	205	165	12.4095	12.6389	12.2446	12.2346	12.4851	12.4639	12.4699	0.229396	-0.164894	-0.174847	0.0755926	0.0544161	0.0603826	0.100245
TCCCGGTTGGTGAACGATAC																					244	252	241	229	267	327	244	12.9826	13.1898	13.2385	13.0076	13.1027	13.1375	13.0342	0.207241	0.255886	0.0250451	0.120159	0.154889	0.051617	-0.0538357
CTCAACCGACCGTATGGTCA																					220	195	199	215	225	253	188	12.8332	12.8199	12.9622	12.9166	12.8558	12.7674	12.6581	-0.0133051	0.129011	0.0834038	0.022633	-0.0658591	-0.175122	-0.139153
TTCTAAGCGCCCTGGGGACA																					252	248	240	233	257	273	227	13.0291	13.1667	13.2325	13.0326	13.0477	12.8771	12.93	0.137623	0.203351	0.00348756	0.018557	-0.152006	-0.0990959	-0.192335
AGGGGCAGGGCTATCTTATG																					314	276	236	288	308	344	265	13.3464	13.321	13.2082	13.3383	13.3088	13.2106	13.1533	-0.0253713	-0.138201	-0.00811321	-0.0376159	-0.135844	-0.193129	-0.064968
CCTCCGTGCTAACGCGGACG																					188	189	197	212	209	204	185	12.6065	12.7748	12.9477	12.8963	12.7494	12.4568	12.6349	0.168351	0.341177	0.289871	0.142963	-0.14964	0.0284113	-0.259222
CCTGCGGTGCACGGCTAGCC																					92	106	99	99	120	150	104	11.5757	11.9407	11.9551	11.798	11.9491	12.0133	11.8041	0.364975	0.379448	0.222309	0.373435	0.437631	0.228432	0.0242552
AACATCTCGTTAGGGGTATC																					179	168	148	182	147	217	162	12.5357	12.6049	12.5351	12.6763	12.2418	12.5459	12.4434	0.0692128	-0.00059957	0.140538	-0.293874	0.0102316	-0.0923265	-0.19504
ACCCGATAATAGCTACTGGT																					177	133	107	144	147	160	162	12.5195	12.268	12.0672	12.3384	12.2418	12.1064	12.4434	-0.251554	-0.452285	-0.181066	-0.277666	-0.413098	-0.076119	0.0393405
CGACCCATGGATGTGAACCC																					245	237	214	238	278	341	247	12.9885	13.1013	13.0671	13.0632	13.161	13.1979	13.0518	0.112814	0.0785824	0.0747526	0.172498	0.209464	0.0633449	0.059719
GGACTTTAGTTCCAGTGGTT																					234	215	192	226	222	312	222	12.9222	12.9608	12.9106	12.9886	12.8365	13.0697	12.8979	0.0385457	-0.011638	0.0663876	-0.0857229	0.147517	-0.0243225	-0.0186078
CTCCCATTGATCTACGATGG																					194	180	160	180	205	266	195	12.6518	12.7044	12.6476	12.6603	12.7216	12.8396	12.7108	0.0526547	-0.00422135	0.00852069	0.0697713	0.18784	0.0590317	0.086563
CGAAACCTCCTAACTGAGAG																					162	129	144	193	197	196	175	12.3918	12.2239	12.4956	12.7609	12.6641	12.3991	12.5547	-0.167867	0.103819	0.369128	0.27237	0.0073563	0.162956	0.0458673
CCTCGATGGTCACCTGTAGC																					177	152	159	185	212	202	162	12.5195	12.4606	12.6385	12.6998	12.77	12.4426	12.4434	-0.0589453	0.119021	0.180329	0.25049	-0.0768828	-0.076119	-0.0476386
ATGCTGCAGCTTTACGATCA																					231	210	203	216	211	295	193	12.9036	12.9268	12.9909	12.9233	12.7632	12.9889	12.696	0.023216	0.0873386	0.0197177	-0.140416	0.0853091	-0.20764	-0.131006
ATATTTTATGACATAAAAAT																					70	49	43	55	61	62	63	11.1816	10.8279	10.7525	10.9503	10.9733	10.7392	11.0812	-0.353678	-0.42904	-0.231234	-0.208235	-0.442366	-0.100335	0.0876721
TGTCCCTTGCAACCTCCGTT																					257	246	210	251	273	298	260	13.0574	13.1551	13.0398	13.1399	13.1348	13.0035	13.1258	0.0976014	-0.0176142	0.0824914	0.0773384	-0.0539518	0.0683586	-0.0235778
GGGACATCCTTGCCGTCTCA																					222	189	194	203	243	269	167	12.8463	12.7748	12.9255	12.8338	12.9669	12.8558	12.4872	-0.071441	0.0792492	-0.0124965	0.120596	0.00954303	-0.359033	-0.0747354
GCGGTTCCGGGAGCACATTT																					313	266	232	264	313	332	298	13.3418	13.2678	13.1836	13.2128	13.332	13.1594	13.3226	-0.0740066	-0.158259	-0.12903	-0.00978444	-0.182463	-0.0192252	0.049941
CGAATATTATTTCTATCGGG																					125	96	81	91	96	125	109	12.0178	11.7977	11.6657	11.6765	11.6273	11.7504	11.8718	-0.220042	-0.352075	-0.341315	-0.390499	-0.267431	-0.14594	0.0365208
CATTGCACGCCACAGCATTG																					207	221	182	202	213	240	220	12.7454	13.0005	12.8334	12.8266	12.7768	12.6913	12.8848	0.255104	0.088058	0.0812948	0.0314327	-0.0540905	0.139477	-0.102546
CGGGATGCAGCTGGAGAGGA																					214	170	159	184	195	226	194	12.7933	12.622	12.6385	12.692	12.6494	12.6046	12.7034	-0.171328	-0.154798	-0.101308	-0.143901	-0.188762	-0.0899179	0.00161809
AAGTGTGTGCATAGCAGGGT																					175	154	127	155	154	208	141	12.5031	12.4794	12.3144	12.4446	12.3089	12.4848	12.2431	-0.0236979	-0.188729	-0.0584947	-0.194174	-0.0182704	-0.259987	-0.0671702
ACAAAGATCGCATGGCATAC																					195	165	149	200	187	235	172	12.6592	12.5789	12.5448	12.8123	12.589	12.6609	12.5298	-0.0802728	-0.114381	0.153085	-0.0702101	0.0016842	-0.129421	-0.0521263
TAACCCAGAAGCCCATTCAG																					154	138	102	117	127	147	121	12.3187	12.3212	11.9982	12.0389	12.0309	11.9842	12.0225	0.00245995	-0.320528	-0.27978	-0.287825	-0.334543	-0.296236	-0.106918
GGTGCTTAGCTCTGCGCACA																					382	333	288	348	350	427	324	13.6292	13.5919	13.4955	13.6113	13.4932	13.5224	13.4433	-0.037325	-0.13373	-0.0179022	-0.135992	-0.10683	-0.18594	-0.0799349
GCCTGCCCTAAACCCCGGAA																					365	321	287	478	316	421	326	13.5635	13.5389	13.4905	14.0692	13.3458	13.502	13.4521	-0.0245986	-0.0730768	0.505661	-0.217738	-0.0615732	-0.111392	-0.266229
ATCGGTACCTCTTCACATAT																					314	258	255	267	312	345	258	13.3464	13.2238	13.3199	13.2291	13.3274	13.2148	13.1147	-0.122659	-0.026502	-0.117331	-0.0190021	-0.131657	-0.231746	-0.0386378
CGGCTGAGGCACCTGGTTTA																					331	300	291	315	352	414	321	13.4225	13.4413	13.5104	13.4676	13.5014	13.4778	13.4298	0.0188521	0.0879429	0.0450983	0.0789518	0.0552924	0.00736463	-0.00342814
GCTTTCAATTGCAAAAATAC																					54	59	59	51	40	66	53	10.8073	11.0957	11.2087	10.8414	10.3649	10.8293	10.832	0.288332	0.401323	0.0341008	-0.442456	0.0219923	0.0246425	-0.373192
TCAACCCCAGCGCACCGTTG																					412	419	323	411	453	519	416	13.7383	13.9233	13.6609	13.8513	13.8653	13.8038	13.8038	0.185016	-0.0773416	0.113068	0.127072	0.0655833	0.0655577	0.0124905
ATACAATACTTTGGCGCATA																					184	156	136	134	195	202	162	12.5755	12.498	12.4131	12.2346	12.6494	12.4426	12.4434	-0.0774242	-0.162308	-0.340828	0.0739712	-0.13283	-0.132066	0.129879
CGCTAGGTTATTTCGTGGCC																					150	124	123	132	149	172	162	12.2808	12.1669	12.2682	12.2129	12.2613	12.2107	12.4434	-0.113876	-0.0125389	-0.0678289	-0.0194316	-0.0700417	0.162624	0.0891314
TTGCAATGCTGCTATAGAAG																					149	159	120	135	135	176	139	12.2711	12.5255	12.2326	12.2453	12.119	12.2439	12.2225	0.25439	-0.0385073	-0.0257659	-0.152106	-0.0272335	-0.0485942	-0.13935
ACCCAATGTGGCGGAGCCGA																					311	251	269	223	258	308	252	13.3326	13.1841	13.397	12.9693	13.0533	13.0511	13.0807	-0.14849	0.0644482	-0.363249	-0.279299	-0.281456	-0.251841	-0.121769
CCCTACCTATCCGGTGCTTT																					173	168	149	152	196	222	192	12.4865	12.6049	12.5448	12.4164	12.6568	12.5788	12.6885	0.118392	0.0582931	-0.0701064	0.170268	0.0922699	0.201925	0.119295
CGCGCAGAAGGCAAGCAGGG																					217	200	184	195	211	245	207	12.8134	12.8564	12.8492	12.7758	12.7632	12.721	12.797	0.0430216	0.0357686	-0.0376339	-0.0502303	-0.0924022	-0.0164388	-0.0667425
AAAGCGACGTAGGCATACTT																					332	311	280	313	335	394	290	13.4268	13.4933	13.4548	13.4584	13.43	13.4063	13.2833	0.066448	0.0280038	0.0315583	0.00319218	-0.0204879	-0.143493	-0.0955998
GCTAGTGTCGTGGGGGATGA																					230	223	187	209	211	252	219	12.8973	13.0135	12.8725	12.8758	12.7632	12.7616	12.8783	0.116118	-0.0248296	-0.0215463	-0.134158	-0.135694	-0.0190773	-0.119557
ATACGAGGCGCTTTTCTTTG																					305	301	259	305	306	401	283	13.3045	13.4461	13.3424	13.421	13.2994	13.4317	13.2481	0.141663	0.0379019	0.116571	-0.00506247	0.127279	-0.0563783	-0.076766
CCTAAGGGGTACCACCATGG																					224	197	197	205	202	244	208	12.8592	12.8346	12.9477	12.8479	12.7003	12.7151	12.8039	-0.0245772	0.0884481	-0.0112915	-0.158906	-0.144099	-0.0552844	-0.136956
CGTTGGGCATAGCGAACACT																					166	149	115	158	156	195	151	12.427	12.4318	12.1712	12.4723	12.3276	12.3918	12.342	0.00485073	-0.255736	0.045315	-0.0994039	-0.0352048	-0.0849956	-0.00467806
TGCCTATGACCTAGGTACCA																					166	130	123	170	139	221	165	12.427	12.235	12.2682	12.5779	12.1611	12.5723	12.4699	-0.191912	-0.158732	0.150907	-0.265831	0.145336	0.0428983	0.0407132
TATACTGCGGATCAATCTGA																					123	129	92	126	126	152	127	11.9945	12.2239	11.8494	12.1458	12.0195	12.0324	12.0923	0.229383	-0.145152	0.151312	0.024974	0.0379017	0.0977702	-0.0249657
TCAAGGAGCCTTATTTCTTG																					191	151	173	168	157	237	187	12.6293	12.451	12.7603	12.5608	12.3368	12.6731	12.6504	-0.178272	0.130942	-0.0685186	-0.292542	0.0438054	0.0210855	-0.0372678
CAGACCCAGTAAAACCACCA																					108	102	88	118	122	126	110	11.8069	11.8852	11.7853	12.0512	11.973	11.7618	11.885	0.0782391	-0.021687	0.244275	0.166021	-0.045097	0.0780742	-0.0339429
ATAGCGGATGTCCTTGGAAA																					208	183	189	192	199	247	216	12.7523	12.7283	12.8879	12.7534	12.6787	12.7327	12.8584	-0.0240139	0.135547	0.00110438	-0.0735895	-0.0195718	0.106056	-0.0332475
TGAGGATCATGTCGAGCGCC																					337	255	296	367	364	398	336	13.4484	13.2069	13.535	13.688	13.5498	13.4209	13.4957	-0.241505	0.0866038	0.239593	0.101396	-0.0274799	0.0473317	0.0121852
GTAAACTTTGTCTGGAGTAT																					251	202	217	212	257	293	254	13.0234	12.8708	13.0871	12.8963	13.0477	12.9791	13.0921	-0.15259	0.0637629	-0.127025	0.0242927	-0.0442835	0.0687563	0.0882061
GCACGCTGTACAGACGACAA																					230	198	186	241	190	205	188	12.8973	12.8419	12.8648	13.0813	12.612	12.4639	12.6581	-0.0554035	-0.0325642	0.183958	-0.285378	-0.433446	-0.239244	-0.351353
GTAATTTTATGAGTTAAGTG																					110	96	100	97	110	109	104	11.8334	11.7977	11.9696	11.7686	11.8236	11.5528	11.8041	-0.0356648	0.136224	-0.0648469	-0.00978269	-0.280593	-0.0292887	-0.118459
TACTGGAGTTTGCGACTCGG																					228	231	202	252	285	271	200	12.8847	13.0643	12.9838	13.1457	13.1968	12.8665	12.7473	0.179559	0.0990715	0.26094	0.312106	-0.0182407	-0.137392	-0.127699
CCTTGAAATCAAATCAAACC																					91	66	61	59	61	93	56	11.5599	11.2574	11.2567	11.0516	10.9733	11.3239	10.9114	-0.302566	-0.303183	-0.508368	-0.586603	-0.236053	-0.648545	-0.119028
CCGCGCATTTCAGAGCACAA																					125	101	121	123	98	168	127	12.0178	11.871	12.2446	12.1111	11.657	12.1768	12.0923	-0.146813	0.226791	0.0932902	-0.360761	0.158995	0.0745061	-0.100176
CCAGAGCCTTGGTTTATATC																					127	126	104	117	136	171	128	12.0407	12.19	12.0262	12.0389	12.1297	12.2023	12.1036	0.149284	-0.0144788	-0.0017378	0.0889723	0.161629	0.0629239	0.0601527
GCCAGCGGGGATATGGTGAA																					249	234	191	258	219	266	217	13.0118	13.0829	12.903	13.1796	12.8169	12.8396	12.865	0.0710769	-0.108797	0.167788	-0.194975	-0.1722	-0.146809	-0.214684
TATTTATACACTATGCGGCA																					174	159	142	160	161	210	149	12.4948	12.5255	12.4754	12.4904	12.3731	12.4986	12.3227	0.0306567	-0.0194302	-0.00443287	-0.12179	0.00379919	-0.17212	-0.0989682
GTGTAGTCCTAGCCATGGGG																					217	185	165	167	218	212	174	12.8134	12.744	12.692	12.5522	12.8103	12.5123	12.5465	-0.0694374	-0.121449	-0.261225	-0.00315185	-0.301086	-0.266944	-0.0396902
TGACGCGATAGAGTTGGCTT																					283	283	262	319	273	329	278	13.1965	13.3572	13.359	13.4858	13.1348	13.1463	13.2224	0.160706	0.162511	0.289308	-0.0616798	-0.0502112	0.0259033	-0.232838
CTTAAGCTTATCAACATCCG																					203	147	135	148	194	230	175	12.7172	12.4123	12.4025	12.378	12.642	12.6299	12.5547	-0.304891	-0.314705	-0.339244	-0.075197	-0.0873347	-0.162476	0.211277
GTTGATCGAAAATGGGAGAA																					148	124	121	116	146	157	132	12.2614	12.1669	12.2446	12.0266	12.232	12.0791	12.148	-0.0945146	-0.0168239	-0.234839	-0.0294081	-0.182295	-0.113412	0.00702063
GAGCAGCTGTCAGGTCTTGT																					241	223	231	250	226	326	243	12.9647	13.0135	13.1773	13.1342	12.8622	13.133	13.0283	0.0487271	0.212598	0.169457	-0.102482	0.168317	0.0635386	-0.10047
GGACCAACTCCCCTGCCCAC																					256	205	204	205	255	296	219	13.0518	12.892	12.998	12.8479	13.0364	12.9938	12.8783	-0.159777	-0.0538055	-0.203912	-0.0154301	-0.0580418	-0.173568	0.0568184
TAAACAAAAAGGAAATAGTT																					114	95	94	93	143	122	103	11.8849	11.7826	11.8804	11.7078	12.202	11.7153	11.7902	-0.102284	-0.00453722	-0.1771	0.317121	-0.169607	-0.0947404	0.112231
ACGGAGGCTAAGCGTCGCAA																					397	375	336	405	392	487	379	13.6848	13.7632	13.7178	13.8301	13.6567	13.712	13.6694	0.0784683	0.0330825	0.145354	-0.0280686	0.0272785	-0.0153168	-0.0910039
TCGGGGACCACCCACGATCC																					348	336	317	318	352	415	330	13.4947	13.6048	13.6339	13.4812	13.5014	13.4812	13.4697	0.110087	0.139147	-0.0134776	0.00670216	-0.013477	-0.0249959	-0.0891757
AACCACGGCATTGAGAGGTG																					250	249	205	226	281	310	251	13.0176	13.1725	13.0051	12.9886	13.1765	13.0604	13.075	0.154922	-0.0125399	-0.02902	0.158839	0.0428329	0.0573757	0.0485615
AGCTTTCGAAATTGAGTGTC																					197	169	138	181	189	255	178	12.6739	12.6135	12.4342	12.6683	12.6043	12.7787	12.5792	-0.0604404	-0.239725	-0.00562331	-0.0695839	0.104784	-0.0946802	0.0821028
GAACGTAGAAATTCCCATTT																					99	131	111	126	116	158	112	11.6815	12.2461	12.1202	12.1458	11.9002	12.0883	11.911	0.564647	0.438707	0.464384	0.218777	0.406814	0.229557	-0.204196
CTTACCCCTATTATAATGAA																					127	95	78	103	103	114	100	12.0407	11.7826	11.6113	11.8551	11.7288	11.6175	11.7476	-0.258039	-0.429401	-0.185555	-0.311887	-0.42318	-0.293128	-0.0517331
CGACAACGTGCAGGTGTATC																					266	223	198	226	259	332	234	13.1071	13.0135	12.955	12.9886	13.0588	13.1594	12.9738	-0.0936491	-0.152145	-0.118508	-0.048254	0.052249	-0.133279	0.0783393
TTCAGCGAGTGTGACTAAGC																					276	214	191	196	226	276	206	13.1603	12.954	12.903	12.7832	12.8622	12.8929	12.79	-0.206311	-0.257302	-0.377186	-0.298095	-0.26747	-0.370355	-0.0317069
CAGGGTTGCGCAGAGGACTC																					208	207	212	197	218	247	195	12.7523	12.9061	13.0535	12.7905	12.8103	12.7327	12.7108	0.153749	0.301204	0.0381884	0.057951	-0.0195718	-0.0414801	-0.165414
CCCGCTAACAGCCTAGATCA																					20	8	12	13	29	19	19	9.37576	8.21723	8.91338	8.87176	9.90136	9.03483	9.35341	-1.15852	-0.462381	-0.503997	0.525604	-0.340923	-0.0223434	0.762413
AGGACACAGGATACGCAGCT																					186	172	158	162	181	263	158	12.591	12.6389	12.6294	12.5083	12.542	12.8233	12.4073	0.0478208	0.0383785	-0.0827132	-0.0490902	0.232223	-0.183723	-0.00135873
CCCCGTAGCTCATTAGTCTG																					129	114	91	119	122	132	112	12.0632	12.0456	11.8336	12.0634	11.973	11.8289	11.911	-0.0176106	-0.229612	0.000172227	-0.0902535	-0.234276	-0.152212	-0.0765636
ACGCATGCTTCCCAAAGCGT																					292	207	249	265	251	321	264	13.2416	12.9061	13.2856	13.2182	13.0136	13.1107	13.1478	-0.335576	0.0439356	-0.0233918	-0.228041	-0.130883	-0.0937972	-0.0458963
GGAATTACGACTAACCGATT																					197	156	156	164	170	220	149	12.6739	12.498	12.6111	12.526	12.4515	12.5658	12.3227	-0.175898	-0.062877	-0.147894	-0.222409	-0.108177	-0.351199	-0.098372
CGGTGAGCCACACGAAGGAA																					216	213	211	199	246	242	257	12.8067	12.9473	13.0467	12.8051	12.9846	12.7032	13.1091	0.140526	0.239944	-0.00168089	0.177818	-0.103511	0.302322	-0.000719876
TATTTTGACTTGACGCAGGC																					125	121	106	103	151	180	136	12.0178	12.1316	12.0537	11.8551	12.2806	12.2763	12.191	0.113775	0.0358904	-0.16266	0.262777	0.25851	0.173262	0.235848
CTGGCCGAATCTCACTATGT																					224	226	199	189	200	241	224	12.8592	13.0327	12.9622	12.7307	12.6859	12.6973	12.9108	0.173525	0.103019	-0.128513	-0.173259	-0.161945	0.0516164	-0.143873
GTAGGGTACAGCGTCAGCTT																					202	184	176	194	257	260	173	12.7101	12.7362	12.7851	12.7684	13.0477	12.8067	12.5381	0.0260691	0.074972	0.0582746	0.337583	0.0966402	-0.171933	0.0343248
AATTTATCGTCAACATTAAT																					130	102	110	90	108	137	129	12.0744	11.8852	12.1071	11.6605	11.7972	11.8826	12.1148	-0.189173	0.0327471	-0.413822	-0.277195	-0.19179	0.0404734	0.0472453
CAATCGGCGACGTTTTAAAT																					282	247	246	293	269	341	260	13.1914	13.1609	13.2681	13.3631	13.1135	13.1979	13.1258	-0.0304583	0.0767179	0.17177	-0.0778658	0.0065737	-0.0655532	-0.118292
TCACTTTACACTTGTAGTGT																					172	156	165	148	174	204	164	12.4782	12.498	12.692	12.378	12.4851	12.4568	12.4611	0.0198565	0.213785	-0.100211	0.00689215	-0.0213378	-0.0170865	-0.0549875
AGAGCATGATGACCCGTGAC																					185	169	153	203	162	246	195	12.5833	12.6135	12.583	12.8338	12.382	12.7269	12.7108	0.0302156	-0.00023084	0.250499	-0.201282	0.143609	0.127552	-0.0702015
AAGTGACGGTGTCATGCGGG																					290	228	220	273	302	341	291	13.2317	13.0454	13.1069	13.2611	13.2804	13.1979	13.2883	-0.186276	-0.124773	0.0294268	0.0487053	-0.0337798	0.0565837	0.11771
AGTAGACGGACGGTGAGCTG																					290	269	285	271	283	390	272	13.2317	13.284	13.4804	13.2505	13.1867	13.3916	13.1909	0.0522705	0.248648	0.0188198	-0.0450315	0.159903	-0.0408187	-0.081895
TCCGTCTGCTTCATGAGCGG																					190	168	158	174	189	206	174	12.6217	12.6049	12.6294	12.6114	12.6043	12.4709	12.5465	-0.016813	0.00768666	-0.0103287	-0.0173958	-0.150832	-0.0752766	-0.0746831
GATCATAATCGCTTCAAGCA																					172	142	159	159	142	196	126	12.4782	12.3624	12.6385	12.4814	12.1919	12.3991	12.0809	-0.115774	0.160354	0.0031994	-0.286248	-0.0790428	-0.397281	-0.270117
CGGCTCGTTCTACGCACTGA																					252	210	225	215	239	310	279	13.0291	12.9268	13.1394	12.9166	12.9429	13.0604	13.2276	-0.102299	0.110251	-0.112491	-0.0861879	0.0313386	0.198442	0.0827108
TGGAGAAACGAGGTGTAATA																					170	158	132	137	138	209	195	12.4613	12.5164	12.3701	12.2666	12.1507	12.4918	12.7108	0.0551027	-0.0912174	-0.19474	-0.31059	0.0304607	0.249522	0.066749
TATAGACCTCCCAAATACAT																					100	104	87	74	90	96	91	11.6959	11.9132	11.7688	11.3782	11.5342	11.3697	11.6115	0.217245	0.0728286	-0.317714	-0.161737	-0.326285	-0.0844121	-0.181598
ATACGGCCGAAGCCCCTTCA																					236	227	231	227	276	263	249	12.9345	13.0391	13.1773	12.995	13.1506	12.8233	13.0634	0.104615	0.24284	0.0604796	0.21607	-0.111211	0.128966	-0.0580365
TAACGCGCATATCTGAACAC																					177	148	137	140	134	183	147	12.5195	12.4221	12.4237	12.2978	12.1083	12.3001	12.3032	-0.0974125	-0.0957939	-0.2217	-0.411221	-0.219368	-0.21627	-0.143984
TAAACCCTTGGCGCCCTCAC																					332	319	271	324	362	420	295	13.4268	13.5299	13.4077	13.5082	13.5418	13.4985	13.308	0.103087	-0.0191259	0.0813851	0.115011	0.0716976	-0.118834	-0.0324904
CGCACATCTAAAGTTACTAC																					72	71	58	60	65	75	60	11.2222	11.3627	11.184	11.0758	11.0649	11.0137	11.0109	0.140489	-0.0381651	-0.146388	-0.157273	-0.208515	-0.211316	-0.17768
GTGTATGATGCTTCGACTTA																					254	253	231	234	266	281	245	13.0405	13.1955	13.1773	13.0388	13.0973	12.9188	13.0401	0.155014	0.136812	-0.001738	0.0568058	-0.121745	-0.00042348	-0.118484
GAAGACGTGCTGGCGTCACC																					388	328	318	344	350	372	342	13.6517	13.57	13.6384	13.5946	13.4932	13.3235	13.5213	-0.0816318	-0.0132661	-0.0570618	-0.158474	-0.328228	-0.130427	-0.155056
CCTAAACTCAGACGCACTAC																					137	121	143	146	147	161	129	12.15	12.1316	12.4855	12.3583	12.2418	12.1154	12.1148	-0.0184422	0.335536	0.208332	0.0918353	-0.0346097	-0.0351738	-0.167791
ATCTTCAGGGTAACTACGAA																					160	151	139	143	137	160	146	12.3739	12.451	12.4446	12.3284	12.1402	12.1064	12.2934	0.077185	0.0707627	-0.0454663	-0.233634	-0.267447	-0.0804647	-0.228009
CAGAGCCTTGCGCAATTTTG																					258	230	210	327	243	286	260	13.0631	13.058	13.0398	13.5215	12.9669	12.9442	13.1258	-0.0050141	-0.0232163	0.458455	-0.0961885	-0.118844	0.0627566	-0.194167
CCTTATGGAATCAGACCGTT																					159	128	114	154	150	161	115	12.3648	12.2127	12.1586	12.4353	12.271	12.1154	11.9491	-0.15213	-0.206188	0.0704723	-0.0938313	-0.249417	-0.415678	-0.157027
TTTGGCAGTACCTTTTATTA																					201	191	150	212	207	210	172	12.7029	12.79	12.5545	12.8963	12.7356	12.4986	12.5298	0.087087	-0.148447	0.193423	0.032645	-0.204275	-0.173136	-0.158943
AAAACAGGACGATGTGCGGC																					229	213	191	215	208	253	206	12.891	12.9473	12.903	12.9166	12.7425	12.7674	12.79	0.0562211	0.0119862	0.0255675	-0.148529	-0.123695	-0.101066	-0.155688
GAGGACCTTAAGGTGACATG																					283	191	220	187	236	287	199	13.1965	12.79	13.1069	12.7153	12.9247	12.9492	12.7401	-0.406457	-0.0895259	-0.481121	-0.271769	-0.247225	-0.456353	0.000585772
AGCTGGACTCTGTAGAAATC																					194	167	166	183	183	199	187	12.6518	12.5963	12.7007	12.6842	12.5578	12.421	12.6504	-0.0554772	0.0488819	0.0323638	-0.0939833	-0.230752	-0.00139495	-0.117299
[truncated: 7 more rows]
