# Supplementary material for: UM171 glues asymmetric CRL3–HDAC1/2 assembly to degrade CoREST corepressors
Source: Nature. Author manuscript; Available in PMC 2025 Mar 24. (PMC11882444; doi:10.1038/s41586-024-08532-4)
Supplement: Supplementary Data 13 [file NIHMS2059347-supplement-Supplementary_Data_13.xlsx]

## Sheet: Supplementary Data 13
Supplementary Data 13 | KBTBD4 ABE scanning data
sgRNA sequence	sgRNA context sequence	Transcript reference allele	Transcript alternate allele	Genome reference allele	Genome alternate allele	sgrna genomic position	sgRNA Strand	PAM	Edit	# edits	#silent edits	Nucleotide edits	Amino acid edits	Mutation category	Clinical significance	BsmBI flag	4T flag	Genotype_name	Residue	Mutation_type	d0_reads	Unsorted-R1_reads	Unsorted-R2_reads	Unsorted-R3_reads	Sorted-R1_reads	Sorted-R2_reads	Sorted-R3_reads	d0_normalized	Unsorted-R1_normalized	Unsorted-R2_normalized	Unsorted-R3_normalized	Sorted-R1_normalized	Sorted-R2_normalized	Sorted-R3_normalized	Unsorted-R1_d0_normalized	Unsorted-R2_d0_normalized	Unsorted-R3_d0_normalized	Sorted-R1_d0_normalized	Sorted-R2_d0_normalized	Sorted-R3_d0_normalized	lfc_over_unsorted
GAGCCGGAAGCGGAGGTTCC	CGTGGAGCCGGAAGCGGAGGTTCCGGGCT	A	G	T	C	47578981	sense	GG	A-G	1	0	A_8;	flankseq;	Flanking;	None						593	448	408	548	385	468	445	14.0383	14.02	14.0435	14.1152	13.4055	13.5228	13.4582	-0.0183713	0.0051421	0.0768409	-0.632847	-0.5155	-0.580165	-0.597375
AGCCGGAAGCGGAGGTTCCG	GTGGAGCCGGAAGCGGAGGTTCCGGGCTC	A	G	T	C	47578980	sense	GG	A-G	2	0	A_7;A_8;	flankseq;flankseq;	Flanking;Flanking;	None;None						656	472	407	518	465	548	541	14.184	14.0952	14.0399	14.034	13.6778	13.7505	13.74	-0.088743	-0.144054	-0.150034	-0.506154	-0.433506	-0.44402	-0.333616
AGCCCGGAACCTCCGCTTCC	CCGGAGCCCGGAACCTCCGCTTCCGGCTC	T	C	A	G	47578957	antisense	GG	A-G	1	0	A_8;	utr;	UTR;	None						367	320	294	369	201	289	252	13.3461	13.5346	13.5708	13.5447	12.4679	12.8275	12.6379	0.188436	0.224621	0.198525	-0.878189	-0.518664	-0.708249	-0.905561
GAGCCCGGAACCTCCGCTTC	CCCGGAGCCCGGAACCTCCGCTTCCGGCT	T	C	A	G	47578956	antisense	CG	A-G	0	0										582	422	343	473	362	336	371	14.0113	13.9337	13.7931	13.9028	13.3166	13.0448	13.1958	-0.0776103	-0.218191	-0.108471	-0.694696	-0.966488	-0.815514	-0.690809
GAAGCGGAGGTTCCGGGCTC	GCCGGAAGCGGAGGTTCCGGGCTCCGGGA	A	G	T	C	47578975	sense	CG	A-G	1	0	A_8;	utr;	UTR;	None						589	410	338	468	352	403	397	14.0286	13.8921	13.7719	13.8875	13.2762	13.3071	13.2935	-0.136474	-0.256622	-0.141049	-0.752354	-0.721445	-0.735051	-0.558235
AAGCGGAGGTTCCGGGCTCC	CCGGAAGCGGAGGTTCCGGGCTCCGGGAT	A	G	T	C	47578974	sense	GG	A-G	1	0	A_7;	utr;	UTR;	None						578	461	410	553	409	421	466	14.0014	14.0612	14.0505	14.1283	13.4927	13.3702	13.5247	0.0598547	0.0491568	0.126904	-0.508652	-0.631214	-0.476685	-0.617489
AGCGGAGGTTCCGGGCTCCG	CGGAAGCGGAGGTTCCGGGCTCCGGGATG	A	G	T	C	47578973	sense	GG	A-G	1	0	A_6;	utr;	UTR;	None						478	344	309	373	317	289	323	13.7273	13.6389	13.6425	13.5602	13.1251	12.8275	12.9959	-0.0884343	-0.084792	-0.16712	-0.602194	-0.899862	-0.731386	-0.631032
ATCCCGGAGCCCGGAACCTC	TTTCATCCCGGAGCCCGGAACCTCCGCTT	T	C	A	G	47578950	antisense	CG	A-G	1	0	A_8;	utr;	UTR;	None						234	209	168	219	145	183	187	12.6969	12.9201	12.7635	12.792	11.9969	12.1684	12.2076	0.223124	0.0665483	0.0951101	-0.700041	-0.528582	-0.489363	-0.700923
GGAGGTTCCGGGCTCCGGGA	AAGCGGAGGTTCCGGGCTCCGGGATGAAA	A	G	T	C	47578970	sense	TG	A-G	0	0										471	360	322	411	381	475	420	13.706	13.7045	13.702	13.7002	13.3904	13.5442	13.3748	-0.00156904	-0.00406071	-0.00588664	-0.315631	-0.1618	-0.33129	-0.265735
GTTCCGGGCTCCGGGATGAA	GGAGGTTCCGGGCTCCGGGATGAAAGGAG	A	G	T	C	47578966	sense	AG	A-G	0	0										514	385	352	464	404	423	417	13.8321	13.8013	13.8305	13.8751	13.475	13.377	13.3644	-0.0307468	-0.00158747	0.0430551	-0.357106	-0.455087	-0.467663	-0.430193
TTCCGGGCTCCGGGATGAAA	GAGGTTCCGGGCTCCGGGATGAAAGGAGG	A	G	T	C	47578965	sense	GG	A-G	0	0										221	171	160	211	373	443	438	12.6145	12.6306	12.6931	12.7384	13.3598	13.4436	13.4353	0.0161084	0.0786187	0.123879	0.745315	0.829147	0.820804	0.725553
CTCCTTTCATCCCGGAGCCC	TTCCCTCCTTTCATCCCGGAGCCCGGAAC	T	C	A	G	47578942	antisense	GG	A-G	0	0										234	138	167	207	134	171	209	12.6969	12.3213	12.7549	12.7108	11.8831	12.0705	12.368	-0.375615	0.0579364	0.0138217	-0.813832	-0.626407	-0.32893	-0.488438
CCGGGCTCCGGGATGAAAGG	GGTTCCGGGCTCCGGGATGAAAGGAGGGA	A	G	T	C	47578963	sense	AG	A-G	0	0										261	185	161	225	493	571	636	12.8545	12.7441	12.7021	12.831	13.7622	13.8098	13.9733	-0.110348	-0.152362	-0.02342	0.907726	0.955333	1.11889	1.08936
CCTCCTTTCATCCCGGAGCC	GTTCCCTCCTTTCATCCCGGAGCCCGGAA	T	C	A	G	47578941	antisense	CG	A-G	0	0										280	234	204	289	249	234	245	12.9558	13.083	13.0436	13.1921	12.7768	12.523	12.5972	0.127227	0.087737	0.236317	-0.178978	-0.432868	-0.358574	-0.4739
CGGGCTCCGGGATGAAAGGA	GTTCCGGGCTCCGGGATGAAAGGAGGGAA	A	G	T	C	47578962	sense	GG	A-G	0	0										330	266	227	285	454	435	414	13.1928	13.2679	13.1977	13.172	13.6433	13.4173	13.354	0.0751134	0.00483111	-0.0208003	0.450464	0.224514	0.161168	0.259001
GGGCTCCGGGATGAAAGGAG	TTCCGGGCTCCGGGATGAAAGGAGGGAAC	A	G	T	C	47578961	sense	GG	A-G	0	0										402	324	274	362	591	602	660	13.4775	13.5525	13.4691	13.517	14.0237	13.8861	14.0268	0.0749529	-0.00841351	0.0394924	0.546202	0.408524	0.54925	0.465981
GTTCCCTCCTTTCATCCCGG	CTGCGTTCCCTCCTTTCATCCCGGAGCCC	T	C	A	G	47578937	antisense	AG	A-G	0	0										362	214	209	270	190	205	248	13.3263	12.9542	13.0785	13.094	12.3868	12.3321	12.6148	-0.372177	-0.247855	-0.232304	-0.939582	-0.99424	-0.71154	-0.597675
TCCGGGATGAAAGGAGGGAA	GGGCTCCGGGATGAAAGGAGGGAACGCAG	A	G	T	C	47578957	sense	CG	A-G	1	0	A_7;	Met1Val;	Missense;	None			Met1Val	1	Missense	82	81	49	109	62	52	71	11.1845	11.5528	10.9864	11.7857	10.7717	10.3539	10.8109	0.368319	-0.198146	0.601123	-0.412871	-0.830643	-0.373602	-0.796137
GCGTTCCCTCCTTTCATCCC	ACCTGCGTTCCCTCCTTTCATCCCGGAGC	T	C	A	G	47578935	antisense	GG	A-G	0	0										394	250	265	301	238	259	262	13.4485	13.1785	13.4209	13.2508	12.7117	12.6694	12.694	-0.27008	-0.0275954	-0.197712	-0.736869	-0.779164	-0.75452	-0.591722
TGCGTTCCCTCCTTTCATCC	CACCTGCGTTCCCTCCTTTCATCCCGGAG	T	C	A	G	47578934	antisense	CG	A-G	0	0										383	306	233	289	245	231	233	13.4077	13.47	13.2353	13.1921	12.7535	12.5043	12.5248	0.0623426	-0.172392	-0.215552	-0.654207	-0.903349	-0.882883	-0.704946
GGGATGAAAGGAGGGAACGC	CTCCGGGATGAAAGGAGGGAACGCAGGTG	A	G	T	C	47578954	sense	AG	A-G	2	0	A_4;A_7_8;	Met1Val;Lys2Gly;	Missense;Missense;	None;None			Met1Val_Lys2Gly	1.5	Missense	229	175	146	204	180	179	217	12.6658	12.664	12.561	12.6897	12.3088	12.1365	12.4222	-0.0018314	-0.104757	0.0239195	-0.357009	-0.529303	-0.243592	-0.349078
GGATGAAAGGAGGGAACGCA	TCCGGGATGAAAGGAGGGAACGCAGGTGA	A	G	T	C	47578953	sense	GG	A-G	1	0	A_6_7_8;	Lys2Gly;	Missense;	None			Lys2Gly	2	Missense	276	232	229	314	256	329	281	12.9351	13.0707	13.2103	13.3118	12.8168	13.0145	12.795	0.135601	0.275253	0.376756	-0.11823	0.0793962	-0.14006	-0.322167
ATGAAAGGAGGGAACGCAGG	CGGGATGAAAGGAGGGAACGCAGGTGAGA	A	G	T	C	47578951	sense	TG	A-G	1	0	A_4_5_6;	Lys2Gly;	Missense;	None			Lys2Gly	2	Missense	185	207	160	205	391	463	541	12.358	12.9062	12.6931	12.6968	13.4278	13.5073	13.74	0.54818	0.335095	0.338743	1.06978	1.14932	1.38195	0.793013
GAAAGGAGGGAACGCAGGTG	GGATGAAAGGAGGGAACGCAGGTGAGAAA	A	G	T	C	47578949	sense	AG	A-G	2	2	A_4;A_7;	Lys2Lys;Gly3Gly;	Silent;Silent;	None;None				2.5	Silent	410	251	261	261	408	354	393	13.506	13.1842	13.399	13.0451	13.4892	13.1201	13.2789	-0.321745	-0.106959	-0.460826	-0.0167743	-0.38585	-0.227054	0.0866173
GGAGGGAACGCAGGTGAGAA	GAAAGGAGGGAACGCAGGTGAGAAAGCGA	A	G	T	C	47578945	sense	AG	A-G	1	0	A_7_8;	Asn5Gly;	Missense;	None			Asn5Gly	5	Missense	417	344	297	385	441	497	556	13.5304	13.6389	13.5854	13.6059	13.6014	13.6096	13.7794	0.108513	0.0550163	0.0755064	0.0710044	0.0791787	0.249038	0.053395
AGGGAACGCAGGTGAGAAAG	AAGGAGGGAACGCAGGTGAGAAAGCGAGA	A	G	T	C	47578943	sense	CG	A-G	1	0	A_5_6;	Asn5Gly;	Missense;	None			Asn5Gly	5	Missense	185	166	145	185	154	181	210	12.358	12.5878	12.5511	12.5487	12.0838	12.1525	12.3749	0.229778	0.193099	0.190668	-0.274258	-0.205507	0.0168806	-0.35881
GGAACGCAGGTGAGAAAGCG	GGAGGGAACGCAGGTGAGAAAGCGAGACA	A	G	T	C	47578941	sense	AG	A-G	2	1	A_4;A_8;	Asn5Ser;Ala6Ala;	Missense;Silent;	None;None			Asn5Ser	5.5	Missense	224	172	142	214	151	167	190	12.6339	12.639	12.521	12.7587	12.0554	12.0364	12.2305	0.00507003	-0.112984	0.124795	-0.578559	-0.597547	-0.403406	-0.532131
CTGTCTCGCTTTCTCACCTG	CTGCCTGTCTCGCTTTCTCACCTGCGTTC	T	C	A	G	47578916	antisense	CG	A-G	0	0										397	302	234	377	273	293	289	13.4595	13.4511	13.2415	13.5756	12.9096	12.8473	12.8355	-0.00842871	-0.218004	0.116117	-0.5499	-0.612184	-0.62398	-0.558583
CGCAGGTGAGAAAGCGAGAC	GGAACGCAGGTGAGAAAGCGAGACAGGCA	A	G	T	C	47578937	sense	AG	A-G	1	1	A_4;	Ala6Ala;	Silent;	None	yes			6	Silent	174	143	129	163	112	118	151	12.2696	12.3727	12.3825	12.3661	11.6244	11.5355	11.8992	0.103069	0.112867	0.0964673	-0.645145	-0.73412	-0.370433	-0.687367
GCAGGTGAGAAAGCGAGACA	GAACGCAGGTGAGAAAGCGAGACAGGCAG	A	G	T	C	47578936	sense	GG	A-G	1	0	A_8;	Exon1:+4;	Intron;	None						388	292	250	288	222	253	259	13.4264	13.4025	13.3369	13.1871	12.6113	12.6356	12.6774	-0.0239251	-0.0895148	-0.239263	-0.815118	-0.790837	-0.748996	-0.667416
GCCTGTCTCGCTTTCTCACC	ACCTGCCTGTCTCGCTTTCTCACCTGCGT	T	C	A	G	47578914	antisense	TG	A-G	0	0										480	359	318	464	293	373	372	13.7334	13.7005	13.684	13.8751	13.0116	13.1955	13.1997	-0.0328871	-0.0493986	0.141782	-0.721786	-0.537824	-0.533665	-0.61759
GGTGAGAAAGCGAGACAGGC	CGCAGGTGAGAAAGCGAGACAGGCAGGTA	A	G	T	C	47578933	sense	AG	A-G	3	0	A_5;A_7;A_8;	Exon1:+4;Exon1:+6;Exon1:+7;	Intron;Intron;Intron;	None;None;None						231	141	147	207	132	143	141	12.6783	12.3523	12.5709	12.7108	11.8614	11.8126	11.8003	-0.325981	-0.107454	0.0324346	-0.816908	-0.86571	-0.877993	-0.71987
GTGAGAAAGCGAGACAGGCA	GCAGGTGAGAAAGCGAGACAGGCAGGTAG	A	G	T	C	47578932	sense	GG	A-G	4	0	A_4;A_6;A_7;A_8;	Exon1:+4;Exon1:+6;Exon1:+7;Exon1:+8;	Intron;Intron;Intron;Intron;	None;None;None;None						199	126	140	181	143	157	140	12.4632	12.1901	12.5005	12.5171	11.9769	11.9473	11.7901	-0.27313	0.0372572	0.0539135	-0.486372	-0.515907	-0.67317	-0.49783
AGAAAGCGAGACAGGCAGGT	GGTGAGAAAGCGAGACAGGCAGGTAGGGA	A	G	T	C	47578929	sense	AG	A-G	2	0	A_4;A_5;	Exon1:+7;Exon1:+8;	Intron;Intron;	None;None						184	181	127	184	180	179	158	12.3502	12.7126	12.3599	12.5409	12.3088	12.1365	11.9645	0.362384	0.00972623	0.190667	-0.0414218	-0.213715	-0.385677	-0.401197
GAAAGCGAGACAGGCAGGTA	GTGAGAAAGCGAGACAGGCAGGTAGGGAA	A	G	T	C	47578928	sense	GG	A-G	2	0	A_4;A_8;	Exon1:+8;Exon1:+12;	Intron;Intron;	None;None						317	208	206	274	166	230	233	13.1349	12.9131	13.0576	13.1153	12.192	12.4981	12.5248	-0.221712	-0.0772243	-0.0196032	-0.942873	-0.636773	-0.610049	-0.623718
AAAGCGAGACAGGCAGGTAG	TGAGAAAGCGAGACAGGCAGGTAGGGAAA	A	G	T	C	47578927	sense	GG	A-G	1	0	A_7;	Exon1:+12;	Intron;	None						209	152	157	216	149	170	159	12.534	12.4607	12.6658	12.7722	12.0361	12.0621	11.9736	-0.0732579	0.131846	0.238193	-0.497811	-0.471887	-0.560341	-0.60894
ATTTCCCTACCTGCCTGTCT	CACGATTTCCCTACCTGCCTGTCTCGCTT	T	C	A	G	47578902	antisense	CG	A-G	0	0										278	187	190	257	172	190	215	12.9455	12.7596	12.941	13.0229	12.2432	12.2225	12.4088	-0.18586	-0.00447954	0.0773755	-0.702283	-0.72298	-0.536646	-0.616315
AGACAGGCAGGTAGGGAAAT	AGCGAGACAGGCAGGTAGGGAAATCGTGA	A	G	T	C	47578921	sense	CG	A-G	1	0	A_5;	Exon1:+16;	Intron;	None						359	253	262	359	221	228	232	13.3143	13.1957	13.4045	13.505	12.6048	12.4855	12.5186	-0.118673	0.0901797	0.190684	-0.709569	-0.828853	-0.795735	-0.832116
ACAGGCAGGTAGGGAAATCG	CGAGACAGGCAGGTAGGGAAATCGTGAGG	A	G	T	C	47578919	sense	TG	A-G	1	0	A_7;	Exon1:+20;	Intron;	None						370	258	169	243	239	253	223	13.3579	13.2239	12.772	12.9421	12.7177	12.6356	12.4615	-0.13398	-0.585828	-0.415821	-0.640159	-0.722312	-0.896343	-0.374395
TCACGATTTCCCTACCTGCC	CACCTCACGATTTCCCTACCTGCCTGTCT	T	C	A	G	47578897	antisense	TG	A-G	1	0	A_6;	Exon1:+31;	Intron;	None						258	203	186	275	170	201	189	12.8378	12.878	12.9103	13.1205	12.2263	12.3037	12.2229	0.0402642	0.0725272	0.282727	-0.611453	-0.5341	-0.61486	-0.718644
AGGCAGGTAGGGAAATCGTG	AGACAGGCAGGTAGGGAAATCGTGAGGTG	A	G	T	C	47578917	sense	AG	A-G	1	0	A_5;	Exon1:+20;	Intron;	None						291	263	223	279	182	206	199	13.0114	13.2516	13.172	13.1413	12.3247	12.3391	12.2973	0.240178	0.160612	0.129932	-0.686695	-0.672284	-0.714119	-0.86794
GGCAGGTAGGGAAATCGTGA	GACAGGCAGGTAGGGAAATCGTGAGGTGA	A	G	T	C	47578916	sense	GG	A-G	2	0	A_4;A_8;	Exon1:+20;Exon1:+24;	Intron;Intron;	None;None						329	214	208	322	203	215	222	13.1885	12.9542	13.0716	13.3481	12.4822	12.4008	12.455	-0.234289	-0.116886	0.159658	-0.706231	-0.787652	-0.733406	-0.678591
CACCTCACGATTTCCCTACC	CGCTCACCTCACGATTTCCCTACCTGCCT	T	C	A	G	47578893	antisense	TG	A-G	1	0	A_7;	Exon1:+34;	Intron;	None						255	190	181	186	139	166	165	12.8209	12.7826	12.871	12.5565	11.9359	12.0277	12.027	-0.0383315	0.050091	-0.264453	-0.884965	-0.793181	-0.793865	-0.739772
CAGGTAGGGAAATCGTGAGG	CAGGCAGGTAGGGAAATCGTGAGGTGAGC	A	G	T	C	47578914	sense	TG	A-G	1	0	A_6;	Exon1:+24;	Intron;	None						233	231	202	330	198	195	207	12.6908	13.0644	13.0293	13.3835	12.4462	12.26	12.3541	0.373674	0.338585	0.692754	-0.24451	-0.430793	-0.336622	-0.805646
GGTAGGGAAATCGTGAGGTG	GGCAGGTAGGGAAATCGTGAGGTGAGCGT	A	G	T	C	47578912	sense	AG	A-G	2	0	A_4;A_8;	Exon1:+24;Exon1:+28;	Intron;Intron;	None;None						373	268	279	336	255	280	267	13.3695	13.2788	13.4952	13.4095	12.8112	12.7818	12.7213	-0.0907728	0.125683	0.0399835	-0.558335	-0.587693	-0.648239	-0.623054
TAGGGAAATCGTGAGGTGAG	CAGGTAGGGAAATCGTGAGGTGAGCGTGG	A	G	T	C	47578910	sense	CG	A-G	3	0	A_6;A_7;A_8;	Exon1:+28;Exon1:+29;Exon1:+30;	Intron;Intron;Intron;	None;None;None						327	289	232	359	237	272	281	13.1797	13.3876	13.2291	13.505	12.7056	12.74	12.795	0.207919	0.0494343	0.325363	-0.474064	-0.439642	-0.384653	-0.627025
GGGAAATCGTGAGGTGAGCG	GGTAGGGAAATCGTGAGGTGAGCGTGGTC	A	G	T	C	47578908	sense	TG	A-G	3	0	A_4;A_5;A_6;	Exon1:+28;Exon1:+29;Exon1:+30;	Intron;Intron;Intron;	None;None;None						422	365	337	365	293	399	364	13.5476	13.7244	13.7677	13.5289	13.0116	13.2927	13.1683	0.176801	0.220094	-0.0186434	-0.536009	-0.254844	-0.379249	-0.516118
GGAAATCGTGAGGTGAGCGT	GTAGGGAAATCGTGAGGTGAGCGTGGTCC	A	G	T	C	47578907	sense	GG	A-G	2	0	A_4;A_5;	Exon1:+29;Exon1:+30;	Intron;Intron;	None;None						470	430	359	483	375	387	400	13.703	13.9608	13.8589	13.933	13.3675	13.2487	13.3044	0.257819	0.155917	0.230048	-0.335463	-0.4543	-0.398607	-0.610718
CAACACCATCTTGAGTAACC	AAAGCAACACCATCTTGAGTAACCTGAGG	T	C	A	G	47578037	antisense	TG	A-G	2	0	A_5;A_8;	Exon2:-13;Exon2:-16;	Intron;Intron;	None;None						163	135	121	128	142	162	156	12.1754	12.2896	12.2901	12.0174	11.9667	11.9925	11.9461	0.114225	0.114717	-0.15799	-0.208654	-0.182849	-0.229252	-0.230569
CAGGTTACTCAAGATGGTGT	TCCTCAGGTTACTCAAGATGGTGTTGCTT	A	G	T	C	47578058	sense	TG	A-G	1	0	A_7;	Exon2:-24;	Intron;	None						438	295	255	318	259	295	274	13.6013	13.4172	13.3655	13.3301	12.8336	12.8571	12.7586	-0.184039	-0.235808	-0.271179	-0.767618	-0.744151	-0.842643	-0.554462
TACTCAAGATGGTGTTGCTT	AGGTTACTCAAGATGGTGTTGCTTTGCAG	A	G	T	C	47578053	sense	TG	A-G	2	0	A_6;A_7;	Exon2:-20;Exon2:-19;	Intron;Intron;	None;None						619	485	396	550	396	447	463	14.1002	14.1344	14.0004	14.1204	13.4461	13.4566	13.5154	0.0342044	-0.0998277	0.0201926	-0.654113	-0.643632	-0.584866	-0.612393
TGCAAAGCAACACCATCTTG	TGTCTGCAAAGCAACACCATCTTGAGTAA	T	C	A	G	47578030	antisense	AG	A-G	3	0	A_4;A_5;A_6;	Exon2:-5;Exon2:-6;Exon2:-7;	Intron;Intron;Intron;	None;None;None						331	234	203	250	256	272	312	13.1972	13.083	13.0365	12.983	12.8168	12.74	12.946	-0.114149	-0.160728	-0.214177	-0.380362	-0.45718	-0.251236	-0.199908
TCAAGATGGTGTTGCTTTGC	TTACTCAAGATGGTGTTGCTTTGCAGACA	A	G	T	C	47578050	sense	AG	A-G	2	0	A_4;A_6;	Exon2:-19;Exon2:-17;	Intron;Intron;	None;None						488	330	266	377	250	325	333	13.7572	13.579	13.4264	13.5756	12.7826	12.9968	13.0399	-0.17824	-0.330823	-0.181601	-0.974574	-0.760382	-0.717272	-0.587188
TCTGCAAAGCAACACCATCT	GCTGTCTGCAAAGCAACACCATCTTGAGT	T	C	A	G	47578028	antisense	TG	A-G	3	0	A_6;A_7;A_8;	Exon2:-5;Exon2:-6;Exon2:-7;	Intron;Intron;Intron;	None;None;None						165	108	93	127	194	213	244	12.193	11.9678	11.9105	12.0061	12.4168	12.3873	12.5913	-0.225222	-0.282491	-0.186893	0.223825	0.194335	0.398361	0.503709
GATGGTGTTGCTTTGCAGAC	TCAAGATGGTGTTGCTTTGCAGACAGCTG	A	G	T	C	47578046	sense	AG	A-G	0	0										419	366	294	350	290	333	295	13.5373	13.7283	13.5708	13.4684	12.9967	13.0319	12.8651	0.191039	0.0334685	-0.0688878	-0.540563	-0.50539	-0.672143	-0.624572
GGTGTTGCTTTGCAGACAGC	AGATGGTGTTGCTTTGCAGACAGCTGGCA	A	G	T	C	47578043	sense	TG	A-G	0	0										261	219	165	234	185	216	200	12.8545	12.9875	12.7375	12.8876	12.3483	12.4075	12.3045	0.133025	-0.116962	0.0331559	-0.506164	-0.446961	-0.54994	-0.517428
GTGTTGCTTTGCAGACAGCT	GATGGTGTTGCTTTGCAGACAGCTGGCAG	A	G	T	C	47578042	sense	GG	A-G	0	0										314	211	230	313	159	214	237	13.1211	12.9338	13.2166	13.3072	12.1298	12.3941	12.5494	-0.187338	0.0954643	0.18608	-0.991299	-0.727061	-0.571779	-0.794782
TTGCTTTGCAGACAGCTGGC	GGTGTTGCTTTGCAGACAGCTGGCAGAGA	A	G	T	C	47578039	sense	AG	A-G	0	0										379	277	253	280	272	304	306	13.3925	13.3264	13.3541	13.1465	12.9043	12.9005	12.9179	-0.0661446	-0.0384515	-0.246044	-0.488258	-0.492085	-0.474594	-0.368099
GCTTTGCAGACAGCTGGCAG	TGTTGCTTTGCAGACAGCTGGCAGAGAGA	A	G	T	C	47578037	sense	AG	A-G	1	0	A_8;	Exon2:-2;	Splice-acceptor;	None						260	200	165	275	328	404	412	12.8489	12.8566	12.7375	13.1205	13.1743	13.3107	13.347	0.00764834	-0.111425	0.271588	0.325424	0.461777	0.498095	0.372495
TCTCTGCCAGCTGTCTGCAA	TCTCTCTCTGCCAGCTGTCTGCAAAGCAA	T	C	A	G	47578015	antisense	AG	A-G	0	0					yes					186	129	115	165	106	104	148	12.3658	12.224	12.2168	12.3836	11.545	11.3533	11.8702	-0.141742	-0.149034	0.0178616	-0.82075	-1.01245	-0.495574	-0.685288
TTTGCAGACAGCTGGCAGAG	TTGCTTTGCAGACAGCTGGCAGAGAGAGA	A	G	T	C	47578035	sense	AG	A-G	2	0	A_6;A_8;	Exon2:-2;Asp7Gly;	Splice-acceptor;Missense;	None;None			Asp7Gly	7	Missense	215	253	213	251	598	538	656	12.5748	13.1957	13.1058	12.9888	14.0407	13.7239	14.018	0.620879	0.531049	0.413993	1.46594	1.14913	1.44323	0.83079
TGCAGACAGCTGGCAGAGAG	GCTTTGCAGACAGCTGGCAGAGAGAGAAG	A	G	T	C	47578033	sense	AG	A-G	3	0	A_4;A_6;A_8;	Exon2:-2;Asp7Gly;Ser8Gly;	Splice-acceptor;Missense;Missense;	None;None;None			Asp7Gly_Ser8Gly	7.5	Missense	180	107	129	172	173	179	174	12.3185	11.9543	12.3825	12.4436	12.2516	12.1365	12.1036	-0.364144	0.0639673	0.12509	-0.0669325	-0.182013	-0.214844	-0.0962342
TTCTCTCTCTGCCAGCTGTC	CAACTTCTCTCTCTGCCAGCTGTCTGCAA	T	C	A	G	47578010	antisense	TG	A-G	0	0										430	296	297	374	247	248	274	13.5747	13.4221	13.5854	13.5641	12.7652	12.6068	12.7586	-0.152565	0.0107308	-0.0105959	-0.809458	-0.967897	-0.816051	-0.813658
AGACAGCTGGCAGAGAGAGA	TTGCAGACAGCTGGCAGAGAGAGAAGTTG	A	G	T	C	47578030	sense	AG	A-G	1	0	A_5;	Ser8Gly;	Missense;	None			Ser8Gly	8	Missense	188	130	136	212	128	136	128	12.3812	12.2352	12.4587	12.7452	11.817	11.7402	11.6608	-0.146031	0.0774652	0.363973	-0.56418	-0.640988	-0.720394	-0.740323
CAACTTCTCTCTCTGCCAGC	TAGCCAACTTCTCTCTCTGCCAGCTGTCT	T	C	A	G	47578006	antisense	TG	A-G	0	0										124	102	83	90	64	70	73	11.781	11.8853	11.7464	11.5094	10.8174	10.7824	10.851	0.104361	-0.0345416	-0.271557	-0.963528	-0.998517	-0.929981	-0.896763
CAGCTGGCAGAGAGAGAAGT	CAGACAGCTGGCAGAGAGAGAAGTTGGCT	A	G	T	C	47578027	sense	TG	A-G	0	0										176	151	178	182	144	172	179	12.2861	12.4512	12.8469	12.5251	11.9869	12.0789	12.1445	0.165103	0.560814	0.23902	-0.299161	-0.207135	-0.141566	-0.5376
AGCTGGCAGAGAGAGAAGTT	AGACAGCTGGCAGAGAGAGAAGTTGGCTA	A	G	T	C	47578026	sense	GG	A-G	1	0	A_8;	Gln10Arg;	Missense;	None			Gln10Arg	10	Missense	292	195	219	316	183	264	262	13.0164	12.82	13.1459	13.321	12.3326	12.697	12.694	-0.196308	0.129553	0.304625	-0.68374	-0.3194	-0.322338	-0.521116
AGCCAACTTCTCTCTCTGCC	TGCTAGCCAACTTCTCTCTCTGCCAGCTG	T	C	A	G	47578003	antisense	AG	A-G	1	0	A_5_6;	Leu14Pro;	Missense;	None			Leu14Pro	14	Missense	335	252	208	315	220	237	281	13.2145	13.19	13.0716	13.3164	12.5982	12.5413	12.795	-0.0245738	-0.142956	0.101882	-0.616298	-0.673197	-0.41952	-0.547789
GGCAGAGAGAGAAGTTGGCT	AGCTGGCAGAGAGAGAAGTTGGCTAGCAT	A	G	T	C	47578022	sense	AG	A-G	2	0	A_4;A_6_8;	Gln10Arg;Arg11Gly;	Missense;Missense;	None;None			Gln10Arg_Arg11Gly	10.5	Missense	507	433	407	419	371	374	476	13.8123	13.9708	14.0399	13.728	13.352	13.1994	13.5553	0.158532	0.227634	-0.0843279	-0.46025	-0.612908	-0.256985	-0.543993
TGCTAGCCAACTTCTCTCTC	TCCATGCTAGCCAACTTCTCTCTCTGCCA	T	C	A	G	47577999	antisense	TG	A-G	1	1	A_5;	Ala15Ala;	Silent;	None				15	Silent	437	330	293	410	320	325	286	13.598	13.579	13.5658	13.6966	13.1387	12.9968	12.8204	-0.0190047	-0.0321246	0.0986845	-0.459239	-0.601147	-0.777515	-0.628485
GAGAGAGAAGTTGGCTAGCA	GGCAGAGAGAGAAGTTGGCTAGCATGGAA	A	G	T	C	47578018	sense	TG	A-G	3	1	A_4;A_6;A_8;	Arg11Arg;Glu12Gly;Lys13Glu;	Silent;Missense;Missense;	None;None;None			Glu12Gly_Lys13Glu	12	Missense	427	376	344	375	314	348	344	13.5646	13.7672	13.7973	13.5679	13.1114	13.0955	13.0868	0.202642	0.23276	0.00335583	-0.453149	-0.469116	-0.477761	-0.612928
AGAGAGAAGTTGGCTAGCAT	GCAGAGAGAGAAGTTGGCTAGCATGGAAT	A	G	T	C	47578017	sense	GG	A-G	2	0	A_5;A_7_8;	Glu12Gly;Lys13Gly;	Missense;Missense;	None;None			Glu12Gly_Lys13Gly	12.5	Missense	373	331	246	429	382	456	442	13.3695	13.5833	13.3136	13.762	13.3942	13.4854	13.4484	0.213798	-0.0559066	0.392471	0.0246737	0.115834	0.0788833	-0.110324
TTGGCTAGCATGGAATCACC	GAAGTTGGCTAGCATGGAATCACCAGAGG	A	G	T	C	47578008	sense	AG	A-G	1	0	A_7;	Ser16Gly;	Missense;	None			Ser16Gly	16	Missense	245	222	183	221	189	192	227	12.7632	13.0071	12.8869	12.8052	12.3791	12.2376	12.4872	0.243907	0.12365	0.0419603	-0.384053	-0.525597	-0.276026	-0.531731
GGCTAGCATGGAATCACCAG	AGTTGGCTAGCATGGAATCACCAGAGGAG	A	G	T	C	47578006	sense	AG	A-G	2	0	A_5;A_8;	Ser16Gly;Met17Val;	Missense;Missense;	None;None			Ser16Gly_Met17Val	16.5	Missense	300	251	216	279	213	257	284	13.0553	13.1842	13.126	13.1413	12.5516	12.6582	12.8103	0.128871	0.0706661	0.0859944	-0.503759	-0.397154	-0.24502	-0.477155
GCTAGCATGGAATCACCAGA	GTTGGCTAGCATGGAATCACCAGAGGAGC	A	G	T	C	47578005	sense	GG	A-G	2	0	A_4;A_7;	Ser16Gly;Met17Val;	Missense;Missense;	None;None			Ser16Gly_Met17Val	16.5	Missense	249	226	167	231	211	260	263	12.7866	13.0329	12.7549	12.869	12.538	12.6749	12.6995	0.246306	-0.0316877	0.0824373	-0.248585	-0.111631	-0.0870505	-0.248107
TCCTCTGGTGATTCCATGCT	AGGCTCCTCTGGTGATTCCATGCTAGCCA	T	C	A	G	47577983	antisense	AG	A-G	0	0										353	266	275	339	263	343	348	13.29	13.2679	13.4744	13.4223	12.8557	13.0746	13.1035	-0.0220787	0.184352	0.132306	-0.434276	-0.21545	-0.186541	-0.376949
TAGCATGGAATCACCAGAGG	TGGCTAGCATGGAATCACCAGAGGAGCCT	A	G	T	C	47578003	sense	AG	A-G	1	0	A_5;	Met17Val;	Missense;	None			Met17Val	17	Missense	174	151	113	184	116	123	165	12.2696	12.4512	12.1914	12.5409	11.6751	11.5953	12.027	0.181588	-0.0781429	0.27127	-0.594534	-0.674268	-0.242548	-0.628688
AGGCTCCTCTGGTGATTCCA	CTCCAGGCTCCTCTGGTGATTCCATGCTA	T	C	A	G	47577979	antisense	TG	A-G	0	0										498	305	292	429	353	363	449	13.7865	13.4653	13.5609	13.762	13.2803	13.1563	13.4711	-0.32115	-0.225555	-0.0244648	-0.506156	-0.630133	-0.315386	-0.293502
ATGGAATCACCAGAGGAGCC	TAGCATGGAATCACCAGAGGAGCCTGGAG	A	G	T	C	47577999	sense	TG	A-G	1	0	A_5_6;	Glu18Gly;	Missense;	None			Glu18Gly	18	Missense	384	303	274	361	220	289	289	13.4115	13.4558	13.4691	13.513	12.5982	12.8275	12.8355	0.0443685	0.0576697	0.101585	-0.813224	-0.583984	-0.575952	-0.725594
TGGAATCACCAGAGGAGCCT	AGCATGGAATCACCAGAGGAGCCTGGAGC	A	G	T	C	47577998	sense	GG	A-G	2	1	A_4_5;A_8;	Glu18Gly;Ser19Ser;	Missense;Silent;	None;None			Glu18Gly	18.5	Missense	310	266	166	292	164	183	238	13.1026	13.2679	12.7462	13.207	12.1745	12.1684	12.5554	0.165301	-0.356434	0.10439	-0.928145	-0.934288	-0.547211	-0.774301
GAATCACCAGAGGAGCCTGG	CATGGAATCACCAGAGGAGCCTGGAGCAT	A	G	T	C	47577996	sense	AG	A-G	1	1	A_6;	Ser19Ser;	Silent;	None				19	Silent	149	127	114	106	79	131	115	12.0459	12.2015	12.2042	11.7454	11.1211	11.6862	11.5064	0.155642	0.158291	-0.300467	-0.924802	-0.359662	-0.539504	-0.612478
GATGCTCCAGGCTCCTCTGG	CATGGATGCTCCAGGCTCCTCTGGTGATT	T	C	A	G	47577971	antisense	TG	A-G	0	0										375	298	278	364	271	375	295	13.3772	13.4318	13.49	13.525	12.899	13.2032	12.8651	0.0545777	0.112789	0.147736	-0.478265	-0.173996	-0.512098	-0.493154
TGGATGCTCCAGGCTCCTCT	TCCATGGATGCTCCAGGCTCCTCTGGTGA	T	C	A	G	47577969	antisense	GG	A-G	1	0	A_4;	Ser26Pro;	Missense;	None			Ser26Pro	26	Missense	307	185	186	213	172	223	181	13.0886	12.7441	12.9103	12.752	12.2432	12.4535	12.1605	-0.344508	-0.178309	-0.33664	-0.845419	-0.635117	-0.92808	-0.516386
ATGGATGCTCCAGGCTCCTC	ATCCATGGATGCTCCAGGCTCCTCTGGTG	T	C	A	G	47577968	antisense	TG	A-G	1	0	A_5;	Ser26Pro;	Missense;	None			Ser26Pro	26	Missense	351	288	308	367	285	334	351	13.2818	13.3826	13.6379	13.5368	12.9716	13.0362	13.1159	0.100749	0.356033	0.254987	-0.310195	-0.245609	-0.165963	-0.477845
AGAGGAGCCTGGAGCATCCA	CACCAGAGGAGCCTGGAGCATCCATGGAT	A	G	T	C	47577988	sense	TG	A-G	1	0	A_6;	Glu22Gly;	Missense;	None			Glu22Gly	22	Missense	488	324	370	358	266	367	366	13.7572	13.5525	13.9024	13.501	12.8721	13.1721	13.1762	-0.20471	0.145239	-0.2562	-0.885088	-0.585062	-0.580966	-0.578482
GAGGAGCCTGGAGCATCCAT	ACCAGAGGAGCCTGGAGCATCCATGGATG	A	G	T	C	47577987	sense	GG	A-G	1	0	A_5;	Glu22Gly;	Missense;	None			Glu22Gly	22	Missense	395	308	287	273	266	397	296	13.4522	13.4794	13.536	13.11	12.8721	13.2855	12.87	0.0272363	0.0837962	-0.342216	-0.580084	-0.166711	-0.582172	-0.365928
GAGCCTGGAGCATCCATGGA	AGAGGAGCCTGGAGCATCCATGGATGAGA	A	G	T	C	47577984	sense	TG	A-G	0	0										514	421	351	469	396	407	415	13.8321	13.9303	13.8264	13.8906	13.4461	13.3214	13.3575	0.0982064	-0.00569158	0.0585172	-0.385959	-0.510711	-0.474599	-0.507433
GCCTGGAGCATCCATGGATG	AGGAGCCTGGAGCATCCATGGATGAGAAC	A	G	T	C	47577982	sense	AG	A-G	1	1	A_7;	Gly24Gly;	Silent;	None				24	Silent	481	353	323	409	308	347	342	13.7364	13.6762	13.7065	13.6931	13.0836	13.0913	13.0784	-0.0602032	-0.0298952	-0.0432313	-0.652767	-0.645055	-0.65796	-0.607484
TCTCATCCATGGATGCTCCA	TAGTTCTCATCCATGGATGCTCCAGGCTC	T	C	A	G	47577960	antisense	GG	A-G	1	1	A_5;	Asp28Asp;	Silent;	None	yes			28	Silent	287	198	192	260	193	189	193	12.9914	12.8421	12.9561	13.0396	12.4094	12.2149	12.2531	-0.14937	-0.0353347	0.0481567	-0.582083	-0.776551	-0.738312	-0.653466
TTCTCATCCATGGATGCTCC	GTAGTTCTCATCCATGGATGCTCCAGGCT	T	C	A	G	47577959	antisense	AG	A-G	1	1	A_6;	Asp28Asp;	Silent;	None				28	Silent	231	185	170	197	144	169	156	12.6783	12.7441	12.7806	12.6393	11.9869	12.0536	11.9461	0.0657836	0.102232	-0.0389896	-0.69141	-0.624764	-0.732182	-0.725794
AAGTAGTTCTCATCCATGGA	CACAAAGTAGTTCTCATCCATGGATGCTC	T	C	A	G	47577953	antisense	TG	A-G	1	0	A_5;	Tyr31His;	Missense;	None			Tyr31His	31	Missense	236	167	152	180	656	708	727	12.7092	12.5965	12.6191	12.5092	14.1743	14.12	14.1663	-0.11276	-0.0900963	-0.200056	1.46505	1.41081	1.45705	1.57861
TCCATGGATGAGAACTACTT	AGCATCCATGGATGAGAACTACTTTGTGA	A	G	T	C	47577972	sense	TG	A-G	2	0	A_4;A_8;	Met27Val;Asp28Gly;	Missense;Missense;	None;None			Met27Val_Asp28Gly	27.5	Missense	110	83	66	89	77	64	90	11.6082	11.588	11.4159	11.4933	11.0841	10.6532	11.1529	-0.0201528	-0.192294	-0.114886	-0.524092	-0.954939	-0.455315	-0.535671
ACAAAGTAGTTCTCATCCAT	GTTCACAAAGTAGTTCTCATCCATGGATG	T	C	A	G	47577950	antisense	GG	A-G	2	0	A_4_5;A_8;	Phe32Pro;Tyr31His;	Missense;Missense;	None;None			Tyr31His_Phe32Pro	31.5	Missense	554	426	337	400	1319	1426	1410	13.9402	13.9473	13.7677	13.661	15.1819	15.1301	15.1219	0.007128	-0.17252	-0.279165	1.24171	1.18995	1.18171	1.35264
CACAAAGTAGTTCTCATCCA	AGTTCACAAAGTAGTTCTCATCCATGGAT	T	C	A	G	47577949	antisense	TG	A-G	1	0	A_4_5_6;	Phe32Pro;	Missense;	None			Phe32Pro	32	Missense	286	270	237	192	523	660	613	12.9864	13.2895	13.2599	12.6023	13.8474	14.0188	13.9202	0.303072	0.273447	-0.384153	0.860995	1.03235	0.933807	0.878261
CATGGATGAGAACTACTTTG	CATCCATGGATGAGAACTACTTTGTGAAC	A	G	T	C	47577970	sense	TG	A-G	1	0	A_6;	Asp28Gly;	Missense;	None			Asp28Gly	28	Missense	205	131	114	177	172	246	220	12.5061	12.2462	12.2042	12.4849	12.2432	12.5951	12.442	-0.259847	-0.301927	-0.0211693	-0.262887	0.0890064	-0.0640893	0.114991
GAAAGTGTAGTTCACAAAGT	CTTTGAAAGTGTAGTTCACAAAGTAGTTC	T	C	A	G	47577937	antisense	AG	A-G	1	1	A_4;	Thr36Thr;	Silent;	None				36	Silent	266	230	155	243	314	333	398	12.8818	13.0582	12.6473	12.9421	13.1114	13.0319	13.2971	0.176347	-0.234519	0.0602238	0.229589	0.150064	0.415314	0.264305
TTTGAAAGTGTAGTTCACAA	GATCTTTGAAAGTGTAGTTCACAAAGTAG	T	C	A	G	47577934	antisense	AG	A-G	2	1	A_5_6;A_7;	Phe37Pro;Thr36Thr;	Missense;Silent;	None;None			Phe37Pro	36.5	Missense	256	223	164	160	154	182	161	12.8266	13.0136	12.7287	12.3393	12.0838	12.1605	11.9916	0.187037	-0.0978287	-0.487291	-0.742801	-0.666102	-0.834908	-0.615243
TTTGTGAACTACACTTTCAA	CTACTTTGTGAACTACACTTTCAAAGATC	A	G	T	C	47577954	sense	AG	A-G	1	0	A_7_8;	Asn34Gly;	Missense;	None			Asn34Gly	34	Missense	247	155	146	216	202	189	191	12.7749	12.4889	12.561	12.7722	12.4751	12.2149	12.2381	-0.286037	-0.213904	-0.00277775	-0.299829	-0.56004	-0.536826	-0.297992
TGAACTACACTTTCAAAGAT	TTTGTGAACTACACTTTCAAAGATCGGTC	A	G	T	C	47577950	sense	CG	A-G	2	0	A_4;A_7;	Asn34Ser;Tyr35Cys;	Missense;Missense;	None;None			Asn34Ser_Tyr35Cys	34.5	Missense	321	239	242	249	821	1040	852	13.1529	13.1135	13.29	12.9772	14.4979	14.6748	14.3952	-0.0393973	0.137025	-0.175705	1.34499	1.52182	1.24221	1.3957
GAACTACACTTTCAAAGATC	TTGTGAACTACACTTTCAAAGATCGGTCA	A	G	T	C	47577949	sense	GG	A-G	2	0	A_6;A_8;	Tyr35Cys;Thr36Ala;	Missense;Missense;	None;None			Tyr35Cys_Thr36Ala	35.5	Missense	184	126	124	172	153	174	170	12.3502	12.1901	12.3254	12.4436	12.0744	12.0956	12.0701	-0.160089	-0.0247555	0.0933871	-0.275837	-0.254578	-0.280092	-0.239683
TGACCGATCTTTGAAAGTGT	AATGTGACCGATCTTTGAAAGTGTAGTTC	T	C	A	G	47577925	antisense	AG	A-G	1	1	A_7;	Asp39Asp;	Silent;	None				39	Silent	227	148	181	224	500	470	538	12.6531	12.4222	12.871	12.8246	13.7825	13.529	13.7319	-0.230895	0.217871	0.171483	1.12939	0.875853	1.07882	0.975201
ATGTGACCGATCTTTGAAAG	CTGAATGTGACCGATCTTTGAAAGTGTAG	T	C	A	G	47577922	antisense	TG	A-G	1	0	A_6;	Ser41Pro;	Missense;	None			Ser41Pro	41	Missense	185	160	178	186	147	203	173	12.358	12.5347	12.8469	12.5565	12.0167	12.318	12.0953	0.176676	0.488878	0.198444	-0.341357	-0.040051	-0.262679	-0.502695
GAATGTGACCGATCTTTGAA	GCCTGAATGTGACCGATCTTTGAAAGTGT	T	C	A	G	47577920	antisense	AG	A-G	1	0	A_8;	Ser41Pro;	Missense;	None			Ser41Pro	41	Missense	217	201	162	225	895	974	910	12.5881	12.8638	12.711	12.831	14.6224	14.5802	14.4902	0.275621	0.122885	0.242895	2.03429	1.99204	1.90202	1.76232
TTCAAAGATCGGTCACATTC	CACTTTCAAAGATCGGTCACATTCAGGCC	A	G	T	C	47577939	sense	AG	A-G	2	0	A_4_5_6;A_8;	Lys38Gly;Asp39Gly;	Missense;Missense;	None;None			Lys38Gly_Asp39Gly	38.5	Missense	143	148	126	158	115	107	119	11.9866	12.4222	12.3485	12.3211	11.6626	11.3943	11.5557	0.43565	0.361935	0.334537	-0.324013	-0.592237	-0.43091	-0.826428
TCAAAGATCGGTCACATTCA	ACTTTCAAAGATCGGTCACATTCAGGCCG	A	G	T	C	47577938	sense	GG	A-G	2	0	A_4_5;A_7;	Lys38Arg;Asp39Gly;	Missense;Missense;	None;None			Lys38Arg_Asp39Gly	38.5	Missense	239	206	201	209	288	348	353	12.7274	12.8992	13.0222	12.7246	12.9867	13.0955	13.1241	0.171771	0.294751	-0.00280568	0.259302	0.368016	0.396626	0.186743
GCCTGAATGTGACCGATCTT	CACGGCCTGAATGTGACCGATCTTTGAAA	T	C	A	G	47577916	antisense	TG	A-G	2	1	A_6;A_7;	Ser43Pro;His42His;	Missense;Silent;	None;None			Ser43Pro	42.5	Missense	507	361	331	400	354	359	375	13.8123	13.7085	13.7418	13.661	13.2844	13.1403	13.2113	-0.103818	-0.0705441	-0.151273	-0.527913	-0.671956	-0.601024	-0.491752
AAGATCGGTCACATTCAGGC	TTCAAAGATCGGTCACATTCAGGCCGTGT	A	G	T	C	47577935	sense	CG	A-G	1	0	A_4;	Asp39Gly;	Missense;	None			Asp39Gly	39	Missense	221	164	202	255	729	822	734	12.6145	12.5703	13.0293	13.0116	14.3265	14.3354	14.1801	-0.0441824	0.414857	0.397097	1.71199	1.72092	1.5656	1.41025
GATCGGTCACATTCAGGCCG	CAAAGATCGGTCACATTCAGGCCGTGTGG	A	G	T	C	47577933	sense	TG	A-G	0	0										448	359	305	363	328	455	434	13.6338	13.7005	13.6237	13.521	13.1743	13.4822	13.4221	0.066641	-0.0100833	-0.112818	-0.459481	-0.151633	-0.211766	-0.25554
TCGGTCACATTCAGGCCGTG	AAGATCGGTCACATTCAGGCCGTGTGGCT	A	G	T	C	47577931	sense	TG	A-G	1	1	A_7;	Ser41Ser;	Silent;	None				41	Silent	212	197	158	208	200	222	213	12.5545	12.8348	12.675	12.7177	12.4607	12.447	12.3954	0.28025	0.120446	0.163195	-0.0937692	-0.107499	-0.159163	-0.308108
CCACACGGCCTGAATGTGAC	TGAGCCACACGGCCTGAATGTGACCGATC	T	C	A	G	47577909	antisense	CG	A-G	1	1	A_5;	Arg45Arg;	Silent;	None				45	Silent	250	157	164	189	167	161	151	12.7923	12.5074	12.7287	12.5795	12.2006	11.9836	11.8992	-0.284958	-0.0636178	-0.212808	-0.591698	-0.808728	-0.893185	-0.577409
CGGTCACATTCAGGCCGTGT	AGATCGGTCACATTCAGGCCGTGTGGCTC	A	G	T	C	47577930	sense	GG	A-G	2	1	A_6;A_8;	Ser41Ser;His42Arg;	Silent;Missense;	None;None			His42Arg	41.5	Missense	385	350	304	313	787	852	869	13.4152	13.6638	13.619	13.3072	14.4369	14.3871	14.4237	0.248637	0.203801	-0.107984	1.02172	0.971917	1.00845	0.885877
TGAGCCACACGGCCTGAATG	GCCTTGAGCCACACGGCCTGAATGTGACC	T	C	A	G	47577905	antisense	TG	A-G	1	0	A_7;	Val46Ala;	Missense;	None			Val46Ala	46	Missense	368	303	244	401	989	1080	1115	13.3501	13.4558	13.3018	13.6646	14.7665	14.7292	14.7833	0.105763	-0.0482146	0.314571	1.41646	1.37916	1.4332	1.28556
CTTGAGCCACACGGCCTGAA	ATGCCTTGAGCCACACGGCCTGAATGTGA	T	C	A	G	47577903	antisense	TG	A-G	1	1	A_5;	Ala47Ala;	Silent;	None				47	Silent	335	268	253	284	393	455	476	13.2145	13.2788	13.3541	13.167	13.4352	13.4822	13.5553	0.0642263	0.139568	-0.0475635	0.220626	0.267667	0.340788	0.224283
CATTCAGGCCGTGTGGCTCA	GTCACATTCAGGCCGTGTGGCTCAAGGCA	A	G	T	C	47577924	sense	AG	A-G	1	1	A_6;	Ser43Ser;	Silent;	None				43	Silent	367	256	276	320	268	335	314	13.3461	13.2127	13.4796	13.3391	12.8829	13.0405	12.9552	-0.133462	0.133481	-0.0070059	-0.463216	-0.305599	-0.390953	-0.38426
ATTCAGGCCGTGTGGCTCAA	TCACATTCAGGCCGTGTGGCTCAAGGCAT	A	G	T	C	47577923	sense	GG	A-G	1	1	A_5;	Ser43Ser;	Silent;	None				43	Silent	319	223	191	251	201	256	225	13.1439	13.0136	12.9486	12.9888	12.4679	12.6526	12.4744	-0.130337	-0.195355	-0.155149	-0.675987	-0.491361	-0.669518	-0.452008
ATGCCTTGAGCCACACGGCC	CATGATGCCTTGAGCCACACGGCCTGAAT	T	C	A	G	47577899	antisense	TG	A-G	0	0										394	257	266	343	225	277	268	13.4485	13.2183	13.4264	13.4393	12.6306	12.7663	12.7267	-0.230244	-0.022162	-0.00928464	-0.817893	-0.682245	-0.721859	-0.653435
CATGATGCCTTGAGCCACAC	GTTTCATGATGCCTTGAGCCACACGGCCT	T	C	A	G	47577895	antisense	GG	A-G	1	0	A_5;	Ile50Thr;	Missense;	None			Ile50Thr	50	Missense	276	250	223	257	484	541	609	12.9351	13.1785	13.172	13.0229	13.7356	13.7319	13.9108	0.243392	0.236953	0.0877908	0.800539	0.796869	0.975703	0.668325
CCGTGTGGCTCAAGGCATCA	CAGGCCGTGTGGCTCAAGGCATCATGAAA	A	G	T	C	47577916	sense	TG	A-G	0	0										275	275	232	286	255	281	219	12.9298	13.3159	13.2291	13.1771	12.8112	12.787	12.4354	0.386118	0.299264	0.247256	-0.11864	-0.142855	-0.494405	-0.562846
TCATGATGCCTTGAGCCACA	AGTTTCATGATGCCTTGAGCCACACGGCC	T	C	A	G	47577894	antisense	CG	A-G	1	0	A_6;	Ile50Thr;	Missense;	None			Ile50Thr	50	Missense	200	201	185	204	154	182	182	12.4705	12.8638	12.9025	12.6897	12.0838	12.1605	12.1685	0.393296	0.432065	0.219235	-0.386713	-0.310014	-0.301983	-0.681101
GGCTCAAGGCATCATGAAAC	GTGTGGCTCAAGGCATCATGAAACTGTGT	A	G	T	C	47577910	sense	TG	A-G	1	0	A_6_7;	Gln48Arg;	Missense;	None			Gln48Arg	48	Missense	238	197	177	196	177	165	195	12.7214	12.8348	12.8388	12.632	12.2845	12.019	12.268	0.113379	0.117376	-0.0893927	-0.436858	-0.702375	-0.453389	-0.577995
CACAGTTTCATGATGCCTTG	TAGACACAGTTTCATGATGCCTTGAGCCA	T	C	A	G	47577887	antisense	AG	A-G	1	0	A_4;	Leu53Pro;	Missense;	None			Leu53Pro	53	Missense	232	179	162	219	860	829	849	12.6846	12.6965	12.711	12.792	14.5649	14.3476	14.3901	0.011994	0.0264704	0.107492	1.88033	1.66308	1.70551	1.70099
CTCAAGGCATCATGAAACTG	GTGGCTCAAGGCATCATGAAACTGTGTCT	A	G	T	C	47577908	sense	TG	A-G	1	0	A_4_5;	Gln48Arg;	Missense;	None			Gln48Arg	48	Missense	240	178	166	197	149	173	203	12.7335	12.6885	12.7462	12.6393	12.0361	12.0873	12.326	-0.0449895	0.0127523	-0.0941229	-0.697311	-0.646156	-0.407466	-0.541524
GACACAGTTTCATGATGCCT	TCTAGACACAGTTTCATGATGCCTTGAGC	T	C	A	G	47577885	antisense	TG	A-G	2	0	A_4;A_6;	Cys54Arg;Leu53Pro;	Missense;Missense;	None;None			Leu53Pro_Cys54Arg	53.5	Missense	254	240	257	313	893	987	933	12.8152	13.1196	13.3767	13.3072	14.6192	14.5993	14.5262	0.304329	0.561481	0.491978	1.80397	1.78407	1.71093	1.31373
GGCATCATGAAACTGTGTCT	TCAAGGCATCATGAAACTGTGTCTAGAGG	A	G	T	C	47577903	sense	AG	A-G	2	0	A_4;A_7;	Ile50Val;Met51Val;	Missense;Missense;	None;None			Ile50Val_Met51Val	50.5	Missense	459	365	230	378	687	814	907	13.6688	13.7244	13.2166	13.5794	14.2409	14.3213	14.4854	0.0555591	-0.452214	-0.0893993	0.572059	0.652481	0.81658	0.842391
CTCTAGACACAGTTTCATGA	CCTCCTCTAGACACAGTTTCATGATGCCT	T	C	A	G	47577880	antisense	TG	A-G	2	1	A_5;A_7;	Leu55Pro;Cys54Cys;	Missense;Silent;	None;None			Leu55Pro	54.5	Missense	130	101	102	110	381	374	362	11.8491	11.8711	12.0437	11.7988	13.3904	13.1994	13.1604	0.0219987	0.194614	-0.0502926	1.5413	1.35028	1.31126	1.34551
CATCATGAAACTGTGTCTAG	AAGGCATCATGAAACTGTGTCTAGAGGAG	A	G	T	C	47577901	sense	AG	A-G	2	0	A_5;A_8;	Met51Val;Lys52Glu;	Missense;Missense;	None;None			Met51Val_Lys52Glu	51.5	Missense	162	124	109	146	120	156	151	12.1665	12.167	12.1395	12.2072	11.724	11.9381	11.8992	0.000507193	-0.0270544	0.0406674	-0.442568	-0.228407	-0.267362	-0.317486
ATCATGAAACTGTGTCTAGA	AGGCATCATGAAACTGTGTCTAGAGGAGG	A	G	T	C	47577900	sense	GG	A-G	2	0	A_4;A_7_8;	Met51Val;Lys52Gly;	Missense;Missense;	None;None			Met51Val_Lys52Gly	51.5	Missense	224	179	165	176	128	149	159	12.6339	12.6965	12.7375	12.4767	11.817	11.8719	11.9736	0.0626122	0.103557	-0.157196	-0.816903	-0.762042	-0.66032	-0.749413
CTCCTCTAGACACAGTTTCA	GCTCCTCCTCTAGACACAGTTTCATGATG	T	C	A	G	47577877	antisense	TG	A-G	1	0	A_8;	Leu55Pro;	Missense;	None			Leu55Pro	55	Missense	417	333	273	373	1744	1541	1557	13.5304	13.592	13.4638	13.5602	15.5848	15.242	15.265	0.0616307	-0.0665353	0.0298273	2.05447	1.71165	1.73458	1.82526
CATGAAACTGTGTCTAGAGG	GCATCATGAAACTGTGTCTAGAGGAGGAG	A	G	T	C	47577898	sense	AG	A-G	1	0	A_5_6_7;	Lys52Gly;	Missense;	None			Lys52Gly	52	Missense	162	132	130	140	150	152	145	12.1665	12.2572	12.3936	12.1467	12.0458	11.9006	11.8407	0.090686	0.227077	-0.0198611	-0.120725	-0.265872	-0.325842	-0.33678
ATGAAACTGTGTCTAGAGGA	CATCATGAAACTGTGTCTAGAGGAGGAGC	A	G	T	C	47577897	sense	GG	A-G	1	0	A_4_5_6;	Lys52Gly;	Missense;	None			Lys52Gly	52	Missense	204	141	108	172	160	209	186	12.499	12.3523	12.1262	12.4436	12.1389	12.36	12.1998	-0.146686	-0.372859	-0.0554492	-0.360148	-0.139054	-0.299189	-0.0744655
GAAACTGTGTCTAGAGGAGG	TCATGAAACTGTGTCTAGAGGAGGAGCTC	A	G	T	C	47577895	sense	AG	A-G	1	1	A_4;	Lys52Lys;	Silent;	None				52	Silent	227	173	146	220	142	148	127	12.6531	12.6474	12.561	12.7986	11.9667	11.8622	11.6495	-0.00575837	-0.0921038	0.145491	-0.686386	-0.790945	-1.00362	-0.84286
AGAGCTCCTCCTCTAGACAC	GCAAAGAGCTCCTCCTCTAGACACAGTTT	T	C	A	G	47577870	antisense	AG	A-G	0	0										261	185	223	205	649	676	712	12.8545	12.7441	13.172	12.6968	14.1588	14.0533	14.1362	-0.110348	0.317561	-0.157702	1.30433	1.19885	1.28173	1.24513
TGTCTAGAGGAGGAGCTCTT	ACTGTGTCTAGAGGAGGAGCTCTTTGCTG	A	G	T	C	47577888	sense	TG	A-G	2	1	A_6;A_8;	Leu55Leu;Glu56Gly;	Silent;Missense;	None;None			Glu56Gly	55.5	Missense	273	214	187	205	309	353	379	12.9193	12.9542	12.918	12.6968	13.0883	13.116	13.2266	0.0348664	-0.00125716	-0.222544	0.168964	0.19673	0.307281	0.287304
CAGCAAAGAGCTCCTCCTCT	ACATCAGCAAAGAGCTCCTCCTCTAGACA	T	C	A	G	47577864	antisense	AG	A-G	1	0	A_5_6_7;	Phe60Pro;	Missense;	None			Phe60Pro	60	Missense	219	180	141	209	929	1041	932	12.6014	12.7046	12.5108	12.7246	14.6762	14.6762	14.5246	0.103211	-0.0906153	0.123255	2.07485	2.07478	1.92325	1.97901
CTAGAGGAGGAGCTCTTTGC	GTGTCTAGAGGAGGAGCTCTTTGCTGATG	A	G	T	C	47577885	sense	TG	A-G	2	0	A_5;A_8;	Glu56Gly;Glu57Gly;	Missense;Missense;	None;None			Glu56Gly_Glu57Gly	56.5	Missense	307	199	199	274	988	1141	1078	13.0886	12.8493	13.0078	13.1153	14.7651	14.8085	14.7346	-0.239279	-0.0808553	0.0266358	1.67644	1.71986	1.64595	1.77858
GAGGAGGAGCTCTTTGCTGA	TCTAGAGGAGGAGCTCTTTGCTGATGTCA	A	G	T	C	47577882	sense	TG	A-G	2	0	A_5;A_8;	Glu57Gly;Glu58Gly;	Missense;Missense;	None;None			Glu57Gly_Glu58Gly	57.5	Missense	425	292	239	308	308	249	285	13.5578	13.4025	13.272	13.284	13.0836	12.6126	12.8154	-0.15532	-0.285821	-0.273806	-0.474207	-0.94522	-0.742401	-0.482294
AAATGGTGACATCAGCAAAG	ACCGAAATGGTGACATCAGCAAAGAGCTC	T	C	A	G	47577852	antisense	AG	A-G	0	0										200	122	107	142	259	292	301	12.4705	12.1436	12.1128	12.1671	12.8336	12.8424	12.8942	-0.326893	-0.357712	-0.303348	0.363174	0.371897	0.423719	0.715581
CGAAATGGTGACATCAGCAA	CCACCGAAATGGTGACATCAGCAAAGAGC	T	C	A	G	47577850	antisense	AG	A-G	1	0	A_4_5;	Ile65Thr;	Missense;	None			Ile65Thr	65	Missense	196	109	132	156	555	620	565	12.4413	11.9811	12.4156	12.3027	13.9331	13.9286	13.8026	-0.460267	-0.0257057	-0.13858	1.49175	1.48723	1.36126	1.65493
CTTTGCTGATGTCACCATTT	AGCTCTTTGCTGATGTCACCATTTCGGTG	A	G	T	C	47577871	sense	CG	A-G	0	0										220	178	154	217	108	124	156	12.6079	12.6885	12.638	12.7788	11.572	11.607	11.9461	0.0805222	0.0300274	0.170867	-1.03595	-1.00095	-0.661803	-0.993372
TTTGCTGATGTCACCATTTC	GCTCTTTGCTGATGTCACCATTTCGGTGG	A	G	T	C	47577870	sense	GG	A-G	1	0	A_8;	Asp62Gly;	Missense;	None			Asp62Gly	62	Missense	542	345	345	410	318	361	313	13.9086	13.6431	13.8015	13.6966	13.1297	13.1484	12.9506	-0.265517	-0.107084	-0.211953	-0.77892	-0.760242	-0.958022	-0.637544
TGCTGATGTCACCATTTCGG	TCTTTGCTGATGTCACCATTTCGGTGGAA	A	G	T	C	47577868	sense	TG	A-G	1	0	A_6;	Asp62Gly;	Missense;	None			Asp62Gly	62	Missense	573	420	381	501	1024	937	1050	13.9888	13.9269	13.9447	13.9858	14.8167	14.5243	14.6966	-0.0619809	-0.044136	-0.00302277	0.827849	0.535473	0.707768	0.726743
GCTGATGTCACCATTTCGGT	CTTTGCTGATGTCACCATTTCGGTGGAAG	A	G	T	C	47577867	sense	GG	A-G	1	0	A_5;	Asp62Gly;	Missense;	None			Asp62Gly	62	Missense	229	187	174	231	260	303	298	12.6658	12.7596	12.8141	12.869	12.8392	12.8957	12.8797	0.0938377	0.148323	0.203218	0.173418	0.229924	0.213954	0.0573058
TCCACCGAAATGGTGACATC	GCCTTCCACCGAAATGGTGACATCAGCAA	T	C	A	G	47577845	antisense	AG	A-G	2	0	A_4;A_8;	Val67Ala;Ser66Pro;	Missense;Missense;	None;None			Ser66Pro_Val67Ala	66.5	Missense	100	98	90	106	297	294	302	11.4707	11.8276	11.8632	11.7454	13.0311	12.8522	12.899	0.356903	0.392481	0.274678	1.56041	1.38149	1.42825	1.11536
GATGTCACCATTTCGGTGGA	TGCTGATGTCACCATTTCGGTGGAAGGCC	A	G	T	C	47577864	sense	AG	A-G	1	0	A_7;	Thr64Ala;	Missense;	None			Thr64Ala	64	Missense	663	459	445	569	1203	1257	1515	14.1993	14.055	14.1687	14.1694	15.0491	14.9482	15.2255	-0.144346	-0.0305965	-0.029877	0.849801	0.74886	1.02622	0.943232
ATGTCACCATTTCGGTGGAA	GCTGATGTCACCATTTCGGTGGAAGGCCG	A	G	T	C	47577863	sense	GG	A-G	1	0	A_6;	Thr64Ala;	Missense;	None			Thr64Ala	64	Missense	642	423	435	524	469	558	519	14.1529	13.9371	14.1359	14.0506	13.6902	13.7766	13.6801	-0.215742	-0.0169516	-0.102299	-0.462676	-0.376298	-0.472788	-0.32559
TCACCATTTCGGTGGAAGGC	GATGTCACCATTTCGGTGGAAGGCCGGGA	A	G	T	C	47577860	sense	CG	A-G	1	0	A_6;	Ile65Val;	Missense;	None			Ile65Val	65	Missense	217	137	150	159	320	424	402	12.5881	12.3108	12.6	12.3302	13.1387	13.3804	13.3116	-0.277308	0.0118709	-0.257921	0.550581	0.792257	0.723428	0.863208
CCGGCCTTCCACCGAAATGG	ACTCCCGGCCTTCCACCGAAATGGTGACA	T	C	A	G	47577838	antisense	TG	A-G	0	0										242	145	168	211	554	586	548	12.7454	12.3927	12.7635	12.7384	13.9305	13.8472	13.7585	-0.352735	0.0180569	-0.00706144	1.18504	1.10177	1.01308	1.21388
CACCATTTCGGTGGAAGGCC	ATGTCACCATTTCGGTGGAAGGCCGGGAG	A	G	T	C	47577859	sense	GG	A-G	1	0	A_5;	Ile65Val;	Missense;	None			Ile65Val	65	Missense	306	255	192	264	168	222	196	13.0839	13.207	12.9561	13.0616	12.2093	12.447	12.2754	0.123113	-0.127805	-0.0222896	-0.874653	-0.636893	-0.808533	-0.764366
ACCATTTCGGTGGAAGGCCG	TGTCACCATTTCGGTGGAAGGCCGGGAGT	A	G	T	C	47577858	sense	GG	A-G	1	0	A_4;	Ile65Val;	Missense;	None			Ile65Val	65	Missense	366	220	188	261	216	218	266	13.3422	12.9941	12.9257	13.0451	12.5718	12.4208	12.7159	-0.348141	-0.416459	-0.29706	-0.770435	-0.921405	-0.626322	-0.418834
TCCCGGCCTTCCACCGAAAT	AAACTCCCGGCCTTCCACCGAAATGGTGA	T	C	A	G	47577836	antisense	GG	A-G	0	0										459	349	282	331	369	427	500	13.6688	13.6597	13.5106	13.3879	13.3443	13.3906	13.6263	-0.00910542	-0.158181	-0.280938	-0.324566	-0.278248	-0.042543	-0.0657111
CTCCCGGCCTTCCACCGAAA	GAAACTCCCGGCCTTCCACCGAAATGGTG	T	C	A	G	47577835	antisense	TG	A-G	0	0										351	277	232	371	259	278	324	13.2818	13.3264	13.2291	13.5525	12.8336	12.7715	13.0004	0.0445715	-0.0527355	0.270625	-0.448187	-0.510338	-0.281426	-0.500804
CATTTCGGTGGAAGGCCGGG	TCACCATTTCGGTGGAAGGCCGGGAGTTT	A	G	T	C	47577856	sense	AG	A-G	0	0										300	247	217	268	197	239	248	13.0553	13.161	13.1327	13.0833	12.4389	12.5534	12.6148	0.105698	0.0773291	0.0279688	-0.616398	-0.501895	-0.440542	-0.589943
TGAAACTCCCGGCCTTCCAC	GAGCTGAAACTCCCGGCCTTCCACCGAAA	T	C	A	G	47577830	antisense	CG	A-G	1	0	A_4_5;	Phe72Pro;	Missense;	None			Phe72Pro	72	Missense	290	245	174	258	489	534	558	13.0064	13.1493	12.8141	13.0285	13.7504	13.7131	13.7846	0.142873	-0.192335	0.0220171	0.74399	0.706706	0.778159	0.7521
GGTGGAAGGCCGGGAGTTTC	TTTCGGTGGAAGGCCGGGAGTTTCAGCTC	A	G	T	C	47577850	sense	AG	A-G	1	0	A_6_7;	Glu68Gly;	Missense;	None			Glu68Gly	68	Missense	428	365	264	431	315	309	319	13.5679	13.7244	13.4155	13.7687	13.116	12.924	12.978	0.156434	-0.152454	0.200763	-0.451936	-0.64395	-0.589975	-0.630202
GCCGGGAGTTTCAGCTCCAT	GAAGGCCGGGAGTTTCAGCTCCATCGGCT	A	G	T	C	47577842	sense	CG	A-G	1	0	A_7;	Glu71Gly;	Missense;	None			Glu71Gly	71	Missense	726	508	507	656	545	658	600	14.3303	14.2013	14.3569	14.3747	13.9068	14.0144	13.8893	-0.128974	0.0266203	0.0444257	-0.42341	-0.315878	-0.440962	-0.374108
CCGATGGAGCTGAAACTCCC	CCAGCCGATGGAGCTGAAACTCCCGGCCT	T	C	A	G	47577820	antisense	GG	A-G	2	1	A_4;A_8;	His75His;Leu74Pro;	Silent;Missense;	None;None			Leu74Pro	74.5	Missense	216	159	120	185	155	177	165	12.5815	12.5256	12.2781	12.5487	12.0931	12.1203	12.027	-0.0558343	-0.303336	-0.032799	-0.488389	-0.461206	-0.554435	-0.370687
CCGGGAGTTTCAGCTCCATC	AAGGCCGGGAGTTTCAGCTCCATCGGCTG	A	G	T	C	47577841	sense	GG	A-G	1	0	A_6;	Glu71Gly;	Missense;	None			Glu71Gly	71	Missense	491	415	366	485	839	885	962	13.766	13.9096	13.8868	13.939	14.5292	14.4419	14.5703	0.143539	0.120718	0.172952	0.763184	0.675902	0.804289	0.602056
GCCGATGGAGCTGAAACTCC	ACCAGCCGATGGAGCTGAAACTCCCGGCC	T	C	A	G	47577819	antisense	CG	A-G	1	1	A_5;	His75His;	Silent;	None				75	Silent	387	270	267	364	230	284	284	13.4227	13.2895	13.4318	13.525	12.6623	12.8023	12.8103	-0.1332	0.0091107	0.102297	-0.76033	-0.620385	-0.612353	-0.657092
GGAGTTTCAGCTCCATCGGC	GCCGGGAGTTTCAGCTCCATCGGCTGGTC	A	G	T	C	47577838	sense	TG	A-G	0	0										307	266	213	334	765	839	885	13.0886	13.2679	13.1058	13.4009	14.396	14.3649	14.45	0.179329	0.0172182	0.312279	1.3074	1.27632	1.36136	1.14542
GAGTTTCAGCTCCATCGGCT	CCGGGAGTTTCAGCTCCATCGGCTGGTCC	A	G	T	C	47577837	sense	GG	A-G	1	0	A_8;	Gln73Arg;	Missense;	None			Gln73Arg	73	Missense	379	281	276	365	306	325	356	13.3925	13.3471	13.4796	13.5289	13.0742	12.9968	13.1363	-0.0454624	0.0870679	0.136388	-0.318354	-0.395729	-0.256275	-0.382784
AGAGGACCAGCCGATGGAGC	GCTGAGAGGACCAGCCGATGGAGCTGAAA	T	C	A	G	47577810	antisense	TG	A-G	1	0	A_6;	Val78Ala;	Missense;	None			Val78Ala	78	Missense	335	253	209	285	1235	1417	1236	13.2145	13.1957	13.0785	13.172	15.087	15.121	14.9319	-0.0188607	-0.136038	-0.0424931	1.87245	1.90648	1.71736	1.89789
CTGAGAGGACCAGCCGATGG	TGAGCTGAGAGGACCAGCCGATGGAGCTG	T	C	A	G	47577807	antisense	AG	A-G	2	0	A_4;A_6;	Ser80Pro;Leu79Pro;	Missense;Missense;	None;None			Leu79Pro_Ser80Pro	79.5	Missense	373	291	311	369	997	1194	1075	13.3695	13.3975	13.6518	13.5447	14.7781	14.874	14.7305	0.0280019	0.28232	0.175131	1.40861	1.50445	1.36103	1.26288
CTCCATCGGCTGGTCCTCTC	TCAGCTCCATCGGCTGGTCCTCTCAGCTC	A	G	T	C	47577828	sense	AG	A-G	1	0	A_5;	His75Arg;	Missense;	None			His75Arg	75	Missense	252	210	185	228	1132	1237	1075	12.8038	12.9269	12.9025	12.8501	14.9613	14.925	14.7305	0.12311	0.0986936	0.0463053	2.1575	2.12118	1.92671	1.9791
AGCTGAGAGGACCAGCCGAT	TCTGAGCTGAGAGGACCAGCCGATGGAGC	T	C	A	G	47577805	antisense	GG	A-G	2	0	A_6;A_8;	Ser80Pro;Leu79Pro;	Missense;Missense;	None;None			Leu79Pro_Ser80Pro	79.5	Missense	299	231	232	272	1094	1195	1091	13.0505	13.0644	13.2291	13.1047	14.9121	14.8752	14.7519	0.0139067	0.178565	0.0541565	1.86155	1.82466	1.70134	1.71364
GAGCTGAGAGGACCAGCCGA	CTCTGAGCTGAGAGGACCAGCCGATGGAG	T	C	A	G	47577804	antisense	TG	A-G	1	0	A_7;	Ser80Pro;	Missense;	None			Ser80Pro	80	Missense	380	302	282	381	1188	1298	1230	13.3963	13.4511	13.5106	13.5908	15.031	14.9945	14.9249	0.0547051	0.114291	0.194476	1.63465	1.59812	1.52852	1.46594
TCGGCTGGTCCTCTCAGCTC	TCCATCGGCTGGTCCTCTCAGCTCAGAGC	A	G	T	C	47577823	sense	AG	A-G	0	0										199	120	111	159	207	213	239	12.4632	12.1197	12.1657	12.3302	12.5104	12.3873	12.5615	-0.343504	-0.297545	-0.133015	0.0471331	-0.0759144	0.0982451	0.281176
TCTGAGCTGAGAGGACCAGC	CAGCTCTGAGCTGAGAGGACCAGCCGATG	T	C	A	G	47577801	antisense	CG	A-G	1	1	A_5;	Ala81Ala;	Silent;	None				81	Silent	233	180	171	231	178	136	162	12.6908	12.7046	12.789	12.869	12.2927	11.7402	12.0006	0.0138259	0.0982574	0.178239	-0.398104	-0.950533	-0.690182	-0.776381
GGCTGGTCCTCTCAGCTCAG	CATCGGCTGGTCCTCTCAGCTCAGAGCTG	A	G	T	C	47577821	sense	AG	A-G	0	0										401	375	289	427	294	390	350	13.4739	13.7634	13.546	13.7553	13.0165	13.2598	13.1117	0.289426	0.0720664	0.281313	-0.45746	-0.214121	-0.362191	-0.558859
AGCTCTGAGCTGAGAGGACC	AAGCAGCTCTGAGCTGAGAGGACCAGCCG	T	C	A	G	47577798	antisense	AG	A-G	1	1	A_8;	Ala81Ala;	Silent;	None				81	Silent	130	104	98	115	78	105	127	11.8491	11.9133	11.986	11.8629	11.1027	11.3671	11.6495	0.0642159	0.136912	0.0138201	-0.746422	-0.48198	-0.199605	-0.547652
TGGTCCTCTCAGCTCAGAGC	CGGCTGGTCCTCTCAGCTCAGAGCTGCTT	A	G	T	C	47577818	sense	TG	A-G	0	0										182	180	148	160	116	133	154	12.3344	12.7046	12.5806	12.3393	11.6751	11.7081	11.9275	0.370156	0.24622	0.0048341	-0.659373	-0.626374	-0.406897	-0.771285
GAAGCAGCTCTGAGCTGAGA	GGAAGAAGCAGCTCTGAGCTGAGAGGACC	T	C	A	G	47577793	antisense	GG	A-G	1	0	A_6;	Cys84Arg;	Missense;	None			Cys84Arg	84	Missense	220	190	175	184	251	273	248	12.6079	12.7826	12.8224	12.5409	12.7884	12.7453	12.6148	0.174631	0.214425	-0.0670852	0.180436	0.137363	0.00685527	0.000894643
AGAAGCAGCTCTGAGCTGAG	CGGAAGAAGCAGCTCTGAGCTGAGAGGAC	T	C	A	G	47577792	antisense	AG	A-G	2	0	A_4;A_7;	Phe85Leu;Cys84Arg;	Missense;Missense;	None;None			Cys84Arg_Phe85Leu	84.5	Missense	529	428	372	402	1622	1827	1697	13.8736	13.9541	13.9102	13.6682	15.4802	15.4876	15.3892	0.0804989	0.0366378	-0.205356	1.60665	1.61406	1.5156	1.60818
GAAGAAGCAGCTCTGAGCTG	ATCGGAAGAAGCAGCTCTGAGCTGAGAGG	T	C	A	G	47577790	antisense	AG	A-G	1	0	A_5_6;	Phe85Pro;	Missense;	None			Phe85Pro	85	Missense	393	239	198	288	1542	1642	1441	13.4449	13.1135	13.0005	13.1871	15.4073	15.3336	15.1533	-0.331324	-0.444377	-0.257734	1.96238	1.88875	1.7084	2.19765
CGGAAGAAGCAGCTCTGAGC	GGATCGGAAGAAGCAGCTCTGAGCTGAGA	T	C	A	G	47577788	antisense	TG	A-G	2	0	A_4_5;A_7_8;	Phe86Pro;Phe85Pro;	Missense;Missense;	None;None			Phe85Pro_Phe86Pro	85.5	Missense	203	126	133	168	1195	1120	1067	12.4919	12.1901	12.4265	12.4096	15.0395	14.7817	14.7198	-0.301837	-0.0654365	-0.0823022	2.54753	2.28973	2.22783	2.50489
CAGCTCAGAGCTGCTTCTTC	CTCTCAGCTCAGAGCTGCTTCTTCCGATC	A	G	T	C	47577809	sense	CG	A-G	1	0	A_7;	Gln82Arg;	Missense;	None			Gln82Arg	82	Missense	274	209	187	224	878	885	782	12.9246	12.9201	12.918	12.8246	14.5948	14.4419	14.2715	-0.00451137	-0.00653143	-0.0999623	1.6702	1.51737	1.3469	1.54849
GATCGGAAGAAGCAGCTCTG	CATGGATCGGAAGAAGCAGCTCTGAGCTG	T	C	A	G	47577785	antisense	AG	A-G	1	0	A_7_8;	Phe86Pro;	Missense;	None			Phe86Pro	86	Missense	327	215	193	276	1177	1275	1123	13.1797	12.9609	12.9636	13.1257	15.0176	14.9687	14.7936	-0.218768	-0.216059	-0.0539149	1.83792	1.78901	1.61391	1.90986
TGGATCGGAAGAAGCAGCTC	AACATGGATCGGAAGAAGCAGCTCTGAGC	T	C	A	G	47577783	antisense	TG	A-G	1	0	A_4;	Ser88Pro;	Missense;	None			Ser88Pro	88	Missense	230	199	192	241	1271	1356	1258	12.6721	12.8493	12.9561	12.9301	15.1284	15.0575	14.9573	0.17727	0.284038	0.258065	2.45636	2.38546	2.28527	2.1359
GAGCTGCTTCTTCCGATCCA	CTCAGAGCTGCTTCTTCCGATCCATGTTC	A	G	T	C	47577802	sense	TG	A-G	0	0										804	529	560	651	1864	2101	2006	14.4775	14.2597	14.5003	14.3636	15.6808	15.6892	15.6305	-0.217756	0.0228357	-0.113831	1.20338	1.21176	1.15304	1.29231
GAACATGGATCGGAAGAAGC	AAGTGAACATGGATCGGAAGAAGCAGCTC	T	C	A	G	47577778	antisense	AG	A-G	1	0	A_5;	Met89Thr;	Missense;	None			Met89Thr	89	Missense	193	116	94	198	906	877	814	12.4191	12.0708	11.9259	12.6466	14.6401	14.4288	14.3293	-0.348243	-0.493155	0.227563	2.22098	2.00976	1.91025	2.25161
AGTGAACATGGATCGGAAGA	TGGAAGTGAACATGGATCGGAAGAAGCAG	T	C	A	G	47577775	antisense	AG	A-G	2	0	A_5_6;A_8;	Phe90Pro;Met89Thr;	Missense;Missense;	None;None			Met89Thr_Phe90Pro	89.5	Missense	226	156	181	225	912	1052	935	12.6468	12.4982	12.871	12.831	14.6496	14.6913	14.5293	-0.148591	0.22424	0.184277	2.00282	2.04456	1.8825	1.88998
GGAAGTGAACATGGATCGGA	GGTTGGAAGTGAACATGGATCGGAAGAAG	T	C	A	G	47577772	antisense	AG	A-G	2	1	A_4;A_8;	Thr91Thr;Phe90Ser;	Silent;Missense;	None;None			Phe90Ser	90.5	Missense	207	167	145	207	646	672	685	12.5201	12.5965	12.5511	12.7108	14.1521	14.0447	14.0804	0.0763657	0.0310223	0.190671	1.63202	1.52466	1.56033	1.47298
GTTGGAAGTGAACATGGATC	TCAGGTTGGAAGTGAACATGGATCGGAAG	T	C	A	G	47577769	antisense	GG	A-G	2	1	A_6;A_7;	Ser92Pro;Thr91Thr;	Missense;Silent;	None;None			Ser92Pro	91.5	Missense	250	165	193	273	835	931	894	12.7923	12.5791	12.9636	13.11	14.5223	14.515	14.4646	-0.213269	0.171255	0.317634	1.72998	1.7227	1.67223	1.61643
GGTTGGAAGTGAACATGGAT	TTCAGGTTGGAAGTGAACATGGATCGGAA	T	C	A	G	47577768	antisense	CG	A-G	2	1	A_7;A_8;	Ser92Pro;Thr91Thr;	Missense;Silent;	None;None			Ser92Pro	91.5	Missense	305	284	230	287	672	786	724	13.0792	13.3624	13.2166	13.1821	14.209	14.2708	14.1603	0.283213	0.137415	0.102932	1.12984	1.19161	1.08111	0.959669
ATCCATGTTCACTTCCAACC	TCCGATCCATGTTCACTTCCAACCTGAAG	A	G	T	C	47577787	sense	TG	A-G	1	0	A_5;	Met89Val;	Missense;	None			Met89Val	89	Missense	281	174	204	272	480	560	561	12.961	12.6557	13.0436	13.1047	13.7236	13.7817	13.7923	-0.305279	0.0825943	0.143721	0.762669	0.820765	0.831371	0.831256
TTCAGGTTGGAAGTGAACAT	CTCCTTCAGGTTGGAAGTGAACATGGATC	T	C	A	G	47577764	antisense	GG	A-G	1	0	A_4;	Leu94Pro;	Missense;	None			Leu94Pro	94	Missense	371	284	229	380	1466	1701	1501	13.3618	13.3624	13.2103	13.587	15.3343	15.3845	15.2121	0.000632679	-0.151451	0.225262	1.97257	2.02278	1.85035	1.92375
CTTCAGGTTGGAAGTGAACA	CCTCCTTCAGGTTGGAAGTGAACATGGAT	T	C	A	G	47577763	antisense	TG	A-G	1	0	A_5;	Leu94Pro;	Missense;	None			Leu94Pro	94	Missense	367	301	211	320	1369	1461	1339	13.3461	13.4463	13.0922	13.3391	15.2356	15.1651	15.0474	0.100135	-0.253905	-0.0070059	1.88945	1.81899	1.70123	1.85681
CATGTTCACTTCCAACCTGA	GATCCATGTTCACTTCCAACCTGAAGGAG	A	G	T	C	47577784	sense	AG	A-G	1	0	A_8;	Thr91Ala;	Missense;	None			Thr91Ala	91	Missense	107	109	100	134	61	91	101	11.5683	11.9811	12.0152	12.0835	10.7482	11.1608	11.3192	0.41276	0.446868	0.515181	-0.820087	-0.40753	-0.249146	-0.950524
ATGTTCACTTCCAACCTGAA	ATCCATGTTCACTTCCAACCTGAAGGAGG	A	G	T	C	47577783	sense	GG	A-G	1	0	A_7;	Thr91Ala;	Missense;	None			Thr91Ala	91	Missense	308	239	248	309	285	320	321	13.0933	13.1135	13.3253	13.2887	12.9716	12.9744	12.987	0.020239	0.231991	0.195357	-0.121675	-0.118857	-0.106325	-0.264815
GTTCACTTCCAACCTGAAGG	CCATGTTCACTTCCAACCTGAAGGAGGCC	A	G	T	C	47577781	sense	AG	A-G	1	0	A_5;	Thr91Ala;	Missense;	None			Thr91Ala	91	Missense	209	150	176	211	218	215	253	12.534	12.4416	12.8306	12.7384	12.5851	12.4008	12.6436	-0.0923634	0.296633	0.204409	0.0510957	-0.133156	0.109636	-0.127034
TTCACTTCCAACCTGAAGGA	CATGTTCACTTCCAACCTGAAGGAGGCCC	A	G	T	C	47577780	sense	GG	A-G	1	0	A_4;	Thr91Ala;	Missense;	None			Thr91Ala	91	Missense	182	152	128	126	166	202	167	12.3344	12.4607	12.3712	11.9947	12.192	12.3108	12.0444	0.12627	0.0368037	-0.339739	-0.142447	-0.0235918	-0.290008	-0.0931275
GGCCTCCTTCAGGTTGGAAG	TGTGGGCCTCCTTCAGGTTGGAAGTGAAC	T	C	A	G	47577757	antisense	TG	A-G	0	0										375	220	222	300	674	742	766	13.3772	12.9941	13.1655	13.246	14.2133	14.1877	14.2417	-0.383185	-0.211704	-0.131214	0.836077	0.810457	0.864412	1.07902
TGGGCCTCCTTCAGGTTGGA	GTTGTGGGCCTCCTTCAGGTTGGAAGTGA	T	C	A	G	47577755	antisense	AG	A-G	0	0										390	322	292	341	363	440	511	13.4338	13.5436	13.5609	13.4308	13.3206	13.4338	13.6577	0.109738	0.127089	-0.00300053	-0.113215	1.6185e-05	0.22385	-0.0410582
TTGTGGGCCTCCTTCAGGTT	CCGGTTGTGGGCCTCCTTCAGGTTGGAAG	T	C	A	G	47577752	antisense	GG	A-G	0	0										483	369	314	404	312	339	335	13.7423	13.7401	13.6657	13.6754	13.1022	13.0577	13.0486	-0.00224121	-0.0766475	-0.0669613	-0.640139	-0.684687	-0.693777	-0.624251
GTTGTGGGCCTCCTTCAGGT	CCCGGTTGTGGGCCTCCTTCAGGTTGGAA	T	C	A	G	47577751	antisense	TG	A-G	0	0										362	299	226	307	281	357	314	13.3263	13.4366	13.1913	13.2793	12.9512	13.1323	12.9552	0.110306	-0.135048	-0.0470448	-0.375099	-0.194059	-0.371164	-0.289512
ACCTGAAGGAGGCCCACAAC	TCCAACCTGAAGGAGGCCCACAACCGGGT	A	G	T	C	47577770	sense	CG	A-G	1	0	A_6_7;	Lys95Gly;	Missense;	None			Lys95Gly	95	Missense	335	253	216	292	800	956	1049	13.2145	13.1957	13.126	13.207	14.4606	14.5533	14.6952	-0.0188607	-0.0885148	-0.00749036	1.24603	1.33874	1.4807	1.39345
CCGGTTGTGGGCCTCCTTCA	TCACCCGGTTGTGGGCCTCCTTCAGGTTG	T	C	A	G	47577748	antisense	GG	A-G	0	0										412	308	267	390	384	452	448	13.513	13.4794	13.4318	13.6245	13.4017	13.4726	13.4679	-0.0335501	-0.0811921	0.111522	-0.111249	-0.0403313	-0.0451219	-0.0644941
CCTGAAGGAGGCCCACAACC	CCAACCTGAAGGAGGCCCACAACCGGGTG	A	G	T	C	47577769	sense	GG	A-G	1	0	A_5_6;	Lys95Gly;	Missense;	None			Lys95Gly	95	Missense	360	225	218	334	842	933	1027	13.3184	13.0265	13.1393	13.4009	14.5344	14.5181	14.6647	-0.291879	-0.179045	0.0825449	1.21602	1.19979	1.3463	1.3835
CCCGGTTGTGGGCCTCCTTC	ATCACCCGGTTGTGGGCCTCCTTCAGGTT	T	C	A	G	47577747	antisense	AG	A-G	0	0										417	331	271	317	303	350	389	13.5304	13.5833	13.4532	13.3255	13.06	13.1037	13.2641	0.0529404	-0.0771425	-0.204844	-0.470404	-0.426664	-0.266233	-0.311418
CTGAAGGAGGCCCACAACCG	CAACCTGAAGGAGGCCCACAACCGGGTGA	A	G	T	C	47577768	sense	GG	A-G	2	0	A_4_5;A_8;	Lys95Gly;Glu96Gly;	Missense;Missense;	None;None			Lys95Gly_Glu96Gly	95.5	Missense	402	285	253	354	1031	1226	1258	13.4775	13.3675	13.3541	13.4848	14.8265	14.9121	14.9573	-0.110063	-0.123441	0.0072548	1.34898	1.4346	1.4798	1.49654
GAAGGAGGCCCACAACCGGG	ACCTGAAGGAGGCCCACAACCGGGTGATT	A	G	T	C	47577766	sense	TG	A-G	1	0	A_6;	Glu96Gly;	Missense;	None			Glu96Gly	96	Missense	304	244	198	302	908	969	918	13.0745	13.1434	13.0005	13.2556	14.6432	14.5728	14.5028	0.068963	-0.0739567	0.181159	1.56879	1.4983	1.42834	1.43976
GAGGCCCACAACCGGGTGAT	GAAGGAGGCCCACAACCGGGTGATTGTGC	A	G	T	C	47577762	sense	TG	A-G	1	0	A_8;	His98Arg;	Missense;	None			His98Arg	98	Missense	682	541	452	619	913	1017	1091	14.2401	14.2921	14.1912	14.2909	14.6512	14.6425	14.7519	0.0520152	-0.048841	0.0508667	0.411104	0.402445	0.511805	0.423771
GGCCCACAACCGGGTGATTG	AGGAGGCCCACAACCGGGTGATTGTGCTG	A	G	T	C	47577760	sense	TG	A-G	2	0	A_6;A_8;	His98Arg;Asn99Asp;	Missense;Missense;	None;None			His98Arg_Asn99Asp	98.5	Missense	689	549	433	591	441	583	508	14.2548	14.3132	14.1293	14.2241	13.6014	13.8398	13.6492	0.0584602	-0.125525	-0.0306427	-0.653404	-0.414997	-0.605617	-0.525437
AGCACAATCACCCGGTTGTG	CTGCAGCACAATCACCCGGTTGTGGGCCT	T	C	A	G	47577737	antisense	GG	A-G	2	0	A_4;A_6_7;	Val103Ala;Ile102Thr;	Missense;Missense;	None;None			Ile102Thr_Val103Ala	102.5	Missense	529	393	312	481	952	1014	986	13.8736	13.831	13.6565	13.927	14.7115	14.6382	14.6059	-0.0425745	-0.217101	0.0534673	0.83793	0.764665	0.732301	0.847035
CAGCACAATCACCCGGTTGT	CCTGCAGCACAATCACCCGGTTGTGGGCC	T	C	A	G	47577736	antisense	GG	A-G	2	0	A_5;A_7_8;	Val103Ala;Ile102Thr;	Missense;Missense;	None;None			Ile102Thr_Val103Ala	102.5	Missense	243	198	184	222	579	605	708	12.7514	12.8421	12.8947	12.8117	13.9941	13.8932	14.1281	0.0906924	0.143335	0.0602964	1.24277	1.14185	1.37668	1.15566
CCACAACCGGGTGATTGTGC	AGGCCCACAACCGGGTGATTGTGCTGCAG	A	G	T	C	47577757	sense	TG	A-G	1	0	A_5_6;	Asn99Gly;	Missense;	None			Asn99Gly	99	Missense	306	237	170	309	235	290	258	13.0839	13.1014	12.7806	13.2887	12.6934	12.8324	12.6718	0.0175144	-0.303353	0.204755	-0.39054	-0.25146	-0.412086	-0.324334
GCAGCACAATCACCCGGTTG	TCCTGCAGCACAATCACCCGGTTGTGGGC	T	C	A	G	47577735	antisense	TG	A-G	2	1	A_6;A_8;	Val103Ala;Ile102Ile;	Missense;Silent;	None;None			Val103Ala	102.5	Missense	475	387	379	416	1515	1555	1542	13.7182	13.8088	13.9371	13.7176	15.3818	15.2551	15.251	0.0905605	0.218861	-0.000642357	1.66352	1.53683	1.53275	1.47478
CTGCAGCACAATCACCCGGT	CATCCTGCAGCACAATCACCCGGTTGTGG	T	C	A	G	47577733	antisense	TG	A-G	2	0	A_5;A_8;	Leu104Pro;Val103Ala;	Missense;Missense;	None;None			Val103Ala_Leu104Pro	103.5	Missense	223	177	179	207	732	837	773	12.6275	12.6803	12.855	12.7108	14.3324	14.3615	14.2548	0.0528584	0.227488	0.0832758	1.70492	1.73401	1.62729	1.56753
CAACCGGGTGATTGTGCTGC	CCCACAACCGGGTGATTGTGCTGCAGGAT	A	G	T	C	47577754	sense	AG	A-G	0	0										403	311	266	374	254	269	235	13.4811	13.4934	13.4264	13.5641	12.8055	12.724	12.5371	0.0122947	-0.0547434	0.082953	-0.675597	-0.7571	-0.943983	-0.805728
AACCGGGTGATTGTGCTGCA	CCACAACCGGGTGATTGTGCTGCAGGATG	A	G	T	C	47577753	sense	GG	A-G	0	0										556	422	376	397	376	442	448	13.9454	13.9337	13.9256	13.6502	13.3714	13.4404	13.4679	-0.0116801	-0.0197456	-0.295224	-0.574029	-0.505013	-0.47753	-0.409974
ATCCTGCAGCACAATCACCC	TGACATCCTGCAGCACAATCACCCGGTTG	T	C	A	G	47577730	antisense	GG	A-G	1	0	A_8;	Leu104Pro;	Missense;	None			Leu104Pro	104	Missense	134	122	100	109	378	507	444	11.8928	12.1436	12.0152	11.7857	13.379	13.6383	13.4549	0.250749	0.122342	-0.107174	1.48619	1.74547	1.5621	1.50928
CATCCTGCAGCACAATCACC	CTGACATCCTGCAGCACAATCACCCGGTT	T	C	A	G	47577729	antisense	CG	A-G	0	0										196	173	136	188	233	286	265	12.4413	12.6474	12.4587	12.5719	12.681	12.8124	12.7104	0.206045	0.0173553	0.130558	0.239716	0.371089	0.269114	0.17532
CGGGTGATTGTGCTGCAGGA	CAACCGGGTGATTGTGCTGCAGGATGTCA	A	G	T	C	47577750	sense	TG	A-G	1	0	A_7;	Ile102Val;	Missense;	None			Ile102Val	102	Missense	364	308	268	297	246	280	279	13.3343	13.4794	13.4372	13.2315	12.7594	12.7818	12.7847	0.14514	0.10289	-0.102764	-0.574933	-0.55246	-0.549589	-0.607416
TGATTGTGCTGCAGGATGTC	CGGGTGATTGTGCTGCAGGATGTCAGCGA	A	G	T	C	47577746	sense	AG	A-G	0	0										425	351	247	388	281	323	345	13.5578	13.668	13.3195	13.6171	12.9512	12.9879	13.091	0.11016	-0.238325	0.0592906	-0.606551	-0.569884	-0.466801	-0.524787
ATTGTGCTGCAGGATGTCAG	GGTGATTGTGCTGCAGGATGTCAGCGAGT	A	G	T	C	47577744	sense	CG	A-G	0	0										383	320	301	409	281	315	323	13.4077	13.5346	13.6047	13.6931	12.9512	12.9517	12.9959	0.126877	0.197008	0.285434	-0.456446	-0.455956	-0.411747	-0.644489
TGTGCTGCAGGATGTCAGCG	TGATTGTGCTGCAGGATGTCAGCGAGTCT	A	G	T	C	47577742	sense	AG	A-G	0	0										272	204	147	263	165	182	189	12.914	12.8851	12.5709	13.0561	12.1833	12.1605	12.2229	-0.0288727	-0.343135	0.14214	-0.730738	-0.753553	-0.691086	-0.648503
CAGACTCGCTGACATCCTGC	AAAACAGACTCGCTGACATCCTGCAGCAC	T	C	A	G	47577717	antisense	AG	A-G	1	0	A_4;	Ser110Pro;	Missense;	None			Ser110Pro	110	Missense	270	178	177	213	237	198	258	12.9034	12.6885	12.8388	12.752	12.7056	12.282	12.6718	-0.214891	-0.0645961	-0.151384	-0.197766	-0.621371	-0.231536	-0.206601
CTGCAGGATGTCAGCGAGTC	TGTGCTGCAGGATGTCAGCGAGTCTGTTT	A	G	T	C	47577738	sense	TG	A-G	2	0	A_5;A_8;	Gln105Arg;Asp106Gly;	Missense;Missense;	None;None			Gln105Arg_Asp106Gly	105.5	Missense	265	164	154	208	158	172	170	12.8764	12.5703	12.638	12.7177	12.1207	12.0789	12.0701	-0.30609	-0.238422	-0.158685	-0.755657	-0.797455	-0.806294	-0.55207
AAACAGACTCGCTGACATCC	TGGAAAACAGACTCGCTGACATCCTGCAG	T	C	A	G	47577714	antisense	TG	A-G	1	0	A_5_7;	Ser110Pro;	Missense;	None			Ser110Pro	110	Missense	200	143	144	144	147	178	162	12.4705	12.3727	12.5411	12.1873	12.0167	12.1284	12.0006	-0.097806	0.070662	-0.283174	-0.453811	-0.342068	-0.469889	-0.318483
GAGCTGGAAAACAGACTCGC	CCAGGAGCTGGAAAACAGACTCGCTGACA	T	C	A	G	47577706	antisense	TG	A-G	1	0	A_8;	Phe112Ser;	Missense;	None			Phe112Ser	112	Missense	179	154	154	197	698	699	589	12.3105	12.4796	12.638	12.6393	14.2638	14.1016	13.8626	0.1691	0.327518	0.32888	1.95334	1.79112	1.55214	1.49037
CAGGAGCTGGAAAACAGACT	CAACCAGGAGCTGGAAAACAGACTCGCTG	T	C	A	G	47577703	antisense	CG	A-G	1	0	A_5;	Leu114Pro;	Missense;	None			Leu114Pro	114	Missense	165	117	121	133	515	584	537	12.193	12.0832	12.2901	12.0727	13.8252	13.8423	13.7293	-0.109772	0.0971263	-0.120311	1.63218	1.64928	1.53627	1.65023
TCAACCAGGAGCTGGAAAAC	ATAATCAACCAGGAGCTGGAAAACAGACT	T	C	A	G	47577698	antisense	AG	A-G	2	0	A_4;A_7;	Val116Ala;Leu115Pro;	Missense;Missense;	None;None			Leu115Pro_Val116Ala	115.5	Missense	176	175	113	131	832	934	721	12.2861	12.664	12.1914	12.0508	14.5171	14.5197	14.1543	0.377874	-0.0946277	-0.235256	2.23106	2.23361	1.86823	2.09497
GATATAATCAACCAGGAGCT	GGTAGATATAATCAACCAGGAGCTGGAAA	T	C	A	G	47577691	antisense	GG	A-G	2	1	A_4_6;A_7;	Tyr118His;Asp117Asp;	Missense;Silent;	None;None			Tyr118His	117.5	Missense	237	175	132	155	247	308	373	12.7153	12.664	12.4156	12.2935	12.7652	12.9193	13.2036	-0.0513634	-0.299694	-0.421844	0.0498957	0.204002	0.488247	0.505015
AGATATAATCAACCAGGAGC	TGGTAGATATAATCAACCAGGAGCTGGAA	T	C	A	G	47577690	antisense	TG	A-G	2	1	A_5_7;A_8;	Tyr118His;Asp117Asp;	Missense;Silent;	None;None			Tyr118His	117.5	Missense	107	91	101	108	148	160	140	11.5683	11.7207	12.0295	11.7724	12.0264	11.9746	11.7901	0.152441	0.46122	0.204059	0.458136	0.406331	0.221768	0.0895051
GGTAGATATAATCAACCAGG	CCATGGTAGATATAATCAACCAGGAGCTG	T	C	A	G	47577687	antisense	AG	A-G	3	1	A_4;A_6;A_8;	Tyr120His;Ile119Thr;Tyr118Tyr;	Missense;Missense;Silent;	None;None;None			Ile119Thr_Tyr120His	119	Missense	86	69	56	90	161	186	211	11.2532	11.3216	11.1789	11.5094	12.1479	12.1918	12.3817	0.0683933	-0.0742732	0.256194	0.894658	0.938598	1.12853	0.903825
ATGGTAGATATAATCAACCA	TCCCATGGTAGATATAATCAACCAGGAGC	T	C	A	G	47577685	antisense	GG	A-G	2	0	A_6;A_8;	Tyr120His;Ile119Thr;	Missense;Missense;	None;None			Ile119Thr_Tyr120His	119.5	Missense	302	229	207	290	1377	1480	1254	13.0649	13.0519	13.0646	13.1971	15.244	15.1838	14.9527	-0.0130384	-0.000312389	0.132191	2.17906	2.11883	1.88781	2.02229
CATGGTAGATATAATCAACC	GTCCCATGGTAGATATAATCAACCAGGAG	T	C	A	G	47577684	antisense	AG	A-G	1	0	A_7;	Tyr120His;	Missense;	None			Tyr120His	120	Missense	152	148	93	105	687	717	610	12.0746	12.4222	11.9105	11.7317	14.2409	14.1383	13.9131	0.347615	-0.164123	-0.342891	2.16626	2.06363	1.83852	2.07594
CTGGTTGATTATATCTACCA	GCTCCTGGTTGATTATATCTACCATGGGA	A	G	T	C	47577705	sense	TG	A-G	1	0	A_8;	Asp117Gly;	Missense;	None			Asp117Gly	117	Missense	447	306	326	352	399	476	519	13.6306	13.47	13.7198	13.4766	13.457	13.5473	13.6801	-0.160569	0.0891957	-0.153985	-0.173593	-0.0833197	0.0494756	0.00597383
TGGTTGATTATATCTACCAT	CTCCTGGTTGATTATATCTACCATGGGAC	A	G	T	C	47577704	sense	GG	A-G	1	0	A_7;	Asp117Gly;	Missense;	None			Asp117Gly	117	Missense	241	171	153	172	161	186	211	12.7395	12.6306	12.6286	12.4436	12.1479	12.1918	12.3817	-0.108859	-0.110879	-0.295875	-0.591587	-0.547646	-0.357711	-0.32711
GGTTGATTATATCTACCATG	TCCTGGTTGATTATATCTACCATGGGACT	A	G	T	C	47577703	sense	GG	A-G	1	0	A_6;	Asp117Gly;	Missense;	None			Asp117Gly	117	Missense	134	121	86	113	101	117	137	11.8928	12.1317	11.7976	11.8376	11.4754	11.5232	11.7588	0.238877	-0.0951932	-0.0551938	-0.417471	-0.369627	-0.134	-0.33653
GATTATATCTACCATGGGAC	GGTTGATTATATCTACCATGGGACTGTGA	A	G	T	C	47577699	sense	TG	A-G	2	0	A_5;A_7;	Tyr118Cys;Ile119Val;	Missense;Missense;	None;None			Tyr118Cys_Ile119Val	118.5	Missense	225	196	157	203	772	823	780	12.6404	12.8274	12.6658	12.6826	14.4092	14.3372	14.2678	0.187062	0.025441	0.0422498	1.7688	1.6968	1.62742	1.61275
TTATATCTACCATGGGACTG	TTGATTATATCTACCATGGGACTGTGAAA	A	G	T	C	47577697	sense	TG	A-G	1	0	A_5;	Ile119Val;	Missense;	None			Ile119Val	119	Missense	332	220	231	230	495	565	588	13.2015	12.9941	13.2229	12.8627	13.768	13.7946	13.8601	-0.207495	0.0213127	-0.338807	0.566475	0.593003	0.658597	0.781021
AAGTTTCACAGTCCCATGGT	CTCGAAGTTTCACAGTCCCATGGTAGATA	T	C	A	G	47577670	antisense	AG	A-G	1	0	A_8;	Val124Ala;	Missense;	None			Val124Ala	124	Missense	312	262	204	255	419	508	592	13.1119	13.2461	13.0436	13.0116	13.5276	13.6411	13.8699	0.134167	-0.0683636	-0.100335	0.415642	0.529219	0.758004	0.579133
ACCATGGGACTGTGAAACTT	ATCTACCATGGGACTGTGAAACTTCGAGC	A	G	T	C	47577689	sense	CG	A-G	1	0	A_4;	His121Arg;	Missense;	None			His121Arg	121	Missense	256	196	184	238	231	235	261	12.8266	12.8274	12.8947	12.9121	12.6686	12.5291	12.6885	0.00087072	0.0681581	0.0855079	-0.157949	-0.297451	-0.138054	-0.24933
TCGAAGTTTCACAGTCCCAT	CAGCTCGAAGTTTCACAGTCCCATGGTAG	T	C	A	G	47577667	antisense	GG	A-G	1	0	A_4_5;	Leu126Pro;	Missense;	None			Leu126Pro	126	Missense	236	169	118	250	169	200	217	12.7092	12.6136	12.2539	12.983	12.2178	12.2965	12.4222	-0.0955879	-0.455315	0.273806	-0.491397	-0.412729	-0.287025	-0.304685
CTCGAAGTTTCACAGTCCCA	TCAGCTCGAAGTTTCACAGTCCCATGGTA	T	C	A	G	47577666	antisense	TG	A-G	1	0	A_5_6;	Leu126Pro;	Missense;	None			Leu126Pro	126	Missense	245	199	190	215	301	339	335	12.7632	12.8493	12.941	12.7655	13.0504	13.0577	13.0486	0.0861356	0.177799	0.00225617	0.287223	0.294452	0.285362	0.200282
CATGGGACTGTGAAACTTCG	CTACCATGGGACTGTGAAACTTCGAGCTG	A	G	T	C	47577687	sense	AG	A-G	1	0	A_7;	Thr123Ala;	Missense;	None			Thr123Ala	123	Missense	378	316	223	324	222	266	263	13.3887	13.5164	13.172	13.357	12.6113	12.7078	12.6995	0.127688	-0.216715	-0.0316879	-0.777452	-0.680892	-0.689221	-0.675617
GGGACTGTGAAACTTCGAGC	CCATGGGACTGTGAAACTTCGAGCTGAGG	A	G	T	C	47577684	sense	TG	A-G	1	0	A_4;	Thr123Ala;	Missense;	None			Thr123Ala	123	Missense	359	261	192	286	230	256	287	13.3143	13.2406	12.9561	13.1771	12.6623	12.6526	12.8255	-0.0737656	-0.358232	-0.137253	-0.65199	-0.661771	-0.488856	-0.411122
GACTGTGAAACTTCGAGCTG	ATGGGACTGTGAAACTTCGAGCTGAGGAG	A	G	T	C	47577682	sense	AG	A-G	1	0	A_8;	Lys125Glu;	Missense;	None			Lys125Glu	125	Missense	432	280	243	359	325	357	381	13.5814	13.3419	13.2959	13.505	13.1611	13.1323	13.2342	-0.239422	-0.285444	-0.0763395	-0.420273	-0.449077	-0.347189	-0.205111
ACTGTGAAACTTCGAGCTGA	TGGGACTGTGAAACTTCGAGCTGAGGAGT	A	G	T	C	47577681	sense	GG	A-G	1	0	A_7_8;	Lys125Gly;	Missense;	None			Lys125Gly	125	Missense	199	139	158	157	155	160	193	12.4632	12.3317	12.675	12.312	12.0931	11.9746	12.2531	-0.131498	0.211727	-0.151274	-0.370147	-0.488607	-0.210108	-0.332605
TCCTCAGCTCGAAGTTTCAC	CAACTCCTCAGCTCGAAGTTTCACAGTCC	T	C	A	G	47577659	antisense	AG	A-G	1	1	A_6;	Ala128Ala;	Silent;	None				128	Silent	218	184	136	189	121	126	180	12.5948	12.7363	12.4587	12.5795	11.7359	11.6301	12.1525	0.141517	-0.136093	-0.0152378	-0.858852	-0.964696	-0.442228	-0.751987
TGTGAAACTTCGAGCTGAGG	GGACTGTGAAACTTCGAGCTGAGGAGTTG	A	G	T	C	47577679	sense	AG	A-G	1	0	A_5_6_7;	Lys125Gly;	Missense;	None			Lys125Gly	125	Missense	227	189	142	186	141	132	155	12.6531	12.775	12.521	12.5565	11.9565	11.6972	11.9369	0.121837	-0.132175	-0.0966726	-0.696579	-0.955957	-0.71626	-0.753929
GAAACTTCGAGCTGAGGAGT	CTGTGAAACTTCGAGCTGAGGAGTTGCAG	A	G	T	C	47577676	sense	TG	A-G	1	1	A_4;	Lys125Lys;	Silent;	None				125	Silent	314	239	206	267	176	232	190	13.1211	13.1135	13.0576	13.0779	12.2764	12.5106	12.2305	-0.00759209	-0.0635076	-0.0432183	-0.844781	-0.610568	-0.890607	-0.743879
ACTTCGAGCTGAGGAGTTGC	TGAAACTTCGAGCTGAGGAGTTGCAGGAA	A	G	T	C	47577673	sense	AG	A-G	1	1	A_7;	Arg127Arg;	Silent;	None				127	Silent	238	189	167	231	181	162	212	12.7214	12.775	12.7549	12.869	12.3168	11.9925	12.3886	0.0535779	0.033487	0.147612	-0.404624	-0.728841	-0.332822	-0.566988
CCTGCAACTCCTCAGCTCGA	ATTTCCTGCAACTCCTCAGCTCGAAGTTT	T	C	A	G	47577651	antisense	AG	A-G	1	0	A_6_7;	Leu131Pro;	Missense;	None			Leu131Pro	131	Missense	148	107	84	125	205	222	226	12.0362	11.9543	11.7637	11.9832	12.4964	12.447	12.4808	-0.0818053	-0.272459	-0.0529547	0.460212	0.410864	0.444654	0.574316
CTTCGAGCTGAGGAGTTGCA	GAAACTTCGAGCTGAGGAGTTGCAGGAAA	A	G	T	C	47577672	sense	GG	A-G	1	1	A_6;	Arg127Arg;	Silent;	None				127	Silent	484	323	313	424	286	329	327	13.7453	13.548	13.6611	13.7451	12.9767	13.0145	13.0137	-0.197296	-0.0842327	-0.000241185	-0.768639	-0.730863	-0.731627	-0.649786
TTTCCTGCAACTCCTCAGCT	TAAATTTCCTGCAACTCCTCAGCTCGAAG	T	C	A	G	47577648	antisense	CG	A-G	0	0										383	235	252	315	202	189	233	13.4077	13.0892	13.3484	13.3164	12.4751	12.2149	12.5248	-0.31849	-0.0593097	-0.0912823	-0.932589	-1.1928	-0.882883	-0.846397
TAAATTTCCTGCAACTCCTC	CTCATAAATTTCCTGCAACTCCTCAGCTC	T	C	A	G	47577644	antisense	AG	A-G	1	0	A_4;	Ile134Thr;	Missense;	None			Ile134Thr	134	Missense	152	107	109	101	103	125	89	12.0746	11.9543	12.1395	11.6757	11.5036	11.6186	11.1367	-0.12027	0.0648475	-0.398908	-0.570986	-0.456032	-0.937868	-0.503518
GAGGAGTTGCAGGAAATTTA	AGCTGAGGAGTTGCAGGAAATTTATGAGG	A	G	T	C	47577663	sense	TG	A-G	1	0	A_5;	Glu130Gly;	Missense;	None			Glu130Gly	130	Missense	239	234	174	245	230	228	238	12.7274	13.083	12.8141	12.9539	12.6623	12.4855	12.5554	0.355612	0.0866696	0.226442	-0.065088	-0.241951	-0.172002	-0.382588
GGAGTTGCAGGAAATTTATG	CTGAGGAGTTGCAGGAAATTTATGAGGTG	A	G	T	C	47577661	sense	AG	A-G	0	0										285	216	224	202	307	371	357	12.9814	12.9676	13.1785	12.6755	13.0789	13.1878	13.1403	-0.0137679	0.197119	-0.305863	0.097544	0.20642	0.158963	0.195146
GAGTTGCAGGAAATTTATGA	TGAGGAGTTGCAGGAAATTTATGAGGTGT	A	G	T	C	47577660	sense	GG	A-G	1	0	A_8;	Gln132Arg;	Missense;	None			Gln132Arg	132	Missense	216	174	154	207	267	319	328	12.5815	12.6557	12.638	12.7108	12.8775	12.9699	13.0181	0.0742052	0.0564954	0.129281	0.296044	0.388456	0.436623	0.287047
GTTGCAGGAAATTTATGAGG	AGGAGTTGCAGGAAATTTATGAGGTGTCA	A	G	T	C	47577658	sense	TG	A-G	1	0	A_6;	Gln132Arg;	Missense;	None			Gln132Arg	132	Missense	263	219	186	241	216	223	223	12.8655	12.9875	12.9103	12.9301	12.5718	12.4535	12.4615	0.122013	0.0448393	0.0646635	-0.293709	-0.411968	-0.403937	-0.447043
CTGACACCTCATAAATTTCC	ATGTCTGACACCTCATAAATTTCCTGCAA	T	C	A	G	47577633	antisense	TG	A-G	2	0	A_4;A_6;	Ser138Pro;Val137Ala;	Missense;Missense;	None;None			Val137Ala_Ser138Pro	137.5	Missense	221	156	146	177	243	225	281	12.6145	12.4982	12.561	12.4849	12.7417	12.4664	12.795	-0.11632	-0.053464	-0.129574	0.127169	-0.14811	0.180516	0.152978
CAGGAAATTTATGAGGTGTC	GTTGCAGGAAATTTATGAGGTGTCAGACA	A	G	T	C	47577654	sense	AG	A-G	2	0	A_5_6;A_7;	Glu133Gly;Ile134Val;	Missense;Missense;	None;None			Glu133Gly_Ile134Val	133.5	Missense	303	256	263	283	288	276	363	13.0697	13.2127	13.41	13.1619	12.9867	12.7611	13.1644	0.142971	0.340315	0.0921755	-0.0829601	-0.308623	0.0946609	-0.290795
AATTTATGAGGTGTCAGACA	AGGAAATTTATGAGGTGTCAGACATGTAT	A	G	T	C	47577649	sense	TG	A-G	1	0	A_6;	Tyr135Cys;	Missense;	None			Tyr135Cys	135	Missense	175	129	133	159	294	328	344	12.2779	12.224	12.4265	12.3302	13.0165	13.0101	13.0868	-0.0538118	0.148648	0.0523631	0.738624	0.732212	0.808949	0.710862
TGAGGTGTCAGACATGTATC	TTTATGAGGTGTCAGACATGTATCAGCTG	A	G	T	C	47577643	sense	AG	A-G	0	0										519	443	364	473	661	784	838	13.846	14.0038	13.8789	13.9028	14.1852	14.2671	14.3713	0.157723	0.0328071	0.0568034	0.339174	0.421081	0.525206	0.346042
GGTGTCAGACATGTATCAGC	ATGAGGTGTCAGACATGTATCAGCTGACA	A	G	T	C	47577640	sense	TG	A-G	1	1	A_7;	Ser138Ser;	Silent;	None				138	Silent	222	161	162	155	257	275	318	12.621	12.5437	12.711	12.2935	12.8225	12.7558	12.9734	-0.0773254	0.0900256	-0.327532	0.201458	0.134838	0.352437	0.334522
GATGTCAGCTGATACATGTC	GAGAGATGTCAGCTGATACATGTCTGACA	T	C	A	G	47577614	antisense	TG	A-G	1	0	A_7;	Leu143Pro;	Missense;	None			Leu143Pro	143	Missense	380	314	294	348	1661	1812	1684	13.3963	13.5073	13.5708	13.4601	15.5145	15.4757	15.3781	0.110916	0.174407	0.0637837	2.11816	2.0794	1.98174	1.9434
GAGAGATGTCAGCTGATACA	CAAAGAGAGATGTCAGCTGATACATGTCT	T	C	A	G	47577610	antisense	TG	A-G	1	0	A_4_6;	Ser145Pro;	Missense;	None			Ser145Pro	145	Missense	306	252	224	308	262	365	370	13.0839	13.19	13.1785	13.284	12.8503	13.1643	13.1919	0.106041	0.0945619	0.200079	-0.233657	0.0803426	0.108001	-0.148665
TATCAGCTGACATCTCTCTT	CATGTATCAGCTGACATCTCTCTTTGAGG	A	G	T	C	47577627	sense	TG	A-G	1	0	A_5;	Gln142Arg;	Missense;	None			Gln142Arg	142	Missense	381	260	253	289	691	701	775	13.4001	13.235	13.3541	13.1921	14.2493	14.1057	14.2585	-0.165102	-0.0460439	-0.207999	0.849114	0.705559	0.858365	0.944061
TCAGCTGACATCTCTCTTTG	TGTATCAGCTGACATCTCTCTTTGAGGAA	A	G	T	C	47577625	sense	AG	A-G	1	0	A_8;	Thr144Ala;	Missense;	None			Thr144Ala	144	Missense	245	192	203	271	180	186	219	12.7632	12.7977	13.0365	13.0994	12.3088	12.1918	12.4354	0.0344807	0.273268	0.33617	-0.454429	-0.571391	-0.327778	-0.665839
CCTCAAAGAGAGATGTCAGC	CATTCCTCAAAGAGAGATGTCAGCTGATA	T	C	A	G	47577603	antisense	TG	A-G	1	0	A_5_6_7;	Phe147Pro;	Missense;	None			Phe147Pro	147	Missense	135	107	112	123	203	241	211	11.9035	11.9543	12.1786	11.9599	12.4822	12.5655	12.3817	0.0507994	0.275079	0.0563861	0.578675	0.661922	0.478197	0.44551
CAGCTGACATCTCTCTTTGA	GTATCAGCTGACATCTCTCTTTGAGGAAT	A	G	T	C	47577624	sense	GG	A-G	1	0	A_7;	Thr144Ala;	Missense;	None			Thr144Ala	144	Missense	257	163	191	222	202	221	163	12.8322	12.5615	12.9486	12.8117	12.4751	12.4405	12.0095	-0.270695	0.116394	-0.0205043	-0.357079	-0.391673	-0.822725	-0.465557
ATTCCTCAAAGAGAGATGTC	GAGCATTCCTCAAAGAGAGATGTCAGCTG	T	C	A	G	47577600	antisense	AG	A-G	1	1	A_8;	Phe147Phe;	Silent;	None				147	Silent	272	233	206	242	192	235	292	12.914	13.0769	13.0576	12.9361	12.4019	12.5291	12.8504	0.162864	0.143625	0.0220991	-0.512142	-0.384902	-0.0636101	-0.429748
TGACATCTCTCTTTGAGGAA	CAGCTGACATCTCTCTTTGAGGAATGCTC	A	G	T	C	47577620	sense	TG	A-G	1	1	A_5;	Thr144Thr;	Silent;	None				144	Silent	232	170	187	202	160	167	175	12.6846	12.6221	12.918	12.6755	12.1389	12.0364	12.1119	-0.0624194	0.233486	-0.00906655	-0.545673	-0.648166	-0.572643	-0.642827
GAGCATTCCTCAAAGAGAGA	CCGAGAGCATTCCTCAAAGAGAGATGTCA	T	C	A	G	47577596	antisense	TG	A-G	1	0	A_5;	Cys150Arg;	Missense;	None			Cys150Arg	150	Missense	208	175	169	221	445	544	523	12.527	12.664	12.772	12.8052	13.6144	13.7399	13.6912	0.13691	0.245007	0.278122	1.08737	1.21287	1.16411	0.934772
CGAGAGCATTCCTCAAAGAG	AAACCGAGAGCATTCCTCAAAGAGAGATG	T	C	A	G	47577593	antisense	AG	A-G	2	0	A_5;A_8;	Ser151Pro;Cys150Arg;	Missense;Missense;	None;None			Cys150Arg_Ser151Pro	150.5	Missense	296	238	208	281	1373	1455	1296	13.036	13.1075	13.0716	13.1516	15.2398	15.1592	15.0003	0.0715171	0.0355875	0.115661	2.20381	2.1232	1.96429	2.02284
CTCTCTTTGAGGAATGCTCT	ACATCTCTCTTTGAGGAATGCTCTCGGTT	A	G	T	C	47577614	sense	CG	A-G	0	0										167	148	152	174	109	132	168	12.2104	12.4222	12.6191	12.4603	11.5853	11.6972	12.053	0.211868	0.408753	0.249892	-0.625076	-0.513193	-0.157332	-0.722038
TCTCTTTGAGGAATGCTCTC	CATCTCTCTTTGAGGAATGCTCTCGGTTT	A	G	T	C	47577613	sense	GG	A-G	0	0					yes					125	63	90	110	68	114	81	11.7925	11.1904	11.8632	11.7988	10.9049	11.4857	11.0009	-0.602133	0.0706547	0.00627524	-0.887697	-0.306811	-0.791617	-0.486974
ACCGAGAGCATTCCTCAAAG	AAAAACCGAGAGCATTCCTCAAAGAGAGA	T	C	A	G	47577591	antisense	AG	A-G	1	0	A_5_7;	Ser151Pro;	Missense;	None			Ser151Pro	151	Missense	213	176	162	190	755	823	796	12.5613	12.6722	12.711	12.5871	14.377	14.3372	14.2971	0.110865	0.149722	0.0258433	1.81573	1.77586	1.73577	1.68031
AAACCGAGAGCATTCCTCAA	CCAAAAACCGAGAGCATTCCTCAAAGAGA	T	C	A	G	47577589	antisense	AG	A-G	1	1	A_7;	Ser151Ser;	Silent;	None				151	Silent	401	269	275	364	1120	1174	1106	13.4739	13.2841	13.4744	13.525	14.946	14.8496	14.7716	-0.189817	0.0004347	0.0510334	1.47202	1.37567	1.29762	1.42789
TGTGCGGGCCAAAAACCGAG	GCACTGTGCGGGCCAAAAACCGAGAGCAT	T	C	A	G	47577577	antisense	AG	A-G	0	0										242	168	151	260	230	242	314	12.7454	12.6051	12.6096	13.0396	12.6623	12.5714	12.9552	-0.140363	-0.135832	0.294167	-0.0830818	-0.173986	0.209749	-0.0217636
ACTGTGCGGGCCAAAAACCG	TTGCACTGTGCGGGCCAAAAACCGAGAGC	T	C	A	G	47577575	antisense	AG	A-G	0	0										251	211	179	242	281	294	355	12.7981	12.9338	12.855	12.9361	12.9512	12.8522	13.1322	0.135698	0.0568697	0.138003	0.153141	0.0541081	0.33411	0.0702627
GCACTGTGCGGGCCAAAAAC	ACTTGCACTGTGCGGGCCAAAAACCGAGA	T	C	A	G	47577573	antisense	CG	A-G	0	0										316	251	227	265	256	333	361	13.1303	13.1842	13.1977	13.0671	12.8168	13.0319	13.1564	0.0539179	0.0673658	-0.0632234	-0.313463	-0.0984042	0.0260912	-0.147945
TTTGGCCCGCACAGTGCAAG	GGTTTTTGGCCCGCACAGTGCAAGTGGGA	A	G	T	C	47577589	sense	TG	A-G	0	0										254	221	217	222	168	195	207	12.8152	13.0006	13.1327	12.8117	12.2093	12.26	12.3541	0.185355	0.317432	-0.00356674	-0.605984	-0.555274	-0.461103	-0.707193
TTGGCCCGCACAGTGCAAGT	GTTTTTGGCCCGCACAGTGCAAGTGGGAA	A	G	T	C	47577588	sense	GG	A-G	0	0										346	276	234	298	224	296	281	13.2611	13.3212	13.2415	13.2364	12.6242	12.862	12.795	0.0600512	-0.0196561	-0.0247556	-0.636913	-0.399141	-0.466126	-0.50594
TGGCCCGCACAGTGCAAGTG	TTTTTGGCCCGCACAGTGCAAGTGGGAAA	A	G	T	C	47577587	sense	GG	A-G	0	0										404	311	290	335	362	376	307	13.4847	13.4934	13.551	13.4052	13.3166	13.2071	12.9227	0.00871952	0.0662973	-0.0794855	-0.168071	-0.277609	-0.562037	-0.334416
TTTCCCACTTGCACTGTGCG	GCAGTTTCCCACTTGCACTGTGCGGGCCA	T	C	A	G	47577563	antisense	GG	A-G	1	0	A_7;	Val160Ala;	Missense;	None			Val160Ala	160	Missense	232	155	151	175	124	137	167	12.6846	12.4889	12.6096	12.4685	11.7712	11.7508	12.0444	-0.195664	-0.0749592	-0.216033	-0.913312	-0.933763	-0.640135	-0.666851
GTTTCCCACTTGCACTGTGC	GGCAGTTTCCCACTTGCACTGTGCGGGCC	T	C	A	G	47577562	antisense	GG	A-G	1	0	A_8;	Val160Ala;	Missense;	None			Val160Ala	160	Missense	302	217	190	230	184	198	191	13.0649	12.9742	12.941	12.8627	12.3405	12.282	12.2381	-0.0906816	-0.123929	-0.202188	-0.724454	-0.78294	-0.826826	-0.639141
AGTTTCCCACTTGCACTGTG	AGGCAGTTTCCCACTTGCACTGTGCGGGC	T	C	A	G	47577561	antisense	CG	A-G	0	0										449	312	323	375	258	299	336	13.637	13.498	13.7065	13.5679	12.8281	12.8765	13.0529	-0.138997	0.0694188	-0.0691177	-0.80898	-0.760505	-0.584178	-0.671656
GCACAGTGCAAGTGGGAAAC	GCCCGCACAGTGCAAGTGGGAAACTGCCT	A	G	T	C	47577581	sense	TG	A-G	1	1	A_5;	Thr157Thr;	Silent;	None				157	Silent	309	208	229	257	178	241	227	13.098	12.9131	13.2103	13.0229	12.2927	12.5655	12.4872	-0.18484	0.112334	-0.0751281	-0.805328	-0.532513	-0.610808	-0.600338
GCAGTTTCCCACTTGCACTG	GAAGGCAGTTTCCCACTTGCACTGTGCGG	T	C	A	G	47577559	antisense	TG	A-G	0	0										283	214	189	227	873	911	859	12.9712	12.9542	12.9334	12.8438	14.5865	14.4837	14.407	-0.0170281	-0.0378057	-0.127392	1.61534	1.51252	1.43576	1.58195
AGGCAGTTTCCCACTTGCAC	CTGAAGGCAGTTTCCCACTTGCACTGTGC	T	C	A	G	47577557	antisense	TG	A-G	1	0	A_5;	Cys163Arg;	Missense;	None			Cys163Arg	163	Missense	327	277	224	284	1495	1774	1512	13.1797	13.3264	13.1785	13.167	15.3626	15.4452	15.2227	0.146741	-0.00118642	-0.0126968	2.18294	2.26551	2.043	2.11953
GCAAGTGGGAAACTGCCTTC	CAGTGCAAGTGGGAAACTGCCTTCAGGTG	A	G	T	C	47577574	sense	AG	A-G	1	1	A_4;	Gln159Gln;	Silent;	None				159	Silent	478	344	263	393	321	345	366	13.7273	13.6389	13.41	13.6356	13.1432	13.083	13.1762	-0.0884343	-0.317316	-0.0917727	-0.584105	-0.644368	-0.551098	-0.427349
CCTGAAGGCAGTTTCCCACT	ATCACCTGAAGGCAGTTTCCCACTTGCAC	T	C	A	G	47577552	antisense	TG	A-G	1	0	A_5_6;	Leu164Pro;	Missense;	None			Leu164Pro	164	Missense	336	258	231	258	1290	1498	1334	13.2188	13.2239	13.2229	13.0285	15.1498	15.2012	15.042	0.0050703	0.00403655	-0.190367	1.93101	1.98238	1.82314	1.97259
CAAGTGGGAAACTGCCTTCA	AGTGCAAGTGGGAAACTGCCTTCAGGTGA	A	G	T	C	47577573	sense	GG	A-G	0	0										597	389	330	528	459	595	529	14.048	13.8162	13.7374	14.0615	13.6591	13.8692	13.7076	-0.231785	-0.310639	0.0135078	-0.388931	-0.178843	-0.340421	-0.126426
AGTGGGAAACTGCCTTCAGG	TGCAAGTGGGAAACTGCCTTCAGGTGATG	A	G	T	C	47577571	sense	TG	A-G	2	1	A_7;A_8;	Gly161Gly;Asn162Asp;	Silent;Missense;	None;None			Asn162Asp	161.5	Missense	338	266	220	247	211	260	280	13.2274	13.2679	13.1525	12.9656	12.538	12.6749	12.7899	0.0405598	-0.0749063	-0.261781	-0.689409	-0.552455	-0.437523	-0.461087
GGGAAACTGCCTTCAGGTGA	AAGTGGGAAACTGCCTTCAGGTGATGTGG	A	G	T	C	47577568	sense	TG	A-G	2	1	A_4;A_5_6;	Gly161Gly;Asn162Gly;	Silent;Missense;	None;None			Asn162Gly	161.5	Missense	566	425	412	529	496	627	572	13.9711	13.9439	14.0575	14.0643	13.7709	13.9448	13.8203	-0.0271765	0.0864424	0.0931616	-0.20017	-0.0263482	-0.150757	-0.176568
GAAACTGCCTTCAGGTGATG	GTGGGAAACTGCCTTCAGGTGATGTGGCT	A	G	T	C	47577566	sense	TG	A-G	1	0	A_4;	Asn162Ser;	Missense;	None			Asn162Ser	162	Missense	434	316	308	428	320	433	387	13.588	13.5164	13.6379	13.7586	13.1387	13.4107	13.2567	-0.0716035	0.0498367	0.170604	-0.449301	-0.177326	-0.331311	-0.368925
AAACTGCCTTCAGGTGATGT	TGGGAAACTGCCTTCAGGTGATGTGGCTG	A	G	T	C	47577565	sense	GG	A-G	0	0										328	227	217	263	228	198	221	13.1841	13.0392	13.1327	13.0561	12.6497	12.282	12.4485	-0.144826	-0.0513898	-0.127917	-0.534314	-0.902074	-0.735527	-0.615927
CAGCCACATCACCTGAAGGC	CTGCCAGCCACATCACCTGAAGGCAGTTT	T	C	A	G	47577541	antisense	AG	A-G	2	0	A_6;A_8;	Trp168Arg;Met167Thr;	Missense;Missense;	None;None			Met167Thr_Trp168Arg	167.5	Missense	68	76	51	71	181	210	220	10.9146	11.461	11.0441	11.1674	12.3168	12.3669	12.442	0.54639	0.129504	0.252866	1.4022	1.4523	1.52743	1.15105
CTGCCTTCAGGTGATGTGGC	GAAACTGCCTTCAGGTGATGTGGCTGGCA	A	G	T	C	47577562	sense	TG	A-G	0	0										467	340	303	341	264	288	270	13.6937	13.622	13.6143	13.4308	12.8612	12.8225	12.7374	-0.0717213	-0.0794932	-0.262927	-0.832521	-0.871277	-0.956341	-0.748665
TGCCTTCAGGTGATGTGGCT	AAACTGCCTTCAGGTGATGTGGCTGGCAG	A	G	T	C	47577561	sense	GG	A-G	1	0	A_8;	Gln165Arg;	Missense;	None			Gln165Arg	165	Missense	456	377	296	387	279	307	355	13.6594	13.771	13.5805	13.6134	12.9409	12.9146	13.1322	0.111683	-0.078825	-0.0459951	-0.718418	-0.744733	-0.527146	-0.659053
TGCCAGCCACATCACCTGAA	GATCTGCCAGCCACATCACCTGAAGGCAG	T	C	A	G	47577538	antisense	GG	A-G	1	0	A_5;	Leu169Pro;	Missense;	None			Leu169Pro	169	Missense	266	216	138	257	341	360	334	12.8818	12.9676	12.4797	13.0229	13.2304	13.1444	13.0443	0.085755	-0.402091	0.141026	0.348583	0.262526	0.162421	0.31628
CTGCCAGCCACATCACCTGA	CGATCTGCCAGCCACATCACCTGAAGGCA	T	C	A	G	47577537	antisense	AG	A-G	1	0	A_6;	Leu169Pro;	Missense;	None			Leu169Pro	169	Missense	227	159	157	221	189	233	201	12.6531	12.5256	12.6658	12.8052	12.3791	12.5168	12.3117	-0.127484	0.0126757	0.152033	-0.27398	-0.136353	-0.341417	-0.262992
CTTCAGGTGATGTGGCTGGC	CTGCCTTCAGGTGATGTGGCTGGCAGATC	A	G	T	C	47577558	sense	AG	A-G	1	0	A_5;	Gln165Arg;	Missense;	None			Gln165Arg	165	Missense	448	294	305	359	265	323	333	13.6338	13.4123	13.6237	13.505	12.8667	12.9879	13.0399	-0.221503	-0.0100833	-0.128803	-0.767148	-0.645914	-0.593899	-0.548857
GATCTGCCAGCCACATCACC	TGCCGATCTGCCAGCCACATCACCTGAAG	T	C	A	G	47577534	antisense	TG	A-G	0	0										399	311	275	343	638	701	691	13.4667	13.4934	13.4744	13.4393	14.1341	14.1057	14.093	0.0266845	0.00764755	-0.0274761	0.667399	0.638967	0.626272	0.641927
AGGTGATGTGGCTGGCAGAT	CTTCAGGTGATGTGGCTGGCAGATCGGCA	A	G	T	C	47577554	sense	CG	A-G	1	0	A_6;	Met167Val;	Missense;	None			Met167Val	167	Missense	365	307	244	244	294	345	315	13.3382	13.4747	13.3018	12.948	13.0165	13.083	12.9598	0.136491	-0.0364064	-0.39027	-0.321767	-0.255286	-0.378483	-0.221783
GGTGATGTGGCTGGCAGATC	TTCAGGTGATGTGGCTGGCAGATCGGCAC	A	G	T	C	47577553	sense	GG	A-G	1	0	A_5;	Met167Val;	Missense;	None			Met167Val	167	Missense	332	232	236	364	252	302	298	13.2015	13.0707	13.2538	13.525	12.7941	12.8909	12.8797	-0.130883	0.0522035	0.323426	-0.407431	-0.310611	-0.321813	-0.4282
TGTGGCTGGCAGATCGGCAC	GTGATGTGGCTGGCAGATCGGCACAGTGA	A	G	T	C	47577548	sense	AG	A-G	0	0										300	211	188	295	226	258	285	13.0553	12.9338	12.9257	13.2218	12.637	12.6638	12.8154	-0.121544	-0.129609	0.166436	-0.418304	-0.391552	-0.23995	-0.321696
TGGCTGGCAGATCGGCACAG	GATGTGGCTGGCAGATCGGCACAGTGATC	A	G	T	C	47577546	sense	TG	A-G	0	0										363	315	305	400	290	312	308	13.3303	13.5118	13.6237	13.661	12.9967	12.9379	12.9273	0.181527	0.293419	0.330703	-0.333601	-0.392393	-0.402974	-0.644873
GATCACTGTGCCGATCTGCC	TCAGGATCACTGTGCCGATCTGCCAGCCA	T	C	A	G	47577522	antisense	AG	A-G	1	1	A_5;	Ser174Ser;	Silent;	None				174	Silent	397	243	255	298	241	243	248	13.4595	13.1375	13.3655	13.2364	12.7297	12.5774	12.6148	-0.32199	-0.0940278	-0.223104	-0.729743	-0.882088	-0.844677	-0.605796
GCAGATCGGCACAGTGATCC	GCTGGCAGATCGGCACAGTGATCCTGAGC	A	G	T	C	47577540	sense	TG	A-G	1	0	A_5;	Asp171Gly;	Missense;	None			Asp171Gly	171	Missense	238	174	135	226	781	804	821	12.7214	12.6557	12.448	12.8374	14.4259	14.3035	14.3417	-0.0657033	-0.273352	0.116046	1.70449	1.58208	1.6203	1.70996
TCAGGATCACTGTGCCGATC	GAGCTCAGGATCACTGTGCCGATCTGCCA	T	C	A	G	47577518	antisense	TG	A-G	1	1	A_6;	Asp175Asp;	Silent;	None				175	Silent	259	234	197	226	189	192	220	12.8434	13.083	12.9932	12.8374	12.3791	12.2376	12.442	0.239687	0.14983	-0.00592694	-0.464212	-0.605757	-0.401366	-0.618308
AGATCGGCACAGTGATCCTG	TGGCAGATCGGCACAGTGATCCTGAGCTC	A	G	T	C	47577538	sense	AG	A-G	0	0										724	549	430	563	1535	1580	1685	14.3263	14.3132	14.1192	14.1541	15.4007	15.2781	15.3789	-0.0130219	-0.207037	-0.172144	1.07442	0.951816	1.05267	1.15704
AGAGCTCAGGATCACTGTGC	GTATAGAGCTCAGGATCACTGTGCCGATC	T	C	A	G	47577513	antisense	CG	A-G	1	1	A_8;	Pro176Pro;	Silent;	None				176	Silent	331	257	240	301	214	275	258	13.1972	13.2183	13.278	13.2508	12.5583	12.7558	12.6718	0.0210959	0.0808002	0.0536282	-0.638856	-0.441358	-0.525373	-0.587037
TATAGAGCTCAGGATCACTG	GCCGTATAGAGCTCAGGATCACTGTGCCG	T	C	A	G	47577510	antisense	TG	A-G	2	0	A_4;A_6;	Tyr179His;Leu178Pro;	Missense;Missense;	None;None			Leu178Pro_Tyr179His	178.5	Missense	170	130	86	165	203	237	239	12.236	12.2352	11.7976	12.3836	12.4822	12.5413	12.5615	-0.000861948	-0.438415	0.147604	0.246177	0.305282	0.325435	0.389522
CGTATAGAGCTCAGGATCAC	CAGCCGTATAGAGCTCAGGATCACTGTGC	T	C	A	G	47577508	antisense	TG	A-G	2	0	A_4_6;A_8;	Tyr179His;Leu178Pro;	Missense;Missense;	None;None			Leu178Pro_Tyr179His	178.5	Missense	162	137	128	114	153	207	217	12.1665	12.3108	12.3712	11.8503	12.0744	12.3461	12.4222	0.144313	0.204714	-0.316181	-0.0921625	0.179587	0.25567	0.103416
CAGTGATCCTGAGCTCTATA	GGCACAGTGATCCTGAGCTCTATACGGCT	A	G	T	C	47577529	sense	CG	A-G	1	0	A_6;	Asp175Gly;	Missense;	None			Asp175Gly	175	Missense	188	135	134	149	274	246	288	12.3812	12.2896	12.4373	12.2365	12.9149	12.5951	12.8305	-0.0915945	0.0560954	-0.14469	0.533639	0.213875	0.449284	0.458996
AGTGATCCTGAGCTCTATAC	GCACAGTGATCCTGAGCTCTATACGGCTG	A	G	T	C	47577528	sense	GG	A-G	1	0	A_5;	Asp175Gly;	Missense;	None			Asp175Gly	175	Missense	259	189	174	195	668	775	746	12.8434	12.775	12.8141	12.6246	14.2004	14.2505	14.2035	-0.0683953	-0.0292554	-0.218744	1.35706	1.40711	1.36012	1.48023
GATCCTGAGCTCTATACGGC	CAGTGATCCTGAGCTCTATACGGCTGCCA	A	G	T	C	47577525	sense	TG	A-G	1	0	A_8;	Glu177Gly;	Missense;	None			Glu177Gly	177	Missense	131	86	56	106	73	74	58	11.8602	11.6392	11.1789	11.7454	11.0072	10.8626	10.5193	-0.220933	-0.681228	-0.114769	-0.853006	-0.997596	-1.34083	-0.724833
TGGCAGCCGTATAGAGCTCA	TGCTTGGCAGCCGTATAGAGCTCAGGATC	T	C	A	G	47577501	antisense	GG	A-G	1	1	A_5;	Ala181Ala;	Silent;	None				181	Silent	312	215	200	279	188	244	264	13.1119	12.9609	13.015	13.1413	12.3715	12.5833	12.705	-0.15103	-0.0969293	0.0294174	-0.740425	-0.528606	-0.406935	-0.485808
TTGGCAGCCGTATAGAGCTC	GTGCTTGGCAGCCGTATAGAGCTCAGGAT	T	C	A	G	47577500	antisense	AG	A-G	1	1	A_6;	Ala181Ala;	Silent;	None				181	Silent	240	189	175	170	177	154	187	12.7335	12.775	12.8224	12.4267	12.2845	11.9195	12.2076	0.0415068	0.0889132	-0.306748	-0.448929	-0.813957	-0.525883	-0.53748
TGAGCTCTATACGGCTGCCA	ATCCTGAGCTCTATACGGCTGCCAAGCAC	A	G	T	C	47577520	sense	AG	A-G	0	0										398	279	265	313	284	308	273	13.4631	13.3368	13.4209	13.3072	12.9666	12.9193	12.7533	-0.126331	-0.0421669	-0.15589	-0.496546	-0.543793	-0.709767	-0.475239
AGTGCTTGGCAGCCGTATAG	GCACAGTGCTTGGCAGCCGTATAGAGCTC	T	C	A	G	47577495	antisense	AG	A-G	0	0										231	209	177	192	184	229	234	12.6783	12.9201	12.8388	12.6023	12.3405	12.4918	12.531	0.241737	0.160439	-0.076073	-0.33785	-0.186528	-0.147341	-0.332607
TCTATACGGCTGCCAAGCAC	GAGCTCTATACGGCTGCCAAGCACTGTGC	A	G	T	C	47577515	sense	TG	A-G	2	0	A_4;A_6;	Tyr179Cys;Thr180Ala;	Missense;Missense;	None;None			Tyr179Cys_Thr180Ala	179.5	Missense	305	235	176	269	156	193	213	13.0792	13.0892	12.8306	13.0887	12.1024	12.2451	12.3954	0.0100114	-0.248597	0.00949742	-0.976823	-0.834091	-0.683835	-0.75522
ACAGTGCTTGGCAGCCGTAT	TGGCACAGTGCTTGGCAGCCGTATAGAGC	T	C	A	G	47577493	antisense	AG	A-G	0	0										422	307	310	340	380	433	398	13.5476	13.4747	13.6472	13.4266	13.3866	13.4107	13.2971	-0.0728371	0.0996225	-0.120996	-0.16095	-0.136877	-0.250432	-0.15135
TATACGGCTGCCAAGCACTG	GCTCTATACGGCTGCCAAGCACTGTGCCA	A	G	T	C	47577513	sense	TG	A-G	1	0	A_4;	Thr180Ala;	Missense;	None			Thr180Ala	180	Missense	220	138	148	170	107	153	158	12.6079	12.3213	12.5806	12.4267	11.5586	11.9101	11.9645	-0.286623	-0.0272966	-0.181236	-1.04937	-0.697841	-0.643429	-0.631827
TTGGCACAGTGCTTGGCAGC	GGTCTTGGCACAGTGCTTGGCAGCCGTAT	T	C	A	G	47577488	antisense	CG	A-G	1	0	A_6_8;	Cys185Arg;	Missense;	None			Cys185Arg	185	Missense	389	287	322	324	282	285	308	13.4301	13.3776	13.702	13.357	12.9564	12.8074	12.9273	-0.0525536	0.271873	-0.073068	-0.473745	-0.622751	-0.502766	-0.581838
GGCTGCCAAGCACTGTGCCA	ATACGGCTGCCAAGCACTGTGCCAAGACC	A	G	T	C	47577508	sense	AG	A-G	1	0	A_8;	Lys183Glu;	Missense;	None			Lys183Glu	183	Missense	395	362	283	411	338	345	390	13.4522	13.7125	13.5157	13.7002	13.2177	13.083	13.2679	0.260277	0.0635492	0.247967	-0.234528	-0.369232	-0.184341	-0.453298
GTCTTGGCACAGTGCTTGGC	GTGGGTCTTGGCACAGTGCTTGGCAGCCG	T	C	A	G	47577485	antisense	AG	A-G	0	0										302	263	224	262	237	245	221	13.0649	13.2516	13.1785	13.0507	12.7056	12.5892	12.4485	0.186655	0.113543	-0.0142785	-0.359335	-0.475714	-0.616393	-0.57912
TGGGTCTTGGCACAGTGCTT	CAGGTGGGTCTTGGCACAGTGCTTGGCAG	T	C	A	G	47577482	antisense	GG	A-G	0	0										687	493	468	627	391	529	450	14.2506	14.158	14.2414	14.3094	13.4278	13.6996	13.4743	-0.0925566	-0.00919574	0.058854	-0.822806	-0.551021	-0.776313	-0.702414
GTGGGTCTTGGCACAGTGCT	CCAGGTGGGTCTTGGCACAGTGCTTGGCA	T	C	A	G	47577481	antisense	TG	A-G	0	0										485	370	330	455	258	336	326	13.7483	13.744	13.7374	13.8469	12.8281	13.0448	13.0093	-0.00429817	-0.0109126	0.0985765	-0.920241	-0.703471	-0.739023	-0.815367
GCACTGTGCCAAGACCCACC	CCAAGCACTGTGCCAAGACCCACCTGGCC	A	G	T	C	47577499	sense	TG	A-G	0	0										429	291	288	308	263	285	232	13.5713	13.3975	13.541	13.284	12.8557	12.8074	12.5186	-0.173782	-0.030301	-0.28732	-0.71556	-0.763946	-1.05271	-0.68027
CCAGGTGGGTCTTGGCACAG	TGGGCCAGGTGGGTCTTGGCACAGTGCTT	T	C	A	G	47577477	antisense	TG	A-G	0	0										680	490	486	526	739	922	960	14.2358	14.1492	14.2958	14.0561	14.3461	14.501	14.5673	-0.0865874	0.0600239	-0.17976	0.110313	0.265206	0.331504	0.304449
CACTGTGCCAAGACCCACCT	CAAGCACTGTGCCAAGACCCACCTGGCCC	A	G	T	C	47577498	sense	GG	A-G	0	0										260	206	167	225	169	197	182	12.8489	12.8992	12.7549	12.831	12.2178	12.2747	12.1685	0.050287	-0.094045	-0.0178826	-0.631102	-0.574234	-0.680436	-0.608044
GGCCAGGTGGGTCTTGGCAC	GCTGGGCCAGGTGGGTCTTGGCACAGTGC	T	C	A	G	47577475	antisense	AG	A-G	1	0	A_5;	Leu190Pro;	Missense;	None			Leu190Pro	190	Missense	442	339	296	405	629	755	786	13.6144	13.6178	13.5805	13.6789	14.1136	14.2128	14.2788	0.00339963	-0.0338411	0.0645721	0.499259	0.598378	0.66446	0.575989
TGCCAAGACCCACCTGGCCC	ACTGTGCCAAGACCCACCTGGCCCAGCTG	A	G	T	C	47577493	sense	AG	A-G	2	0	A_5_6;A_8;	Lys187Gly;Thr188Ala;	Missense;Missense;	None;None			Lys187Gly_Thr188Ala	187.5	Missense	395	304	293	355	280	251	273	13.4522	13.4606	13.5658	13.4889	12.9461	12.6241	12.7533	0.00837892	0.113644	0.0366647	-0.506093	-0.828079	-0.698852	-0.73057
AGCTGGGCCAGGTGGGTCTT	CTGCAGCTGGGCCAGGTGGGTCTTGGCAC	T	C	A	G	47577470	antisense	GG	A-G	0	0										535	397	358	434	369	450	465	13.8898	13.8456	13.8549	13.7787	13.3443	13.4663	13.5216	-0.0442359	-0.0349716	-0.111135	-0.545595	-0.423595	-0.368261	-0.38237
CAGCTGGGCCAGGTGGGTCT	TCTGCAGCTGGGCCAGGTGGGTCTTGGCA	T	C	A	G	47577469	antisense	TG	A-G	0	0										358	215	206	280	302	380	378	13.3103	12.9609	13.0576	13.1465	13.0552	13.2223	13.2228	-0.349423	-0.252683	-0.163814	-0.255105	-0.0879645	-0.0875447	0.111769
CAAGACCCACCTGGCCCAGC	GTGCCAAGACCCACCTGGCCCAGCTGCAG	A	G	T	C	47577490	sense	TG	A-G	1	0	A_5;	Thr188Ala;	Missense;	None			Thr188Ala	188	Missense	217	158	155	220	127	148	153	12.5881	12.5165	12.6473	12.7986	11.8057	11.8622	11.9181	-0.0715976	0.0591691	0.210478	-0.782419	-0.725958	-0.670005	-0.792144
GACCCACCTGGCCCAGCTGC	CCAAGACCCACCTGGCCCAGCTGCAGAAT	A	G	T	C	47577487	sense	AG	A-G	1	0	A_6;	His189Arg;	Missense;	None			His189Arg	189	Missense	267	233	161	231	187	223	185	12.8872	13.0769	12.7021	12.869	12.3638	12.4535	12.1921	0.189628	-0.185148	-0.0182429	-0.523439	-0.433742	-0.695177	-0.546199
TTCTGCAGCTGGGCCAGGTG	TGTATTCTGCAGCTGGGCCAGGTGGGTCT	T	C	A	G	47577464	antisense	GG	A-G	1	0	A_7;	Leu193Pro;	Missense;	None			Leu193Pro	193	Missense	405	319	281	334	500	549	550	13.4883	13.5301	13.5055	13.4009	13.7825	13.7531	13.7638	0.0417919	0.0172521	-0.0873644	0.294262	0.26485	0.275508	0.287647
ATTCTGCAGCTGGGCCAGGT	CTGTATTCTGCAGCTGGGCCAGGTGGGTC	T	C	A	G	47577463	antisense	GG	A-G	1	0	A_8;	Leu193Pro;	Missense;	None			Leu193Pro	193	Missense	367	248	239	302	397	471	474	13.3461	13.1669	13.272	13.2556	13.4498	13.532	13.5492	-0.179261	-0.0741568	-0.090521	0.103628	0.185917	0.203109	0.278864
TATTCTGCAGCTGGGCCAGG	TCTGTATTCTGCAGCTGGGCCAGGTGGGT	T	C	A	G	47577462	antisense	TG	A-G	0	0										236	199	162	268	249	264	277	12.7092	12.8493	12.711	13.0833	12.7768	12.697	12.7743	0.140123	0.00181204	0.374099	0.067628	-0.0122603	0.0651094	-0.131852
TGTATTCTGCAGCTGGGCCA	CCTCTGTATTCTGCAGCTGGGCCAGGTGG	T	C	A	G	47577460	antisense	GG	A-G	1	1	A_4;	Asn195Asn;	Silent;	None				195	Silent	531	386	378	422	295	351	363	13.879	13.8051	13.9333	13.7383	13.0214	13.1078	13.1644	-0.073945	0.0542762	-0.140757	-0.85764	-0.771186	-0.714661	-0.727687
CTGTATTCTGCAGCTGGGCC	TCCTCTGTATTCTGCAGCTGGGCCAGGTG	T	C	A	G	47577459	antisense	AG	A-G	1	1	A_5;	Asn195Asn;	Silent;	None				195	Silent	389	266	254	300	247	224	261	13.4301	13.2679	13.3598	13.246	12.7652	12.46	12.6885	-0.162167	-0.0703298	-0.184088	-0.664904	-0.970159	-0.741613	-0.653363
CTGGCCCAGCTGCAGAATAC	CCACCTGGCCCAGCTGCAGAATACAGAGG	A	G	T	C	47577480	sense	AG	A-G	1	0	A_8;	Gln192Arg;	Missense;	None			Gln192Arg	192	Missense	258	253	206	211	193	210	262	12.8378	13.1957	13.0576	12.7384	12.4094	12.3669	12.694	0.357884	0.219851	-0.0994124	-0.428423	-0.470919	-0.143764	-0.507143
GGCCCAGCTGCAGAATACAG	ACCTGGCCCAGCTGCAGAATACAGAGGAA	A	G	T	C	47577478	sense	AG	A-G	1	0	A_6;	Gln192Arg;	Missense;	None			Gln192Arg	192	Missense	185	174	143	170	141	160	151	12.358	12.6557	12.5311	12.4267	11.9565	11.9746	11.8992	0.297672	0.173064	0.0686983	-0.401463	-0.383383	-0.458854	-0.594378
GCCCAGCTGCAGAATACAGA	CCTGGCCCAGCTGCAGAATACAGAGGAAT	A	G	T	C	47577477	sense	GG	A-G	1	0	A_5;	Gln192Arg;	Missense;	None			Gln192Arg	192	Missense	172	140	133	156	105	138	119	12.2529	12.3421	12.4265	12.3027	11.5314	11.7613	11.5557	0.0891615	0.17359	0.049829	-0.721548	-0.491633	-0.697243	-0.741002
TCCTCTGTATTCTGCAGCTG	AAATTCCTCTGTATTCTGCAGCTGGGCCA	T	C	A	G	47577455	antisense	GG	A-G	0	0										296	200	176	232	181	180	177	13.036	12.8566	12.8306	12.8752	12.3168	12.1445	12.1283	-0.179413	-0.20539	-0.160751	-0.719217	-0.891467	-0.907678	-0.657603
TTCCTCTGTATTCTGCAGCT	GAAATTCCTCTGTATTCTGCAGCTGGGCC	T	C	A	G	47577454	antisense	GG	A-G	0	0										248	231	185	264	143	177	217	12.7808	13.0644	12.9025	13.0616	11.9769	12.1203	12.4222	0.283677	0.121774	0.280863	-0.803893	-0.660485	-0.358567	-0.83642
ATTCCTCTGTATTCTGCAGC	AGAAATTCCTCTGTATTCTGCAGCTGGGC	T	C	A	G	47577453	antisense	TG	A-G	0	0										262	213	189	234	118	181	159	12.86	12.9474	12.9334	12.8876	11.6997	12.1525	11.9736	0.0874362	0.0734151	0.0276396	-1.16026	-0.707467	-0.886356	-0.980858
GAAATTCCTCTGTATTCTGC	TGGAGAAATTCCTCTGTATTCTGCAGCTG	T	C	A	G	47577450	antisense	AG	A-G	1	0	A_4;	Phe199Leu;	Missense;	None			Phe199Leu	199	Missense	311	193	181	275	201	197	221	13.1073	12.8052	12.871	13.1205	12.4679	12.2747	12.4485	-0.302115	-0.23629	0.0132171	-0.639349	-0.832604	-0.658754	-0.535173
GGAGAAATTCCTCTGTATTC	AAGTGGAGAAATTCCTCTGTATTCTGCAG	T	C	A	G	47577447	antisense	TG	A-G	1	0	A_5_6_7;	Phe199Pro;	Missense;	None			Phe199Pro	199	Missense	462	300	265	362	504	625	650	13.6782	13.4415	13.4209	13.517	13.794	13.9401	14.0048	-0.23675	-0.257274	-0.161189	0.115801	0.261932	0.326544	0.453163
TACAGAGGAATTTCTCCACT	AGAATACAGAGGAATTTCTCCACTTGCCC	A	G	T	C	47577463	sense	TG	A-G	2	1	A_4;A_6;	Thr196Thr;Glu197Gly;	Silent;Missense;	None;None			Glu197Gly	196.5	Missense	632	431	397	463	426	446	458	14.1302	13.9642	14.004	13.872	13.5515	13.4534	13.4997	-0.166066	-0.126173	-0.258195	-0.578752	-0.676846	-0.630513	-0.445226
GGCAAGTGGAGAAATTCCTC	GTGGGGCAAGTGGAGAAATTCCTCTGTAT	T	C	A	G	47577440	antisense	TG	A-G	1	0	A_4_5;	Leu202Pro;	Missense;	None			Leu202Pro	202	Missense	405	307	289	316	1218	1217	1295	13.4883	13.4747	13.546	13.321	15.067	14.9015	14.9992	-0.0135211	0.057748	-0.16728	1.57872	1.41324	1.5109	1.54197
AATTTCTCCACTTGCCCCAC	GAGGAATTTCTCCACTTGCCCCACCGCTT	A	G	T	C	47577455	sense	CG	A-G	0	0										435	317	274	384	260	286	270	13.5913	13.521	13.4691	13.6021	12.8392	12.8124	12.7374	-0.0703657	-0.122224	0.0107916	-0.752145	-0.77893	-0.853942	-0.734406
GTAAGCGGTGGGGCAAGTGG	GTGAGTAAGCGGTGGGGCAAGTGGAGAAA	T	C	A	G	47577429	antisense	AG	A-G	1	1	A_4;	Leu206Leu;	Silent;	None				206	Silent	406	314	230	312	319	334	349	13.4918	13.5073	13.2166	13.3026	13.1342	13.0362	13.1076	0.0154445	-0.275214	-0.189215	-0.357609	-0.455598	-0.384195	-0.249473
GAGTAAGCGGTGGGGCAAGT	CTGTGAGTAAGCGGTGGGGCAAGTGGAGA	T	C	A	G	47577427	antisense	GG	A-G	1	0	A_5_6;	Leu206Pro;	Missense;	None			Leu206Pro	206	Missense	403	364	280	406	658	666	849	13.4811	13.7204	13.5004	13.6825	14.1787	14.0318	14.3901	0.2393	0.0192507	0.201385	0.697538	0.550689	0.908946	0.565746
TGAGTAAGCGGTGGGGCAAG	TCTGTGAGTAAGCGGTGGGGCAAGTGGAG	T	C	A	G	47577426	antisense	TG	A-G	1	0	A_6_7;	Leu206Pro;	Missense;	None			Leu206Pro	206	Missense	455	346	319	467	754	835	981	13.6562	13.6473	13.6885	13.8844	14.3751	14.358	14.5985	-0.00893282	0.0322928	0.228241	0.718933	0.701853	0.942353	0.703846
TGTGAGTAAGCGGTGGGGCA	TATCTGTGAGTAAGCGGTGGGGCAAGTGG	T	C	A	G	47577424	antisense	AG	A-G	2	0	A_5;A_8;	Leu207Pro;Leu206Ser;	Missense;Missense;	None;None			Leu206Ser_Leu207Pro	206.5	Missense	677	459	478	521	1718	1857	1946	14.2294	14.055	14.2719	14.0423	15.5632	15.5111	15.5867	-0.174491	0.042458	-0.18716	1.33374	1.28169	1.35726	1.43063
TTGCCCCACCGCTTACTCAC	CCACTTGCCCCACCGCTTACTCACAGATA	A	G	T	C	47577444	sense	AG	A-G	1	0	A_8;	His204Arg;	Missense;	None			His204Arg	204	Missense	286	171	170	273	156	215	214	12.9864	12.6306	12.7806	13.11	12.1024	12.4008	12.4021	-0.355808	-0.205848	0.123573	-0.88404	-0.585603	-0.584296	-0.538618
TATCTGTGAGTAAGCGGTGG	ATGATATCTGTGAGTAAGCGGTGGGGCAA	T	C	A	G	47577420	antisense	GG	A-G	0	0										530	362	382	462	366	374	406	13.8763	13.7125	13.9485	13.8689	13.3325	13.1994	13.3259	-0.16383	0.072181	-0.00739743	-0.543826	-0.67691	-0.550448	-0.557379
ATATCTGTGAGTAAGCGGTG	GATGATATCTGTGAGTAAGCGGTGGGGCA	T	C	A	G	47577419	antisense	GG	A-G	0	0										473	370	345	431	296	381	401	13.7122	13.744	13.8015	13.7687	13.0263	13.2261	13.308	0.0318437	0.0893551	0.0565451	-0.685899	-0.486019	-0.404183	-0.584615
GATATCTGTGAGTAAGCGGT	AGATGATATCTGTGAGTAAGCGGTGGGGC	T	C	A	G	47577418	antisense	GG	A-G	1	1	A_4;	Asp209Asp;	Silent;	None				209	Silent	364	262	223	287	166	231	266	13.3343	13.2461	13.172	13.1821	12.192	12.5043	12.7159	-0.0882018	-0.162273	-0.152171	-1.14231	-0.82995	-0.618418	-0.729343
TGATATCTGTGAGTAAGCGG	GAGATGATATCTGTGAGTAAGCGGTGGGG	T	C	A	G	47577417	antisense	TG	A-G	1	1	A_5;	Asp209Asp;	Silent;	None				209	Silent	264	160	178	190	154	162	205	12.8709	12.5347	12.8469	12.5871	12.0838	11.9925	12.3401	-0.336254	-0.0240521	-0.283795	-0.787189	-0.878396	-0.530809	-0.517431
GATGATATCTGTGAGTAAGC	CCGAGATGATATCTGTGAGTAAGCGGTGG	T	C	A	G	47577415	antisense	GG	A-G	2	1	A_5;A_7;	Ile210Thr;Asp209Asp;	Missense;Silent;	None;None			Ile210Thr	209.5	Missense	211	204	192	183	136	185	199	12.5477	12.8851	12.9561	12.533	11.9045	12.184	12.2973	0.337437	0.408409	-0.0146953	-0.643222	-0.363662	-0.250409	-0.662815
AGATGATATCTGTGAGTAAG	CCCGAGATGATATCTGTGAGTAAGCGGTG	T	C	A	G	47577414	antisense	CG	A-G	2	1	A_6;A_8;	Ile210Thr;Asp209Asp;	Missense;Silent;	None;None			Ile210Thr	209.5	Missense	175	124	109	145	141	166	157	12.2779	12.167	12.1395	12.1973	11.9565	12.0277	11.9554	-0.110831	-0.138392	-0.0805837	-0.321308	-0.25013	-0.322498	-0.188043
CGAGATGATATCTGTGAGTA	TACCCGAGATGATATCTGTGAGTAAGCGG	T	C	A	G	47577412	antisense	AG	A-G	2	0	A_5;A_8;	Ile211Thr;Ile210Thr;	Missense;Missense;	None;None			Ile210Thr_Ile211Thr	210.5	Missense	198	153	158	185	268	279	261	12.456	12.4702	12.675	12.5487	12.8829	12.7767	12.6885	0.0141897	0.218993	0.0927104	0.426946	0.3207	0.232531	0.218094
CTTACTCACAGATATCATCT	ACCGCTTACTCACAGATATCATCTCGGGT	A	G	T	C	47577433	sense	CG	A-G	2	1	A_4;A_8;	Leu206Leu;Thr208Ala;	Silent;Missense;	None;None			Thr208Ala	207	Missense	72	80	74	72	64	66	79	10.997	11.5349	11.5809	11.1876	10.8174	10.6976	10.9649	0.537944	0.583899	0.190614	-0.179552	-0.299381	-0.0321086	-0.607833
TTACTCACAGATATCATCTC	CCGCTTACTCACAGATATCATCTCGGGTA	A	G	T	C	47577432	sense	GG	A-G	1	0	A_7;	Thr208Ala;	Missense;	None			Thr208Ala	208	Missense	137	85	68	132	80	77	100	11.9248	11.6224	11.4589	12.0618	11.1392	10.9199	11.3048	-0.302394	-0.465822	0.13703	-0.785556	-1.00489	-0.619957	-0.593071
TACTCACAGATATCATCTCG	CGCTTACTCACAGATATCATCTCGGGTAA	A	G	T	C	47577431	sense	GG	A-G	1	0	A_6_8;	Thr208Ala;	Missense;	None			Thr208Ala	208	Missense	270	209	170	252	158	153	180	12.9034	12.9201	12.7806	12.9945	12.1207	11.9101	12.1525	0.0167024	-0.122803	0.0911544	-0.78262	-0.993254	-0.750814	-0.837248
TACCCGAGATGATATCTGTG	AACTTACCCGAGATGATATCTGTGAGTAA	T	C	A	G	47577408	antisense	AG	A-G	1	0	A_7;	Ser212Pro;	Missense;	None			Ser212Pro	212	Missense	255	206	188	258	319	337	372	12.8209	12.8992	12.9257	13.0285	13.1342	13.0491	13.1997	0.0782976	0.104827	0.207549	0.313299	0.228209	0.378779	0.176538
CTTACCCGAGATGATATCTG	TAAACTTACCCGAGATGATATCTGTGAGT	T	C	A	G	47577406	antisense	TG	A-G	1	0	A_4;	Exon2:+2;	Splice-donor;	None						229	185	160	210	999	1094	986	12.6658	12.7441	12.6931	12.7315	14.781	14.7478	14.6059	0.0783269	0.0273255	0.0657334	2.11525	2.08201	1.9401	1.98866
CACAGATATCATCTCGGGTA	TACTCACAGATATCATCTCGGGTAAGTTT	A	G	T	C	47577427	sense	AG	A-G	3	1	A_4;A_6;A_8;	Thr208Thr;Asp209Gly;Ile210Val;	Silent;Missense;Missense;	None;None;None			Asp209Gly_Ile210Val	209	Missense	168	108	111	113	116	142	130	12.219	11.9678	12.1657	11.8376	11.6751	11.8025	11.6832	-0.251211	-0.0532848	-0.381345	-0.543919	-0.416482	-0.535794	-0.270118
AACTTACCCGAGATGATATC	CCTAAACTTACCCGAGATGATATCTGTGA	T	C	A	G	47577404	antisense	TG	A-G	1	0	A_6;	Exon2:+2;	Splice-donor;	None						222	172	155	183	671	765	708	12.621	12.639	12.6473	12.533	14.2069	14.2317	14.1281	0.018007	0.0263098	-0.088	1.58588	1.61073	1.50706	1.58245
ATATCATCTCGGGTAAGTTT	ACAGATATCATCTCGGGTAAGTTTAGGGA	A	G	T	C	47577422	sense	AG	A-G	1	0	A_6;	Ile211Val;	Missense;	None			Ile211Val	211	Missense	413	347	326	334	279	354	309	13.5165	13.6514	13.7198	13.4009	12.9409	13.1201	12.932	0.134944	0.203319	-0.115582	-0.575537	-0.396367	-0.584454	-0.593013
TATCATCTCGGGTAAGTTTA	CAGATATCATCTCGGGTAAGTTTAGGGAG	A	G	T	C	47577421	sense	GG	A-G	1	0	A_5;	Ile211Val;	Missense;	None			Ile211Val	211	Missense	603	379	383	463	314	457	364	14.0625	13.7787	13.9523	13.872	13.1114	13.4885	13.1683	-0.283781	-0.110202	-0.190432	-0.951036	-0.573936	-0.894127	-0.611561
ATCATCTCGGGTAAGTTTAG	AGATATCATCTCGGGTAAGTTTAGGGAGG	A	G	T	C	47577420	sense	GG	A-G	1	0	A_4;	Ile211Val;	Missense;	None			Ile211Val	211	Missense	572	384	358	458	324	425	409	13.9863	13.7976	13.8549	13.8564	13.1566	13.3838	13.3365	-0.188735	-0.131442	-0.129958	-0.829673	-0.602519	-0.649844	-0.543967
CTCCCTAAACTTACCCGAGA	TCCCCTCCCTAAACTTACCCGAGATGATA	T	C	A	G	47577397	antisense	TG	A-G	2	0	A_7;A_8;	Exon2:+8;Exon2:+7;	Intron;Intron;	None;None						174	137	101	145	105	98	101	12.2696	12.3108	12.0295	12.1973	11.5314	11.2676	11.3192	0.0412413	-0.240074	-0.0723178	-0.738224	-1.00195	-0.95044	-0.806489
CATCTCGGGTAAGTTTAGGG	ATATCATCTCGGGTAAGTTTAGGGAGGGG	A	G	T	C	47577418	sense	AG	A-G	0	0										286	208	173	241	191	210	248	12.9864	12.9131	12.8058	12.9301	12.3943	12.3669	12.6148	-0.0732614	-0.180614	-0.0562733	-0.592073	-0.619544	-0.371603	-0.424357
ATCTCGGGTAAGTTTAGGGA	TATCATCTCGGGTAAGTTTAGGGAGGGGA	A	G	T	C	47577417	sense	GG	A-G	0	0										291	179	182	280	246	240	276	13.0114	12.6965	12.8789	13.1465	12.7594	12.5595	12.7691	-0.314856	-0.132459	0.135094	-0.252049	-0.451934	-0.242299	-0.211353
TCTCGGGTAAGTTTAGGGAG	ATCATCTCGGGTAAGTTTAGGGAGGGGAC	A	G	T	C	47577416	sense	GG	A-G	0	0					yes					362	261	233	280	261	309	289	13.3263	13.2406	13.2353	13.1465	12.8447	12.924	12.8355	-0.0857703	-0.0910452	-0.179843	-0.481605	-0.402351	-0.490844	-0.33938
CCCCTCCCTAAACTTACCCG	GTGTCCCCTCCCTAAACTTACCCGAGATG	T	C	A	G	47577394	antisense	AG	A-G	0	0										215	196	169	224	146	190	221	12.5748	12.8274	12.772	12.8246	12.0068	12.2225	12.4485	0.25264	0.197262	0.249826	-0.567975	-0.352285	-0.126249	-0.582079
CTCGGGTAAGTTTAGGGAGG	TCATCTCGGGTAAGTTTAGGGAGGGGACA	A	G	T	C	47577415	sense	GG	A-G	1	0	A_8;	Exon2:+3;	Intron;	None						430	351	313	354	369	372	337	13.5747	13.668	13.6611	13.4848	13.3443	13.1917	13.0571	0.093288	0.0864245	-0.0898781	-0.230416	-0.383011	-0.517517	-0.406926
GTCCCCTCCCTAAACTTACC	GTGTGTCCCCTCCCTAAACTTACCCGAGA	T	C	A	G	47577392	antisense	CG	A-G	0	0										206	191	130	226	153	175	173	12.5131	12.7901	12.3936	12.8374	12.0744	12.1039	12.0953	0.277046	-0.119506	0.32433	-0.438746	-0.409222	-0.41777	-0.582536
GGAGGGGACACACCATACCC	TTAGGGAGGGGACACACCATACCCAGTTA	A	G	T	C	47577400	sense	AG	A-G	1	0	A_8;	Exon2:+18;	Intron;	None						471	325	282	411	263	309	317	13.706	13.5569	13.5106	13.7002	12.8557	12.924	12.9689	-0.149115	-0.195411	-0.00588664	-0.850299	-0.782056	-0.737152	-0.673032
ACACACCATACCCAGTTACT	GGGGACACACCATACCCAGTTACTTGGCT	A	G	T	C	47577393	sense	TG	A-G	2	0	A_5;A_8;	Exon2:+22;Exon2:+25;	Intron;Intron;	None;None						292	249	214	234	131	193	213	13.0164	13.1727	13.1126	12.8876	11.8504	12.2451	12.3954	0.15632	0.0962365	-0.128742	-1.16591	-0.771258	-0.621001	-0.893993
CCAAGTAACTGGGTATGGTG	ATAGCCAAGTAACTGGGTATGGTGTGTCC	T	C	A	G	47577371	antisense	TG	A-G	3	0	A_4;A_7;A_8;	Exon2:+37;Exon2:+34;Exon2:+33;	Intron;Intron;Intron;	None;None;None						310	237	202	236	189	252	236	13.1026	13.1014	13.0293	12.8999	12.3791	12.6299	12.5433	-0.00122002	-0.073299	-0.202755	-0.723496	-0.472794	-0.559384	-0.4928
CACACCATACCCAGTTACTT	GGGACACACCATACCCAGTTACTTGGCTA	A	G	T	C	47577392	sense	GG	A-G	2	0	A_4;A_7;	Exon2:+22;Exon2:+25;	Intron;Intron;	None;None						191	173	149	215	127	138	138	12.4041	12.6474	12.5904	12.7655	11.8057	11.7613	11.7693	0.243319	0.186313	0.361407	-0.598328	-0.642768	-0.634737	-0.888957
AGCCAAGTAACTGGGTATGG	TCATAGCCAAGTAACTGGGTATGGTGTGT	T	C	A	G	47577369	antisense	TG	A-G	2	0	A_5;A_6;	Exon2:+38;Exon2:+37;	Intron;Intron;	None;None						269	188	207	261	169	211	182	12.898	12.7673	13.0646	13.0451	12.2178	12.3737	12.1685	-0.130695	0.166609	0.147127	-0.68019	-0.524294	-0.729524	-0.705683
ATAGCCAAGTAACTGGGTAT	CATCATAGCCAAGTAACTGGGTATGGTGT	T	C	A	G	47577367	antisense	GG	A-G	2	0	A_7;A_8;	Exon2:+38;Exon2:+37;	Intron;Intron;	None;None						308	247	298	313	189	261	228	13.0933	13.161	13.5902	13.3072	12.3791	12.6805	12.4935	0.0677341	0.496939	0.213911	-0.714159	-0.412839	-0.599792	-0.835125
CATAGCCAAGTAACTGGGTA	ACATCATAGCCAAGTAACTGGGTATGGTG	T	C	A	G	47577366	antisense	TG	A-G	2	0	A_4;A_8;	Exon2:+42;Exon2:+38;	Intron;Intron;	None;None						181	159	133	182	125	120	137	12.3265	12.5256	12.4265	12.5251	11.7828	11.5597	11.7588	0.199162	0.100023	0.198614	-0.543654	-0.766771	-0.567659	-0.791961
CATACCCAGTTACTTGGCTA	ACACCATACCCAGTTACTTGGCTATGATG	A	G	T	C	47577387	sense	TG	A-G	2	0	A_4;A_8;	Exon2:+27;Exon2:+31;	Intron;Intron;	None;None						196	132	155	185	156	130	132	12.4413	12.2572	12.6473	12.5487	12.1024	11.6752	11.7052	-0.184119	0.205985	0.107355	-0.33896	-0.766173	-0.736123	-0.656826
ACCCAGTTACTTGGCTATGA	CCATACCCAGTTACTTGGCTATGATGTTC	A	G	T	C	47577384	sense	TG	A-G	1	0	A_5;	Exon2:+31;	Intron;	None						259	195	229	222	204	198	203	12.8434	12.82	13.2103	12.8117	12.4893	12.282	12.326	-0.0233138	0.366957	-0.0316865	-0.354049	-0.561371	-0.517368	-0.581582
ACATCATAGCCAAGTAACTG	CTGAACATCATAGCCAAGTAACTGGGTAT	T	C	A	G	47577362	antisense	GG	A-G	2	0	A_6;A_8;	Exon2:+44;Exon2:+42;	Intron;Intron;	None;None						229	177	124	178	135	139	124	12.6658	12.6803	12.3254	12.493	11.8938	11.7717	11.615	0.0145605	-0.340343	-0.172741	-0.771952	-0.894085	-1.05075	-0.739421
AACATCATAGCCAAGTAACT	ACTGAACATCATAGCCAAGTAACTGGGTA	T	C	A	G	47577361	antisense	GG	A-G	2	0	A_4;A_7;	Exon2:+47;Exon2:+44;	Intron;Intron;	None;None						203	139	157	209	124	135	152	12.4919	12.3317	12.6658	12.7246	11.7712	11.7296	11.9087	-0.160204	0.173862	0.232687	-0.720698	-0.762359	-0.583264	-0.770889
GAGAGCCAGAGGAAAGGCAT	CTGTGAGAGCCAGAGGAAAGGCATGGTCA	T	C	A	G	47575704	antisense	GG	A-G	2	0	A_4;A_8;	Exon3:-8;Exon3:-12;	Intron;Intron;	None;None						262	164	176	275	198	188	181	12.86	12.5703	12.8306	13.1205	12.4462	12.2072	12.1605	-0.289667	-0.029382	0.260534	-0.413723	-0.652736	-0.699436	-0.569127
TGAGAGCCAGAGGAAAGGCA	TCTGTGAGAGCCAGAGGAAAGGCATGGTC	T	C	A	G	47575703	antisense	TG	A-G	1	0	A_5;	Exon3:-8;	Intron;	None						198	167	141	178	157	201	163	12.456	12.5965	12.5108	12.493	12.1116	12.3037	12.0095	0.140485	0.0547905	0.0370719	-0.344388	-0.15229	-0.446516	-0.391847
GCCTTTCCTCTGGCTCTCAC	CCATGCCTTTCCTCTGGCTCTCACAGATG	A	G	T	C	47575721	sense	AG	A-G	0	0										404	299	256	304	256	276	285	13.4847	13.4366	13.3711	13.2651	12.8168	12.7611	12.8154	-0.0480446	-0.113596	-0.219562	-0.667858	-0.723618	-0.669299	-0.559858
TCTGTGAGAGCCAGAGGAAA	TCCATCTGTGAGAGCCAGAGGAAAGGCAT	T	C	A	G	47575699	antisense	GG	A-G	1	0	A_7;	Exon3:-6;	Intron;	None						324	293	233	329	231	266	248	13.1664	13.4074	13.2353	13.3791	12.6686	12.7078	12.6148	0.241044	0.0689342	0.212774	-0.497757	-0.458522	-0.551561	-0.676864
ATCTGTGAGAGCCAGAGGAA	CTCCATCTGTGAGAGCCAGAGGAAAGGCA	T	C	A	G	47575698	antisense	AG	A-G	1	0	A_8;	Exon3:-6;	Intron;	None						339	296	216	273	189	201	241	13.2316	13.4221	13.126	13.11	12.3791	12.3037	12.5735	0.190454	-0.105637	-0.12167	-0.852499	-0.927968	-0.658146	-0.800587
TTTCCTCTGGCTCTCACAGA	TGCCTTTCCTCTGGCTCTCACAGATGGAG	A	G	T	C	47575718	sense	TG	A-G	0	0										280	227	208	259	200	199	229	12.9558	13.0392	13.0716	13.034	12.4607	12.2893	12.4998	0.0834163	0.115748	0.0782173	-0.495074	-0.666565	-0.455992	-0.631671
TTCCTCTGGCTCTCACAGAT	GCCTTTCCTCTGGCTCTCACAGATGGAGT	A	G	T	C	47575717	sense	GG	A-G	0	0										456	379	327	415	308	370	337	13.6594	13.7787	13.7242	13.7141	13.0836	13.1839	13.0571	0.119316	0.0648573	0.0547749	-0.57577	-0.475478	-0.602208	-0.630801
CTCCATCTGTGAGAGCCAGA	GGAACTCCATCTGTGAGAGCCAGAGGAAA	T	C	A	G	47575694	antisense	GG	A-G	1	1	A_5;	Asp213Asp;	Silent;	None				213	Silent	136	119	123	203	119	129	124	11.9142	12.1077	12.3138	12.6826	11.7119	11.664	11.615	0.193469	0.399567	0.76842	-0.20231	-0.250178	-0.299161	-0.704368
CCTCTGGCTCTCACAGATGG	CTTTCCTCTGGCTCTCACAGATGGAGTTC	A	G	T	C	47575715	sense	AG	A-G	0	0										279	187	195	266	181	211	213	12.9507	12.7596	12.9785	13.0725	12.3168	12.3737	12.3954	-0.19104	0.0278109	0.121848	-0.633896	-0.576946	-0.555306	-0.574922
ACTCCATCTGTGAGAGCCAG	CGGAACTCCATCTGTGAGAGCCAGAGGAA	T	C	A	G	47575693	antisense	AG	A-G	1	1	A_6;	Asp213Asp;	Silent;	None				213	Silent	200	145	157	202	121	148	141	12.4705	12.3927	12.6658	12.6755	11.7359	11.8622	11.8003	-0.077772	0.195338	0.205023	-0.734545	-0.608283	-0.670135	-0.778517
GAACTCCATCTGTGAGAGCC	CACGGAACTCCATCTGTGAGAGCCAGAGG	T	C	A	G	47575691	antisense	AG	A-G	1	1	A_8;	Asp213Asp;	Silent;	None				213	Silent	331	202	177	242	180	191	204	13.1972	12.8709	12.8388	12.9361	12.3088	12.2301	12.3331	-0.326276	-0.358433	-0.261092	-0.888425	-0.967125	-0.864116	-0.591288
GGCTCTCACAGATGGAGTTC	CTCTGGCTCTCACAGATGGAGTTCCGTGT	A	G	T	C	47575710	sense	CG	A-G	1	0	A_8;	Exon3:-4;	Intron;	None						379	268	223	288	264	283	301	13.3925	13.2788	13.172	13.1871	12.8612	12.7972	12.8942	-0.113793	-0.220527	-0.205407	-0.531321	-0.59534	-0.498359	-0.361765
CACGGAACTCCATCTGTGAG	AGAACACGGAACTCCATCTGTGAGAGCCA	T	C	A	G	47575687	antisense	AG	A-G	1	0	A_6_7;	Val215Ala;	Missense;	None			Val215Ala	215	Missense	300	199	176	252	178	221	253	13.0553	12.8493	12.8306	12.9945	12.2927	12.4405	12.6436	-0.206007	-0.224753	-0.0608299	-0.762688	-0.614839	-0.411749	-0.432562
CTCTCACAGATGGAGTTCCG	CTGGCTCTCACAGATGGAGTTCCGTGTTC	A	G	T	C	47575708	sense	TG	A-G	2	0	A_6;A_8;	Exon3:-4;Exon3:-2;	Intron;Splice-acceptor;	None;None						411	388	312	398	967	950	1144	13.5095	13.8125	13.6565	13.6538	14.7341	14.5442	14.8203	0.303056	0.147001	0.14432	1.22459	1.03471	1.31082	0.991915
AACACGGAACTCCATCTGTG	TGAGAACACGGAACTCCATCTGTGAGAGC	T	C	A	G	47575685	antisense	AG	A-G	2	1	A_4;A_8;	Cys217Arg;Val215Val;	Missense;Silent;	None;None			Cys217Arg	216	Missense	419	383	227	302	248	273	224	13.5373	13.7938	13.1977	13.2556	12.771	12.7453	12.468	0.256535	-0.33962	-0.281674	-0.766246	-0.791974	-1.0693	-0.754253
AGAACACGGAACTCCATCTG	TCTGAGAACACGGAACTCCATCTGTGAGA	T	C	A	G	47575683	antisense	TG	A-G	1	0	A_4_6;	Cys217Arg;	Missense;	None			Cys217Arg	217	Missense	269	231	162	243	196	220	182	12.898	13.0644	12.711	12.9421	12.4316	12.434	12.1685	0.166427	-0.186981	0.044046	-0.466401	-0.464044	-0.729524	-0.561154
TGAGAACACGGAACTCCATC	GTTCTGAGAACACGGAACTCCATCTGTGA	T	C	A	G	47575681	antisense	TG	A-G	2	0	A_5;A_6_8;	Ser218Pro;Cys217Arg;	Missense;Missense;	None;None			Cys217Arg_Ser218Pro	217.5	Missense	300	265	201	279	210	244	269	13.0553	13.2625	13.0222	13.1413	12.5311	12.5833	12.732	0.207168	-0.0331577	0.0859944	-0.52422	-0.472029	-0.323294	-0.526516
AGATGGAGTTCCGTGTTCTC	TCACAGATGGAGTTCCGTGTTCTCAGAAC	A	G	T	C	47575701	sense	AG	A-G	1	1	A_7;	Gly214Gly;	Silent;	None				214	Silent	527	406	310	407	312	373	396	13.8681	13.8779	13.6472	13.6861	13.1022	13.1955	13.2899	0.00983711	-0.220913	-0.18206	-0.76591	-0.672583	-0.578235	-0.541198
CTGTTGGGTTCTGAGAACAC	GCCTCTGTTGGGTTCTGAGAACACGGAAC	T	C	A	G	47575670	antisense	GG	A-G	0	0										223	202	142	231	140	160	152	12.6275	12.8709	12.521	12.869	11.9463	11.9746	11.9087	0.243437	-0.10653	0.241516	-0.6812	-0.652855	-0.718805	-0.810428
CCGTGTTCTCAGAACCCAAC	AGTTCCGTGTTCTCAGAACCCAACAGAGG	A	G	T	C	47575691	sense	AG	A-G	0	0										123	103	81	119	101	128	94	11.7693	11.8994	11.7112	11.9122	11.4754	11.6528	11.2156	0.130111	-0.0580422	0.142966	-0.293931	-0.116493	-0.553712	-0.393057
TCTGTTGGGTTCTGAGAACA	TGCCTCTGTTGGGTTCTGAGAACACGGAA	T	C	A	G	47575669	antisense	CG	A-G	0	0										142	110	130	132	96	105	114	11.9765	11.9942	12.3936	12.0618	11.4021	11.3671	11.4938	0.0177692	0.417136	0.085328	-0.574331	-0.609327	-0.482695	-0.728862
GTGTTCTCAGAACCCAACAG	TTCCGTGTTCTCAGAACCCAACAGAGGCA	A	G	T	C	47575689	sense	AG	A-G	0	0										184	125	115	165	134	141	156	12.3502	12.1786	12.2168	12.3836	11.8831	11.7923	11.9461	-0.171582	-0.13344	0.0334555	-0.467088	-0.557893	-0.404051	-0.385822
TGTTCTCAGAACCCAACAGA	TCCGTGTTCTCAGAACCCAACAGAGGCAA	A	G	T	C	47575688	sense	GG	A-G	1	0	A_8;	Gln219Arg;	Missense;	None			Gln219Arg	219	Missense	138	152	128	179	162	151	134	11.9352	12.4607	12.3712	12.5011	12.1568	11.8911	11.7269	0.525452	0.435985	0.565873	0.221552	-0.0441215	-0.208358	-0.519412
ATTGCCTCTGTTGGGTTCTG	TTCTATTGCCTCTGTTGGGTTCTGAGAAC	T	C	A	G	47575663	antisense	AG	A-G	0	0										717	543	527	581	459	523	458	14.3123	14.2974	14.4127	14.1995	13.6591	13.6831	13.4997	-0.0148592	0.10043	-0.112728	-0.653159	-0.629137	-0.812552	-0.689231
CTATTGCCTCTGTTGGGTTC	GCTTCTATTGCCTCTGTTGGGTTCTGAGA	T	C	A	G	47575661	antisense	TG	A-G	0	0										266	253	183	228	186	204	231	12.8818	13.1957	12.8869	12.8501	12.3561	12.325	12.5124	0.313835	0.00502209	-0.0316866	-0.525761	-0.55678	-0.369458	-0.579723
CAGAACCCAACAGAGGCAAT	TTCTCAGAACCCAACAGAGGCAATAGAAG	A	G	T	C	47575682	sense	AG	A-G	1	0	A_4_5;	Asn220Gly;	Missense;	None			Asn220Gly	220	Missense	159	129	122	140	99	97	138	12.1396	12.224	12.302	12.1467	11.4465	11.2528	11.7693	0.0844871	0.162426	0.00710007	-0.69305	-0.886712	-0.370245	-0.734673
AACCCAACAGAGGCAATAGA	TCAGAACCCAACAGAGGCAATAGAAGCCT	A	G	T	C	47575679	sense	AG	A-G	2	1	A_6;A_7;	Pro221Pro;Thr222Ala;	Silent;Missense;	None;None			Thr222Ala	221.5	Missense	138	83	63	125	75	65	88	11.9352	11.588	11.3488	11.9832	11.0461	10.6756	11.1205	-0.347224	-0.586454	0.0479494	-0.889113	-1.25966	-0.814793	-0.692611
GGCTTCTATTGCCTCTGTTG	TCCAGGCTTCTATTGCCTCTGTTGGGTTC	T	C	A	G	47575656	antisense	GG	A-G	1	0	A_8;	Ile225Thr;	Missense;	None			Ile225Thr	225	Missense	448	329	309	346	306	411	419	13.6338	13.5746	13.6425	13.4518	13.0742	13.3355	13.3713	-0.0592454	0.00871278	-0.18201	-0.559634	-0.298347	-0.262506	-0.295982
AGGCTTCTATTGCCTCTGTT	ATCCAGGCTTCTATTGCCTCTGTTGGGTT	T	C	A	G	47575655	antisense	GG	A-G	0	0										416	312	255	352	192	309	277	13.5269	13.498	13.3655	13.4766	12.4019	12.924	12.7743	-0.028874	-0.161466	-0.0503022	-1.12505	-0.602926	-0.752594	-0.746644
CAGGCTTCTATTGCCTCTGT	GATCCAGGCTTCTATTGCCTCTGTTGGGT	T	C	A	G	47575654	antisense	TG	A-G	0	0										443	286	206	291	260	312	338	13.6176	13.3725	13.0576	13.2021	12.8392	12.9379	13.0614	-0.245109	-0.560003	-0.415548	-0.778434	-0.679705	-0.55621	-0.264563
CAACAGAGGCAATAGAAGCC	AACCCAACAGAGGCAATAGAAGCCTGGAT	A	G	T	C	47575675	sense	TG	A-G	2	1	A_5;A_7;	Thr222Thr;Glu223Gly;	Silent;Missense;	None;None			Glu223Gly	222.5	Missense	242	175	172	202	156	198	199	12.7454	12.664	12.7974	12.6755	12.1024	12.282	12.2973	-0.0814789	0.0519994	-0.0699397	-0.643064	-0.46344	-0.448142	-0.485076
AACAGAGGCAATAGAAGCCT	ACCCAACAGAGGCAATAGAAGCCTGGATC	A	G	T	C	47575674	sense	GG	A-G	2	1	A_4;A_6;	Thr222Thr;Glu223Gly;	Silent;Missense;	None;None			Glu223Gly	222.5	Missense	222	137	149	224	129	172	158	12.621	12.3108	12.5904	12.8246	11.8283	12.0789	11.9645	-0.310168	-0.0306371	0.20361	-0.792742	-0.54206	-0.656483	-0.61803
ATCCAGGCTTCTATTGCCTC	GTTGATCCAGGCTTCTATTGCCTCTGTTG	T	C	A	G	47575651	antisense	TG	A-G	1	0	A_5;	Trp228Arg;	Missense;	None			Trp228Arg	228	Missense	369	333	246	340	276	284	292	13.354	13.592	13.3136	13.4266	12.9253	12.8023	12.8504	0.238041	-0.0403532	0.0726087	-0.428626	-0.551679	-0.503575	-0.584726
AAGTTGATCCAGGCTTCTAT	ATTAAAGTTGATCCAGGCTTCTATTGCCT	T	C	A	G	47575645	antisense	TG	A-G	1	0	A_7;	Ile229Thr;	Missense;	None			Ile229Thr	229	Missense	146	122	99	154	113	133	119	12.0165	12.1436	12.0007	12.2841	11.6373	11.7081	11.5557	0.127044	-0.0158587	0.267605	-0.379262	-0.308472	-0.460856	-0.509127
GCCTGGATCAACTTTAATAA	AGAAGCCTGGATCAACTTTAATAAAGAGG	A	G	T	C	47575658	sense	AG	A-G	1	0	A_7;	Ile229Val;	Missense;	None			Ile229Val	229	Missense	145	132	89	142	93	94	114	12.0066	12.2572	11.8471	12.1671	11.3563	11.2075	11.4938	0.25059	-0.159529	0.160503	-0.650272	-0.799074	-0.51285	-0.73792
TCTTTATTAAAGTTGATCCA	TTCCTCTTTATTAAAGTTGATCCAGGCTT	T	C	A	G	47575636	antisense	GG	A-G	1	1	A_6;	Asn232Asn;	Silent;	None				232	Silent	296	271	199	295	186	207	218	13.036	13.2948	13.0078	13.2218	12.3561	12.3461	12.4288	0.258828	-0.02822	0.185799	-0.679912	-0.689874	-0.607159	-0.797784
CTCTTTATTAAAGTTGATCC	TTTCCTCTTTATTAAAGTTGATCCAGGCT	T	C	A	G	47575635	antisense	AG	A-G	1	1	A_7;	Asn232Asn;	Silent;	None				232	Silent	96	75	61	73	42	66	52	11.4118	11.4419	11.3023	11.2075	10.2102	10.6976	10.3619	0.0300063	-0.109578	-0.204356	-1.20168	-0.714242	-1.04994	-0.893976
CTGGATCAACTTTAATAAAG	AAGCCTGGATCAACTTTAATAAAGAGGAA	A	G	T	C	47575656	sense	AG	A-G	2	0	A_5;A_8;	Ile229Val;Asn230Asp;	Missense;Missense;	None;None			Ile229Val_Asn230Asp	229.5	Missense	179	125	120	137	86	104	133	12.3105	12.1786	12.2781	12.1154	11.2435	11.3533	11.7161	-0.131843	-0.0323134	-0.195041	-1.06696	-0.957122	-0.594369	-0.753085
TGGATCAACTTTAATAAAGA	AGCCTGGATCAACTTTAATAAAGAGGAAA	A	G	T	C	47575655	sense	GG	A-G	2	0	A_4;A_7_8;	Ile229Val;Asn230Gly;	Missense;Missense;	None;None			Ile229Val_Asn230Gly	229.5	Missense	73	85	62	95	65	62	54	11.0169	11.6224	11.3257	11.5874	10.8398	10.6075	10.4163	0.605489	0.308843	0.570505	-0.177087	-0.409413	-0.600558	-0.890631
TCAACTTTAATAAAGAGGAA	TGGATCAACTTTAATAAAGAGGAAAGAGA	A	G	T	C	47575651	sense	AG	A-G	1	0	A_4;	Asn230Ser;	Missense;	None			Asn230Ser	230	Missense	62	39	50	65	54	37	45	10.7814	10.4989	11.0155	11.0401	10.5725	9.86335	10.1535	-0.282456	0.234142	0.258738	-0.208902	-0.918026	-0.627876	-0.655077
TCTTTCCTCTTTATTAAAGT	CCTCTCTTTCCTCTTTATTAAAGTTGATC	T	C	A	G	47575629	antisense	TG	A-G	0	0										142	85	112	133	94	97	113	11.9765	11.6224	12.1786	12.0727	11.3718	11.2528	11.4811	-0.354096	0.202166	0.0962138	-0.604693	-0.723614	-0.495402	-0.589331
AACTTTAATAAAGAGGAAAG	GATCAACTTTAATAAAGAGGAAAGAGAGG	A	G	T	C	47575649	sense	AG	A-G	1	0	A_7_8;	Asn232Gly;	Missense;	None			Asn232Gly	232	Missense	128	92	96	145	58	85	83	11.8268	11.7365	11.9563	12.1973	10.6755	11.0624	11.0361	-0.0902514	0.129534	0.370521	-1.15125	-0.764345	-0.790651	-1.03868
CTCTCTTTCCTCTTTATTAA	AAGCCTCTCTTTCCTCTTTATTAAAGTTG	T	C	A	G	47575626	antisense	AG	A-G	0	0										109	67	78	103	65	72	60	11.595	11.2792	11.6568	11.704	10.8398	10.8231	10.5682	-0.31582	0.0618037	0.108984	-0.755217	-0.771942	-1.02679	-0.802972
CTTTAATAAAGAGGAAAGAG	TCAACTTTAATAAAGAGGAAAGAGAGGCT	A	G	T	C	47575647	sense	AG	A-G	2	0	A_5_6;A_8;	Asn232Gly;Lys233Glu;	Missense;Missense;	None;None			Asn232Gly_Lys233Glu	232.5	Missense	71	77	46	53	53	55	59	10.9768	11.4798	10.8953	10.7458	10.5455	10.4347	10.544	0.50299	-0.0815382	-0.231001	-0.431298	-0.542074	-0.432834	-0.532219
TTTAATAAAGAGGAAAGAGA	CAACTTTAATAAAGAGGAAAGAGAGGCTT	A	G	T	C	47575646	sense	GG	A-G	2	0	A_4_5;A_7_8;	Asn232Gly;Lys233Gly;	Missense;Missense;	None;None			Asn232Gly_Lys233Gly	232.5	Missense	47	28	35	53	37	20	20	10.382	10.0213	10.5012	10.7458	10.0275	8.97714	8.98515	-0.360766	0.119214	0.363792	-0.354555	-1.40489	-1.39687	-1.09285
AAAGAGGAAAGAGAGGCTTT	TAATAAAGAGGAAAGAGAGGCTTTTGCAG	A	G	T	C	47575640	sense	TG	A-G	2	0	A_5;A_8;	Glu234Gly;Glu235Gly;	Missense;Missense;	None;None			Glu234Gly_Glu235Gly	234.5	Missense	442	280	296	378	266	247	283	13.6144	13.3419	13.5805	13.5794	12.8721	12.6009	12.8052	-0.272435	-0.0338411	-0.0349557	-0.742264	-1.01343	-0.809138	-0.741201
GTCCTGAGTGACTCTGCAAA	GCTTGTCCTGAGTGACTCTGCAAAAGCCT	T	C	A	G	47575603	antisense	AG	A-G	1	0	A_7;	Leu243Pro;	Missense;	None			Leu243Pro	243	Missense	289	246	181	311	309	360	413	13.0015	13.1552	12.871	13.298	13.0883	13.1444	13.3505	0.153732	-0.130458	0.296514	0.086806	0.142898	0.349054	0.0863232
TTGCAGAGTCACTCAGGACA	GCTTTTGCAGAGTCACTCAGGACAAGCTT	A	G	T	C	47575621	sense	AG	A-G	2	1	A_5;A_7;	Ala240Ala;Glu241Gly;	Silent;Missense;	None;None			Glu241Gly	240.5	Missense	351	286	262	299	210	233	279	13.2818	13.3725	13.4045	13.2412	12.5311	12.5168	12.7847	0.0906963	0.122689	-0.0406198	-0.750704	-0.765053	-0.497127	-0.72855
AAGCTTGTCCTGAGTGACTC	CTTCAAGCTTGTCCTGAGTGACTCTGCAA	T	C	A	G	47575597	antisense	TG	A-G	0	0										265	253	200	281	220	256	226	12.8764	13.1957	13.015	13.1516	12.5982	12.6526	12.4808	0.319268	0.138595	0.275246	-0.278169	-0.22383	-0.395589	-0.543566
AGAGTCACTCAGGACAAGCT	TTGCAGAGTCACTCAGGACAAGCTTGAAG	A	G	T	C	47575617	sense	TG	A-G	1	1	A_7;	Ser242Ser;	Silent;	None				242	Silent	457	370	315	396	315	330	355	13.6625	13.744	13.6703	13.6465	13.116	13.0188	13.1322	0.081486	0.00776242	-0.0159909	-0.546512	-0.643679	-0.530306	-0.597918
GTCACTCAGGACAAGCTTGA	CAGAGTCACTCAGGACAAGCTTGAAGGTA	A	G	T	C	47575614	sense	AG	A-G	2	1	A_4;A_8;	Ser242Ser;Arg244Gly;	Silent;Missense;	None;None			Arg244Gly	243	Missense	227	166	146	183	142	182	155	12.6531	12.5878	12.561	12.533	11.9667	12.1605	11.9369	-0.0653377	-0.0921038	-0.120128	-0.686386	-0.492676	-0.71626	-0.539251
TCACTCAGGACAAGCTTGAA	AGAGTCACTCAGGACAAGCTTGAAGGTAA	A	G	T	C	47575613	sense	GG	A-G	1	0	A_7;	Arg244Gly;	Missense;	None			Arg244Gly	244	Missense	194	126	139	125	139	155	134	12.4265	12.1901	12.4902	11.9832	11.9359	11.9288	11.7269	-0.236425	0.0636223	-0.443333	-0.490587	-0.497694	-0.69964	-0.357262
ACCTTCAAGCTTGTCCTGAG	CCTTACCTTCAAGCTTGTCCTGAGTGACT	T	C	A	G	47575591	antisense	TG	A-G	1	0	A_7_8;	Leu247Pro;	Missense;	None			Leu247Pro	247	Missense	412	326	315	352	285	327	333	13.513	13.5614	13.6703	13.4766	12.9716	13.0057	13.0399	0.0483846	0.1573	-0.0363642	-0.541347	-0.507315	-0.473054	-0.563679
TTACCTTCAAGCTTGTCCTG	TGCCTTACCTTCAAGCTTGTCCTGAGTGA	T	C	A	G	47575589	antisense	AG	A-G	0	0										360	275	255	298	348	437	451	13.3184	13.3159	13.3655	13.2364	13.2597	13.424	13.4775	-0.00240406	0.0471012	-0.0819747	-0.0586248	0.105613	0.159136	0.0811339
TCAGGACAAGCTTGAAGGTA	TCACTCAGGACAAGCTTGAAGGTAAGGCA	A	G	T	C	47575609	sense	AG	A-G	1	0	A_6_8;	Thr245Ala;	Missense;	None			Thr245Ala	245	Missense	306	211	209	241	207	201	217	13.0839	12.9338	13.0785	12.9301	12.5104	12.3037	12.4222	-0.150109	-0.00542273	-0.153778	-0.573541	-0.78023	-0.66172	-0.568727
CCTTACCTTCAAGCTTGTCC	TTTGCCTTACCTTCAAGCTTGTCCTGAGT	T	C	A	G	47575587	antisense	TG	A-G	1	0	A_5;	Exon3:+2;	Splice-donor;	None						153	101	79	110	408	424	455	12.0841	11.8711	11.6752	11.7988	13.4892	13.3804	13.4902	-0.212962	-0.408893	-0.285254	1.40511	1.29632	1.40615	1.67156
CAGGACAAGCTTGAAGGTAA	CACTCAGGACAAGCTTGAAGGTAAGGCAA	A	G	T	C	47575608	sense	GG	A-G	2	0	A_5_7;A_8;	Thr245Ala;Ser246Gly;	Missense;Missense;	None;None			Thr245Ala_Ser246Gly	245.5	Missense	238	164	182	189	174	190	215	12.7214	12.5703	12.8789	12.5795	12.2599	12.2225	12.4088	-0.151081	0.15756	-0.141852	-0.461515	-0.498887	-0.312553	-0.379194
ATTTGCCTTACCTTCAAGCT	AGAGATTTGCCTTACCTTCAAGCTTGTCC	T	C	A	G	47575582	antisense	TG	A-G	0	0										300	193	172	253	220	224	209	13.0553	12.8052	12.7974	13.0002	12.5982	12.46	12.368	-0.250169	-0.257915	-0.0551169	-0.457117	-0.59539	-0.687336	-0.392214
AGAGATTTGCCTTACCTTCA	ATTAAGAGATTTGCCTTACCTTCAAGCTT	T	C	A	G	47575578	antisense	AG	A-G	1	0	A_5;	Exon3:+11;	Intron;	None						411	266	247	348	220	257	290	13.5095	13.2679	13.3195	13.4601	12.5982	12.6582	12.8405	-0.241529	-0.190005	-0.0493452	-0.911247	-0.851284	-0.668993	-0.650215
GGTAAGGCAAATCTCTTAAT	TGAAGGTAAGGCAAATCTCTTAATTGTTG	A	G	T	C	47575593	sense	TG	A-G	2	0	A_4;A_5;	Exon3:+3;Exon3:+4;	Intron;Intron;	None;None						264	209	206	251	240	262	284	12.8709	12.9201	13.0576	12.9888	12.7237	12.686	12.8103	0.0491196	0.186688	0.117836	-0.147204	-0.184958	-0.060619	-0.248808
AAGGCAAATCTCTTAATTGT	AGGTAAGGCAAATCTCTTAATTGTTGAGA	A	G	T	C	47575590	sense	TG	A-G	3	0	A_6;A_7;A_8;	Exon3:+8;Exon3:+9;Exon3:+10;	Intron;Intron;Intron;	None;None;None						218	196	157	189	125	164	137	12.5948	12.8274	12.6658	12.5795	11.7828	12.0102	11.7588	0.232652	0.0710306	-0.0152378	-0.811945	-0.584529	-0.835949	-0.840289
GGCAAATCTCTTAATTGTTG	GTAAGGCAAATCTCTTAATTGTTGAGACT	A	G	T	C	47575588	sense	AG	A-G	3	0	A_4;A_5;A_6;	Exon3:+8;Exon3:+9;Exon3:+10;	Intron;Intron;Intron;	None;None;None						187	168	150	176	131	148	161	12.3735	12.6051	12.6	12.4767	11.8504	11.8622	11.9916	0.231544	0.22649	0.10322	-0.523074	-0.511339	-0.381875	-0.65918
GTCTCAACAATTAAGAGATT	TGCAGTCTCAACAATTAAGAGATTTGCCT	T	C	A	G	47575565	antisense	TG	A-G	2	0	A_6;A_7;	Exon3:+23;Exon3:+22;	Intron;Intron;	None;None						198	187	120	198	111	144	138	12.456	12.7596	12.2781	12.6466	11.6115	11.8227	11.7693	0.30365	-0.177827	0.19067	-0.844457	-0.633303	-0.686656	-0.82697
AATCTCTTAATTGTTGAGAC	GGCAAATCTCTTAATTGTTGAGACTGCAT	A	G	T	C	47575584	sense	TG	A-G	0	0					yes					85	101	62	91	73	94	81	11.2363	11.8711	11.3257	11.5253	11.0072	11.2075	11.0009	0.634769	0.0893748	0.288997	-0.229184	-0.0288032	-0.235415	-0.502181
ATGCAGTCTCAACAATTAAG	GAGTATGCAGTCTCAACAATTAAGAGATT	T	C	A	G	47575560	antisense	AG	A-G	1	0	A_5;	Exon3:+29;	Intron;	None						153	97	130	158	83	89	95	12.0841	11.8128	12.3936	12.3211	11.1923	11.1287	11.2308	-0.271245	0.309521	0.237044	-0.891785	-0.955355	-0.853244	-0.991902
GTATGCAGTCTCAACAATTA	GAGAGTATGCAGTCTCAACAATTAAGAGA	T	C	A	G	47575558	antisense	AG	A-G	1	0	A_7;	Exon3:+29;	Intron;	None						181	164	156	170	124	142	124	12.3265	12.5703	12.6566	12.4267	11.7712	11.8025	11.615	0.243823	0.330104	0.100228	-0.555239	-0.523989	-0.711451	-0.821611
TTGAGACTGCATACTCTCCA	ATTGTTGAGACTGCATACTCTCCATGCAT	A	G	T	C	47575571	sense	TG	A-G	2	0	A_4;A_6;	Exon3:+25;Exon3:+27;	Intron;Intron;	None;None						445	311	324	395	228	268	257	13.6241	13.4934	13.7109	13.6429	12.6497	12.7186	12.6662	-0.130719	0.0867872	0.0187474	-0.974382	-0.905486	-0.95791	-0.937531
AGAATGCATGGAGAGTATGC	GGCAAGAATGCATGGAGAGTATGCAGTCT	T	C	A	G	47575544	antisense	AG	A-G	2	0	A_4;A_8;	Exon3:+46;Exon3:+42;	Intron;Intron;	None;None						296	222	211	253	218	236	248	13.036	13.0071	13.0922	13.0002	12.5851	12.5352	12.6148	-0.028873	0.0562446	-0.0357539	-0.450927	-0.500752	-0.421179	-0.454825
CAAAATTAAAATTATATGAC	TTGGCAAAATTAAAATTATATGACAGCTG	T	C	A	G	47573798	antisense	AG	A-G	3	0	A_4;A_5;A_8;	Exon4:-11;Exon4:-12;Exon4:-15;	Intron;Intron;Intron;	None;None;None						76	58	66	72	50	35	39	11.075	11.0712	11.4159	11.1876	10.4615	9.78326	9.94724	-0.00378377	0.340931	0.112649	-0.613438	-1.29169	-1.12771	-1.16088
TTGGCAAAATTAAAATTATA	CCTATTGGCAAAATTAAAATTATATGACA	T	C	A	G	47573794	antisense	TG	A-G	3	0	A_6;A_7;A_8;	Exon4:-9;Exon4:-10;Exon4:-11;	Intron;Intron;Intron;	None;None;None						82	79	57	58	66	55	73	11.1845	11.5168	11.2045	10.8758	10.8618	10.4347	10.851	0.332262	0.0199349	-0.308721	-0.322723	-0.749783	-0.333546	-0.483176
TTGCCAATAGGAAATTGGGG	AATTTTGCCAATAGGAAATTGGGGAGAAT	A	G	T	C	47573800	sense	AG	A-G	2	0	A_6;A_7;	Exon4:-5;Exon4:-4;	Intron;Intron;	None;None						206	191	136	203	203	249	180	12.5131	12.7901	12.4587	12.6826	12.4822	12.6126	12.1525	0.277046	-0.0544228	0.16951	-0.0308803	0.0994717	-0.360558	-0.228033
ATTCTCCCCAATTTCCTATT	GCACATTCTCCCCAATTTCCTATTGGCAA	T	C	A	G	47573776	antisense	GG	A-G	0	0										371	253	226	320	201	254	230	13.3618	13.1957	13.1913	13.3391	12.4679	12.6413	12.5061	-0.166104	-0.170474	-0.0226435	-0.893827	-0.720515	-0.855655	-0.703592
CATTCTCCCCAATTTCCTAT	TGCACATTCTCCCCAATTTCCTATTGGCA	T	C	A	G	47573775	antisense	TG	A-G	0	0										159	144	114	147	106	111	132	12.1396	12.3827	12.2042	12.217	11.545	11.4473	11.7052	0.243153	0.0645984	0.0774742	-0.59452	-0.692283	-0.434357	-0.702129
CAATAGGAAATTGGGGAGAA	TTGCCAATAGGAAATTGGGGAGAATGTGC	A	G	T	C	47573796	sense	TG	A-G	2	0	A_5;A_8;	Exon4:-2;Glu249Gly;	Splice-acceptor;Missense;	None;None			Glu249Gly	249	Missense	206	162	123	155	697	746	654	12.5131	12.5526	12.3138	12.2935	14.2617	14.1955	14.0136	0.0395038	-0.199344	-0.219634	1.74862	1.68235	1.50051	1.77032
ATAGGAAATTGGGGAGAATG	GCCAATAGGAAATTGGGGAGAATGTGCAC	A	G	T	C	47573794	sense	TG	A-G	2	0	A_6_7;A_8;	Glu249Gly;Ile250Val;	Missense;Missense;	None;None			Glu249Gly_Ile250Val	249.5	Missense	188	145	135	167	283	342	321	12.3812	12.3927	12.448	12.401	12.9615	13.0704	12.987	0.0114791	0.0668199	0.0198133	0.580259	0.689148	0.605768	0.592354
GGAGAATGTGCACATTTACC	TTGGGGAGAATGTGCACATTTACCTGATT	A	G	T	C	47573782	sense	TG	A-G	1	0	A_5_6;	Asn253Gly;	Missense;	None			Asn253Gly	253	Missense	425	325	279	379	589	708	710	13.5578	13.5569	13.4952	13.5832	14.0188	14.12	14.1321	-0.000862056	-0.0625871	0.0254345	0.461051	0.562235	0.574337	0.545212
AATGTGCACATTTACCTGAT	GGAGAATGTGCACATTTACCTGATTGGGA	A	G	T	C	47573778	sense	TG	A-G	1	0	A_8;	His255Arg;	Missense;	None			His255Arg	255	Missense	216	223	175	195	467	559	499	12.5815	13.0136	12.8224	12.6246	13.684	13.7791	13.6234	0.432112	0.240893	0.0431375	1.10254	1.19767	1.04191	0.875327
ATGTGCACATTTACCTGATT	GAGAATGTGCACATTTACCTGATTGGGAA	A	G	T	C	47573777	sense	GG	A-G	1	0	A_7;	His255Arg;	Missense;	None			His255Arg	255	Missense	296	242	213	300	209	263	227	13.036	13.1315	13.1058	13.246	12.5242	12.6915	12.4872	0.0955599	0.0698535	0.210044	-0.511742	-0.344501	-0.548806	-0.593502
TGTGCACATTTACCTGATTG	AGAATGTGCACATTTACCTGATTGGGAAA	A	G	T	C	47573776	sense	GG	A-G	2	0	A_6;A_8;	His255Arg;Ile256Val;	Missense;Missense;	None;None			His255Arg_Ile256Val	255.5	Missense	231	171	166	218	184	182	255	12.6783	12.6306	12.7462	12.7854	12.3405	12.1605	12.655	-0.0477281	0.0678856	0.107121	-0.33785	-0.517873	-0.0233722	-0.335458
CTTTCCCAATCAGGTAAATG	GACTCTTTCCCAATCAGGTAAATGTGCAC	T	C	A	G	47573751	antisense	TG	A-G	1	1	A_8;	Ile259Ile;	Silent;	None				259	Silent	190	133	138	132	112	122	117	12.3965	12.2681	12.4797	12.0618	11.6244	11.5836	11.5312	-0.128387	0.0832592	-0.33469	-0.772032	-0.812929	-0.865251	-0.690131
CACATTTACCTGATTGGGAA	TGTGCACATTTACCTGATTGGGAAAGAGT	A	G	T	C	47573772	sense	AG	A-G	2	0	A_4;A_8;	Ile256Val;Tyr257Cys;	Missense;Missense;	None;None			Ile256Val_Tyr257Cys	256.5	Missense	105	74	93	112	162	158	174	11.5411	11.4225	11.9105	11.8248	12.1568	11.9565	12.1036	-0.11859	0.369409	0.283725	0.615715	0.415401	0.562561	0.353044
CTCTTTCCCAATCAGGTAAA	ATGACTCTTTCCCAATCAGGTAAATGTGC	T	C	A	G	47573749	antisense	TG	A-G	0	0										302	188	181	237	167	219	200	13.0649	12.7673	12.871	12.906	12.2006	12.4274	12.3045	-0.297616	-0.193929	-0.15894	-0.864283	-0.637537	-0.760412	-0.537249
CATTTACCTGATTGGGAAAG	TGCACATTTACCTGATTGGGAAAGAGTCA	A	G	T	C	47573770	sense	AG	A-G	1	0	A_6;	Tyr257Cys;	Missense;	None			Tyr257Cys	257	Missense	225	206	141	214	183	181	212	12.6404	12.8992	12.5108	12.7587	12.3326	12.1525	12.3886	0.258843	-0.129603	0.11837	-0.307749	-0.487858	-0.251798	-0.431671
AGATGACTCTTTCCCAATCA	TACGAGATGACTCTTTCCCAATCAGGTAA	T	C	A	G	47573743	antisense	GG	A-G	1	0	A_6;	Ser263Pro;	Missense;	None			Ser263Pro	263	Missense	267	198	185	217	172	180	179	12.8872	12.8421	12.9025	12.7788	12.2432	12.1445	12.1445	-0.0451723	0.0152889	-0.108428	-0.644045	-0.742728	-0.742732	-0.663731
GAGATGACTCTTTCCCAATC	GTACGAGATGACTCTTTCCCAATCAGGTA	T	C	A	G	47573742	antisense	AG	A-G	2	0	A_4;A_7;	Ser264Pro;Ser263Pro;	Missense;Missense;	None;None			Ser263Pro_Ser264Pro	263.5	Missense	571	446	396	490	344	473	455	13.9838	14.0135	14.0004	13.9538	13.243	13.5382	13.4902	0.0297121	0.016614	-0.0300055	-0.740743	-0.445632	-0.493568	-0.565421
TGATTGGGAAAGAGTCATCT	TACCTGATTGGGAAAGAGTCATCTCGTAC	A	G	T	C	47573762	sense	CG	A-G	0	0										231	215	175	264	214	239	258	12.6783	12.9609	12.8224	13.0616	12.5583	12.5534	12.6718	0.282566	0.144047	0.383295	-0.119984	-0.124876	-0.00650102	-0.353756
AGAGTCATCTCGTACCCACT	GGAAAGAGTCATCTCGTACCCACTCGTTG	A	G	T	C	47573752	sense	CG	A-G	1	1	A_7;	Ser263Ser;	Silent;	None				263	Silent	369	323	267	322	268	315	261	13.354	13.548	13.4318	13.3481	12.8829	12.9517	12.6885	0.194057	0.077817	-0.00585799	-0.471056	-0.402238	-0.66547	-0.601593
GTCATCTCGTACCCACTCGT	AAGAGTCATCTCGTACCCACTCGTTGGCT	A	G	T	C	47573749	sense	TG	A-G	1	1	A_4;	Ser263Ser;	Silent;	None				263	Silent	283	183	189	238	164	150	156	12.9712	12.7284	12.9334	12.9121	12.1745	11.8815	11.9461	-0.242764	-0.0378057	-0.0591314	-0.796695	-1.08965	-1.02505	-0.857231
TCATCTCGTACCCACTCGTT	AGAGTCATCTCGTACCCACTCGTTGGCTG	A	G	T	C	47573748	sense	GG	A-G	0	0										250	190	195	219	176	190	218	12.7923	12.7826	12.9785	12.792	12.2764	12.2225	12.4288	-0.0097663	0.186127	-0.000295603	-0.515986	-0.569843	-0.363522	-0.541805
GCCAACGAGTGGGTACGAGA	CACAGCCAACGAGTGGGTACGAGATGACT	T	C	A	G	47573726	antisense	TG	A-G	2	0	A_4_5;A_8;	Leu269Pro;Ser268Pro;	Missense;Missense;	None;None			Ser268Pro_Leu269Pro	268.5	Missense	150	115	98	117	295	360	322	12.0555	12.0583	11.986	11.8878	13.0214	13.1444	12.9915	0.00283169	-0.0694868	-0.167711	0.965866	1.08884	0.935956	1.07501
TCTCGTACCCACTCGTTGGC	GTCATCTCGTACCCACTCGTTGGCTGTGT	A	G	T	C	47573745	sense	TG	A-G	1	0	A_7;	Thr266Ala;	Missense;	None	yes		Thr266Ala	266	Missense	271	217	210	235	159	212	188	12.9087	12.9742	13.0854	12.8938	12.1298	12.3805	12.2153	0.0655549	0.17668	-0.0149286	-0.778853	-0.528159	-0.693425	-0.742581
ACAGCCAACGAGTGGGTACG	GGACACAGCCAACGAGTGGGTACGAGATG	T	C	A	G	47573723	antisense	AG	A-G	1	0	A_7_8;	Leu269Pro;	Missense;	None			Leu269Pro	269	Missense	281	197	229	179	270	361	367	12.961	12.8348	13.2103	12.5011	12.8936	13.1484	13.1802	-0.126197	0.249354	-0.459841	-0.0673231	0.187393	0.219204	0.225319
TCGTACCCACTCGTTGGCTG	CATCTCGTACCCACTCGTTGGCTGTGTCC	A	G	T	C	47573743	sense	TG	A-G	1	0	A_5;	Thr266Ala;	Missense;	None			Thr266Ala	266	Missense	169	150	132	176	139	162	141	12.2275	12.4416	12.4156	12.4767	11.9359	11.9925	11.8003	0.214059	0.188083	0.249206	-0.291592	-0.234989	-0.427205	-0.535045
ACACAGCCAACGAGTGGGTA	AAGGACACAGCCAACGAGTGGGTACGAGA	T	C	A	G	47573721	antisense	CG	A-G	1	1	A_5;	Ala270Ala;	Silent;	None				270	Silent	225	162	153	195	432	491	581	12.6404	12.5526	12.6286	12.6246	13.5716	13.592	13.8429	-0.087756	-0.0117861	-0.0157468	0.931278	0.951676	1.20251	1.06692
AAGGACACAGCCAACGAGTG	GTGCAAGGACACAGCCAACGAGTGGGTAC	T	C	A	G	47573717	antisense	GG	A-G	2	0	A_5;A_7;	Ser272Pro;Val271Ala;	Missense;Missense;	None;None			Val271Ala_Ser272Pro	271.5	Missense	340	221	181	266	969	1024	989	13.2359	13.0006	12.871	13.0725	14.737	14.6524	14.6103	-0.235301	-0.364897	-0.163389	1.50114	1.4165	1.37436	1.6852
CAAGGACACAGCCAACGAGT	AGTGCAAGGACACAGCCAACGAGTGGGTA	T	C	A	G	47573716	antisense	GG	A-G	2	0	A_6;A_8;	Ser272Pro;Val271Ala;	Missense;Missense;	None;None			Val271Ala_Ser272Pro	271.5	Missense	193	139	148	166	693	750	636	12.4191	12.3317	12.5806	12.3924	14.2534	14.2032	13.9733	-0.0873385	0.161574	-0.0267111	1.83434	1.78409	1.55427	1.70839
CCACTCGTTGGCTGTGTCCT	GTACCCACTCGTTGGCTGTGTCCTTGCAC	A	G	T	C	47573737	sense	TG	A-G	0	0										489	286	309	367	318	316	341	13.7602	13.3725	13.6425	13.5368	13.1297	12.9563	13.0742	-0.387626	-0.117613	-0.223335	-0.630472	-0.803846	-0.68598	-0.463907
GCAAGGACACAGCCAACGAG	CAGTGCAAGGACACAGCCAACGAGTGGGT	T	C	A	G	47573715	antisense	TG	A-G	2	1	A_4;A_7;	Leu273Leu;Ser272Pro;	Silent;Missense;	None;None			Ser272Pro	272.5	Missense	277	219	227	251	1128	1214	1150	12.9403	12.9875	13.1977	12.9888	14.9562	14.8979	14.8278	0.0472	0.257382	0.0484969	2.01595	1.95766	1.88756	1.83603
GTGCAAGGACACAGCCAACG	CACAGTGCAAGGACACAGCCAACGAGTGG	T	C	A	G	47573713	antisense	AG	A-G	1	0	A_5_6;	Leu273Pro;	Missense;	None			Leu273Pro	273	Missense	267	213	205	225	596	628	643	12.8872	12.9474	13.0506	12.831	14.0359	13.9471	13.9891	0.0601669	0.163369	-0.0562056	1.14865	1.05981	1.1019	1.04768
CAGTGCAAGGACACAGCCAA	TGCACAGTGCAAGGACACAGCCAACGAGT	T	C	A	G	47573711	antisense	CG	A-G	1	0	A_7_8;	Leu273Pro;	Missense;	None			Leu273Pro	273	Missense	242	180	143	194	505	658	568	12.7454	12.7046	12.5311	12.6172	13.7969	14.0144	13.8102	-0.0408431	-0.214353	-0.128229	1.05145	1.26894	1.06479	1.2562
CGTTGGCTGTGTCCTTGCAC	CACTCGTTGGCTGTGTCCTTGCACTGTGC	A	G	T	C	47573732	sense	TG	A-G	0	0										275	208	207	239	215	243	223	12.9298	12.9131	13.0646	12.9181	12.5651	12.5774	12.4615	-0.0166849	0.134788	-0.0117179	-0.364763	-0.352437	-0.468297	-0.430628
TTGGCTGTGTCCTTGCACTG	CTCGTTGGCTGTGTCCTTGCACTGTGCAG	A	G	T	C	47573730	sense	TG	A-G	0	0										589	502	461	498	345	341	439	14.0286	14.1841	14.2197	13.9771	13.2472	13.0661	13.4386	0.155572	0.191094	-0.0514172	-0.78133	-0.962427	-0.589983	-0.87633
GCTGTGTCCTTGCACTGTGC	GTTGGCTGTGTCCTTGCACTGTGCAGAAG	A	G	T	C	47573727	sense	AG	A-G	0	0										290	213	196	277	175	204	192	13.0064	12.9474	12.9858	13.131	12.2681	12.325	12.2456	-0.0590312	-0.0205914	0.12452	-0.738302	-0.681391	-0.760805	-0.741799
TCTGCACAGTGCAAGGACAC	ATCTTCTGCACAGTGCAAGGACACAGCCA	T	C	A	G	47573705	antisense	AG	A-G	1	0	A_6_8;	Cys275Arg;	Missense;	None			Cys275Arg	275	Missense	200	154	140	146	217	227	263	12.4705	12.4796	12.5005	12.2072	12.5784	12.4791	12.6995	0.00908975	0.0300269	-0.263279	0.107956	0.00867756	0.229045	0.189947
GTGTCCTTGCACTGTGCAGA	GGCTGTGTCCTTGCACTGTGCAGAAGATG	A	G	T	C	47573724	sense	AG	A-G	0	0										273	190	173	209	149	145	151	12.9193	12.7826	12.8058	12.7246	12.0361	11.8326	11.8992	-0.136722	-0.113508	-0.19467	-0.883152	-1.08665	-1.02014	-0.848349
TCCTTGCACTGTGCAGAAGA	TGTGTCCTTGCACTGTGCAGAAGATGACT	A	G	T	C	47573721	sense	TG	A-G	1	0	A_8;	His274Arg;	Missense;	None			His274Arg	274	Missense	175	137	148	151	129	129	118	12.2779	12.3108	12.5806	12.2558	11.8283	11.664	11.5435	0.0329754	0.302793	-0.0221003	-0.449599	-0.613843	-0.734355	-0.703822
TCATCTTCTGCACAGTGCAA	GGAGTCATCTTCTGCACAGTGCAAGGACA	T	C	A	G	47573699	antisense	GG	A-G	0	0										196	158	135	177	146	152	117	12.4413	12.5165	12.448	12.4849	12.0068	11.9006	11.5312	0.0752187	0.0067099	0.0435896	-0.434515	-0.540678	-0.910097	-0.670269
GTCATCTTCTGCACAGTGCA	TGGAGTCATCTTCTGCACAGTGCAAGGAC	T	C	A	G	47573698	antisense	AG	A-G	1	1	A_4;	Asp278Asp;	Silent;	None				278	Silent	409	277	244	316	248	289	281	13.5024	13.3264	13.3018	13.321	12.771	12.8275	12.795	-0.176038	-0.200596	-0.181458	-0.7314	-0.67497	-0.707432	-0.51857
TGGAGTCATCTTCTGCACAG	CTGATGGAGTCATCTTCTGCACAGTGCAA	T	C	A	G	47573694	antisense	TG	A-G	2	1	A_4;A_8;	Ser280Pro;Asp278Asp;	Missense;Silent;	None;None			Ser280Pro	279	Missense	435	343	294	348	288	363	387	13.5913	13.6347	13.5708	13.4601	12.9867	13.1563	13.2567	0.0433507	-0.0205922	-0.131215	-0.604607	-0.435018	-0.334632	-0.421933
GATGGAGTCATCTTCTGCAC	CACTGATGGAGTCATCTTCTGCACAGTGC	T	C	A	G	47573692	antisense	AG	A-G	1	0	A_6;	Ser280Pro;	Missense;	None			Ser280Pro	280	Missense	563	466	408	461	1624	1794	1831	13.9634	14.0768	14.0435	13.8658	15.482	15.4613	15.4988	0.113349	0.0800347	-0.0976603	1.51856	1.4979	1.53539	1.48538
GTGCAGAAGATGACTCCATC	CACTGTGCAGAAGATGACTCCATCAGTGT	A	G	T	C	47573711	sense	AG	A-G	2	1	A_5;A_7_8;	Ala276Ala;Glu277Gly;	Silent;Missense;	None;None			Glu277Gly	276.5	Missense	253	175	195	235	166	187	191	12.8096	12.664	12.9785	12.8938	12.192	12.1995	12.2381	-0.1456	0.16892	0.0842136	-0.617568	-0.610007	-0.571447	-0.635518
GCAGAAGATGACTCCATCAG	CTGTGCAGAAGATGACTCCATCAGTGTAA	A	G	T	C	47573709	sense	TG	A-G	2	0	A_5_6;A_8;	Glu277Gly;Asp278Gly;	Missense;Missense;	None;None			Glu277Gly_Asp278Gly	277.5	Missense	411	304	305	254	282	270	342	13.5095	13.4606	13.6237	13.0059	12.9564	12.7294	13.0784	-0.0489018	0.114267	-0.503557	-0.553106	-0.780103	-0.431079	-0.442032
ACACTGATGGAGTCATCTTC	ACTTACACTGATGGAGTCATCTTCTGCAC	T	C	A	G	47573687	antisense	TG	A-G	1	0	A_7;	Ile281Thr;	Missense;	None			Ile281Thr	281	Missense	338	234	210	307	1039	1166	1118	13.2274	13.083	13.0854	13.2793	14.8377	14.8397	14.7871	-0.144338	-0.142013	0.0519117	1.61028	1.61236	1.55975	1.67227
AAGATGACTCCATCAGTGTA	GCAGAAGATGACTCCATCAGTGTAAGTGG	A	G	T	C	47573705	sense	AG	A-G	2	0	A_4;A_7;	Asp278Gly;Asp279Gly;	Missense;Missense;	None;None			Asp278Gly_Asp279Gly	278.5	Missense	847	630	538	711	586	645	679	14.5526	14.5118	14.4425	14.4908	14.0115	13.9856	14.0677	-0.0408474	-0.110146	-0.0618082	-0.541155	-0.567047	-0.484907	-0.460102
GATGACTCCATCAGTGTAAG	AGAAGATGACTCCATCAGTGTAAGTGGCC	A	G	T	C	47573703	sense	TG	A-G	1	0	A_5;	Asp279Gly;	Missense;	None			Asp279Gly	279	Missense	259	181	194	218	154	145	196	12.8434	12.7126	12.9711	12.7854	12.0838	11.8326	12.2754	-0.130783	0.127693	-0.0579143	-0.759607	-1.01071	-0.567984	-0.7591
ATGACTCCATCAGTGTAAGT	GAAGATGACTCCATCAGTGTAAGTGGCCA	A	G	T	C	47573702	sense	GG	A-G	1	0	A_4;	Asp279Gly;	Missense;	None			Asp279Gly	279	Missense	356	294	279	340	212	268	253	13.3022	13.4123	13.4952	13.4266	12.5448	12.7186	12.6436	0.110089	0.192975	0.124347	-0.757435	-0.583586	-0.658637	-0.809024
TTGGCCACTTACACTGATGG	TGTTTTGGCCACTTACACTGATGGAGTCA	T	C	A	G	47573677	antisense	AG	A-G	1	1	A_7;	Ser284Ser;	Silent;	None				284	Silent	348	281	211	322	208	300	225	13.2694	13.3471	13.0922	13.3481	12.5173	12.8814	12.4744	0.0776362	-0.17722	0.0786672	-0.752125	-0.388093	-0.795035	-0.638112
TCAGTGTAAGTGGCCAAAAC	TCCATCAGTGTAAGTGGCCAAAACAGTTT	A	G	T	C	47573693	sense	AG	A-G	1	1	A_8;	Val283Val;	Silent;	None				283	Silent	113	117	95	122	109	100	129	11.647	12.0832	11.9412	11.9482	11.5853	11.2968	11.672	0.436229	0.294199	0.301175	-0.061696	-0.350212	0.0250603	-0.472817
TGTAAGTGGCCAAAACAGTT	TCAGTGTAAGTGGCCAAAACAGTTTGTGC	A	G	T	C	47573689	sense	TG	A-G	2	1	A_4;A_5;	Val283Val;Ser284Gly;	Silent;Missense;	None;None			Ser284Gly	283.5	Missense	275	180	187	228	192	260	298	12.9298	12.7046	12.918	12.8501	12.4019	12.6749	12.8797	-0.225242	-0.0117865	-0.0796857	-0.527965	-0.254897	-0.050093	-0.17208
TAAGTGGCCAAAACAGTTTG	AGTGTAAGTGGCCAAAACAGTTTGTGCCA	A	G	T	C	47573687	sense	TG	A-G	0	0										266	208	220	227	221	270	244	12.8818	12.9131	13.1525	12.8438	12.6048	12.7294	12.5913	0.0313142	0.27065	-0.0380273	-0.27706	-0.152459	-0.290483	-0.32798
CCAAAACAGTTTGTGCCACC	GTGGCCAAAACAGTTTGTGCCACCAGATC	A	G	T	C	47573680	sense	AG	A-G	3	1	A_4;A_5_6;A_8;	Gln286Gln;Asn287Gly;Ser288Gly;	Silent;Missense;Missense;	None;None;None			Asn287Gly_Ser288Gly	287	Missense	135	94	80	136	120	133	158	11.9035	11.7675	11.6933	12.1048	11.724	11.7081	11.9645	-0.136029	-0.210223	0.2013	-0.179596	-0.195492	0.0609693	-0.0563889
TCTGGTGGCACAAACTGTTT	GTGATCTGGTGGCACAAACTGTTTTGGCC	T	C	A	G	47573658	antisense	TG	A-G	0	0										295	264	229	192	178	214	211	13.0311	13.2571	13.2103	12.6023	12.2927	12.3941	12.3817	0.225959	0.179218	-0.428847	-0.738444	-0.637022	-0.649354	-0.66705
AGTGATCTGGTGGCACAAAC	CCGCAGTGATCTGGTGGCACAAACTGTTT	T	C	A	G	47573653	antisense	TG	A-G	1	0	A_5;	Ile293Thr;	Missense;	None			Ile293Thr	293	Missense	330	236	184	253	220	301	276	13.1928	13.0953	12.8947	13.0002	12.5982	12.8862	12.7691	-0.0975074	-0.29812	-0.192605	-0.594605	-0.306679	-0.423725	-0.245593
AGTTTGTGCCACCAGATCAC	AAACAGTTTGTGCCACCAGATCACTGCGG	A	G	T	C	47573673	sense	TG	A-G	0	0										432	318	277	390	237	289	310	13.5814	13.5255	13.4848	13.6245	12.7056	12.8275	12.9367	-0.0558389	-0.0965318	0.0431409	-0.875767	-0.753894	-0.644677	-0.721703
TTTGTGCCACCAGATCACTG	ACAGTTTGTGCCACCAGATCACTGCGGCC	A	G	T	C	47573671	sense	CG	A-G	0	0										286	245	216	269	262	290	310	12.9864	13.1493	13.126	13.0887	12.8503	12.8324	12.9367	0.162909	0.139605	0.10228	-0.136152	-0.153955	-0.0497209	-0.248207
TTGTGCCACCAGATCACTGC	CAGTTTGTGCCACCAGATCACTGCGGCCT	A	G	T	C	47573670	sense	GG	A-G	1	0	A_8;	His291Arg;	Missense;	None			His291Arg	291	Missense	200	182	119	176	130	116	152	12.4705	12.7205	12.2661	12.4767	11.8394	11.5108	11.9087	0.250059	-0.204394	0.00627591	-0.63107	-0.959648	-0.561788	-0.734815
GCCACCAGATCACTGCGGCC	TTGTGCCACCAGATCACTGCGGCCTGCAA	A	G	T	C	47573666	sense	TG	A-G	2	0	A_4;A_7;	His291Arg;Gln292Arg;	Missense;Missense;	None;None			His291Arg_Gln292Arg	291.5	Missense	249	206	131	220	152	169	171	12.7866	12.8992	12.4047	12.7986	12.0649	12.0536	12.0786	0.112644	-0.381912	0.0120577	-0.721663	-0.733	-0.708	-0.635151
GCAGGCCGCAGTGATCTGGT	GCTTGCAGGCCGCAGTGATCTGGTGGCAC	T	C	A	G	47573644	antisense	GG	A-G	0	0										371	270	273	297	1389	1484	1286	13.3618	13.2895	13.4638	13.2315	15.2565	15.1877	14.9891	-0.0722917	0.102078	-0.130242	1.89473	1.82589	1.62733	1.81613
TGCAGGCCGCAGTGATCTGG	TGCTTGCAGGCCGCAGTGATCTGGTGGCA	T	C	A	G	47573643	antisense	TG	A-G	1	0	A_4;	Cys297Arg;	Missense;	None			Cys297Arg	297	Missense	429	341	320	449	1185	1295	1149	13.5713	13.6263	13.693	13.8277	15.0273	14.9911	14.8266	0.0549507	0.12169	0.25642	1.45604	1.41982	1.25528	1.23269
CTTGCAGGCCGCAGTGATCT	CATGCTTGCAGGCCGCAGTGATCTGGTGG	T	C	A	G	47573641	antisense	GG	A-G	1	0	A_6;	Cys297Arg;	Missense;	None			Cys297Arg	297	Missense	394	314	274	397	1246	1378	1369	13.4485	13.5073	13.4691	13.6502	15.0998	15.0807	15.0793	0.0587248	0.0205838	0.201628	1.65123	1.63221	1.63079	1.54443
CCAGATCACTGCGGCCTGCA	GCCACCAGATCACTGCGGCCTGCAAGCAT	A	G	T	C	47573662	sense	AG	A-G	2	0	A_5;A_8;	Ile293Val;Thr294Ala;	Missense;Missense;	None;None			Ile293Val_Thr294Ala	293.5	Missense	240	185	163	198	213	202	212	12.7335	12.7441	12.7199	12.6466	12.5516	12.3108	12.3886	0.0106503	-0.0135551	-0.0868193	-0.181874	-0.42262	-0.344893	-0.286554
GCTTGCAGGCCGCAGTGATC	CCATGCTTGCAGGCCGCAGTGATCTGGTG	T	C	A	G	47573640	antisense	TG	A-G	1	0	A_7;	Cys297Arg;	Missense;	None			Cys297Arg	297	Missense	466	341	290	427	1367	1538	1471	13.6907	13.6263	13.551	13.7553	15.2335	15.2392	15.183	-0.0643922	-0.139661	0.0646029	1.54282	1.54857	1.49234	1.57439
ATCACTGCGGCCTGCAAGCA	CCAGATCACTGCGGCCTGCAAGCATGGTG	A	G	T	C	47573658	sense	TG	A-G	1	0	A_4;	Thr294Ala;	Missense;	None			Thr294Ala	294	Missense	244	194	175	213	167	216	197	12.7573	12.8126	12.8224	12.752	12.2006	12.4075	12.2827	0.0553287	0.0650699	-0.00532537	-0.556656	-0.349806	-0.474585	-0.498707
TCACTGCGGCCTGCAAGCAT	CAGATCACTGCGGCCTGCAAGCATGGTGG	A	G	T	C	47573657	sense	GG	A-G	0	0										256	211	172	186	140	201	169	12.8266	12.9338	12.7974	12.5565	11.9463	12.3037	12.0616	0.107246	-0.0291258	-0.270099	-0.880271	-0.522875	-0.764962	-0.65871
ACCATGCTTGCAGGCCGCAG	CTCCACCATGCTTGCAGGCCGCAGTGATC	T	C	A	G	47573635	antisense	TG	A-G	1	1	A_4;	His299His;	Silent;	None				299	Silent	371	251	208	322	244	276	275	13.3618	13.1842	13.0716	13.3481	12.7476	12.7611	12.7639	-0.177553	-0.2902	-0.0136556	-0.614186	-0.600693	-0.597897	-0.44379
ACTGCGGCCTGCAAGCATGG	GATCACTGCGGCCTGCAAGCATGGTGGAG	A	G	T	C	47573655	sense	TG	A-G	0	0										331	195	234	244	175	265	229	13.1972	12.82	13.2415	12.948	12.2681	12.7024	12.4998	-0.37715	0.044278	-0.24922	-0.929058	-0.494789	-0.697368	-0.513041
CCACCATGCTTGCAGGCCGC	GTCTCCACCATGCTTGCAGGCCGCAGTGA	T	C	A	G	47573633	antisense	AG	A-G	1	1	A_6;	His299His;	Silent;	None				299	Silent	240	156	154	161	130	129	153	12.7335	12.4982	12.638	12.3483	11.8394	11.664	11.9181	-0.23529	-0.0954842	-0.385207	-0.894062	-1.06944	-0.815322	-0.687615
CTGCGGCCTGCAAGCATGGT	ATCACTGCGGCCTGCAAGCATGGTGGAGA	A	G	T	C	47573654	sense	GG	A-G	0	0										298	262	239	287	191	249	247	13.0457	13.2461	13.272	13.1821	12.3943	12.6126	12.609	0.200393	0.226279	0.136425	-0.651363	-0.43312	-0.436721	-0.694767
GCGGCCTGCAAGCATGGTGG	CACTGCGGCCTGCAAGCATGGTGGAGACT	A	G	T	C	47573652	sense	AG	A-G	0	0										359	298	275	312	285	289	296	13.3143	13.4318	13.4744	13.3026	12.9716	12.8275	12.87	0.117478	0.160038	-0.0117351	-0.342705	-0.486871	-0.444316	-0.513224
TCTCCACCATGCTTGCAGGC	CAAGTCTCCACCATGCTTGCAGGCCGCAG	T	C	A	G	47573630	antisense	CG	A-G	1	1	A_6;	Gly300Gly;	Silent;	None	yes			300	Silent	162	135	119	182	124	112	137	12.1665	12.2896	12.2661	12.5251	11.7712	11.4602	11.7588	0.123101	0.0995522	0.358577	-0.395276	-0.70631	-0.407696	-0.696837
AAGTCTCCACCATGCTTGCA	ATACAAGTCTCCACCATGCTTGCAGGCCG	T	C	A	G	47573627	antisense	GG	A-G	0	0										383	268	233	348	277	277	294	13.4077	13.2788	13.2353	13.4601	12.9306	12.7663	12.8602	-0.128938	-0.172392	0.0524398	-0.477127	-0.641397	-0.547447	-0.47236
CAAGTCTCCACCATGCTTGC	CATACAAGTCTCCACCATGCTTGCAGGCC	T	C	A	G	47573626	antisense	AG	A-G	0	0										302	211	156	223	153	177	212	13.0649	12.9338	12.6566	12.8182	12.0744	12.1203	12.3886	-0.131129	-0.408342	-0.246772	-0.990572	-0.944657	-0.676364	-0.60845
CTGCAAGCATGGTGGAGACT	CGGCCTGCAAGCATGGTGGAGACTTGTAT	A	G	T	C	47573647	sense	TG	A-G	1	0	A_5_6;	Lys298Gly;	Missense;	None			Lys298Gly	298	Missense	290	287	255	320	293	346	342	13.0064	13.3776	13.3655	13.3391	13.0116	13.0871	13.0784	0.371119	0.359011	0.332684	0.00512611	0.0806964	0.0719547	-0.301679
ATACAAGTCTCCACCATGCT	CCACATACAAGTCTCCACCATGCTTGCAG	T	C	A	G	47573623	antisense	TG	A-G	1	0	A_5_6;	Leu303Pro;	Missense;	None			Leu303Pro	303	Missense	318	238	217	279	232	301	318	13.1394	13.1075	13.1327	13.1413	12.6748	12.8862	12.9734	-0.0319006	-0.00672562	0.00193972	-0.464562	-0.253246	-0.165961	-0.282361
AAGCATGGTGGAGACTTGTA	CTGCAAGCATGGTGGAGACTTGTATGTGG	A	G	T	C	47573643	sense	TG	A-G	1	0	A_5;	His299Arg;	Missense;	None			His299Arg	299	Missense	419	282	284	366	1269	1355	1182	13.5373	13.3522	13.5208	13.5329	15.1262	15.0565	14.8674	-0.185077	-0.0164526	-0.00440464	1.58887	1.51918	1.33015	1.54805
GCATGGTGGAGACTTGTATG	GCAAGCATGGTGGAGACTTGTATGTGGTG	A	G	T	C	47573641	sense	TG	A-G	0	0										556	371	343	497	1085	1171	1108	13.9454	13.7479	13.7931	13.9742	14.9002	14.8459	14.7742	-0.197491	-0.152261	0.0288607	0.954773	0.900529	0.828781	1.00166
CCACATACAAGTCTCCACCA	CCCACCACATACAAGTCTCCACCATGCTT	T	C	A	G	47573619	antisense	TG	A-G	1	0	A_5_7;	Tyr304His;	Missense;	None			Tyr304His	304	Missense	212	188	165	199	719	765	677	12.5545	12.7673	12.7375	12.6539	14.3066	14.2317	14.0635	0.212796	0.182979	0.0993898	1.75204	1.67722	1.50896	1.48102
CATGGTGGAGACTTGTATGT	CAAGCATGGTGGAGACTTGTATGTGGTGG	A	G	T	C	47573640	sense	GG	A-G	0	0										470	305	280	340	455	463	475	13.703	13.4653	13.5004	13.4266	13.6465	13.5073	13.5523	-0.237671	-0.202612	-0.276402	-0.0565109	-0.195646	-0.150702	0.104609
TGGTGGAGACTTGTATGTGG	AGCATGGTGGAGACTTGTATGTGGTGGGA	A	G	T	C	47573638	sense	TG	A-G	1	1	A_7;	Gly301Gly;	Silent;	None				301	Silent	327	257	228	344	218	245	273	13.1797	13.2183	13.204	13.4435	12.5851	12.5892	12.7533	0.0386346	0.0243459	0.263794	-0.594604	-0.590443	-0.426316	-0.646046
GGTGGAGACTTGTATGTGGT	GCATGGTGGAGACTTGTATGTGGTGGGAG	A	G	T	C	47573637	sense	GG	A-G	2	1	A_6;A_8;	Gly301Gly;Asp302Gly;	Silent;Missense;	None;None			Asp302Gly	301.5	Missense	438	332	298	361	337	338	319	13.6013	13.5877	13.5902	13.513	13.2134	13.0534	12.978	-0.0135855	-0.0110123	-0.0882231	-0.387868	-0.547867	-0.623292	-0.482069
GTGGAGACTTGTATGTGGTG	CATGGTGGAGACTTGTATGTGGTGGGAGG	A	G	T	C	47573636	sense	GG	A-G	2	1	A_5;A_7;	Gly301Gly;Asp302Gly;	Silent;Missense;	None;None			Asp302Gly	301.5	Missense	487	303	252	365	475	605	574	13.7542	13.4558	13.3484	13.5289	13.7085	13.8932	13.8254	-0.298419	-0.405859	-0.225306	-0.0457119	0.138991	0.0711437	0.364669
GGAGACTTGTATGTGGTGGG	TGGTGGAGACTTGTATGTGGTGGGAGGGT	A	G	T	C	47573634	sense	AG	A-G	1	0	A_5;	Asp302Gly;	Missense;	None			Asp302Gly	302	Missense	357	292	283	352	538	580	703	13.3063	13.4025	13.5157	13.4766	13.8882	13.8324	14.1178	0.0961961	0.209464	0.170337	0.581914	0.526072	0.811559	0.481183
GAGACTTGTATGTGGTGGGA	GGTGGAGACTTGTATGTGGTGGGAGGGTC	A	G	T	C	47573633	sense	GG	A-G	1	0	A_4;	Asp302Gly;	Missense;	None			Asp302Gly	302	Missense	466	298	345	368	604	725	771	13.6907	13.4318	13.8015	13.5407	14.0551	14.1543	14.251	-0.258835	0.110864	-0.149911	0.364473	0.463608	0.560386	0.562116
AGACTTGTATGTGGTGGGAG	GTGGAGACTTGTATGTGGTGGGAGGGTCC	A	G	T	C	47573632	sense	GG	A-G	0	0										330	279	246	266	222	272	348	13.1928	13.3368	13.3136	13.0725	12.6113	12.74	13.1035	0.143945	0.120785	-0.120325	-0.581551	-0.452816	-0.0893491	-0.422707
GGACCCTCCCACCACATACA	GGATGGACCCTCCCACCACATACAAGTCT	T	C	A	G	47573608	antisense	AG	A-G	0	0										348	279	224	283	434	505	522	13.2694	13.3368	13.1785	13.1619	13.5783	13.6326	13.6884	0.0673321	-0.0909737	-0.107572	0.308859	0.36315	0.418945	0.407389
TGGTGGGAGGGTCCATCCCA	TATGTGGTGGGAGGGTCCATCCCACGGCG	A	G	T	C	47573621	sense	CG	A-G	1	1	A_8;	Gly307Gly;	Silent;	None				307	Silent	561	418	369	535	343	451	386	13.9583	13.92	13.8985	14.0805	13.2388	13.4695	13.253	-0.0383344	-0.0597708	0.122232	-0.719455	-0.48885	-0.705323	-0.645918
GGTGGGAGGGTCCATCCCAC	ATGTGGTGGGAGGGTCCATCCCACGGCGC	A	G	T	C	47573620	sense	GG	A-G	1	1	A_7;	Gly307Gly;	Silent;	None				307	Silent	495	344	316	392	268	343	371	13.7777	13.6389	13.6749	13.6319	12.8829	13.0746	13.1958	-0.138849	-0.102891	-0.145862	-0.894828	-0.703169	-0.581939	-0.597444
TGGGAGGGTCCATCCCACGG	GTGGTGGGAGGGTCCATCCCACGGCGCAT	A	G	T	C	47573618	sense	CG	A-G	1	1	A_5;	Gly307Gly;	Silent;	None				307	Silent	381	246	218	310	176	225	215	13.4001	13.1552	13.1393	13.2933	12.2764	12.4664	12.4088	-0.244947	-0.260831	-0.106811	-1.12378	-0.933758	-0.991303	-0.812084
AGGGTCCATCCCACGGCGCA	TGGGAGGGTCCATCCCACGGCGCATGTGG	A	G	T	C	47573614	sense	TG	A-G	1	0	A_8;	Ile310Val;	Missense;	None			Ile310Val	310	Missense	541	377	351	484	573	601	691	13.9059	13.771	13.8264	13.936	13.9791	13.8837	14.093	-0.134894	-0.0795469	0.0300781	0.0731809	-0.0222754	0.187065	0.140778
GGTCCATCCCACGGCGCATG	GGAGGGTCCATCCCACGGCGCATGTGGAA	A	G	T	C	47573612	sense	TG	A-G	1	0	A_6;	Ile310Val;	Missense;	None			Ile310Val	310	Missense	377	313	248	323	377	426	406	13.3849	13.5027	13.3253	13.3526	13.3752	13.3872	13.3259	0.117749	-0.0596134	-0.0323257	-0.00972012	0.00227548	-0.0590594	-0.0307712
GTCCATCCCACGGCGCATGT	GAGGGTCCATCCCACGGCGCATGTGGAAG	A	G	T	C	47573611	sense	GG	A-G	1	0	A_5;	Ile310Val;	Missense;	None			Ile310Val	310	Missense	270	211	186	245	289	341	342	12.9034	12.9338	12.9103	12.9539	12.9917	13.0661	13.0784	0.0304407	0.00694767	0.0505174	0.0883779	0.162779	0.175035	0.112762
TTCCACATGCGCCGTGGGAT	GCACTTCCACATGCGCCGTGGGATGGACC	T	C	A	G	47573588	antisense	GG	A-G	2	0	A_5;A_7;	Trp315Arg;Met314Thr;	Missense;Missense;	None;None			Met314Thr_Trp315Arg	314.5	Missense	516	413	358	446	791	884	884	13.8377	13.9026	13.8549	13.8181	14.4442	14.4403	14.4483	0.0649274	0.0171927	-0.0196244	0.606552	0.602628	0.610661	0.585782
CTTCCACATGCGCCGTGGGA	TGCACTTCCACATGCGCCGTGGGATGGAC	T	C	A	G	47573587	antisense	TG	A-G	2	0	A_6;A_8;	Trp315Arg;Met314Thr;	Missense;Missense;	None;None			Met314Thr_Trp315Arg	314.5	Missense	401	302	217	312	1100	1276	1189	13.4739	13.4511	13.1327	13.3026	14.92	14.9698	14.876	-0.0228907	-0.341268	-0.171339	1.44603	1.49586	1.40202	1.62647
CATCCCACGGCGCATGTGGA	GGTCCATCCCACGGCGCATGTGGAAGTGC	A	G	T	C	47573608	sense	AG	A-G	1	1	A_7;	Pro311Pro;	Silent;	None				311	Silent	517	396	335	452	326	364	404	13.8405	13.842	13.7591	13.8373	13.1655	13.1603	13.3187	0.00149704	-0.0813921	-0.00313971	-0.674955	-0.68018	-0.521746	-0.597949
TCCCACGGCGCATGTGGAAG	TCCATCCCACGGCGCATGTGGAAGTGCAA	A	G	T	C	47573606	sense	TG	A-G	1	1	A_5;	Pro311Pro;	Silent;	None				311	Silent	95	112	96	119	105	119	124	11.3967	12.0202	11.9563	11.9122	11.5314	11.5476	11.615	0.623472	0.55954	0.515503	0.134621	0.150896	0.218285	-0.398238
GCACTTCCACATGCGCCGTG	TGTTGCACTTCCACATGCGCCGTGGGATG	T	C	A	G	47573584	antisense	GG	A-G	0	0										294	245	230	309	220	248	283	13.0262	13.1493	13.2166	13.2887	12.5982	12.6068	12.8052	0.123112	0.190402	0.262463	-0.427974	-0.419431	-0.220966	-0.548116
TGCACTTCCACATGCGCCGT	TTGTTGCACTTCCACATGCGCCGTGGGAT	T	C	A	G	47573583	antisense	GG	A-G	1	0	A_4;	Cys317Arg;	Missense;	None			Cys317Arg	317	Missense	408	269	290	335	263	320	317	13.4989	13.2841	13.551	13.4052	12.8557	12.9744	12.9689	-0.214782	0.0520847	-0.0936981	-0.643157	-0.524456	-0.530011	-0.48041
TTGCACTTCCACATGCGCCG	ATTGTTGCACTTCCACATGCGCCGTGGGA	T	C	A	G	47573582	antisense	TG	A-G	1	0	A_5;	Cys317Arg;	Missense;	None			Cys317Arg	317	Missense	194	160	159	223	113	158	146	12.4265	12.5347	12.6841	12.8182	11.6373	11.9565	11.8506	0.108157	0.257533	0.391626	-0.789264	-0.470044	-0.57594	-0.864188
TGTTGCACTTCCACATGCGC	GCATTGTTGCACTTCCACATGCGCCGTGG	T	C	A	G	47573580	antisense	CG	A-G	1	0	A_7;	Cys317Arg;	Missense;	None			Cys317Arg	317	Missense	257	221	198	286	212	191	238	12.8322	13.0006	13.0005	13.1771	12.5448	12.2301	12.5554	0.168417	0.168316	0.344906	-0.287382	-0.602106	-0.276745	-0.615957
CATTGTTGCACTTCCACATG	GTGGCATTGTTGCACTTCCACATGCGCCG	T	C	A	G	47573577	antisense	CG	A-G	0	0										504	388	322	470	269	358	388	13.8037	13.8125	13.702	13.8937	12.8883	13.1363	13.2604	0.0087933	-0.10175	0.0899325	-0.915449	-0.667418	-0.543301	-0.707715
CGCATGTGGAAGTGCAACAA	ACGGCGCATGTGGAAGTGCAACAATGCCA	A	G	T	C	47573598	sense	TG	A-G	1	0	A_4;	Met314Val;	Missense;	None			Met314Val	314	Missense	232	178	129	217	281	315	403	12.6846	12.6885	12.3825	12.7788	12.9512	12.9517	13.3152	0.00391284	-0.302097	0.094258	0.266687	0.267177	0.630597	0.456129
GGCATTGTTGCACTTCCACA	CGGTGGCATTGTTGCACTTCCACATGCGC	T	C	A	G	47573575	antisense	TG	A-G	1	1	A_4;	Asn319Asn;	Silent;	None				319	Silent	370	248	272	306	185	233	226	13.3579	13.1669	13.4586	13.2746	12.3483	12.5168	12.4808	-0.191005	0.100677	-0.0832839	-1.00958	-0.8411	-0.877068	-0.851379
TGGAAGTGCAACAATGCCAC	CATGTGGAAGTGCAACAATGCCACCGTTG	A	G	T	C	47573592	sense	CG	A-G	1	0	A_4_5;	Lys316Gly;	Missense;	None			Lys316Gly	316	Missense	243	201	127	205	303	326	364	12.7514	12.8638	12.3599	12.6968	13.06	13.0012	13.1683	0.112385	-0.391457	-0.0546227	0.3086	0.249869	0.416949	0.436371
AAGTGCAACAATGCCACCGT	GTGGAAGTGCAACAATGCCACCGTTGACT	A	G	T	C	47573589	sense	TG	A-G	1	0	A_7_8;	Asn318Gly;	Missense;	None			Asn318Gly	318	Missense	223	183	130	192	167	149	179	12.6275	12.7284	12.3936	12.6023	12.2006	11.8719	12.1445	0.100946	-0.233887	-0.0252318	-0.426838	-0.755588	-0.482974	-0.502409
GCAACAATGCCACCGTTGAC	AAGTGCAACAATGCCACCGTTGACTGGGA	A	G	T	C	47573585	sense	TG	A-G	2	0	A_4;A_6_7;	Asn318Ser;Asn319Gly;	Missense;Missense;	None;None			Asn318Ser_Asn319Gly	318.5	Missense	578	458	391	465	322	398	387	14.0014	14.0518	13.9821	13.8782	13.1477	13.2891	13.2567	0.0504361	-0.0192943	-0.123129	-0.853659	-0.712258	-0.744657	-0.739529
CCAGTCAACGGTGGCATTGT	ACTCCCAGTCAACGGTGGCATTGTTGCAC	T	C	A	G	47573563	antisense	TG	A-G	1	0	A_7_8;	Val322Ala;	Missense;	None			Val322Ala	322	Missense	531	512	370	484	455	569	589	13.879	14.2126	13.9024	13.936	13.6465	13.8047	13.8626	0.333573	0.0234172	0.0569931	-0.23255	-0.0742914	-0.0164234	-0.245749
CAACAATGCCACCGTTGACT	AGTGCAACAATGCCACCGTTGACTGGGAG	A	G	T	C	47573584	sense	GG	A-G	1	0	A_5_6;	Asn319Gly;	Missense;	None			Asn319Gly	319	Missense	239	222	215	242	167	200	200	12.7274	13.0071	13.1193	12.9361	12.2006	12.2965	12.3045	0.279673	0.391881	0.208669	-0.52679	-0.43095	-0.422918	-0.753627
AACAATGCCACCGTTGACTG	GTGCAACAATGCCACCGTTGACTGGGAGT	A	G	T	C	47573583	sense	GG	A-G	1	0	A_4_5;	Asn319Gly;	Missense;	None			Asn319Gly	319	Missense	313	199	201	233	158	219	233	13.1165	12.8493	13.0222	12.8814	12.1207	12.4274	12.5248	-0.2672	-0.0943508	-0.235102	-0.995798	-0.689146	-0.591731	-0.560007
CTCCCAGTCAACGGTGGCAT	ACCACTCCCAGTCAACGGTGGCATTGTTG	T	C	A	G	47573560	antisense	TG	A-G	1	0	A_6;	Trp324Arg;	Missense;	None			Trp324Arg	324	Missense	380	292	302	297	403	497	456	13.3963	13.4025	13.6095	13.2315	13.4714	13.6096	13.4934	0.00612938	0.213136	-0.164819	0.0750526	0.213215	0.0970455	0.110289
CAATGCCACCGTTGACTGGG	GCAACAATGCCACCGTTGACTGGGAGTGG	A	G	T	C	47573581	sense	AG	A-G	1	0	A_8;	Thr321Ala;	Missense;	None			Thr321Ala	321	Missense	280	188	160	245	165	203	160	12.9558	12.7673	12.6931	12.9539	12.1833	12.318	11.9827	-0.188508	-0.262713	-0.00194325	-0.772553	-0.637859	-0.97316	-0.643469
ATGCCACCGTTGACTGGGAG	AACAATGCCACCGTTGACTGGGAGTGGTG	A	G	T	C	47573579	sense	TG	A-G	1	0	A_6;	Thr321Ala;	Missense;	None			Thr321Ala	321	Missense	348	240	253	269	201	193	253	13.2694	13.1196	13.3541	13.0887	12.4679	12.2451	12.6436	-0.149876	0.0846471	-0.18076	-0.801504	-1.02435	-0.625851	-0.735238
TGCCACCGTTGACTGGGAGT	ACAATGCCACCGTTGACTGGGAGTGGTGT	A	G	T	C	47573578	sense	GG	A-G	1	0	A_5;	Thr321Ala;	Missense;	None			Thr321Ala	321	Missense	470	323	360	465	323	308	397	13.703	13.548	13.8629	13.8782	13.1522	12.9193	13.2935	-0.154953	0.15993	0.175259	-0.550797	-0.783666	-0.409466	-0.641388
CACCACTCCCAGTCAACGGT	AGCACACCACTCCCAGTCAACGGTGGCAT	T	C	A	G	47573555	antisense	GG	A-G	1	0	A_5;	Trp326Arg;	Missense;	None			Trp326Arg	326	Missense	305	248	192	230	180	183	232	13.0792	13.1669	12.9561	12.8627	12.3088	12.1684	12.5186	0.087682	-0.123083	-0.216447	-0.770416	-0.910832	-0.560585	-0.663329
CCACCGTTGACTGGGAGTGG	AATGCCACCGTTGACTGGGAGTGGTGTGC	A	G	T	C	47573576	sense	TG	A-G	0	0										225	177	161	222	170	162	202	12.6404	12.6803	12.7021	12.8117	12.2263	11.9925	12.3189	0.0399792	0.0617316	0.171311	-0.414036	-0.647816	-0.321494	-0.552123
ACACCACTCCCAGTCAACGG	GAGCACACCACTCCCAGTCAACGGTGGCA	T	C	A	G	47573554	antisense	TG	A-G	1	0	A_6;	Trp326Arg;	Missense;	None			Trp326Arg	326	Missense	200	125	111	163	100	113	107	12.4705	12.1786	12.1657	12.3661	11.461	11.473	11.4024	-0.291854	-0.304775	-0.104407	-1.00946	-0.997437	-1.06809	-0.791318
ACCGTTGACTGGGAGTGGTG	TGCCACCGTTGACTGGGAGTGGTGTGCTC	A	G	T	C	47573574	sense	TG	A-G	1	0	A_8;	Asp323Gly;	Missense;	None			Asp323Gly	323	Missense	433	311	331	350	247	233	240	13.5847	13.4934	13.7418	13.4684	12.7652	12.5168	12.5675	-0.0912838	0.157057	-0.116301	-0.819487	-1.06792	-1.01719	-0.951358
GCACACCACTCCCAGTCAAC	AGGAGCACACCACTCCCAGTCAACGGTGG	T	C	A	G	47573552	antisense	GG	A-G	2	0	A_5;A_8;	Cys327Arg;Trp326Arg;	Missense;Missense;	None;None			Trp326Arg_Cys327Arg	326.5	Missense	404	268	264	346	264	257	284	13.4847	13.2788	13.4155	13.4518	12.8612	12.6582	12.8103	-0.205942	-0.0692058	-0.0328788	-0.62347	-0.826503	-0.67437	-0.605439
AGCACACCACTCCCAGTCAA	AAGGAGCACACCACTCCCAGTCAACGGTG	T	C	A	G	47573551	antisense	CG	A-G	1	0	A_4_6;	Cys327Arg;	Missense;	None			Cys327Arg	327	Missense	322	251	212	241	210	238	259	13.1574	13.1842	13.099	12.9301	12.5311	12.5474	12.6774	0.0267848	-0.0583845	-0.227299	-0.626307	-0.610029	-0.480026	-0.485821
CAAAGGAGCACACCACTCCC	GAGGCAAAGGAGCACACCACTCCCAGTCA	T	C	A	G	47573545	antisense	AG	A-G	2	2	A_4;A_7;	Pro329Pro;Ala328Ala;	Silent;Silent;	None;None				328.5	Silent	349	308	206	281	256	272	253	13.2736	13.4794	13.0576	13.1516	12.8168	12.74	12.6436	0.205845	-0.215954	-0.121942	-0.45675	-0.533568	-0.62999	-0.496086
CTGGGAGTGGTGTGCTCCTT	TTGACTGGGAGTGGTGTGCTCCTTTGCCT	A	G	T	C	47573566	sense	TG	A-G	1	0	A_6;	Glu325Gly;	Missense;	None			Glu325Gly	325	Missense	547	377	311	391	356	401	396	13.9218	13.771	13.6518	13.6282	13.2925	13.2999	13.2899	-0.150805	-0.270002	-0.29365	-0.629334	-0.621902	-0.63197	-0.389583
AGTGGTGTGCTCCTTTGCCT	TGGGAGTGGTGTGCTCCTTTGCCTCGGGA	A	G	T	C	47573561	sense	CG	A-G	0	0										425	351	314	411	296	337	347	13.5578	13.668	13.6657	13.7002	13.0263	13.0491	13.0993	0.11016	0.107898	0.142366	-0.531533	-0.508677	-0.458463	-0.619699
GTGGTGTGCTCCTTTGCCTC	GGGAGTGGTGTGCTCCTTTGCCTCGGGAC	A	G	T	C	47573560	sense	GG	A-G	0	0										531	317	313	423	249	363	325	13.879	13.521	13.6611	13.7417	12.7768	13.1563	13.0048	-0.358041	-0.217928	-0.137343	-1.10218	-0.722693	-0.874173	-0.66191
TGGTGTGCTCCTTTGCCTCG	GGAGTGGTGTGCTCCTTTGCCTCGGGACC	A	G	T	C	47573559	sense	GG	A-G	0	0										697	505	512	616	475	551	490	14.2714	14.1927	14.371	14.2839	13.7085	13.7584	13.5971	-0.0787102	0.0995856	0.0124726	-0.562917	-0.513088	-0.674314	-0.594556
GTGCTCCTTTGCCTCGGGAC	TGGTGTGCTCCTTTGCCTCGGGACCGGCT	A	G	T	C	47573555	sense	CG	A-G	0	0										393	254	236	314	212	290	281	13.4449	13.2014	13.2538	13.3118	12.5448	12.8324	12.795	-0.243516	-0.191119	-0.133051	-0.900074	-0.612421	-0.649866	-0.531559
TGCTCCTTTGCCTCGGGACC	GGTGTGCTCCTTTGCCTCGGGACCGGCTC	A	G	T	C	47573554	sense	GG	A-G	0	0										428	329	301	390	294	358	356	13.5679	13.5746	13.6047	13.6245	13.0165	13.1363	13.1363	0.00663724	0.0367551	0.0565603	-0.55146	-0.431623	-0.431672	-0.504903
AGCCGGTCCCGAGGCAAAGG	CTGGAGCCGGTCCCGAGGCAAAGGAGCAC	T	C	A	G	47573531	antisense	AG	A-G	0	0										233	172	187	249	268	271	243	12.6908	12.639	12.918	12.9772	12.8829	12.7347	12.5854	-0.0517524	0.227282	0.286478	0.192155	0.0439431	-0.105337	-0.110416
GGAGCCGGTCCCGAGGCAAA	TGCTGGAGCCGGTCCCGAGGCAAAGGAGC	T	C	A	G	47573529	antisense	GG	A-G	0	0										395	315	247	290	718	789	827	13.4522	13.5118	13.3195	13.1971	14.3045	14.2763	14.3522	0.059655	-0.132724	-0.255073	0.852353	0.824103	0.899995	0.968198
TGGAGCCGGTCCCGAGGCAA	GTGCTGGAGCCGGTCCCGAGGCAAAGGAG	T	C	A	G	47573528	antisense	AG	A-G	1	0	A_4;	Leu335Pro;	Missense;	None			Leu335Pro	335	Missense	514	386	360	393	650	803	767	13.8321	13.8051	13.8629	13.6356	14.161	14.3017	14.2435	-0.0270046	0.0308318	-0.196523	0.32893	0.469591	0.411453	0.467557
TTTGCCTCGGGACCGGCTCC	CTCCTTTGCCTCGGGACCGGCTCCAGCAC	A	G	T	C	47573548	sense	AG	A-G	0	0										377	272	275	341	273	290	287	13.3849	13.3001	13.4744	13.4308	12.9096	12.8324	12.8255	-0.0847887	0.0894643	0.0459046	-0.475332	-0.552462	-0.55943	-0.545935
TGTGCTGGAGCCGGTCCCGA	AGGGTGTGCTGGAGCCGGTCCCGAGGCAA	T	C	A	G	47573523	antisense	GG	A-G	0	0										668	507	466	571	433	556	551	14.2101	14.1984	14.2352	14.1745	13.575	13.7714	13.7664	-0.0117007	0.0250859	-0.0356539	-0.63516	-0.438749	-0.443749	-0.498463
GTGTGCTGGAGCCGGTCCCG	CAGGGTGTGCTGGAGCCGGTCCCGAGGCA	T	C	A	G	47573522	antisense	AG	A-G	0	0										477	383	305	305	325	379	338	13.7243	13.7938	13.6237	13.2699	13.1611	13.2185	13.0614	0.0695111	-0.100567	-0.454439	-0.56322	-0.50576	-0.662884	-0.415456
GGGTGTGCTGGAGCCGGTCC	ACCAGGGTGTGCTGGAGCCGGTCCCGAGG	T	C	A	G	47573520	antisense	CG	A-G	0	0										368	359	247	320	309	246	291	13.3501	13.7005	13.3195	13.3391	13.0883	12.5951	12.8454	0.350409	-0.0305864	-0.0109312	-0.261792	-0.754966	-0.504609	-0.610086
GGACCGGCTCCAGCACACCC	CTCGGGACCGGCTCCAGCACACCCTGGTG	A	G	T	C	47573539	sense	TG	A-G	0	0										527	419	310	444	1594	1767	1518	13.8681	13.9234	13.6472	13.8116	15.4551	15.4395	15.2284	0.0553046	-0.220913	-0.0565378	1.58699	1.57135	1.36026	1.58025
GACCGGCTCCAGCACACCCT	TCGGGACCGGCTCCAGCACACCCTGGTGT	A	G	T	C	47573538	sense	GG	A-G	0	0										287	250	216	230	310	310	355	12.9914	13.1785	13.126	12.8627	13.0929	12.9287	13.1322	0.187017	0.13457	-0.128699	0.101484	-0.0627879	0.140772	-0.00447335
CACCAGGGTGTGCTGGAGCC	CAGACACCAGGGTGTGCTGGAGCCGGTCC	T	C	A	G	47573515	antisense	GG	A-G	1	0	A_5;	Leu339Pro;	Missense;	None			Leu339Pro	339	Missense	326	229	191	218	181	183	200	13.1752	13.0519	12.9486	12.7854	12.3168	12.1684	12.3045	-0.123349	-0.226667	-0.389794	-0.858476	-1.00688	-0.870723	-0.665424
CCGGCTCCAGCACACCCTGG	GGGACCGGCTCCAGCACACCCTGGTGTCT	A	G	T	C	47573536	sense	TG	A-G	0	0										239	163	181	194	165	174	179	12.7274	12.5615	12.871	12.6172	12.1833	12.0956	12.1445	-0.165952	0.143564	-0.110235	-0.544168	-0.63182	-0.582925	-0.542097
ACACCAGGGTGTGCTGGAGC	ACAGACACCAGGGTGTGCTGGAGCCGGTC	T	C	A	G	47573514	antisense	CG	A-G	1	0	A_6;	Leu339Pro;	Missense;	None			Leu339Pro	339	Missense	311	234	213	312	511	646	600	13.1073	13.083	13.1058	13.3026	13.8139	13.9878	13.8893	-0.0242423	-0.00145563	0.195312	0.706624	0.880532	0.781999	0.73318
CAGACACCAGGGTGTGCTGG	GGCACAGACACCAGGGTGTGCTGGAGCCG	T	C	A	G	47573511	antisense	AG	A-G	2	0	A_4;A_6;	Ser341Pro;Val340Ala;	Missense;Missense;	None;None			Val340Ala_Ser341Pro	340.5	Missense	316	241	198	298	262	281	373	13.1303	13.1256	13.0005	13.2364	12.8503	12.787	13.2036	-0.00472989	-0.129804	0.106078	-0.280044	-0.343324	0.0732629	-0.173883
CTCCAGCACACCCTGGTGTC	CCGGCTCCAGCACACCCTGGTGTCTGTGC	A	G	T	C	47573532	sense	TG	A-G	2	0	A_5;A_8;	Gln336Arg;His337Arg;	Missense;Missense;	None;None			Gln336Arg_His337Arg	336.5	Missense	383	305	243	326	881	911	936	13.4077	13.4653	13.2959	13.3659	14.5997	14.4837	14.5308	0.0576206	-0.111772	-0.0417669	1.192	1.07602	1.12311	1.16235
CACAGACACCAGGGTGTGCT	CGGGCACAGACACCAGGGTGTGCTGGAGC	T	C	A	G	47573509	antisense	GG	A-G	2	0	A_4_6;A_8;	Ser341Pro;Val340Ala;	Missense;Missense;	None;None			Val340Ala_Ser341Pro	340.5	Missense	332	249	245	282	587	675	666	13.2015	13.1727	13.3077	13.1568	14.0139	14.0512	14.0398	-0.0288734	0.106193	-0.0447817	0.81239	0.849623	0.838291	0.822589
CCAGCACACCCTGGTGTCTG	GGCTCCAGCACACCCTGGTGTCTGTGCCC	A	G	T	C	47573530	sense	TG	A-G	2	0	A_6;A_8;	His337Arg;Thr338Ala;	Missense;Missense;	None;None			His337Arg_Thr338Ala	337.5	Missense	563	438	372	555	1812	2002	1905	13.9634	13.9874	13.9102	14.1335	15.64	15.6196	15.556	0.0239555	-0.0532236	0.170044	1.67659	1.65616	1.59254	1.59484
GCACAGACACCAGGGTGTGC	CCGGGCACAGACACCAGGGTGTGCTGGAG	T	C	A	G	47573508	antisense	TG	A-G	1	0	A_5_7;	Ser341Pro;	Missense;	None			Ser341Pro	341	Missense	335	230	249	318	332	465	549	13.2145	13.0582	13.3311	13.3301	13.1918	13.5136	13.7611	-0.156349	0.116578	0.115556	-0.0226965	0.299028	0.546617	0.249055
CGGGCACAGACACCAGGGTG	TTCCCGGGCACAGACACCAGGGTGTGCTG	T	C	A	G	47573505	antisense	TG	A-G	2	1	A_6;A_8;	Val342Ala;Ser341Ser;	Missense;Silent;	None;None			Val342Ala	341.5	Missense	373	240	174	260	227	280	276	13.3695	13.1196	12.8141	13.0396	12.6434	12.7818	12.7691	-0.249954	-0.555419	-0.329927	-0.726115	-0.587693	-0.600417	-0.259642
CACACCCTGGTGTCTGTGCC	CCAGCACACCCTGGTGTCTGTGCCCGGGA	A	G	T	C	47573526	sense	CG	A-G	1	0	A_4;	Thr338Ala;	Missense;	None			Thr338Ala	338	Missense	265	259	195	290	224	272	246	12.8764	13.2295	12.9785	13.1971	12.6242	12.74	12.6031	0.353079	0.102074	0.320724	-0.252178	-0.13638	-0.273274	-0.479236
ACACCCTGGTGTCTGTGCCC	CAGCACACCCTGGTGTCTGTGCCCGGGAA	A	G	T	C	47573525	sense	GG	A-G	0	0										286	202	172	249	204	204	209	12.9864	12.8709	12.7974	12.9772	12.4893	12.325	12.368	-0.115484	-0.188976	-0.00916669	-0.497094	-0.661356	-0.618397	-0.48774
CCCGGGCACAGACACCAGGG	CTTTCCCGGGCACAGACACCAGGGTGTGC	T	C	A	G	47573503	antisense	TG	A-G	1	0	A_8;	Val342Ala;	Missense;	None			Val342Ala	342	Missense	231	136	137	162	133	133	142	12.6783	12.3003	12.4692	12.3572	11.8723	11.7081	11.8105	-0.378059	-0.209077	-0.321143	-0.806023	-0.970269	-0.867801	-0.578604
CACCCTGGTGTCTGTGCCCG	AGCACACCCTGGTGTCTGTGCCCGGGAAA	A	G	T	C	47573524	sense	GG	A-G	0	0										451	317	297	340	208	270	252	13.6435	13.521	13.5854	13.4266	12.5173	12.7294	12.6379	-0.122474	-0.0580545	-0.216873	-1.12613	-0.914082	-1.00557	-0.882794
TTCCCGGGCACAGACACCAG	ATCTTTCCCGGGCACAGACACCAGGGTGT	T	C	A	G	47573501	antisense	GG	A-G	0	0										315	209	160	220	191	243	197	13.1257	12.9201	12.6931	12.7986	12.3943	12.5774	12.2827	-0.205663	-0.432618	-0.327106	-0.731394	-0.548334	-0.843008	-0.385783
TTTCCCGGGCACAGACACCA	CATCTTTCCCGGGCACAGACACCAGGGTG	T	C	A	G	47573500	antisense	GG	A-G	0	0										206	150	165	174	172	199	179	12.5131	12.4416	12.7375	12.4603	12.2432	12.2893	12.1445	-0.0715083	0.224391	-0.0528462	-0.269906	-0.223848	-0.368593	-0.320795
CTTTCCCGGGCACAGACACC	GCATCTTTCCCGGGCACAGACACCAGGGT	T	C	A	G	47573499	antisense	AG	A-G	0	0										280	221	210	224	218	226	250	12.9558	13.0006	13.0854	12.8246	12.5851	12.4728	12.6264	0.044775	0.129552	-0.131209	-0.370767	-0.483045	-0.329432	-0.408787
CTGGTGTCTGTGCCCGGGAA	CACCCTGGTGTCTGTGCCCGGGAAAGATG	A	G	T	C	47573520	sense	AG	A-G	0	0										229	212	191	238	157	205	225	12.6658	12.9406	12.9486	12.9121	12.1116	12.3321	12.4744	0.274839	0.282791	0.246281	-0.5542	-0.333679	-0.191371	-0.62772
GTGTCTGTGCCCGGGAAAGA	CCTGGTGTCTGTGCCCGGGAAAGATGCCA	A	G	T	C	47573517	sense	TG	A-G	0	0										268	239	229	296	213	177	197	12.8926	13.1135	13.2103	13.2267	12.5516	12.1203	12.2827	0.220912	0.317682	0.334027	-0.34105	-0.772362	-0.609918	-0.865317
ATGGCATCTTTCCCGGGCAC	ATATATGGCATCTTTCCCGGGCACAGACA	T	C	A	G	47573492	antisense	AG	A-G	1	1	A_6;	Asp346Asp;	Silent;	None				346	Silent	322	265	205	332	241	260	286	13.1574	13.2625	13.0506	13.3922	12.7297	12.6749	12.8204	0.105082	-0.106819	0.2348	-0.427694	-0.4825	-0.336984	-0.493414
AATATATGGCATCTTTCCCG	AGTGAATATATGGCATCTTTCCCGGGCAC	T	C	A	G	47573487	antisense	GG	A-G	2	0	A_4;A_6;	Tyr349His;Ile348Thr;	Missense;Missense;	None;None			Ile348Thr_Tyr349His	348.5	Missense	297	229	205	217	984	997	999	13.0408	13.0519	13.0506	12.7788	14.7592	14.6138	14.6248	0.0110444	0.00976518	-0.262032	1.71836	1.573	1.58393	1.7055
GAATATATGGCATCTTTCCC	CAGTGAATATATGGCATCTTTCCCGGGCA	T	C	A	G	47573486	antisense	GG	A-G	2	0	A_5;A_7;	Tyr349His;Ile348Thr;	Missense;Missense;	None;None			Ile348Thr_Tyr349His	348.5	Missense	418	248	230	247	475	554	547	13.5338	13.1669	13.2166	12.9656	13.7085	13.7662	13.7559	-0.366967	-0.317234	-0.568232	0.17469	0.232352	0.22204	0.627171
TGAATATATGGCATCTTTCC	CCAGTGAATATATGGCATCTTTCCCGGGC	T	C	A	G	47573485	antisense	CG	A-G	2	0	A_4_6;A_8;	Tyr349His;Ile348Thr;	Missense;Missense;	None;None			Ile348Thr_Tyr349His	348.5	Missense	332	256	231	257	1362	1459	1337	13.2015	13.2127	13.2229	13.0229	15.2282	15.1631	15.0452	0.0111204	0.0213127	-0.178693	2.02663	1.9616	1.84365	1.99272
GAAAGATGCCATATATTCAC	CCGGGAAAGATGCCATATATTCACTGGGT	A	G	T	C	47573503	sense	TG	A-G	2	1	A_4;A_6;	Lys345Lys;Asp346Gly;	Silent;Missense;	None;None			Asp346Gly	345.5	Missense	172	113	155	190	162	213	178	12.2529	12.033	12.6473	12.5871	12.1568	12.3873	12.1364	-0.219876	0.394394	0.334231	-0.0961154	0.134405	-0.116487	-0.195649
AAAGATGCCATATATTCACT	CGGGAAAGATGCCATATATTCACTGGGTG	A	G	T	C	47573502	sense	GG	A-G	1	0	A_5;	Asp346Gly;	Missense;	None			Asp346Gly	346	Missense	187	108	118	139	103	126	149	12.3735	11.9678	12.2539	12.1363	11.5036	11.6301	11.8799	-0.405758	-0.119623	-0.237203	-0.86989	-0.743444	-0.493595	-0.448115
AAGATGCCATATATTCACTG	GGGAAAGATGCCATATATTCACTGGGTGG	A	G	T	C	47573501	sense	GG	A-G	1	0	A_4;	Asp346Gly;	Missense;	None			Asp346Gly	346	Missense	175	146	134	153	164	216	225	12.2779	12.4026	12.4373	12.2747	12.1745	12.4075	12.4744	0.12475	0.159453	-0.00312106	-0.103359	0.129638	0.196553	-0.0194166
GATGCCATATATTCACTGGG	GAAAGATGCCATATATTCACTGGGTGGCA	A	G	T	C	47573499	sense	TG	A-G	1	0	A_7;	Ile348Val;	Missense;	None			Ile348Val	348	Missense	454	377	279	321	331	376	351	13.653	13.771	13.4952	13.3436	13.1875	13.2071	13.1159	0.118024	-0.157809	-0.309391	-0.465539	-0.445932	-0.537151	-0.366483
ATGCCATATATTCACTGGGT	AAAGATGCCATATATTCACTGGGTGGCAA	A	G	T	C	47573498	sense	GG	A-G	1	0	A_6_8;	Ile348Val;	Missense;	None			Ile348Val	348	Missense	451	345	255	401	293	309	279	13.6435	13.6431	13.3655	13.6646	13.0116	12.924	12.7847	-0.000370047	-0.278001	0.0211747	-0.631886	-0.719461	-0.858751	-0.650967
TTGCCACCCAGTGAATATAT	TGTCTTGCCACCCAGTGAATATATGGCAT	T	C	A	G	47573474	antisense	GG	A-G	1	1	A_6;	Gly352Gly;	Silent;	None				352	Silent	244	215	143	201	151	163	174	12.7573	12.9609	12.5311	12.6683	12.0554	12.0014	12.1036	0.203589	-0.226225	-0.0889708	-0.701923	-0.755879	-0.653655	-0.666617
CTTGCCACCCAGTGAATATA	GTGTCTTGCCACCCAGTGAATATATGGCA	T	C	A	G	47573473	antisense	TG	A-G	1	1	A_7;	Gly352Gly;	Silent;	None				352	Silent	274	219	195	288	194	225	184	12.9246	12.9875	12.9785	13.1871	12.4168	12.4664	12.1842	0.0629081	0.0538968	0.262564	-0.507762	-0.458195	-0.740326	-0.695217
CATATATTCACTGGGTGGCA	ATGCCATATATTCACTGGGTGGCAAGACA	A	G	T	C	47573494	sense	AG	A-G	2	0	A_4;A_6;	Ile348Met;Tyr349Cys;	Missense;Missense;	None;None			Ile348Met_Tyr349Cys	348.5	Missense	245	196	172	204	485	513	514	12.7632	12.8274	12.7974	12.6897	13.7386	13.6553	13.6661	0.0642239	0.0342273	-0.0735002	0.97538	0.892068	0.90291	0.915136
TTCACTGGGTGGCAAGACAC	TATATTCACTGGGTGGCAAGACACTGCAA	A	G	T	C	47573488	sense	TG	A-G	1	1	A_4;	Ser350Ser;	Silent;	None				350	Silent	388	303	257	325	214	244	242	13.4264	13.4558	13.3767	13.3615	12.5583	12.5833	12.5795	0.0294195	-0.0496783	-0.0649093	-0.868059	-0.843085	-0.846925	-0.8243
TGCAGTGTCTTGCCACCCAG	ATCTTGCAGTGTCTTGCCACCCAGTGAAT	T	C	A	G	47573465	antisense	TG	A-G	1	0	A_4;	Leu356Pro;	Missense;	None			Leu356Pro	356	Missense	372	267	252	324	269	288	291	13.3657	13.2734	13.3484	13.357	12.8883	12.8225	12.8454	-0.0922929	-0.0172719	-0.00860641	-0.477364	-0.543185	-0.520204	-0.474194
CTTGCAGTGTCTTGCCACCC	GTATCTTGCAGTGTCTTGCCACCCAGTGA	T	C	A	G	47573463	antisense	AG	A-G	1	0	A_6;	Leu356Pro;	Missense;	None			Leu356Pro	356	Missense	357	267	241	317	525	567	542	13.3063	13.2734	13.284	13.3255	13.8529	13.7996	13.7426	-0.03292	-0.0222834	0.0192585	0.546627	0.49337	0.436351	0.504098
CTGGGTGGCAAGACACTGCA	TTCACTGGGTGGCAAGACACTGCAAGATA	A	G	T	C	47573484	sense	AG	A-G	0	0										427	306	273	372	350	436	411	13.5646	13.47	13.4638	13.5563	13.268	13.4207	13.3435	-0.0945354	-0.100721	-0.00823119	-0.296575	-0.143909	-0.221058	-0.152685
GAGGGTATCTTGCAGTGTCT	TGGAGAGGGTATCTTGCAGTGTCTTGCCA	T	C	A	G	47573455	antisense	TG	A-G	1	1	A_7;	Asp358Asp;	Silent;	None				358	Silent	538	381	353	444	372	396	409	13.8979	13.7863	13.8346	13.8116	13.3559	13.2818	13.3365	-0.111647	-0.0633284	-0.0863391	-0.541981	-0.616069	-0.561441	-0.486059
TTGGAGAGGGTATCTTGCAG	TGCGTTGGAGAGGGTATCTTGCAGTGTCT	T	C	A	G	47573450	antisense	TG	A-G	2	0	A_5;A_7;	Ser361Pro;Leu360Pro;	Missense;Missense;	None;None			Leu360Pro_Ser361Pro	360.5	Missense	245	233	153	224	311	273	375	12.7632	13.0769	12.6286	12.8246	13.0976	12.7453	13.2113	0.313669	-0.134624	0.0614099	0.334369	-0.0178914	0.448073	0.174699
CGTTGGAGAGGGTATCTTGC	ACTGCGTTGGAGAGGGTATCTTGCAGTGT	T	C	A	G	47573448	antisense	AG	A-G	1	0	A_7;	Ser361Pro;	Missense;	None			Ser361Pro	361	Missense	200	163	152	177	328	392	356	12.4705	12.5615	12.6191	12.4849	13.1743	13.2672	13.1363	0.0910174	0.148652	0.0144484	0.703877	0.796733	0.665803	0.637432
CTGCAAGATACCCTCTCCAA	GACACTGCAAGATACCCTCTCCAACGCAG	A	G	T	C	47573469	sense	CG	A-G	2	0	A_5_6;A_8;	Gln357Arg;Asp358Gly;	Missense;Missense;	None;None			Gln357Arg_Asp358Gly	357.5	Missense	150	92	87	129	87	106	104	12.0555	11.7365	11.8143	12.0286	11.2602	11.3808	11.3614	-0.319012	-0.241208	-0.0268835	-0.795347	-0.674709	-0.69415	-0.525701
CTGCGTTGGAGAGGGTATCT	ATGACTGCGTTGGAGAGGGTATCTTGCAG	T	C	A	G	47573445	antisense	TG	A-G	0	0										428	399	362	431	336	381	324	13.5679	13.8529	13.8709	13.7687	13.2091	13.2261	13.0004	0.284918	0.302962	0.200763	-0.358837	-0.341801	-0.56754	-0.685607
CAAGATACCCTCTCCAACGC	ACTGCAAGATACCCTCTCCAACGCAGTCA	A	G	T	C	47573466	sense	AG	A-G	2	0	A_5;A_7;	Asp358Gly;Thr359Ala;	Missense;Missense;	None;None			Asp358Gly_Thr359Ala	358.5	Missense	118	86	96	107	114	169	177	11.7094	11.6392	11.9563	11.7589	11.65	12.0536	12.1283	-0.0701958	0.246857	0.049511	-0.0594559	0.344132	0.418874	0.159126
TAAATGACTGCGTTGGAGAG	ATAATAAATGACTGCGTTGGAGAGGGTAT	T	C	A	G	47573438	antisense	GG	A-G	2	0	A_4;A_7;	Ile365Thr;Val364Ala;	Missense;Missense;	None;None			Val364Ala_Ile365Thr	364.5	Missense	213	168	134	179	170	232	180	12.5613	12.6051	12.4373	12.5011	12.2263	12.5106	12.1525	0.0437617	-0.123994	-0.0601821	-0.334977	-0.0507333	-0.408759	-0.218018
ATAAATGACTGCGTTGGAGA	GATAATAAATGACTGCGTTGGAGAGGGTA	T	C	A	G	47573437	antisense	GG	A-G	2	0	A_4_5;A_8;	Ile365Thr;Val364Ala;	Missense;Missense;	None;None			Val364Ala_Ile365Thr	364.5	Missense	135	110	90	112	70	59	78	11.9035	11.9942	11.8632	11.8248	10.9466	10.536	10.9465	0.0906822	-0.0403465	-0.078738	-0.956899	-1.36759	-0.957039	-1.08438
AATAAATGACTGCGTTGGAG	CGATAATAAATGACTGCGTTGGAGAGGGT	T	C	A	G	47573436	antisense	AG	A-G	2	0	A_4;A_5_6;	Tyr366His;Ile365Thr;	Missense;Missense;	None;None			Ile365Thr_Tyr366His	365.5	Missense	146	105	126	137	143	155	157	12.0165	11.9271	12.3485	12.1154	11.9769	11.9288	11.9554	-0.0893958	0.331989	0.098886	-0.0396645	-0.0876915	-0.061169	-0.176668
ATAATAAATGACTGCGTTGG	CGCGATAATAAATGACTGCGTTGGAGAGG	T	C	A	G	47573434	antisense	AG	A-G	2	0	A_4_6;A_7_8;	Tyr366His;Ile365Thr;	Missense;Missense;	None;None			Ile365Thr_Tyr366His	365.5	Missense	184	115	98	166	191	251	245	12.3502	12.0583	11.986	12.3924	12.3943	12.6241	12.5972	-0.291849	-0.364167	0.0421711	0.0441375	0.273921	0.247052	0.392985
CGATAATAAATGACTGCGTT	TACGCGATAATAAATGACTGCGTTGGAGA	T	C	A	G	47573432	antisense	GG	A-G	2	0	A_5;A_6_8;	Tyr367His;Tyr366His;	Missense;Missense;	None;None			Tyr366His_Tyr367His	366.5	Missense	154	171	103	146	192	206	214	12.0935	12.6306	12.0578	12.2072	12.4019	12.3391	12.4021	0.537124	-0.0356724	0.113715	0.308391	0.245649	0.308637	0.0825035
CCAACGCAGTCATTTATTAT	CTCTCCAACGCAGTCATTTATTATCGCGT	A	G	T	C	47573453	sense	CG	A-G	2	1	A_4;A_8;	Asn362Ser;Ala363Ala;	Missense;Silent;	None;None			Asn362Ser	362.5	Missense	152	108	94	140	122	108	119	12.0746	11.9678	11.9259	12.1467	11.7478	11.4078	11.5557	-0.106853	-0.148697	0.0720408	-0.326826	-0.666857	-0.518945	-0.443039
GCGATAATAAATGACTGCGT	CTACGCGATAATAAATGACTGCGTTGGAG	T	C	A	G	47573431	antisense	TG	A-G	2	1	A_4_6;A_7;	Tyr367His;Tyr366Tyr;	Missense;Silent;	None;None			Tyr367His	366.5	Missense	123	93	103	146	128	141	157	11.7693	11.7521	12.0578	12.2072	11.817	11.7923	11.9554	-0.0171897	0.288516	0.437903	0.047751	0.0230171	0.186076	-0.150795
AACGCAGTCATTTATTATCG	CTCCAACGCAGTCATTTATTATCGCGTAG	A	G	T	C	47573451	sense	CG	A-G	1	1	A_6;	Ala363Ala;	Silent;	None				363	Silent	262	247	161	209	140	195	180	12.86	13.161	12.7021	12.7246	11.9463	12.26	12.1525	0.301069	-0.157878	-0.135343	-0.913689	-0.600006	-0.707427	-0.74299
TACGCGATAATAAATGACTG	CACCTACGCGATAATAAATGACTGCGTTG	T	C	A	G	47573428	antisense	CG	A-G	1	1	A_7;	Tyr367Tyr;	Silent;	None				367	Silent	245	156	173	196	138	163	202	12.7632	12.4982	12.8058	12.632	11.9255	12.0014	12.3189	-0.265033	0.0425896	-0.131207	-0.837671	-0.761779	-0.444332	-0.563377
GCAGTCATTTATTATCGCGT	CAACGCAGTCATTTATTATCGCGTAGGTG	A	G	T	C	47573448	sense	AG	A-G	1	0	A_7;	Ile365Val;	Missense;	None			Ile365Val	365	Missense	234	230	152	248	197	228	229	12.6969	13.0582	12.6191	12.9714	12.4389	12.4855	12.4998	0.361238	-0.0778198	0.274496	-0.257991	-0.211454	-0.197109	-0.408156
CCTACGCGATAATAAATGAC	ATCACCTACGCGATAATAAATGACTGCGT	T	C	A	G	47573426	antisense	TG	A-G	1	0	A_4;	Val369Ala;	Missense;	None			Val369Ala	369	Missense	84	62	76	65	58	88	81	11.2193	11.1673	11.6193	11.0401	10.6755	11.1124	11.0009	-0.0519379	0.400069	-0.179168	-0.54378	-0.106852	-0.218349	-0.345981
CAGTCATTTATTATCGCGTA	AACGCAGTCATTTATTATCGCGTAGGTGA	A	G	T	C	47573447	sense	GG	A-G	1	0	A_6;	Ile365Val;	Missense;	None			Ile365Val	365	Missense	115	113	110	143	92	110	130	11.6723	12.033	12.1526	12.1772	11.3408	11.4342	11.6832	0.360752	0.48035	0.504952	-0.331535	-0.238064	0.0108942	-0.63492
GTCATTTATTATCGCGTAGG	CGCAGTCATTTATTATCGCGTAGGTGATA	A	G	T	C	47573445	sense	TG	A-G	2	0	A_4;A_8;	Ile365Val;Tyr366Cys;	Missense;Missense;	None;None			Ile365Val_Tyr366Cys	365.5	Missense	138	121	111	161	101	109	131	11.9352	12.1317	12.1657	12.3483	11.4754	11.4211	11.6942	0.196453	0.230442	0.413002	-0.459896	-0.514196	-0.241015	-0.685001
ATCACCTACGCGATAATAAA	CATTATCACCTACGCGATAATAAATGACT	T	C	A	G	47573422	antisense	TG	A-G	2	1	A_4;A_8;	Gly370Gly;Val369Ala;	Silent;Missense;	None;None			Val369Ala	369.5	Missense	103	71	54	89	60	94	70	11.5133	11.3628	11.1265	11.4933	10.7244	11.2075	10.7905	-0.150538	-0.386856	-0.0200586	-0.788972	-0.305808	-0.722877	-0.420068
TATTATCGCGTAGGTGATAA	CATTTATTATCGCGTAGGTGATAATGTGT	A	G	T	C	47573439	sense	TG	A-G	1	0	A_5;	Tyr367Cys;	Missense;	None			Tyr367Cys	367	Missense	189	185	143	203	168	200	201	12.3889	12.7441	12.5311	12.6826	12.2093	12.2965	12.3117	0.355241	0.142209	0.293746	-0.17961	-0.0923817	-0.0771562	-0.380115
TTATCGCGTAGGTGATAATG	TTTATTATCGCGTAGGTGATAATGTGTGG	A	G	T	C	47573437	sense	TG	A-G	0	0										542	426	392	528	541	583	603	13.9086	13.9473	13.9858	14.0615	13.8962	13.8398	13.8965	0.0387191	0.0771613	0.152937	-0.0123845	-0.0688056	-0.0121143	-0.120707
ATCGCGTAGGTGATAATGTG	TATTATCGCGTAGGTGATAATGTGTGGAC	A	G	T	C	47573435	sense	TG	A-G	1	1	A_8;	Val369Val;	Silent;	None				369	Silent	268	168	178	220	196	200	206	12.8926	12.6051	12.8469	12.7986	12.4316	12.2965	12.3472	-0.287569	-0.0457443	-0.0940151	-0.461029	-0.596149	-0.545482	-0.391777
TCGCGTAGGTGATAATGTGT	ATTATCGCGTAGGTGATAATGTGTGGACA	A	G	T	C	47573434	sense	GG	A-G	1	1	A_7;	Val369Val;	Silent;	None				369	Silent	193	144	108	136	119	157	124	12.4191	12.3827	12.1262	12.1048	11.7119	11.9473	11.615	-0.0363643	-0.292905	-0.314228	-0.707194	-0.471748	-0.804044	-0.446496
TCCACACATTATCACCTACG	TCTGTCCACACATTATCACCTACGCGATA	T	C	A	G	47573412	antisense	CG	A-G	3	1	A_4;A_6;A_8;	Trp374Arg;Val373Ala;Asn372Asn;	Missense;Missense;Silent;	None;None;None			Val373Ala_Trp374Arg	373	Missense	39	24	32	36	53	52	54	10.1131	9.7991	10.3721	10.1882	10.5455	10.3539	10.4163	-0.313962	0.258989	0.0751582	0.43246	0.240824	0.303258	0.318785
TGTCCACACATTATCACCTA	TCTCTGTCCACACATTATCACCTACGCGA	T	C	A	G	47573410	antisense	CG	A-G	2	0	A_6;A_8;	Trp374Arg;Val373Ala;	Missense;Missense;	None;None			Val373Ala_Trp374Arg	373.5	Missense	210	173	124	169	349	366	372	12.5408	12.6474	12.3254	12.4182	13.2639	13.1682	13.1997	0.106526	-0.215405	-0.122643	0.723021	0.627356	0.658844	0.746914
GTAGGTGATAATGTGTGGAC	TCGCGTAGGTGATAATGTGTGGACAGAGA	A	G	T	C	47573430	sense	AG	A-G	1	0	A_8;	Asp371Gly;	Missense;	None			Asp371Gly	371	Missense	362	315	292	276	282	346	428	13.3263	13.5118	13.5609	13.1257	12.9564	13.0871	13.402	0.185506	0.234563	-0.200599	-0.369975	-0.239206	0.0756337	-0.251006
AGGTGATAATGTGTGGACAG	GCGTAGGTGATAATGTGTGGACAGAGACA	A	G	T	C	47573428	sense	AG	A-G	2	0	A_6;A_8;	Asp371Gly;Asn372Asp;	Missense;Missense;	None;None			Asp371Gly_Asn372Asp	371.5	Missense	304	212	202	250	227	182	254	13.0745	12.9406	13.0293	12.983	12.6434	12.1605	12.6493	-0.13383	-0.0451054	-0.0914307	-0.431042	-0.913998	-0.425166	-0.499947
TGTGTGGACAGAGACAACTC	ATAATGTGTGGACAGAGACAACTCAGCTA	A	G	T	C	47573419	sense	AG	A-G	1	0	A_8;	Thr375Ala;	Missense;	None			Thr375Ala	375	Missense	226	189	182	238	194	234	197	12.6468	12.775	12.8789	12.9121	12.4168	12.523	12.2827	0.128205	0.232188	0.265303	-0.229948	-0.123807	-0.364043	-0.447831
TGGACAGAGACAACTCAGCT	TGTGTGGACAGAGACAACTCAGCTAGAGG	A	G	T	C	47573415	sense	AG	A-G	2	0	A_4_6;A_8;	Thr375Ala;Glu376Gly;	Missense;Missense;	None;None			Thr375Ala_Glu376Gly	375.5	Missense	429	284	300	291	324	345	351	13.5713	13.3624	13.5999	13.2021	13.1566	13.083	13.1159	-0.208907	0.0285879	-0.369222	-0.414665	-0.488347	-0.455443	-0.269638
GACAGAGACAACTCAGCTAG	TGTGGACAGAGACAACTCAGCTAGAGGTG	A	G	T	C	47573413	sense	AG	A-G	3	1	A_4;A_6;A_8;	Thr375Thr;Glu376Gly;Thr377Ala;	Silent;Missense;Missense;	None;None;None			Glu376Gly_Thr377Ala	376	Missense	349	270	270	342	266	317	325	13.2736	13.2895	13.4479	13.435	12.8721	12.9609	13.0048	0.0158918	0.174321	0.161455	-0.401475	-0.312722	-0.268738	-0.444868
ACAGAGACAACTCAGCTAGA	GTGGACAGAGACAACTCAGCTAGAGGTGG	A	G	T	C	47573412	sense	GG	A-G	2	0	A_5;A_7;	Glu376Gly;Thr377Ala;	Missense;Missense;	None;None			Glu376Gly_Thr377Ala	376.5	Missense	221	191	178	228	243	287	265	12.6145	12.7901	12.8469	12.8501	12.7417	12.8174	12.7104	0.175661	0.232402	0.235654	0.127169	0.202961	0.095951	-0.0725453
ACCTCTAGCTGAGTTGTCTC	AGCCACCTCTAGCTGAGTTGTCTCTGTCC	T	C	A	G	47573390	antisense	TG	A-G	1	0	A_7;	Leu380Pro;	Missense;	None			Leu380Pro	380	Missense	204	176	131	196	159	208	228	12.499	12.6722	12.4047	12.632	12.1298	12.3531	12.4935	0.173139	-0.0943801	0.132964	-0.369191	-0.145972	-0.0055146	-0.244134
AGAGACAACTCAGCTAGAGG	GGACAGAGACAACTCAGCTAGAGGTGGCT	A	G	T	C	47573410	sense	TG	A-G	2	0	A_5_7;A_8;	Thr377Ala;Thr378Ala;	Missense;Missense;	None;None			Thr377Ala_Thr378Ala	377.5	Missense	237	194	149	242	166	172	168	12.7153	12.8126	12.5904	12.9361	12.192	12.0789	12.053	0.0973166	-0.12495	0.220791	-0.523331	-0.636373	-0.662281	-0.671714
GAGACAACTCAGCTAGAGGT	GACAGAGACAACTCAGCTAGAGGTGGCTG	A	G	T	C	47573409	sense	GG	A-G	2	0	A_4_6;A_7;	Thr377Ala;Thr378Ala;	Missense;Missense;	None;None			Thr377Ala_Thr378Ala	377.5	Missense	199	147	137	212	167	180	163	12.4632	12.4125	12.4692	12.7452	12.2006	12.1445	12.0095	-0.0507821	0.00601176	0.281952	-0.26259	-0.318722	-0.453782	-0.424092
ACAACTCAGCTAGAGGTGGC	AGAGACAACTCAGCTAGAGGTGGCTGTGT	A	G	T	C	47573406	sense	TG	A-G	2	0	A_4;A_8;	Thr378Ala;Gln379Arg;	Missense;Missense;	None;None			Thr378Ala_Gln379Arg	378.5	Missense	313	280	268	334	196	264	247	13.1165	13.3419	13.4372	13.4009	12.4316	12.697	12.609	0.225402	0.320643	0.284358	-0.684931	-0.419583	-0.507563	-0.81416
ACAGCCACCTCTAGCTGAGT	TGACACAGCCACCTCTAGCTGAGTTGTCT	T	C	A	G	47573384	antisense	TG	A-G	1	0	A_7;	Val382Ala;	Missense;	None			Val382Ala	382	Missense	405	348	324	448	345	369	365	13.4883	13.6556	13.7109	13.8245	13.2472	13.18	13.1723	0.167313	0.222659	0.336252	-0.241024	-0.308284	-0.315975	-0.530502
AACTCAGCTAGAGGTGGCTG	AGACAACTCAGCTAGAGGTGGCTGTGTCA	A	G	T	C	47573404	sense	TG	A-G	1	0	A_6;	Gln379Arg;	Missense;	None			Gln379Arg	379	Missense	509	369	351	419	274	329	320	13.818	13.7401	13.8264	13.728	12.9149	13.0145	12.9825	-0.0778783	0.00841015	-0.0900074	-0.903124	-0.803517	-0.835496	-0.79422
GACACAGCCACCTCTAGCTG	CCCTGACACAGCCACCTCTAGCTGAGTTG	T	C	A	G	47573381	antisense	AG	A-G	2	1	A_4;A_6;	Val384Ala;Ala383Ala;	Missense;Silent;	None;None			Val384Ala	383.5	Missense	257	183	206	218	638	667	667	12.8322	12.7284	13.0576	12.7854	14.1341	14.034	14.042	-0.103749	0.225453	-0.0467321	1.30195	1.20179	1.20983	1.21287
CTGACACAGCCACCTCTAGC	GCCCCTGACACAGCCACCTCTAGCTGAGT	T	C	A	G	47573379	antisense	TG	A-G	3	1	A_4;A_6;A_8;	Ser385Pro;Val384Ala;Ala383Ala;	Missense;Missense;Silent;	None;None;None			Val384Ala_Ser385Pro	384	Missense	310	303	192	281	402	432	476	13.1026	13.4558	12.9561	13.1516	13.4678	13.4074	13.5553	0.353175	-0.146539	0.048998	0.36517	0.304719	0.452669	0.288974
CAGCTAGAGGTGGCTGTGTC	AACTCAGCTAGAGGTGGCTGTGTCAGGGG	A	G	T	C	47573400	sense	AG	A-G	2	1	A_6;A_8;	Leu380Leu;Glu381Gly;	Silent;Missense;	None;None			Glu381Gly	380.5	Missense	544	494	429	531	353	400	414	13.9139	14.161	14.1159	14.0697	13.2803	13.2963	13.354	0.247051	0.201964	0.155797	-0.633608	-0.61757	-0.559912	-0.805301
AGCTAGAGGTGGCTGTGTCA	ACTCAGCTAGAGGTGGCTGTGTCAGGGGC	A	G	T	C	47573399	sense	GG	A-G	2	1	A_5;A_7;	Leu380Leu;Glu381Gly;	Silent;Missense;	None;None			Glu381Gly	380.5	Missense	536	383	352	441	368	391	353	13.8925	13.7938	13.8305	13.8018	13.3403	13.2635	13.1241	-0.0987209	-0.062048	-0.0907466	-0.552204	-0.629026	-0.768478	-0.566064
GCTAGAGGTGGCTGTGTCAG	CTCAGCTAGAGGTGGCTGTGTCAGGGGCT	A	G	T	C	47573398	sense	GG	A-G	2	1	A_4;A_6;	Leu380Leu;Glu381Gly;	Silent;Missense;	None;None			Glu381Gly	380.5	Missense	696	472	442	562	384	490	431	14.2694	14.0952	14.1589	14.1516	13.4017	13.5891	13.4121	-0.17413	-0.11043	-0.117809	-0.867642	-0.680275	-0.85732	-0.667623
CCCCTGACACAGCCACCTCT	GCAGCCCCTGACACAGCCACCTCTAGCTG	T	C	A	G	47573376	antisense	AG	A-G	1	0	A_7;	Ser385Pro;	Missense;	None			Ser385Pro	385	Missense	162	129	115	129	315	317	329	12.1665	12.224	12.2168	12.0286	13.116	12.9609	13.0225	0.057526	0.0502347	-0.13789	0.949486	0.794343	0.855973	0.876644
CTAGAGGTGGCTGTGTCAGG	TCAGCTAGAGGTGGCTGTGTCAGGGGCTG	A	G	T	C	47573397	sense	GG	A-G	1	0	A_5;	Glu381Gly;	Missense;	None			Glu381Gly	381	Missense	392	311	244	382	307	320	337	13.4412	13.4934	13.3018	13.5946	13.0789	12.9744	13.0571	0.0522173	-0.139354	0.153407	-0.362299	-0.466745	-0.384046	-0.426454
GAGGTGGCTGTGTCAGGGGC	GCTAGAGGTGGCTGTGTCAGGGGCTGCTG	A	G	T	C	47573394	sense	TG	A-G	0	0										466	327	254	347	300	362	324	13.6907	13.5658	13.3598	13.456	13.0456	13.1523	13.0004	-0.124868	-0.330868	-0.234673	-0.645027	-0.538304	-0.690249	-0.39439
GTGGCTGTGTCAGGGGCTGC	AGAGGTGGCTGTGTCAGGGGCTGCTGGTG	A	G	T	C	47573391	sense	TG	A-G	0	0										430	311	295	376	270	300	313	13.5747	13.4934	13.5757	13.5718	12.8936	12.8814	12.9506	-0.0812542	0.00098357	-0.00290218	-0.681027	-0.693314	-0.62409	-0.63842
TGGCTGTGTCAGGGGCTGCT	GAGGTGGCTGTGTCAGGGGCTGCTGGTGC	A	G	T	C	47573390	sense	GG	A-G	0	0										421	299	264	385	314	321	333	13.5442	13.4366	13.4155	13.6059	13.1114	12.979	13.0399	-0.107504	-0.128666	0.0617347	-0.432734	-0.565202	-0.504228	-0.442576
GCTGTGTCAGGGGCTGCTGG	GGTGGCTGTGTCAGGGGCTGCTGGTGCCA	A	G	T	C	47573388	sense	TG	A-G	0	0										268	207	200	239	163	206	203	12.8926	12.9062	13.015	12.9181	12.1657	12.3391	12.326	0.013557	0.122357	0.0254759	-0.726958	-0.553513	-0.566642	-0.669501
GCACCAGCAGCCCCTGACAC	GTTGGCACCAGCAGCCCCTGACACAGCCA	T	C	A	G	47573366	antisense	AG	A-G	1	1	A_6;	Ala388Ala;	Silent;	None				388	Silent	352	278	270	342	253	277	292	13.2859	13.3316	13.4479	13.435	12.7998	12.7663	12.8504	0.0456659	0.161974	0.149108	-0.486101	-0.51964	-0.435536	-0.599342
AGGTTGGCACCAGCAGCCCC	GTTGAGGTTGGCACCAGCAGCCCCTGACA	T	C	A	G	47573360	antisense	TG	A-G	0	0										347	282	234	299	222	264	250	13.2653	13.3522	13.2415	13.2412	12.6113	12.697	12.6264	0.0869119	-0.0238193	-0.0240861	-0.654013	-0.56834	-0.638906	-0.633422
GCTGCTGGTGCCAACCTCAA	AGGGGCTGCTGGTGCCAACCTCAACGGGA	A	G	T	C	47573376	sense	CG	A-G	0	0										507	425	377	523	382	391	422	13.8123	13.9439	13.9295	14.0478	13.3942	13.2635	13.3816	0.131629	0.117176	0.235512	-0.4181	-0.548784	-0.430688	-0.627297
CCGTTGAGGTTGGCACCAGC	GATCCCGTTGAGGTTGGCACCAGCAGCCC	T	C	A	G	47573354	antisense	AG	A-G	1	0	A_7;	Leu392Pro;	Missense;	None			Leu392Pro	392	Missense	192	169	150	183	190	177	209	12.4116	12.6136	12.6	12.533	12.3868	12.1203	12.368	0.202043	0.188429	0.121418	-0.0248233	-0.291311	-0.0435755	-0.290533
CTGCTGGTGCCAACCTCAAC	GGGGCTGCTGGTGCCAACCTCAACGGGAT	A	G	T	C	47573375	sense	GG	A-G	0	0										537	359	334	395	298	326	306	13.8952	13.7005	13.7548	13.6429	13.036	13.0012	12.9179	-0.194764	-0.140459	-0.25235	-0.859254	-0.893982	-0.977279	-0.714314
TGCTGGTGCCAACCTCAACG	GGGCTGCTGGTGCCAACCTCAACGGGATC	A	G	T	C	47573374	sense	GG	A-G	0	0										410	301	294	406	316	312	313	13.506	13.4463	13.5708	13.6825	13.1206	12.9379	12.9506	-0.0596942	0.0647922	0.176543	-0.385382	-0.568031	-0.555383	-0.563479
ATCCCGTTGAGGTTGGCACC	GATGATCCCGTTGAGGTTGGCACCAGCAG	T	C	A	G	47573351	antisense	AG	A-G	0	0										446	320	319	391	287	346	298	13.6274	13.5346	13.6885	13.6282	12.9817	13.0871	12.8797	-0.0928032	0.0611133	0.000826412	-0.64565	-0.540233	-0.747634	-0.634218
TAGATGATCCCGTTGAGGTT	TAAGTAGATGATCCCGTTGAGGTTGGCAC	T	C	A	G	47573345	antisense	GG	A-G	2	0	A_4;A_7;	Ile396Thr;Ile395Thr;	Missense;Missense;	None;None			Ile395Thr_Ile396Thr	395.5	Missense	318	305	246	359	974	1057	1088	13.1394	13.4653	13.3136	13.505	14.7445	14.6982	14.7479	0.325911	0.174219	0.365623	1.60507	1.55876	1.60849	1.30219
GTAGATGATCCCGTTGAGGT	GTAAGTAGATGATCCCGTTGAGGTTGGCA	T	C	A	G	47573344	antisense	TG	A-G	2	0	A_5;A_8;	Ile396Thr;Ile395Thr;	Missense;Missense;	None;None			Ile395Thr_Ile396Thr	395.5	Missense	309	214	215	243	513	574	540	13.098	12.9542	13.1193	12.9421	13.8195	13.8173	13.7373	-0.143818	0.0213328	-0.15593	0.721566	0.719366	0.639313	0.78622
TAAGTAGATGATCCCGTTGA	CTAGTAAGTAGATGATCCCGTTGAGGTTG	T	C	A	G	47573341	antisense	GG	A-G	2	0	A_6;A_8;	Tyr397His;Ile396Thr;	Missense;Missense;	None;None			Ile396Thr_Tyr397His	396.5	Missense	282	226	158	219	580	574	630	12.9661	13.0329	12.675	12.792	13.9966	13.8173	13.9597	0.0667804	-0.291125	-0.17404	1.03054	0.851262	0.993587	1.09126
GTAAGTAGATGATCCCGTTG	CCTAGTAAGTAGATGATCCCGTTGAGGTT	T	C	A	G	47573340	antisense	AG	A-G	2	1	A_4;A_7;	Leu398Leu;Tyr397His;	Silent;Missense;	None;None			Tyr397His	397.5	Missense	429	355	347	411	1317	1494	1361	13.5713	13.6843	13.8099	13.7002	15.1797	15.1973	15.0709	0.112993	0.238545	0.128852	1.60841	1.62604	1.49956	1.41787
TAGTAAGTAGATGATCCCGT	CCCCTAGTAAGTAGATGATCCCGTTGAGG	T	C	A	G	47573338	antisense	TG	A-G	1	0	A_5_6;	Leu398Pro;	Missense;	None			Leu398Pro	398	Missense	197	139	137	166	646	665	650	12.4487	12.3317	12.4692	12.3924	14.1521	14.0296	14.0048	-0.116928	0.020582	-0.0563005	1.70344	1.58097	1.55609	1.66438
AACGGGATCATCTACTTACT	CCTCAACGGGATCATCTACTTACTAGGGG	A	G	T	C	47573358	sense	AG	A-G	1	0	A_7;	Ile395Val;	Missense;	None			Ile395Val	395	Missense	357	268	234	313	217	213	243	13.3063	13.2788	13.2415	13.3072	12.5784	12.3873	12.5854	-0.0275273	-0.0648036	0.00094007	-0.727857	-0.918957	-0.720856	-0.758759
ACGGGATCATCTACTTACTA	CTCAACGGGATCATCTACTTACTAGGGGG	A	G	T	C	47573357	sense	GG	A-G	1	0	A_6;	Ile395Val;	Missense;	None			Ile395Val	395	Missense	243	203	198	209	219	212	259	12.7514	12.878	13.0005	12.7246	12.5917	12.3805	12.6774	0.126667	0.249116	-0.0267479	-0.159722	-0.370844	-0.0739734	-0.317858
CCCTAGTAAGTAGATGATCC	CCCCCCCTAGTAAGTAGATGATCCCGTTG	T	C	A	G	47573335	antisense	CG	A-G	2	0	A_5;A_8;	Leu399Pro;Leu398Ser;	Missense;Missense;	None;None			Leu398Ser_Leu399Pro	398.5	Missense	167	115	87	98	166	198	208	12.2104	12.0583	11.8143	11.6322	12.192	12.282	12.3611	-0.152019	-0.396059	-0.578143	-0.018382	0.0716244	0.150725	0.443396
CGGGATCATCTACTTACTAG	TCAACGGGATCATCTACTTACTAGGGGGG	A	G	T	C	47573356	sense	GG	A-G	2	0	A_5;A_8;	Ile395Val;Ile396Val;	Missense;Missense;	None;None			Ile395Val_Ile396Val	395.5	Missense	316	225	247	274	258	297	365	13.1303	13.0265	13.3195	13.1153	12.8281	12.8669	13.1723	-0.103827	0.189172	-0.0150454	-0.302237	-0.263443	0.0419871	-0.197998
GGGATCATCTACTTACTAGG	CAACGGGATCATCTACTTACTAGGGGGGG	A	G	T	C	47573355	sense	GG	A-G	2	0	A_4;A_7;	Ile395Val;Ile396Val;	Missense;Missense;	None;None			Ile395Val_Ile396Val	395.5	Missense	165	149	109	163	272	309	361	12.193	12.4319	12.1395	12.3661	12.9043	12.924	13.1564	0.23896	-0.0535209	0.173073	0.7113	0.731005	0.963402	0.682398
GGATCATCTACTTACTAGGG	AACGGGATCATCTACTTACTAGGGGGGGA	A	G	T	C	47573354	sense	GG	A-G	1	0	A_6;	Ile396Val;	Missense;	None			Ile396Val	396	Missense	200	133	136	168	318	327	310	12.4705	12.2681	12.4587	12.4096	13.1297	13.0057	12.9367	-0.202374	-0.0117859	-0.0608262	0.659212	0.535199	0.466218	0.645205
GATCATCTACTTACTAGGGG	ACGGGATCATCTACTTACTAGGGGGGGAG	A	G	T	C	47573353	sense	GG	A-G	1	0	A_5;	Ile396Val;	Missense;	None			Ile396Val	396	Missense	143	142	136	151	253	304	344	11.9866	12.3625	12.4587	12.2558	12.7998	12.9005	13.0868	0.375955	0.472098	0.269174	0.813248	0.913876	1.10022	0.57004
ATCATCTACTTACTAGGGGG	CGGGATCATCTACTTACTAGGGGGGGAGG	A	G	T	C	47573352	sense	GG	A-G	2	0	A_4;A_8;	Ile396Val;Tyr397Cys;	Missense;Missense;	None;None			Ile396Val_Tyr397Cys	396.5	Missense	257	175	171	243	487	533	475	12.8322	12.664	12.789	12.9421	13.7445	13.7104	13.5523	-0.168228	-0.0431607	0.109875	0.91234	0.878264	0.720101	0.870739
CTCCCCCCCTAGTAAGTAGA	TCTCCTCCCCCCCTAGTAAGTAGATGATC	T	C	A	G	47573329	antisense	TG	A-G	0	0										178	129	164	182	139	195	158	12.3024	12.224	12.7287	12.5251	11.9359	12.26	11.9645	-0.0783292	0.426351	0.222722	-0.366431	-0.0424078	-0.337858	-0.439147
CATCTACTTACTAGGGGGGG	GGATCATCTACTTACTAGGGGGGGAGGAG	A	G	T	C	47573350	sense	AG	A-G	1	0	A_6;	Tyr397Cys;	Missense;	None			Tyr397Cys	397	Missense	240	152	117	158	112	156	162	12.7335	12.4607	12.2416	12.3211	11.6244	11.9381	12.0006	-0.272758	-0.491834	-0.412338	-1.10901	-0.795346	-0.732881	-0.486769
ATCTACTTACTAGGGGGGGA	GATCATCTACTTACTAGGGGGGGAGGAGA	A	G	T	C	47573349	sense	GG	A-G	1	0	A_5;	Tyr397Cys;	Missense;	None			Tyr397Cys	397	Missense	204	218	168	255	382	418	417	12.499	12.9809	12.7635	13.0116	13.3942	13.3598	13.3644	0.481849	0.264456	0.512555	0.895167	0.860809	0.865386	0.454167
CTCCTCCCCCCCTAGTAAGT	CATTCTCCTCCCCCCCTAGTAAGTAGATG	T	C	A	G	47573326	antisense	AG	A-G	0	0										222	168	119	183	123	135	138	12.621	12.6051	12.2661	12.533	11.7596	11.7296	11.7693	-0.0159349	-0.354929	-0.088	-0.861435	-0.891418	-0.851687	-0.715225
CTACTTACTAGGGGGGGAGG	TCATCTACTTACTAGGGGGGGAGGAGAAT	A	G	T	C	47573347	sense	AG	A-G	1	1	A_7;	Leu398Leu;	Silent;	None				398	Silent	242	185	161	200	144	161	164	12.7454	12.7441	12.7021	12.6611	11.9869	11.9836	12.0183	-0.00132059	-0.0433346	-0.0842928	-0.758514	-0.761813	-0.727154	-0.706178
ATTCTCCTCCCCCCCTAGTA	GATCATTCTCCTCCCCCCCTAGTAAGTAG	T	C	A	G	47573323	antisense	AG	A-G	0	0										461	321	293	403	256	319	312	13.6751	13.5391	13.5658	13.6718	12.8168	12.9699	12.946	-0.136022	-0.109252	-0.00328508	-0.858254	-0.705154	-0.729128	-0.681326
TTACTAGGGGGGGAGGAGAA	CTACTTACTAGGGGGGGAGGAGAATGATC	A	G	T	C	47573343	sense	TG	A-G	1	1	A_6;	Leu399Leu;	Silent;	None				399	Silent	253	217	208	246	177	206	185	12.8096	12.9742	13.0716	12.9598	12.2845	12.3391	12.1921	0.164697	0.262018	0.150203	-0.525021	-0.470429	-0.617485	-0.729951
GATCATTCTCCTCCCCCCCT	TCCAGATCATTCTCCTCCCCCCCTAGTAA	T	C	A	G	47573319	antisense	AG	A-G	1	1	A_5;	Asn404Asn;	Silent;	None				404	Silent	486	367	315	437	246	312	357	13.7513	13.7323	13.6703	13.7886	12.7594	12.9379	13.1403	-0.0190139	-0.0809931	0.0373759	-0.991916	-0.813344	-0.610957	-0.784529
AGGGGGGGAGGAGAATGATC	TACTAGGGGGGGAGGAGAATGATCTGGAC	A	G	T	C	47573338	sense	TG	A-G	0	0										331	220	229	270	304	387	437	13.1972	12.9941	13.2103	13.094	13.0647	13.2487	13.432	-0.203143	0.0131203	-0.103159	-0.132466	0.0514838	0.234799	0.148999
GGGGGGGAGGAGAATGATCT	ACTAGGGGGGGAGGAGAATGATCTGGACT	A	G	T	C	47573337	sense	GG	A-G	1	0	A_8;	Glu402Gly;	Missense;	None			Glu402Gly	402	Missense	311	289	230	270	231	298	276	13.1073	13.3876	13.2166	13.094	12.6686	12.8717	12.7691	0.280287	0.109313	-0.0132521	-0.438685	-0.235586	-0.338183	-0.462934
AAGGTTTGGTAAAGAAGTCC	CGGGAAGGTTTGGTAAAGAAGTCCAGATC	T	C	A	G	47573298	antisense	AG	A-G	0	0										533	382	316	422	351	378	383	13.8844	13.79	13.6749	13.7383	13.2721	13.2147	13.2417	-0.0943954	-0.209591	-0.146181	-0.612335	-0.669706	-0.642718	-0.491531
ACTTCTTTACCAAACCTTCC	CTGGACTTCTTTACCAAACCTTCCCGACT	A	G	T	C	47573315	sense	CG	A-G	0	0										208	141	140	194	142	147	171	12.527	12.3523	12.5005	12.6172	11.9667	11.8524	12.0786	-0.174696	-0.0265468	0.0901599	-0.560298	-0.674635	-0.448478	-0.524109
TCGGGAAGGTTTGGTAAAGA	TGAGTCGGGAAGGTTTGGTAAAGAAGTCC	T	C	A	G	47573293	antisense	AG	A-G	2	1	A_6;A_7;	Ser413Pro;Pro412Pro;	Missense;Silent;	None;None			Ser413Pro	412.5	Missense	177	112	103	184	246	265	236	12.2942	12.0202	12.0578	12.5409	12.7594	12.7024	12.5433	-0.27403	-0.236449	0.246613	0.465109	0.408159	0.249012	0.462048
GAGTCGGGAAGGTTTGGTAA	GGATGAGTCGGGAAGGTTTGGTAAAGAAG	T	C	A	G	47573290	antisense	AG	A-G	0	0										449	347	325	419	362	403	447	13.637	13.6514	13.7154	13.728	13.3166	13.3071	13.4646	0.0143801	0.0783236	0.0909295	-0.320419	-0.32992	-0.172406	-0.335459
TGGATGAGTCGGGAAGGTTT	GCACTGGATGAGTCGGGAAGGTTTGGTAA	T	C	A	G	47573285	antisense	GG	A-G	2	0	A_4;A_7;	Ile416Thr;Leu415Pro;	Missense;Missense;	None;None			Leu415Pro_Ile416Thr	415.5	Missense	391	264	255	402	307	381	347	13.4375	13.2571	13.3655	13.6682	13.0789	13.2261	13.0993	-0.180452	-0.0720593	0.230709	-0.358614	-0.21137	-0.338179	-0.295454
CTGGATGAGTCGGGAAGGTT	AGCACTGGATGAGTCGGGAAGGTTTGGTA	T	C	A	G	47573284	antisense	TG	A-G	2	0	A_5;A_8;	Ile416Thr;Leu415Pro;	Missense;Missense;	None;None			Leu415Pro_Ile416Thr	415.5	Missense	280	182	184	217	581	537	553	12.9558	12.7205	12.8947	12.7788	13.9991	13.7212	13.7716	-0.235295	-0.0611078	-0.177006	1.0433	0.765407	0.815794	1.03264
CAAACCTTCCCGACTCATCC	TTACCAAACCTTCCCGACTCATCCAGTGC	A	G	T	C	47573305	sense	AG	A-G	1	1	A_4;	Lys411Lys;	Silent;	None				411	Silent	189	120	118	146	125	155	130	12.3889	12.1197	12.2539	12.2072	11.7828	11.9288	11.6832	-0.269136	-0.134968	-0.18168	-0.606039	-0.46003	-0.705685	-0.395324
AACCTTCCCGACTCATCCAG	ACCAAACCTTCCCGACTCATCCAGTGCTT	A	G	T	C	47573303	sense	TG	A-G	0	0										232	211	185	202	133	190	191	12.6846	12.9338	12.9025	12.6755	11.8723	12.2225	12.2381	0.249244	0.217975	-0.00906655	-0.812254	-0.462056	-0.446453	-0.726305
AGCACTGGATGAGTCGGGAA	TCAAAGCACTGGATGAGTCGGGAAGGTTT	T	C	A	G	47573280	antisense	GG	A-G	1	0	A_4;	Cys418Arg;	Missense;	None			Cys418Arg	418	Missense	203	133	135	178	624	701	603	12.4919	12.2681	12.448	12.493	14.1021	14.1057	13.8965	-0.22385	-0.0439072	0.0010989	1.61018	1.61375	1.40454	1.63171
AAGCACTGGATGAGTCGGGA	GTCAAAGCACTGGATGAGTCGGGAAGGTT	T	C	A	G	47573279	antisense	AG	A-G	1	0	A_5;	Cys418Arg;	Missense;	None			Cys418Arg	418	Missense	282	191	182	249	656	760	719	12.9661	12.7901	12.8789	12.9772	14.1743	14.2223	14.1503	-0.175938	-0.0871401	0.0111508	1.20818	1.25619	1.18422	1.30017
TCCCGACTCATCCAGTGCTT	ACCTTCCCGACTCATCCAGTGCTTTGACA	A	G	T	C	47573298	sense	TG	A-G	1	1	A_6;	Arg414Arg;	Silent;	None				414	Silent	157	163	130	177	134	148	111	12.1213	12.5615	12.3936	12.4849	11.8831	11.8622	11.4553	0.440183	0.272297	0.363614	-0.238194	-0.259117	-0.665995	-0.746467
TCAAAGCACTGGATGAGTCG	TGTGTCAAAGCACTGGATGAGTCGGGAAG	T	C	A	G	47573276	antisense	GG	A-G	2	0	A_4_5;A_8;	Phe419Pro;Cys418Arg;	Missense;Missense;	None;None			Cys418Arg_Phe419Pro	418.5	Missense	161	108	120	169	131	139	133	12.1576	11.9678	12.2781	12.4182	11.8504	11.7717	11.7161	-0.189824	0.120554	0.260612	-0.30714	-0.385892	-0.441502	-0.441958
GTCAAAGCACTGGATGAGTC	CTGTGTCAAAGCACTGGATGAGTCGGGAA	T	C	A	G	47573275	antisense	GG	A-G	1	0	A_4_5_6;	Phe419Pro;	Missense;	None			Phe419Pro	419	Missense	686	482	481	605	461	592	601	14.2485	14.1255	14.2809	14.2579	13.6654	13.8619	13.8917	-0.123008	0.032432	0.00942766	-0.583126	-0.386602	-0.356803	-0.415128
TGTCAAAGCACTGGATGAGT	TCTGTGTCAAAGCACTGGATGAGTCGGGA	T	C	A	G	47573274	antisense	CG	A-G	1	0	A_5_6_7;	Phe419Pro;	Missense;	None			Phe419Pro	419	Missense	228	174	145	195	625	707	664	12.6595	12.6557	12.5511	12.6246	14.1044	14.118	14.0355	-0.00378494	-0.108358	-0.0348527	1.44496	1.45852	1.37603	1.4755
CTGTGTCAAAGCACTGGATG	GTCTCTGTGTCAAAGCACTGGATGAGTCG	T	C	A	G	47573271	antisense	AG	A-G	1	1	A_8;	Phe419Phe;	Silent;	None				419	Silent	232	210	231	269	162	209	196	12.6846	12.9269	13.2229	13.0887	12.1568	12.36	12.2754	0.242392	0.538305	0.404129	-0.527755	-0.32458	-0.40918	-0.815447
CTCATCCAGTGCTTTGACAC	CCGACTCATCCAGTGCTTTGACACAGAGA	A	G	T	C	47573292	sense	AG	A-G	2	0	A_4;A_8;	Ile416Val;Gln417Arg;	Missense;Missense;	None;None			Ile416Val_Gln417Arg	416.5	Missense	233	189	151	179	881	887	856	12.6908	12.775	12.6096	12.5011	14.5997	14.4452	14.4019	0.0842049	-0.0811634	-0.189638	1.90893	1.75444	1.71115	1.8537
CTCTGTGTCAAAGCACTGGA	CTGTCTCTGTGTCAAAGCACTGGATGAGT	T	C	A	G	47573269	antisense	TG	A-G	0	0										163	188	141	195	146	158	188	12.1754	12.7673	12.5108	12.6246	12.0068	11.9565	12.2153	0.591917	0.335364	0.44922	-0.168586	-0.21891	0.039872	-0.574708
CATCCAGTGCTTTGACACAG	GACTCATCCAGTGCTTTGACACAGAGACA	A	G	T	C	47573290	sense	AG	A-G	1	0	A_6;	Gln417Arg;	Missense;	None			Gln417Arg	417	Missense	272	278	220	247	304	371	397	12.914	13.3316	13.1525	12.9656	13.0647	13.1878	13.2935	0.417592	0.238474	0.0515994	0.150725	0.273767	0.379509	0.0321119
TGTCTCTGTGTCAAAGCACT	TGTCTGTCTCTGTGTCAAAGCACTGGATG	T	C	A	G	47573266	antisense	GG	A-G	0	0										289	260	193	299	171	243	186	13.0015	13.235	12.9636	13.2412	12.2348	12.5774	12.1998	0.233577	-0.0378586	0.239751	-0.766671	-0.424066	-0.801616	-0.809274
CTGTCTCTGTGTCAAAGCAC	TTGTCTGTCTCTGTGTCAAAGCACTGGAT	T	C	A	G	47573265	antisense	TG	A-G	0	0										364	282	237	288	240	297	255	13.3343	13.3522	13.2599	13.1871	12.7237	12.8669	12.655	0.017916	-0.0744386	-0.147153	-0.610551	-0.467435	-0.679337	-0.517883
CAGTGCTTTGACACAGAGAC	CATCCAGTGCTTTGACACAGAGACAGACA	A	G	T	C	47573286	sense	AG	A-G	0	0					yes					330	241	177	242	164	167	222	13.1928	13.1256	12.8388	12.9361	12.1745	12.0364	12.455	-0.0672645	-0.354068	-0.256727	-1.01833	-1.15644	-0.737784	-0.744833
TTTGTCTGTCTCTGTGTCAA	GGCATTTGTCTGTCTCTGTGTCAAAGCAC	T	C	A	G	47573260	antisense	AG	A-G	0	0										333	225	220	250	196	230	225	13.2059	13.0265	13.1525	12.983	12.4316	12.4981	12.4744	-0.179416	-0.0534075	-0.222867	-0.774281	-0.707805	-0.731477	-0.585957
TTGACACAGAGACAGACAAA	TGCTTTGACACAGAGACAGACAAATGCCA	A	G	T	C	47573279	sense	TG	A-G	2	0	A_4;A_6_8;	Asp420Gly;Thr421Ala;	Missense;Missense;	None;None			Asp420Gly_Thr421Ala	420.5	Missense	215	162	129	199	436	519	464	12.5748	12.5526	12.3825	12.6539	13.5849	13.672	13.5185	-0.0221782	-0.192327	0.0791207	1.01015	1.09726	0.943694	1.06216
ATGGCATTTGTCTGTCTCTG	TCACATGGCATTTGTCTGTCTCTGTGTCA	T	C	A	G	47573254	antisense	TG	A-G	1	0	A_6;	Cys426Arg;	Missense;	None			Cys426Arg	426	Missense	415	307	318	397	292	319	353	13.5234	13.4747	13.684	13.6502	13.0066	12.9699	13.1241	-0.0487075	0.160508	0.126719	-0.516811	-0.553511	-0.399384	-0.569409
ACAGAGACAGACAAATGCCA	TGACACAGAGACAGACAAATGCCATGTGA	A	G	T	C	47573274	sense	TG	A-G	2	0	A_5;A_7;	Glu422Gly;Thr423Ala;	Missense;Missense;	None;None			Glu422Gly_Thr423Ala	422.5	Missense	124	102	116	131	134	120	151	11.781	11.8853	12.2292	12.0508	11.8831	11.5597	11.8992	0.104361	0.448281	0.269858	0.102144	-0.221251	0.118196	-0.27447
ACATGGCATTTGTCTGTCTC	CTTCACATGGCATTTGTCTGTCTCTGTGT	T	C	A	G	47573252	antisense	TG	A-G	1	0	A_8;	Cys426Arg;	Missense;	None			Cys426Arg	426	Missense	494	370	316	416	580	653	663	13.7748	13.744	13.6749	13.7176	13.9966	14.0034	14.0333	-0.0308226	-0.0999737	-0.0572218	0.221806	0.228544	0.258501	0.298956
AGAGACAGACAAATGCCATG	ACACAGAGACAGACAAATGCCATGTGAAG	A	G	T	C	47573272	sense	TG	A-G	1	0	A_5_7;	Thr423Ala;	Missense;	None			Thr423Ala	423	Missense	124	132	115	162	127	147	112	11.781	12.2572	12.2168	12.3572	11.8057	11.8524	11.4682	0.476244	0.435792	0.57622	0.0247604	0.071443	-0.312722	-0.568258
GACAGACAAATGCCATGTGA	CAGAGACAGACAAATGCCATGTGAAGCCC	A	G	T	C	47573269	sense	AG	A-G	3	1	A_4;A_6;A_8;	Thr423Thr;Asp424Gly;Lys425Glu;	Silent;Missense;Missense;	None;None;None			Asp424Gly_Lys425Glu	424	Missense	232	223	183	196	204	259	240	12.6846	13.0136	12.8869	12.632	12.4893	12.6694	12.5675	0.329035	0.202296	-0.0525614	-0.195245	-0.0151836	-0.117052	-0.26875
GGCTTCACATGGCATTTGTC	ATAGGGCTTCACATGGCATTTGTCTGTCT	T	C	A	G	47573246	antisense	TG	A-G	1	0	A_7;	Val428Ala;	Missense;	None			Val428Ala	428	Missense	538	389	403	497	471	607	566	13.8979	13.8162	14.0257	13.9742	13.6963	13.898	13.8051	-0.0816695	0.127771	0.0763364	-0.201586	7.71253e-05	-0.0927781	-0.138908
ATAGGGCTTCACATGGCATT	GCACATAGGGCTTCACATGGCATTTGTCT	T	C	A	G	47573242	antisense	TG	A-G	0	0										353	267	239	273	220	186	222	13.29	13.2734	13.272	13.11	12.5982	12.1918	12.455	-0.0166658	-0.0180504	-0.180047	-0.691797	-1.09821	-0.834976	-0.803408
AAATGCCATGTGAAGCCCTA	AGACAAATGCCATGTGAAGCCCTATGTGC	A	G	T	C	47573262	sense	TG	A-G	1	0	A_8;	His427Arg;	Missense;	None			His427Arg	427	Missense	375	310	239	353	310	267	314	13.3772	13.4888	13.272	13.4807	13.0929	12.7133	12.9552	0.111529	-0.105264	0.10347	-0.284314	-0.663985	-0.42206	-0.493364
ATGCCATGTGAAGCCCTATG	ACAAATGCCATGTGAAGCCCTATGTGCTG	A	G	T	C	47573260	sense	TG	A-G	1	0	A_6;	His427Arg;	Missense;	None			His427Arg	427	Missense	345	315	241	382	338	374	323	13.257	13.5118	13.284	13.5946	13.2177	13.1994	12.9959	0.254893	0.0270394	0.337647	-0.0392901	-0.0575653	-0.261013	-0.325816
CAGCACATAGGGCTTCACAT	AGGGCAGCACATAGGGCTTCACATGGCAT	T	C	A	G	47573236	antisense	GG	A-G	2	1	A_5;A_7;	Val432Ala;Tyr431Tyr;	Missense;Silent;	None;None			Val432Ala	431.5	Missense	242	203	164	173	274	310	368	12.7454	12.878	12.7287	12.4519	12.9149	12.9287	13.1841	0.132615	-0.0167034	-0.293486	0.169425	0.183223	0.438663	0.322962
CCATGTGAAGCCCTATGTGC	AATGCCATGTGAAGCCCTATGTGCTGCCC	A	G	T	C	47573257	sense	TG	A-G	1	0	A_8;	Lys429Glu;	Missense;	None			Lys429Glu	429	Missense	141	109	99	132	191	214	259	11.9663	11.9811	12.0007	12.0618	12.3943	12.3941	12.6774	0.0147903	0.0344021	0.0955212	0.428064	0.42781	0.711136	0.474099
GCAGCACATAGGGCTTCACA	AAGGGCAGCACATAGGGCTTCACATGGCA	T	C	A	G	47573235	antisense	TG	A-G	2	1	A_6;A_8;	Val432Ala;Tyr431Tyr;	Missense;Silent;	None;None			Val432Ala	431.5	Missense	408	319	312	349	595	653	575	13.4989	13.5301	13.6565	13.4643	14.0335	14.0034	13.8279	0.0311456	0.157569	-0.0346375	0.534561	0.504464	0.328987	0.404645
AAGCCCTATGTGCTGCCCTT	TGTGAAGCCCTATGTGCTGCCCTTTGCAG	A	G	T	C	47573250	sense	TG	A-G	1	0	A_8;	Tyr431Cys;	Missense;	None			Tyr431Cys	431	Missense	390	281	279	297	333	434	357	13.4338	13.3471	13.4952	13.2315	13.1962	13.414	13.1403	-0.0867349	0.0613909	-0.20229	-0.23765	-0.0197905	-0.293501	-0.107769
CTGCAAAGGGCAGCACATAG	CGGCCTGCAAAGGGCAGCACATAGGGCTT	T	C	A	G	47573226	antisense	GG	A-G	1	0	A_5_6_7;	Phe435Pro;	Missense;	None			Phe435Pro	435	Missense	236	166	171	194	375	389	439	12.7092	12.5878	12.789	12.6172	13.3675	13.2561	13.4386	-0.121424	0.0798032	-0.0920144	0.658304	0.546902	0.729368	0.689403
CCCTATGTGCTGCCCTTTGC	GAAGCCCTATGTGCTGCCCTTTGCAGGCC	A	G	T	C	47573247	sense	AG	A-G	1	0	A_5;	Tyr431Cys;	Missense;	None			Tyr431Cys	431	Missense	273	177	194	240	556	614	669	12.9193	12.6803	12.9711	12.9241	13.9357	13.9145	14.0463	-0.238957	0.0517545	0.00483441	1.01637	0.995232	1.12702	1.107
CCTGCAAAGGGCAGCACATA	GCGGCCTGCAAAGGGCAGCACATAGGGCT	T	C	A	G	47573225	antisense	GG	A-G	1	0	A_6_7_8;	Phe435Pro;	Missense;	None			Phe435Pro	435	Missense	257	177	183	193	221	245	249	12.8322	12.6803	12.8869	12.6097	12.6048	12.5892	12.6206	-0.151836	0.0546733	-0.222433	-0.227409	-0.242964	-0.211572	-0.120783
CCTATGTGCTGCCCTTTGCA	AAGCCCTATGTGCTGCCCTTTGCAGGCCG	A	G	T	C	47573246	sense	GG	A-G	1	0	A_4;	Tyr431Cys;	Missense;	None			Tyr431Cys	431	Missense	321	263	216	287	663	758	788	13.1529	13.2516	13.126	13.1821	14.1896	14.2185	14.2825	0.09864	-0.0269336	0.0291758	1.03663	1.06553	1.12956	1.04361
GCCTGCAAAGGGCAGCACAT	TGCGGCCTGCAAAGGGCAGCACATAGGGC	T	C	A	G	47573224	antisense	AG	A-G	1	0	A_7_8;	Phe435Ser;	Missense;	None			Phe435Ser	435	Missense	310	239	212	299	539	583	647	13.1026	13.1135	13.099	13.2412	13.8909	13.8398	13.9981	0.0109022	-0.00359819	0.138564	0.788227	0.737149	0.895441	0.758316
ATGTGCTGCCCTTTGCAGGC	CCCTATGTGCTGCCCTTTGCAGGCCGCAT	A	G	T	C	47573243	sense	CG	A-G	0	0										235	151	167	215	129	201	180	12.7031	12.4512	12.7549	12.7655	11.8283	12.3037	12.1525	-0.25191	0.0517851	0.0623683	-0.87483	-0.399409	-0.550544	-0.562342
GCTGCCCTTTGCAGGCCGCA	ATGTGCTGCCCTTTGCAGGCCGCATGCAC	A	G	T	C	47573239	sense	TG	A-G	0	0										370	278	287	366	330	332	356	13.3579	13.3316	13.536	13.5329	13.1831	13.0276	13.1363	-0.0262769	0.178115	0.175004	-0.174763	-0.33032	-0.221605	-0.351177
GCATGCGGCCTGCAAAGGGC	GCGTGCATGCGGCCTGCAAAGGGCAGCAC	T	C	A	G	47573217	antisense	AG	A-G	0	0										260	163	159	225	316	263	377	12.8489	12.5615	12.6841	12.831	13.1206	12.6915	13.2189	-0.287436	-0.164856	-0.0178826	0.271658	-0.157439	0.370028	0.31814
CGTGCATGCGGCCTGCAAAG	GCTGCGTGCATGCGGCCTGCAAAGGGCAG	T	C	A	G	47573214	antisense	GG	A-G	1	0	A_6;	Met439Thr;	Missense;	None			Met439Thr	439	Missense	199	168	160	216	701	741	725	12.4632	12.6051	12.6931	12.7722	14.27	14.1857	14.1623	0.14183	0.229871	0.308915	1.80674	1.72251	1.69906	1.5159
CCCTTTGCAGGCCGCATGCA	GCTGCCCTTTGCAGGCCGCATGCACGCAG	A	G	T	C	47573235	sense	CG	A-G	0	0										180	121	144	146	121	115	158	12.3185	12.1317	12.5411	12.2072	11.7359	11.4983	11.9645	-0.18679	0.222637	-0.111304	-0.58257	-0.82016	-0.353974	-0.560416
GCGTGCATGCGGCCTGCAAA	AGCTGCGTGCATGCGGCCTGCAAAGGGCA	T	C	A	G	47573213	antisense	GG	A-G	1	0	A_7;	Met439Thr;	Missense;	None			Met439Thr	439	Missense	328	210	211	270	310	356	331	13.1841	12.9269	13.0922	13.094	13.0929	13.1282	13.0312	-0.257115	-0.0918373	-0.0900248	-0.0911385	-0.0558257	-0.152828	0.0463952
TGCGTGCATGCGGCCTGCAA	CAGCTGCGTGCATGCGGCCTGCAAAGGGC	T	C	A	G	47573212	antisense	AG	A-G	1	0	A_8;	Met439Thr;	Missense;	None			Met439Thr	439	Missense	626	447	395	595	2353	2606	2195	14.1165	14.0167	13.9968	14.2339	16.0169	16	15.7604	-0.099721	-0.119698	0.117422	1.90049	1.88353	1.64395	1.84332
TTTGCAGGCCGCATGCACGC	GCCCTTTGCAGGCCGCATGCACGCAGCTG	A	G	T	C	47573232	sense	AG	A-G	1	1	A_6;	Ala436Ala;	Silent;	None				436	Silent	233	183	154	184	135	158	142	12.6908	12.7284	12.638	12.5409	11.8938	11.9565	11.8105	0.0376691	-0.0527861	-0.149899	-0.796931	-0.734274	-0.880236	-0.748808
GCAGGCCGCATGCACGCAGC	CTTTGCAGGCCGCATGCACGCAGCTGTGC	A	G	T	C	47573229	sense	TG	A-G	0	0										359	233	238	320	289	339	355	13.3143	13.0769	13.2659	13.3391	12.9917	13.0577	13.1322	-0.237468	-0.0484121	0.0247872	-0.3226	-0.256684	-0.182126	-0.166773
ACAGCTGCGTGCATGCGGCC	ATGCACAGCTGCGTGCATGCGGCCTGCAA	T	C	A	G	47573207	antisense	TG	A-G	0	0										250	199	167	180	200	222	260	12.7923	12.8493	12.7549	12.5092	12.4607	12.447	12.683	0.0569935	-0.0374693	-0.283185	-0.331597	-0.345327	-0.109381	-0.174214
AGGCCGCATGCACGCAGCTG	TTGCAGGCCGCATGCACGCAGCTGTGCAT	A	G	T	C	47573227	sense	TG	A-G	1	0	A_8;	Met439Val;	Missense;	None			Met439Val	439	Missense	322	246	217	254	590	726	778	13.1574	13.1552	13.1327	13.0059	14.0213	14.1562	14.2641	-0.00224113	-0.0247576	-0.151513	0.863862	0.998817	1.10664	1.04928
ATGCACAGCTGCGTGCATGC	CTTTATGCACAGCTGCGTGCATGCGGCCT	T	C	A	G	47573203	antisense	GG	A-G	2	1	A_5;A_7;	Val443Ala;Ala442Ala;	Missense;Silent;	None;None			Val443Ala	442.5	Missense	463	375	304	424	345	429	382	13.6813	13.7634	13.619	13.7451	13.2472	13.3973	13.238	0.0820333	-0.0623307	0.0637489	-0.434098	-0.284024	-0.44338	-0.414985
TATGCACAGCTGCGTGCATG	TCTTTATGCACAGCTGCGTGCATGCGGCC	T	C	A	G	47573202	antisense	CG	A-G	2	1	A_6;A_8;	Val443Ala;Ala442Ala;	Missense;Silent;	None;None			Val443Ala	442.5	Missense	588	497	390	493	385	462	401	14.0261	14.1697	13.9784	13.9626	13.4055	13.5042	13.308	0.143583	-0.0477338	-0.063523	-0.620632	-0.521899	-0.718138	-0.630998
TTTATGCACAGCTGCGTGCA	GATCTTTATGCACAGCTGCGTGCATGCGG	T	C	A	G	47573200	antisense	TG	A-G	2	1	A_4;A_8;	His444His;Val443Ala;	Silent;Missense;	None;None			Val443Ala	443.5	Missense	479	397	351	420	315	403	358	13.7303	13.8456	13.8264	13.7314	13.116	13.3071	13.1444	0.115266	0.0960439	0.00106517	-0.614339	-0.423223	-0.585993	-0.611977
ATGCACGCAGCTGTGCATAA	CCGCATGCACGCAGCTGTGCATAAAGATC	A	G	T	C	47573220	sense	AG	A-G	1	0	A_5;	His440Arg;	Missense;	None			His440Arg	440	Missense	659	555	529	608	1352	1481	1499	14.1906	14.3289	14.4182	14.2651	15.2176	15.1847	15.2102	0.138363	0.227583	0.0744906	1.02698	0.99417	1.01963	0.866783
GATCTTTATGCACAGCTGCG	ACCAGATCTTTATGCACAGCTGCGTGCAT	T	C	A	G	47573196	antisense	TG	A-G	1	1	A_8;	His444His;	Silent;	None				444	Silent	325	256	192	281	209	236	228	13.1708	13.2127	12.9561	13.1516	12.5242	12.5352	12.4935	0.0418606	-0.214703	-0.0191659	-0.646569	-0.635579	-0.677292	-0.589144
CAGATCTTTATGCACAGCTG	ACACCAGATCTTTATGCACAGCTGCGTGC	T	C	A	G	47573194	antisense	CG	A-G	1	1	A_4;	Asp446Asp;	Silent;	None				446	Silent	173	159	135	192	140	158	154	12.2613	12.5256	12.448	12.6023	11.9463	11.9565	11.9275	0.264367	0.186757	0.340974	-0.314995	-0.304792	-0.333745	-0.581876
CGCAGCTGTGCATAAAGATC	TGCACGCAGCTGTGCATAAAGATCTGGTG	A	G	T	C	47573215	sense	TG	A-G	1	1	A_4;	Ala441Ala;	Silent;	None				441	Silent	219	152	132	192	132	165	151	12.6014	12.4607	12.4156	12.6023	11.8614	12.019	11.8992	-0.140675	-0.185756	0.00087688	-0.739958	-0.582363	-0.702217	-0.566328
GCAGCTGTGCATAAAGATCT	GCACGCAGCTGTGCATAAAGATCTGGTGT	A	G	T	C	47573214	sense	GG	A-G	0	0										393	285	270	287	317	320	353	13.4449	13.3675	13.4479	13.1821	13.1251	12.9744	13.1241	-0.0773993	0.00303518	-0.262751	-0.319735	-0.470421	-0.320809	-0.25795
ACCAGATCTTTATGCACAGC	GAACACCAGATCTTTATGCACAGCTGCGT	T	C	A	G	47573192	antisense	TG	A-G	2	1	A_4;A_6;	Leu447Pro;Asp446Asp;	Missense;Silent;	None;None			Leu447Pro	446.5	Missense	209	184	156	184	138	148	185	12.534	12.7363	12.6566	12.5409	11.9255	11.8622	12.1921	0.202332	0.122629	0.00690324	-0.608428	-0.671775	-0.341893	-0.65132
AGCTGTGCATAAAGATCTGG	ACGCAGCTGTGCATAAAGATCTGGTGTTC	A	G	T	C	47573212	sense	TG	A-G	0	0										168	125	119	144	191	188	189	12.219	12.1786	12.2661	12.1873	12.3943	12.2072	12.2229	-0.0403636	0.047096	-0.0316841	0.175356	-0.0117393	0.00394394	0.0641707
AACACCAGATCTTTATGCAC	GATGAACACCAGATCTTTATGCACAGCTG	T	C	A	G	47573189	antisense	AG	A-G	2	0	A_4;A_7;	Val448Ala;Leu447Pro;	Missense;Missense;	None;None			Leu447Pro_Val448Ala	447.5	Missense	146	124	73	145	263	283	268	12.0165	12.167	11.5613	12.1973	12.8557	12.7972	12.7267	0.150498	-0.455265	0.180745	0.83922	0.780675	0.710149	0.818022
CGATGAACACCAGATCTTTA	GCCACGATGAACACCAGATCTTTATGCAC	T	C	A	G	47573184	antisense	TG	A-G	1	0	A_6_7;	Phe449Pro;	Missense;	None			Phe449Pro	449	Missense	212	146	143	237	659	730	665	12.5545	12.4026	12.5311	12.906	14.1808	14.1642	14.0377	-0.151908	-0.0234398	0.351473	1.62633	1.60966	1.48316	1.51434
CATAAAGATCTGGTGTTCAT	TGTGCATAAAGATCTGGTGTTCATCGTGG	A	G	T	C	47573205	sense	CG	A-G	2	0	A_4_5_6;A_8;	Lys445Gly;Asp446Gly;	Missense;Missense;	None;None			Lys445Gly_Asp446Gly	445.5	Missense	588	471	355	547	829	933	962	14.0261	14.0922	13.8427	14.1125	14.5119	14.5181	14.5703	0.066068	-0.18338	0.0864212	0.48581	0.492023	0.544213	0.517646
TAAAGATCTGGTGTTCATCG	TGCATAAAGATCTGGTGTTCATCGTGGCT	A	G	T	C	47573203	sense	TG	A-G	2	1	A_4;A_6;	Lys445Lys;Asp446Gly;	Silent;Missense;	None;None			Asp446Gly	445.5	Missense	482	357	344	373	300	372	378	13.7394	13.6924	13.7973	13.5602	13.0456	13.1917	13.2228	-0.0469446	0.0579766	-0.179142	-0.693727	-0.547695	-0.516582	-0.529964
AAAGATCTGGTGTTCATCGT	GCATAAAGATCTGGTGTTCATCGTGGCTG	A	G	T	C	47573202	sense	GG	A-G	1	0	A_5;	Asp446Gly;	Missense;	None			Asp446Gly	446	Missense	633	523	383	581	387	470	488	14.1325	14.2433	13.9523	14.1995	13.413	13.529	13.5912	0.110761	-0.180245	0.0670306	-0.719541	-0.603516	-0.541268	-0.620624
GATCTGGTGTTCATCGTGGC	TAAAGATCTGGTGTTCATCGTGGCTGAAG	A	G	T	C	47573199	sense	TG	A-G	0	0										571	434	401	487	433	532	464	13.9838	13.9742	14.0185	13.9449	13.575	13.7077	13.5185	-0.00963411	0.0347147	-0.038865	-0.408816	-0.276059	-0.465312	-0.378801
CTTCAGCCACGATGAACACC	TCCCCTTCAGCCACGATGAACACCAGATC	T	C	A	G	47573175	antisense	AG	A-G	1	1	A_5;	Ala452Ala;	Silent;	None				452	Silent	233	201	190	216	153	192	180	12.6908	12.8638	12.941	12.7722	12.0744	12.2376	12.1525	0.173002	0.25024	0.081391	-0.616403	-0.453156	-0.538215	-0.704136
CTGGTGTTCATCGTGGCTGA	AGATCTGGTGTTCATCGTGGCTGAAGGGG	A	G	T	C	47573196	sense	AG	A-G	0	0										275	217	205	241	165	192	226	12.9298	12.9742	13.0506	12.9301	12.1833	12.2376	12.4808	0.0444188	0.120783	0.000303069	-0.746561	-0.692225	-0.449022	-0.684437
TGGTGTTCATCGTGGCTGAA	GATCTGGTGTTCATCGTGGCTGAAGGGGA	A	G	T	C	47573195	sense	GG	A-G	0	0										329	202	206	241	208	246	261	13.1885	12.8709	13.0576	12.9301	12.5173	12.5951	12.6885	-0.317533	-0.130823	-0.258323	-0.671134	-0.593364	-0.499954	-0.352591
GGTGTTCATCGTGGCTGAAG	ATCTGGTGTTCATCGTGGCTGAAGGGGAC	A	G	T	C	47573194	sense	GG	A-G	1	0	A_8;	Ile450Val;	Missense;	None			Ile450Val	450	Missense	306	297	228	265	309	359	424	13.0839	13.427	13.204	13.0671	13.0883	13.1403	13.3884	0.343057	0.120094	-0.0168358	0.00435365	0.0564326	0.304521	-0.0270029
GTGTTCATCGTGGCTGAAGG	TCTGGTGTTCATCGTGGCTGAAGGGGACT	A	G	T	C	47573193	sense	GG	A-G	1	0	A_7;	Ile450Val;	Missense;	None			Ile450Val	450	Missense	311	227	207	250	199	263	291	13.1073	13.0392	13.0646	12.983	12.4535	12.6915	12.8454	-0.0680534	-0.0426735	-0.12427	-0.653773	-0.41581	-0.261843	-0.365477
GGAGTCCCCTTCAGCCACGA	CCAGGGAGTCCCCTTCAGCCACGATGAAC	T	C	A	G	47573167	antisense	TG	A-G	0	0										435	309	256	383	952	1161	1072	13.5913	13.4841	13.3711	13.5984	14.7115	14.8335	14.7265	-0.107239	-0.220247	0.00703	1.12016	1.2422	1.13517	1.27266
CAGGGAGTCCCCTTCAGCCA	ACACCAGGGAGTCCCCTTCAGCCACGATG	T	C	A	G	47573164	antisense	CG	A-G	1	0	A_6;	Ser456Pro;	Missense;	None			Ser456Pro	456	Missense	360	277	276	358	270	326	316	13.3184	13.3264	13.4796	13.501	12.8936	13.0012	12.9643	0.00804928	0.161262	0.182647	-0.42471	-0.317103	-0.354013	-0.482595
CGTGGCTGAAGGGGACTCCC	TCATCGTGGCTGAAGGGGACTCCCTGGTG	A	G	T	C	47573185	sense	TG	A-G	0	0										254	204	188	229	213	216	204	12.8152	12.8851	12.9257	12.8565	12.5516	12.4075	12.3331	0.0698922	0.110495	0.041215	-0.263656	-0.407745	-0.48216	-0.458388
GTGGCTGAAGGGGACTCCCT	CATCGTGGCTGAAGGGGACTCCCTGGTGT	A	G	T	C	47573184	sense	GG	A-G	1	0	A_8;	Glu453Gly;	Missense;	None			Glu453Gly	453	Missense	478	357	309	406	330	381	406	13.7273	13.6924	13.6425	13.6825	13.1831	13.2261	13.3259	-0.0349229	-0.084792	-0.044826	-0.544217	-0.501189	-0.401477	-0.427447
GGCTGAAGGGGACTCCCTGG	TCGTGGCTGAAGGGGACTCCCTGGTGTGC	A	G	T	C	47573182	sense	TG	A-G	1	0	A_6_7;	Glu453Gly;	Missense;	None			Glu453Gly	453	Missense	384	326	256	351	339	370	337	13.4115	13.5614	13.3711	13.4725	13.2219	13.1839	13.0571	0.149914	-0.0403534	0.0610608	-0.189523	-0.227572	-0.354301	-0.314006
CACACCAGGGAGTCCCCTTC	GTAGCACACCAGGGAGTCCCCTTCAGCCA	T	C	A	G	47573159	antisense	AG	A-G	2	0	A_4;A_7;	Val458Ala;Leu457Pro;	Missense;Missense;	None;None			Leu457Pro_Val458Ala	457.5	Missense	463	371	263	375	1488	1582	1465	13.6813	13.7479	13.41	13.5679	15.3558	15.2799	15.1771	0.066563	-0.271321	-0.113411	1.67449	1.59858	1.49577	1.69567
CTGAAGGGGACTCCCTGGTG	GTGGCTGAAGGGGACTCCCTGGTGTGCTA	A	G	T	C	47573180	sense	TG	A-G	1	0	A_4_5;	Glu453Gly;	Missense;	None			Glu453Gly	453	Missense	353	217	252	248	257	257	277	13.29	12.9742	13.3484	12.9714	12.8225	12.6582	12.7743	-0.315777	0.0583552	-0.318591	-0.467566	-0.631834	-0.515701	-0.346363
GGGATTGTAGCACACCAGGG	GCAAGGGATTGTAGCACACCAGGGAGTCC	T	C	A	G	47573149	antisense	AG	A-G	1	1	A_4;	Asn461Asn;	Silent;	None				461	Silent	162	139	146	150	121	124	136	12.1665	12.3317	12.561	12.2462	11.7359	11.607	11.7483	0.165218	0.394505	0.0796534	-0.430599	-0.559518	-0.418262	-0.682585
AAGGGATTGTAGCACACCAG	TAGCAAGGGATTGTAGCACACCAGGGAGT	T	C	A	G	47573147	antisense	GG	A-G	1	1	A_6;	Asn461Asn;	Silent;	None				461	Silent	248	181	172	249	178	190	209	12.7808	12.7126	12.7974	12.9772	12.2927	12.2225	12.368	-0.0681795	0.0166714	0.196481	-0.488101	-0.558257	-0.412749	-0.534694
CAAGGGATTGTAGCACACCA	CTAGCAAGGGATTGTAGCACACCAGGGAG	T	C	A	G	47573146	antisense	GG	A-G	1	1	A_7;	Asn461Asn;	Silent;	None				461	Silent	188	137	123	136	107	145	145	12.3812	12.3108	12.3138	12.1048	11.5586	11.8326	11.8407	-0.0703822	-0.067456	-0.276367	-0.822635	-0.548568	-0.540537	-0.499178
CCTGGTGTGCTACAATCCCT	ACTCCCTGGTGTGCTACAATCCCTTGCTA	A	G	T	C	47573167	sense	TG	A-G	0	0										355	223	266	264	235	300	302	13.2982	13.0136	13.4264	13.0616	12.6934	12.8814	12.899	-0.284583	0.1282	-0.236554	-0.604805	-0.416822	-0.399205	-0.342632
GCAAGGGATTGTAGCACACC	TCTAGCAAGGGATTGTAGCACACCAGGGA	T	C	A	G	47573145	antisense	AG	A-G	2	2	A_4;A_8;	Leu463Leu;Asn461Asn;	Silent;Silent;	None;None				462	Silent	355	196	230	288	224	312	247	13.2982	12.8274	13.2166	13.1871	12.6242	12.9379	12.609	-0.470749	-0.0815715	-0.111037	-0.673956	-0.360246	-0.6892	-0.353348
GTGTGCTACAATCCCTTGCT	CCTGGTGTGCTACAATCCCTTGCTAGACA	A	G	T	C	47573163	sense	AG	A-G	1	0	A_8;	Tyr460Cys;	Missense;	None			Tyr460Cys	460	Missense	336	250	273	240	1029	1105	1017	13.2188	13.1785	13.4638	12.9241	14.8237	14.7622	14.6505	-0.0403678	0.245021	-0.294691	1.60489	1.5434	1.43171	1.55668
GCTACAATCCCTTGCTAGAC	GTGTGCTACAATCCCTTGCTAGACAGCTT	A	G	T	C	47573159	sense	AG	A-G	2	0	A_4;A_6_7;	Tyr460Cys;Asn461Gly;	Missense;Missense;	None;None			Tyr460Cys_Asn461Gly	460.5	Missense	273	202	215	237	467	464	441	12.9193	12.8709	13.1193	12.906	13.684	13.5104	13.4451	-0.0483783	0.200017	-0.0133106	0.764724	0.591148	0.525841	0.581128
GCTGTCTAGCAAGGGATTGT	TGAAGCTGTCTAGCAAGGGATTGTAGCAC	T	C	A	G	47573137	antisense	AG	A-G	1	0	A_8;	Leu464Pro;	Missense;	None			Leu464Pro	464	Missense	326	233	216	333	1392	1396	1280	13.1752	13.0769	13.126	13.3966	15.2596	15.0995	14.9823	-0.09837	-0.0492299	0.22133	2.08438	1.92423	1.80711	1.91399
GAAGCTGTCTAGCAAGGGAT	GGGTGAAGCTGTCTAGCAAGGGATTGTAG	T	C	A	G	47573134	antisense	TG	A-G	0	0										363	220	191	277	211	272	233	13.3303	12.9941	12.9486	13.131	12.538	12.74	12.5248	-0.336268	-0.381749	-0.199361	-0.792345	-0.590305	-0.805515	-0.423596
GGGTGAAGCTGTCTAGCAAG	AGCCGGGTGAAGCTGTCTAGCAAGGGATT	T	C	A	G	47573130	antisense	GG	A-G	1	0	A_6_7;	Phe467Pro;	Missense;	None			Phe467Pro	467	Missense	289	183	166	234	226	332	330	13.0015	12.7284	12.7462	12.8876	12.637	13.0276	13.0269	-0.273028	-0.255247	-0.113845	-0.364417	0.0260974	0.0254132	0.109738
CGGGTGAAGCTGTCTAGCAA	AAGCCGGGTGAAGCTGTCTAGCAAGGGAT	T	C	A	G	47573129	antisense	GG	A-G	1	0	A_7_8;	Phe467Pro;	Missense;	None			Phe467Pro	467	Missense	198	177	188	189	299	313	346	12.456	12.6803	12.9257	12.5795	13.0408	12.9425	13.0952	0.224373	0.469766	0.123566	0.584838	0.486575	0.639199	0.297636
CCTTGCTAGACAGCTTCACC	AATCCCTTGCTAGACAGCTTCACCCGGCT	A	G	T	C	47573150	sense	CG	A-G	1	1	A_8;	Leu464Leu;	Silent;	None				464	Silent	178	149	133	170	105	137	133	12.3024	12.4319	12.4265	12.4267	11.5314	11.7508	11.7161	0.129572	0.124131	0.124335	-0.771007	-0.551582	-0.586288	-0.762305
CCGGGTGAAGCTGTCTAGCA	AAAGCCGGGTGAAGCTGTCTAGCAAGGGA	T	C	A	G	47573128	antisense	AG	A-G	1	0	A_8;	Phe467Ser;	Missense;	None			Phe467Ser	467	Missense	270	171	169	197	300	301	318	12.9034	12.6306	12.772	12.6393	13.0456	12.8862	12.9734	-0.272763	-0.131313	-0.264024	0.142264	-0.0172069	0.0700782	0.287745
CTTGCTAGACAGCTTCACCC	ATCCCTTGCTAGACAGCTTCACCCGGCTT	A	G	T	C	47573149	sense	GG	A-G	1	1	A_7;	Leu464Leu;	Silent;	None				464	Silent	241	198	160	246	152	174	209	12.7395	12.8421	12.6931	12.9598	12.0649	12.0956	12.368	0.102614	-0.046349	0.220297	-0.674557	-0.64384	-0.371448	-0.655469
AAAGCCGGGTGAAGCTGTCT	AGGCAAAGCCGGGTGAAGCTGTCTAGCAA	T	C	A	G	47573124	antisense	AG	A-G	0	0										523	361	312	399	316	432	423	13.8571	13.7085	13.6565	13.6574	13.1206	13.4074	13.385	-0.148641	-0.200645	-0.199706	-0.736543	-0.449757	-0.472096	-0.369801
TAGACAGCTTCACCCGGCTT	TTGCTAGACAGCTTCACCCGGCTTTGCCT	A	G	T	C	47573144	sense	TG	A-G	2	0	A_4;A_6;	Asp465Gly;Ser466Gly;	Missense;Missense;	None;None			Asp465Gly_Ser466Gly	465.5	Missense	455	332	303	382	408	465	458	13.6562	13.5877	13.6143	13.5946	13.4892	13.5136	13.4997	-0.0685169	-0.0419401	-0.0615875	-0.167005	-0.142637	-0.156486	-0.098028
AAGGCAAAGCCGGGTGAAGC	CAGGAAGGCAAAGCCGGGTGAAGCTGTCT	T	C	A	G	47573119	antisense	TG	A-G	2	0	A_6;A_7_8;	Cys471Arg;Leu470Pro;	Missense;Missense;	None;None			Leu470Pro_Cys471Arg	470.5	Missense	212	150	151	222	145	189	162	12.5545	12.4416	12.6096	12.8117	11.9969	12.2149	12.0006	-0.112921	0.0550807	0.257158	-0.557619	-0.339628	-0.553938	-0.550167
AGGAAGGCAAAGCCGGGTGA	CCTCAGGAAGGCAAAGCCGGGTGAAGCTG	T	C	A	G	47573116	antisense	AG	A-G	1	0	A_4_5;	Leu472Pro;	Missense;	None			Leu472Pro	472	Missense	264	207	204	253	186	202	205	12.8709	12.9062	13.0436	13.0002	12.3561	12.3108	12.3401	0.0352492	0.172615	0.129285	-0.514874	-0.560104	-0.530809	-0.647645
TTCACCCGGCTTTGCCTTCC	CAGCTTCACCCGGCTTTGCCTTCCTGAGG	A	G	T	C	47573136	sense	TG	A-G	1	0	A_4;	Thr468Ala;	Missense;	None			Thr468Ala	468	Missense	765	541	451	645	1445	1645	1640	14.4057	14.2921	14.188	14.3503	15.3135	15.3362	15.3399	-0.113665	-0.217716	-0.0554564	0.907786	0.930511	0.934152	1.0531
CTCAGGAAGGCAAAGCCGGG	AGGCCTCAGGAAGGCAAAGCCGGGTGAAG	T	C	A	G	47573113	antisense	TG	A-G	2	1	A_4;A_7_8;	Pro473Pro;Leu472Pro;	Silent;Missense;	None;None			Leu472Pro	472.5	Missense	135	98	62	103	93	99	99	11.9035	11.8276	11.3257	11.704	11.3563	11.2823	11.2903	-0.0759244	-0.577828	-0.199558	-0.547204	-0.621269	-0.61324	-0.309468
CACCCGGCTTTGCCTTCCTG	GCTTCACCCGGCTTTGCCTTCCTGAGGCC	A	G	T	C	47573134	sense	AG	A-G	0	0										349	276	238	332	275	359	321	13.2736	13.3212	13.2659	13.3922	12.9201	13.1403	12.987	0.0475975	-0.00765933	0.118646	-0.353476	-0.133242	-0.286602	-0.310635
ACCCGGCTTTGCCTTCCTGA	CTTCACCCGGCTTTGCCTTCCTGAGGCCT	A	G	T	C	47573133	sense	GG	A-G	0	0										327	247	210	266	195	230	241	13.1797	13.161	13.0854	13.0725	12.4242	12.4981	12.5735	-0.0186166	-0.0942854	-0.107151	-0.755431	-0.681576	-0.606157	-0.607703
GCCTCAGGAAGGCAAAGCCG	CCAGGCCTCAGGAAGGCAAAGCCGGGTGA	T	C	A	G	47573111	antisense	GG	A-G	1	1	A_6;	Pro473Pro;	Silent;	None				473	Silent	96	56	51	70	56	45	62	11.4118	11.0206	11.0441	11.147	10.6249	10.1455	10.6155	-0.391282	-0.367778	-0.264871	-0.786944	-1.26638	-0.796356	-0.608583
GGCCTCAGGAAGGCAAAGCC	TCCAGGCCTCAGGAAGGCAAAGCCGGGTG	T	C	A	G	47573110	antisense	GG	A-G	1	1	A_7;	Pro473Pro;	Silent;	None				473	Silent	245	142	192	193	113	136	170	12.7632	12.3625	12.9561	12.6097	11.6373	11.7402	12.0701	-0.400663	0.192904	-0.153456	-1.12593	-1.02297	-0.693099	-0.826931
AGGCCTCAGGAAGGCAAAGC	CTCCAGGCCTCAGGAAGGCAAAGCCGGGT	T	C	A	G	47573109	antisense	CG	A-G	1	1	A_8;	Pro473Pro;	Silent;	None				473	Silent	96	118	104	132	86	88	97	11.4118	12.0955	12.0717	12.0618	11.2435	11.1124	11.2609	0.683642	0.659888	0.649941	-0.168353	-0.299422	-0.150971	-0.870739
GGCTTTGCCTTCCTGAGGCC	ACCCGGCTTTGCCTTCCTGAGGCCTGGAG	A	G	T	C	47573129	sense	TG	A-G	0	0										357	271	242	329	205	288	317	13.3063	13.2948	13.29	13.3791	12.4964	12.8225	12.9689	-0.0114691	-0.0163101	0.0728581	-0.809914	-0.483812	-0.337384	-0.55873
GCTTTGCCTTCCTGAGGCCT	CCCGGCTTTGCCTTCCTGAGGCCTGGAGC	A	G	T	C	47573128	sense	GG	A-G	0	0										417	357	240	423	246	304	357	13.5304	13.6924	13.278	13.7417	12.7594	12.9005	13.1403	0.162025	-0.252384	0.211295	-0.771024	-0.629923	-0.390066	-0.637316
TCCAGGCCTCAGGAAGGCAA	GAGCTCCAGGCCTCAGGAAGGCAAAGCCG	T	C	A	G	47573106	antisense	AG	A-G	1	0	A_4;	Trp476Arg;	Missense;	None			Trp476Arg	476	Missense	186	159	123	166	140	186	135	12.3658	12.5256	12.3138	12.3924	11.9463	12.1918	11.7376	0.159856	-0.0520289	0.0265772	-0.419505	-0.173978	-0.628174	-0.452021
TTTGCCTTCCTGAGGCCTGG	CGGCTTTGCCTTCCTGAGGCCTGGAGCTC	A	G	T	C	47573126	sense	AG	A-G	0	0										264	212	186	255	169	218	171	12.8709	12.9406	12.9103	13.0116	12.2178	12.4208	12.0786	0.0696782	0.0393649	0.140643	-0.653125	-0.450152	-0.792381	-0.715115
AGAGCTCCAGGCCTCAGGAA	GGGCAGAGCTCCAGGCCTCAGGAAGGCAA	T	C	A	G	47573101	antisense	GG	A-G	0	0										210	152	169	174	194	218	270	12.5408	12.4607	12.772	12.4603	12.4168	12.4208	12.7374	-0.0801432	0.231203	-0.0805865	-0.124032	-0.120053	0.196559	-0.0393334
CAGAGCTCCAGGCCTCAGGA	GGGGCAGAGCTCCAGGCCTCAGGAAGGCA	T	C	A	G	47573100	antisense	AG	A-G	1	0	A_4;	Ser478Pro;	Missense;	None			Ser478Pro	478	Missense	206	170	113	163	134	165	129	12.5131	12.6221	12.1914	12.3661	11.8831	12.019	11.672	0.109033	-0.321655	-0.147044	-0.629997	-0.494091	-0.841058	-0.53516
CTTCCTGAGGCCTGGAGCTC	TTGCCTTCCTGAGGCCTGGAGCTCTGCCC	A	G	T	C	47573121	sense	TG	A-G	1	0	A_8;	Glu474Gly;	Missense;	None			Glu474Gly	474	Missense	268	226	217	272	156	163	188	12.8926	13.0329	13.1327	13.1047	12.1024	12.0014	12.2153	0.140233	0.240038	0.212049	-0.79027	-0.891212	-0.677367	-0.983723
GGGCAGAGCTCCAGGCCTCA	GATGGGGCAGAGCTCCAGGCCTCAGGAAG	T	C	A	G	47573097	antisense	GG	A-G	1	0	A_5_7;	Ser478Pro;	Missense;	None			Ser478Pro	478	Missense	456	354	315	443	307	384	348	13.6594	13.6802	13.6703	13.8083	13.0789	13.2375	13.1035	0.0208749	0.0109225	0.148964	-0.580461	-0.421903	-0.555874	-0.579666
GGGGCAGAGCTCCAGGCCTC	GGATGGGGCAGAGCTCCAGGCCTCAGGAA	T	C	A	G	47573096	antisense	AG	A-G	1	0	A_6_8;	Ser478Pro;	Missense;	None			Ser478Pro	478	Missense	316	276	276	288	219	260	247	13.1303	13.3212	13.4796	13.1871	12.5917	12.6749	12.609	0.190885	0.349314	0.0568396	-0.538642	-0.455366	-0.521324	-0.704124
AGGGATGGGGCAGAGCTCCA	CCAGAGGGATGGGGCAGAGCTCCAGGCCT	T	C	A	G	47573090	antisense	GG	A-G	1	0	A_5;	Ser481Pro;	Missense;	None			Ser481Pro	481	Missense	525	404	359	447	427	488	539	13.8626	13.8708	13.8589	13.8213	13.5548	13.5832	13.7346	0.00819832	-0.00372797	-0.0413382	-0.307779	-0.279429	-0.128003	-0.226115
GAGGGATGGGGCAGAGCTCC	TCCAGAGGGATGGGGCAGAGCTCCAGGCC	T	C	A	G	47573089	antisense	AG	A-G	1	0	A_6;	Ser481Pro;	Missense;	None			Ser481Pro	481	Missense	419	353	253	436	397	372	363	13.5373	13.6762	13.3541	13.7853	13.4498	13.1917	13.1644	0.138868	-0.183191	0.24806	-0.0875247	-0.345628	-0.372925	-0.336605
GGAGCTCTGCCCCATCCCTC	GCCTGGAGCTCTGCCCCATCCCTCTGGAA	A	G	T	C	47573108	sense	TG	A-G	0	0										396	354	260	368	262	249	305	13.4558	13.6802	13.3935	13.5407	12.8503	12.6126	12.9132	0.224391	-0.0623778	0.0848996	-0.605588	-0.843266	-0.542613	-0.746127
GAGCTCTGCCCCATCCCTCT	CCTGGAGCTCTGCCCCATCCCTCTGGAAG	A	G	T	C	47573107	sense	GG	A-G	0	0										304	261	229	325	228	244	275	13.0745	13.2406	13.2103	13.3615	12.6497	12.5833	12.7639	0.166121	0.135867	0.28704	-0.424701	-0.491136	-0.31058	-0.605148
CTTCCAGAGGGATGGGGCAG	CAATCTTCCAGAGGGATGGGGCAGAGCTC	T	C	A	G	47573083	antisense	AG	A-G	2	0	A_6;A_8;	Trp483Arg;Leu482Pro;	Missense;Missense;	None;None			Leu482Pro_Trp483Arg	482.5	Missense	424	324	291	404	344	353	399	13.5544	13.5525	13.556	13.6754	13.243	13.116	13.3008	-0.0019093	0.00156011	0.120983	-0.311348	-0.438367	-0.253633	-0.37466
CTCTGCCCCATCCCTCTGGA	GGAGCTCTGCCCCATCCCTCTGGAAGATT	A	G	T	C	47573104	sense	AG	A-G	0	0										238	161	159	213	188	167	158	12.7214	12.5437	12.6841	12.752	12.3715	12.0364	11.9645	-0.177712	-0.0373239	0.030589	-0.349891	-0.684997	-0.75687	-0.53577
ATCTTCCAGAGGGATGGGGC	GGCAATCTTCCAGAGGGATGGGGCAGAGC	T	C	A	G	47573081	antisense	AG	A-G	1	0	A_8;	Trp483Arg;	Missense;	None			Trp483Arg	483	Missense	282	222	172	287	174	194	186	12.9661	13.0071	12.7974	13.1821	12.2599	12.2526	12.1998	0.0410205	-0.168659	0.216032	-0.706215	-0.713536	-0.766246	-0.75813
GCCCCATCCCTCTGGAAGAT	CTCTGCCCCATCCCTCTGGAAGATTGCCA	A	G	T	C	47573100	sense	TG	A-G	1	1	A_6;	Pro480Pro;	Silent;	None				480	Silent	314	197	229	267	200	218	238	13.1211	12.8348	13.2103	13.0779	12.4607	12.4208	12.5554	-0.286372	0.0891787	-0.0432183	-0.660392	-0.700348	-0.565705	-0.562011
GCAATCTTCCAGAGGGATGG	GCTGGCAATCTTCCAGAGGGATGGGGCAG	T	C	A	G	47573078	antisense	GG	A-G	1	0	A_4;	Ile485Thr;	Missense;	None			Ile485Thr	485	Missense	308	271	230	285	212	280	243	13.0933	13.2948	13.2166	13.172	12.5448	12.7818	12.5854	0.201502	0.123295	0.0787244	-0.548511	-0.311477	-0.507885	-0.590465
GGCAATCTTCCAGAGGGATG	AGCTGGCAATCTTCCAGAGGGATGGGGCA	T	C	A	G	47573077	antisense	GG	A-G	1	0	A_4_5;	Ile485Thr;	Missense;	None			Ile485Thr	485	Missense	433	321	294	357	367	439	402	13.5847	13.5391	13.5708	13.497	13.3364	13.4306	13.3116	-0.045629	-0.0139444	-0.087734	-0.248286	-0.154146	-0.273127	-0.176084
TGGCAATCTTCCAGAGGGAT	CAGCTGGCAATCTTCCAGAGGGATGGGGC	T	C	A	G	47573076	antisense	GG	A-G	1	0	A_5_6;	Ile485Thr;	Missense;	None			Ile485Thr	485	Missense	546	358	322	439	613	735	784	13.9192	13.6964	13.702	13.7952	14.0765	14.174	14.2752	-0.222765	-0.21722	-0.12397	0.157255	0.254815	0.355952	0.443992
CTGGCAATCTTCCAGAGGGA	ACAGCTGGCAATCTTCCAGAGGGATGGGG	T	C	A	G	47573075	antisense	TG	A-G	1	0	A_6_7;	Ile485Thr;	Missense;	None			Ile485Thr	485	Missense	296	206	221	270	264	367	294	13.036	12.8992	13.159	13.094	12.8612	13.1721	12.8602	-0.136775	0.123041	0.058057	-0.174758	0.136154	-0.175739	-0.0862219
CATCCCTCTGGAAGATTGCC	GCCCCATCCCTCTGGAAGATTGCCAGCTG	A	G	T	C	47573096	sense	AG	A-G	0	0										294	232	216	252	190	233	222	13.0262	13.0707	13.126	12.9945	12.3868	12.5168	12.455	0.0444644	0.099809	-0.031687	-0.639441	-0.509426	-0.571153	-0.610869
CAGCTGGCAATCTTCCAGAG	GTTACAGCTGGCAATCTTCCAGAGGGATG	T	C	A	G	47573072	antisense	GG	A-G	0	0										364	302	266	280	248	277	326	13.3343	13.4511	13.4264	13.1465	12.771	12.7663	13.0093	0.11676	0.0920845	-0.187791	-0.563253	-0.567998	-0.325011	-0.492439
CCCTCTGGAAGATTGCCAGC	CCATCCCTCTGGAAGATTGCCAGCTGTAA	A	G	T	C	47573093	sense	TG	A-G	0	0										191	111	98	137	86	109	78	12.4041	12.0073	11.986	12.1154	11.2435	11.4211	10.9465	-0.396768	-0.418024	-0.288636	-1.16056	-0.982998	-1.45754	-0.832556
ACAGCTGGCAATCTTCCAGA	CGTTACAGCTGGCAATCTTCCAGAGGGAT	T	C	A	G	47573071	antisense	GG	A-G	0	0										236	183	182	218	167	164	180	12.7092	12.7284	12.8789	12.7854	12.2006	12.0102	12.1525	0.0192149	0.169733	0.0762318	-0.508569	-0.69897	-0.556669	-0.676462
TACAGCTGGCAATCTTCCAG	CCGTTACAGCTGGCAATCTTCCAGAGGGA	T	C	A	G	47573070	antisense	AG	A-G	1	0	A_4;	Cys488Arg;	Missense;	None			Cys488Arg	488	Missense	392	239	243	298	397	445	470	13.4412	13.1135	13.2959	13.2364	13.4498	13.4501	13.537	-0.327649	-0.145278	-0.20482	0.00856355	0.00893767	0.0958185	0.263689
GTTACAGCTGGCAATCTTCC	TCCCGTTACAGCTGGCAATCTTCCAGAGG	T	C	A	G	47573068	antisense	AG	A-G	1	0	A_4_6;	Cys488Arg;	Missense;	None			Cys488Arg	488	Missense	449	352	296	372	1015	1165	1348	13.637	13.6721	13.5805	13.5563	14.8039	14.8385	15.057	0.0350183	-0.0565084	-0.0807047	1.16691	1.20147	1.41998	1.29685
TGGAAGATTGCCAGCTGTAA	CCTCTGGAAGATTGCCAGCTGTAACGGGA	A	G	T	C	47573088	sense	CG	A-G	2	0	A_4_5;A_7;	Lys484Gly;Ile485Val;	Missense;Missense;	None;None			Lys484Gly_Ile485Val	484.5	Missense	247	188	200	226	253	229	236	12.7749	12.7673	13.015	12.8374	12.7998	12.4918	12.5433	-0.00761629	0.240063	0.0625046	0.0249018	-0.283132	-0.231669	-0.261617
GGAAGATTGCCAGCTGTAAC	CTCTGGAAGATTGCCAGCTGTAACGGGAG	A	G	T	C	47573087	sense	GG	A-G	2	0	A_4;A_6;	Lys484Arg;Ile485Val;	Missense;Missense;	None;None			Lys484Arg_Ile485Val	484.5	Missense	288	219	217	278	210	238	248	12.9965	12.9875	13.1327	13.1362	12.5311	12.5474	12.6148	-0.00897584	0.136216	0.139701	-0.465333	-0.449056	-0.381655	-0.520995
GAAGATTGCCAGCTGTAACG	TCTGGAAGATTGCCAGCTGTAACGGGAGC	A	G	T	C	47573086	sense	GG	A-G	1	0	A_5;	Ile485Val;	Missense;	None			Ile485Val	485	Missense	176	129	104	173	184	205	207	12.2861	12.224	12.0717	12.4519	12.3405	12.3321	12.3541	-0.0620307	-0.21434	0.165867	0.0543986	0.0460262	0.0680618	0.0929969
AGATTGCCAGCTGTAACGGG	TGGAAGATTGCCAGCTGTAACGGGAGCAT	A	G	T	C	47573084	sense	AG	A-G	0	0										331	282	208	328	304	318	340	13.1972	13.3522	13.0716	13.3747	13.0647	12.9654	13.0699	0.155009	-0.125628	0.177548	-0.132466	-0.231791	-0.127263	-0.232816
TAGATGCTCCCGTTACAGCT	GACATAGATGCTCCCGTTACAGCTGGCAA	T	C	A	G	47573057	antisense	GG	A-G	1	0	A_4;	Ile492Thr;	Missense;	None			Ile492Thr	492	Missense	201	155	156	159	124	141	170	12.4777	12.4889	12.6566	12.3302	11.7712	11.7923	12.0701	0.0112317	0.178926	-0.14744	-0.706417	-0.68536	-0.407558	-0.614018
ATAGATGCTCCCGTTACAGC	AGACATAGATGCTCCCGTTACAGCTGGCA	T	C	A	G	47573056	antisense	TG	A-G	1	0	A_5;	Ile492Thr;	Missense;	None			Ile492Thr	492	Missense	209	152	144	206	120	148	169	12.534	12.4607	12.5411	12.7038	11.724	11.8622	12.0616	-0.0732579	0.00717002	0.169816	-0.810006	-0.671775	-0.472366	-0.685958
AGCTGTAACGGGAGCATCTA	TGCCAGCTGTAACGGGAGCATCTATGTCT	A	G	T	C	47573076	sense	TG	A-G	1	0	A_7_8;	Asn489Gly;	Missense;	None			Asn489Gly	489	Missense	458	362	267	325	324	337	345	13.6657	13.7125	13.4318	13.3615	13.1566	13.0491	13.091	0.0467996	-0.233883	-0.30418	-0.509028	-0.616553	-0.574677	-0.402998
GACATAGATGCTCCCGTTAC	GGAAGACATAGATGCTCCCGTTACAGCTG	T	C	A	G	47573053	antisense	AG	A-G	2	0	A_4_6;A_8;	Tyr493His;Ile492Thr;	Missense;Missense;	None;None			Ile492Thr_Tyr493His	492.5	Missense	383	225	255	267	529	569	598	13.4077	13.0265	13.3655	13.0779	13.8639	13.8047	13.8845	-0.381218	-0.0422378	-0.329769	0.456166	0.397039	0.476783	0.694405
ACGGGAGCATCTATGTCTTC	TGTAACGGGAGCATCTATGTCTTCCGGGA	A	G	T	C	47573069	sense	CG	A-G	1	0	A_6;	Ser491Gly;	Missense;	None			Ser491Gly	491	Missense	375	287	232	311	308	372	373	13.3772	13.3776	13.2291	13.298	13.0836	13.1917	13.2036	0.000321107	-0.148146	-0.0792668	-0.293651	-0.185583	-0.173678	-0.14194
CCGGAAGACATAGATGCTCC	GGTCCCGGAAGACATAGATGCTCCCGTTA	T	C	A	G	47573047	antisense	CG	A-G	2	0	A_5_6;A_8;	Phe495Pro;Val494Ala;	Missense;Missense;	None;None			Val494Ala_Phe495Pro	494.5	Missense	86	95	97	93	203	179	171	11.2532	11.7828	11.9712	11.5567	12.4822	12.1365	12.0786	0.52957	0.718022	0.303483	1.22901	0.883267	0.82535	0.462184
CGGGAGCATCTATGTCTTCC	GTAACGGGAGCATCTATGTCTTCCGGGAC	A	G	T	C	47573068	sense	GG	A-G	2	0	A_5;A_8;	Ser491Gly;Ile492Val;	Missense;Missense;	None;None			Ser491Gly_Ile492Val	491.5	Missense	457	269	286	360	354	406	480	13.6625	13.2841	13.531	13.509	13.2844	13.3178	13.5674	-0.378394	-0.131563	-0.153483	-0.378132	-0.344698	-0.0951324	-0.0515076
GGGAGCATCTATGTCTTCCG	TAACGGGAGCATCTATGTCTTCCGGGACC	A	G	T	C	47573067	sense	GG	A-G	2	0	A_4;A_7;	Ser491Gly;Ile492Val;	Missense;Missense;	None;None			Ser491Gly_Ile492Val	491.5	Missense	454	300	340	388	413	481	538	13.653	13.4415	13.7805	13.6171	13.5068	13.5624	13.7319	-0.211551	0.127438	-0.0359312	-0.14626	-0.0906614	0.0789277	-0.0126498
GCATCTATGTCTTCCGGGAC	GGGAGCATCTATGTCTTCCGGGACCGATA	A	G	T	C	47573063	sense	CG	A-G	1	0	A_7;	Tyr493Cys;	Missense;	None			Tyr493Cys	493	Missense	409	249	248	402	287	341	338	13.5024	13.1727	13.3253	13.6682	12.9817	13.0661	13.0614	-0.329762	-0.177139	0.165783	-0.520717	-0.436298	-0.441013	-0.352303
TCGGTCCCGGAAGACATAGA	TATATCGGTCCCGGAAGACATAGATGCTC	T	C	A	G	47573041	antisense	TG	A-G	0	0										258	263	192	225	263	269	274	12.8378	13.2516	12.9561	12.831	12.8557	12.724	12.7586	0.413804	0.118325	-0.00674356	0.0179683	-0.113762	-0.0791643	-0.233448
ATATCGGTCCCGGAAGACAT	TTTTATATCGGTCCCGGAAGACATAGATG	T	C	A	G	47573038	antisense	AG	A-G	0	0										523	430	395	467	342	414	380	13.8571	13.9608	13.9968	13.8844	13.2346	13.346	13.2304	0.10368	0.139638	0.0273114	-0.622483	-0.511152	-0.626739	-0.677001
CTTCCGGGACCGATATAAAA	ATGTCTTCCGGGACCGATATAAAAAGGGG	A	G	T	C	47573053	sense	AG	A-G	0	0										225	170	146	228	125	163	145	12.6404	12.6221	12.561	12.8501	11.7828	12.0014	11.8407	-0.0182264	-0.0793385	0.20978	-0.857534	-0.63894	-0.799685	-0.802792
TTCCGGGACCGATATAAAAA	TGTCTTCCGGGACCGATATAAAAAGGGGG	A	G	T	C	47573052	sense	GG	A-G	1	0	A_8;	Asp497Gly;	Missense;	None			Asp497Gly	497	Missense	193	160	155	197	132	160	154	12.4191	12.5347	12.6473	12.6393	11.8614	11.9746	11.9275	0.115612	0.228234	0.220259	-0.55766	-0.444447	-0.491544	-0.685918
TCCGGGACCGATATAAAAAG	GTCTTCCGGGACCGATATAAAAAGGGGGA	A	G	T	C	47573051	sense	GG	A-G	1	0	A_7;	Asp497Gly;	Missense;	None			Asp497Gly	497	Missense	208	165	138	193	146	149	170	12.527	12.5791	12.4797	12.6097	12.0068	11.8719	12.0701	0.0520348	-0.0473018	0.0827053	-0.52023	-0.655144	-0.456938	-0.57325
CCGGGACCGATATAAAAAGG	TCTTCCGGGACCGATATAAAAAGGGGGAT	A	G	T	C	47573050	sense	GG	A-G	1	0	A_6;	Asp497Gly;	Missense;	None			Asp497Gly	497	Missense	245	178	180	214	206	182	181	12.7632	12.6885	12.863	12.7587	12.5034	12.1605	12.1605	-0.0747325	0.0998066	-0.00446873	-0.259817	-0.602749	-0.602665	-0.495279
CGGGACCGATATAAAAAGGG	CTTCCGGGACCGATATAAAAAGGGGGATG	A	G	T	C	47573049	sense	GG	A-G	1	0	A_5;	Asp497Gly;	Missense;	None			Asp497Gly	497	Missense	135	119	122	113	112	124	106	11.9035	12.1077	12.302	11.8376	11.6244	11.607	11.3888	0.204113	0.398436	-0.0659174	-0.279101	-0.296547	-0.514714	-0.542331
GACCGATATAAAAAGGGGGA	CCGGGACCGATATAAAAAGGGGGATGCCA	A	G	T	C	47573046	sense	TG	A-G	2	1	A_6;A_8;	Arg498Arg;Tyr499Cys;	Silent;Missense;	None;None			Tyr499Cys	498.5	Missense	130	126	103	123	67	107	96	11.8491	12.1901	12.0578	11.9599	10.8835	11.3943	11.2459	0.340991	0.208685	0.110819	-0.965627	-0.454769	-0.603182	-0.894691
GGGGGATGCCAACACCTACA	AAAAGGGGGATGCCAACACCTACAAGCTT	A	G	T	C	47573032	sense	AG	A-G	1	0	A_6;	Asp503Gly;	Missense;	None			Asp503Gly	503	Missense	381	290	259	296	244	270	259	13.4001	13.3926	13.3879	13.2267	12.7476	12.7294	12.6774	-0.0075764	-0.0122324	-0.173475	-0.652555	-0.670766	-0.722732	-0.61759
GATGCCAACACCTACAAGCT	GGGGGATGCCAACACCTACAAGCTTGACC	A	G	T	C	47573028	sense	TG	A-G	1	0	A_7_8;	Asn505Gly;	Missense;	None			Asn505Gly	505	Missense	376	272	245	388	223	270	272	13.3811	13.3001	13.3077	13.6171	12.6178	12.7294	12.748	-0.0809572	-0.0733385	0.236005	-0.763316	-0.651709	-0.633032	-0.709922
GGGTCAAGCTTGTAGGTGTT	GGCAGGGTCAAGCTTGTAGGTGTTGGCAT	T	C	A	G	47573003	antisense	GG	A-G	1	0	A_6_7;	Leu509Pro;	Missense;	None			Leu509Pro	509	Missense	606	472	404	471	569	540	645	14.0696	14.0952	14.0293	13.8967	13.969	13.7293	13.9936	0.0256286	-0.0403548	-0.172878	-0.100604	-0.340349	-0.0759943	-0.109781
AGGGTCAAGCTTGTAGGTGT	TGGCAGGGTCAAGCTTGTAGGTGTTGGCA	T	C	A	G	47573002	antisense	TG	A-G	1	0	A_7_8;	Leu509Pro;	Missense;	None			Leu509Pro	509	Missense	557	416	384	446	357	364	403	13.948	13.913	13.956	13.8181	13.2966	13.1603	13.3152	-0.0349306	0.00803383	-0.129923	-0.651422	-0.787686	-0.632827	-0.638372
AACACCTACAAGCTTGACCC	TGCCAACACCTACAAGCTTGACCCTGCCA	A	G	T	C	47573022	sense	TG	A-G	2	0	A_4;A_8;	Thr506Ala;Tyr507Cys;	Missense;Missense;	None;None			Thr506Ala_Tyr507Cys	506.5	Missense	119	99	75	102	90	97	92	11.7216	11.8423	11.6002	11.6899	11.3091	11.2528	11.1846	0.120666	-0.121356	-0.0316814	-0.412544	-0.468754	-0.537043	-0.46199
GGCAGGGTCAAGCTTGTAGG	AAGTGGCAGGGTCAAGCTTGTAGGTGTTG	T	C	A	G	47572999	antisense	TG	A-G	1	1	A_4;	Pro511Pro;	Silent;	None				511	Silent	433	353	304	357	317	350	336	13.5847	13.6762	13.619	13.497	13.1251	13.1037	13.0529	0.0914549	0.0343069	-0.087734	-0.459561	-0.480979	-0.531834	-0.503467
GTGGCAGGGTCAAGCTTGTA	TGAAGTGGCAGGGTCAAGCTTGTAGGTGT	T	C	A	G	47572997	antisense	GG	A-G	1	1	A_6;	Pro511Pro;	Silent;	None				511	Silent	466	394	260	420	273	362	318	13.6907	13.8347	13.3935	13.7314	12.9096	13.1523	12.9734	0.144016	-0.297188	0.0407579	-0.781072	-0.538304	-0.717213	-0.641392
AGTGGCAGGGTCAAGCTTGT	CTGAAGTGGCAGGGTCAAGCTTGTAGGTG	T	C	A	G	47572996	antisense	AG	A-G	1	1	A_7;	Pro511Pro;	Silent;	None				511	Silent	481	408	367	427	305	340	329	13.7364	13.885	13.8907	13.7553	13.0695	13.0619	13.0225	0.148683	0.154338	0.0188994	-0.666887	-0.674452	-0.713862	-0.792374
TGAAGTGGCAGGGTCAAGCT	CGGCTGAAGTGGCAGGGTCAAGCTTGTAG	T	C	A	G	47572993	antisense	TG	A-G	1	1	A_4;	Thr513Thr;	Silent;	None				513	Silent	530	384	311	500	299	374	408	13.8763	13.7976	13.6518	13.9829	13.0408	13.1994	13.3329	-0.0787197	-0.224456	0.10663	-0.835493	-0.67691	-0.54336	-0.619739
AAGCTTGACCCTGCCACTTC	CTACAAGCTTGACCCTGCCACTTCAGCCG	A	G	T	C	47573013	sense	AG	A-G	1	0	A_8;	Asp510Gly;	Missense;	None			Asp510Gly	510	Missense	306	208	232	301	187	231	203	13.0839	12.9131	13.2291	13.2508	12.3638	12.5043	12.326	-0.170766	0.145183	0.166915	-0.720107	-0.57957	-0.757917	-0.732975
CGGCTGAAGTGGCAGGGTCA	GTTACGGCTGAAGTGGCAGGGTCAAGCTT	T	C	A	G	47572989	antisense	AG	A-G	2	1	A_7;A_8;	Ser514Pro;Thr513Thr;	Missense;Silent;	None;None			Ser514Pro	513.5	Missense	409	283	252	342	283	380	314	13.5024	13.3573	13.3484	13.435	12.9615	13.2223	12.9552	-0.145125	-0.154058	-0.067397	-0.540963	-0.280088	-0.547259	-0.33391
CTTGACCCTGCCACTTCAGC	CAAGCTTGACCCTGCCACTTCAGCCGTAA	A	G	T	C	47573010	sense	CG	A-G	1	0	A_5;	Asp510Gly;	Missense;	None			Asp510Gly	510	Missense	229	157	174	214	170	161	167	12.6658	12.5074	12.8141	12.7587	12.2263	11.9836	12.0444	-0.158396	0.148323	0.0929509	-0.439455	-0.682166	-0.62136	-0.60862
AGTTACGGCTGAAGTGGCAG	TGACAGTTACGGCTGAAGTGGCAGGGTCA	T	C	A	G	47572984	antisense	GG	A-G	1	0	A_5;	Val516Ala;	Missense;	None			Val516Ala	516	Missense	588	455	473	532	425	444	458	14.0261	14.0423	14.2567	14.0724	13.5481	13.4469	13.4997	0.0162104	0.230617	0.0463089	-0.47804	-0.579227	-0.526411	-0.625605
CAGTTACGGCTGAAGTGGCA	GTGACAGTTACGGCTGAAGTGGCAGGGTC	T	C	A	G	47572983	antisense	GG	A-G	1	0	A_6;	Val516Ala;	Missense;	None			Val516Ala	516	Missense	271	259	258	281	283	299	304	12.9087	13.2295	13.3823	13.1516	12.9615	12.8765	12.9085	0.320783	0.473631	0.24295	0.0527814	-0.0321564	-0.000201733	-0.33898
CCTGCCACTTCAGCCGTAAC	TGACCCTGCCACTTCAGCCGTAACTGTCA	A	G	T	C	47573004	sense	TG	A-G	1	0	A_7;	Thr513Ala;	Missense;	None			Thr513Ala	513	Missense	267	207	188	262	222	274	268	12.8872	12.9062	12.9257	13.0507	12.6113	12.7506	12.7267	0.0189495	0.0384933	0.163408	-0.275961	-0.136658	-0.160565	-0.264678
ACAGTTACGGCTGAAGTGGC	TGTGACAGTTACGGCTGAAGTGGCAGGGT	T	C	A	G	47572982	antisense	AG	A-G	1	0	A_7;	Val516Ala;	Missense;	None			Val516Ala	516	Missense	660	497	507	700	577	609	607	14.1928	14.1697	14.3569	14.4683	13.9892	13.9027	13.906	-0.0230579	0.164117	0.275577	-0.203604	-0.29002	-0.286733	-0.398998
GTGACAGTTACGGCTGAAGT	TCTTGTGACAGTTACGGCTGAAGTGGCAG	T	C	A	G	47572979	antisense	GG	A-G	2	1	A_4;A_6;	Val518Ala;Thr517Thr;	Missense;Silent;	None;None			Val518Ala	517.5	Missense	325	195	173	263	162	195	188	13.1708	12.82	12.8058	13.0561	12.1568	12.26	12.2153	-0.350762	-0.365017	-0.114662	-1.01401	-0.910841	-0.95554	-0.683316
TGTGACAGTTACGGCTGAAG	CTCTTGTGACAGTTACGGCTGAAGTGGCA	T	C	A	G	47572978	antisense	TG	A-G	2	1	A_5;A_7;	Val518Ala;Thr517Thr;	Missense;Silent;	None;None			Val518Ala	517.5	Missense	359	307	234	359	265	300	271	13.3143	13.4747	13.2415	13.505	12.8667	12.8814	12.7427	0.160401	-0.0728626	0.190684	-0.447661	-0.432985	-0.571602	-0.576824
CTTGTGACAGTTACGGCTGA	ACCTCTTGTGACAGTTACGGCTGAAGTGG	T	C	A	G	47572976	antisense	AG	A-G	1	0	A_7;	Val518Ala;	Missense;	None			Val518Ala	518	Missense	473	400	378	445	301	338	352	13.7122	13.8565	13.9333	13.8148	13.0504	13.0534	13.12	0.144311	0.221136	0.102659	-0.661735	-0.658768	-0.59219	-0.7936
CTTCAGCCGTAACTGTCACA	GCCACTTCAGCCGTAACTGTCACAAGAGG	A	G	T	C	47572997	sense	AG	A-G	1	1	A_5;	Ser514Ser;	Silent;	None				514	Silent	212	182	175	189	126	146	161	12.5545	12.7205	12.8224	12.5795	11.7943	11.8426	11.9916	0.166009	0.267855	0.0250194	-0.760195	-0.711956	-0.562869	-0.831301
TCAGCCGTAACTGTCACAAG	CACTTCAGCCGTAACTGTCACAAGAGGTA	A	G	T	C	47572995	sense	AG	A-G	0	0										360	291	278	340	216	239	276	13.3184	13.3975	13.49	13.4266	12.5718	12.5534	12.7691	0.0791757	0.171677	0.108229	-0.746591	-0.764901	-0.549243	-0.806606
CCTCTTGTGACAGTTACGGC	AATACCTCTTGTGACAGTTACGGCTGAAG	T	C	A	G	47572973	antisense	TG	A-G	0	0										201	183	156	172	164	173	185	12.4777	12.7284	12.6566	12.4436	12.1745	12.0873	12.1921	0.250769	0.178926	-0.0340793	-0.303162	-0.390358	-0.285595	-0.458244
CAGCCGTAACTGTCACAAGA	ACTTCAGCCGTAACTGTCACAAGAGGTAT	A	G	T	C	47572994	sense	GG	A-G	1	1	A_8;	Val516Val;	Silent;	None				516	Silent	264	210	208	239	170	204	196	12.8709	12.9269	13.0716	12.9181	12.2263	12.325	12.2754	0.0560051	0.200626	0.0471681	-0.644616	-0.545893	-0.595566	-0.696625
ATACCTCTTGTGACAGTTAC	CTTAATACCTCTTGTGACAGTTACGGCTG	T	C	A	G	47572970	antisense	GG	A-G	0	0										220	222	140	276	155	187	192	12.6079	13.0071	12.5005	13.1257	12.0931	12.1995	12.2456	0.399161	-0.107453	0.517797	-0.514857	-0.408403	-0.362311	-0.698359
AATACCTCTTGTGACAGTTA	CCTTAATACCTCTTGTGACAGTTACGGCT	T	C	A	G	47572969	antisense	CG	A-G	1	1	A_4;	Gly521Gly;	Silent;	None				521	Silent	247	210	216	255	144	183	170	12.7749	12.9269	13.126	13.0116	11.9869	12.1684	12.0701	0.152019	0.351081	0.236657	-0.788014	-0.606573	-0.704827	-0.94639
AACTGTCACAAGAGGTATTA	CCGTAACTGTCACAAGAGGTATTAAGGTG	A	G	T	C	47572987	sense	AG	A-G	1	0	A_8;	Thr519Ala;	Missense;	None			Thr519Ala	519	Missense	276	198	177	236	152	174	193	12.9351	12.8421	12.8388	12.8999	12.0649	12.0956	12.2531	-0.0929946	-0.0963008	-0.0351753	-0.870165	-0.839449	-0.681936	-0.72236
ACTGTCACAAGAGGTATTAA	CGTAACTGTCACAAGAGGTATTAAGGTGC	A	G	T	C	47572986	sense	GG	A-G	1	0	A_7;	Thr519Ala;	Missense;	None			Thr519Ala	519	Missense	217	162	146	207	128	207	181	12.5881	12.5526	12.561	12.7108	11.817	12.3461	12.1605	-0.0355344	-0.0271169	0.122618	-0.771107	-0.242035	-0.427605	-0.500238
ACCTTAATACCTCTTGTGAC	CAGCACCTTAATACCTCTTGTGACAGTTA	T	C	A	G	47572964	antisense	AG	A-G	1	0	A_6_7;	Ile522Thr;	Missense;	None			Ile522Thr	522	Missense	131	110	96	116	91	109	89	11.8602	11.9942	11.9563	11.8754	11.325	11.4211	11.1367	0.134063	0.0961198	0.0152555	-0.535175	-0.439114	-0.723417	-0.647715
TGTCACAAGAGGTATTAAGG	TAACTGTCACAAGAGGTATTAAGGTGCTG	A	G	T	C	47572984	sense	TG	A-G	2	0	A_5_7;A_8;	Thr519Ala;Arg520Gly;	Missense;Missense;	None;None			Thr519Ala_Arg520Gly	519.5	Missense	28	28	22	31	17	26	34	9.63553	10.0213	9.83198	9.97269	8.90711	9.35499	9.74952	0.385735	0.196451	0.337165	-0.72842	-0.280539	0.11399	-0.604773
CAGCACCTTAATACCTCTTG	TAAGCAGCACCTTAATACCTCTTGTGACA	T	C	A	G	47572960	antisense	TG	A-G	1	0	A_5;	Val524Ala;	Missense;	None			Val524Ala	524	Missense	257	193	193	212	168	181	200	12.8322	12.8052	12.9636	12.7452	12.2093	12.1525	12.3045	-0.0270028	0.131421	-0.0869902	-0.622921	-0.679673	-0.527661	-0.615894
CACAAGAGGTATTAAGGTGC	CTGTCACAAGAGGTATTAAGGTGCTGCTT	A	G	T	C	47572981	sense	TG	A-G	2	1	A_4;A_5_7;	Thr519Thr;Arg520Gly;	Silent;Missense;	None;None			Arg520Gly	519.5	Missense	111	98	81	132	83	78	109	11.6212	11.8276	11.7112	12.0618	11.1923	10.9385	11.4291	0.206394	0.0900118	0.440559	-0.428939	-0.68275	-0.192147	-0.680267
AGCAGCACCTTAATACCTCT	GGTAAGCAGCACCTTAATACCTCTTGTGA	T	C	A	G	47572958	antisense	TG	A-G	2	0	A_4;A_7;	Leu525Pro;Val524Ala;	Missense;Missense;	None;None			Val524Ala_Leu525Pro	524.5	Missense	251	124	124	161	105	118	130	12.7981	12.167	12.3254	12.3483	11.5314	11.5355	11.6832	-0.631075	-0.472663	-0.449851	-1.26673	-1.26263	-1.11492	-0.696898
TAAGGTGCTGCTTACCAATT	GTATTAAGGTGCTGCTTACCAATTTGCAG	A	G	T	C	47572969	sense	TG	A-G	0	0										843	656	580	709	580	590	576	14.5458	14.5701	14.5509	14.4868	13.9966	13.857	13.8304	0.0243232	0.00512541	-0.0590429	-0.549173	-0.688794	-0.715405	-0.641259
GGTGCTGCTTACCAATTTGC	TTAAGGTGCTGCTTACCAATTTGCAGTTT	A	G	T	C	47572966	sense	AG	A-G	0	0										196	165	155	197	137	180	177	12.4413	12.5791	12.6473	12.6393	11.915	12.1445	12.1283	0.13775	0.205985	0.19801	-0.526285	-0.296811	-0.313022	-0.559287
CAAACTGCAAATTGGTAAGC	AACACAAACTGCAAATTGGTAAGCAGCAC	T	C	A	G	47572941	antisense	AG	A-G	1	0	A_4;	Phe531Leu;	Missense;	None			Phe531Leu	531	Missense	343	206	237	311	239	300	243	13.2486	12.8992	13.2599	13.298	12.7177	12.8814	12.5854	-0.349363	0.0112827	0.0494026	-0.530853	-0.367216	-0.663146	-0.424179
CTGCTTACCAATTTGCAGTT	GGTGCTGCTTACCAATTTGCAGTTTGTGT	A	G	T	C	47572962	sense	TG	A-G	1	0	A_7;	Thr527Ala;	Missense;	None			Thr527Ala	527	Missense	259	200	177	196	200	210	242	12.8434	12.8566	12.8388	12.632	12.4607	12.3669	12.5795	0.0132071	-0.00459676	-0.211366	-0.382614	-0.476499	-0.263886	-0.306748
GCTTACCAATTTGCAGTTTG	TGCTGCTTACCAATTTGCAGTTTGTGTTG	A	G	T	C	47572960	sense	TG	A-G	2	0	A_5;A_8;	Thr527Ala;Asn528Asp;	Missense;Missense;	None;None			Thr527Ala_Asn528Asp	527.5	Missense	306	185	186	256	182	196	168	13.0839	12.7441	12.9103	13.0172	12.3247	12.2673	12.053	-0.339801	-0.173602	-0.0666784	-0.759199	-0.816565	-1.03088	-0.67552
ACACAAACTGCAAATTGGTA	GCCAACACAAACTGCAAATTGGTAAGCAG	T	C	A	G	47572938	antisense	AG	A-G	1	0	A_5_6_7;	Phe531Pro;	Missense;	None			Phe531Pro	531	Missense	180	132	117	164	268	321	326	12.3185	12.2572	12.2416	12.3749	12.8829	12.979	13.0093	-0.0612857	-0.0768676	0.0563897	0.564424	0.660459	0.690787	0.665811
TACCAATTTGCAGTTTGTGT	TGCTTACCAATTTGCAGTTTGTGTTGGCC	A	G	T	C	47572957	sense	TG	A-G	1	0	A_5_6;	Asn528Gly;	Missense;	None			Asn528Gly	528	Missense	166	136	132	146	140	177	141	12.2017	12.3003	12.4156	12.2072	11.9463	12.1203	11.8003	0.0985642	0.213918	0.00548555	-0.255418	-0.0814293	-0.40137	-0.352062
ACCAATTTGCAGTTTGTGTT	GCTTACCAATTTGCAGTTTGTGTTGGCCT	A	G	T	C	47572956	sense	GG	A-G	1	0	A_4_5;	Asn528Gly;	Missense;	None			Asn528Gly	528	Missense	570	441	393	498	304	382	421	13.9813	13.9972	13.9894	13.9771	13.0647	13.2299	13.3782	0.0159768	0.00817225	-0.00411434	-0.916532	-0.751342	-0.603076	-0.763661
GCCAACACAAACTGCAAATT	TTAGGCCAACACAAACTGCAAATTGGTAA	T	C	A	G	47572934	antisense	GG	A-G	2	0	A_4_5;A_7;	Leu533Pro;Val532Ala;	Missense;Missense;	None;None			Val532Ala_Leu533Pro	532.5	Missense	240	221	160	228	179	196	228	12.7335	13.0006	12.6931	12.8501	12.3007	12.2673	12.4935	0.267137	-0.0403511	0.116685	-0.432722	-0.466113	-0.239942	-0.494083
GGCCAACACAAACTGCAAAT	CTTAGGCCAACACAAACTGCAAATTGGTA	T	C	A	G	47572933	antisense	TG	A-G	2	0	A_5_6;A_8;	Leu533Pro;Val532Ala;	Missense;Missense;	None;None			Val532Ala_Leu533Pro	532.5	Missense	152	124	121	139	325	339	359	12.0746	12.167	12.2901	12.1363	13.1611	13.0577	13.1484	0.092409	0.215495	0.0617011	1.08647	0.983035	1.07376	0.924553
TTGCAGTTTGTGTTGGCCTA	CAATTTGCAGTTTGTGTTGGCCTAAGGCT	A	G	T	C	47572950	sense	AG	A-G	1	0	A_5;	Gln530Arg;	Missense;	None			Gln530Arg	530	Missense	620	491	455	505	442	441	518	14.1026	14.1522	14.2008	13.9973	13.6047	13.4371	13.6773	0.049613	0.0981983	-0.105277	-0.497909	-0.665455	-0.425268	-0.543722
TGCAGTTTGTGTTGGCCTAA	AATTTGCAGTTTGTGTTGGCCTAAGGCTG	A	G	T	C	47572949	sense	GG	A-G	1	0	A_4;	Gln530Arg;	Missense;	None			Gln530Arg	530	Missense	515	353	343	437	287	349	335	13.8349	13.6762	13.7931	13.7886	12.9817	13.0996	13.0486	-0.158732	-0.0417556	-0.0462344	-0.853163	-0.735293	-0.78632	-0.709351
AGCCTTAGGCCAACACAAAC	CCACAGCCTTAGGCCAACACAAACTGCAA	T	C	A	G	47572926	antisense	TG	A-G	1	0	A_7;	Ter535Gln;	Missense;	None			Ter535Gln	535	Missense	158	131	121	140	311	339	316	12.1305	12.2462	12.2901	12.1467	13.0976	13.0577	12.9643	0.115778	0.159654	0.0162003	0.967112	0.927195	0.833878	0.812184
AGTTTGTGTTGGCCTAAGGC	TTGCAGTTTGTGTTGGCCTAAGGCTGTGG	A	G	T	C	47572946	sense	TG	A-G	0	0										242	191	225	264	207	230	215	12.7454	12.7901	13.1849	13.0616	12.5104	12.4981	12.4088	0.0447202	0.439468	0.316191	-0.23506	-0.247347	-0.336595	-0.539794
TTTGTGTTGGCCTAAGGCTG	GCAGTTTGTGTTGGCCTAAGGCTGTGGGG	A	G	T	C	47572944	sense	TG	A-G	0	0										507	424	384	490	312	397	377	13.8123	13.9405	13.956	13.9538	13.1022	13.2855	13.2189	0.128231	0.143716	0.141488	-0.710097	-0.526816	-0.59335	-0.7479
TTGTGTTGGCCTAAGGCTGT	CAGTTTGTGTTGGCCTAAGGCTGTGGGGA	A	G	T	C	47572943	sense	GG	A-G	0	0										446	380	367	428	328	318	319	13.6274	13.7825	13.8907	13.7586	13.1743	12.9654	12.978	0.155105	0.263323	0.131259	-0.453027	-0.661964	-0.649403	-0.77136
TGTGTTGGCCTAAGGCTGTG	AGTTTGTGTTGGCCTAAGGCTGTGGGGAG	A	G	T	C	47572942	sense	GG	A-G	0	0										453	332	374	430	298	348	316	13.6498	13.5877	13.9179	13.7654	13.036	13.0955	12.9643	-0.0621619	0.268114	0.115519	-0.61386	-0.554384	-0.685498	-0.725071
GTGTTGGCCTAAGGCTGTGG	GTTTGTGTTGGCCTAAGGCTGTGGGGAGG	A	G	T	C	47572941	sense	GG	A-G	0	0										405	325	327	342	302	352	349	13.4883	13.5569	13.7242	13.435	13.0552	13.1119	13.1076	0.068673	0.235955	-0.0532193	-0.43305	-0.376322	-0.380637	-0.480473
GTTGGCCTAAGGCTGTGGGG	TTGTGTTGGCCTAAGGCTGTGGGGAGGGG	A	G	T	C	47572939	sense	AG	A-G	0	0										522	380	352	436	501	614	608	13.8544	13.7825	13.8305	13.7853	13.7854	13.9145	13.9084	-0.0718844	-0.0238674	-0.0690153	-0.0689555	0.0601717	0.0540377	0.070007
TTGGCCTAAGGCTGTGGGGA	TGTGTTGGCCTAAGGCTGTGGGGAGGGGA	A	G	T	C	47572938	sense	GG	A-G	1	1	A_8;	Ter535Ter;	Silent;	None				535	Silent	332	266	245	352	452	469	516	13.2015	13.2679	13.3077	13.4766	13.6369	13.5259	13.6717	0.0663971	0.106193	0.275067	0.435379	0.324361	0.470165	0.260749
TGGCCTAAGGCTGTGGGGAG	GTGTTGGCCTAAGGCTGTGGGGAGGGGAG	A	G	T	C	47572937	sense	GG	A-G	1	0	A_7_8;	Ter535Trp;	Missense;	None			Ter535Trp	535	Missense	393	299	275	367	558	602	599	13.4449	13.4366	13.4744	13.5368	13.9408	13.8861	13.8869	-0.00822209	0.029505	0.0919443	0.495977	0.441187	0.442012	0.421983
GGCCTAAGGCTGTGGGGAGG	TGTTGGCCTAAGGCTGTGGGGAGGGGAGG	A	G	T	C	47572936	sense	GG	A-G	1	0	A_6_7;	Ter535Trp;	Missense;	None			Ter535Trp	535	Missense	364	292	254	344	821	921	874	13.3343	13.4025	13.3598	13.4435	14.4979	14.4995	14.4319	0.0681845	0.025493	0.109162	1.16365	1.16517	1.09764	1.07454
CTCCCCTCCCCACAGCCTTA	TCTCCTCCCCTCCCCACAGCCTTAGGCCA	T	C	A	G	47572913	antisense	GG	A-G	0	0										329	248	252	340	224	232	211	13.1885	13.1669	13.3484	13.4266	12.6242	12.5106	12.3817	-0.0215841	0.159925	0.238125	-0.564236	-0.677883	-0.806709	-0.808432
CCTAAGGCTGTGGGGAGGGG	TTGGCCTAAGGCTGTGGGGAGGGGAGGAG	A	G	T	C	47572934	sense	AG	A-G	1	0	A_4_5;	Ter535Trp;	Missense;	None			Ter535Trp	535	Missense	231	158	131	201	162	224	210	12.6783	12.5165	12.4047	12.6683	12.1568	12.46	12.3749	-0.161781	-0.273675	-0.00999424	-0.521524	-0.218371	-0.303432	-0.199293
CCTCCCCTCCCCACAGCCTT	TTCTCCTCCCCTCCCCACAGCCTTAGGCC	T	C	A	G	47572912	antisense	AG	A-G	0	0										279	183	198	203	184	199	233	12.9507	12.7284	13.0005	12.6826	12.3405	12.2893	12.5248	-0.22223	0.0498345	-0.268047	-0.610184	-0.661404	-0.425853	-0.419
CTAAGGCTGTGGGGAGGGGA	TGGCCTAAGGCTGTGGGGAGGGGAGGAGA	A	G	T	C	47572933	sense	GG	A-G	1	1	A_4;	Ter535Ter;	Silent;	None				535	Silent	236	198	157	192	155	174	182	12.7092	12.8421	12.6658	12.6023	12.0931	12.0956	12.1685	0.132856	-0.0434104	-0.106962	-0.616125	-0.613599	-0.540731	-0.584312
AAGGCTGTGGGGAGGGGAGG	GCCTAAGGCTGTGGGGAGGGGAGGAGAAC	A	G	T	C	47572931	sense	AG	A-G	0	0										318	231	194	285	169	218	201	13.1394	13.0644	12.9711	13.172	12.2178	12.4208	12.3117	-0.0749644	-0.168345	0.0326332	-0.921582	-0.718609	-0.827688	-0.752401
AGTTCTCCTCCCCTCCCCAC	GAGCAGTTCTCCTCCCCTCCCCACAGCCT	T	C	A	G	47572906	antisense	AG	A-G	0	0										401	296	242	334	221	243	348	13.4739	13.4221	13.29	13.4009	12.6048	12.5774	13.1035	-0.0518394	-0.183973	-0.073046	-0.869172	-0.89655	-0.370458	-0.609107
TGTGGGGAGGGGAGGAGAAC	AGGCTGTGGGGAGGGGAGGAGAACTGCTC	A	G	T	C	47572926	sense	TG	A-G	1	0	A_8;	utr;	UTR;	None						442	319	298	372	382	381	326	13.6144	13.5301	13.5902	13.5563	13.3942	13.2261	13.0093	-0.084322	-0.0241267	-0.0580374	-0.220176	-0.388233	-0.605095	-0.349006
GGGAGGGAAAAGGAGTGAGC	TATGGGGAGGGAAAAGGAGTGAGCAGTTC	T	C	A	G	47572886	antisense	AG	A-G	2	0	A_4;A_8;	utr;utr;	UTR;UTR;	None;None						318	253	216	261	266	237	274	13.1394	13.1957	13.126	13.0451	12.8721	12.5413	12.7586	0.0562655	-0.0133886	-0.0942646	-0.267289	-0.598071	-0.380783	-0.398252
ATGGGGAGGGAAAAGGAGTG	TTGTATGGGGAGGGAAAAGGAGTGAGCAG	T	C	A	G	47572883	antisense	AG	A-G	1	0	A_7;	utr;	UTR;	None						439	345	289	403	347	373	379	13.6045	13.6431	13.546	13.6718	13.2556	13.1955	13.2266	0.0385334	-0.0585413	0.0672552	-0.348975	-0.409021	-0.377969	-0.394404
GTATGGGGAGGGAAAAGGAG	GTTTGTATGGGGAGGGAAAAGGAGTGAGC	T	C	A	G	47572881	antisense	TG	A-G	0	0										244	199	182	227	186	226	217	12.7573	12.8493	12.8789	12.8438	12.3561	12.4728	12.4222	0.0920354	0.121646	0.0865006	-0.401233	-0.284526	-0.335112	-0.440351
ACTCACGAGGTGCTGGGAGG																					190	150	128	168	68	113	93	12.3965	12.4416	12.3712	12.4096	10.9049	11.473	11.2001	0.0451158	-0.0252455	0.013161	-1.49163	-0.92345	-1.19633	-1.21481
CATACCTCTGAATGATCAAT																					116	79	87	104	68	78	70	11.6848	11.5168	11.8143	11.7179	10.9049	10.9385	10.7905	-0.167985	0.12953	0.0331503	-0.779925	-0.746295	-0.894302	-0.805072
CACTCACTGTTGCACTCTGC																					182	146	126	160	133	162	141	12.3344	12.4026	12.3485	12.3393	11.8723	11.9925	11.8003	0.068178	0.0140879	0.0048341	-0.462128	-0.341883	-0.534098	-0.47507
AACTCACCCCAAAGTCCTGA																					120	93	78	104	73	96	75	11.7337	11.7521	11.6568	11.7179	11.0072	11.2379	10.89	0.0184238	-0.0768598	-0.0157446	-0.72651	-0.495768	-0.843715	-0.663937
GCTCACCTGGCAGAAGCTGC																					241	174	210	221	189	186	212	12.7395	12.6557	13.0854	12.8052	12.3791	12.1918	12.3886	-0.0837722	0.345917	0.0657054	-0.360308	-0.547646	-0.350891	-0.528898
ACGTACCTGTTGAAAAGTGC																					111	58	79	113	60	78	64	11.6212	11.0712	11.6752	11.8376	10.7244	10.9385	10.6613	-0.550061	0.0539534	0.216401	-0.896851	-0.68275	-0.959963	-0.753286
TAAAATACCTCCATTGATTC																					87	75	62	69	73	52	58	11.2699	11.4419	11.3257	11.1262	11.0072	10.3539	10.5193	0.171971	0.055836	-0.143656	-0.262723	-0.915999	-0.750544	-0.671139
CTTACCTGGCTCTTCTTGGT																					226	149	148	230	94	101	113	12.6468	12.4319	12.5806	12.8627	11.3718	11.3111	11.4811	-0.214813	-0.0661097	0.215981	-1.27499	-1.33564	-1.1657	-1.23713
CCTCACCTTTGAAGAGAAAG																					79	57	69	57	51	52	72	11.1308	11.0461	11.48	10.8507	10.4901	10.3539	10.8311	-0.0846908	0.349211	-0.280051	-0.640717	-0.776895	-0.299687	-0.567256
TCATTACCTGGTTGTCAAGC																					147	98	85	101	85	77	70	12.0264	11.8276	11.7808	11.6757	11.2266	10.9199	10.7905	-0.19875	-0.245612	-0.350664	-0.799746	-1.1065	-1.2359	-0.782373
CCTACCTGAAACACTGACCT																					224	129	118	150	97	105	127	12.6339	12.224	12.2539	12.2462	11.4171	11.3671	11.6495	-0.409892	-0.380038	-0.387765	-1.21686	-1.2668	-0.984428	-0.763466
CACTCACCTCTTGGAGCTGG																					211	179	125	149	154	136	160	12.5477	12.6965	12.337	12.2365	12.0838	11.7402	11.9827	0.148854	-0.210672	-0.311171	-0.463942	-0.807469	-0.565036	-0.487819
ACTACCTTATGATAGAGTTC																					159	119	100	92	59	92	75	12.1396	12.1077	12.0152	11.5411	10.7001	11.1765	10.89	-0.031897	-0.124393	-0.598455	-1.43941	-0.963031	-1.2496	-0.965768
TATACCCAGGCTATAGTCCC																					284	234	171	289	193	187	227	12.9763	13.083	12.789	13.1921	12.4094	12.1995	12.4872	0.106766	-0.187264	0.215855	-0.566925	-0.776738	-0.489107	-0.656042
CACTGACCTTGTCCAGCTGC																					239	141	143	171	136	155	158	12.7274	12.3523	12.5311	12.4352	11.9045	11.9288	11.9645	-0.375091	-0.196359	-0.292265	-0.822961	-0.798598	-0.762918	-0.506921
CACTCACATTCTTAAAGAAG																					59	47	53	77	31	42	27	10.7099	10.7679	11.0995	11.2844	9.77248	10.046	9.41737	0.0580728	0.389679	0.574562	-0.937379	-0.663835	-1.29249	-1.30534
TACTCACCTTGAGTCAAACC																					81	74	56	76	75	96	76	11.1668	11.4225	11.1789	11.2656	11.0461	11.2379	10.9091	0.255662	0.012105	0.0987376	-0.120698	0.0710691	-0.25778	-0.224638
ACTTACCTGTCTGGGACTGA																					227	172	171	185	143	144	153	12.6531	12.639	12.789	12.5487	11.9769	11.8227	11.9181	-0.0141205	0.135889	-0.104449	-0.676264	-0.830462	-0.734992	-0.753013
ATTACCTTTGGTGAATATCT																					115	93	113	125	76	89	82	11.6723	11.7521	12.1914	11.9832	11.0652	11.1287	11.0186	0.079806	0.519161	0.31091	-0.607052	-0.543567	-0.653665	-0.90472
CTTACAAGTTCAACCGGAGG																					157	132	129	175	70	86	80	12.1213	12.2572	12.3825	12.4685	10.9466	11.0793	10.983	0.135905	0.261158	0.347223	-1.17465	-1.04203	-1.13828	-1.36642
CTCACCAGCTCCTCTATTGT																					209	152	156	209	152	155	135	12.534	12.4607	12.6566	12.7246	12.0649	11.9288	11.7376	-0.0732579	0.122629	0.190671	-0.469059	-0.605121	-0.796345	-0.703522
TTTAATACCTGGAGAAGATA																					110	76	73	91	66	72	101	11.6082	11.461	11.5613	11.5253	10.8618	10.8231	11.3192	-0.147222	-0.0469145	-0.0828362	-0.746373	-0.785114	-0.289026	-0.514514
CATACCTCTGTGACATTGAA																					93	94	69	68	54	52	58	11.3661	11.7675	11.48	11.1052	10.5725	10.3539	10.5193	0.401458	0.113929	-0.260886	-0.793591	-1.01218	-0.846721	-0.968997
CCTACCTGTGGCTAGCAGAG																					205	165	135	166	132	160	135	12.5061	12.5791	12.448	12.3924	11.8614	11.9746	11.7376	0.0729909	-0.058049	-0.113719	-0.644667	-0.531455	-0.76847	-0.615272
GTCTACCTCCAATTCCCGCA																					247	192	141	202	160	165	181	12.7749	12.7977	12.5108	12.6755	12.1389	12.019	12.1605	0.022753	-0.264169	-0.0994395	-0.636046	-0.755916	-0.614392	-0.555166
ACTTACTGAATCCTCAGCCT																					146	119	80	135	131	106	109	12.0165	12.1077	11.6933	12.0942	11.8504	11.3808	11.4291	0.0911329	-0.323204	0.0776744	-0.16608	-0.635724	-0.587445	-0.411618
CCAACCTCGTCCACCCGCCC																					4	3	2	9	1	8	2	6.83901	6.81039	6.38829	8.19192	4.86694	7.6595	5.68862	-0.0286218	-0.450725	1.35291	-1.97207	0.820483	-1.15039	-1.05851
AGCTCACCTTTATAAATAAG																					99	85	79	80	55	83	67	11.4562	11.6224	11.6752	11.3395	10.5989	11.0281	10.7273	0.166139	0.218957	-0.116684	-0.857301	-0.428153	-0.72891	-0.760926
TAGTTACCTTTATTTGACCA																					225	150	169	169	86	134	152	12.6404	12.4416	12.772	12.4182	11.2435	11.7189	11.9087	-0.198768	0.131684	-0.222163	-1.39687	-0.921503	-0.731685	-0.92027
CCAACCTGGCAAAACAGAAT																					75	71	52	66	57	69	62	11.0559	11.3628	11.0721	11.0621	10.6504	10.7617	10.6155	0.306959	0.0162188	0.00627407	-0.40543	-0.294154	-0.440361	-0.489799
CTTACCTTCATGTTGTCAGG																					259	171	154	174	137	141	135	12.8434	12.6306	12.638	12.4603	11.915	11.7923	11.7376	-0.212764	-0.205386	-0.383103	-0.92832	-1.05106	-1.10575	-0.761291
ACTTACCATTTATTGTCAAC																					107	92	73	113	89	74	103	11.5683	11.7365	11.5613	11.8376	11.2929	10.8626	11.3474	0.168204	-0.00703475	0.269333	-0.275355	-0.705727	-0.220868	-0.54415
ACTTACTTTGGGACTTTCAT																					283	200	192	246	128	165	160	12.9712	12.8566	12.9561	12.9598	11.817	12.019	11.9827	-0.114626	-0.0150885	-0.0114407	-1.15416	-0.952181	-0.988534	-0.984573
GCTAACCTCCTCGATGTTGT																					306	227	238	296	163	196	179	13.0839	13.0392	13.2659	13.2267	12.1657	12.2673	12.1445	-0.0446731	0.182016	0.142751	-0.918233	-0.816565	-0.9394	-0.984764
CTTACCTACTAAATTGTTGG																					109	85	67	75	49	68	64	11.595	11.6224	11.4376	11.2465	10.4324	10.7406	10.6613	0.0273588	-0.157436	-0.348537	-1.16262	-0.854358	-0.93374	-0.824034
TTCATACCTCATAGAGAAAT																					86	81	59	56	79	87	67	11.2532	11.5528	11.2542	10.8252	11.1211	11.0959	10.7273	0.299635	0.000983248	-0.428004	-0.132148	-0.157266	-0.525896	-0.229308
AACTTACATCACTGGGACTC																					229	135	139	197	118	160	176	12.6658	12.2896	12.4902	12.6393	11.6997	11.9746	12.1201	-0.376161	-0.175629	-0.0264463	-0.96607	-0.691152	-0.54565	-0.541546
GGCTTACCTGCTCTGGGGTC																					364	273	282	296	197	235	253	13.3343	13.3054	13.5106	13.2267	12.4389	12.5291	12.6436	-0.0288737	0.176346	-0.107629	-0.895344	-0.805186	-0.690696	-0.810356
ACACTTACCCACTAAGATAA																					121	96	73	105	45	80	72	11.7456	11.7979	11.5613	11.7317	10.3096	10.975	10.8311	0.0522453	-0.184376	-0.0139121	-1.43601	-0.770652	-0.914547	-0.991723
AGTACCTCAGTGATGCCAAA																					124	82	112	95	91	69	62	11.781	11.5705	12.1786	11.5874	11.325	10.7617	10.6155	-0.210419	0.397665	-0.19358	-0.45597	-1.01926	-1.16547	-0.878124
TTTACCTCACGGTCTCGATC																					222	189	144	202	134	166	216	12.621	12.775	12.5411	12.6755	11.8831	12.0277	12.4155	0.153964	-0.0798725	0.0544887	-0.737895	-0.593273	-0.205474	-0.555074
ACGCTTACATGTCTTCTTGA																					133	104	106	127	94	93	76	11.882	11.9133	12.0992	12.0061	11.3718	11.1921	10.9091	0.0313101	0.21719	0.124072	-0.510252	-0.689902	-0.972967	-0.848565
CTATACCTTTGTTACTTCCA																					262	171	175	224	152	162	185	12.86	12.6306	12.8224	12.8246	12.0649	11.9925	12.1921	-0.229376	-0.0376014	-0.0353617	-0.795074	-0.867426	-0.667907	-0.676023
CTGACCTGGTGTGCTAAGCT																					211	152	121	184	126	138	141	12.5477	12.4607	12.2901	12.5409	11.7943	11.7613	11.8003	-0.0869957	-0.257583	-0.00683451	-0.753375	-0.786413	-0.747364	-0.645246
AAACTTACCACCCAGAAGGA																					123	107	80	119	97	107	108	11.7693	11.9543	11.6933	11.9122	11.4171	11.3943	11.4158	0.185064	-0.0759587	0.142966	-0.352208	-0.374938	-0.353492	-0.444237
GTTACCTGTCTGTAGTCTCT																					268	171	161	188	109	107	123	12.8926	12.6306	12.7021	12.5719	11.5853	11.3943	11.6034	-0.262038	-0.19054	-0.320752	-1.30735	-1.49829	-1.28928	-1.1072
CTGCTTACCTCAACCTGAAA																					68	69	46	68	46	58	44	10.9146	11.3216	10.8953	11.1052	10.3413	10.5113	10.1211	0.407039	-0.0192855	0.190609	-0.573257	-0.403254	-0.793463	-0.782779
TACTTACCATATGTATCATA																					115	86	84	96	66	59	82	11.6723	11.6392	11.7637	11.6025	10.8618	10.536	11.0186	-0.0330541	0.0914056	-0.069804	-0.810484	-1.13633	-0.653665	-0.863009
CTCATACCTTAGAGTCTCTC																					106	101	61	84	56	58	65	11.5548	11.8711	11.3023	11.4099	10.6249	10.5113	10.6836	0.316358	-0.252486	-0.144851	-0.929852	-1.04344	-0.871135	-0.921151
TTTACTACCTCAGAACCATC																					81	66	52	74	54	41	43	11.1668	11.2575	11.0721	11.2271	10.5725	10.0113	10.088	0.0906669	-0.0947623	0.0602793	-0.594363	-1.15554	-1.07887	-0.961652
ATACTCACTCGCATATTCTC																					144	110	127	116	91	99	97	11.9966	11.9942	12.3599	11.8754	11.325	11.2823	11.2609	-0.0024037	0.363286	-0.121211	-0.671642	-0.714355	-0.735757	-0.787142
ACTCACCAGCGGGCCTGAGC																					204	136	135	155	157	171	149	12.499	12.3003	12.448	12.2935	12.1116	12.0705	11.8799	-0.198765	-0.0509954	-0.205561	-0.387449	-0.4285	-0.619103	-0.326577
TACATACCTTGTTTCTGCGC																					246	176	164	187	169	202	176	12.7691	12.6722	12.7287	12.5642	12.2178	12.3108	12.1201	-0.0969075	-0.0403513	-0.204887	-0.55126	-0.458239	-0.648946	-0.438766
CTCACCAGGGACCAGCATGC																					196	132	123	157	115	123	140	12.4413	12.2572	12.3138	12.312	11.6626	11.5953	11.7901	-0.184119	-0.127566	-0.129363	-0.778755	-0.846002	-0.651259	-0.611656
TCTTACCAGATAAAGCAGAA																					103	72	62	60	75	74	88	11.5133	11.383	11.3257	10.9247	11.0461	10.8626	11.1205	-0.130368	-0.18763	-0.58866	-0.467214	-0.650779	-0.392895	-0.20141
CCTACCTCATCGTTACTGAT																					82	56	61	115	97	85	70	11.1845	11.0206	11.3023	11.8629	11.4171	11.0624	10.7905	-0.163961	0.117742	0.678407	0.232547	-0.12212	-0.394054	-0.305271
TTCATTACCTGGGATTGGGA																					163	124	108	119	61	82	100	12.1754	12.167	12.1262	11.9122	10.7482	11.0106	11.3048	-0.00836903	-0.0492245	-0.263146	-1.42718	-1.1648	-0.870594	-1.04728
AGCACCTCTTCTCCTTGAGG																					321	276	208	261	162	209	147	13.1529	13.3212	13.0716	13.0451	12.1568	12.36	11.8604	0.168239	-0.0813752	-0.10781	-0.996143	-0.792968	-1.29251	-1.02022
CTCACCCGCTAGTCGGGCGC																					244	207	186	239	127	180	138	12.7573	12.9062	12.9103	12.9181	11.8057	12.1445	11.7693	0.14889	0.153006	0.160809	-0.951579	-0.612787	-0.987988	-1.00502
CTCACCTGTTGCCTCGCTGG																					210	182	145	207	134	144	130	12.5408	12.7205	12.5511	12.7108	11.8831	11.8227	11.6832	0.179682	0.0102672	0.169916	-0.657737	-0.718178	-0.857661	-0.86448
CTTACCCTAACAACAAATAC																					56	43	35	48	18	23	19	10.6346	10.6397	10.5012	10.6029	8.9894	9.1784	8.9113	0.00506764	-0.133379	-0.0316707	-1.64522	-1.45622	-1.72332	-1.55492
TTCTCACCTCCAGCAGCAGG																					150	139	113	143	95	110	132	12.0555	12.3317	12.1914	12.1772	11.387	11.4342	11.7052	0.276224	0.135935	0.121727	-0.668484	-0.62129	-0.350312	-0.724657
ACATACATAATCAAACAAAA																					54	24	27	27	36	26	34	10.5822	9.7991	10.1271	9.77359	9.98798	9.35499	9.74952	-0.783085	-0.455045	-0.808591	-0.594204	-1.2272	-0.832669	-0.20245
AGGCCACCTTCTCAAAGAGC																					185	124	129	135	109	140	129	12.358	12.167	12.3825	12.0942	11.5853	11.782	11.672	-0.190985	0.0244465	-0.263809	-0.772723	-0.575977	-0.685967	-0.534773
AAGGATACCAAGAACAGCAT																					148	85	111	106	100	130	87	12.0362	11.6224	12.1657	11.7454	11.461	11.6752	11.104	-0.413787	0.129538	-0.290755	-0.57515	-0.361001	-0.932178	-0.431108
CTGTACCTTAACAAAGTCTG																					143	115	102	108	99	92	85	11.9866	12.0583	12.0437	11.7724	11.4465	11.1765	11.0704	0.0717625	0.0571456	-0.214225	-0.540074	-0.810055	-0.916145	-0.726986
AACTAACCGCCATGAGGCAG																					205	166	151	163	147	150	163	12.5061	12.5878	12.6096	12.3661	12.0167	11.8815	12.0095	0.0817067	0.103513	-0.140025	-0.489429	-0.62454	-0.49663	-0.551931
CTTCTTACCTTATGTTCAAA																					91	68	77	77	44	50	70	11.3347	11.3006	11.6382	11.2844	10.2772	10.2973	10.7905	-0.0341574	0.303491	-0.0502867	-1.05748	-1.03736	-0.544236	-0.952709
ACTTACGCACATCCCTTTGG																					233	187	187	245	227	263	251	12.6908	12.7596	12.918	12.9539	12.6434	12.6915	12.6321	0.0688591	0.227282	0.263117	-0.0473514	0.000719522	-0.0586138	-0.221501
CCTACCTCGTCAGAGTACAT																					147	125	105	111	77	98	101	12.0264	12.1786	12.0855	11.8119	11.0841	11.2676	11.3192	0.152238	0.0591646	-0.214499	-0.942288	-0.758736	-0.707222	-0.801717
ACAATTACCCCAATTATCAC																					64	55	63	70	56	54	65	10.8272	10.9946	11.3488	11.147	10.6249	10.4083	10.6836	0.167434	0.521644	0.319827	-0.202247	-0.418858	-0.143529	-0.591179
TCTGACCTTCATCTCCCGCT																					180	159	119	208	100	118	107	12.3185	12.5256	12.2661	12.7177	11.461	11.5355	11.4024	0.207153	-0.0524195	0.39922	-0.857489	-0.78302	-0.916116	-1.03686
CACTTACCGCCTTCATCCTT																					168	141	101	143	93	96	81	12.219	12.3523	12.0295	12.1772	11.3563	11.2379	11.0009	0.133368	-0.189458	-0.0417356	-0.862632	-0.981073	-1.21805	-0.987975
AAATTACCTAACAGGCATCC																					86	50	54	66	61	72	47	11.2532	10.8572	11.1265	11.0621	10.7482	10.8231	10.2162	-0.396061	-0.126718	-0.191085	-0.505001	-0.430148	-1.03703	-0.419439
TGCATACCTGCACATACAGG																					167	116	127	177	132	113	119	12.2104	12.0708	12.3599	12.4849	11.8614	11.473	11.5557	-0.139531	0.149556	0.27455	-0.348948	-0.737335	-0.654692	-0.675183
CATTTACCTCTATAAGGCAC																					102	82	65	89	36	58	43	11.4993	11.5705	11.3939	11.4933	9.98798	10.5113	10.088	0.0712636	-0.105414	-0.00598826	-1.5113	-0.987967	-1.41131	-1.29015
CTTACTACTTCCAGAGGTGA																					209	180	161	243	138	157	135	12.534	12.7046	12.7021	12.9421	11.9255	11.9473	11.7376	0.170628	0.168136	0.408095	-0.608428	-0.58663	-0.796345	-0.912754
CTTACTTCTTGTGTGATCGG																					197	173	157	166	135	161	156	12.4487	12.6474	12.6658	12.3924	11.8938	11.9836	11.9461	0.198704	0.217138	-0.0563005	-0.554836	-0.46505	-0.502522	-0.627317
AATCTTACCTTCATGACAAC																					65	39	42	77	44	44	51	10.8495	10.4989	10.7641	11.2844	10.2772	10.1131	10.3339	-0.350589	-0.0853973	0.434917	-0.572276	-0.736428	-0.515587	-0.60774
CTCCTACCATAAGCTCGCTC																					114	86	76	82	52	101	76	11.6597	11.6392	11.6193	11.3752	10.5181	11.3111	10.9091	-0.0204579	-0.0403445	-0.284539	-1.14163	-0.34857	-0.750638	-0.631833
ATTCTTACTTCTTAAAAATT																					70	47	44	67	44	53	63	10.9564	10.7679	10.8312	11.0838	10.2772	10.3813	10.6386	-0.188432	-0.12518	0.127446	-0.679136	-0.57502	-0.317804	-0.461931
GAGTTACCTTGTGGCATGGC																					202	176	147	234	154	143	176	12.4848	12.6722	12.5709	12.8876	12.0838	11.8126	12.1201	0.18735	0.0860516	0.402793	-0.401065	-0.672204	-0.364688	-0.704718
CTCACTGTTGTTCTCTAGGT																					150	119	99	130	85	98	117	12.0555	12.1077	12.0007	12.0398	11.2266	11.2676	11.5312	0.052148	-0.0548436	-0.0157456	-0.828886	-0.787876	-0.524286	-0.707535
CACTTACCGTTCCTACTAAG																					69	70	64	82	52	47	46	10.9356	11.3424	11.3715	11.3752	10.5181	10.2082	10.1852	0.406739	0.435889	0.439536	-0.417558	-0.727465	-0.75044	-1.05921
TAACTTACACTGTTAAGATC																					107	108	81	126	97	101	117	11.5683	11.9678	11.7112	11.9947	11.4171	11.3111	11.5312	0.399467	0.142944	0.426393	-0.151223	-0.257176	-0.0370701	-0.471424
CCATACCTGGGTCTGAACGG																					161	127	107	167	106	104	102	12.1576	12.2015	12.1128	12.401	11.545	11.3533	11.3334	0.0439193	-0.0448346	0.24344	-0.61255	-0.804255	-0.824228	-0.827853
ATCTCACCTTTGTAACCTGT																					85	83	66	96	82	93	61	11.2363	11.588	11.4159	11.6025	11.1748	11.1921	10.592	0.35168	0.179539	0.366139	-0.0615339	-0.0442267	-0.644297	-0.549138
AGATACCTCATGAAATGCAT																					76	47	38	51	57	44	52	11.075	10.7679	10.6198	10.6904	10.6504	10.1131	10.3619	-0.307019	-0.455146	-0.384596	-0.42453	-0.961875	-0.71304	-0.317561
CCTCACCTGTGCGCTTGAGG																					336	281	195	320	199	240	208	13.2188	13.3471	12.9785	13.3391	12.4535	12.5595	12.3611	0.128257	-0.240354	0.1203	-0.765308	-0.659352	-0.857735	-0.763533
TAGCTCACCTTTATAAATAA																					75	51	51	67	47	54	50	11.0559	10.8857	11.0441	11.0838	10.3723	10.4083	10.3054	-0.170147	-0.0117824	0.0279591	-0.68354	-0.64756	-0.75048	-0.642536
TAGCTACCTGACTCCAGTAT																					205	116	123	148	98	119	122	12.5061	12.0708	12.3138	12.2268	11.4319	11.5476	11.5916	-0.435251	-0.192325	-0.279272	-1.07422	-0.958442	-0.914503	-0.680105
GTTACCTCGTGTCCTGGTTA																					193	167	150	214	87	145	116	12.4191	12.5965	12.6	12.7587	11.2602	11.8326	11.5188	0.177378	0.180936	0.339656	-1.15891	-0.586429	-0.900228	-1.11451
ACAATACCTGAAGTTTCACC																					168	133	115	160	104	104	111	12.219	12.2681	12.2168	12.3393	11.5176	11.3533	11.4553	0.0491159	-0.00222155	0.120288	-0.701409	-0.865642	-0.763671	-0.832635
CCTCACCTGTTGTCCAGGAT																					210	188	161	172	117	156	138	12.5408	12.7673	12.7021	12.4436	11.6874	11.9381	11.7693	0.226469	0.161251	-0.0972623	-0.853406	-0.602731	-0.77153	-0.839375
CACCTACCTGCCCTTCCAGC																					262	213	148	166	153	168	146	12.86	12.9474	12.5806	12.3924	12.0744	12.045	11.8506	0.0874362	-0.279323	-0.467608	-0.785616	-0.814971	-1.00938	-0.650158
CTTACAAATGATGTCTAACA																					94	75	60	79	63	81	64	11.3815	11.4419	11.2784	11.3214	10.7947	10.9929	10.6613	0.0603687	-0.103053	-0.0600835	-0.586758	-0.388585	-0.720219	-0.530931
GACTCACCAGGTTCCGCAGC																					248	204	181	237	105	158	142	12.7808	12.8851	12.871	12.906	11.5314	11.9565	11.8105	0.104376	0.0902425	0.125231	-1.24939	-0.824271	-0.970233	-1.12125
GCTTACCTCGGGCCCAGGTG																					346	237	164	341	208	244	229	13.2611	13.1014	12.7287	13.4308	12.5173	12.5833	12.4998	-0.159707	-0.532405	0.169685	-0.74381	-0.677816	-0.761303	-0.553501
TCCCACCTGTGCCATCACTC																					86	82	94	74	60	66	55	11.2532	11.5705	11.9259	11.2271	10.7244	10.6976	10.4428	0.317332	0.672709	-0.026099	-0.528833	-0.555606	-0.81044	-0.95294
CTCACCAATATTGGCAGGAA																					130	125	108	133	86	88	96	11.8491	12.1786	12.1262	12.0727	11.2435	11.1124	11.2459	0.329498	0.277057	0.22356	-0.60562	-0.736689	-0.603182	-0.925202
TAGTGGAAAATGAATATTGA																					111	96	67	126	73	107	82	11.6212	11.7979	11.4376	11.9947	11.0072	11.3943	11.0186	0.176655	-0.183659	0.373461	-0.614069	-0.226884	-0.602607	-0.603339
CATAAGGTTAACTGCGTGGA																					149	105	109	163	92	101	129	12.0459	11.9271	12.1395	12.3661	11.3408	11.3111	11.672	-0.118733	0.0935997	0.320193	-0.705112	-0.734744	-0.373821	-0.702912
GAGTGATGCTTAGACTCCGT																					301	256	224	278	211	214	248	13.0601	13.2127	13.1785	13.1362	12.538	12.3941	12.6148	0.152524	0.118327	0.0760143	-0.522168	-0.666067	-0.445343	-0.660148
TATCTCTGCATAAAAGTGCC																					158	129	89	135	143	105	108	12.1305	12.224	11.8471	12.0942	11.9769	11.3671	11.4158	0.0935873	-0.283372	-0.0362554	-0.153594	-0.763324	-0.714667	-0.468515
CCAATCTTGAACGTCATGTT																					178	152	98	186	113	115	88	12.3024	12.4607	11.986	12.5565	11.6373	11.4983	11.1205	0.158325	-0.316348	0.254081	-0.665108	-0.804043	-1.18192	-0.91571
CATTAAACCTTGCCCCACAA																					161	128	97	139	100	126	114	12.1576	12.2128	11.9712	12.1363	11.461	11.6301	11.4938	0.0552323	-0.186355	-0.0212695	-0.696586	-0.527511	-0.663823	-0.578509
GTGGGGTAGTCTGTTGCTCG																					323	239	205	279	186	198	232	13.1619	13.1135	13.0506	13.1413	12.3561	12.282	12.5186	-0.0483572	-0.111292	-0.0205652	-0.805835	-0.879915	-0.643301	-0.716279
ACCCTCCGAATCGTAACGGA																					150	124	126	151	76	124	106	12.0555	12.167	12.3485	12.2558	11.0652	11.607	11.3888	0.111513	0.293004	0.200244	-0.990278	-0.448512	-0.666679	-0.90341
ATTGAGAATTCGTTTCAAGG																					224	160	170	198	160	173	165	12.6339	12.5347	12.7806	12.6466	12.1389	12.0873	12.027	-0.0992497	0.146619	0.0127013	-0.495055	-0.546635	-0.606894	-0.569552
AGAATGCCATCTAGTTAGTA																					177	90	91	123	137	111	112	12.2942	11.7048	11.8791	11.9599	11.915	11.4473	11.4682	-0.589446	-0.41511	-0.334315	-0.379208	-0.846973	-0.826009	-0.237773
GATGGCGCGCAGTTGAGTCA																					241	228	176	191	194	212	192	12.7395	13.0456	12.8306	12.5947	12.4168	12.3805	12.2456	0.306121	0.0911347	-0.144737	-0.322645	-0.358922	-0.493821	-0.475969
CAAGCATTTAGACACCTGTC																					116	87	78	89	65	99	97	11.6848	11.6559	11.6568	11.4933	10.8398	11.2823	11.2609	-0.0288676	-0.0279648	-0.191484	-0.844985	-0.402497	-0.423899	-0.474355
TGTAGCTAAGTGAGTATGCC																					176	143	110	171	101	125	134	12.2861	12.3727	12.1526	12.4352	11.4754	11.6186	11.7269	0.0865839	-0.133439	0.149094	-0.810723	-0.667491	-0.559186	-0.713213
TATCGCTTCCGATTAGTCCG																					322	248	213	284	200	273	242	13.1574	13.1669	13.1058	13.167	12.4607	12.7453	12.5795	0.0094394	-0.0515962	0.00953078	-0.696684	-0.412121	-0.577956	-0.551378
GCCCCGTAAATCTCATTACA																					143	122	123	125	127	129	111	11.9866	12.1436	12.3138	11.9832	11.8057	11.664	11.4553	0.15699	0.327176	-0.00338464	-0.18086	-0.322568	-0.531277	-0.505163
GCCATTCTAGTCCCGGCATA																					335	268	223	313	248	277	285	13.2145	13.2788	13.172	13.3072	12.771	12.7663	12.8154	0.0642263	-0.0425075	0.0926937	-0.443487	-0.448233	-0.399131	-0.468421
TCGATGTAGCCCCGCCCAAG																					300	233	181	300	212	190	258	13.0553	13.0769	12.871	13.246	12.5448	12.2225	12.6718	0.0215259	-0.184344	0.190681	-0.510547	-0.832844	-0.38352	-0.584924
TGCAACCTTCCTTTTCAGGA																					215	129	95	191	86	119	125	12.5748	12.224	11.9412	12.5947	11.2435	11.5476	11.6266	-0.35074	-0.633601	0.0199343	-1.33129	-1.02714	-0.948169	-0.780732
GACTTTGGTTGAGCTTCAAT																					191	127	121	164	105	110	123	12.4041	12.2015	12.2901	12.3749	11.5314	11.4342	11.6034	-0.202543	-0.113938	-0.0291698	-0.872683	-0.969827	-0.800697	-0.765852
AAAACATCGACCGAAAGCGT																					146	128	95	108	80	107	89	12.0165	12.2128	11.9412	11.7724	11.1392	11.3943	11.1367	0.196292	-0.0753449	-0.244171	-0.877326	-0.622183	-0.879779	-0.752021
AGTTCCCAGAAATATATTGC																					63	84	61	62	46	44	49	10.8044	11.6053	11.3023	10.972	10.3413	10.1131	10.2762	0.800855	0.497827	0.167529	-0.463133	-0.691365	-0.528193	-1.04963
ATTAGCACGGCGACCTTCTA																					368	278	278	292	220	301	237	13.3501	13.3316	13.49	13.207	12.5982	12.8862	12.5494	-0.0184581	0.139972	-0.143021	-0.751829	-0.463903	-0.800696	-0.664973
AGAAACTGAACTATCCTACT																					167	165	94	118	115	131	118	12.2104	12.5791	11.9259	11.9001	11.6626	11.6862	11.5435	0.36871	-0.284444	-0.310287	-0.547795	-0.524161	-0.666863	-0.504266
ACAAAAAACTACGGTGATTA																					375	295	245	367	285	295	304	13.3772	13.4172	13.3077	13.5368	12.9716	12.8571	12.9085	0.0399816	-0.0694968	0.159577	-0.405606	-0.52013	-0.468747	-0.508182
TATACCAGACCACAGCGCCG																					155	127	107	154	103	108	109	12.1028	12.2015	12.1128	12.2841	11.5036	11.4078	11.4291	0.0986996	0.00994568	0.181325	-0.599176	-0.695047	-0.673725	-0.752639
ACTATTTAATATTGGTAAGT																					106	98	75	95	60	67	64	11.5548	11.8276	11.6002	11.5874	10.7244	10.7193	10.6613	0.272868	0.0454887	0.032626	-0.830378	-0.835468	-0.893489	-0.970106
GGGACGCGAAAGAAACCAGT																					162	128	122	120	114	134	116	12.1665	12.2128	12.302	11.9243	11.65	11.7189	11.5188	0.0463011	0.135465	-0.2422	-0.516546	-0.44766	-0.647671	-0.517147
CGGAGTAACAAGCGGACGGA																					151	122	92	135	122	94	100	12.0651	12.1436	11.8949	12.0942	11.7478	11.2075	11.3048	0.0784758	-0.170195	0.0291057	-0.317306	-0.857556	-0.760295	-0.624181
CGCAGTCATTCGATAGGAAT																					145	105	94	113	88	102	103	12.0066	11.9271	11.9259	11.8376	11.2766	11.3253	11.3474	-0.0794827	-0.0806947	-0.168985	-0.729968	-0.681285	-0.659186	-0.580425
TTCTAAGCCACGTGTGGTAC																					217	169	170	192	129	169	179	12.5881	12.6136	12.7806	12.6023	11.8283	12.0536	12.1445	0.0254851	0.192416	0.0141106	-0.759883	-0.53458	-0.443631	-0.656702
CCCTGTGAAGGAGGCGTAAG																					140	97	123	140	94	111	118	11.956	11.8128	12.3138	12.1467	11.3718	11.4473	11.5435	-0.143171	0.357757	0.190657	-0.584234	-0.508727	-0.4125	-0.636901
GGATTGAATGGCTAACGCGG																					151	129	96	133	105	123	139	12.0651	12.224	11.9563	12.0727	11.5314	11.5953	11.7797	0.158948	-0.108811	0.00757751	-0.533729	-0.469774	-0.28537	-0.448863
GCGGCGTCATCCACGCGTGC																					250	174	174	217	171	167	147	12.7923	12.6557	12.8141	12.7788	12.2348	12.0364	11.8604	-0.13666	0.0217615	-0.0135296	-0.557557	-0.755953	-0.931908	-0.705663
AGCACGTAATGTCCGTGGAT																					249	187	139	219	155	166	145	12.7866	12.7596	12.4902	12.792	12.0931	12.0277	11.8407	-0.0269426	-0.296409	0.00548593	-0.693473	-0.758834	-0.945884	-0.693442
CTTTTTTTATTTATCGATCG																					97	87	99	87	59	55	63	11.4268	11.6559	12.0007	11.4605	10.7001	10.4347	10.6386	0.229115	0.573877	0.0337201	-0.726648	-0.992048	-0.788232	-1.11455
TCGAGAGGAAAAACACACTG																					111	73	72	102	95	89	81	11.6212	11.4029	11.5414	11.6899	11.387	11.1287	11.0009	-0.218355	-0.0798594	0.0686898	-0.234201	-0.492509	-0.6203	-0.372495
CGCAATCCCTTAGGATAGCC																					221	192	152	179	150	140	153	12.6145	12.7977	12.6191	12.5011	12.0458	11.782	11.9181	0.183193	0.00462957	-0.113366	-0.568694	-0.832453	-0.696352	-0.723985
TGACTCGGGCAATATCGGTT																					270	244	165	270	191	235	261	12.9034	13.1434	12.7375	13.094	12.3943	12.5291	12.6885	0.240054	-0.165865	0.190678	-0.509028	-0.374256	-0.21486	-0.454337
ATAGAAGTGTGACCGCTGGG																					230	114	122	203	134	141	133	12.6721	12.0457	12.302	12.6826	11.8831	11.7923	11.7161	-0.626319	-0.370083	0.0105458	-0.788961	-0.879766	-0.95598	-0.546284
GCGAATGCCTGAAAGTATAA																					101	84	81	113	70	82	74	11.4851	11.6053	11.7112	11.8376	10.9466	11.0106	10.8706	0.120227	0.226171	0.35256	-0.538422	-0.474477	-0.614471	-0.775442
TAGTTCTAATCGTTCCTTGA																					257	221	206	217	157	166	168	12.8322	13.0006	13.0576	12.7788	12.1116	12.0277	12.053	0.168417	0.225453	-0.0533643	-0.720597	-0.804451	-0.779146	-0.881566
ACCTTACAATAAGTTATATT																					89	94	58	80	52	66	62	11.3027	11.7675	11.2295	11.3395	10.5181	10.6976	10.6155	0.464859	-0.0731174	0.0368818	-0.784602	-0.605055	-0.687169	-0.83515
CCACACCTGTCTAGCATGAC																					150	141	93	135	107	126	100	12.0555	12.3523	11.9105	12.0942	11.5586	11.6301	11.3048	0.296831	-0.145019	0.0386895	-0.496933	-0.425436	-0.750711	-0.621194
AGAAGACCGAGGCGCTTCAA																					303	243	256	277	231	232	280	13.0697	13.1375	13.3711	13.131	12.6686	12.5106	12.7899	0.0677918	0.3014	0.0612628	-0.401092	-0.559127	-0.279835	-0.556836
TTGTACGGTACTGGCTTTGT																					526	426	368	469	341	404	434	13.8654	13.9473	13.8946	13.8906	13.2304	13.3107	13.4221	0.0819463	0.0292464	0.025225	-0.634959	-0.554675	-0.443313	-0.589788
AAGCGGGCACACATGACAAG																					204	148	145	200	145	168	181	12.499	12.4222	12.5511	12.6611	11.9969	12.045	12.1605	-0.0767974	0.0520803	0.162106	-0.502134	-0.454029	-0.338494	-0.477348
CAGAGACAATGACATGTAGA																					97	102	102	162	106	105	123	11.4268	11.8853	12.0437	12.3572	11.545	11.3671	11.6034	0.458531	0.616935	0.93039	0.118245	-0.0596584	0.176561	-0.590236
GCGTTCCCCCACTGACGGGG																					307	241	228	281	207	260	252	13.0886	13.1256	13.204	13.1516	12.5104	12.6749	12.6379	0.0369513	0.115388	0.063026	-0.578247	-0.413685	-0.450734	-0.552677
TAGGGGATTAGCTGACAGTC																					335	203	178	240	128	242	179	13.2145	12.878	12.8469	12.9241	11.817	12.5714	12.1445	-0.33648	-0.367634	-0.290391	-1.39749	-0.643082	-1.07001	-0.70536
TACGGATCACCAAATCTTAG																					109	68	75	81	46	62	87	11.595	11.3006	11.6002	11.3575	10.3413	10.6075	11.104	-0.294455	0.00523803	-0.237549	-1.2537	-0.987543	-0.491032	-0.735169
GCGTGCGTCCCGGGTTACCC																					464	419	325	355	289	323	324	13.6844	13.9234	13.7154	13.4889	12.9917	12.9879	13.0004	0.23897	0.0309179	-0.195588	-0.692709	-0.696536	-0.684045	-0.715863
AAACGAGATCGAGAAAGGTA																					114	126	102	110	106	132	117	11.6597	12.1901	12.0437	11.7988	11.545	11.6972	11.5312	0.530414	0.384036	0.13913	-0.114654	0.0374795	-0.128464	-0.41974
GCCTATCGGCATTCCCACTG																					344	206	218	249	188	212	222	13.2528	12.8992	13.1393	12.9772	12.3715	12.3805	12.455	-0.353562	-0.113463	-0.27553	-0.881272	-0.872235	-0.79772	-0.602891
CTCCGTTATGTGGCATGAGA																					102	136	84	115	70	85	74	11.4993	12.3003	11.7637	11.8629	10.9466	11.0624	10.8706	0.800986	0.264414	0.363655	-0.552631	-0.436871	-0.62868	-1.01575
TTAGCCCTCGATTGGTTGCG																					345	274	245	302	262	263	273	13.257	13.3107	13.3077	13.2556	12.8503	12.6915	12.7533	0.0537351	0.0507856	-0.00134609	-0.406703	-0.565476	-0.503614	-0.526322
GCGGCGTCTGGGAATCGTTC																					299	221	183	299	202	188	225	13.0505	13.0006	12.8869	13.2412	12.4751	12.2072	12.4744	-0.0499321	-0.163676	0.190681	-0.575428	-0.843291	-0.576117	-0.657303
ATTCAGCGCGCTCGCCCTGG																					423	313	305	375	290	299	282	13.551	13.5027	13.6237	13.5679	12.9967	12.8765	12.8001	-0.0483299	0.072751	0.0169331	-0.554269	-0.674454	-0.750861	-0.673646
GCAAGGTCATGAAACCAAGC																					54	47	24	49	29	31	28	10.5822	10.7679	9.95738	10.6327	9.67638	9.60839	9.46977	0.185749	-0.624809	0.0504915	-0.905805	-0.973796	-1.11242	-0.867817
GACGTAGCCTTCCGAAATAT																					273	169	154	191	149	150	150	12.9193	12.6136	12.638	12.5947	12.0361	11.8815	11.8896	-0.305673	-0.281325	-0.32458	-0.883152	-1.03776	-1.02972	-0.679685
GGCTCTGGGGCTCACGGACG																					299	241	168	243	181	259	244	13.0505	13.1256	12.7635	12.9421	12.3168	12.6694	12.5913	0.07504	-0.287041	-0.108474	-0.733764	-0.381155	-0.459181	-0.417875
AAACCCTATGCCCAAATGAG																					183	126	114	108	101	110	83	12.3423	12.1901	12.2042	11.7724	11.4754	11.4342	11.0361	-0.152228	-0.138177	-0.569976	-0.86698	-0.90811	-1.30623	-0.740314
ACTAGGGCAGTGTGTCTGCA																					393	283	259	340	214	266	247	13.4449	13.3573	13.3879	13.4266	12.5583	12.7078	12.609	-0.0875582	-0.0569666	-0.0182913	-0.88653	-0.73703	-0.835897	-0.765547
CGGGTTATGTGATGCCATCT																					214	122	139	149	123	120	133	12.5681	12.1436	12.4902	12.2365	11.7596	11.5597	11.7161	-0.424487	-0.0779074	-0.331535	-0.808495	-1.00835	-0.851973	-0.611629
GAGTTTCTAGTAGTGGTAGG																					209	161	143	199	114	123	164	12.534	12.5437	12.5311	12.6539	11.65	11.5953	12.0183	0.00971711	-0.00288195	0.119948	-0.883984	-0.938635	-0.515683	-0.821695
GCTGTTGTAACGGTAGATAT																					203	149	134	179	157	208	178	12.4919	12.4319	12.4373	12.5011	12.1116	12.3531	12.1364	-0.0599958	-0.0546317	0.00917985	-0.380361	-0.138884	-0.355513	-0.256437
TCTACCTATTGTGGAATTTG																					85	56	65	83	59	58	53	11.2363	11.0206	11.3939	11.3926	10.7001	10.5113	10.3894	-0.215779	0.15752	0.156289	-0.5362	-0.725032	-0.846973	-0.735412
GCCGTGGTATCAAGTCGGTA																					323	269	241	314	180	179	219	13.1619	13.2841	13.284	13.3118	12.3088	12.1365	12.4354	0.12222	0.122092	0.149916	-0.853131	-1.02542	-0.72648	-0.999755
CCAGTTATAATTAGGGGTTT																					300	244	191	282	201	231	205	13.0553	13.1434	12.9486	13.1568	12.4679	12.5043	12.3401	0.0880696	-0.106771	0.101423	-0.587403	-0.551004	-0.71521	-0.645446
GACCTATGCCAGAAAGTTCG																					289	236	190	291	208	209	197	13.0015	13.0953	12.941	13.2021	12.5173	12.36	12.2827	0.0938673	-0.0604572	0.200628	-0.484137	-0.641481	-0.71874	-0.692799
GAGAGTGCGCCTTGATAGTA																					350	233	226	310	242	293	237	13.2777	13.0769	13.1913	13.2933	12.7357	12.8473	12.5494	-0.200842	-0.0864178	0.0156133	-0.542003	-0.430417	-0.728353	-0.476375
GAGCTTAGCAAAGGGTTGGG																					220	169	149	201	111	144	125	12.6079	12.6136	12.5904	12.6683	11.6115	11.8227	11.6266	0.00567981	-0.017583	0.0603841	-0.996435	-0.785281	-0.98133	-0.937176
CTGCACTGTGGAGACGCCCG																					291	232	201	253	173	199	191	13.0114	13.0707	13.0222	13.0002	12.2516	12.2893	12.2381	0.0592596	0.0107804	-0.0111788	-0.759847	-0.72215	-0.773303	-0.771387
TACGCTTGCGTTTAGCGTCC																					444	357	328	412	309	335	369	13.6209	13.6924	13.7286	13.7037	13.0883	13.0405	13.188	0.0715199	0.107733	0.0827799	-0.532623	-0.580355	-0.432879	-0.60263
GGTCTCACCTGCACCCCGAA																					268	171	172	220	149	193	165	12.8926	12.6306	12.7974	12.7986	12.0361	12.2451	12.027	-0.262038	-0.0952061	-0.0940151	-0.856488	-0.647538	-0.865591	-0.639453
GGGCGCTAAGATATATGCCC																					125	118	107	129	86	123	99	11.7925	12.0955	12.1128	12.0286	11.2435	11.5953	11.2903	0.302943	0.320207	0.236083	-0.549052	-0.197223	-0.502238	-0.702582
GTTTTTGGTTAATTGCCTAC																					128	123	94	87	54	92	93	11.8268	12.1553	11.9259	11.4605	10.5725	11.1765	11.2001	0.328595	0.0991678	-0.36624	-1.25428	-0.650225	-0.626605	-0.864212
CGGCCGCATCCTGTTATATT																					231	160	145	151	137	141	156	12.6783	12.5347	12.5511	12.2558	11.915	11.7923	11.9461	-0.143637	-0.127214	-0.422568	-0.763284	-0.886024	-0.732182	-0.56269
GAACCGACTTGAAGGGGGCT																					296	238	191	210	208	223	247	13.036	13.1075	12.9486	12.7315	12.5173	12.4535	12.609	0.0715171	-0.0874085	-0.304466	-0.51866	-0.582481	-0.427007	-0.402597
AGATTCATTCACGAGTTGGG																					177	170	173	189	151	137	151	12.2942	12.6221	12.8058	12.5795	12.0554	11.7508	11.8992	0.327888	0.511542	0.285287	-0.23887	-0.543455	-0.395091	-0.767378
CGCGTGTAGCTGGAGACAAG																					163	124	125	159	135	126	129	12.1754	12.167	12.337	12.3302	11.8938	11.6301	11.672	-0.00836903	0.161628	0.154825	-0.281566	-0.545318	-0.503351	-0.546106
ACGTCCATACTGTCGGCTAC																					355	297	242	284	197	294	267	13.2982	13.427	13.29	13.167	12.4389	12.8522	12.7213	0.128793	-0.0082058	-0.131213	-0.859228	-0.445964	-0.576889	-0.623818
AAATTGGCTTTCGTTCGTGC																					393	257	241	270	194	230	244	13.4449	13.2183	13.284	13.094	12.4168	12.4981	12.5913	-0.226578	-0.160876	-0.350833	-1.02806	-0.946789	-0.853524	-0.696695
GAGGTATGTCATCGCCATGA																					95	90	69	88	77	81	57	11.3967	11.7048	11.48	11.477	11.0841	10.9929	10.4943	0.308056	0.0832442	0.0802486	-0.312661	-0.403846	-0.90248	-0.696845
TGACACATTGGCTGGGTGTT																					451	354	301	384	285	352	333	13.6435	13.6802	13.6047	13.6021	12.9716	13.1119	13.0399	0.0367801	-0.0387555	-0.0413163	-0.67182	-0.531515	-0.603527	-0.587857
GGCTGGTTGACCTTCCCGCT																					343	202	233	305	200	214	234	13.2486	12.8709	13.2353	13.2699	12.4607	12.3941	12.531	-0.377648	-0.0132719	0.0213001	-0.787822	-0.854491	-0.717585	-0.663426
CACATAACATGAGGTATCAG																					84	84	76	99	59	72	53	11.2193	11.6053	11.6193	11.6469	10.7001	10.8231	10.3894	0.386019	0.400069	0.427586	-0.519133	-0.396214	-0.829906	-0.986309
TCCCGGTTGGTGAACGATAC																					101	88	78	98	76	75	66	11.4851	11.6724	11.6568	11.6322	11.0652	10.8819	10.7056	0.18732	0.17174	0.147151	-0.419835	-0.603145	-0.779437	-0.769542
CTCAACCGACCGTATGGTCA																					241	199	143	179	148	166	189	12.7395	12.8493	12.5311	12.5011	12.0264	12.0277	12.2229	0.109881	-0.20838	-0.238334	-0.713022	-0.711729	-0.516536	-0.534818
TTCTAAGCGCCCTGGGGACA																					219	201	173	255	160	175	140	12.6014	12.8638	12.8058	13.0116	12.1389	12.1039	11.7901	0.262387	0.204416	0.41021	-0.462492	-0.497494	-0.811309	-0.882769
AGGGGCAGGGCTATCTTATG																					415	334	250	412	276	306	304	13.5234	13.5963	13.3369	13.7037	12.9253	12.9099	12.9085	0.0728917	-0.186561	0.18022	-0.598101	-0.613528	-0.614955	-0.631045
CCTCCGTGCTAACGCGGACG																					273	189	185	211	170	174	182	12.9193	12.775	12.9025	12.7384	12.2263	12.0956	12.1685	-0.144334	-0.0167681	-0.180931	-0.692972	-0.823683	-0.750816	-0.641813
CCTGCGGTGCACGGCTAGCC																					124	78	65	92	69	93	88	11.781	11.4984	11.3939	11.5411	10.9259	11.1921	11.1205	-0.282544	-0.387097	-0.239859	-0.855061	-0.588844	-0.660507	-0.398304
AACATCTCGTTAGGGGTATC																					225	192	158	188	113	140	134	12.6404	12.7977	12.675	12.5719	11.6373	11.782	11.7269	0.157319	0.0345996	-0.0684798	-1.0031	-0.858328	-0.913473	-0.966112
ACCCGATAATAGCTACTGGT																					103	76	87	110	56	66	81	11.5133	11.461	11.8143	11.7988	10.6249	10.6976	11.0009	-0.0523938	0.300955	0.285472	-0.888446	-0.815744	-0.51242	-0.916882
CGACCCATGGATGTGAACCC																					166	121	87	150	115	136	135	12.2017	12.1317	11.8143	12.2462	11.6626	11.7402	11.7376	-0.07	-0.387396	0.0444715	-0.539132	-0.461474	-0.464088	-0.35059
GGACTTTAGTTCCAGTGGTT																					488	407	330	386	289	325	325	13.7572	13.8815	13.7374	13.6096	12.9917	12.9968	13.0048	0.1243	-0.0198083	-0.147567	-0.76546	-0.760382	-0.75235	-0.745039
CTCCCATTGATCTACGATGG																					352	261	230	296	222	253	303	13.2859	13.2406	13.2166	13.2267	12.6113	12.6356	12.9037	-0.04536	-0.0693291	-0.0592706	-0.674651	-0.650369	-0.382194	-0.511085
CGAAACCTCCTAACTGAGAG																					129	99	80	126	82	99	88	11.838	11.8423	11.6933	11.9947	11.1748	11.2823	11.1205	0.00428919	-0.144652	0.156714	-0.663166	-0.555699	-0.717522	-0.650912
CCTCGATGGTCACCTGTAGC																					276	194	179	239	136	208	208	12.9351	12.8126	12.855	12.9181	11.9045	12.3531	12.3611	-0.122434	-0.0800928	-0.0169539	-1.03059	-0.582006	-0.573975	-0.655697
ATGCTGCAGCTTTACGATCA																					239	214	180	221	170	184	181	12.7274	12.9542	12.863	12.8052	12.2263	12.1762	12.1605	0.22673	0.135573	0.0777262	-0.501109	-0.551219	-0.566899	-0.686418
ATATTTTATGACATAAAAAT																					70	33	36	33	19	15	25	10.9564	10.2581	10.5419	10.0628	9.06725	8.56305	9.30651	-0.698276	-0.414511	-0.893564	-1.88911	-2.39331	-1.64985	-1.30864
TGTCCCTTGCAACCTCCGTT																					324	240	248	296	211	196	226	13.1664	13.1196	13.3253	13.2267	12.538	12.2673	12.4808	-0.0467932	0.158935	0.0602985	-0.628386	-0.899018	-0.685556	-0.795133
GGGACATCCTTGCCGTCTCA																					309	239	155	202	163	187	203	13.098	13.1135	12.6473	12.6755	12.1657	12.1995	12.326	0.015563	-0.450673	-0.422494	-0.932306	-0.89844	-0.771991	-0.581711
GCGGTTCCGGGAGCACATTT																					367	259	228	235	222	250	281	13.3461	13.2295	13.204	12.8938	12.6113	12.6184	12.795	-0.116655	-0.142127	-0.452367	-0.734849	-0.727774	-0.551126	-0.4342
CGAATATTATTTCTATCGGG																					90	81	73	106	91	88	78	11.3188	11.5528	11.5613	11.7454	11.325	11.1124	10.9465	0.234073	0.242489	0.426624	0.00621808	-0.206348	-0.372265	-0.49186
CATTGCACGCCACAGCATTG																					230	184	145	137	111	158	127	12.6721	12.7363	12.5511	12.1154	11.6115	11.9565	11.6495	0.0642233	-0.120956	-0.556652	-1.06056	-0.715581	-1.02256	-0.728436
CGGGATGCAGCTGGAGAGGA																					168	147	133	165	112	121	111	12.219	12.4125	12.4265	12.3836	11.6244	11.5717	11.4553	0.193478	0.20753	0.164674	-0.594529	-0.647296	-0.763671	-0.857059
AAGTGTGTGCATAGCAGGGT																					168	144	121	140	131	132	93	12.219	12.3827	12.2901	12.1467	11.8504	11.6972	11.2001	0.163736	0.0711366	-0.0723173	-0.368527	-0.521805	-1.01883	-0.690572
ACAAAGATCGCATGGCATAC																					181	126	123	161	100	134	127	12.3265	12.1901	12.3138	12.3483	11.461	11.7189	11.6495	-0.136377	-0.0127235	0.0217684	-0.86548	-0.607623	-0.676973	-0.674248
TAACCCAGAAGCCCATTCAG																					270	215	150	237	182	180	176	12.9034	12.9609	12.6	12.906	12.3247	12.1445	12.1201	0.0575309	-0.303347	0.00262889	-0.578649	-0.758845	-0.783228	-0.625845
GGTGCTTAGCTCTGCGCACA																					338	277	216	333	222	226	248	13.2274	13.3264	13.126	13.3966	12.6113	12.4728	12.6148	0.0990137	-0.101376	0.169184	-0.616104	-0.75461	-0.612584	-0.716707
GCCTGCCCTAAACCCCGGAA																					373	431	301	318	228	236	233	13.3695	13.9642	13.6047	13.3301	12.6497	12.5352	12.5248	0.594627	0.235173	-0.0394435	-0.719775	-0.834295	-0.844717	-1.06305
ATCGGTACCTCTTCACATAT																					379	252	260	310	216	237	229	13.3925	13.19	13.3935	13.2933	12.5718	12.5413	12.4998	-0.202593	0.000919045	-0.0992185	-0.820785	-0.851216	-0.892716	-0.754608
CGGCTGAGGCACCTGGTTTA																					324	223	212	280	210	259	260	13.1664	13.0136	13.099	13.1465	12.5311	12.6694	12.683	-0.152772	-0.0673167	-0.0198632	-0.635239	-0.49699	-0.4834	-0.458559
GCTTTCAATTGCAAAAATAC																					49	27	30	42	21	37	22	10.4421	9.96884	10.279	10.4104	9.21139	9.86335	9.1224	-0.473258	-0.16309	-0.0316678	-1.23072	-0.578757	-1.3197	-0.820387
TCAACCCCAGCGCACCGTTG																					350	227	211	245	182	197	208	13.2777	13.0392	13.0922	12.9539	12.3247	12.2747	12.3611	-0.238476	-0.185487	-0.323835	-0.953002	-1.00303	-0.916623	-0.708285
ATACAATACTTTGGCGCATA																					135	100	82	124	62	89	72	11.9035	11.8568	11.7289	11.9716	10.7717	11.1287	10.8311	-0.046786	-0.17461	0.0680649	-1.13189	-0.774828	-1.07246	-0.941948
CGCTAGGTTATTTCGTGGCC																					264	199	195	245	203	233	258	12.8709	12.8493	12.9785	12.9539	12.4822	12.5168	12.6718	-0.0216056	0.107528	0.0829346	-0.38872	-0.354168	-0.199119	-0.370288
TTGCAATGCTGCTATAGAAG																					167	128	111	151	118	129	131	12.2104	12.2128	12.1657	12.2558	11.6997	11.664	11.6942	0.00245619	-0.0446735	0.0453926	-0.510653	-0.54635	-0.516131	-0.525436
ACCCAATGTGGCGGAGCCGA																					226	165	164	175	119	151	139	12.6468	12.5791	12.7287	12.4685	11.7119	11.8911	11.7797	-0.0676849	0.081966	-0.178237	-0.934877	-0.755633	-0.867033	-0.797862
CCCTACCTATCCGGTGCTTT																					254	195	143	192	143	203	183	12.8152	12.82	12.5311	12.6023	11.9769	12.318	12.1764	0.00480596	-0.284164	-0.212989	-0.838377	-0.49728	-0.638854	-0.494054
CGCGCAGAAGGCAAGCAGGG																					101	106	79	71	69	62	72	11.4851	11.9408	11.6752	11.1674	10.9259	10.6075	10.8311	0.455734	0.190112	-0.317639	-0.55917	-0.877607	-0.653978	-0.806321
AAAGCGACGTAGGCATACTT																					248	156	184	220	192	219	222	12.7808	12.4982	12.8947	12.7986	12.4019	12.4274	12.455	-0.282589	0.113955	0.0178625	-0.378893	-0.353366	-0.325709	-0.302399
GCTAGTGTCGTGGGGGATGA																					283	222	132	225	190	177	194	12.9712	13.0071	12.4156	12.831	12.3868	12.1203	12.2606	0.0359142	-0.555574	-0.140157	-0.584434	-0.850921	-0.710611	-0.495383
ATACGAGGCGCTTTTCTTTG																					430	341	323	373	281	346	347	13.5747	13.6263	13.7065	13.5602	12.9512	13.0871	13.0993	0.0515919	0.131793	-0.0144583	-0.623424	-0.48753	-0.475335	-0.585072
CCTAAGGGGTACCACCATGG																					236	182	159	175	111	154	120	12.7092	12.7205	12.6841	12.4685	11.6115	11.9195	11.5677	0.0113109	-0.0251509	-0.240691	-1.0977	-0.789713	-1.14147	-0.924786
CGTTGGGCATAGCGAACACT																					196	135	116	157	109	122	120	12.4413	12.2896	12.2292	12.312	11.5853	11.5836	11.5677	-0.151704	-0.212082	-0.129363	-0.856036	-0.857775	-0.873584	-0.698082
TGCCTATGACCTAGGTACCA																					165	151	142	170	101	158	116	12.193	12.4512	12.521	12.4267	11.4754	11.9565	11.5188	0.258193	0.327968	0.233724	-0.717633	-0.2365	-0.674138	-0.816052
TATACTGCGGATCAATCTGA																					155	141	118	133	85	124	134	12.1028	12.3523	12.2539	12.0727	11.2266	11.607	11.7269	0.249536	0.151091	-0.0301335	-0.87618	-0.495807	-0.375918	-0.706133
TCAAGGAGCCTTATTTCTTG																					169	136	132	144	101	115	114	12.2275	12.3003	12.4156	12.1873	11.4754	11.4983	11.4938	0.0727296	0.188083	-0.0402443	-0.752183	-0.729205	-0.73377	-0.811909
CAGACCCAGTAAAACCACCA																					103	62	63	73	53	67	64	11.5133	11.1673	11.3488	11.2075	10.5455	10.7193	10.6613	-0.346009	-0.164556	-0.305858	-0.967829	-0.794062	-0.852083	-0.599184
ATAGCGGATGTCCTTGGAAA																					235	198	179	237	168	184	194	12.7031	12.8421	12.855	12.906	12.2093	12.1762	12.2606	0.138981	0.151883	0.202899	-0.493832	-0.526873	-0.442507	-0.652325
TGAGGATCATGTCGAGCGCC																					405	292	300	351	227	265	258	13.4883	13.4025	13.5999	13.4725	12.6434	12.7024	12.6718	-0.0857849	0.111637	-0.0157479	-0.844851	-0.785852	-0.816436	-0.819081
GTAAACTTTGTCTGGAGTAT																					279	262	193	260	174	223	204	12.9507	13.2461	12.9636	13.0396	12.2599	12.4535	12.3331	0.295429	0.0129395	0.0889372	-0.690787	-0.49716	-0.617579	-0.734277
GCACGCTGTACAGACGACAA																					182	84	128	137	147	154	142	12.3344	11.6053	12.3712	12.1154	12.0167	11.9195	11.8105	-0.729132	0.0368037	-0.219015	-0.317774	-0.414928	-0.523905	-0.115088
GTAATTTTATGAGTTAAGTG																					98	50	78	84	35	48	59	11.4416	10.8572	11.6568	11.4099	9.94738	10.2385	10.544	-0.584433	0.215226	-0.0316793	-1.4942	-1.20308	-0.897599	-1.06467
TACTGGAGTTTGCGACTCGG																					237	184	163	238	155	168	170	12.7153	12.7363	12.7199	12.9121	12.0931	12.045	12.0701	0.0209766	0.00458958	0.196749	-0.622224	-0.670312	-0.645212	-0.720021
CCTTGAAATCAAATCAAACC																					64	20	35	46	32	45	40	10.8272	9.53639	10.5012	10.5416	9.81823	10.1455	9.98373	-1.29076	-0.32591	-0.285563	-1.00892	-0.68168	-0.843421	-0.210595
CCGCGCATTTCAGAGCACAA																					63	53	30	70	64	64	48	10.8044	10.9412	10.279	11.147	10.8174	10.6532	10.2465	0.136729	-0.525429	0.342534	0.0129918	-0.151204	-0.557917	-0.216654
CCAGAGCCTTGGTTTATATC																					154	91	96	125	108	113	78	12.0935	11.7207	11.9563	11.9832	11.572	11.473	10.9465	-0.372734	-0.137186	-0.110274	-0.521476	-0.620443	-1.14696	-0.55623
GCCAGCGGGGATATGGTGAA																					251	197	171	227	137	167	166	12.7981	12.8348	12.789	12.8438	11.915	12.0364	12.0358	0.0366642	-0.0090844	0.0457002	-0.883061	-0.761712	-0.762343	-0.826799
TATTTATACACTATGCGGCA																					154	138	121	117	100	120	93	12.0935	12.3213	12.2901	11.8878	11.461	11.5597	11.2001	0.227851	0.19664	-0.20567	-0.63247	-0.533761	-0.893325	-0.759459
GTGTAGTCCTAGCCATGGGG																					200	147	125	142	91	100	109	12.4705	12.4125	12.337	12.1671	11.325	11.2968	11.4291	-0.0580124	-0.133442	-0.303348	-1.14547	-1.17369	-1.04138	-0.95525
TGACGCGATAGAGTTGGCTT																					185	158	147	214	147	168	167	12.358	12.5165	12.5709	12.7587	12.0167	12.045	12.0444	0.158532	0.212859	0.40072	-0.341357	-0.313011	-0.313591	-0.580023
CTTAAGCTTATCAACATCCG																					230	201	187	230	158	169	161	12.6721	12.8638	12.918	12.8627	12.1207	12.0536	11.9916	0.191695	0.245975	0.190674	-0.551327	-0.618505	-0.68042	-0.826199
GTTGATCGAAAATGGGAGAA																					162	148	162	166	121	135	154	12.1665	12.4222	12.711	12.3924	11.7359	11.7296	11.9275	0.255713	0.544507	0.225846	-0.430599	-0.436937	-0.238987	-0.710863
GAGCAGCTGTCAGGTCTTGT																					340	293	228	319	264	264	266	13.2359	13.4074	13.204	13.3346	12.8612	12.697	12.7159	0.17151	-0.0318922	0.0987134	-0.374673	-0.538942	-0.520024	-0.557324
GGACCAACTCCCCTGCCCAC																					236	181	163	199	191	142	161	12.7092	12.7126	12.7199	12.6539	12.3943	11.8025	11.9916	0.00336333	0.0106889	-0.0553084	-0.314883	-0.906721	-0.717568	-0.632638
TAAACAAAAAGGAAATAGTT																					91	65	66	68	64	65	60	11.3347	11.2355	11.4159	11.1052	10.8174	10.6756	10.5682	-0.099226	0.0811743	-0.229534	-0.517275	-0.659116	-0.766492	-0.565099
ACGGAGGCTAAGCGTCGCAA																					270	220	160	291	170	161	176	12.9034	12.9941	12.6931	13.2021	12.2263	11.9836	12.1201	0.0906936	-0.210253	0.298726	-0.677033	-0.919744	-0.783228	-0.853057
TCGGGGACCACCCACGATCC																					329	223	249	263	231	282	281	13.1885	13.0136	13.3311	13.0561	12.6686	12.7921	12.795	-0.174863	0.142649	-0.132308	-0.519849	-0.396357	-0.393449	-0.381711
AACCACGGCATTGAGAGGTG																					416	274	260	294	203	275	273	13.5269	13.3107	13.3935	13.2169	12.4822	12.7558	12.7533	-0.216227	-0.133455	-0.310036	-1.04469	-0.771079	-0.773576	-0.643211
AGCTTTCGAAATTGAGTGTC																					179	148	161	208	129	146	150	12.3105	12.4222	12.7021	12.7177	11.8283	11.8426	11.8896	0.111777	0.391639	0.407256	-0.482197	-0.467896	-0.420881	-0.760548
GAACGTAGAAATTCCCATTT																					234	158	172	137	174	137	176	12.6969	12.5165	12.7974	12.1154	12.2599	11.7508	12.1201	-0.180394	0.100491	-0.581523	-0.437065	-0.946144	-0.576807	-0.432863
CTTACCCCTATTATAATGAA																					82	49	56	42	46	45	65	11.1845	10.828	11.1789	10.4104	10.3413	10.1455	10.6836	-0.356507	-0.00558932	-0.774093	-0.843219	-1.03906	-0.500907	-0.415665
CGACAACGTGCAGGTGTATC																					319	203	233	285	212	242	214	13.1439	12.878	13.2353	13.172	12.5448	12.5714	12.4021	-0.265883	0.0913691	0.028104	-0.599131	-0.572485	-0.741819	-0.589008
TTCAGCGAGTGTGACTAAGC																					214	116	122	125	110	150	128	12.5681	12.0708	12.302	11.9832	11.5985	11.8815	11.6608	-0.497227	-0.266076	-0.584862	-0.969601	-0.686517	-0.907239	-0.405064
CAGGGTTGCGCAGAGGACTC																					254	178	154	225	147	193	199	12.8152	12.6885	12.638	12.831	12.0167	12.2451	12.2973	-0.126772	-0.177267	0.0157959	-0.798585	-0.570144	-0.517954	-0.532813
CCCGCTAACAGCCTAGATCA																					17	10	13	14	6	5	13	8.91681	8.53833	9.07408	8.82759	7.4101	6.9857	8.3652	-0.378476	0.157273	-0.0892155	-1.5067	-1.93111	-0.55161	-1.22633
AGGACACAGGATACGCAGCT																					157	122	99	139	107	80	94	12.1213	12.1436	12.0007	12.1363	11.5586	10.975	11.2156	0.0222726	-0.120631	0.0150185	-0.56272	-1.14631	-0.905729	-0.843808
CCCCGTAGCTCATTAGTCTG																					232	193	170	190	134	197	133	12.6846	12.8052	12.7806	12.5871	11.8831	12.2747	11.7161	0.120619	0.0960012	-0.0974085	-0.80145	-0.40987	-0.968469	-0.766334
ACGCATGCTTCCCAAAGCGT																					226	161	123	194	138	163	160	12.6468	12.5437	12.3138	12.6172	11.9255	12.0014	11.9827	-0.103084	-0.333001	-0.0295599	-0.72123	-0.645337	-0.6641	-0.521674
GGAATTACGACTAACCGATT																					166	138	120	150	100	118	143	12.2017	12.3213	12.2781	12.2462	11.461	11.5355	11.8206	0.119622	0.0764407	0.0444715	-0.740699	-0.66623	-0.381056	-0.676173
CGGTGAGCCACACGAAGGAA																					195	129	119	136	128	162	105	12.4339	12.224	12.2661	12.1048	11.817	11.9925	11.3752	-0.209901	-0.167875	-0.329099	-0.616912	-0.4414	-1.05878	-0.470073
TATTTTGACTTGACGCAGGC																					116	92	85	127	73	77	96	11.6848	11.7365	11.7808	12.0061	11.0072	10.9199	11.2459	0.0517265	0.0959871	0.321318	-0.677615	-0.764901	-0.438843	-0.783463
CTGGCCGAATCTCACTATGT																					242	185	145	195	127	142	154	12.7454	12.7441	12.5511	12.6246	11.8057	11.8025	11.9275	-0.00132059	-0.194318	-0.120813	-0.939707	-0.942935	-0.817897	-0.794696
GTAGGGTACAGCGTCAGCTT																					200	169	169	208	185	222	182	12.4705	12.6136	12.772	12.7177	12.3483	12.447	12.1685	0.14316	0.301581	0.247245	-0.122173	-0.0234494	-0.301983	-0.379864
AATTTATCGTCAACATTAAT																					68	55	50	46	63	75	75	10.9146	10.9946	11.0155	10.5416	10.7947	10.8819	10.89	0.0800175	0.100948	-0.372979	-0.119839	-0.0326403	-0.0246115	0.00497401
CAATCGGCGACGTTTTAAAT																					167	188	122	199	148	144	148	12.2104	12.7673	12.302	12.6539	12.0264	11.8227	11.8702	0.556948	0.0916197	0.443541	-0.183931	-0.387699	-0.34015	-0.667963
TCACTTTACACTTGTAGTGT																					116	103	122	106	71	98	103	11.6848	11.8994	12.302	11.7454	10.9671	11.2676	11.3474	0.21462	0.617209	0.060623	-0.717672	-0.417137	-0.337345	-0.788202
AGAGCATGATGACCCGTGAC																					259	169	140	182	128	152	155	12.8434	12.6136	12.5005	12.5251	11.817	11.9006	11.9369	-0.229734	-0.342867	-0.318264	-1.02633	-0.942713	-0.906492	-0.661555
AAGTGACGGTGTCATGCGGG																					311	263	185	257	216	208	213	13.1073	13.2516	12.9025	13.0229	12.5718	12.3531	12.3954	0.144294	-0.204759	-0.0844348	-0.535531	-0.754232	-0.711937	-0.618933
AGTAGACGGACGGTGAGCTG																					493	325	273	375	303	336	313	13.7719	13.5569	13.4638	13.5679	13.06	13.0448	12.9506	-0.21497	-0.308057	-0.20398	-0.711925	-0.727072	-0.821326	-0.511105
TCCGTCTGCTTCATGAGCGG																					78	75	61	85	59	67	79	11.1124	11.4419	11.3023	11.427	10.7001	10.7193	10.9649	0.329444	0.18986	0.314563	-0.412265	-0.393122	-0.147532	-0.595595
GATCATAATCGCTTCAAGCA																					172	141	114	124	96	114	119	12.2529	12.3523	12.2042	11.9716	11.4021	11.4857	11.5557	0.0994279	-0.0487592	-0.281303	-0.850786	-0.76718	-0.697243	-0.694858
CGGCTCGTTCTACGCACTGA																					360	223	199	270	171	205	181	13.3184	13.0136	13.0078	13.094	12.2348	12.3321	12.1605	-0.304759	-0.310589	-0.224312	-1.08356	-0.986248	-1.15781	-0.795988
TGGAGAAACGAGGTGTAATA																					243	166	156	175	161	206	174	12.7514	12.5878	12.6566	12.4685	12.1479	12.3391	12.1036	-0.163587	-0.0947907	-0.282854	-0.603508	-0.412256	-0.647731	-0.374087
TATAGACCTCCCAAATACAT																					91	64	53	58	36	69	48	11.3347	11.2131	11.0995	10.8758	9.98798	10.7617	10.2465	-0.121585	-0.23517	-0.458903	-1.34673	-0.573011	-1.08818	-0.730755
ATACGGCCGAAGCCCCTTCA																					404	313	263	369	275	343	296	13.4847	13.5027	13.41	13.5447	12.9201	13.0746	12.87	0.0179668	-0.0746805	0.059962	-0.564584	-0.410119	-0.614671	-0.530874
TAACGCGCATATCTGAACAC																					123	97	76	106	69	120	107	11.7693	11.8128	11.6193	11.7454	10.9259	11.5597	11.4024	0.043547	-0.149936	-0.0238856	-0.843383	-0.209572	-0.366908	-0.429863
TAAACCCTTGGCGCCCTCAC																					341	249	199	289	203	247	214	13.2401	13.1727	13.0078	13.1921	12.4822	12.6009	12.4021	-0.0674579	-0.232372	-0.0479956	-0.75791	-0.639191	-0.838024	-0.6291
CGCACATCTAAAGTTACTAC																					48	45	26	61	58	33	28	10.4124	10.7052	10.0727	10.9485	10.6755	9.69847	9.46977	0.292857	-0.339636	0.536148	0.263121	-0.713903	-0.942611	-0.627587
GTGTATGATGCTTCGACTTA																					579	461	368	485	358	404	409	14.0039	14.0612	13.8946	13.939	13.3006	13.3107	13.3365	0.057361	-0.109245	-0.064873	-0.70327	-0.693167	-0.667391	-0.649023
GAAGACGTGCTGGCGTCACC																					388	311	292	370	302	298	275	13.4264	13.4934	13.5609	13.5486	13.0552	12.8717	12.7639	0.067013	0.134505	0.12216	-0.371191	-0.554696	-0.662529	-0.637365
CCTAAACTCAGACGCACTAC																					139	91	89	126	61	78	89	11.9457	11.7207	11.8471	11.9947	10.7482	10.9385	11.1367	-0.224924	-0.0985764	0.0490282	-1.19745	-1.00718	-0.808913	-0.913025
ATCTTCAGGGTAACTACGAA																					115	89	75	120	69	92	103	11.6723	11.6887	11.6002	11.9243	10.9259	11.1765	11.3474	0.0163994	-0.0720434	0.252031	-0.746387	-0.49576	-0.324858	-0.587797
CAGAGCCTTGCGCAATTTTG																					225	326	170	215	165	154	178	12.6404	13.5614	12.7806	12.7655	12.1833	11.9195	12.1364	0.921001	0.140194	0.125094	-0.457096	-0.720861	-0.503934	-0.95606
CCTTATGGAATCAGACCGTT																					171	118	110	134	84	138	108	12.2445	12.0955	12.1526	12.0835	11.2096	11.7613	11.4158	-0.149016	-0.0918679	-0.161027	-1.03494	-0.483223	-0.828714	-0.648324
TTTGGCAGTACCTTTTATTA																					375	307	189	281	205	219	181	13.3772	13.4747	12.9334	13.1516	12.4964	12.4274	12.1605	0.0975002	-0.44385	-0.225596	-0.880874	-0.949847	-1.2167	-0.825159
AAAACAGGACGATGTGCGGC																					147	87	116	117	74	122	110	12.0264	11.6559	12.2292	11.8878	11.0268	11.5836	11.4423	-0.370467	0.202869	-0.138571	-0.999594	-0.442824	-0.58412	-0.573456
GAGGACCTTAAGGTGACATG																					226	132	138	179	124	157	158	12.6468	12.2572	12.4797	12.5011	11.7712	11.9473	11.9645	-0.389554	-0.167022	-0.145638	-0.875516	-0.699431	-0.682242	-0.518325
AGCTGGACTCTGTAGAAATC																					236	176	168	188	135	166	142	12.7092	12.6722	12.7635	12.5719	11.8938	12.0277	11.8105	-0.0370448	0.0542718	-0.137331	-0.815385	-0.681487	-0.89869	-0.758486
CAACACCCCGCGTTATGCTA																					131	112	115	157	115	122	117	11.8602	12.0202	12.2168	12.312	11.6626	11.5836	11.5312	0.160052	0.356587	0.451795	-0.197597	-0.276617	-0.328939	-0.590529
GCTGGAGAGACAATTCTACT																					269	217	161	214	141	180	154	12.898	12.9742	12.7021	12.7587	11.9565	12.1445	11.9275	0.0762401	-0.195913	-0.139275	-0.941458	-0.753493	-0.970475	-0.802159
CAAGACCTTATCGTGCAGCG																					98	92	83	116	84	99	114	11.4416	11.7365	11.7464	11.8754	11.2096	11.2823	11.4938	0.294917	0.304836	0.433838	-0.232023	-0.159306	0.0521815	-0.45758
CCAATGATAAGCCCGAACGG																					164	117	88	145	109	106	87	12.1842	12.0832	11.8308	12.1973	11.5853	11.3808	11.104	-0.101004	-0.353429	0.0130559	-0.598929	-0.803414	-1.08024	-0.680403
TCTGACGATTAATGCTTCTA																					147	109	101	120	86	118	94	12.0264	11.9811	12.0295	11.9243	11.2435	11.5355	11.2156	-0.045316	0.00314374	-0.102055	-0.782879	-0.490902	-0.810803	-0.646786
CTATATTGTCGCGCAGTGGA																					195	129	153	183	112	166	176	12.4339	12.224	12.6286	12.533	11.6244	12.0277	12.1201	-0.209901	0.19463	0.0990538	-0.8095	-0.406219	-0.313816	-0.537773
GTGCGACGAATTGTCCTGAG																					460	290	262	356	278	288	315	13.672	13.3926	13.4045	13.4929	12.9358	12.8225	12.9598	-0.279396	-0.267439	-0.17904	-0.736196	-0.84949	-0.712192	-0.524001
