# Supplementary material for: UM171 glues asymmetric CRL3–HDAC1/2 assembly to degrade CoREST corepressors
Source: Nature. Author manuscript; Available in PMC 2025 Mar 24. (PMC11882444; doi:10.1038/s41586-024-08532-4)
Supplement: Supplementary Data 14 [file NIHMS2059347-supplement-Supplementary_Data_14.xlsx]

## Sheet: Supplementary Data 14
Supplementary Data 14 | KBTBD4 CBE scanning data
sgRNA sequence	sgRNA context sequence	Transcript reference allele	Transcript alternate allele	Genome reference allele	Genome alternate allele	sgrna genomic position	sgRNA Strand	PAM	Edit	# edits	#silent edits	Nucleotide edits	Amino acid edits	Mutation category	Clinical significance	BsmBI flag	4T flag	Genotype_name	Residue	Mutation_type	d0_reads	Unsorted-R1_reads	Unsorted-R2_reads	Unsorted-R3_reads	Sorted-R1_reads	Sorted-R2_reads	Sorted-R3_reads	d0_normalized	Unsorted-R1_normalized	Unsorted-R2_normalized	Unsorted-R3_normalized	Sorted-R1_normalized	Sorted-R2_normalized	Sorted-R3_normalized	Unsorted-R1_d0_normalized	Unsorted-R2_d0_normalized	Unsorted-R3_d0_normalized	Sorted-R1_d0_normalized	Sorted-R2_d0_normalized	Sorted-R3_d0_normalized	lfc_over_unsorted
GAGCCGGAAGCGGAGGTTCC	CGTGGAGCCGGAAGCGGAGGTTCCGGGCT	C	T	G	A	47578981	sense	GG	C-T	2	0	C_4;C_5;	flankseq;flankseq;	Flanking;Flanking;	None;None						241	213	180	273	242	218	305	13.1543	13.2913	13.2117	13.3367	12.9054	13.0396	13.1716	0.13693	0.0573772	0.182356	-0.24891	-0.114724	0.0173071	-0.240997
AGCCGGAAGCGGAGGTTCCG	GTGGAGCCGGAAGCGGAGGTTCCGGGCTC	C	T	G	A	47578980	sense	GG	C-T	1	0	C_4;	flankseq;	Flanking;	None						227	175	147	249	267	229	240	13.068	13.0078	12.9196	13.2039	13.0472	13.1106	12.8259	-0.060206	-0.148438	0.135945	-0.0207635	0.0426184	-0.242094	-0.0491801
AGCCCGGAACCTCCGCTTCC	CCGGAGCCCGGAACCTCCGCTTCCGGCTC	G	A	C	T	47578957	antisense	GG	C-T	2	0	C_4;C_5;	utr;utr;	UTR;UTR;	None;None						208	120	144	177	199	167	220	12.9419	12.4635	12.8898	12.7116	12.6232	12.6552	12.7004	-0.478353	-0.0520884	-0.230295	-0.318683	-0.286727	-0.241514	-0.0287291
GAGCCCGGAACCTCCGCTTC	CCCGGAGCCCGGAACCTCCGCTTCCGGCT	G	A	C	T	47578956	antisense	CG	C-T	3	0	C_4;C_5;C_6;	utr;utr;utr;	UTR;UTR;UTR;	None;None;None						297	256	212	314	311	243	289	13.4557	13.5565	13.4477	13.5385	13.2673	13.1962	13.0939	0.100796	-0.00797836	0.0828014	-0.188444	-0.259513	-0.361824	-0.328467
GAAGCGGAGGTTCCGGGCTC	GCCGGAAGCGGAGGTTCCGGGCTCCGGGA	C	T	G	A	47578975	sense	CG	C-T	1	0	C_5;	flankseq;	Flanking;	None						219	205	187	202	301	233	266	13.0162	13.236	13.2667	12.9022	13.2201	13.1356	12.9743	0.219793	0.250499	-0.114054	0.203896	0.119353	-0.0419666	-0.0249849
AAGCGGAGGTTCCGGGCTCC	CCGGAAGCGGAGGTTCCGGGCTCCGGGAT	C	T	G	A	47578974	sense	GG	C-T	1	0	C_4;	flankseq;	Flanking;	None						286	186	178	251	251	267	279	13.4013	13.0957	13.1956	13.2155	12.9581	13.3321	13.0431	-0.305557	-0.205698	-0.185803	-0.443193	-0.0692008	-0.35818	-0.0578388
AGCGGAGGTTCCGGGCTCCG	CGGAAGCGGAGGTTCCGGGCTCCGGGATG	C	T	G	A	47578973	sense	GG	C-T	0	0										229	179	179	227	225	194	252	13.0806	13.0404	13.2037	13.0705	12.8003	12.8713	12.8963	-0.040259	0.123018	-0.0101472	-0.2803	-0.209297	-0.184368	-0.248859
ATCCCGGAGCCCGGAACCTC	TTTCATCCCGGAGCCCGGAACCTCCGCTT	G	A	C	T	47578950	antisense	CG	C-T	2	0	C_4;C_5;	utr;utr;	UTR;UTR;	None;None						203	175	140	182	224	166	206	12.9068	13.0078	12.8492	12.7518	12.7939	12.6465	12.6055	0.100987	-0.0576257	-0.155013	-0.112879	-0.260291	-0.301259	-0.187592
GGAGGTTCCGGGCTCCGGGA	AAGCGGAGGTTCCGGGCTCCGGGATGAAA	C	T	G	A	47578970	sense	TG	C-T	1	0	C_8;	utr;	UTR;	None						235	174	179	244	157	125	171	13.118	12.9995	13.2037	13.1747	12.2813	12.2373	12.3369	-0.118435	0.0857091	0.0567211	-0.836682	-0.880628	-0.781015	-0.840773
GTTCCGGGCTCCGGGATGAA	GGAGGTTCCGGGCTCCGGGATGAAAGGAG	C	T	G	A	47578966	sense	AG	C-T	2	0	C_4;C_5;	utr;utr;	UTR;UTR;	None;None						343	245	231	361	230	192	247	13.6635	13.4932	13.5716	13.7397	12.8321	12.8564	12.8674	-0.170289	-0.0918888	0.0762915	-0.831401	-0.807051	-0.796083	-0.74955
TTCCGGGCTCCGGGATGAAA	GAGGTTCCGGGCTCCGGGATGAAAGGAGG	C	T	G	A	47578965	sense	GG	C-T	2	0	C_4;C_8;	utr;utr;	UTR;UTR;	None;None						269	220	186	253	189	158	203	13.3129	13.3379	13.259	13.2269	12.5488	12.5753	12.5844	0.0250192	-0.0538786	-0.0859531	-0.764034	-0.737619	-0.7285	-0.705114
CTCCTTTCATCCCGGAGCCC	TTCCCTCCTTTCATCCCGGAGCCCGGAAC	G	A	C	T	47578942	antisense	GG	C-T	2	0	C_4;C_8;	Gly3Arg;Met1Ile;	Missense;Missense;	None;None			Met1Ile_Gly3Arg	2	Missense	154	141	100	145	152	109	164	12.5083	12.6962	12.3638	12.424	12.2346	12.0398	12.2767	0.187859	-0.144485	-0.0843556	-0.273721	-0.468539	-0.231659	-0.310979
CCGGGCTCCGGGATGAAAGG	GGTTCCGGGCTCCGGGATGAAAGGAGGGA	C	T	G	A	47578963	sense	AG	C-T	2	0	C_6;C_8;	utr;utr;	UTR;UTR;	None;None						239	206	168	252	219	159	201	13.1423	13.243	13.1122	13.2212	12.7614	12.5844	12.5701	0.100747	-0.0301264	0.0789116	-0.380945	-0.55794	-0.572205	-0.553541
CCTCCTTTCATCCCGGAGCC	GTTCCCTCCTTTCATCCCGGAGCCCGGAA	G	A	C	T	47578941	antisense	CG	C-T	1	0	C_4_5;	Gly3Lys;	Missense;	None			Gly3Lys	3	Missense	149	125	119	158	157	148	146	12.4607	12.5224	12.6147	12.5478	12.2813	12.4809	12.109	0.0617293	0.154043	0.0871042	-0.179427	0.0202493	-0.35174	-0.271265
CGGGCTCCGGGATGAAAGGA	GTTCCGGGCTCCGGGATGAAAGGAGGGAA	C	T	G	A	47578962	sense	GG	C-T	3	0	C_5;C_7;C_8;	utr;utr;utr;	UTR;UTR;UTR;	None;None;None						212	171	140	199	238	174	257	12.9694	12.9744	12.8492	12.8806	12.8814	12.7144	12.9246	0.00505568	-0.120202	-0.0887775	-0.0880047	-0.254974	-0.0447574	-0.0612708
GGGCTCCGGGATGAAAGGAG	TTCCGGGCTCCGGGATGAAAGGAGGGAAC	C	T	G	A	47578961	sense	GG	C-T	3	0	C_4;C_6;C_7;	utr;utr;utr;	UTR;UTR;UTR;	None;None;None						209	180	133	196	183	186	236	12.9488	13.0484	12.7752	12.8587	12.5023	12.8106	12.8017	0.099606	-0.173634	-0.0901306	-0.446506	-0.138214	-0.147164	-0.189242
GTTCCCTCCTTTCATCCCGG	CTGCGTTCCCTCCTTTCATCCCGGAGCCC	G	A	C	T	47578937	antisense	AG	C-T	2	0	C_4_5_6;C_8;	Gly4Lys;Gly3Glu;	Missense;Missense;	None;None			Gly3Glu_Gly4Lys	3.5	Missense	147	122	92	138	165	125	196	12.4412	12.4874	12.2436	12.3526	12.353	12.2373	12.5338	0.0461811	-0.197653	-0.0886245	-0.0882471	-0.203881	0.0925542	0.0135075
TCCGGGATGAAAGGAGGGAA	GGGCTCCGGGATGAAAGGAGGGAACGCAG	C	T	G	A	47578957	sense	CG	C-T	0	0										262	189	177	222	256	185	257	13.2748	13.1188	13.1875	13.0384	12.9865	12.8028	12.9246	-0.15604	-0.0873888	-0.236474	-0.288304	-0.472017	-0.350226	-0.210215
GCGTTCCCTCCTTTCATCCC	ACCTGCGTTCCCTCCTTTCATCCCGGAGC	G	A	C	T	47578935	antisense	GG	C-T	1	0	C_6_7_8;	Gly4Lys;	Missense;	None			Gly4Lys	4	Missense	119	111	99	144	203	198	256	12.1364	12.3511	12.3493	12.414	12.6519	12.9008	12.919	0.214678	0.212914	0.277558	0.515508	0.764375	0.782581	0.452438
TGCGTTCCCTCCTTTCATCC	CACCTGCGTTCCCTCCTTTCATCCCGGAG	G	A	C	T	47578934	antisense	CG	C-T	1	0	C_7_8;	Gly4Glu;	Missense;	None			Gly4Glu	4	Missense	170	168	134	205	217	196	263	12.6509	12.9489	12.786	12.9234	12.7481	12.8861	12.9579	0.298009	0.135098	0.272557	0.0972323	0.235253	0.307018	-0.0220536
GGGATGAAAGGAGGGAACGC	CTCCGGGATGAAAGGAGGGAACGCAGGTG	C	T	G	A	47578954	sense	AG	C-T	0	0										151	158	99	165	218	197	214	12.4799	12.8604	12.3493	12.6103	12.7548	12.8935	12.6605	0.380442	-0.130605	0.130403	0.274822	0.413552	0.180565	0.1629
GGATGAAAGGAGGGAACGCA	TCCGGGATGAAAGGAGGGAACGCAGGTGA	C	T	G	A	47578953	sense	GG	C-T	0	0										210	152	134	197	199	168	213	12.9557	12.8045	12.786	12.866	12.6232	12.6638	12.6537	-0.151174	-0.169714	-0.0896751	-0.332487	-0.291919	-0.301961	-0.171935
ATGAAAGGAGGGAACGCAGG	CGGGATGAAAGGAGGGAACGCAGGTGAGA	C	T	G	A	47578951	sense	TG	C-T	0	0										170	145	148	214	260	214	239	12.6509	12.7365	12.9293	12.9854	13.0089	13.0129	12.8199	0.0856295	0.278443	0.334537	0.358014	0.361994	0.168984	0.0634612
GAAAGGAGGGAACGCAGGTG	GGATGAAAGGAGGGAACGCAGGTGAGAAA	C	T	G	A	47578949	sense	AG	C-T	0	0										198	134	133	192	190	182	233	12.8708	12.6227	12.7752	12.8289	12.5565	12.7792	12.7832	-0.248107	-0.0956414	-0.0418815	-0.314367	-0.0915813	-0.0876256	-0.0359815
GGAGGGAACGCAGGTGAGAA	GAAAGGAGGGAACGCAGGTGAGAAAGCGA	C	T	G	A	47578945	sense	AG	C-T	0	0										288	255	211	290	322	252	395	13.4113	13.5509	13.4409	13.4238	13.3174	13.2487	13.5446	0.13954	0.0295911	0.0124899	-0.0939126	-0.162661	0.133305	-0.10163
AGGGAACGCAGGTGAGAAAG	AAGGAGGGAACGCAGGTGAGAAAGCGAGA	C	T	G	A	47578943	sense	CG	C-T	1	1	C_7;	Asn5Asn;	Silent;	None				5	Silent	251	195	169	220	342	292	334	13.213	13.1639	13.1207	13.0253	13.4043	13.4612	13.3027	-0.0490837	-0.0922345	-0.187656	0.191377	0.248225	0.0896844	0.286087
GGAACGCAGGTGAGAAAGCG	GGAGGGAACGCAGGTGAGAAAGCGAGACA	C	T	G	A	47578941	sense	AG	C-T	2	1	C_5;C_7;	Asn5Asn;Ala6Val;	Silent;Missense;	None;None			Ala6Val	5.5	Missense	193	154	148	216	247	201	262	12.8339	12.8234	12.9293	12.9988	12.9349	12.9225	12.9524	-0.0105448	0.0954033	0.164916	0.100983	0.0885509	0.118483	0.0194144
CTGTCTCGCTTTCTCACCTG	CTGCCTGTCTCGCTTTCTCACCTGCGTTC	G	A	C	T	47578916	antisense	CG	C-T	2	0	C_5;C_7;	Exon1:+13;Exon1:+11;	Intron;Intron;	None;None						216	169	151	211	246	224	255	12.9963	12.9575	12.9583	12.9651	12.9291	13.0788	12.9133	-0.038879	-0.0380585	-0.0312775	-0.0672779	0.0824256	-0.0829908	0.0134573
CGCAGGTGAGAAAGCGAGAC	GGAACGCAGGTGAGAAAGCGAGACAGGCA	C	T	G	A	47578937	sense	AG	C-T	0	0					yes					198	162	123	201	153	153	200	12.8708	12.8964	12.6624	12.895	12.244	12.5289	12.5629	0.0256142	-0.208393	0.0241988	-0.626777	-0.341949	-0.307922	-0.37269
GCAGGTGAGAAAGCGAGACA	GAACGCAGGTGAGAAAGCGAGACAGGCAG	C	T	G	A	47578936	sense	GG	C-T	0	0										243	184	149	288	267	226	261	13.1662	13.0801	12.939	13.4138	13.0472	13.0916	12.9469	-0.0861166	-0.227198	0.247595	-0.119016	-0.0746572	-0.219348	-0.115767
GCCTGTCTCGCTTTCTCACC	ACCTGCCTGTCTCGCTTTCTCACCTGCGT	G	A	C	T	47578914	antisense	TG	C-T	1	0	C_7;	Exon1:+13;	Intron;	None						267	211	175	254	279	264	300	13.3021	13.2776	13.1711	13.2326	13.1106	13.3158	13.1478	-0.0244701	-0.131052	-0.0694972	-0.191468	0.0136649	-0.154328	-0.0357041
GGTGAGAAAGCGAGACAGGC	CGCAGGTGAGAAAGCGAGACAGGCAGGTA	C	T	G	A	47578933	sense	AG	C-T	0	0										107	104	72	103	143	89	146	11.9831	12.2571	11.89	11.9307	12.1466	11.7474	12.109	0.274035	-0.0930986	-0.0524463	0.163453	-0.235702	0.125861	-0.0249597
GTGAGAAAGCGAGACAGGCA	GCAGGTGAGAAAGCGAGACAGGCAGGTAG	C	T	G	A	47578932	sense	GG	C-T	0	0										179	136	139	161	165	145	169	12.7253	12.6441	12.8388	12.5749	12.353	12.4514	12.32	-0.0812163	0.113529	-0.150369	-0.372344	-0.273894	-0.405334	-0.311172
AGAAAGCGAGACAGGCAGGT	GGTGAGAAAGCGAGACAGGCAGGTAGGGA	C	T	G	A	47578929	sense	AG	C-T	1	0	C_7;	Exon1:+10;	Intron;	None						176	136	148	162	206	167	161	12.7009	12.6441	12.9293	12.5839	12.6731	12.6552	12.25	-0.0568358	0.22841	-0.117056	-0.0278402	-0.0457523	-0.450902	-0.193004
GAAAGCGAGACAGGCAGGTA	GTGAGAAAGCGAGACAGGCAGGTAGGGAA	C	T	G	A	47578928	sense	GG	C-T	1	0	C_6;	Exon1:+10;	Intron;	None						230	191	140	223	190	176	232	13.0869	13.134	12.8492	13.0449	12.5565	12.7309	12.777	0.0470577	-0.237758	-0.0420783	-0.530474	-0.356044	-0.309936	-0.321225
AAAGCGAGACAGGCAGGTAG	TGAGAAAGCGAGACAGGCAGGTAGGGAAA	C	T	G	A	47578927	sense	GG	C-T	1	0	C_5;	Exon1:+10;	Intron;	None						221	165	137	194	220	167	199	13.0294	12.9229	12.8179	12.8439	12.7679	12.6552	12.5557	-0.106443	-0.211424	-0.185459	-0.261422	-0.374179	-0.473678	-0.201984
ATTTCCCTACCTGCCTGTCT	CACGATTTCCCTACCTGCCTGTCTCGCTT	G	A	C	T	47578902	antisense	CG	C-T	3	0	C_5;C_6;C_7;	Exon1:+27;Exon1:+26;Exon1:+25;	Intron;Intron;Intron;	None;None;None						238	201	199	279	255	239	309	13.1363	13.2076	13.3565	13.368	12.9809	13.1723	13.1904	0.0713504	0.220204	0.231787	-0.155359	0.0360131	0.0541722	-0.196172
AGACAGGCAGGTAGGGAAAT	AGCGAGACAGGCAGGTAGGGAAATCGTGA	C	T	G	A	47578921	sense	CG	C-T	2	0	C_4;C_8;	Exon1:+15;Exon1:+19;	Intron;Intron;	None;None						272	226	190	286	297	259	324	13.3289	13.3767	13.2897	13.4038	13.2008	13.2882	13.2588	0.0478358	-0.0391838	0.0749084	-0.128044	-0.0406825	-0.070073	-0.107453
ACAGGCAGGTAGGGAAATCG	CGAGACAGGCAGGTAGGGAAATCGTGAGG	C	T	G	A	47578919	sense	TG	C-T	1	0	C_6;	Exon1:+19;	Intron;	None						298	261	219	295	308	292	389	13.4606	13.5844	13.4946	13.4485	13.2533	13.4612	13.5226	0.123851	0.0340351	-0.0120893	-0.207276	0.000624012	0.0619853	-0.0968211
TCACGATTTCCCTACCTGCC	CACCTCACGATTTCCCTACCTGCCTGTCT	G	A	C	T	47578897	antisense	TG	C-T	1	0	C_4;	Exon1:+33;	Intron;	None						214	172	161	208	266	228	277	12.9829	12.9828	13.0508	12.9444	13.0418	13.1043	13.0327	-7.79729e-05	0.0678613	-0.0385155	0.058895	0.121377	0.049802	0.0669353
AGGCAGGTAGGGAAATCGTG	AGACAGGCAGGTAGGGAAATCGTGAGGTG	C	T	G	A	47578917	sense	AG	C-T	1	0	C_4;	Exon1:+19;	Intron;	None						260	181	148	227	233	212	238	13.2638	13.0564	12.9293	13.0705	12.8507	12.9993	12.8138	-0.207375	-0.334457	-0.193291	-0.413046	-0.26445	-0.449964	-0.130779
GGCAGGTAGGGAAATCGTGA	GACAGGCAGGTAGGGAAATCGTGAGGTGA	C	T	G	A	47578916	sense	GG	C-T	0	0										204	175	121	242	274	236	221	12.9139	13.0078	12.6388	13.1628	13.0846	13.154	12.7069	0.0938982	-0.275103	0.248915	0.170673	0.240157	-0.206961	0.0453861
CACCTCACGATTTCCCTACC	CGCTCACCTCACGATTTCCCTACCTGCCT	G	A	C	T	47578893	antisense	TG	C-T	3	0	C_4;C_6;C_8;	Exon1:+37;Exon1:+35;Exon1:+33;	Intron;Intron;Intron;	None;None;None						223	145	133	209	260	191	250	13.0423	12.7365	12.7752	12.9513	13.0089	12.8489	12.8848	-0.305826	-0.267163	-0.0910227	-0.0334414	-0.193478	-0.157563	0.0931763
CAGGTAGGGAAATCGTGAGG	CAGGCAGGTAGGGAAATCGTGAGGTGAGC	C	T	G	A	47578914	sense	TG	C-T	0	0										251	256	183	322	259	249	256	13.213	13.5565	13.2355	13.5748	13.0033	13.2314	12.919	0.343548	0.0225735	0.361847	-0.209625	0.0184245	-0.293976	-0.404382
GGTAGGGAAATCGTGAGGTG	GGCAGGTAGGGAAATCGTGAGGTGAGCGT	C	T	G	A	47578912	sense	AG	C-T	0	0										277	189	177	295	256	213	261	13.3552	13.1188	13.1875	13.4485	12.9865	13.0061	12.9469	-0.236351	-0.1677	0.0933273	-0.368615	-0.349027	-0.408258	-0.271726
TAGGGAAATCGTGAGGTGAG	CAGGTAGGGAAATCGTGAGGTGAGCGTGG	C	T	G	A	47578910	sense	CG	C-T	0	0										331	222	199	315	282	304	299	13.6121	13.351	13.3565	13.5431	13.1261	13.5193	13.143	-0.261124	-0.255621	-0.0689668	-0.486003	-0.0927842	-0.469109	-0.154061
GGGAAATCGTGAGGTGAGCG	GGTAGGGAAATCGTGAGGTGAGCGTGGTC	C	T	G	A	47578908	sense	TG	C-T	1	0	C_8;	Exon1:+32;	Intron;	None						317	206	245	315	317	265	378	13.5497	13.243	13.6564	13.5431	13.2948	13.3212	13.4812	-0.306686	0.10671	-0.00662351	-0.25489	-0.228502	-0.0685579	-0.115117
GGAAATCGTGAGGTGAGCGT	GTAGGGAAATCGTGAGGTGAGCGTGGTCC	C	T	G	A	47578907	sense	GG	C-T	1	0	C_7;	Exon1:+32;	Intron;	None						309	237	188	271	300	274	322	13.5129	13.4453	13.2744	13.3261	13.2153	13.3694	13.2499	-0.0675896	-0.238432	-0.18679	-0.297529	-0.14345	-0.262989	-0.0703854
CAACACCATCTTGAGTAACC	AAAGCAACACCATCTTGAGTAACCTGAGG	G	A	C	T	47578037	antisense	TG	C-T	3	0	C_4;C_6;C_7;	Exon2:-12;Exon2:-14;Exon2:-15;	Intron;Intron;Intron;	None;None;None						222	208	186	230	256	215	330	13.0359	13.257	13.259	13.0894	12.9865	13.0196	13.2853	0.221124	0.223138	0.0535749	-0.0493233	-0.016253	0.249412	-0.104667
CAGGTTACTCAAGATGGTGT	TCCTCAGGTTACTCAAGATGGTGTTGCTT	C	T	G	A	47578058	sense	TG	C-T	1	0	C_8;	Exon2:-23;	Intron;	None						258	195	181	215	248	215	265	13.2527	13.1639	13.2197	12.9922	12.9407	13.0196	12.9688	-0.0887633	-0.0329584	-0.260498	-0.311909	-0.23304	-0.283814	-0.148848
TACTCAAGATGGTGTTGCTT	AGGTTACTCAAGATGGTGTTGCTTTGCAG	C	T	G	A	47578053	sense	TG	C-T	1	0	C_5;	Exon2:-21;	Intron;	None						274	199	181	237	337	237	306	13.3394	13.1932	13.2197	13.1327	13.3831	13.1601	13.1764	-0.146268	-0.119755	-0.20676	0.0436552	-0.179302	-0.163095	0.0580138
TGCAAAGCAACACCATCTTG	TGTCTGCAAAGCAACACCATCTTGAGTAA	G	A	C	T	47578030	antisense	AG	C-T	1	0	C_8;	Exon2:-9;	Intron;	None						219	185	173	244	264	217	283	13.0162	13.0879	13.1545	13.1747	13.0309	13.033	13.0636	0.0717102	0.138245	0.158439	0.0146919	0.0167302	0.0473984	-0.0965245
TCAAGATGGTGTTGCTTTGC	TTACTCAAGATGGTGTTGCTTTGCAGACA	C	T	G	A	47578050	sense	AG	C-T	0	0										168	165	159	170	191	169	246	12.6338	12.9229	13.0328	12.6534	12.564	12.6723	12.8615	0.289088	0.39893	0.0195774	-0.0697907	0.0385241	0.227697	-0.170388
TCTGCAAAGCAACACCATCT	GCTGTCTGCAAAGCAACACCATCTTGAGT	G	A	C	T	47578028	antisense	TG	C-T	1	0	C_5;	Exon2:-4;	Intron;	None						210	170	139	228	336	253	380	12.9557	12.966	12.8388	13.0768	13.3788	13.2544	13.4888	0.0102684	-0.11687	0.121137	0.423112	0.298682	0.533087	0.413449
GATGGTGTTGCTTTGCAGAC	TCAAGATGGTGTTGCTTTGCAGACAGCTG	C	T	G	A	47578046	sense	AG	C-T	0	0										192	163	119	199	238	193	223	12.8264	12.9053	12.6147	12.8806	12.8814	12.8639	12.7199	0.0788793	-0.211694	0.0541618	0.0549345	0.0374575	-0.106515	0.02151
GGTGTTGCTTTGCAGACAGC	AGATGGTGTTGCTTTGCAGACAGCTGGCA	C	T	G	A	47578043	sense	TG	C-T	1	0	C_8;	Exon2:-8;	Intron;	None						170	146	153	181	205	174	200	12.6509	12.7464	12.9773	12.7438	12.6661	12.7144	12.5629	0.0955435	0.326371	0.0929479	0.0151734	0.0635109	-0.0879878	-0.174722
GTGTTGCTTTGCAGACAGCT	GATGGTGTTGCTTTGCAGACAGCTGGCAG	C	T	G	A	47578042	sense	GG	C-T	1	0	C_7;	Exon2:-8;	Intron;	None						209	181	147	223	230	159	219	12.9488	13.0564	12.9196	13.0449	12.8321	12.5844	12.6938	0.107598	-0.0292635	0.096036	-0.116767	-0.364456	-0.255004	-0.303532
TTGCTTTGCAGACAGCTGGC	GGTGTTGCTTTGCAGACAGCTGGCAGAGA	C	T	G	A	47578039	sense	AG	C-T	1	0	C_4;	Exon2:-8;	Intron;	None						195	154	114	161	182	149	177	12.8488	12.8234	12.5528	12.5749	12.4944	12.4907	12.3867	-0.025416	-0.295976	-0.273866	-0.354395	-0.358139	-0.462118	-0.193131
GCTTTGCAGACAGCTGGCAG	TGTTGCTTTGCAGACAGCTGGCAGAGAGA	C	T	G	A	47578037	sense	AG	C-T	1	0	C_7;	Exon2:-3;	Intron;	None						154	136	105	146	169	108	181	12.5083	12.6441	12.4342	12.4339	12.3875	12.0265	12.4189	0.135778	-0.0741084	-0.0744419	-0.120799	-0.481833	-0.089392	-0.226417
TCTCTGCCAGCTGTCTGCAA	TCTCTCTCTGCCAGCTGTCTGCAAAGCAA	G	A	C	T	47578015	antisense	AG	C-T	2	1	C_4;C_7_8;	Gln10Gln;Trp9Ter;	Silent;Nonsense;	None;None	yes		Trp9Ter	9.5	Nonsense	146	122	101	162	193	164	246	12.4314	12.4874	12.3782	12.5839	12.5791	12.629	12.8615	0.0560271	-0.0531837	0.152506	0.147694	0.197662	0.430155	0.206721
TTTGCAGACAGCTGGCAGAG	TTGCTTTGCAGACAGCTGGCAGAGAGAGA	C	T	G	A	47578035	sense	AG	C-T	1	0	C_5;	Exon2:-3;	Intron;	None						324	232	211	329	327	204	299	13.5812	13.4145	13.4409	13.6058	13.3396	12.9439	13.143	-0.16673	-0.140319	0.0245987	-0.241595	-0.637391	-0.438274	-0.344936
TGCAGACAGCTGGCAGAGAG	GCTTTGCAGACAGCTGGCAGAGAGAGAAG	C	T	G	A	47578033	sense	AG	C-T	1	1	C_7;	Asp7Asp;	Silent;	None				7	Silent	180	162	115	169	213	124	170	12.7333	12.8964	12.5654	12.6449	12.7213	12.2257	12.3285	0.163099	-0.167917	-0.0884533	-0.0120551	-0.507599	-0.404861	-0.277081
TTCTCTCTCTGCCAGCTGTC	CAACTTCTCTCTCTGCCAGCTGTCTGCAA	G	A	C	T	47578010	antisense	TG	C-T	2	0	C_5;C_7;	Glu12Lys;Arg11Lys;	Missense;Missense;	None;None			Arg11Lys_Glu12Lys	11.5	Missense	293	263	250	368	274	293	348	13.4362	13.5954	13.6856	13.7674	13.0846	13.4661	13.3619	0.159273	0.249426	0.331285	-0.351602	0.0299654	-0.0742736	-0.378632
AGACAGCTGGCAGAGAGAGA	TTGCAGACAGCTGGCAGAGAGAGAAGTTG	C	T	G	A	47578030	sense	AG	C-T	2	2	C_4;C_7;	Asp7Asp;Ser8Ser;	Silent;Silent;	None;None				7.5	Silent	205	141	138	221	211	185	229	12.9209	12.6962	12.8284	13.0319	12.7077	12.8028	12.7582	-0.224773	-0.0925237	0.110916	-0.213265	-0.118115	-0.162721	-0.0959065
CAACTTCTCTCTCTGCCAGC	TAGCCAACTTCTCTCTCTGCCAGCTGTCT	G	A	C	T	47578006	antisense	TG	C-T	2	2	C_4;C_7;	Lys13Lys;Glu12Glu;	Silent;Silent;	None;None				12.5	Silent	175	133	109	175	173	141	158	12.6927	12.6119	12.4881	12.6952	12.4213	12.4111	12.2229	-0.0807919	-0.204574	0.00250657	-0.271451	-0.281645	-0.469814	-0.246683
CAGCTGGCAGAGAGAGAAGT	CAGACAGCTGGCAGAGAGAGAAGTTGGCT	C	T	G	A	47578027	sense	TG	C-T	2	1	C_4;C_8;	Ser8Ser;Gln10Ter;	Silent;Nonsense;	None;None			Gln10Ter	9	Nonsense	249	185	169	250	241	189	236	13.2014	13.0879	13.1207	13.2097	12.8994	12.8337	12.8017	-0.113484	-0.0806941	0.00828843	-0.30199	-0.367747	-0.399777	-0.294542
AGCTGGCAGAGAGAGAAGTT	AGACAGCTGGCAGAGAGAGAAGTTGGCTA	C	T	G	A	47578026	sense	GG	C-T	1	0	C_7;	Gln10Ter;	Nonsense;	None			Gln10Ter	10	Nonsense	299	249	200	260	301	271	318	13.4654	13.5165	13.3637	13.2663	13.2201	13.3535	13.2318	0.0511201	-0.101717	-0.199108	-0.245272	-0.111874	-0.233563	-0.113668
AGCCAACTTCTCTCTCTGCC	TGCTAGCCAACTTCTCTCTCTGCCAGCTG	G	A	C	T	47578003	antisense	AG	C-T	2	2	C_4;C_7;	Leu14Leu;Lys13Lys;	Silent;Silent;	None;None				13.5	Silent	218	156	137	212	257	217	299	13.0096	12.842	12.8179	12.9719	12.9922	13.033	13.143	-0.167636	-0.191708	-0.0377523	-0.017471	0.0233321	0.133335	0.178764
GGCAGAGAGAGAAGTTGGCT	AGCTGGCAGAGAGAGAAGTTGGCTAGCAT	C	T	G	A	47578022	sense	AG	C-T	0	0										319	279	278	340	341	300	388	13.5588	13.6806	13.8387	13.6533	13.4001	13.5002	13.5188	0.121823	0.279927	0.0944777	-0.158684	-0.0586209	-0.0399636	-0.251166
TGCTAGCCAACTTCTCTCTC	TCCATGCTAGCCAACTTCTCTCTCTGCCA	G	A	C	T	47577999	antisense	TG	C-T	2	1	C_7;C_8;	Ala15Thr;Leu14Leu;	Missense;Silent;	None;None			Ala15Thr	14.5	Missense	266	197	211	221	306	256	352	13.2967	13.1786	13.4409	13.0319	13.2439	13.2714	13.3784	-0.118094	0.144223	-0.264844	-0.0528026	-0.0253119	0.0816741	0.0807584
GAGAGAGAAGTTGGCTAGCA	GGCAGAGAGAGAAGTTGGCTAGCATGGAA	C	T	G	A	47578018	sense	TG	C-T	0	0										261	174	203	246	255	213	279	13.2693	12.9995	13.3852	13.1865	12.9809	13.0061	13.0431	-0.269808	0.115838	-0.0828759	-0.288434	-0.263199	-0.226227	-0.180338
AGAGAGAAGTTGGCTAGCAT	GCAGAGAGAGAAGTTGGCTAGCATGGAAT	C	T	G	A	47578017	sense	GG	C-T	0	0										223	184	172	229	249	185	211	13.0423	13.0801	13.1461	13.0832	12.9465	12.8028	12.6401	0.0377819	0.103773	0.0408061	-0.0957996	-0.23952	-0.402213	-0.306631
TTGGCTAGCATGGAATCACC	GAAGTTGGCTAGCATGGAATCACCAGAGG	C	T	G	A	47578008	sense	AG	C-T	1	0	C_5;	Ala15Val;	Missense;	None			Ala15Val	15	Missense	216	200	203	247	270	200	288	12.9963	13.2004	13.3852	13.1923	13.0633	12.9153	13.0889	0.20407	0.388826	0.195964	0.0670067	-0.0810531	0.0925594	-0.236782
GGCTAGCATGGAATCACCAG	AGTTGGCTAGCATGGAATCACCAGAGGAG	C	T	G	A	47578006	sense	AG	C-T	1	1	C_7;	Ser16Ser;	Silent;	None				16	Silent	164	101	111	158	164	177	192	12.5991	12.2149	12.5144	12.5478	12.3442	12.7391	12.504	-0.384145	-0.0847025	-0.0512559	-0.254868	0.14	-0.0950408	0.103398
GCTAGCATGGAATCACCAGA	GTTGGCTAGCATGGAATCACCAGAGGAGC	C	T	G	A	47578005	sense	GG	C-T	1	1	C_6;	Ser16Ser;	Silent;	None				16	Silent	188	134	127	148	188	154	182	12.7961	12.6227	12.7086	12.4535	12.5412	12.5383	12.4269	-0.17335	-0.0874719	-0.342574	-0.254874	-0.257795	-0.369202	-0.0928251
TCCTCTGGTGATTCCATGCT	AGGCTCCTCTGGTGATTCCATGCTAGCCA	G	A	C	T	47577983	antisense	AG	C-T	1	0	C_5;	Glu21Lys;	Missense;	None			Glu21Lys	21	Missense	159	164	137	165	239	188	253	12.5544	12.9141	12.8179	12.6103	12.8874	12.826	12.902	0.35974	0.263529	0.0559371	0.333021	0.271633	0.347592	0.0910133
TAGCATGGAATCACCAGAGG	TGGCTAGCATGGAATCACCAGAGGAGCCT	C	T	G	A	47578003	sense	AG	C-T	1	1	C_4;	Ser16Ser;	Silent;	None				16	Silent	256	190	210	251	270	270	295	13.2414	13.1264	13.4341	13.2155	13.0633	13.3482	13.1235	-0.115008	0.192646	-0.0259468	-0.178078	0.106773	-0.117883	-0.0802935
AGGCTCCTCTGGTGATTCCA	CTCCAGGCTCCTCTGGTGATTCCATGCTA	G	A	C	T	47577979	antisense	TG	C-T	2	1	C_4_6;C_7;	Glu22Lys;Glu21Glu;	Missense;Silent;	None;None			Glu22Lys	21.5	Missense	260	204	162	243	314	257	363	13.2638	13.229	13.0597	13.1688	13.2811	13.277	13.4228	-0.0348146	-0.204076	-0.0950384	0.0173378	0.0132234	0.158975	0.174489
ATGGAATCACCAGAGGAGCC	TAGCATGGAATCACCAGAGGAGCCTGGAG	C	T	G	A	47577999	sense	TG	C-T	1	0	C_8;	Ser19Leu;	Missense;	None			Ser19Leu	19	Missense	278	220	189	254	250	255	320	13.3604	13.3379	13.2821	13.2326	12.9523	13.2657	13.2409	-0.022455	-0.0782714	-0.127737	-0.408025	-0.0946103	-0.119468	-0.131214
TGGAATCACCAGAGGAGCCT	AGCATGGAATCACCAGAGGAGCCTGGAGC	C	T	G	A	47577998	sense	GG	C-T	1	0	C_7;	Ser19Leu;	Missense;	None			Ser19Leu	19	Missense	127	112	77	123	169	89	173	12.2303	12.364	11.9868	12.1866	12.3875	11.7474	12.3537	0.133768	-0.243423	-0.043654	0.15725	-0.482864	0.123452	-0.0162841
GAATCACCAGAGGAGCCTGG	CATGGAATCACCAGAGGAGCCTGGAGCAT	C	T	G	A	47577996	sense	AG	C-T	2	0	C_5;C_7_8;	Ser19Leu;Pro20Leu;	Missense;Missense;	None;None			Ser19Leu_Pro20Leu	19.5	Missense	150	134	147	146	240	202	234	12.4703	12.6227	12.9196	12.4339	12.8934	12.9296	12.7894	0.152369	0.449205	-0.0364807	0.423094	0.459291	0.319028	0.212107
GATGCTCCAGGCTCCTCTGG	CATGGATGCTCCAGGCTCCTCTGGTGATT	G	A	C	T	47577971	antisense	TG	C-T	2	0	C_5;C_7_8;	Ala25Thr;Gly24Lys;	Missense;Missense;	None;None			Gly24Lys_Ala25Thr	24.5	Missense	274	185	182	239	633	534	700	13.3394	13.0879	13.2276	13.1448	14.2925	14.332	14.3701	-0.2515	-0.111807	-0.194638	0.953049	0.992563	1.03064	1.17807
TGGATGCTCCAGGCTCCTCT	TCCATGGATGCTCCAGGCTCCTCTGGTGA	G	A	C	T	47577969	antisense	GG	C-T	1	0	C_7;	Ala25Thr;	Missense;	None			Ala25Thr	25	Missense	150	149	144	163	330	234	340	12.4703	12.7758	12.8898	12.5927	13.3528	13.1418	13.3283	0.305426	0.419462	0.122396	0.882474	0.671419	0.857991	0.521534
ATGGATGCTCCAGGCTCCTC	ATCCATGGATGCTCCAGGCTCCTCTGGTG	G	A	C	T	47577968	antisense	TG	C-T	1	0	C_8;	Ala25Thr;	Missense;	None			Ala25Thr	25	Missense	226	170	176	211	224	203	276	13.0616	12.966	13.1793	12.9651	12.7939	12.9368	13.0275	-0.0956522	0.117659	-0.0965611	-0.267703	-0.12486	-0.0341176	-0.117375
AGAGGAGCCTGGAGCATCCA	CACCAGAGGAGCCTGGAGCATCCATGGAT	C	T	G	A	47577988	sense	TG	C-T	1	0	C_8;	Pro23Ser;	Missense;	None			Pro23Ser	23	Missense	282	211	213	258	267	256	281	13.381	13.2776	13.4545	13.2552	13.0472	13.2714	13.0534	-0.103318	0.0735711	-0.125805	-0.333734	-0.109573	-0.327558	-0.205104
GAGGAGCCTGGAGCATCCAT	ACCAGAGGAGCCTGGAGCATCCATGGATG	C	T	G	A	47577987	sense	GG	C-T	1	0	C_7_8;	Pro23Phe;	Missense;	None			Pro23Phe	23	Missense	221	166	136	180	237	176	250	13.0294	12.9316	12.8074	12.7358	12.8753	12.7309	12.8848	-0.0977268	-0.221991	-0.293504	-0.154053	-0.298463	-0.144567	0.00537936
GAGCCTGGAGCATCCATGGA	AGAGGAGCCTGGAGCATCCATGGATGAGA	C	T	G	A	47577984	sense	TG	C-T	1	0	C_4_5;	Pro23Phe;	Missense;	None			Pro23Phe	23	Missense	342	275	276	261	323	275	359	13.6592	13.6598	13.8283	13.2718	13.3219	13.3747	13.4068	0.000559499	0.169079	-0.387405	-0.337346	-0.284572	-0.252458	-0.21887
GCCTGGAGCATCCATGGATG	AGGAGCCTGGAGCATCCATGGATGAGAAC	C	T	G	A	47577982	sense	AG	C-T	0	0										221	181	159	232	243	215	299	13.0294	13.0564	13.0328	13.1019	12.9114	13.0196	13.143	0.0270644	0.00339958	0.0725769	-0.117989	-0.00974051	0.113619	-0.0390504
TCTCATCCATGGATGCTCCA	TAGTTCTCATCCATGGATGCTCCAGGCTC	G	A	C	T	47577960	antisense	GG	C-T	3	0	C_4;C_7;C_8;	Glu29Lys;Asp28Asn;Met27Ile;	Missense;Missense;Missense;	None;None;None	yes		Met27Ile_Asp28Asn_Glu29Lys	28	Missense	191	148	131	204	692	515	818	12.8189	12.7661	12.7533	12.9164	14.4211	14.2797	14.5948	-0.0528438	-0.0655769	0.0974904	1.60215	1.46084	1.77592	1.61995
TTCTCATCCATGGATGCTCC	GTAGTTCTCATCCATGGATGCTCCAGGCT	G	A	C	T	47577959	antisense	AG	C-T	2	0	C_5;C_8;	Glu29Lys;Asp28Asn;	Missense;Missense;	None;None			Asp28Asn_Glu29Lys	28.5	Missense	174	171	129	218	216	176	287	12.6844	12.9744	12.7311	13.0121	12.7415	12.7309	13.0839	0.289993	0.0466964	0.327703	0.0570221	0.0464492	0.399443	-0.0538261
AAGTAGTTCTCATCCATGGA	CACAAAGTAGTTCTCATCCATGGATGCTC	G	A	C	T	47577953	antisense	TG	C-T	0	0										223	188	185	198	345	263	373	13.0423	13.1112	13.2512	12.8733	13.4169	13.3103	13.462	0.0688052	0.208878	-0.169015	0.3746	0.267958	0.419622	0.317837
TCCATGGATGAGAACTACTT	AGCATCCATGGATGAGAACTACTTTGTGA	C	T	G	A	47577972	sense	TG	C-T	0	0										268	219	180	260	313	255	330	13.3075	13.3313	13.2117	13.2663	13.2765	13.2657	13.2853	0.0238198	-0.0958067	-0.0412103	-0.0309806	-0.0417635	-0.0222319	0.00607372
ACAAAGTAGTTCTCATCCAT	GTTCACAAAGTAGTTCTCATCCATGGATG	G	A	C	T	47577950	antisense	GG	C-T	0	0										292	255	226	318	304	260	351	13.4312	13.5509	13.54	13.5568	13.2344	13.2938	13.3743	0.119643	0.108765	0.125554	-0.196791	-0.137476	-0.0569592	-0.248396
CACAAAGTAGTTCTCATCCA	AGTTCACAAAGTAGTTCTCATCCATGGAT	G	A	C	T	47577949	antisense	TG	C-T	0	0										167	152	129	184	246	161	202	12.6252	12.8045	12.7311	12.7676	12.9291	12.6024	12.5773	0.179321	0.105926	0.142343	0.303853	-0.0228157	-0.0479522	-0.0648349
CATGGATGAGAACTACTTTG	CATCCATGGATGAGAACTACTTTGTGAAC	C	T	G	A	47577970	sense	TG	C-T	0	0										245	178	163	233	242	199	265	13.1781	13.0323	13.0686	13.1081	12.9054	12.9081	12.9688	-0.145764	-0.109478	-0.0699371	-0.272656	-0.270013	-0.209232	-0.142241
GAAAGTGTAGTTCACAAAGT	CTTTGAAAGTGTAGTTCACAAAGTAGTTC	G	A	C	T	47577937	antisense	AG	C-T	0	0										175	147	116	186	216	150	202	12.6927	12.7563	12.5779	12.7831	12.7415	12.5003	12.5773	0.0635761	-0.114792	0.0904414	0.0487558	-0.192393	-0.115449	-0.0994371
TTTGAAAGTGTAGTTCACAA	GATCTTTGAAAGTGTAGTTCACAAAGTAG	G	A	C	T	47577934	antisense	AG	C-T	0	0										250	185	189	219	255	203	286	13.2072	13.0879	13.2821	13.0187	12.9809	12.9368	13.0788	-0.119265	0.07487	-0.188469	-0.226318	-0.270449	-0.128366	-0.130756
TTTGTGAACTACACTTTCAA	CTACTTTGTGAACTACACTTTCAAAGATC	C	T	G	A	47577954	sense	AG	C-T	0	0										112	98	113	121	147	113	139	12.049	12.1714	12.5401	12.163	12.1863	12.0918	12.0381	0.122451	0.491145	0.113989	0.137373	0.0427821	-0.0108784	-0.186103
TGAACTACACTTTCAAAGAT	TTTGTGAACTACACTTTCAAAGATCGGTC	C	T	G	A	47577950	sense	CG	C-T	2	2	C_5;C_8;	Asn34Asn;Tyr35Tyr;	Silent;Silent;	None;None				34.5	Silent	196	191	143	237	285	163	265	12.8562	13.134	12.8798	13.1327	13.1413	12.6202	12.9688	0.277809	0.0235779	0.276506	0.28516	-0.235979	0.112657	-0.138685
GAACTACACTTTCAAAGATC	TTGTGAACTACACTTTCAAAGATCGGTCA	C	T	G	A	47577949	sense	GG	C-T	2	2	C_4;C_7;	Asn34Asn;Tyr35Tyr;	Silent;Silent;	None;None				34.5	Silent	147	96	94	131	128	125	132	12.4412	12.1417	12.2746	12.2775	11.9867	12.2373	11.9636	-0.299526	-0.166632	-0.163711	-0.45449	-0.203881	-0.477644	-0.168715
TGACCGATCTTTGAAAGTGT	AATGTGACCGATCTTTGAAAGTGTAGTTC	G	A	C	T	47577925	antisense	AG	C-T	1	0	C_4_5;	Arg40Gln;	Missense;	None			Arg40Gln	40	Missense	240	208	190	254	382	309	420	13.1483	13.257	13.2897	13.2326	13.5639	13.5428	13.6332	0.108662	0.14137	0.084292	0.415585	0.394502	0.484842	0.320202
ATGTGACCGATCTTTGAAAG	CTGAATGTGACCGATCTTTGAAAGTGTAG	G	A	C	T	47577922	antisense	TG	C-T	1	0	C_7_8;	Arg40Gln;	Missense;	None			Arg40Gln	40	Missense	234	167	164	220	230	176	276	13.1118	12.9403	13.0774	13.0253	12.8321	12.7309	13.0275	-0.171516	-0.0343892	-0.086488	-0.279753	-0.380916	-0.0842976	-0.150858
GAATGTGACCGATCTTTGAA	GCCTGAATGTGACCGATCTTTGAAAGTGT	G	A	C	T	47577920	antisense	AG	C-T	0	0										264	185	179	211	258	237	272	13.2858	13.0879	13.2037	12.9651	12.9978	13.1601	13.0064	-0.197867	-0.0821503	-0.320752	-0.288048	-0.12567	-0.279368	-0.030772
TTCAAAGATCGGTCACATTC	CACTTTCAAAGATCGGTCACATTCAGGCC	C	T	G	A	47577939	sense	AG	C-T	0	0										199	153	149	224	222	191	241	12.8781	12.814	12.939	13.0513	12.781	12.8489	12.8319	-0.0641038	0.0609556	0.173216	-0.0971088	-0.0292238	-0.0461962	-0.114199
TCAAAGATCGGTCACATTCA	ACTTTCAAAGATCGGTCACATTCAGGCCG	C	T	G	A	47577938	sense	GG	C-T	0	0										298	293	242	284	372	286	343	13.4606	13.7513	13.6387	13.3937	13.5256	13.4312	13.341	0.290689	0.178099	-0.0669084	0.0650713	-0.0293265	-0.11956	-0.161898
GCCTGAATGTGACCGATCTT	CACGGCCTGAATGTGACCGATCTTTGAAA	G	A	C	T	47577916	antisense	TG	C-T	0	0										228	206	182	254	259	225	268	13.0743	13.243	13.2276	13.2326	13.0033	13.0852	12.9851	0.168716	0.153307	0.158284	-0.0709867	0.010858	-0.0892573	-0.209898
AAGATCGGTCACATTCAGGC	TTCAAAGATCGGTCACATTCAGGCCGTGT	C	T	G	A	47577935	sense	CG	C-T	1	0	C_6;	Arg40Trp;	Missense;	None			Arg40Trp	40	Missense	179	179	149	175	294	255	326	12.7253	13.0404	12.939	12.6952	13.1862	13.2657	13.2677	0.315082	0.213743	-0.0300932	0.460885	0.540439	0.542378	0.348323
GATCGGTCACATTCAGGCCG	CAAAGATCGGTCACATTCAGGCCGTGTGG	C	T	G	A	47577933	sense	TG	C-T	2	0	C_4;C_8;	Arg40Trp;Ser41Leu;	Missense;Missense;	None;None			Arg40Trp_Ser41Leu	40.5	Missense	256	184	180	242	387	307	375	13.2414	13.0801	13.2117	13.1628	13.5827	13.5335	13.4697	-0.161296	-0.0297242	-0.0786215	0.341245	0.292036	0.228258	0.37706
TCGGTCACATTCAGGCCGTG	AAGATCGGTCACATTCAGGCCGTGTGGCT	C	T	G	A	47577931	sense	TG	C-T	2	0	C_6;C_8;	Ser41Leu;His42Tyr;	Missense;Missense;	None;None			Ser41Leu_His42Tyr	41.5	Missense	256	242	187	232	377	271	369	13.2414	13.4754	13.2667	13.1019	13.5449	13.3535	13.4464	0.233965	0.0253115	-0.139497	0.303479	0.112106	0.20499	0.166932
CCACACGGCCTGAATGTGAC	TGAGCCACACGGCCTGAATGTGACCGATC	G	A	C	T	47577909	antisense	CG	C-T	2	0	C_4;C_6;	Val46Met;Arg45His;	Missense;Missense;	None;None			Arg45His_Val46Met	45.5	Missense	246	195	180	250	260	212	300	13.1839	13.1639	13.2117	13.2097	13.0089	12.9993	13.1478	-0.0200578	0.0277552	0.025774	-0.17504	-0.184605	-0.036159	-0.143092
CGGTCACATTCAGGCCGTGT	AGATCGGTCACATTCAGGCCGTGTGGCTC	C	T	G	A	47577930	sense	GG	C-T	2	0	C_5;C_7;	Ser41Leu;His42Tyr;	Missense;Missense;	None;None			Ser41Leu_His42Tyr	41.5	Missense	206	179	165	223	787	655	929	12.928	13.0404	13.0862	13.0449	14.6066	14.6267	14.7784	0.112426	0.158222	0.116892	1.67868	1.69869	1.85043	1.61342
TGAGCCACACGGCCTGAATG	GCCTTGAGCCACACGGCCTGAATGTGACC	G	A	C	T	47577905	antisense	TG	C-T	2	0	C_5;C_6_8;	Ala47Thr;Val46Ile;	Missense;Missense;	None;None			Val46Ile_Ala47Thr	46.5	Missense	322	245	223	309	355	265	400	13.5723	13.4932	13.5207	13.5154	13.4582	13.3212	13.5628	-0.079148	-0.0515931	-0.0569421	-0.114145	-0.251078	-0.00952705	-0.0623556
CTTGAGCCACACGGCCTGAA	ATGCCTTGAGCCACACGGCCTGAATGTGA	G	A	C	T	47577903	antisense	TG	C-T	2	1	C_7;C_8;	Ala47Thr;Val46Val;	Missense;Silent;	None;None			Ala47Thr	46.5	Missense	319	220	239	284	322	288	371	13.5588	13.3379	13.6207	13.3937	13.3174	13.4413	13.4542	-0.220909	0.0618688	-0.165144	-0.241387	-0.117509	-0.104595	-0.046436
CATTCAGGCCGTGTGGCTCA	GTCACATTCAGGCCGTGTGGCTCAAGGCA	C	T	G	A	47577924	sense	AG	C-T	1	0	C_5;	Ser43Leu;	Missense;	None			Ser43Leu	43	Missense	290	214	183	273	497	410	645	13.4213	13.298	13.2355	13.3367	13.9436	13.9508	14.252	-0.123306	-0.185772	-0.0846371	0.52224	0.529499	0.830722	0.758725
ATTCAGGCCGTGTGGCTCAA	TCACATTCAGGCCGTGTGGCTCAAGGCAT	C	T	G	A	47577923	sense	GG	C-T	2	1	C_4;C_8;	Ser43Leu;Gly44Gly;	Missense;Silent;	None;None			Ser43Leu	43.5	Missense	239	197	217	223	736	580	697	13.1423	13.1786	13.4814	13.0449	14.51	14.4512	14.3639	0.0363053	0.339071	-0.0974488	1.36768	1.30892	1.22159	1.20675
ATGCCTTGAGCCACACGGCC	CATGATGCCTTGAGCCACACGGCCTGAAT	G	A	C	T	47577899	antisense	TG	C-T	1	0	C_4_5;	Gly49Asn;	Missense;	None			Gly49Asn	49	Missense	188	134	148	172	206	188	224	12.7961	12.6227	12.9293	12.6703	12.6731	12.826	12.7264	-0.17335	0.133266	-0.125799	-0.122984	0.0299639	-0.069691	0.00105705
CATGATGCCTTGAGCCACAC	GTTTCATGATGCCTTGAGCCACACGGCCT	G	A	C	T	47577895	antisense	GG	C-T	1	0	C_8;	Gly49Asp;	Missense;	None			Gly49Asp	49	Missense	229	234	167	262	284	216	325	13.0806	13.4269	13.1036	13.2774	13.1363	13.0263	13.2633	0.34625	0.0229175	0.196705	0.0556237	-0.0543419	0.182605	-0.127328
CCGTGTGGCTCAAGGCATCA	CAGGCCGTGTGGCTCAAGGCATCATGAAA	C	T	G	A	47577916	sense	TG	C-T	0	0										224	186	163	209	229	225	255	13.0488	13.0957	13.0686	12.9513	12.8258	13.0852	12.9133	0.0469227	0.0197905	-0.0974769	-0.223036	0.0363901	-0.135452	-0.0971114
TCATGATGCCTTGAGCCACA	AGTTTCATGATGCCTTGAGCCACACGGCC	G	A	C	T	47577894	antisense	CG	C-T	0	0										173	160	152	172	194	161	210	12.6761	12.8785	12.9678	12.6703	12.5865	12.6024	12.6333	0.202395	0.291679	-0.00585563	-0.0896146	-0.0737318	-0.0428432	-0.231469
GGCTCAAGGCATCATGAAAC	GTGTGGCTCAAGGCATCATGAAACTGTGT	C	T	G	A	47577910	sense	TG	C-T	1	0	C_5;	Gln48Ter;	Nonsense;	None			Gln48Ter	48	Nonsense	178	134	122	162	546	412	581	12.7172	12.6227	12.6507	12.5839	14.0792	13.9578	14.1013	-0.0945055	-0.0665664	-0.133356	1.36198	1.24061	1.38406	1.42703
CACAGTTTCATGATGCCTTG	TAGACACAGTTTCATGATGCCTTGAGCCA	G	A	C	T	47577887	antisense	AG	C-T	0	0										253	183	174	214	227	281	334	13.2244	13.0723	13.1628	12.9854	12.8131	13.4058	13.3027	-0.152153	-0.0616239	-0.238992	-0.411309	0.181383	0.0782356	0.10036
CTCAAGGCATCATGAAACTG	GTGGCTCAAGGCATCATGAAACTGTGTCT	C	T	G	A	47577908	sense	TG	C-T	1	1	C_8;	Gly49Gly;	Silent;	None				49	Silent	213	153	134	230	227	195	278	12.9762	12.814	12.786	13.0894	12.8131	12.8788	13.0379	-0.162176	-0.190176	0.113274	-0.163053	-0.0973988	0.0617568	0.013461
GACACAGTTTCATGATGCCT	TCTAGACACAGTTTCATGATGCCTTGAGC	G	A	C	T	47577885	antisense	TG	C-T	1	1	C_5;	Leu53Leu;	Silent;	None				53	Silent	261	197	212	240	294	233	299	13.2693	13.1786	13.4477	13.1508	13.1862	13.1356	13.143	-0.0907204	0.178417	-0.118496	-0.0831384	-0.133738	-0.126358	-0.104145
GGCATCATGAAACTGTGTCT	TCAAGGCATCATGAAACTGTGTCTAGAGG	C	T	G	A	47577903	sense	AG	C-T	1	1	C_6;	Ile50Ile;	Silent;	None				50	Silent	267	226	186	272	450	364	389	13.3021	13.3767	13.259	13.3314	13.8002	13.7791	13.5226	0.0746001	-0.0431132	0.029271	0.49813	0.477027	0.220443	0.378281
CTCTAGACACAGTTTCATGA	CCTCCTCTAGACACAGTTTCATGATGCCT	G	A	C	T	47577880	antisense	TG	C-T	1	0	C_8;	Cys54Tyr;	Missense;	None			Cys54Tyr	54	Missense	182	136	123	186	231	206	275	12.7493	12.6441	12.6624	12.7831	12.8383	12.9579	13.0223	-0.105192	-0.0868475	0.0338663	0.0890285	0.208646	0.27299	0.242946
CATCATGAAACTGTGTCTAG	AAGGCATCATGAAACTGTGTCTAGAGGAG	C	T	G	A	47577901	sense	AG	C-T	1	1	C_4;	Ile50Ile;	Silent;	None				50	Silent	167	118	147	162	198	156	217	12.6252	12.4393	12.9196	12.5839	12.6159	12.5569	12.6806	-0.185906	0.294345	-0.0413407	-0.00925957	-0.068323	0.0553712	-0.0297702
ATCATGAAACTGTGTCTAGA	AGGCATCATGAAACTGTGTCTAGAGGAGG	C	T	G	A	47577900	sense	GG	C-T	0	0										211	168	162	220	257	189	229	12.9626	12.9489	13.0597	13.0253	12.9922	12.8337	12.7582	-0.0136558	0.0971586	0.0627598	0.0296083	-0.128872	-0.204335	-0.149954
CTCCTCTAGACACAGTTTCA	GCTCCTCCTCTAGACACAGTTTCATGATG	G	A	C	T	47577877	antisense	TG	C-T	1	0	C_4_6;	Glu56Lys;	Missense;	None			Glu56Lys	56	Missense	250	181	134	244	447	388	500	13.2072	13.0564	12.786	13.1747	13.7906	13.8713	13.8847	-0.150797	-0.421224	-0.0325365	0.583383	0.66404	0.677476	0.843152
CATGAAACTGTGTCTAGAGG	GCATCATGAAACTGTGTCTAGAGGAGGAG	C	T	G	A	47577898	sense	AG	C-T	1	1	C_8;	Leu53Leu;	Silent;	None				53	Silent	204	148	121	206	169	167	205	12.9139	12.7661	12.6388	12.9305	12.3875	12.6552	12.5985	-0.147828	-0.275103	0.01658	-0.526377	-0.258716	-0.315367	-0.23137
ATGAAACTGTGTCTAGAGGA	CATCATGAAACTGTGTCTAGAGGAGGAGC	C	T	G	A	47577897	sense	GG	C-T	1	1	C_7;	Leu53Leu;	Silent;	None				53	Silent	174	160	160	199	228	170	174	12.6844	12.8785	13.0418	12.8806	12.8195	12.6809	12.362	0.194081	0.357356	0.19616	0.135014	-0.00358399	-0.322412	-0.31286
GAAACTGTGTCTAGAGGAGG	TCATGAAACTGTGTCTAGAGGAGGAGCTC	C	T	G	A	47577895	sense	AG	C-T	1	1	C_5;	Leu53Leu;	Silent;	None				53	Silent	204	157	146	169	231	213	244	12.9139	12.8512	12.9097	12.6449	12.8383	13.0061	12.8497	-0.062672	-0.00418065	-0.269001	-0.0755796	0.0922407	-0.0641467	0.0961226
AGAGCTCCTCCTCTAGACAC	GCAAAGAGCTCCTCCTCTAGACACAGTTT	G	A	C	T	47577870	antisense	AG	C-T	2	1	C_5_7;C_8;	Glu58Lys;Glu57Glu;	Missense;Silent;	None;None			Glu58Lys	57.5	Missense	194	167	125	173	917	693	1010	12.8414	12.9403	12.6857	12.6786	14.8272	14.708	14.899	0.0989027	-0.155687	-0.162754	1.9858	1.86662	2.05761	2.04319
TGTCTAGAGGAGGAGCTCTT	ACTGTGTCTAGAGGAGGAGCTCTTTGCTG	C	T	G	A	47577888	sense	TG	C-T	1	1	C_4;	Leu55Leu;	Silent;	None				55	Silent	224	166	161	195	243	161	216	13.0488	12.9316	13.0508	12.8513	12.9114	12.6024	12.6739	-0.117177	0.00198131	-0.197493	-0.137439	-0.446408	-0.374884	-0.215348
CAGCAAAGAGCTCCTCCTCT	ACATCAGCAAAGAGCTCCTCCTCTAGACA	G	A	C	T	47577864	antisense	AG	C-T	1	0	C_4;	Ala61Thr;	Missense;	None			Ala61Thr	61	Missense	171	175	147	237	543	471	528	12.6594	13.0078	12.9196	13.1327	14.0713	14.1509	13.9633	0.348435	0.260203	0.473335	1.4119	1.49156	1.30394	1.04181
CTAGAGGAGGAGCTCTTTGC	GTGTCTAGAGGAGGAGCTCTTTGCTGATG	C	T	G	A	47577885	sense	TG	C-T	0	0										248	139	177	206	227	197	236	13.1956	12.6756	13.1875	12.9305	12.8131	12.8935	12.8017	-0.520064	-0.0081703	-0.265158	-0.382514	-0.302141	-0.393972	-0.0950783
GAGGAGGAGCTCTTTGCTGA	TCTAGAGGAGGAGCTCTTTGCTGATGTCA	C	T	G	A	47577882	sense	TG	C-T	0	0										269	199	197	296	256	240	255	13.3129	13.1932	13.3419	13.4534	12.9865	13.1783	12.9133	-0.119701	0.0290062	0.140485	-0.32634	-0.13459	-0.399531	-0.303417
AAATGGTGACATCAGCAAAG	ACCGAAATGGTGACATCAGCAAAGAGCTC	G	A	C	T	47577852	antisense	AG	C-T	0	0										200	141	122	164	176	174	215	12.8853	12.6962	12.6507	12.6016	12.4461	12.7144	12.6672	-0.189154	-0.234666	-0.283756	-0.43927	-0.170921	-0.218099	-0.0402383
CGAAATGGTGACATCAGCAA	CCACCGAAATGGTGACATCAGCAAAGAGC	G	A	C	T	47577850	antisense	AG	C-T	0	0										148	118	116	175	140	131	159	12.451	12.4393	12.5779	12.6952	12.116	12.305	12.232	-0.011684	0.126926	0.244225	-0.335016	-0.146035	-0.218995	-0.353171
CTTTGCTGATGTCACCATTT	AGCTCTTTGCTGATGTCACCATTTCGGTG	C	T	G	A	47577871	sense	CG	C-T	1	0	C_6;	Ala61Val;	Missense;	None			Ala61Val	61	Missense	240	193	166	206	260	206	257	13.1483	13.149	13.0949	12.9305	13.0089	12.9579	12.9246	0.000690615	-0.0534256	-0.217857	-0.13942	-0.1904	-0.223707	-0.0943113
TTTGCTGATGTCACCATTTC	GCTCTTTGCTGATGTCACCATTTCGGTGG	C	T	G	A	47577870	sense	GG	C-T	1	0	C_5;	Ala61Val;	Missense;	None			Ala61Val	61	Missense	351	269	240	328	374	294	402	13.6967	13.628	13.6267	13.6015	13.5334	13.471	13.57	-0.0687353	-0.0700116	-0.0952608	-0.163333	-0.225668	-0.126733	-0.0939088
TGCTGATGTCACCATTTCGG	TCTTTGCTGATGTCACCATTTCGGTGGAA	C	T	G	A	47577868	sense	TG	C-T	0	0										234	184	172	231	287	233	264	13.1118	13.0801	13.1461	13.0957	13.1514	13.1356	12.9634	-0.0316749	0.0343158	-0.0161069	0.0396244	0.0237868	-0.14842	-0.0238476
GCTGATGTCACCATTTCGGT	CTTTGCTGATGTCACCATTTCGGTGGAAG	C	T	G	A	47577867	sense	GG	C-T	0	0										133	133	124	182	188	139	200	12.2968	12.6119	12.6741	12.7518	12.5412	12.3905	12.5629	0.315068	0.377267	0.454942	0.244348	0.0936086	0.266058	-0.181087
TCCACCGAAATGGTGACATC	GCCTTCCACCGAAATGGTGACATCAGCAA	G	A	C	T	47577845	antisense	AG	C-T	2	1	C_5;C_6;	Val67Met;Ser66Ser;	Missense;Silent;	None;None			Val67Met	66.5	Missense	272	197	167	261	400	350	474	13.3289	13.1786	13.1036	13.2718	13.6303	13.7226	13.8077	-0.150271	-0.225315	-0.0570442	0.301454	0.393683	0.478774	0.535514
GATGTCACCATTTCGGTGGA	TGCTGATGTCACCATTTCGGTGGAAGGCC	C	T	G	A	47577864	sense	AG	C-T	2	1	C_6;C_8;	Val63Val;Thr64Ile;	Silent;Missense;	None;None			Thr64Ile	63.5	Missense	366	326	247	400	352	340	421	13.7571	13.9052	13.6682	13.8877	13.4459	13.6807	13.6366	0.148142	-0.0889064	0.130654	-0.311157	-0.0763352	-0.120481	-0.232621
ATGTCACCATTTCGGTGGAA	GCTGATGTCACCATTTCGGTGGAAGGCCG	C	T	G	A	47577863	sense	GG	C-T	2	1	C_5;C_7_8;	Val63Val;Thr64Ile;	Silent;Missense;	None;None			Thr64Ile	63.5	Missense	437	308	281	379	416	366	448	14.0129	13.8233	13.8542	13.8099	13.6869	13.787	13.7263	-0.189566	-0.158633	-0.202915	-0.325941	-0.225807	-0.286583	-0.0957384
TCACCATTTCGGTGGAAGGC	GATGTCACCATTTCGGTGGAAGGCCGGGA	C	T	G	A	47577860	sense	CG	C-T	1	0	C_4_5;	Thr64Ile;	Missense;	None			Thr64Ile	64	Missense	199	165	146	193	273	205	295	12.8781	12.9229	12.9097	12.8364	13.0793	12.9509	13.1235	0.044816	0.0316154	-0.041655	0.201194	0.0728141	0.245449	0.16156
CCGGCCTTCCACCGAAATGG	ACTCCCGGCCTTCCACCGAAATGGTGACA	G	A	C	T	47577838	antisense	TG	C-T	1	0	C_5_6;	Gly69Asn;	Missense;	None			Gly69Asn	69	Missense	222	189	199	233	428	329	483	13.0359	13.1188	13.3565	13.1081	13.7279	13.6333	13.8348	0.0829412	0.320594	0.0722688	0.692072	0.597438	0.798923	0.537543
CACCATTTCGGTGGAAGGCC	ATGTCACCATTTCGGTGGAAGGCCGGGAG	C	T	G	A	47577859	sense	GG	C-T	1	1	C_4;	Thr64Thr;	Silent;	None				64	Silent	150	124	113	158	187	174	161	12.4703	12.5108	12.5401	12.5478	12.5335	12.7144	12.25	0.0404948	0.0697679	0.0774557	0.0631515	0.244053	-0.220327	-0.0336135
ACCATTTCGGTGGAAGGCCG	TGTCACCATTTCGGTGGAAGGCCGGGAGT	C	T	G	A	47577858	sense	GG	C-T	1	0	C_8;	Ser66Leu;	Missense;	None			Ser66Leu	66	Missense	178	151	121	178	179	156	228	12.7172	12.795	12.6388	12.7197	12.4704	12.5569	12.7519	0.0777843	-0.0784386	0.00250658	-0.246791	-0.160338	0.0346843	-0.124766
TCCCGGCCTTCCACCGAAAT	AAACTCCCGGCCTTCCACCGAAATGGTGA	G	A	C	T	47577836	antisense	GG	C-T	2	0	C_4;C_7_8;	Arg70Gln;Gly69Asn;	Missense;Missense;	None;None			Gly69Asn_Arg70Gln	69.5	Missense	215	154	148	176	399	314	426	12.9896	12.8234	12.9293	12.7034	13.6267	13.566	13.6536	-0.16626	-0.0603123	-0.286215	0.637075	0.576338	0.663984	0.796728
CTCCCGGCCTTCCACCGAAA	GAAACTCCCGGCCTTCCACCGAAATGGTG	G	A	C	T	47577835	antisense	TG	C-T	2	0	C_4_5;C_8;	Arg70Gln;Gly69Asp;	Missense;Missense;	None;None			Gly69Asp_Arg70Gln	69.5	Missense	203	179	147	235	333	296	317	12.9068	13.0404	12.9196	13.1205	13.3659	13.4808	13.2273	0.133587	0.0127544	0.213662	0.459078	0.574024	0.320499	0.331199
CATTTCGGTGGAAGGCCGGG	TCACCATTTCGGTGGAAGGCCGGGAGTTT	C	T	G	A	47577856	sense	AG	C-T	1	0	C_6;	Ser66Leu;	Missense;	None			Ser66Leu	66	Missense	159	104	100	134	177	149	185	12.5544	12.2571	12.3638	12.3102	12.4542	12.4907	12.4504	-0.297264	-0.190573	-0.244243	-0.100174	-0.0637356	-0.103951	0.15474
TGAAACTCCCGGCCTTCCAC	GAGCTGAAACTCCCGGCCTTCCACCGAAA	G	A	C	T	47577830	antisense	CG	C-T	1	0	C_6_8;	Glu71Lys;	Missense;	None			Glu71Lys	71	Missense	147	146	100	151	225	194	247	12.4412	12.7464	12.3638	12.4824	12.8003	12.8713	12.8674	0.305227	-0.0773823	0.041232	0.359138	0.430142	0.426161	0.315455
GGTGGAAGGCCGGGAGTTTC	TTTCGGTGGAAGGCCGGGAGTTTCAGCTC	C	T	G	A	47577850	sense	AG	C-T	0	0										236	173	159	238	314	257	296	13.1241	12.9912	13.0328	13.1388	13.2811	13.277	13.1284	-0.132875	-0.0913299	0.01468	0.157048	0.152933	0.00434268	0.174616
GCCGGGAGTTTCAGCTCCAT	GAAGGCCGGGAGTTTCAGCTCCATCGGCT	C	T	G	A	47577842	sense	CG	C-T	0	0										244	218	193	281	318	263	289	13.1722	13.3247	13.3123	13.3783	13.2994	13.3103	13.0939	0.152556	0.140125	0.206175	0.127219	0.138135	-0.0782701	-0.103924
CCGATGGAGCTGAAACTCCC	CCAGCCGATGGAGCTGAAACTCCCGGCCT	G	A	C	T	47577820	antisense	GG	C-T	0	0										112	112	100	132	155	132	130	12.049	12.364	12.3638	12.2885	12.2628	12.3159	11.9415	0.315057	0.314854	0.239494	0.213809	0.26695	-0.107428	-0.165358
CCGGGAGTTTCAGCTCCATC	AAGGCCGGGAGTTTCAGCTCCATCGGCTG	C	T	G	A	47577841	sense	GG	C-T	0	0										241	172	163	237	243	255	285	13.1543	12.9828	13.0686	13.1327	12.9114	13.2657	13.0738	-0.17148	-0.0857319	-0.0216367	-0.242961	0.11142	-0.0805293	0.0222596
GCCGATGGAGCTGAAACTCC	ACCAGCCGATGGAGCTGAAACTCCCGGCC	G	A	C	T	47577819	antisense	CG	C-T	0	0										202	155	156	205	206	154	204	12.8997	12.8327	13.0053	12.9234	12.6731	12.5383	12.5915	-0.0669539	0.105597	0.0237725	-0.226592	-0.361403	-0.308208	-0.31954
GGAGTTTCAGCTCCATCGGC	GCCGGGAGTTTCAGCTCCATCGGCTGGTC	C	T	G	A	47577838	sense	TG	C-T	1	0	C_8;	Gln73Ter;	Nonsense;	None			Gln73Ter	73	Nonsense	247	155	171	259	848	633	1009	13.1898	12.8327	13.1377	13.2607	14.7143	14.5774	14.8976	-0.357075	-0.0520894	0.0709406	1.52454	1.38757	1.70777	1.6527
GAGTTTCAGCTCCATCGGCT	CCGGGAGTTTCAGCTCCATCGGCTGGTCC	C	T	G	A	47577837	sense	GG	C-T	1	0	C_7;	Gln73Ter;	Nonsense;	None			Gln73Ter	73	Nonsense	217	171	136	219	727	514	714	13.003	12.9744	12.8074	13.0187	14.4922	14.2769	14.3987	-0.028571	-0.195643	0.0157409	1.48923	1.27394	1.39565	1.45577
AGAGGACCAGCCGATGGAGC	GCTGAGAGGACCAGCCGATGGAGCTGAAA	G	A	C	T	47577810	antisense	TG	C-T	2	1	C_7;C_8;	Val78Ile;Leu77Leu;	Missense;Silent;	None;None			Val78Ile	77.5	Missense	183	147	104	215	169	162	188	12.7572	12.7563	12.4204	12.9922	12.3875	12.6113	12.4737	-0.000903114	-0.336786	0.234969	-0.369673	-0.14586	-0.283533	-0.232115
CTGAGAGGACCAGCCGATGG	TGAGCTGAGAGGACCAGCCGATGGAGCTG	G	A	C	T	47577807	antisense	AG	C-T	0	0										266	181	152	251	289	234	283	13.2967	13.0564	12.9678	13.2155	13.1614	13.1418	13.0636	-0.240286	-0.328899	-0.0812236	-0.135256	-0.154933	-0.233066	0.0423843
CTCCATCGGCTGGTCCTCTC	TCAGCTCCATCGGCTGGTCCTCTCAGCTC	C	T	G	A	47577828	sense	AG	C-T	2	0	C_4;C_7;	His75Tyr;Arg76Trp;	Missense;Missense;	None;None			His75Tyr_Arg76Trp	75.5	Missense	140	112	119	143	850	583	905	12.3708	12.364	12.6147	12.4039	14.7177	14.4587	14.7406	-0.00680256	0.243912	0.0330891	2.3469	2.08783	2.3698	2.17811
AGCTGAGAGGACCAGCCGAT	TCTGAGCTGAGAGGACCAGCCGATGGAGC	G	A	C	T	47577805	antisense	GG	C-T	0	0										166	137	116	166	155	143	227	12.6165	12.6547	12.5779	12.6191	12.2628	12.4314	12.7456	0.0381109	-0.0386326	0.00250655	-0.353765	-0.185169	0.129022	-0.137299
GAGCTGAGAGGACCAGCCGA	CTCTGAGCTGAGAGGACCAGCCGATGGAG	G	A	C	T	47577804	antisense	TG	C-T	1	0	C_4;	Ala81Thr;	Missense;	None			Ala81Thr	81	Missense	188	167	125	181	228	174	243	12.7961	12.9403	12.6857	12.7438	12.8195	12.7144	12.8438	0.14422	-0.110369	-0.0522285	0.0233845	-0.0816655	0.0477499	0.0026153
TCGGCTGGTCCTCTCAGCTC	TCCATCGGCTGGTCCTCTCAGCTCAGAGC	C	T	G	A	47577823	sense	AG	C-T	1	1	C_5;	Leu77Leu;	Silent;	None				77	Silent	98	121	94	130	639	479	682	11.8564	12.4755	12.2746	12.2664	14.3061	14.1752	14.3325	0.619142	0.418201	0.410069	2.44973	2.31883	2.47613	1.93243
TCTGAGCTGAGAGGACCAGC	CAGCTCTGAGCTGAGAGGACCAGCCGATG	G	A	C	T	47577801	antisense	CG	C-T	1	0	C_7;	Ala81Thr;	Missense;	None			Ala81Thr	81	Missense	212	156	147	207	210	169	208	12.9694	12.842	12.9196	12.9375	12.7008	12.6723	12.6195	-0.127377	-0.0498222	-0.0319225	-0.268551	-0.297032	-0.349899	-0.235453
GGCTGGTCCTCTCAGCTCAG	CATCGGCTGGTCCTCTCAGCTCAGAGCTG	C	T	G	A	47577821	sense	AG	C-T	1	1	C_8;	Val78Val;	Silent;	None				78	Silent	268	206	184	225	594	423	607	13.3075	13.243	13.2434	13.0577	14.2008	13.9958	14.1644	-0.0644579	-0.0641012	-0.249774	0.893251	0.688339	0.856933	0.938952
AGCTCTGAGCTGAGAGGACC	AAGCAGCTCTGAGCTGAGAGGACCAGCCG	G	A	C	T	47577798	antisense	AG	C-T	1	1	C_5;	Gln82Gln;	Silent;	None				82	Silent	133	104	135	142	164	130	167	12.2968	12.2571	12.7967	12.3938	12.3442	12.2939	12.3028	-0.0397105	0.499869	0.096953	0.0473469	-0.00294601	0.00595353	-0.168919
TGGTCCTCTCAGCTCAGAGC	CGGCTGGTCCTCTCAGCTCAGAGCTGCTT	C	T	G	A	47577818	sense	TG	C-T	2	1	C_5;C_6_8;	Val78Val;Leu79Phe;	Silent;Missense;	None;None			Leu79Phe	78.5	Missense	143	126	106	129	601	460	622	12.4014	12.5339	12.4479	12.2553	14.2177	14.1168	14.1997	0.132509	0.0464603	-0.146109	1.81625	1.7154	1.79824	1.76568
GAAGCAGCTCTGAGCTGAGA	GGAAGAAGCAGCTCTGAGCTGAGAGGACC	G	A	C	T	47577793	antisense	GG	C-T	2	0	C_5;C_8;	Cys84Tyr;Ser83Asn;	Missense;Missense;	None;None			Ser83Asn_Cys84Tyr	83.5	Missense	233	218	169	259	309	257	293	13.1056	13.3247	13.1207	13.2607	13.258	13.277	13.1137	0.219099	0.0151112	0.155112	0.152347	0.171388	0.00810264	-0.0191617
AGAAGCAGCTCTGAGCTGAG	CGGAAGAAGCAGCTCTGAGCTGAGAGGAC	G	A	C	T	47577792	antisense	AG	C-T	1	0	C_6;	Cys84Tyr;	Missense;	None			Cys84Tyr	84	Missense	345	252	240	381	402	346	454	13.6718	13.5338	13.6267	13.8175	13.6375	13.706	13.7455	-0.138037	-0.0451389	0.145691	-0.0343116	0.0341411	0.0736233	0.0369793
GAAGAAGCAGCTCTGAGCTG	ATCGGAAGAAGCAGCTCTGAGCTGAGAGG	G	A	C	T	47577790	antisense	AG	C-T	1	0	C_8;	Cys84Tyr;	Missense;	None			Cys84Tyr	84	Missense	200	185	146	225	233	237	297	12.8853	13.0879	12.9097	13.0577	12.8507	13.1601	13.1333	0.202625	0.0243848	0.17241	-0.0345788	0.274822	0.247966	0.0295964
CGGAAGAAGCAGCTCTGAGC	GGATCGGAAGAAGCAGCTCTGAGCTGAGA	G	A	C	T	47577788	antisense	TG	C-T	0	0										201	155	127	190	293	253	317	12.8925	12.8327	12.7086	12.8138	13.1813	13.2544	13.2273	-0.059795	-0.183922	-0.0786785	0.288757	0.361868	0.334781	0.435934
CAGCTCAGAGCTGCTTCTTC	CTCTCAGCTCAGAGCTGCTTCTTCCGATC	C	T	G	A	47577809	sense	CG	C-T	2	0	C_4;C_6;	Ala81Val;Gln82Ter;	Missense;Nonsense;	None;None			Ala81Val_Gln82Ter	81.5	Nonsense	157	113	115	132	380	266	362	12.5361	12.3769	12.5654	12.2885	13.5563	13.3267	13.4188	-0.159289	0.029284	-0.247674	1.0202	0.790527	0.882647	1.02368
GATCGGAAGAAGCAGCTCTG	CATGGATCGGAAGAAGCAGCTCTGAGCTG	G	A	C	T	47577785	antisense	AG	C-T	1	0	C_4;	Arg87Gln;	Missense;	None			Arg87Gln	87	Missense	186	144	140	212	356	288	388	12.7806	12.7265	12.8492	12.9719	13.4622	13.4413	13.5188	-0.0541017	0.0685343	0.191243	0.681584	0.660659	0.738205	0.624924
TGGATCGGAAGAAGCAGCTC	AACATGGATCGGAAGAAGCAGCTCTGAGC	G	A	C	T	47577783	antisense	TG	C-T	1	0	C_6;	Arg87Gln;	Missense;	None			Arg87Gln	87	Missense	257	213	169	256	985	768	956	13.247	13.2913	13.1207	13.2439	14.9304	14.8563	14.8197	0.0442048	-0.126312	-0.00311728	1.68334	1.60921	1.57268	1.65015
GAGCTGCTTCTTCCGATCCA	CTCAGAGCTGCTTCTTCCGATCCATGTTC	C	T	G	A	47577802	sense	TG	C-T	2	2	C_4;C_7;	Ser83Ser;Cys84Cys;	Silent;Silent;	None;None				83.5	Silent	349	287	282	403	1082	787	1160	13.6885	13.7214	13.8593	13.8985	15.0659	14.8915	15.0988	0.0329455	0.170876	0.210045	1.37742	1.20304	1.41029	1.1923
GAACATGGATCGGAAGAAGC	AAGTGAACATGGATCGGAAGAAGCAGCTC	G	A	C	T	47577778	antisense	AG	C-T	1	0	C_4;	Met89Ile;	Missense;	None			Met89Ile	89	Missense	269	188	203	264	596	494	671	13.3129	13.1112	13.3852	13.2883	14.2056	14.2197	14.309	-0.201728	0.0722862	-0.0245589	0.892727	0.906807	0.996169	0.983234
AGTGAACATGGATCGGAAGA	TGGAAGTGAACATGGATCGGAAGAAGCAG	G	A	C	T	47577775	antisense	AG	C-T	1	0	C_7;	Met89Ile;	Missense;	None			Met89Ile	89	Missense	260	184	171	244	547	392	593	13.2638	13.0801	13.1377	13.1747	14.0818	13.886	14.1308	-0.183662	-0.126082	-0.0891142	0.818052	0.622259	0.866987	0.902052
GGAAGTGAACATGGATCGGA	GGTTGGAAGTGAACATGGATCGGAAGAAG	G	A	C	T	47577772	antisense	AG	C-T	0	0										180	142	150	163	193	170	198	12.7333	12.7064	12.9487	12.5927	12.5791	12.6809	12.5484	-0.0269777	0.215356	-0.140596	-0.154286	-0.0524863	-0.184935	-0.146496
GTTGGAAGTGAACATGGATC	TCAGGTTGGAAGTGAACATGGATCGGAAG	G	A	C	T	47577769	antisense	GG	C-T	0	0										250	216	176	241	238	210	230	13.2072	13.3114	13.1793	13.1568	12.8814	12.9857	12.7645	0.104217	-0.0279301	-0.0503826	-0.325841	-0.221545	-0.442707	-0.338666
GGTTGGAAGTGAACATGGAT	TTCAGGTTGGAAGTGAACATGGATCGGAA	G	A	C	T	47577768	antisense	CG	C-T	0	0										220	192	177	182	228	188	247	13.0228	13.1415	13.1875	12.7518	12.8195	12.826	12.8674	0.118713	0.164647	-0.271022	-0.203357	-0.196777	-0.15544	-0.189304
ATCCATGTTCACTTCCAACC	TCCGATCCATGTTCACTTCCAACCTGAAG	C	T	G	A	47577787	sense	TG	C-T	1	1	C_4;	Ser88Ser;	Silent;	None				88	Silent	234	224	192	263	314	199	320	13.1118	13.3639	13.3048	13.2828	13.2811	12.9081	13.2409	0.252088	0.192997	0.171043	0.169325	-0.203747	0.129082	-0.173823
TTCAGGTTGGAAGTGAACAT	CTCCTTCAGGTTGGAAGTGAACATGGATC	G	A	C	T	47577764	antisense	GG	C-T	0	0										318	254	232	295	435	306	391	13.5543	13.5452	13.5778	13.4485	13.7513	13.5288	13.53	-0.00907326	0.0235157	-0.105796	0.19706	-0.0255249	-0.0243233	0.0795217
CTTCAGGTTGGAAGTGAACA	CCTCCTTCAGGTTGGAAGTGAACATGGAT	G	A	C	T	47577763	antisense	TG	C-T	1	1	C_4;	Leu94Leu;	Silent;	None				94	Silent	294	230	193	258	329	278	329	13.4411	13.402	13.3123	13.2552	13.3484	13.3903	13.2809	-0.0390545	-0.128784	-0.18592	-0.0926333	-0.0507586	-0.16018	0.0167287
CATGTTCACTTCCAACCTGA	GATCCATGTTCACTTCCAACCTGAAGGAG	C	T	G	A	47577784	sense	AG	C-T	1	1	C_7;	Phe90Phe;	Silent;	None				90	Silent	129	131	111	181	165	133	215	12.2528	12.5901	12.5144	12.7438	12.353	12.3268	12.6672	0.337258	0.261559	0.49104	0.100162	0.0740084	0.414425	-0.167088
ATGTTCACTTCCAACCTGAA	ATCCATGTTCACTTCCAACCTGAAGGAGG	C	T	G	A	47577783	sense	GG	C-T	2	1	C_6;C_8;	Phe90Phe;Thr91Ile;	Silent;Missense;	None;None			Thr91Ile	90.5	Missense	247	224	192	291	636	513	696	13.1898	13.3639	13.3048	13.4288	14.2993	14.2741	14.3618	0.174094	0.115003	0.238991	1.10952	1.08433	1.17202	0.945929
GTTCACTTCCAACCTGAAGG	CCATGTTCACTTCCAACCTGAAGGAGGCC	C	T	G	A	47577781	sense	AG	C-T	2	1	C_4;C_6;	Phe90Phe;Thr91Ile;	Silent;Missense;	None;None			Thr91Ile	90.5	Missense	202	155	134	205	780	568	764	12.8997	12.8327	12.786	12.9234	14.5938	14.4211	14.4963	-0.0669539	-0.113687	0.0237725	1.69408	1.52138	1.59662	1.65632
TTCACTTCCAACCTGAAGGA	CATGTTCACTTCCAACCTGAAGGAGGCCC	C	T	G	A	47577780	sense	GG	C-T	2	0	C_5;C_8;	Thr91Ile;Ser92Phe;	Missense;Missense;	None;None			Thr91Ile_Ser92Phe	91.5	Missense	174	140	146	175	1024	719	1157	12.6844	12.6859	12.9097	12.6952	14.9864	14.7611	15.095	0.00146355	0.225269	0.0107729	2.30197	2.07671	2.41058	2.18392
GGCCTCCTTCAGGTTGGAAG	TGTGGGCCTCCTTCAGGTTGGAAGTGAAC	G	A	C	T	47577757	antisense	TG	C-T	2	1	C_4_6;C_7;	Glu96Lys;Lys95Lys;	Missense;Silent;	None;None			Glu96Lys	95.5	Missense	194	169	141	188	1319	884	1393	12.8414	12.9575	12.8594	12.7986	15.3516	15.0592	15.3628	0.116076	0.0180557	-0.0428111	2.51024	2.2178	2.52144	2.38605
TGGGCCTCCTTCAGGTTGGA	GTTGTGGGCCTCCTTCAGGTTGGAAGTGA	G	A	C	T	47577755	antisense	AG	C-T	2	0	C_5;C_6_8;	Ala97Thr;Glu96Lys;	Missense;Missense;	None;None			Glu96Lys_Ala97Thr	96.5	Missense	282	216	242	317	1347	985	1501	13.381	13.3114	13.6387	13.5522	15.3819	15.2153	15.4705	-0.0695329	0.257709	0.171279	2.00097	1.8343	2.08959	1.85513
TTGTGGGCCTCCTTCAGGTT	CCGGTTGTGGGCCTCCTTCAGGTTGGAAG	G	A	C	T	47577752	antisense	GG	C-T	1	0	C_8;	Ala97Thr;	Missense;	None			Ala97Thr	97	Missense	320	260	211	318	358	266	362	13.5633	13.5789	13.4409	13.5568	13.4703	13.3267	13.4188	0.0155627	-0.122399	-0.00653765	-0.0930177	-0.236656	-0.144537	-0.120279
GTTGTGGGCCTCCTTCAGGT	CCCGGTTGTGGGCCTCCTTCAGGTTGGAA	G	A	C	T	47577751	antisense	TG	C-T	0	0										218	194	144	218	331	246	328	13.0096	13.1565	12.8898	13.0121	13.3572	13.2139	13.2765	0.146836	-0.119825	0.00250665	0.347552	0.204275	0.266871	0.26306
ACCTGAAGGAGGCCCACAAC	TCCAACCTGAAGGAGGCCCACAACCGGGT	C	T	G	A	47577770	sense	CG	C-T	0	0										236	183	197	218	318	265	324	13.1241	13.0723	13.3419	13.0121	13.2994	13.3212	13.2588	-0.0518131	0.217806	-0.111939	0.175308	0.197153	0.134725	0.151044
CCGGTTGTGGGCCTCCTTCA	TCACCCGGTTGTGGGCCTCCTTCAGGTTG	G	A	C	T	47577748	antisense	GG	C-T	0	0										222	193	168	251	341	269	374	13.0359	13.149	13.1122	13.2155	13.4001	13.3428	13.4658	0.113152	0.0763123	0.179615	0.36426	0.306982	0.429967	0.244043
CCTGAAGGAGGCCCACAACC	CCAACCTGAAGGAGGCCCACAACCGGGTG	C	T	G	A	47577769	sense	GG	C-T	0	0										155	143	122	139	211	197	246	12.5176	12.7165	12.6507	12.363	12.7077	12.8935	12.8615	0.198839	0.133011	-0.154649	0.190031	0.375839	0.343871	0.24418
CCCGGTTGTGGGCCTCCTTC	ATCACCCGGTTGTGGGCCTCCTTCAGGTT	G	A	C	T	47577747	antisense	AG	C-T	0	0										243	166	165	227	248	276	324	13.1662	12.9316	13.0862	13.0705	12.9407	13.3799	13.2588	-0.234621	-0.0800617	-0.0957463	-0.225503	0.213658	0.0925606	0.163715
CTGAAGGAGGCCCACAACCG	CAACCTGAAGGAGGCCCACAACCGGGTGA	C	T	G	A	47577768	sense	GG	C-T	0	0										205	156	124	224	206	166	249	12.9209	12.842	12.6741	13.0513	12.6731	12.6465	12.879	-0.0789432	-0.246829	0.130366	-0.247858	-0.274434	-0.0419398	-0.122942
GAAGGAGGCCCACAACCGGG	ACCTGAAGGAGGCCCACAACCGGGTGATT	C	T	G	A	47577766	sense	TG	C-T	0	0										170	152	169	181	219	167	257	12.6509	12.8045	13.1207	12.7438	12.7614	12.6552	12.9246	0.153638	0.469846	0.0929479	0.110466	0.00428072	0.273728	-0.109319
GAGGCCCACAACCGGGTGAT	GAAGGAGGCCCACAACCGGGTGATTGTGC	C	T	G	A	47577762	sense	TG	C-T	2	0	C_5_6;C_7;	Ala97Val;His98Tyr;	Missense;Missense;	None;None			Ala97Val_His98Tyr	97.5	Missense	280	227	196	258	687	577	710	13.3707	13.3831	13.3345	13.2552	14.4106	14.4437	14.3906	0.0123886	-0.0361501	-0.115537	1.0399	1.07304	1.01986	1.0907
GGCCCACAACCGGGTGATTG	AGGAGGCCCACAACCGGGTGATTGTGCTG	C	T	G	A	47577760	sense	TG	C-T	2	1	C_4;C_5_7;	Ala97Ala;His98Tyr;	Silent;Missense;	None;None			His98Tyr	97.5	Missense	359	304	258	348	560	458	527	13.7292	13.8044	13.731	13.6868	14.1157	14.1105	13.9606	0.0752063	0.00180668	-0.0423864	0.386505	0.381307	0.231336	0.321507
AGCACAATCACCCGGTTGTG	CTGCAGCACAATCACCCGGTTGTGGGCCT	G	A	C	T	47577737	antisense	GG	C-T	1	0	C_5;	Val103Met;	Missense;	None			Val103Met	103	Missense	246	190	194	233	305	218	253	13.1839	13.1264	13.3197	13.1081	13.2392	13.0396	12.902	-0.0575283	0.135804	-0.075813	0.0552317	-0.144346	-0.281955	-0.12451
CAGCACAATCACCCGGTTGT	CCTGCAGCACAATCACCCGGTTGTGGGCC	G	A	C	T	47577736	antisense	GG	C-T	1	0	C_4_6;	Val103Ile;	Missense;	None			Val103Ile	103	Missense	246	164	174	237	353	252	361	13.1839	12.9141	13.1628	13.1327	13.45	13.2487	13.4148	-0.269806	-0.0211491	-0.0512587	0.26607	0.0647266	0.23085	0.301287
CCACAACCGGGTGATTGTGC	AGGCCCACAACCGGGTGATTGTGCTGCAG	C	T	G	A	47577757	sense	TG	C-T	3	2	C_4;C_7;C_8;	His98His;Asn99Asn;Arg100Trp;	Silent;Silent;Missense;	None;None;None			Arg100Trp	99	Missense	159	143	129	156	157	171	226	12.5544	12.7165	12.7311	12.5294	12.2813	12.6893	12.7392	0.162087	0.176736	-0.0249696	-0.273126	0.134916	0.1848	-0.0890877
GCAGCACAATCACCCGGTTG	TCCTGCAGCACAATCACCCGGTTGTGGGC	G	A	C	T	47577735	antisense	TG	C-T	1	0	C_5_7;	Val103Ile;	Missense;	None			Val103Ile	103	Missense	182	161	168	207	322	248	303	12.7493	12.8875	13.1122	12.9375	13.3174	13.2256	13.1621	0.138227	0.362896	0.188174	0.568141	0.476311	0.41286	0.256005
CTGCAGCACAATCACCCGGT	CATCCTGCAGCACAATCACCCGGTTGTGG	G	A	C	T	47577733	antisense	TG	C-T	2	2	C_4;C_7;	Leu104Leu;Val103Val;	Silent;Silent;	None;None				103.5	Silent	189	111	103	139	170	168	190	12.8037	12.3511	12.4065	12.363	12.396	12.6638	12.4889	-0.452628	-0.397258	-0.440722	-0.407699	-0.139936	-0.314805	0.142723
CAACCGGGTGATTGTGCTGC	CCCACAACCGGGTGATTGTGCTGCAGGAT	C	T	G	A	47577754	sense	AG	C-T	2	1	C_4;C_5;	Asn99Asn;Arg100Trp;	Silent;Missense;	None;None			Arg100Trp	99.5	Missense	253	213	164	231	277	197	246	13.2244	13.2913	13.0774	13.0957	13.1003	12.8935	12.8615	0.0668335	-0.147006	-0.128724	-0.124151	-0.330935	-0.362903	-0.203031
AACCGGGTGATTGTGCTGCA	CCACAACCGGGTGATTGTGCTGCAGGATG	C	T	G	A	47577753	sense	GG	C-T	1	0	C_4;	Arg100Trp;	Missense;	None			Arg100Trp	100	Missense	322	250	228	325	420	325	416	13.5723	13.5223	13.5527	13.5882	13.7007	13.6157	13.6194	-0.0500042	-0.0196057	0.0158847	0.128405	0.0433436	0.0470519	0.0908419
ATCCTGCAGCACAATCACCC	TGACATCCTGCAGCACAATCACCCGGTTG	G	A	C	T	47577730	antisense	GG	C-T	2	2	C_4;C_7;	Gln105Gln;Leu104Leu;	Silent;Silent;	None;None				104.5	Silent	147	110	100	118	168	138	171	12.4412	12.338	12.3638	12.1267	12.379	12.38	12.3369	-0.103169	-0.0773823	-0.314459	-0.0622568	-0.0611686	-0.104268	0.0891059
CATCCTGCAGCACAATCACC	CTGACATCCTGCAGCACAATCACCCGGTT	G	A	C	T	47577729	antisense	CG	C-T	3	2	C_4;C_5;C_8;	Asp106Asn;Gln105Gln;Leu104Leu;	Missense;Silent;Silent;	None;None;None			Asp106Asn	105	Missense	225	187	188	272	293	222	259	13.0552	13.1035	13.2744	13.3314	13.1813	13.0658	12.9358	0.0482319	0.219203	0.276159	0.126048	0.0106015	-0.119425	-0.175457
CGGGTGATTGTGCTGCAGGA	CAACCGGGTGATTGTGCTGCAGGATGTCA	C	T	G	A	47577750	sense	TG	C-T	0	0										219	196	190	230	246	215	257	13.0162	13.1713	13.2897	13.0894	12.9291	13.0196	12.9246	0.155029	0.273458	0.0732013	-0.0871751	0.00337341	-0.0916182	-0.225703
TGATTGTGCTGCAGGATGTC	CGGGTGATTGTGCTGCAGGATGTCAGCGA	C	T	G	A	47577746	sense	AG	C-T	0	0										217	234	213	256	286	254	309	13.003	13.4269	13.4545	13.2439	13.1464	13.2601	13.1904	0.423893	0.451531	0.240929	0.14339	0.257073	0.187423	-0.176155
ATTGTGCTGCAGGATGTCAG	GGTGATTGTGCTGCAGGATGTCAGCGAGT	C	T	G	A	47577744	sense	CG	C-T	1	1	C_7;	Leu104Leu;	Silent;	None				104	Silent	254	224	180	262	301	273	261	13.2301	13.3639	13.2117	13.2774	13.2201	13.3641	12.9469	0.133781	-0.0184101	0.0472404	-0.00997734	0.134027	-0.283213	-0.107258
TGTGCTGCAGGATGTCAGCG	TGATTGTGCTGCAGGATGTCAGCGAGTCT	C	T	G	A	47577742	sense	AG	C-T	2	1	C_5;C_8;	Leu104Leu;Gln105Ter;	Silent;Nonsense;	None;None			Gln105Ter	104.5	Nonsense	250	189	174	224	278	179	256	13.2072	13.1188	13.1628	13.0513	13.1055	12.7553	12.919	-0.088408	-0.0444164	-0.155905	-0.101745	-0.451944	-0.288218	-0.184393
CAGACTCGCTGACATCCTGC	AAAACAGACTCGCTGACATCCTGCAGCAC	G	A	C	T	47577717	antisense	AG	C-T	1	0	C_5_7;	Glu109Lys;	Missense;	None			Glu109Lys	109	Missense	115	98	113	152	151	125	186	12.0871	12.1714	12.5401	12.492	12.2251	12.2373	12.4582	0.0843252	0.453019	0.404863	0.137971	0.150229	0.371126	-0.0942936
CTGCAGGATGTCAGCGAGTC	TGTGCTGCAGGATGTCAGCGAGTCTGTTT	C	T	G	A	47577738	sense	TG	C-T	1	0	C_4;	Gln105Ter;	Nonsense;	None			Gln105Ter	105	Nonsense	166	130	128	177	243	169	222	12.6165	12.579	12.7199	12.7116	12.9114	12.6723	12.7134	-0.0375413	0.103364	0.0950584	0.294817	0.0557993	0.0968944	0.0955432
AAACAGACTCGCTGACATCC	TGGAAAACAGACTCGCTGACATCCTGCAG	G	A	C	T	47577714	antisense	TG	C-T	2	1	C_4;C_8;	Val111Ile;Glu109Glu;	Missense;Silent;	None;None			Val111Ile	110	Missense	191	142	126	160	212	164	227	12.8189	12.7064	12.6972	12.5659	12.7145	12.629	12.7456	-0.112541	-0.121712	-0.252956	-0.104407	-0.189881	-0.0733371	0.0398613
GAGCTGGAAAACAGACTCGC	CCAGGAGCTGGAAAACAGACTCGCTGACA	G	A	C	T	47577706	antisense	TG	C-T	1	1	C_4;	Gln113Gln;	Silent;	None				113	Silent	194	157	156	200	229	192	197	12.8414	12.8512	13.0053	12.8878	12.8258	12.8564	12.5411	0.00983082	0.163888	0.0464441	-0.0156203	0.0150157	-0.300283	-0.173683
CAGGAGCTGGAAAACAGACT	CAACCAGGAGCTGGAAAACAGACTCGCTG	G	A	C	T	47577703	antisense	CG	C-T	1	1	C_7;	Gln113Gln;	Silent;	None				113	Silent	152	125	139	170	195	166	176	12.4895	12.5224	12.8388	12.6534	12.5939	12.6465	12.3785	0.0329754	0.349379	0.163943	0.104472	0.157054	-0.110943	-0.131905
TCAACCAGGAGCTGGAAAAC	ATAATCAACCAGGAGCTGGAAAACAGACT	G	A	C	T	47577698	antisense	AG	C-T	2	1	C_5;C_6;	Val116Ile;Leu115Leu;	Missense;Silent;	None;None			Val116Ile	115.5	Missense	204	163	139	213	208	195	236	12.9139	12.9053	12.8388	12.9787	12.687	12.8788	12.8017	-0.00857182	-0.0750547	0.064783	-0.226867	-0.0351224	-0.112234	-0.11846
GATATAATCAACCAGGAGCT	GGTAGATATAATCAACCAGGAGCTGGAAA	G	A	C	T	47577691	antisense	GG	C-T	0	0										27	12	17	33	9	17	26	9.99758	9.14392	9.80877	10.2893	8.16134	9.3609	9.62108	-0.85366	-0.188808	0.291755	-1.83624	-0.636673	-0.376494	-0.699564
AGATATAATCAACCAGGAGC	TGGTAGATATAATCAACCAGGAGCTGGAA	G	A	C	T	47577690	antisense	TG	C-T	0	0										254	178	177	197	241	229	233	13.2301	13.0323	13.1875	12.866	12.8994	13.1106	12.7832	-0.197805	-0.042655	-0.364083	-0.33067	-0.1195	-0.446911	-0.0975128
GGTAGATATAATCAACCAGG	CCATGGTAGATATAATCAACCAGGAGCTG	G	A	C	T	47577687	antisense	AG	C-T	0	0										167	109	113	146	162	110	165	12.6252	12.3249	12.5401	12.4339	12.3265	12.0529	12.2854	-0.300343	-0.0850919	-0.19134	-0.298715	-0.572265	-0.339789	-0.211331
ATGGTAGATATAATCAACCA	TCCCATGGTAGATATAATCAACCAGGAGC	G	A	C	T	47577685	antisense	GG	C-T	0	0										290	226	173	244	305	259	293	13.4213	13.3767	13.1545	13.1747	13.2392	13.2882	13.1137	-0.0446017	-0.266835	-0.24664	-0.182139	-0.13312	-0.307588	-0.0215903
CATGGTAGATATAATCAACC	GTCCCATGGTAGATATAATCAACCAGGAG	G	A	C	T	47577684	antisense	AG	C-T	0	0										162	116	139	158	165	146	190	12.5814	12.4146	12.8388	12.5478	12.353	12.4613	12.4889	-0.166716	0.257472	-0.0335568	-0.228401	-0.120037	-0.092446	-0.166028
CTGGTTGATTATATCTACCA	GCTCCTGGTTGATTATATCTACCATGGGA	C	T	G	A	47577705	sense	TG	C-T	0	0										333	249	228	320	402	332	426	13.6208	13.5165	13.5527	13.5658	13.6375	13.6464	13.6536	-0.104244	-0.0680632	-0.0549389	0.0167586	0.0256271	0.0328615	0.100831
TGGTTGATTATATCTACCAT	CTCCTGGTTGATTATATCTACCATGGGAC	C	T	G	A	47577704	sense	GG	C-T	0	0										229	181	206	258	246	265	259	13.0806	13.0564	13.4063	13.2552	12.9291	13.3212	12.9358	-0.0242308	0.325683	0.174511	-0.151584	0.240587	-0.144845	-0.177268
GGTTGATTATATCTACCATG	TCCTGGTTGATTATATCTACCATGGGACT	C	T	G	A	47577703	sense	GG	C-T	0	0										197	120	128	181	167	183	220	12.8635	12.4635	12.7199	12.7438	12.3703	12.7871	12.7004	-0.399975	-0.143612	-0.119682	-0.493182	-0.0763734	-0.163136	-0.0231407
GATTATATCTACCATGGGAC	GGTTGATTATATCTACCATGGGACTGTGA	C	T	G	A	47577699	sense	TG	C-T	0	0										187	178	184	214	238	187	248	12.7884	13.0323	13.2434	12.9854	12.8814	12.8183	12.8732	0.243931	0.455032	0.197053	0.0929972	0.0299638	0.0848231	-0.229411
TTATATCTACCATGGGACTG	TTGATTATATCTACCATGGGACTGTGAAA	C	T	G	A	47577697	sense	TG	C-T	1	1	C_7;	Ile119Ile;	Silent;	None				119	Silent	126	135	106	143	188	157	240	12.2189	12.6334	12.4479	12.4039	12.5412	12.5661	12.8259	0.414584	0.229016	0.185062	0.322335	0.347244	0.60704	0.149319
AAGTTTCACAGTCCCATGGT	CTCGAAGTTTCACAGTCCCATGGTAGATA	G	A	C	T	47577670	antisense	AG	C-T	1	1	C_7;	Val124Val;	Silent;	None				124	Silent	210	180	152	207	230	233	273	12.9557	13.0484	12.9678	12.9375	12.8321	13.1356	13.0117	0.0927205	0.0121001	-0.0182493	-0.123653	0.179887	0.0560376	0.00856701
ACCATGGGACTGTGAAACTT	ATCTACCATGGGACTGTGAAACTTCGAGC	C	T	G	A	47577689	sense	CG	C-T	0	0										288	231	213	264	311	266	341	13.4113	13.4083	13.4545	13.2883	13.2673	13.3267	13.3326	-0.00305143	0.0432003	-0.123012	-0.144054	-0.0846665	-0.0787568	-0.0748712
TCGAAGTTTCACAGTCCCAT	CAGCTCGAAGTTTCACAGTCCCATGGTAG	G	A	C	T	47577667	antisense	GG	C-T	0	0										258	181	209	247	262	185	253	13.2527	13.0564	13.4272	13.1923	13.02	12.8028	12.902	-0.196236	0.174535	-0.0603468	-0.232692	-0.449824	-0.35066	-0.317043
CTCGAAGTTTCACAGTCCCA	TCAGCTCGAAGTTTCACAGTCCCATGGTA	G	A	C	T	47577666	antisense	TG	C-T	0	0										195	140	131	177	218	196	269	12.8488	12.6859	12.7533	12.7116	12.7548	12.8861	12.9904	-0.1629	-0.0954743	-0.137198	-0.0940462	0.0373426	0.141647	0.160172
CATGGGACTGTGAAACTTCG	CTACCATGGGACTGTGAAACTTCGAGCTG	C	T	G	A	47577687	sense	AG	C-T	1	0	C_8;	Thr123Ile;	Missense;	None			Thr123Ile	123	Missense	201	223	164	248	252	178	264	12.8925	13.3574	13.0774	13.1981	12.9638	12.7472	12.9634	0.46492	0.184897	0.305615	0.0713057	-0.14533	0.0708662	-0.31953
GGGACTGTGAAACTTCGAGC	CCATGGGACTGTGAAACTTCGAGCTGAGG	C	T	G	A	47577684	sense	TG	C-T	1	0	C_5;	Thr123Ile;	Missense;	None			Thr123Ile	123	Missense	189	122	131	167	284	257	334	12.8037	12.4874	12.7533	12.6277	13.1363	13.277	13.3027	-0.316331	-0.0503927	-0.176005	0.33255	0.473294	0.498936	0.615836
GACTGTGAAACTTCGAGCTG	ATGGGACTGTGAAACTTCGAGCTGAGGAG	C	T	G	A	47577682	sense	AG	C-T	0	0										258	225	221	265	293	288	309	13.2527	13.3703	13.5077	13.2938	13.1813	13.4413	13.1904	0.117667	0.255071	0.0411241	-0.0713763	0.188648	-0.0622249	-0.119605
ACTGTGAAACTTCGAGCTGA	TGGGACTGTGAAACTTCGAGCTGAGGAGT	C	T	G	A	47577681	sense	GG	C-T	0	0										228	167	149	214	240	233	265	13.0743	12.9403	12.939	12.9854	12.8934	13.1356	12.9688	-0.134045	-0.135285	-0.0889054	-0.18089	0.0612572	-0.105496	0.044369
TCCTCAGCTCGAAGTTTCAC	CAACTCCTCAGCTCGAAGTTTCACAGTCC	G	A	C	T	47577659	antisense	AG	C-T	2	0	C_5;C_8;	Glu129Lys;Ala128Thr;	Missense;Missense;	None;None			Ala128Thr_Glu129Lys	128.5	Missense	224	202	154	218	356	284	353	13.0488	13.2148	12.9867	13.0121	13.4622	13.4211	13.3825	0.165962	-0.0621413	-0.0366593	0.413423	0.372321	0.333667	0.35075
TGTGAAACTTCGAGCTGAGG	GGACTGTGAAACTTCGAGCTGAGGAGTTG	C	T	G	A	47577679	sense	AG	C-T	1	0	C_8;	Leu126Phe;	Missense;	None			Leu126Phe	126	Missense	161	143	134	172	198	186	231	12.5724	12.7165	12.786	12.6703	12.6159	12.8106	12.7708	0.144056	0.213559	0.0978393	0.0435193	0.238174	0.198335	0.00819101
GAAACTTCGAGCTGAGGAGT	CTGTGAAACTTCGAGCTGAGGAGTTGCAG	C	T	G	A	47577676	sense	TG	C-T	2	0	C_5;C_8;	Leu126Phe;Arg127Ter;	Missense;Nonsense;	None;None			Leu126Phe_Arg127Ter	126.5	Nonsense	266	254	210	264	370	281	375	13.2967	13.5452	13.4341	13.2883	13.5179	13.4058	13.4697	0.248504	0.13737	-0.00838053	0.221165	0.109101	0.172981	0.0419183
ACTTCGAGCTGAGGAGTTGC	TGAAACTTCGAGCTGAGGAGTTGCAGGAA	C	T	G	A	47577673	sense	AG	C-T	1	0	C_5;	Arg127Ter;	Nonsense;	None			Arg127Ter	127	Nonsense	228	165	168	208	288	188	276	13.0743	12.9229	13.1122	12.9444	13.1564	12.826	13.0275	-0.151425	0.0378427	-0.129928	0.0821124	-0.248302	-0.0468272	0.0101645
CCTGCAACTCCTCAGCTCGA	ATTTCCTGCAACTCCTCAGCTCGAAGTTT	G	A	C	T	47577651	antisense	AG	C-T	2	2	C_5;C_8;	Leu131Leu;Glu130Glu;	Silent;Silent;	None;None				130.5	Silent	152	117	101	138	222	172	184	12.4895	12.427	12.3782	12.3526	12.781	12.6977	12.4426	-0.0624274	-0.111276	-0.136871	0.291529	0.208272	-0.0468244	0.254517
CTTCGAGCTGAGGAGTTGCA	GAAACTTCGAGCTGAGGAGTTGCAGGAAA	C	T	G	A	47577672	sense	GG	C-T	2	0	C_4;C_8;	Arg127Ter;Ala128Val;	Nonsense;Missense;	None;None			Arg127Ter_Ala128Val	127.5	Nonsense	245	216	206	266	429	370	455	13.1781	13.3114	13.4063	13.2992	13.7313	13.8027	13.7486	0.13336	0.228259	0.121139	0.553233	0.624657	0.570567	0.421899
TTTCCTGCAACTCCTCAGCT	TAAATTTCCTGCAACTCCTCAGCTCGAAG	G	A	C	T	47577648	antisense	CG	C-T	3	2	C_4;C_5;C_8;	Glu133Lys;Gln132Gln;Leu131Leu;	Missense;Silent;Silent;	None;None;None			Glu133Lys	132	Missense	225	156	160	209	249	179	222	13.0552	12.842	13.0418	12.9513	12.9465	12.7553	12.7134	-0.213228	-0.0134319	-0.103902	-0.108679	-0.299958	-0.341787	-0.139954
TAAATTTCCTGCAACTCCTC	CTCATAAATTTCCTGCAACTCCTCAGCTC	G	A	C	T	47577644	antisense	AG	C-T	1	0	C_8;	Glu133Lys;	Missense;	None			Glu133Lys	133	Missense	138	124	115	153	465	322	438	12.3501	12.5108	12.5654	12.5014	13.8475	13.6023	13.6937	0.160767	0.215347	0.151343	1.49747	1.2522	1.34363	1.18861
GAGGAGTTGCAGGAAATTTA	AGCTGAGGAGTTGCAGGAAATTTATGAGG	C	T	G	A	47577663	sense	TG	C-T	0	0										292	221	196	284	331	304	312	13.4312	13.3444	13.3345	13.3937	13.3572	13.5193	13.2044	-0.0867897	-0.0966861	-0.037567	-0.0740436	0.0880632	-0.226867	0.00273171
GGAGTTGCAGGAAATTTATG	CTGAGGAGTTGCAGGAAATTTATGAGGTG	C	T	G	A	47577661	sense	AG	C-T	1	0	C_8;	Gln132Ter;	Nonsense;	None			Gln132Ter	132	Nonsense	257	189	173	236	366	286	367	13.247	13.1188	13.1545	13.1266	13.5022	13.4312	13.4386	-0.128244	-0.0925669	-0.120462	0.255138	0.184197	0.191526	0.324045
GAGTTGCAGGAAATTTATGA	TGAGGAGTTGCAGGAAATTTATGAGGTGT	C	T	G	A	47577660	sense	GG	C-T	1	0	C_7;	Gln132Ter;	Nonsense;	None			Gln132Ter	132	Nonsense	249	218	157	251	509	465	599	13.2014	13.3247	13.0145	13.2155	13.978	14.1324	14.1453	0.123294	-0.18694	0.0140471	0.776543	0.93098	0.94387	0.900331
GTTGCAGGAAATTTATGAGG	AGGAGTTGCAGGAAATTTATGAGGTGTCA	C	T	G	A	47577658	sense	TG	C-T	1	0	C_5;	Gln132Ter;	Nonsense;	None			Gln132Ter	132	Nonsense	248	205	155	262	295	255	296	13.1956	13.236	12.996	13.2774	13.1911	13.2657	13.1284	0.0404038	-0.199629	0.0817252	-0.00453805	0.0701179	-0.0672028	0.0252925
CTGACACCTCATAAATTTCC	ATGTCTGACACCTCATAAATTTCCTGCAA	G	A	C	T	47577633	antisense	TG	C-T	2	1	C_5_7;C_8;	Val137Ile;Glu136Glu;	Missense;Silent;	None;None			Val137Ile	136.5	Missense	118	93	80	131	167	167	165	12.1242	12.0959	12.042	12.2775	12.3703	12.6552	12.2854	-0.0283536	-0.0822764	0.153254	0.246097	0.53093	0.161178	0.298527
CAGGAAATTTATGAGGTGTC	GTTGCAGGAAATTTATGAGGTGTCAGACA	C	T	G	A	47577654	sense	AG	C-T	0	0										259	217	208	222	310	249	290	13.2582	13.3181	13.4203	13.0384	13.2626	13.2314	13.0989	0.0598612	0.162035	-0.219861	0.0044023	-0.0268356	-0.159349	-0.0612726
AATTTATGAGGTGTCAGACA	AGGAAATTTATGAGGTGTCAGACATGTAT	C	T	G	A	47577649	sense	TG	C-T	0	0										243	188	164	243	245	219	266	13.1662	13.1112	13.0774	13.1688	12.9232	13.0462	12.9743	-0.0550933	-0.0888309	0.00250668	-0.243059	-0.120044	-0.191975	-0.137887
TGAGGTGTCAGACATGTATC	TTTATGAGGTGTCAGACATGTATCAGCTG	C	T	G	A	47577643	sense	AG	C-T	0	0										266	230	190	251	685	515	673	13.2967	13.402	13.2897	13.2155	14.4064	14.2797	14.3133	0.105322	-0.00700654	-0.0812236	1.10969	0.983043	1.01664	1.03076
GGTGTCAGACATGTATCAGC	ATGAGGTGTCAGACATGTATCAGCTGACA	C	T	G	A	47577640	sense	TG	C-T	1	0	C_6;	Ser138Leu;	Missense;	None			Ser138Leu	138	Missense	211	135	131	196	501	353	541	12.9626	12.6334	12.7533	12.8587	13.9551	13.7349	13.9984	-0.329113	-0.209228	-0.103869	0.992564	0.772318	1.03583	1.14764
GATGTCAGCTGATACATGTC	GAGAGATGTCAGCTGATACATGTCTGACA	G	A	C	T	47577614	antisense	TG	C-T	1	1	C_6;	Leu143Leu;	Silent;	None				143	Silent	289	249	206	321	415	257	416	13.4163	13.5165	13.4063	13.5703	13.6834	13.277	13.6194	0.100192	-0.0100046	0.153997	0.267106	-0.13932	0.20303	0.0288772
GAGAGATGTCAGCTGATACA	CAAAGAGAGATGTCAGCTGATACATGTCT	G	A	C	T	47577610	antisense	TG	C-T	0	0										292	219	248	237	291	271	326	13.4312	13.3313	13.674	13.1327	13.1714	13.3535	13.2677	-0.0999039	0.242771	-0.298544	-0.259837	-0.0777003	-0.163548	-0.115136
TATCAGCTGACATCTCTCTT	CATGTATCAGCTGACATCTCTCTTTGAGG	C	T	G	A	47577627	sense	TG	C-T	2	1	C_4;C_7;	Gln142Ter;Leu143Leu;	Nonsense;Silent;	None;None			Gln142Ter	142.5	Nonsense	228	216	190	254	1413	1014	1525	13.0743	13.3114	13.2897	13.2326	15.4509	15.2571	15.4934	0.237096	0.215362	0.158284	2.37661	2.18279	2.4191	2.12258
TCAGCTGACATCTCTCTTTG	TGTATCAGCTGACATCTCTCTTTGAGGAA	C	T	G	A	47577625	sense	AG	C-T	1	1	C_5;	Leu143Leu;	Silent;	None				143	Silent	212	201	173	269	328	216	348	12.9694	13.2076	13.1545	13.3154	13.3441	13.0263	13.3619	0.238228	0.185106	0.34601	0.374677	0.0569281	0.392513	0.018258
CCTCAAAGAGAGATGTCAGC	CATTCCTCAAAGAGAGATGTCAGCTGATA	G	A	C	T	47577603	antisense	TG	C-T	1	0	C_4;	Glu148Lys;	Missense;	None			Glu148Lys	148	Missense	122	85	94	151	163	130	150	12.1723	11.9662	12.2746	12.4824	12.3354	12.2939	12.1479	-0.206174	0.10225	0.310114	0.163044	0.121573	-0.0243805	0.0180158
CAGCTGACATCTCTCTTTGA	GTATCAGCTGACATCTCTCTTTGAGGAAT	C	T	G	A	47577624	sense	GG	C-T	2	1	C_4;C_8;	Leu143Leu;Thr144Ile;	Silent;Missense;	None;None			Thr144Ile	143.5	Missense	181	162	129	171	227	232	233	12.7413	12.8964	12.7311	12.6619	12.8131	13.1294	12.7832	0.155107	-0.0101975	-0.0794745	0.071779	0.388053	0.0418671	0.145422
ATTCCTCAAAGAGAGATGTC	GAGCATTCCTCAAAGAGAGATGTCAGCTG	G	A	C	T	47577600	antisense	AG	C-T	2	0	C_4;C_5_7;	Glu149Lys;Glu148Lys;	Missense;Missense;	None;None			Glu148Lys_Glu149Lys	148.5	Missense	259	220	208	243	526	422	585	13.2582	13.3379	13.4203	13.1688	14.0254	13.9924	14.1112	0.0796678	0.162035	-0.0894794	0.767137	0.7342	0.852952	0.734022
TGACATCTCTCTTTGAGGAA	CAGCTGACATCTCTCTTTGAGGAATGCTC	C	T	G	A	47577620	sense	TG	C-T	2	0	C_4;C_7;	Thr144Ile;Ser145Phe;	Missense;Missense;	None;None			Thr144Ile_Ser145Phe	144.5	Missense	229	184	171	188	1212	935	1267	13.0806	13.0801	13.1377	12.7986	15.2296	15.1401	15.226	-0.000517523	0.0570619	-0.282072	2.14893	2.05946	2.1454	2.19311
GAGCATTCCTCAAAGAGAGA	CCGAGAGCATTCCTCAAAGAGAGATGTCA	G	A	C	T	47577596	antisense	TG	C-T	2	0	C_4;C_8;	Cys150Tyr;Glu149Lys;	Missense;Missense;	None;None			Glu149Lys_Cys150Tyr	149.5	Missense	179	146	116	199	194	200	205	12.7253	12.7464	12.5779	12.8806	12.5865	12.9153	12.5985	0.0211299	-0.147392	0.155294	-0.138795	0.189982	-0.126783	-0.0348759
CGAGAGCATTCCTCAAAGAG	AAACCGAGAGCATTCCTCAAAGAGAGATG	G	A	C	T	47577593	antisense	AG	C-T	1	0	C_7;	Cys150Tyr;	Missense;	None			Cys150Tyr	150	Missense	196	173	118	217	288	192	279	12.8562	12.9912	12.6026	13.0055	13.1564	12.8564	13.0431	0.135025	-0.25361	0.149329	0.300265	0.000220655	0.186921	0.152221
CTCTCTTTGAGGAATGCTCT	ACATCTCTCTTTGAGGAATGCTCTCGGTT	C	T	G	A	47577614	sense	CG	C-T	1	1	C_5;	Leu146Leu;	Silent;	None				146	Silent	216	166	150	221	328	260	374	12.9963	12.9316	12.9487	13.0319	13.3441	13.2938	13.4658	-0.0647157	-0.0476433	0.0355177	0.347713	0.297415	0.469491	0.397154
TCTCTTTGAGGAATGCTCTC	CATCTCTCTTTGAGGAATGCTCTCGGTTT	C	T	G	A	47577613	sense	GG	C-T	1	1	C_4;	Leu146Leu;	Silent;	None	yes			146	Silent	148	132	112	153	139	120	159	12.451	12.601	12.5273	12.5014	12.1056	12.1784	12.232	0.15004	0.0763079	0.0504326	-0.345356	-0.272541	-0.218995	-0.371224
ACCGAGAGCATTCCTCAAAG	AAAAACCGAGAGCATTCCTCAAAGAGAGA	G	A	C	T	47577591	antisense	AG	C-T	0	0										230	139	151	203	312	276	405	13.0869	12.6756	12.9583	12.9093	13.2719	13.3799	13.5807	-0.41137	-0.12865	-0.177625	0.184979	0.292972	0.493773	0.563123
AAACCGAGAGCATTCCTCAA	CCAAAAACCGAGAGCATTCCTCAAAGAGA	G	A	C	T	47577589	antisense	AG	C-T	1	0	C_4_5;	Arg152Gln;	Missense;	None			Arg152Gln	152	Missense	217	176	187	248	866	597	935	13.003	13.016	13.2667	13.1981	14.7446	14.4929	14.7877	0.0130031	0.263733	0.19513	1.74164	1.48989	1.78468	1.51478
TGTGCGGGCCAAAAACCGAG	GCACTGTGCGGGCCAAAAACCGAGAGCAT	G	A	C	T	47577577	antisense	AG	C-T	1	0	C_5;	Arg156His;	Missense;	None			Arg156His	156	Missense	223	187	161	205	347	249	343	13.0423	13.1035	13.0508	12.9234	13.4253	13.2314	13.341	0.0611117	0.00843557	-0.118898	0.382939	0.189049	0.298666	0.306668
ACTGTGCGGGCCAAAAACCG	TTGCACTGTGCGGGCCAAAAACCGAGAGC	G	A	C	T	47577575	antisense	AG	C-T	1	0	C_7;	Arg156His;	Missense;	None			Arg156His	156	Missense	150	96	114	132	364	260	408	12.4703	12.1417	12.5528	12.2885	13.4943	13.2938	13.5914	-0.328667	0.0824768	-0.181883	1.02393	0.823407	1.121	1.13214
GCACTGTGCGGGCCAAAAAC	ACTTGCACTGTGCGGGCCAAAAACCGAGA	G	A	C	T	47577573	antisense	CG	C-T	1	0	C_4;	Val158Met;	Missense;	None			Val158Met	158	Missense	241	193	178	253	247	254	267	13.1543	13.149	13.1956	13.2269	12.9349	13.2601	12.9797	-0.00530747	0.0412592	0.0726034	-0.219409	0.105752	-0.17464	-0.132284
TTTGGCCCGCACAGTGCAAG	GGTTTTTGGCCCGCACAGTGCAAGTGGGA	C	T	G	A	47577589	sense	TG	C-T	2	0	C_6_7;C_8;	Ala155Val;Arg156Cys;	Missense;Missense;	None;None			Ala155Val_Arg156Cys	155.5	Missense	304	237	190	263	295	254	347	13.4893	13.4453	13.2897	13.2828	13.1911	13.2601	13.3577	-0.0440561	-0.199634	-0.206482	-0.298241	-0.229253	-0.131591	-0.0696376
TTGGCCCGCACAGTGCAAGT	GTTTTTGGCCCGCACAGTGCAAGTGGGAA	C	T	G	A	47577588	sense	GG	C-T	2	0	C_5_6;C_7;	Ala155Val;Arg156Cys;	Missense;Missense;	None;None			Ala155Val_Arg156Cys	155.5	Missense	249	217	194	271	365	345	421	13.2014	13.3181	13.3197	13.3261	13.4982	13.7018	13.6366	0.116662	0.118318	0.124641	0.296809	0.500374	0.435167	0.29091
TGGCCCGCACAGTGCAAGTG	TTTTTGGCCCGCACAGTGCAAGTGGGAAA	C	T	G	A	47577587	sense	GG	C-T	2	0	C_4_5;C_6_8;	Ala155Val;Arg156Cys;	Missense;Missense;	None;None			Ala155Val_Arg156Cys	155.5	Missense	215	218	195	272	624	517	755	12.9896	13.3247	13.3272	13.3314	14.2718	14.2853	14.4792	0.335079	0.33752	0.34174	1.28219	1.29569	1.48956	1.0177
TTTCCCACTTGCACTGTGCG	GCAGTTTCCCACTTGCACTGTGCGGGCCA	G	A	C	T	47577563	antisense	GG	C-T	2	0	C_4_5;C_6_8;	Gly161Lys;Val160Ile;	Missense;Missense;	None;None			Val160Ile_Gly161Lys	160.5	Missense	195	153	154	164	218	154	279	12.8488	12.814	12.9867	12.6016	12.7548	12.5383	13.0431	-0.0348134	0.137858	-0.247235	-0.0940462	-0.310529	0.194299	-0.0220285
GTTTCCCACTTGCACTGTGC	GGCAGTTTCCCACTTGCACTGTGCGGGCC	G	A	C	T	47577562	antisense	GG	C-T	2	1	C_5_6;C_7;	Gly161Lys;Val160Val;	Missense;Silent;	None;None			Gly161Lys	160.5	Missense	164	140	112	194	189	165	196	12.5991	12.6859	12.5273	12.8439	12.5488	12.6378	12.5338	0.0868417	-0.0717656	0.244831	-0.0502147	0.0387321	-0.0652985	-0.11223
AGTTTCCCACTTGCACTGTG	AGGCAGTTTCCCACTTGCACTGTGCGGGC	G	A	C	T	47577561	antisense	CG	C-T	2	1	C_6_7;C_8;	Gly161Lys;Val160Val;	Missense;Silent;	None;None			Gly161Lys	160.5	Missense	242	219	143	244	344	287	349	13.1603	13.3313	12.8798	13.1747	13.4128	13.4363	13.366	0.17103	-0.280538	0.0143795	0.252463	0.275984	0.205732	0.276436
GCACAGTGCAAGTGGGAAAC	GCCCGCACAGTGCAAGTGGGAAACTGCCT	C	T	G	A	47577581	sense	TG	C-T	1	0	C_4;	Thr157Ile;	Missense;	None			Thr157Ile	157	Missense	222	169	164	194	253	191	288	13.0359	12.9575	13.0774	12.8439	12.9695	12.8489	13.0889	-0.0784026	0.0415509	-0.191972	-0.0663276	-0.186995	0.0530358	0.00951211
GCAGTTTCCCACTTGCACTG	GAAGGCAGTTTCCCACTTGCACTGTGCGG	G	A	C	T	47577559	antisense	TG	C-T	1	0	C_8;	Gly161Glu;	Missense;	None			Gly161Glu	161	Missense	186	153	122	156	174	145	239	12.7806	12.814	12.6507	12.5294	12.4296	12.4514	12.8199	0.0333486	-0.129983	-0.251211	-0.351072	-0.329229	0.0392353	-0.0977405
AGGCAGTTTCCCACTTGCAC	CTGAAGGCAGTTTCCCACTTGCACTGTGC	G	A	C	T	47577557	antisense	TG	C-T	1	0	C_4;	Cys163Tyr;	Missense;	None			Cys163Tyr	163	Missense	241	167	177	270	313	275	350	13.1543	12.9403	13.1875	13.3207	13.2765	13.3747	13.3702	-0.214035	0.0331322	0.166416	0.122203	0.220344	0.215833	0.190956
GCAAGTGGGAAACTGCCTTC	CAGTGCAAGTGGGAAACTGCCTTCAGGTG	C	T	G	A	47577574	sense	AG	C-T	0	0										251	197	176	228	267	213	242	13.213	13.1786	13.1793	13.0768	13.0472	13.0061	12.8379	-0.0343638	-0.0336888	-0.136132	-0.165742	-0.206842	-0.375102	-0.181168
CCTGAAGGCAGTTTCCCACT	ATCACCTGAAGGCAGTTTCCCACTTGCAC	G	A	C	T	47577552	antisense	TG	C-T	0	0										160	111	128	145	205	137	202	12.5634	12.3511	12.7199	12.424	12.6661	12.3695	12.5773	-0.21235	0.156467	-0.139488	0.102622	-0.193894	0.013814	0.0393045
CAAGTGGGAAACTGCCTTCA	AGTGCAAGTGGGAAACTGCCTTCAGGTGA	C	T	G	A	47577573	sense	GG	C-T	0	0										325	252	262	314	420	294	421	13.5857	13.5338	13.7532	13.5385	13.7007	13.471	13.6366	-0.0518874	0.167534	-0.0471643	0.115027	-0.114646	0.0509093	-0.00573045
AGTGGGAAACTGCCTTCAGG	TGCAAGTGGGAAACTGCCTTCAGGTGATG	C	T	G	A	47577571	sense	TG	C-T	0	0										194	152	126	190	238	181	220	12.8414	12.8045	12.6972	12.8138	12.8814	12.7713	12.7004	-0.036856	-0.144193	-0.0275465	0.0399862	-0.0700891	-0.141	0.0124974
GGGAAACTGCCTTCAGGTGA	AAGTGGGAAACTGCCTTCAGGTGATGTGG	C	T	G	A	47577568	sense	TG	C-T	1	1	C_7;	Asn162Asn;	Silent;	None				162	Silent	253	213	196	280	274	235	304	13.2244	13.2913	13.3345	13.3732	13.0846	13.1479	13.1669	0.0668335	0.110125	0.148782	-0.13986	-0.0765004	-0.0575271	-0.199876
GAAACTGCCTTCAGGTGATG	GTGGGAAACTGCCTTCAGGTGATGTGGCT	C	T	G	A	47577566	sense	TG	C-T	2	2	C_5;C_8;	Asn162Asn;Cys163Cys;	Silent;Silent;	None;None				162.5	Silent	249	219	192	285	298	237	281	13.2014	13.3313	13.3048	13.3987	13.2057	13.1601	13.0534	0.129896	0.10337	0.197304	0.00425277	-0.0412862	-0.148026	-0.20521
AAACTGCCTTCAGGTGATGT	TGGGAAACTGCCTTCAGGTGATGTGGCTG	C	T	G	A	47577565	sense	GG	C-T	3	2	C_4;C_7;C_8;	Asn162Asn;Cys163Cys;Leu164Phe;	Silent;Silent;Missense;	None;None;None			Leu164Phe	163	Missense	293	235	199	309	381	248	342	13.4362	13.433	13.3565	13.5154	13.5601	13.2256	13.3368	-0.00311538	-0.0797052	0.0792062	0.123966	-0.210572	-0.0993622	-0.0607845
CAGCCACATCACCTGAAGGC	CTGCCAGCCACATCACCTGAAGGCAGTTT	G	A	C	T	47577541	antisense	AG	C-T	2	0	C_4_5;C_7;	Trp168Ter;Met167Ile;	Nonsense;Missense;	None;None			Met167Ile_Trp168Ter	167.5	Nonsense	127	109	82	115	215	186	239	12.2303	12.3249	12.0776	12.0896	12.7348	12.8106	12.8199	0.0946048	-0.15268	-0.140657	0.504506	0.580343	0.589614	0.624398
CTGCCTTCAGGTGATGTGGC	GAAACTGCCTTCAGGTGATGTGGCTGGCA	C	T	G	A	47577562	sense	TG	C-T	3	1	C_4;C_5;C_8;	Cys163Cys;Leu164Phe;Gln165Ter;	Silent;Missense;Nonsense;	None;None;None			Leu164Phe_Gln165Ter	164	Nonsense	260	236	167	210	306	195	303	13.2638	13.4392	13.1036	12.9582	13.2439	12.8788	13.1621	0.175383	-0.160227	-0.305581	-0.0198913	-0.385025	-0.10165	-0.0720471
TGCCTTCAGGTGATGTGGCT	AAACTGCCTTCAGGTGATGTGGCTGGCAG	C	T	G	A	47577561	sense	GG	C-T	2	0	C_4;C_7;	Leu164Phe;Gln165Ter;	Missense;Nonsense;	None;None			Leu164Phe_Gln165Ter	164.5	Nonsense	303	283	245	312	343	249	379	13.4846	13.7012	13.6564	13.5293	13.4086	13.2314	13.485	0.216591	0.171869	0.0447313	-0.0760158	-0.25318	0.000412871	-0.253991
TGCCAGCCACATCACCTGAA	GATCTGCCAGCCACATCACCTGAAGGCAG	G	A	C	T	47577538	antisense	GG	C-T	2	1	C_4;C_7_8;	Leu169Leu;Trp168Ter;	Silent;Nonsense;	None;None			Trp168Ter	168.5	Nonsense	252	197	173	265	278	248	300	13.2187	13.1786	13.1545	13.2938	13.1055	13.2256	13.1478	-0.0400996	-0.0642252	0.0750679	-0.11324	0.0068837	-0.0709208	-0.04934
CTGCCAGCCACATCACCTGA	CGATCTGCCAGCCACATCACCTGAAGGCA	G	A	C	T	47577537	antisense	AG	C-T	3	1	C_4;C_5;C_8;	Ala170Thr;Leu169Leu;Trp168Ter;	Missense;Silent;Nonsense;	None;None;None			Trp168Ter_Ala170Thr	169	Nonsense	241	181	165	204	213	185	255	13.1543	13.0564	13.0862	12.9164	12.7213	12.8028	12.9133	-0.0979081	-0.0681399	-0.237929	-0.433038	-0.351496	-0.240974	-0.207177
CTTCAGGTGATGTGGCTGGC	CTGCCTTCAGGTGATGTGGCTGGCAGATC	C	T	G	A	47577558	sense	AG	C-T	1	0	C_4;	Gln165Ter;	Nonsense;	None			Gln165Ter	165	Nonsense	217	173	146	224	232	166	252	13.003	12.9912	12.9097	13.0513	12.8445	12.6465	12.8963	-0.0117973	-0.0932953	0.0483049	-0.158463	-0.356495	-0.106725	-0.188298
GATCTGCCAGCCACATCACC	TGCCGATCTGCCAGCCACATCACCTGAAG	G	A	C	T	47577534	antisense	TG	C-T	3	1	C_4;C_7;C_8;	Asp171Asn;Ala170Thr;Leu169Leu;	Missense;Missense;Silent;	None;None;None			Ala170Thr_Asp171Asn	170	Missense	230	252	187	266	355	296	351	13.0869	13.5338	13.2667	13.2992	13.4582	13.4808	13.3743	0.44687	0.179805	0.212277	0.371234	0.393892	0.28734	0.0711716
AGGTGATGTGGCTGGCAGAT	CTTCAGGTGATGTGGCTGGCAGATCGGCA	C	T	G	A	47577554	sense	CG	C-T	0	0										278	176	136	191	254	174	267	13.3604	13.016	12.8074	12.8214	12.9752	12.7144	12.9797	-0.344348	-0.552995	-0.538943	-0.385128	-0.645952	-0.380671	0.00817841
GGTGATGTGGCTGGCAGATC	TTCAGGTGATGTGGCTGGCAGATCGGCAC	C	T	G	A	47577553	sense	GG	C-T	0	0										222	179	149	184	478	386	515	13.0359	13.0404	12.939	12.7676	13.8873	13.8638	13.9273	0.00452362	-0.0968158	-0.268312	0.851461	0.827934	0.891466	0.977155
TGTGGCTGGCAGATCGGCAC	GTGATGTGGCTGGCAGATCGGCACAGTGA	C	T	G	A	47577548	sense	AG	C-T	1	1	C_6;	Leu169Leu;	Silent;	None				169	Silent	231	203	163	212	258	189	289	13.0932	13.2219	13.0686	12.9719	12.9978	12.8337	13.0939	0.128697	-0.0245985	-0.121307	-0.0954239	-0.259506	0.000709412	-0.112337
TGGCTGGCAGATCGGCACAG	GATGTGGCTGGCAGATCGGCACAGTGATC	C	T	G	A	47577546	sense	TG	C-T	2	1	C_4;C_8;	Leu169Leu;Ala170Val;	Silent;Missense;	None;None			Ala170Val	169.5	Missense	248	223	204	297	319	239	365	13.1956	13.3574	13.3923	13.4582	13.3039	13.1723	13.4307	0.161812	0.196629	0.262604	0.108292	-0.023359	0.235066	-0.100349
GATCACTGTGCCGATCTGCC	TCAGGATCACTGTGCCGATCTGCCAGCCA	G	A	C	T	47577522	antisense	AG	C-T	2	0	C_4;C_6;	Asp175Asn;Ser174Asn;	Missense;Missense;	None;None			Ser174Asn_Asp175Asn	174.5	Missense	213	188	189	249	475	358	560	12.9762	13.1112	13.2821	13.2039	13.8782	13.7552	14.0482	0.134987	0.305918	0.227773	0.902077	0.778999	1.07201	0.694804
GCAGATCGGCACAGTGATCC	GCTGGCAGATCGGCACAGTGATCCTGAGC	C	T	G	A	47577540	sense	TG	C-T	1	0	C_7;	Arg172Trp;	Missense;	None			Arg172Trp	172	Missense	188	176	124	212	389	321	324	12.7961	13.016	12.6741	12.9719	13.5901	13.5978	13.2588	0.219938	-0.121955	0.175815	0.794038	0.801722	0.462738	0.5949
TCAGGATCACTGTGCCGATC	GAGCTCAGGATCACTGTGCCGATCTGCCA	G	A	C	T	47577518	antisense	TG	C-T	1	0	C_8;	Asp175Asn;	Missense;	None			Asp175Asn	175	Missense	331	230	216	309	397	293	383	13.6121	13.402	13.4747	13.5154	13.6195	13.4661	13.5001	-0.210055	-0.137369	-0.0967094	0.00739383	-0.14595	-0.111945	0.0645441
AGATCGGCACAGTGATCCTG	TGGCAGATCGGCACAGTGATCCTGAGCTC	C	T	G	A	47577538	sense	AG	C-T	2	0	C_5;C_8;	Arg172Trp;His173Tyr;	Missense;Missense;	None;None			Arg172Trp_His173Tyr	172.5	Missense	272	221	169	290	523	399	568	13.3289	13.3444	13.1207	13.4238	14.0171	13.9116	14.0686	0.0155625	-0.208142	0.0949443	0.688238	0.582704	0.739761	0.702779
AGAGCTCAGGATCACTGTGC	GTATAGAGCTCAGGATCACTGTGCCGATC	G	A	C	T	47577513	antisense	CG	C-T	1	0	C_5_7;	Glu177Lys;	Missense;	None			Glu177Lys	177	Missense	229	194	163	221	265	231	295	13.0806	13.1565	13.0686	13.0319	13.0364	13.1232	13.1235	0.0758248	-0.0120546	-0.0487885	-0.0442634	0.0425084	0.0428953	0.00871959
TATAGAGCTCAGGATCACTG	GCCGTATAGAGCTCAGGATCACTGTGCCG	G	A	C	T	47577510	antisense	TG	C-T	1	1	C_8;	Glu177Glu;	Silent;	None				177	Silent	183	147	116	185	210	149	189	12.7572	12.7563	12.5779	12.7754	12.7008	12.4907	12.4813	-0.000903114	-0.179272	0.018186	-0.0563594	-0.266521	-0.275881	-0.145591
CGTATAGAGCTCAGGATCAC	CAGCCGTATAGAGCTCAGGATCACTGTGC	G	A	C	T	47577508	antisense	TG	C-T	0	0										228	175	145	232	226	184	249	13.0743	13.0078	12.8998	13.1019	12.8067	12.795	12.879	-0.0665468	-0.17454	0.0275948	-0.26759	-0.279324	-0.195331	-0.176251
CAGTGATCCTGAGCTCTATA	GGCACAGTGATCCTGAGCTCTATACGGCT	C	T	G	A	47577529	sense	CG	C-T	1	0	C_8;	Pro176Ser;	Missense;	None			Pro176Ser	176	Missense	243	196	186	244	234	189	288	13.1662	13.1713	13.259	13.1747	12.8569	12.8337	13.0889	0.00502104	0.0927561	0.00843087	-0.309324	-0.332561	-0.077346	-0.275146
AGTGATCCTGAGCTCTATAC	GCACAGTGATCCTGAGCTCTATACGGCTG	C	T	G	A	47577528	sense	GG	C-T	1	0	C_7_8;	Pro176Phe;	Missense;	None			Pro176Phe	176	Missense	254	230	194	308	300	267	324	13.2301	13.402	13.3197	13.5107	13.2153	13.3321	13.2588	0.171913	0.0896387	0.280582	-0.0147778	0.101969	0.0286952	-0.142082
GATCCTGAGCTCTATACGGC	CAGTGATCCTGAGCTCTATACGGCTGCCA	C	T	G	A	47577525	sense	TG	C-T	1	0	C_4_5;	Pro176Phe;	Missense;	None			Pro176Phe	176	Missense	158	141	155	178	213	166	232	12.5453	12.6962	12.996	12.7197	12.7213	12.6465	12.777	0.150871	0.450698	0.174432	0.175988	0.10121	0.231697	-0.0890354
TGGCAGCCGTATAGAGCTCA	TGCTTGGCAGCCGTATAGAGCTCAGGATC	G	A	C	T	47577501	antisense	GG	C-T	3	1	C_4;C_7;C_8;	Ala182Thr;Ala181Thr;Thr180Thr;	Missense;Missense;Silent;	None;None;None			Ala181Thr_Ala182Thr	181	Missense	219	156	140	221	268	204	257	13.0162	12.842	12.8492	13.0319	13.0526	12.9439	12.9246	-0.174238	-0.167063	0.0156206	0.0363844	-0.0723847	-0.0916182	0.0660207
TTGGCAGCCGTATAGAGCTC	GTGCTTGGCAGCCGTATAGAGCTCAGGAT	G	A	C	T	47577500	antisense	AG	C-T	2	0	C_5;C_8;	Ala182Thr;Ala181Thr;	Missense;Missense;	None;None			Ala181Thr_Ala182Thr	181.5	Missense	186	131	139	177	200	169	210	12.7806	12.5901	12.8388	12.7116	12.6304	12.6723	12.6333	-0.190583	0.0581937	-0.0690363	-0.150193	-0.108295	-0.147358	-0.0681407
TGAGCTCTATACGGCTGCCA	ATCCTGAGCTCTATACGGCTGCCAAGCAC	C	T	G	A	47577520	sense	AG	C-T	1	0	C_5_7;	Leu178Phe;	Missense;	None			Leu178Phe	178	Missense	306	226	229	306	320	276	419	13.4988	13.3767	13.559	13.5013	13.3084	13.3799	13.6297	-0.122074	0.0602304	0.00250673	-0.190356	-0.118885	0.130941	-0.0396544
AGTGCTTGGCAGCCGTATAG	GCACAGTGCTTGGCAGCCGTATAGAGCTC	G	A	C	T	47577495	antisense	AG	C-T	1	1	C_5;	Lys183Lys;	Silent;	None				183	Silent	242	204	136	204	257	199	260	13.1603	13.229	12.8074	12.9164	12.9922	12.9081	12.9414	0.068679	-0.352937	-0.243902	-0.168133	-0.25224	-0.218937	-0.0370499
TCTATACGGCTGCCAAGCAC	GAGCTCTATACGGCTGCCAAGCACTGTGC	C	T	G	A	47577515	sense	TG	C-T	1	0	C_7;	Thr180Met;	Missense;	None			Thr180Met	180	Missense	266	202	175	229	338	219	299	13.2967	13.2148	13.1711	13.0832	13.3874	13.0462	13.143	-0.0819383	-0.125639	-0.213549	0.0906749	-0.2505	-0.153732	0.0358563
ACAGTGCTTGGCAGCCGTAT	TGGCACAGTGCTTGGCAGCCGTATAGAGC	G	A	C	T	47577493	antisense	AG	C-T	1	1	C_7;	Lys183Lys;	Silent;	None				183	Silent	242	224	181	257	242	251	293	13.1603	13.3639	13.2197	13.2496	12.9054	13.2429	13.1137	0.203595	0.0593959	0.0892588	-0.254883	0.0826396	-0.0465684	-0.190354
TATACGGCTGCCAAGCACTG	GCTCTATACGGCTGCCAAGCACTGTGCCA	C	T	G	A	47577513	sense	TG	C-T	2	0	C_5;C_8;	Thr180Met;Ala181Val;	Missense;Missense;	None;None			Thr180Met_Ala181Val	180.5	Missense	207	161	135	202	232	160	222	12.9349	12.8875	12.7967	12.9022	12.8445	12.5934	12.7134	-0.0474397	-0.138233	-0.0327643	-0.0904074	-0.341542	-0.221508	-0.145006
TTGGCACAGTGCTTGGCAGC	GGTCTTGGCACAGTGCTTGGCAGCCGTAT	G	A	C	T	47577488	antisense	CG	C-T	2	0	C_5;C_7;	Ala186Thr;Cys185Tyr;	Missense;Missense;	None;None			Cys185Tyr_Ala186Thr	185.5	Missense	221	173	183	250	275	180	283	13.0294	12.9912	13.2355	13.2097	13.0898	12.7633	13.0636	-0.0381455	0.206194	0.180368	0.0604648	-0.266046	0.0342845	-0.173238
GGCTGCCAAGCACTGTGCCA	ATACGGCTGCCAAGCACTGTGCCAAGACC	C	T	G	A	47577508	sense	AG	C-T	1	0	C_6_7;	Ala182Val;	Missense;	None			Ala182Val	182	Missense	205	145	144	215	243	231	279	12.9209	12.7365	12.8898	12.9922	12.9114	13.1232	13.0431	-0.184421	-0.0311314	0.0712107	-0.00957973	0.202213	0.122159	0.153045
GTCTTGGCACAGTGCTTGGC	GTGGGTCTTGGCACAGTGCTTGGCAGCCG	G	A	C	T	47577485	antisense	AG	C-T	1	0	C_8;	Ala186Thr;	Missense;	None			Ala186Thr	186	Missense	147	120	114	153	168	146	163	12.4412	12.4635	12.5528	12.5014	12.379	12.4613	12.2678	0.0223385	0.111618	0.0602118	-0.0622568	0.0201166	-0.173378	-0.136562
TGGGTCTTGGCACAGTGCTT	CAGGTGGGTCTTGGCACAGTGCTTGGCAG	G	A	C	T	47577482	antisense	GG	C-T	1	1	C_6;	Lys187Lys;	Silent;	None				187	Silent	280	230	207	290	337	231	304	13.3707	13.402	13.4133	13.4238	13.3831	13.1232	13.1669	0.0313284	0.0426196	0.0531281	0.0124072	-0.24754	-0.203802	-0.18867
GTGGGTCTTGGCACAGTGCT	CCAGGTGGGTCTTGGCACAGTGCTTGGCA	G	A	C	T	47577481	antisense	TG	C-T	1	1	C_7;	Lys187Lys;	Silent;	None				187	Silent	230	182	170	241	203	177	264	13.0869	13.0644	13.1292	13.1568	12.6519	12.7391	12.9634	-0.0225685	0.0423157	0.0698984	-0.435009	-0.347871	-0.123548	-0.332025
GCACTGTGCCAAGACCCACC	CCAAGCACTGTGCCAAGACCCACCTGGCC	C	T	G	A	47577499	sense	TG	C-T	1	1	C_4;	His184His;	Silent;	None				184	Silent	245	157	153	222	200	200	247	13.1781	12.8512	12.9773	13.0384	12.6304	12.9153	12.8674	-0.326853	-0.200807	-0.139699	-0.547623	-0.262783	-0.3107	-0.151249
CCAGGTGGGTCTTGGCACAG	TGGGCCAGGTGGGTCTTGGCACAGTGCTT	G	A	C	T	47577477	antisense	TG	C-T	0	0										319	247	225	358	310	292	377	13.5588	13.5049	13.5336	13.7277	13.2626	13.4612	13.4774	-0.0539166	-0.0252097	0.168897	-0.296174	-0.0976117	-0.0814521	-0.188336
CACTGTGCCAAGACCCACCT	CAAGCACTGTGCCAAGACCCACCTGGCCC	C	T	G	A	47577498	sense	GG	C-T	1	0	C_8;	Ala186Val;	Missense;	None			Ala186Val	186	Missense	183	147	142	196	197	163	163	12.7572	12.7563	12.8696	12.8587	12.6086	12.6202	12.2678	-0.000903114	0.112451	0.101503	-0.148539	-0.136983	-0.489355	-0.329309
GGCCAGGTGGGTCTTGGCAC	GCTGGGCCAGGTGGGTCTTGGCACAGTGC	G	A	C	T	47577475	antisense	AG	C-T	1	1	C_4;	Leu190Leu;	Silent;	None				190	Silent	234	205	209	209	219	215	264	13.1118	13.236	13.4272	12.9513	12.7614	13.0196	12.9634	0.124226	0.315382	-0.160479	-0.350446	-0.0921931	-0.14842	-0.290063
TGCCAAGACCCACCTGGCCC	ACTGTGCCAAGACCCACCTGGCCCAGCTG	C	T	G	A	47577493	sense	AG	C-T	1	1	C_4;	Ala186Ala;	Silent;	None				186	Silent	235	175	173	226	222	189	235	13.118	13.0078	13.1545	13.0641	12.781	12.8337	12.7955	-0.110169	0.0365268	-0.0538249	-0.336972	-0.284271	-0.322427	-0.272068
AGCTGGGCCAGGTGGGTCTT	CTGCAGCTGGGCCAGGTGGGTCTTGGCAC	G	A	C	T	47577470	antisense	GG	C-T	1	0	C_8;	Ala191Thr;	Missense;	None			Ala191Thr	191	Missense	202	142	141	170	187	162	228	12.8997	12.7064	12.8594	12.6534	12.5335	12.6113	12.7519	-0.193313	-0.0402352	-0.246278	-0.366176	-0.288352	-0.147768	-0.10749
CAGCTGGGCCAGGTGGGTCT	TCTGCAGCTGGGCCAGGTGGGTCTTGGCA	G	A	C	T	47577469	antisense	TG	C-T	1	1	C_4;	Gln192Gln;	Silent;	None				192	Silent	217	205	182	237	223	223	267	13.003	13.236	13.2276	13.1327	12.7875	13.0723	12.9797	0.233027	0.224638	0.129684	-0.215536	0.0693085	-0.0233196	-0.252299
CAAGACCCACCTGGCCCAGC	GTGCCAAGACCCACCTGGCCCAGCTGCAG	C	T	G	A	47577490	sense	TG	C-T	2	0	C_6_7;C_8;	Thr188Ile;His189Tyr;	Missense;Missense;	None;None			Thr188Ile_His189Tyr	188.5	Missense	141	123	121	180	156	122	200	12.3811	12.4992	12.6388	12.7358	12.2721	12.2023	12.5629	0.118066	0.257687	0.35475	-0.109041	-0.17881	0.181806	-0.27885
GACCCACCTGGCCCAGCTGC	CCAAGACCCACCTGGCCCAGCTGCAGAAT	C	T	G	A	47577487	sense	AG	C-T	3	2	C_4;C_5_7;C_8;	Thr188Thr;His189Tyr;Leu190Leu;	Silent;Missense;Silent;	None;None;None			His189Tyr	189	Missense	194	146	118	169	221	128	225	12.8414	12.7464	12.6026	12.6449	12.7745	12.2715	12.7328	-0.0949507	-0.238815	-0.196498	-0.0669143	-0.56985	-0.108583	-0.0716947
TTCTGCAGCTGGGCCAGGTG	TGTATTCTGCAGCTGGGCCAGGTGGGTCT	G	A	C	T	47577464	antisense	GG	C-T	1	1	C_6;	Leu193Leu;	Silent;	None				193	Silent	242	189	172	208	240	223	283	13.1603	13.1188	13.1461	12.9444	12.8934	13.0723	13.0636	-0.041492	-0.0141773	-0.215891	-0.266854	-0.0879854	-0.0966612	-0.0599801
ATTCTGCAGCTGGGCCAGGT	CTGTATTCTGCAGCTGGGCCAGGTGGGTC	G	A	C	T	47577463	antisense	GG	C-T	2	2	C_4;C_7;	Gln194Gln;Leu193Leu;	Silent;Silent;	None;None				193.5	Silent	233	194	163	221	251	176	246	13.1056	13.1565	13.0686	13.0319	12.9581	12.7309	12.8615	0.0508453	-0.0370341	-0.073768	-0.147538	-0.374738	-0.244109	-0.235476
TATTCTGCAGCTGGGCCAGG	TCTGTATTCTGCAGCTGGGCCAGGTGGGT	G	A	C	T	47577462	antisense	TG	C-T	2	2	C_5;C_8;	Gln194Gln;Leu193Leu;	Silent;Silent;	None;None				193.5	Silent	219	167	142	269	221	207	272	13.0162	12.9403	12.8696	13.3154	12.7745	12.9649	13.0064	-0.0759491	-0.146602	0.29915	-0.241766	-0.0513258	-0.00979018	-0.126494
TGTATTCTGCAGCTGGGCCA	CCTCTGTATTCTGCAGCTGGGCCAGGTGG	G	A	C	T	47577460	antisense	GG	C-T	1	1	C_7;	Gln194Gln;	Silent;	None				194	Silent	223	194	159	223	210	203	254	13.0423	13.1565	13.0328	13.0449	12.7008	12.9368	12.9077	0.114124	-0.00959621	0.00250665	-0.341522	-0.105583	-0.134666	-0.229602
CTGTATTCTGCAGCTGGGCC	TCCTCTGTATTCTGCAGCTGGGCCAGGTG	G	A	C	T	47577459	antisense	AG	C-T	1	1	C_8;	Gln194Gln;	Silent;	None				194	Silent	177	142	158	233	205	177	185	12.7091	12.7064	13.0236	13.1081	12.6661	12.7391	12.4504	-0.00273377	0.314553	0.399035	-0.0430323	0.0299636	-0.258649	-0.327524
CTGGCCCAGCTGCAGAATAC	CCACCTGGCCCAGCTGCAGAATACAGAGG	C	T	G	A	47577480	sense	AG	C-T	2	0	C_5_6;C_7;	Ala191Val;Gln192Ter;	Missense;Nonsense;	None;None			Ala191Val_Gln192Ter	191.5	Nonsense	227	140	150	207	679	494	692	13.068	12.6859	12.9487	12.9375	14.3937	14.2197	14.3535	-0.38209	-0.119296	-0.130539	1.3257	1.15169	1.28551	1.46495
GGCCCAGCTGCAGAATACAG	ACCTGGCCCAGCTGCAGAATACAGAGGAA	C	T	G	A	47577478	sense	AG	C-T	3	2	C_4;C_5;C_8;	Ala191Ala;Gln192Ter;Leu193Leu;	Silent;Nonsense;Silent;	None;None;None			Gln192Ter	192	Nonsense	158	121	126	162	218	198	211	12.5453	12.4755	12.6972	12.5839	12.7548	12.9008	12.6401	-0.0697813	0.151895	0.0385698	0.209458	0.355491	0.0948359	0.179701
GCCCAGCTGCAGAATACAGA	CCTGGCCCAGCTGCAGAATACAGAGGAAT	C	T	G	A	47577477	sense	GG	C-T	2	1	C_4;C_7;	Gln192Ter;Leu193Leu;	Nonsense;Silent;	None;None			Gln192Ter	192.5	Nonsense	163	163	131	203	189	161	197	12.5902	12.9053	12.7533	12.9093	12.5488	12.6024	12.5411	0.315078	0.163089	0.319068	-0.0413923	0.0121548	-0.0491354	-0.29187
TCCTCTGTATTCTGCAGCTG	AAATTCCTCTGTATTCTGCAGCTGGGCCA	G	A	C	T	47577455	antisense	GG	C-T	1	0	C_5;	Glu197Lys;	Missense;	None			Glu197Lys	197	Missense	257	189	184	293	278	233	229	13.247	13.1188	13.2434	13.4387	13.1055	13.1356	12.7582	-0.128244	-0.00364263	0.191621	-0.141582	-0.111458	-0.488828	-0.267201
TTCCTCTGTATTCTGCAGCT	GAAATTCCTCTGTATTCTGCAGCTGGGCC	G	A	C	T	47577454	antisense	GG	C-T	1	0	C_4_6;	Glu197Lys;	Missense;	None			Glu197Lys	197	Missense	328	329	272	357	455	351	486	13.5989	13.9184	13.8073	13.7237	13.8162	13.7267	13.8437	0.319493	0.208315	0.124726	0.217241	0.127733	0.244775	-0.0209279
ATTCCTCTGTATTCTGCAGC	AGAAATTCCTCTGTATTCTGCAGCTGGGC	G	A	C	T	47577453	antisense	TG	C-T	2	0	C_4;C_5_7;	Glu198Lys;Glu197Lys;	Missense;Missense;	None;None			Glu197Lys_Glu198Lys	197.5	Missense	260	205	199	239	307	214	264	13.2638	13.236	13.3565	13.1448	13.2486	13.0129	12.9634	-0.0277606	0.0926673	-0.118981	-0.0151848	-0.250905	-0.300407	-0.170807
GAAATTCCTCTGTATTCTGC	TGGAGAAATTCCTCTGTATTCTGCAGCTG	G	A	C	T	47577450	antisense	AG	C-T	2	1	C_7;C_8;	Glu198Lys;Glu197Glu;	Missense;Silent;	None;None			Glu198Lys	197.5	Missense	234	189	167	218	252	222	248	13.1118	13.1188	13.1036	13.0121	12.9638	13.0658	12.8732	0.00700116	-0.0082399	-0.0996618	-0.147981	-0.0459755	-0.238606	-0.110554
GGAGAAATTCCTCTGTATTC	AAGTGGAGAAATTCCTCTGTATTCTGCAG	G	A	C	T	47577447	antisense	TG	C-T	0	0										245	203	179	216	255	227	239	13.1781	13.2219	13.2037	12.9988	12.9809	13.098	12.8199	0.0438176	0.0255947	-0.179223	-0.197175	-0.0801125	-0.358194	-0.175224
TACAGAGGAATTTCTCCACT	AGAATACAGAGGAATTTCTCCACTTGCCC	C	T	G	A	47577463	sense	TG	C-T	0	0										328	302	252	393	337	321	382	13.5989	13.7949	13.6971	13.8623	13.3831	13.5978	13.4964	0.195962	0.0981399	0.263321	-0.215842	-0.0011544	-0.102582	-0.292334
GGCAAGTGGAGAAATTCCTC	GTGGGGCAAGTGGAGAAATTCCTCTGTAT	G	A	C	T	47577440	antisense	TG	C-T	0	0										195	163	147	187	197	196	230	12.8488	12.9053	12.9196	12.7909	12.6086	12.8861	12.7645	0.0565146	0.0707523	-0.0579209	-0.240156	0.0373426	-0.0842956	-0.118818
AATTTCTCCACTTGCCCCAC	GAGGAATTTCTCCACTTGCCCCACCGCTT	C	T	G	A	47577455	sense	CG	C-T	1	0	C_6_8;	Leu200Phe;	Missense;	None			Leu200Phe	200	Missense	233	197	168	241	266	251	290	13.1056	13.1786	13.1122	13.1568	13.0418	13.2429	13.0989	0.0729818	0.00655013	0.0512044	-0.0638097	0.137311	-0.00674344	-0.0213263
GTAAGCGGTGGGGCAAGTGG	GTGAGTAAGCGGTGGGGCAAGTGGAGAAA	G	A	C	T	47577429	antisense	AG	C-T	1	0	C_6;	Arg205His;	Missense;	None			Arg205His	205	Missense	213	196	135	204	239	198	260	12.9762	13.1713	12.7967	12.9164	12.8874	12.9008	12.9414	0.195102	-0.179451	-0.0597698	-0.0887448	-0.0753754	-0.0348046	-0.051602
GAGTAAGCGGTGGGGCAAGT	CTGTGAGTAAGCGGTGGGGCAAGTGGAGA	G	A	C	T	47577427	antisense	GG	C-T	1	0	C_8;	Arg205His;	Missense;	None			Arg205His	205	Missense	308	264	180	317	339	292	355	13.5082	13.6009	13.2117	13.5522	13.3916	13.4612	13.3906	0.0927241	-0.296486	0.0440557	-0.116548	-0.0469899	-0.117568	-0.0404667
TGAGTAAGCGGTGGGGCAAG	TCTGTGAGTAAGCGGTGGGGCAAGTGGAG	G	A	C	T	47577426	antisense	TG	C-T	0	0										287	195	188	278	265	227	277	13.4063	13.1639	13.2744	13.3629	13.0364	13.098	13.0327	-0.242428	-0.131886	-0.0434548	-0.369933	-0.308359	-0.373593	-0.211372
TGTGAGTAAGCGGTGGGGCA	TATCTGTGAGTAAGCGGTGGGGCAAGTGG	G	A	C	T	47577424	antisense	AG	C-T	0	0										265	223	183	263	327	280	328	13.2913	13.3574	13.2355	13.2828	13.3396	13.4007	13.2765	0.0661691	-0.0557235	-0.00842177	0.0483802	0.109392	-0.0147622	0.0469953
TTGCCCCACCGCTTACTCAC	CCACTTGCCCCACCGCTTACTCACAGATA	C	T	G	A	47577444	sense	AG	C-T	2	0	C_4_5_6;C_7;	Pro203Phe;His204Tyr;	Missense;Missense;	None;None			Pro203Phe_His204Tyr	203.5	Missense	281	201	206	246	447	333	479	13.3758	13.2076	13.4063	13.1865	13.7906	13.6507	13.8228	-0.168234	0.030491	-0.189386	0.414757	0.274897	0.446952	0.487912
TATCTGTGAGTAAGCGGTGG	ATGATATCTGTGAGTAAGCGGTGGGGCAA	G	A	C	T	47577420	antisense	GG	C-T	1	0	C_4;	Asp209Asn;	Missense;	None			Asp209Asn	209	Missense	288	234	220	315	337	231	346	13.4113	13.4269	13.5012	13.5431	13.3831	13.1232	13.3536	0.0155625	0.0898463	0.131778	-0.028231	-0.288179	-0.0577585	-0.203785
ATATCTGTGAGTAAGCGGTG	GATGATATCTGTGAGTAAGCGGTGGGGCA	G	A	C	T	47577419	antisense	GG	C-T	1	0	C_5;	Asp209Asn;	Missense;	None			Asp209Asn	209	Missense	246	215	173	232	284	229	263	13.1839	13.3047	13.1545	13.1019	13.1363	13.1106	12.9579	0.12079	-0.0294635	-0.0820175	-0.0476755	-0.0733346	-0.226036	-0.118785
GATATCTGTGAGTAAGCGGT	AGATGATATCTGTGAGTAAGCGGTGGGGC	G	A	C	T	47577418	antisense	GG	C-T	1	0	C_6;	Asp209Asn;	Missense;	None			Asp209Asn	209	Missense	286	260	164	254	354	301	394	13.4013	13.5789	13.0774	13.2326	13.4541	13.505	13.541	0.177605	-0.323866	-0.168663	0.0528161	0.103707	0.139701	0.203716
TGATATCTGTGAGTAAGCGG	GAGATGATATCTGTGAGTAAGCGGTGGGG	G	A	C	T	47577417	antisense	TG	C-T	1	0	C_7;	Asp209Asn;	Missense;	None			Asp209Asn	209	Missense	192	156	142	228	313	269	259	12.8264	12.842	12.8696	13.0768	13.2765	13.3428	12.9358	0.0155618	0.0431984	0.250403	0.45009	0.516408	0.109364	0.255566
GATGATATCTGTGAGTAAGC	CCGAGATGATATCTGTGAGTAAGCGGTGG	G	A	C	T	47577415	antisense	GG	C-T	0	0										251	206	150	213	241	181	196	13.213	13.243	12.9487	12.9787	12.8994	12.7713	12.5338	0.0300781	-0.264275	-0.2343	-0.313531	-0.441675	-0.679209	-0.321973
AGATGATATCTGTGAGTAAG	CCCGAGATGATATCTGTGAGTAAGCGGTG	G	A	C	T	47577414	antisense	CG	C-T	0	0										227	215	182	251	255	261	274	13.068	13.3047	13.2276	13.2155	12.9809	13.2993	13.017	0.236743	0.159648	0.147486	-0.087098	0.231301	-0.0509775	-0.150217
CGAGATGATATCTGTGAGTA	TACCCGAGATGATATCTGTGAGTAAGCGG	G	A	C	T	47577412	antisense	AG	C-T	0	0										236	188	161	254	244	221	262	13.1241	13.1112	13.0508	13.2326	12.9173	13.0593	12.9524	-0.0129285	-0.0732982	0.108537	-0.206794	-0.064765	-0.171667	-0.155179
CTTACTCACAGATATCATCT	ACCGCTTACTCACAGATATCATCTCGGGT	C	T	G	A	47577433	sense	CG	C-T	1	0	C_5_7;	Leu207Phe;	Missense;	None			Leu207Phe	207	Missense	128	119	108	124	142	132	178	12.2416	12.4515	12.4748	12.1983	12.1364	12.3159	12.3948	0.209902	0.233263	-0.0432877	-0.105144	0.0743472	0.153236	-0.092479
TTACTCACAGATATCATCTC	CCGCTTACTCACAGATATCATCTCGGGTA	C	T	G	A	47577432	sense	GG	C-T	2	0	C_4_6;C_8;	Leu207Phe;Thr208Ile;	Missense;Missense;	None;None			Leu207Phe_Thr208Ile	207.5	Missense	164	134	116	150	143	144	161	12.5991	12.6227	12.5779	12.4729	12.1466	12.4414	12.25	0.0236577	-0.021148	-0.126205	-0.452508	-0.157632	-0.349039	-0.278495
TACTCACAGATATCATCTCG	CGCTTACTCACAGATATCATCTCGGGTAA	C	T	G	A	47577431	sense	GG	C-T	2	1	C_5;C_7;	Leu207Leu;Thr208Ile;	Silent;Missense;	None;None			Thr208Ile	207.5	Missense	262	205	164	265	268	214	294	13.2748	13.236	13.0774	13.2938	13.0526	13.0129	13.1186	-0.0388147	-0.19743	0.0189306	-0.222223	-0.261959	-0.156201	-0.141023
TACCCGAGATGATATCTGTG	AACTTACCCGAGATGATATCTGTGAGTAA	G	A	C	T	47577408	antisense	AG	C-T	2	1	C_4;C_5;	Asp213Asn;Ser212Ser;	Missense;Silent;	None;None			Asp213Asn	212.5	Missense	320	228	206	268	333	298	419	13.5633	13.3894	13.4063	13.31	13.3659	13.4905	13.6297	-0.173899	-0.156994	-0.253309	-0.197446	-0.0727854	0.0664058	0.126792
CTTACCCGAGATGATATCTG	TAAACTTACCCGAGATGATATCTGTGAGT	G	A	C	T	47577406	antisense	TG	C-T	3	1	C_5;C_6;C_7;	Exon2:+1;Asp213Asn;Ser212Ser;	Splice-donor;Missense;Silent;	None;None;None			Asp213Asn	212.5	Missense	232	219	180	260	1069	763	1049	13.0994	13.3313	13.2117	13.2663	15.0485	14.8468	14.9537	0.231906	0.112279	0.166876	1.94903	1.74741	1.85423	1.67987
CACAGATATCATCTCGGGTA	TACTCACAGATATCATCTCGGGTAAGTTT	C	T	G	A	47577427	sense	AG	C-T	0	0										196	173	131	201	238	184	222	12.8562	12.9912	12.7533	12.895	12.8814	12.795	12.7134	0.135025	-0.102853	0.0388436	0.0251912	-0.0611714	-0.142741	-0.0832457
AACTTACCCGAGATGATATC	CCTAAACTTACCCGAGATGATATCTGTGA	G	A	C	T	47577404	antisense	TG	C-T	2	0	C_7;C_8;	Exon2:+1;Asp213Asn;	Splice-donor;Missense;	None;None			Asp213Asn	213	Missense	246	164	164	258	483	334	452	13.1839	12.9141	13.0774	13.2552	13.9023	13.6551	13.7391	-0.269806	-0.106531	0.0712122	0.718391	0.471115	0.555148	0.683259
ATATCATCTCGGGTAAGTTT	ACAGATATCATCTCGGGTAAGTTTAGGGA	C	T	G	A	47577422	sense	AG	C-T	2	2	C_5;C_8;	Ile210Ile;Ile211Ile;	Silent;Silent;	None;None				210.5	Silent	13	20	14	16	28	22	16	8.94465	9.87986	9.529	9.24616	9.79534	9.73237	8.92179	0.935214	0.584358	0.301514	0.850695	0.787726	-0.02286	-0.0685081
TATCATCTCGGGTAAGTTTA	CAGATATCATCTCGGGTAAGTTTAGGGAG	C	T	G	A	47577421	sense	GG	C-T	2	2	C_4;C_7;	Ile210Ile;Ile211Ile;	Silent;Silent;	None;None				210.5	Silent	317	211	179	259	274	252	272	13.5497	13.2776	13.2037	13.2607	13.0846	13.2487	13.0064	-0.272091	-0.346071	-0.288997	-0.465175	-0.301063	-0.543288	-0.134122
ATCATCTCGGGTAAGTTTAG	AGATATCATCTCGGGTAAGTTTAGGGAGG	C	T	G	A	47577420	sense	GG	C-T	2	1	C_6;C_8;	Ile211Ile;Ser212Leu;	Silent;Missense;	None;None			Ser212Leu	211.5	Missense	266	191	170	244	385	298	356	13.2967	13.134	13.1292	13.1747	13.5752	13.4905	13.3947	-0.162712	-0.167454	-0.122025	0.278494	0.193836	0.0979744	0.340832
CTCCCTAAACTTACCCGAGA	TCCCCTCCCTAAACTTACCCGAGATGATA	G	A	C	T	47577397	antisense	TG	C-T	2	0	C_4;C_5;	Exon2:+11;Exon2:+10;	Intron;Intron;	None;None						122	96	78	112	121	119	151	12.1723	12.1417	12.0054	12.0515	11.9056	12.1664	12.1575	-0.0306439	-0.166877	-0.120848	-0.266724	-0.00595025	-0.0147965	0.0102995
CATCTCGGGTAAGTTTAGGG	ATATCATCTCGGGTAAGTTTAGGGAGGGG	C	T	G	A	47577418	sense	AG	C-T	2	1	C_4;C_6;	Ile211Ile;Ser212Leu;	Silent;Missense;	None;None			Ser212Leu	211.5	Missense	306	224	185	299	384	328	413	13.4988	13.3639	13.2512	13.4679	13.5714	13.6289	13.6089	-0.134896	-0.247563	-0.0308765	0.0726552	0.130121	0.110134	0.242082
ATCTCGGGTAAGTTTAGGGA	TATCATCTCGGGTAAGTTTAGGGAGGGGA	C	T	G	A	47577417	sense	GG	C-T	1	0	C_5;	Ser212Leu;	Missense;	None			Ser212Leu	212	Missense	224	162	169	266	238	241	326	13.0488	12.8964	13.1207	13.2992	12.8814	13.1843	13.2677	-0.152362	0.0719358	0.250407	-0.16743	0.135487	0.218882	0.00565276
TCTCGGGTAAGTTTAGGGAG	ATCATCTCGGGTAAGTTTAGGGAGGGGAC	C	T	G	A	47577416	sense	GG	C-T	1	0	C_4;	Ser212Leu;	Missense;	None	yes		Ser212Leu	212	Missense	271	240	182	291	382	322	349	13.3236	13.4634	13.2276	13.4288	13.5639	13.6023	13.366	0.139853	-0.0959251	0.105223	0.240345	0.278711	0.042463	0.137456
CCCCTCCCTAAACTTACCCG	GTGTCCCCTCCCTAAACTTACCCGAGATG	G	A	C	T	47577394	antisense	AG	C-T	4	0	C_4;C_6;C_7;C_8;	Exon2:+14;Exon2:+12;Exon2:+11;Exon2:+10;	Intron;Intron;Intron;Intron;	None;None;None;None						208	163	159	197	236	191	265	12.9419	12.9053	13.0328	12.866	12.8692	12.8489	12.9688	-0.0365826	0.0908516	-0.075871	-0.0727006	-0.0930306	0.0269383	-0.0390636
CTCGGGTAAGTTTAGGGAGG	TCATCTCGGGTAAGTTTAGGGAGGGGACA	C	T	G	A	47577415	sense	GG	C-T	0	0										225	170	152	248	296	229	280	13.0552	12.966	12.9678	13.1981	13.196	13.1106	13.0483	-0.0892552	-0.0874235	0.142906	0.140743	0.0553842	-0.0069645	0.0743118
GTCCCCTCCCTAAACTTACC	GTGTGTCCCCTCCCTAAACTTACCCGAGA	G	A	C	T	47577392	antisense	CG	C-T	4	0	C_4;C_5;C_6;C_8;	Exon2:+16;Exon2:+15;Exon2:+14;Exon2:+12;	Intron;Intron;Intron;Intron;	None;None;None;None						191	119	133	178	231	144	237	12.8189	12.4515	12.7752	12.7197	12.8383	12.4414	12.8078	-0.367429	-0.0437207	-0.0991742	0.0194042	-0.377476	-0.0111512	0.0470336
GGAGGGGACACACCATACCC	TTAGGGAGGGGACACACCATACCCAGTTA	C	T	G	A	47577400	sense	AG	C-T	0	0										234	198	211	255	281	261	279	13.1118	13.1859	13.4409	13.2383	13.121	13.2993	13.0431	0.074108	0.329121	0.126482	0.0091472	0.187489	-0.0687026	-0.133926
ACACACCATACCCAGTTACT	GGGGACACACCATACCCAGTTACTTGGCT	C	T	G	A	47577393	sense	TG	C-T	3	0	C_4;C_6;C_7;	Exon2:+21;Exon2:+23;Exon2:+24;	Intron;Intron;Intron;	None;None;None						273	246	175	306	366	263	344	13.3342	13.499	13.1711	13.5013	13.5022	13.3103	13.3452	0.164867	-0.16311	0.167122	0.168014	-0.0238678	0.0110394	-0.00456454
CCAAGTAACTGGGTATGGTG	ATAGCCAAGTAACTGGGTATGGTGTGTCC	G	A	C	T	47577371	antisense	TG	C-T	0	0										195	159	161	196	229	180	239	12.8488	12.8695	13.0508	12.8587	12.8258	12.7633	12.8199	0.0206741	0.201981	0.00988515	-0.0230367	-0.0854972	-0.0289267	-0.123334
CACACCATACCCAGTTACTT	GGGACACACCATACCCAGTTACTTGGCTA	C	T	G	A	47577392	sense	GG	C-T	2	0	C_5;C_6;	Exon2:+23;Exon2:+24;	Intron;Intron;	None;None						250	178	187	268	288	254	305	13.2072	13.0323	13.2667	13.31	13.1564	13.2601	13.1716	-0.174907	0.0595236	0.102801	-0.0507672	0.0528629	-0.0355822	-0.00696815
AGCCAAGTAACTGGGTATGG	TCATAGCCAAGTAACTGGGTATGGTGTGT	G	A	C	T	47577369	antisense	TG	C-T	1	0	C_4;	Exon2:+39;	Intron;	None						223	207	185	285	294	209	243	13.0423	13.25	13.2512	13.3987	13.1862	12.9788	12.8438	0.207688	0.208878	0.356388	0.143843	-0.063565	-0.198529	-0.297069
ATAGCCAAGTAACTGGGTAT	CATCATAGCCAAGTAACTGGGTATGGTGT	G	A	C	T	47577367	antisense	GG	C-T	2	0	C_5;C_6;	Exon2:+40;Exon2:+39;	Intron;Intron;	None;None						334	312	229	337	308	304	358	13.6251	13.8419	13.559	13.6405	13.2533	13.5193	13.4028	0.216806	-0.0660756	0.0154062	-0.371798	-0.1058	-0.222337	-0.28869
CATAGCCAAGTAACTGGGTA	ACATCATAGCCAAGTAACTGGGTATGGTG	G	A	C	T	47577366	antisense	TG	C-T	2	0	C_6;C_7;	Exon2:+40;Exon2:+39;	Intron;Intron;	None;None						172	175	126	159	243	187	208	12.6678	13.0078	12.6972	12.5569	12.9114	12.8183	12.6195	0.340024	0.0294303	-0.110857	0.2436	0.150576	-0.0482846	0.029098
CATACCCAGTTACTTGGCTA	ACACCATACCCAGTTACTTGGCTATGATG	C	T	G	A	47577387	sense	TG	C-T	3	0	C_5;C_6;C_7;	Exon2:+28;Exon2:+29;Exon2:+30;	Intron;Intron;Intron;	None;None;None						165	149	103	156	186	160	233	12.6078	12.7758	12.4065	12.5294	12.5258	12.5934	12.7832	0.167945	-0.201367	-0.0784001	-0.0820632	-0.0144238	0.17537	0.0635686
ACCCAGTTACTTGGCTATGA	CCATACCCAGTTACTTGGCTATGATGTTC	C	T	G	A	47577384	sense	TG	C-T	1	0	C_4;	Exon2:+30;	Intron;	None						229	204	169	224	252	218	323	13.0806	13.229	13.1207	13.0513	12.9638	13.0396	13.2543	0.14833	0.0400907	-0.0293385	-0.116823	-0.0410466	0.173701	-0.0477503
ACATCATAGCCAAGTAACTG	CTGAACATCATAGCCAAGTAACTGGGTAT	G	A	C	T	47577362	antisense	GG	C-T	1	0	C_5;	Exon2:+45;	Intron;	None						208	219	141	245	238	170	259	12.9419	13.3313	12.8594	13.1806	12.8814	12.6809	12.9358	0.389428	-0.082458	0.238677	-0.0605275	-0.261044	-0.0060978	-0.291106
AACATCATAGCCAAGTAACT	ACTGAACATCATAGCCAAGTAACTGGGTA	G	A	C	T	47577361	antisense	GG	C-T	1	0	C_6;	Exon2:+45;	Intron;	None						232	197	173	220	217	212	294	13.0994	13.1786	13.1545	13.0253	12.7481	12.9993	13.1186	0.0791863	0.0550607	-0.0741057	-0.351298	-0.100081	0.019222	-0.164099
GAGAGCCAGAGGAAAGGCAT	CTGTGAGAGCCAGAGGAAAGGCATGGTCA	G	A	C	T	47575704	antisense	GG	C-T	2	0	C_6;C_7;	Exon3:-10;Exon3:-11;	Intron;Intron;	None;None						204	158	134	197	233	181	234	12.9139	12.8604	12.786	12.866	12.8507	12.7713	12.7894	-0.0535133	-0.127899	-0.0478603	-0.0631442	-0.142592	-0.124511	-0.0336581
TGAGAGCCAGAGGAAAGGCA	TCTGTGAGAGCCAGAGGAAAGGCATGGTC	G	A	C	T	47575703	antisense	TG	C-T	2	0	C_7;C_8;	Exon3:-10;Exon3:-11;	Intron;Intron;	None;None						157	118	94	148	247	189	211	12.5361	12.4393	12.2746	12.4535	12.9349	12.8337	12.6401	-0.0968366	-0.261564	-0.0826461	0.398774	0.297544	0.103994	0.413787
GCCTTTCCTCTGGCTCTCAC	CCATGCCTTTCCTCTGGCTCTCACAGATG	C	T	G	A	47575721	sense	AG	C-T	2	0	C_7;C_8;	Exon3:-16;Exon3:-15;	Intron;Intron;	None;None						128	100	100	129	160	95	132	12.2416	12.2006	12.3638	12.2553	12.3086	11.8415	11.9636	-0.041011	0.122252	0.0137314	0.0670012	-0.400081	-0.27801	-0.235354
TCTGTGAGAGCCAGAGGAAA	TCCATCTGTGAGAGCCAGAGGAAAGGCAT	G	A	C	T	47575699	antisense	GG	C-T	0	0										381	305	219	308	396	341	405	13.815	13.8092	13.4946	13.5107	13.6158	13.685	13.5807	-0.0058571	-0.320416	-0.30433	-0.199189	-0.130042	-0.234319	0.0223511
ATCTGTGAGAGCCAGAGGAA	CTCCATCTGTGAGAGCCAGAGGAAAGGCA	G	A	C	T	47575698	antisense	AG	C-T	0	0										399	277	276	358	518	421	575	13.8816	13.6703	13.8283	13.7277	14.0033	13.989	14.0863	-0.211363	-0.0532973	-0.153911	0.121642	0.107393	0.204693	0.2841
TTTCCTCTGGCTCTCACAGA	TGCCTTTCCTCTGGCTCTCACAGATGGAG	C	T	G	A	47575718	sense	TG	C-T	3	0	C_4;C_5;C_7;	Exon3:-16;Exon3:-15;Exon3:-13;	Intron;Intron;Intron;	None;None;None						160	133	123	144	175	166	193	12.5634	12.6119	12.6624	12.414	12.4378	12.6465	12.5115	0.0484707	0.0989902	-0.14947	-0.125609	0.083066	-0.0519295	-0.030821
TTCCTCTGGCTCTCACAGAT	GCCTTTCCTCTGGCTCTCACAGATGGAGT	C	T	G	A	47575717	sense	GG	C-T	2	0	C_4;C_6;	Exon3:-15;Exon3:-13;	Intron;Intron;	None;None						304	232	213	252	307	232	299	13.4893	13.4145	13.4545	13.2212	13.2486	13.1294	13.143	-0.0748156	-0.0347952	-0.268115	-0.240723	-0.359943	-0.346359	-0.189766
CTCCATCTGTGAGAGCCAGA	GGAACTCCATCTGTGAGAGCCAGAGGAAA	G	A	C	T	47575694	antisense	GG	C-T	2	0	C_4;C_7;	Gly214Arg;Exon3:-1;	Missense;Splice-acceptor;	None;None			Gly214Arg	214	Missense	152	127	110	169	232	184	238	12.4895	12.5453	12.5013	12.6449	12.8445	12.795	12.8138	0.0558719	0.0118497	0.155433	0.355085	0.305555	0.324373	0.253953
CCTCTGGCTCTCACAGATGG	CTTTCCTCTGGCTCTCACAGATGGAGTTC	C	T	G	A	47575715	sense	AG	C-T	2	0	C_4;C_8;	Exon3:-13;Exon3:-9;	Intron;Intron;	None;None						150	112	118	155	158	115	190	12.4703	12.364	12.6026	12.5202	12.2904	12.1171	12.4889	-0.10632	0.132222	0.049804	-0.179918	-0.35329	0.0185665	-0.196782
ACTCCATCTGTGAGAGCCAG	CGGAACTCCATCTGTGAGAGCCAGAGGAA	G	A	C	T	47575693	antisense	AG	C-T	2	0	C_4_5;C_8;	Gly214Lys;Exon3:-1;	Missense;Splice-acceptor;	None;None			Gly214Lys	214	Missense	224	163	159	237	348	234	356	13.0488	12.9053	13.0328	13.1327	13.4294	13.1418	13.3947	-0.143485	-0.0160505	0.0838857	0.380636	0.0929672	0.345875	0.298376
GAACTCCATCTGTGAGAGCC	CACGGAACTCCATCTGTGAGAGCCAGAGG	G	A	C	T	47575691	antisense	AG	C-T	2	0	C_4;C_6_7;	Val215Ile;Gly214Lys;	Missense;Missense;	None;None			Gly214Lys_Val215Ile	214.5	Missense	143	104	114	141	207	177	203	12.4014	12.2571	12.5528	12.3836	12.6801	12.7391	12.5844	-0.144279	0.151412	-0.0178097	0.278655	0.337647	0.182966	0.269982
GGCTCTCACAGATGGAGTTC	CTCTGGCTCTCACAGATGGAGTTCCGTGT	C	T	G	A	47575710	sense	CG	C-T	2	0	C_5;C_7;	Exon3:-7;Exon3:-5;	Intron;Intron;	None;None						268	213	183	226	265	237	304	13.3075	13.2913	13.2355	13.0641	13.0364	13.1601	13.1669	-0.0162537	-0.0719625	-0.243377	-0.271125	-0.147363	-0.140614	-0.075836
CACGGAACTCCATCTGTGAG	AGAACACGGAACTCCATCTGTGAGAGCCA	G	A	C	T	47575687	antisense	AG	C-T	1	0	C_8;	Val215Ile;	Missense;	None			Val215Ile	215	Missense	273	171	175	222	261	218	296	13.3342	12.9744	13.1711	13.0384	13.0144	13.0396	13.1284	-0.359741	-0.16311	-0.295803	-0.31973	-0.294573	-0.20575	-0.000466481
CTCTCACAGATGGAGTTCCG	CTGGCTCTCACAGATGGAGTTCCGTGTTC	C	T	G	A	47575708	sense	TG	C-T	2	0	C_5;C_7;	Exon3:-5;Exon3:-3;	Intron;Intron;	None;None						197	128	128	173	224	163	212	12.8635	12.5566	12.7199	12.6786	12.7939	12.6202	12.647	-0.306882	-0.143612	-0.18489	-0.0696007	-0.24332	-0.216567	0.0352986
AACACGGAACTCCATCTGTG	TGAGAACACGGAACTCCATCTGTGAGAGC	G	A	C	T	47575685	antisense	AG	C-T	1	1	C_5;	Pro216Pro;	Silent;	None				216	Silent	184	147	138	189	203	187	258	12.765	12.7563	12.8284	12.8062	12.6519	12.8183	12.9302	-0.0087641	0.0633732	0.0411816	-0.113123	0.053293	0.165176	0.00318519
AGAACACGGAACTCCATCTG	TCTGAGAACACGGAACTCCATCTGTGAGA	G	A	C	T	47575683	antisense	TG	C-T	2	1	C_5;C_7;	Cys217Tyr;Pro216Pro;	Missense;Silent;	None;None			Cys217Tyr	216.5	Missense	248	217	169	301	329	232	337	13.1956	13.3181	13.1207	13.4775	13.3484	13.1294	13.3156	0.122467	-0.0748891	0.281903	0.152819	-0.0662401	0.119929	-0.040991
TGAGAACACGGAACTCCATC	GTTCTGAGAACACGGAACTCCATCTGTGA	G	A	C	T	47575681	antisense	TG	C-T	1	0	C_7;	Cys217Tyr;	Missense;	None			Cys217Tyr	217	Missense	188	181	155	192	209	176	190	12.7961	13.0564	12.996	12.8289	12.6939	12.7309	12.4889	0.260348	0.199929	0.032876	-0.102128	-0.0651798	-0.307152	-0.322538
AGATGGAGTTCCGTGTTCTC	TCACAGATGGAGTTCCGTGTTCTCAGAAC	C	T	G	A	47575701	sense	AG	C-T	0	0										260	183	161	233	233	174	247	13.2638	13.0723	13.0508	13.1081	12.8507	12.7144	12.8674	-0.191523	-0.213008	-0.155658	-0.413046	-0.549388	-0.396421	-0.266222
CTGTTGGGTTCTGAGAACAC	GCCTCTGTTGGGTTCTGAGAACACGGAAC	G	A	C	T	47575670	antisense	GG	C-T	0	0										230	155	156	204	245	212	217	13.0869	12.8327	13.0053	12.9164	12.9232	12.9993	12.6806	-0.254209	-0.0816586	-0.170537	-0.163746	-0.0875912	-0.406352	-0.0504279
CCGTGTTCTCAGAACCCAAC	AGTTCCGTGTTCTCAGAACCCAACAGAGG	C	T	G	A	47575691	sense	AG	C-T	1	0	C_8;	Ser218Phe;	Missense;	None			Ser218Phe	218	Missense	128	113	75	119	258	246	318	12.2416	12.3769	11.9489	12.1389	12.9978	13.2139	13.2318	0.135277	-0.292695	-0.102653	0.756192	0.972336	0.990268	0.992956
TCTGTTGGGTTCTGAGAACA	TGCCTCTGTTGGGTTCTGAGAACACGGAA	G	A	C	T	47575669	antisense	CG	C-T	0	0										343	259	198	329	314	272	352	13.6635	13.5733	13.3492	13.6058	13.2811	13.3588	13.3784	-0.0901251	-0.314261	-0.0576095	-0.382324	-0.304608	-0.285076	-0.170004
GTGTTCTCAGAACCCAACAG	TTCCGTGTTCTCAGAACCCAACAGAGGCA	C	T	G	A	47575689	sense	AG	C-T	2	0	C_6;C_8;	Ser218Phe;Gln219Ter;	Missense;Nonsense;	None;None			Ser218Phe_Gln219Ter	218.5	Nonsense	147	114	104	149	522	389	523	12.4412	12.3896	12.4204	12.4632	14.0144	13.875	13.9496	-0.0516486	-0.0208093	0.0219992	1.57315	1.43376	1.50836	1.52191
TGTTCTCAGAACCCAACAGA	TCCGTGTTCTCAGAACCCAACAGAGGCAA	C	T	G	A	47575688	sense	GG	C-T	2	0	C_5;C_7;	Ser218Phe;Gln219Ter;	Missense;Nonsense;	None;None			Ser218Phe_Gln219Ter	218.5	Nonsense	155	97	76	143	185	157	248	12.5176	12.1566	11.968	12.4039	12.518	12.5661	12.8732	-0.361017	-0.549663	-0.113726	0.000343627	0.0484562	0.355551	0.476252
ATTGCCTCTGTTGGGTTCTG	TTCTATTGCCTCTGTTGGGTTCTGAGAAC	G	A	C	T	47575663	antisense	AG	C-T	2	0	C_5;C_6_8;	Ala224Thr;Glu223Lys;	Missense;Missense;	None;None			Glu223Lys_Ala224Thr	223.5	Missense	344	273	209	283	358	307	344	13.6677	13.6493	13.4272	13.3886	13.4703	13.5335	13.3452	-0.0183819	-0.240466	-0.279076	-0.197346	-0.134191	-0.322439	-0.0386843
CTATTGCCTCTGTTGGGTTC	GCTTCTATTGCCTCTGTTGGGTTCTGAGA	G	A	C	T	47575661	antisense	TG	C-T	2	1	C_7;C_8;	Ala224Thr;Glu223Glu;	Missense;Silent;	None;None			Ala224Thr	223.5	Missense	251	175	156	269	261	235	259	13.213	13.0078	13.0053	13.3154	13.0144	13.1479	12.9358	-0.205185	-0.207698	0.102415	-0.198529	-0.0650516	-0.27717	-0.0767608
CAGAACCCAACAGAGGCAAT	TTCTCAGAACCCAACAGAGGCAATAGAAG	C	T	G	A	47575682	sense	AG	C-T	2	1	C_6;C_7_8;	Asn220Asn;Pro221Leu;	Silent;Missense;	None;None			Pro221Leu	220.5	Missense	208	163	173	211	254	226	237	12.9419	12.9053	13.1545	12.9651	12.9752	13.0916	12.8078	-0.0365826	0.212583	0.0231635	0.0333274	0.149689	-0.134146	-0.0500977
AACCCAACAGAGGCAATAGA	TCAGAACCCAACAGAGGCAATAGAAGCCT	C	T	G	A	47575679	sense	AG	C-T	2	0	C_4_5;C_8;	Pro221Leu;Thr222Ile;	Missense;Missense;	None;None			Pro221Leu_Thr222Ile	221.5	Missense	185	164	116	169	225	158	203	12.7729	12.9141	12.5779	12.6449	12.8003	12.5753	12.5844	0.141276	-0.194951	-0.127976	0.0274825	-0.197602	-0.188484	-0.0589841
GGCTTCTATTGCCTCTGTTG	TCCAGGCTTCTATTGCCTCTGTTGGGTTC	G	A	C	T	47575656	antisense	GG	C-T	1	0	C_6;	Glu226Lys;	Missense;	None			Glu226Lys	226	Missense	245	198	167	174	284	263	287	13.1781	13.1859	13.1036	12.6869	13.1363	13.3103	13.0839	0.00784209	-0.0745058	-0.491124	-0.0417996	0.132235	-0.0941877	0.184679
AGGCTTCTATTGCCTCTGTT	ATCCAGGCTTCTATTGCCTCTGTTGGGTT	G	A	C	T	47575655	antisense	GG	C-T	2	0	C_4;C_7;	Ala227Thr;Glu226Lys;	Missense;Missense;	None;None			Glu226Lys_Ala227Thr	226.5	Missense	234	178	145	185	240	176	260	13.1118	13.0323	12.8998	12.7754	12.8934	12.7309	12.9414	-0.0794978	-0.21201	-0.336434	-0.218361	-0.380916	-0.170444	-0.0472596
CAGGCTTCTATTGCCTCTGT	GATCCAGGCTTCTATTGCCTCTGTTGGGT	G	A	C	T	47575654	antisense	TG	C-T	2	0	C_5;C_8;	Ala227Thr;Glu226Lys;	Missense;Missense;	None;None			Glu226Lys_Ala227Thr	226.5	Missense	266	183	164	233	317	274	335	13.2967	13.0723	13.0774	13.1081	13.2948	13.3694	13.307	-0.224434	-0.219287	-0.188569	-0.00185659	0.0727106	0.0102667	0.237804
CAACAGAGGCAATAGAAGCC	AACCCAACAGAGGCAATAGAAGCCTGGAT	C	T	G	A	47575675	sense	TG	C-T	1	0	C_4;	Thr222Ile;	Missense;	None			Thr222Ile	222	Missense	130	137	110	172	151	145	154	12.2639	12.6547	12.5013	12.6703	12.2251	12.4514	12.1859	0.390719	0.237367	0.406332	-0.0388684	0.187474	-0.0780321	-0.321282
AACAGAGGCAATAGAAGCCT	ACCCAACAGAGGCAATAGAAGCCTGGATC	C	T	G	A	47575674	sense	GG	C-T	0	0										143	109	118	119	188	141	157	12.4014	12.3249	12.6026	12.1389	12.5412	12.4111	12.2137	-0.0765482	0.201157	-0.262493	0.13978	0.00964627	-0.187681	0.03321
ATCCAGGCTTCTATTGCCTC	GTTGATCCAGGCTTCTATTGCCTCTGTTG	G	A	C	T	47575651	antisense	TG	C-T	2	0	C_4;C_8;	Trp228Ter;Ala227Thr;	Nonsense;Missense;	None;None			Ala227Thr_Trp228Ter	227.5	Nonsense	236	242	182	269	307	226	273	13.1241	13.4754	13.2276	13.3154	13.2486	13.0916	13.0117	0.35131	0.10356	0.191306	0.124525	-0.0324924	-0.11234	-0.222161
AAGTTGATCCAGGCTTCTAT	ATTAAAGTTGATCCAGGCTTCTATTGCCT	G	A	C	T	47575645	antisense	TG	C-T	0	0										252	191	175	226	303	263	333	13.2187	13.134	13.1711	13.0641	13.2297	13.3103	13.2983	-0.0847177	-0.0476441	-0.154577	0.0109795	0.0915978	0.0796232	0.15638
GCCTGGATCAACTTTAATAA	AGAAGCCTGGATCAACTTTAATAAAGAGG	C	T	G	A	47575658	sense	AG	C-T	0	0										201	164	176	224	256	181	243	12.8925	12.9141	13.1793	13.0513	12.9865	12.7713	12.8438	0.0216217	0.286765	0.15879	0.094023	-0.121221	-0.0486998	-0.181025
TCTTTATTAAAGTTGATCCA	TTCCTCTTTATTAAAGTTGATCCAGGCTT	G	A	C	T	47575636	antisense	GG	C-T	0	0										283	241	200	243	261	229	293	13.3861	13.4694	13.3637	13.1688	13.0144	13.1106	13.1137	0.0833478	-0.0223804	-0.217317	-0.371626	-0.275458	-0.272341	-0.254358
CTCTTTATTAAAGTTGATCC	TTTCCTCTTTATTAAAGTTGATCCAGGCT	G	A	C	T	47575635	antisense	AG	C-T	0	0										121	81	79	128	110	93	142	12.1605	11.8966	12.0238	12.2441	11.7681	11.8108	12.0689	-0.263826	-0.136632	0.083626	-0.392318	-0.34965	-0.0915626	-0.172233
CTGGATCAACTTTAATAAAG	AAGCCTGGATCAACTTTAATAAAGAGGAA	C	T	G	A	47575656	sense	AG	C-T	1	1	C_7;	Ile229Ile;	Silent;	None				229	Silent	138	134	112	130	182	132	177	12.3501	12.6227	12.5273	12.2664	12.4944	12.3159	12.3867	0.272641	0.177218	-0.0836332	0.144331	-0.0341557	0.036607	-0.0731482
TGGATCAACTTTAATAAAGA	AGCCTGGATCAACTTTAATAAAGAGGAAA	C	T	G	A	47575655	sense	GG	C-T	1	1	C_6;	Ile229Ile;	Silent;	None				229	Silent	123	115	119	120	138	92	163	12.1841	12.4022	12.6147	12.151	12.0952	11.7952	12.2678	0.218056	0.430643	-0.0331098	-0.0888837	-0.388889	0.083729	-0.336544
TCAACTTTAATAAAGAGGAA	TGGATCAACTTTAATAAAGAGGAAAGAGA	C	T	G	A	47575651	sense	AG	C-T	1	1	C_5;	Asn230Asn;	Silent;	None				230	Silent	174	124	121	160	180	131	176	12.6844	12.5108	12.6388	12.5659	12.4785	12.305	12.3785	-0.173595	-0.0456536	-0.11849	-0.20597	-0.379487	-0.305927	-0.184549
TCTTTCCTCTTTATTAAAGT	CCTCTCTTTCCTCTTTATTAAAGTTGATC	G	A	C	T	47575629	antisense	TG	C-T	2	1	C_6;C_7;	Glu235Lys;Glu234Glu;	Missense;Silent;	None;None			Glu235Lys	234.5	Missense	191	118	145	175	180	150	170	12.8189	12.4393	12.8998	12.6952	12.4785	12.5003	12.3285	-0.379601	0.080889	-0.123693	-0.340436	-0.318593	-0.490424	-0.242349
AACTTTAATAAAGAGGAAAG	GATCAACTTTAATAAAGAGGAAAGAGAGG	C	T	G	A	47575649	sense	AG	C-T	0	0										221	174	157	233	260	194	230	13.0294	12.9995	13.0145	13.1081	13.0089	12.8713	12.7645	-0.0298312	-0.0148604	0.0787814	-0.0204457	-0.158002	-0.264845	-0.159127
CTCTCTTTCCTCTTTATTAA	AAGCCTCTCTTTCCTCTTTATTAAAGTTG	G	A	C	T	47575626	antisense	AG	C-T	1	0	C_5;	Arg236Lys;	Missense;	None			Arg236Lys	236	Missense	157	92	112	136	150	103	137	12.5361	12.0803	12.5273	12.3315	12.2155	11.9581	12.0172	-0.455844	-0.00884474	-0.204614	-0.320655	-0.578032	-0.518951	-0.249445
CTTTAATAAAGAGGAAAGAG	TCAACTTTAATAAAGAGGAAAGAGAGGCT	C	T	G	A	47575647	sense	AG	C-T	0	0										86	87	81	112	110	84	107	11.668	11.9997	12.0599	12.0515	11.7681	11.664	11.6607	0.331712	0.391899	0.383494	0.100152	-0.00397808	-0.00726268	-0.339398
TTTAATAAAGAGGAAAGAGA	CAACTTTAATAAAGAGGAAAGAGAGGCTT	C	T	G	A	47575646	sense	GG	C-T	0	0										72	51	39	87	60	62	73	11.4117	11.2294	11.0058	11.6872	10.894	11.226	11.1093	-0.182304	-0.405931	0.275433	-0.517719	-0.185688	-0.302444	-0.231016
AAAGAGGAAAGAGAGGCTTT	TAATAAAGAGGAAAGAGAGGCTTTTGCAG	C	T	G	A	47575640	sense	TG	C-T	0	0										287	233	189	283	294	251	271	13.4063	13.4207	13.2821	13.3886	13.1862	13.2429	13.0011	0.0144021	-0.124233	-0.0177401	-0.220126	-0.163379	-0.405182	-0.220372
GTCCTGAGTGACTCTGCAAA	GCTTGTCCTGAGTGACTCTGCAAAAGCCT	G	A	C	T	47575603	antisense	AG	C-T	1	0	C_4;	Arg244Lys;	Missense;	None			Arg244Lys	244	Missense	261	243	196	274	275	218	268	13.2693	13.4813	13.3345	13.342	13.0898	13.0396	12.9851	0.212011	0.065217	0.0726259	-0.179512	-0.229728	-0.284252	-0.347782
TTGCAGAGTCACTCAGGACA	GCTTTTGCAGAGTCACTCAGGACAAGCTT	C	T	G	A	47575621	sense	AG	C-T	1	0	C_4;	Ala240Val;	Missense;	None			Ala240Val	240	Missense	279	208	162	244	258	217	312	13.3655	13.257	13.0597	13.1747	12.9978	13.033	13.2044	-0.108547	-0.305819	-0.190858	-0.367768	-0.332567	-0.16117	-0.0854269
AAGCTTGTCCTGAGTGACTC	CTTCAAGCTTGTCCTGAGTGACTCTGCAA	G	A	C	T	47575597	antisense	TG	C-T	1	0	C_4;	Ser246Asn;	Missense;	None			Ser246Asn	246	Missense	206	214	161	245	214	197	222	12.928	13.298	13.0508	13.1806	12.728	12.8935	12.7134	0.370049	0.122821	0.252615	-0.199919	-0.0344762	-0.214522	-0.398134
AGAGTCACTCAGGACAAGCT	TTGCAGAGTCACTCAGGACAAGCTTGAAG	C	T	G	A	47575617	sense	TG	C-T	2	0	C_6;C_8;	Ser242Leu;Leu243Phe;	Missense;Missense;	None;None			Ser242Leu_Leu243Phe	242.5	Missense	202	181	178	247	224	222	277	12.8997	13.0564	13.1956	13.1923	12.7939	13.0658	13.0327	0.156739	0.295907	0.292628	-0.105756	0.166152	0.133047	-0.183944
GTCACTCAGGACAAGCTTGA	CAGAGTCACTCAGGACAAGCTTGAAGGTA	C	T	G	A	47575614	sense	AG	C-T	1	0	C_5_7;	Leu243Phe;	Missense;	None			Leu243Phe	243	Missense	154	149	133	177	249	202	248	12.5083	12.7758	12.7752	12.7116	12.9465	12.9296	12.8732	0.267464	0.266874	0.203293	0.438237	0.42133	0.364887	0.162274
TCACTCAGGACAAGCTTGAA	AGAGTCACTCAGGACAAGCTTGAAGGTAA	C	T	G	A	47575613	sense	GG	C-T	1	0	C_4_6;	Leu243Phe;	Missense;	None			Leu243Phe	243	Missense	295	193	175	246	247	211	330	13.446	13.149	13.1711	13.1865	12.9349	12.9925	13.2853	-0.29696	-0.274913	-0.259524	-0.511062	-0.453456	-0.160701	-0.0979405
ACCTTCAAGCTTGTCCTGAG	CCTTACCTTCAAGCTTGTCCTGAGTGACT	G	A	C	T	47575591	antisense	TG	C-T	1	1	C_6;	Leu247Leu;	Silent;	None				247	Silent	263	169	185	248	302	237	259	13.2803	12.9575	13.2512	13.1981	13.2249	13.1601	12.9358	-0.322879	-0.029115	-0.0822072	-0.0554219	-0.120195	-0.344539	-0.0286515
TTACCTTCAAGCTTGTCCTG	TGCCTTACCTTCAAGCTTGTCCTGAGTGA	G	A	C	T	47575589	antisense	AG	C-T	3	2	C_4;C_5;C_8;	Exon3:+1;Lys248Lys;Leu247Leu;	Splice-donor;Silent;Silent;	None;None;None				247.5	Silent	235	168	143	199	327	277	357	13.118	12.9489	12.8798	12.8806	13.3396	13.3851	13.3987	-0.169055	-0.238197	-0.237356	0.221693	0.267166	0.280767	0.471412
TCAGGACAAGCTTGAAGGTA	TCACTCAGGACAAGCTTGAAGGTAAGGCA	C	T	G	A	47575609	sense	AG	C-T	1	0	C_7;	Thr245Ile;	Missense;	None			Thr245Ile	245	Missense	277	179	172	268	263	221	289	13.3552	13.0404	13.1461	13.31	13.0255	13.0593	13.0939	-0.314769	-0.209036	-0.0451416	-0.329701	-0.29584	-0.261256	-0.10595
CCTTACCTTCAAGCTTGTCC	TTTGCCTTACCTTCAAGCTTGTCCTGAGT	G	A	C	T	47575587	antisense	TG	C-T	2	1	C_6;C_7;	Exon3:+1;Lys248Lys;	Splice-donor;Silent;	None;None				248	Silent	115	95	107	145	395	286	381	12.0871	12.1266	12.4614	12.424	13.6122	13.4312	13.4926	0.0394809	0.374321	0.336857	1.52509	1.34415	1.40548	1.17469
CAGGACAAGCTTGAAGGTAA	CACTCAGGACAAGCTTGAAGGTAAGGCAA	C	T	G	A	47575608	sense	GG	C-T	1	0	C_6;	Thr245Ile;	Missense;	None			Thr245Ile	245	Missense	248	182	181	246	280	227	289	13.1956	13.0644	13.2197	13.1865	13.1158	13.098	13.0939	-0.131263	0.0240666	-0.00917387	-0.0798179	-0.097669	-0.101727	-0.0542812
ATTTGCCTTACCTTCAAGCT	AGAGATTTGCCTTACCTTCAAGCTTGTCC	G	A	C	T	47575582	antisense	TG	C-T	2	0	C_6;C_7;	Exon3:+6;Exon3:+5;	Intron;Intron;	None;None						265	208	165	216	282	244	248	13.2913	13.257	13.0862	12.9988	13.1261	13.2021	12.8732	-0.0342811	-0.205085	-0.292422	-0.165193	-0.089134	-0.418071	-0.0468702
AGAGATTTGCCTTACCTTCA	ATTAAGAGATTTGCCTTACCTTCAAGCTT	G	A	C	T	47575578	antisense	AG	C-T	0	0										291	246	202	277	274	240	314	13.4263	13.499	13.378	13.3577	13.0846	13.1783	13.2136	0.072757	-0.0482398	-0.0686198	-0.341722	-0.247992	-0.212701	-0.252771
GGTAAGGCAAATCTCTTAAT	TGAAGGTAAGGCAAATCTCTTAATTGTTG	C	T	G	A	47575593	sense	TG	C-T	1	0	C_8;	Exon3:+7;	Intron;	None						205	184	134	269	287	205	301	12.9209	13.0801	12.786	13.3154	13.1514	12.9509	13.1526	0.159187	-0.134953	0.394445	0.230486	0.0299642	0.231645	0.0244722
AAGGCAAATCTCTTAATTGT	AGGTAAGGCAAATCTCTTAATTGTTGAGA	C	T	G	A	47575590	sense	TG	C-T	1	0	C_5;	Exon3:+7;	Intron;	None						262	193	167	274	255	226	277	13.2748	13.149	13.1036	13.342	12.9809	13.0916	13.0327	-0.125828	-0.171281	0.0671094	-0.29395	-0.183256	-0.242121	-0.163109
GGCAAATCTCTTAATTGTTG	GTAAGGCAAATCTCTTAATTGTTGAGACT	C	T	G	A	47575588	sense	AG	C-T	1	0	C_8;	Exon3:+12;	Intron;	None						184	156	136	199	185	151	241	12.765	12.842	12.8074	12.8806	12.518	12.5099	12.8319	0.0769537	0.0423145	0.115554	-0.247055	-0.255149	0.0668508	-0.223392
GTCTCAACAATTAAGAGATT	TGCAGTCTCAACAATTAAGAGATTTGCCT	G	A	C	T	47575565	antisense	TG	C-T	2	0	C_5;C_8;	Exon3:+24;Exon3:+21;	Intron;Intron;	None;None						201	174	137	221	224	207	227	12.8925	12.9995	12.8179	13.0319	12.7939	12.9649	12.7456	0.107002	-0.0745899	0.13934	-0.0985967	0.072394	-0.14695	-0.114969
AATCTCTTAATTGTTGAGAC	GGCAAATCTCTTAATTGTTGAGACTGCAT	C	T	G	A	47575584	sense	TG	C-T	2	0	C_4;C_6;	Exon3:+12;Exon3:+14;	Intron;Intron;	None;None	yes					167	149	118	181	177	172	187	12.6252	12.7758	12.6026	12.7438	12.4542	12.6977	12.466	0.150566	-0.022638	0.118631	-0.170983	0.0725173	-0.15925	-0.168092
ATGCAGTCTCAACAATTAAG	GAGTATGCAGTCTCAACAATTAAGAGATT	G	A	C	T	47575560	antisense	AG	C-T	2	0	C_4;C_8;	Exon3:+30;Exon3:+26;	Intron;Intron;	None;None						171	154	143	173	148	146	187	12.6594	12.8234	12.8798	12.6786	12.1961	12.4613	12.466	0.164034	0.220407	0.0192797	-0.463228	-0.198027	-0.193393	-0.419456
GTATGCAGTCTCAACAATTA	GAGAGTATGCAGTCTCAACAATTAAGAGA	G	A	C	T	47575558	antisense	AG	C-T	1	0	C_6;	Exon3:+30;	Intron;	None						270	171	187	232	252	203	275	13.3182	12.9744	13.2667	13.1019	12.9638	12.9368	13.0223	-0.343801	-0.0514964	-0.216305	-0.35441	-0.381469	-0.295963	-0.14008
TTGAGACTGCATACTCTCCA	ATTGTTGAGACTGCATACTCTCCATGCAT	C	T	G	A	47575571	sense	TG	C-T	1	0	C_7;	Exon3:+28;	Intron;	None						218	152	161	214	229	190	259	13.0096	12.8045	13.0508	12.9854	12.8258	12.8413	12.9358	-0.205106	0.0411472	-0.0242074	-0.18387	-0.168339	-0.073834	-0.0792924
AGAATGCATGGAGAGTATGC	GGCAAGAATGCATGGAGAGTATGCAGTCT	G	A	C	T	47575544	antisense	AG	C-T	1	0	C_7;	Exon3:+43;	Intron;	None						265	230	181	263	287	197	311	13.2913	13.402	13.2197	13.2828	13.1514	12.8935	13.1997	0.110755	-0.0715757	-0.00842177	-0.13984	-0.397783	-0.0915355	-0.219972
CAAAATTAAAATTATATGAC	TTGGCAAAATTAAAATTATATGACAGCTG	G	A	C	T	47573798	antisense	AG	C-T	0	0										118	87	89	106	112	87	90	12.1242	11.9997	12.1957	11.9721	11.7941	11.7146	11.4112	-0.124546	0.0714943	-0.15218	-0.330118	-0.409625	-0.71305	-0.415854
TTGGCAAAATTAAAATTATA	CCTATTGGCAAAATTAAAATTATATGACA	G	A	C	T	47573794	antisense	TG	C-T	1	0	C_5;	Exon4:-8;	Intron;	None						131	121	95	158	158	109	151	12.275	12.4755	12.2898	12.5478	12.2904	12.0398	12.1575	0.200527	0.0148492	0.272815	0.0154413	-0.235219	-0.117461	-0.275143
TTGCCAATAGGAAATTGGGG	AATTTTGCCAATAGGAAATTGGGGAGAAT	C	T	G	A	47573800	sense	AG	C-T	2	0	C_4;C_5;	Exon4:-7;Exon4:-6;	Intron;Intron;	None;None						235	190	150	226	248	201	241	13.118	13.1264	12.9487	13.0641	12.9407	12.9225	12.8319	0.00846196	-0.169258	-0.0538249	-0.177213	-0.195474	-0.286059	-0.148041
ATTCTCCCCAATTTCCTATT	GCACATTCTCCCCAATTTCCTATTGGCAA	G	A	C	T	47573776	antisense	GG	C-T	2	0	C_4_6;C_7_8;	Glu252Lys;Gly251Glu;	Missense;Missense;	None;None			Gly251Glu_Glu252Lys	251.5	Missense	247	213	202	307	275	218	281	13.1898	13.2913	13.378	13.506	13.0898	13.0396	13.0534	0.101456	0.188245	0.316204	-0.0999817	-0.150198	-0.136393	-0.330826
CATTCTCCCCAATTTCCTAT	TGCACATTCTCCCCAATTTCCTATTGGCA	G	A	C	T	47573775	antisense	TG	C-T	2	1	C_5_7;C_8;	Glu252Lys;Gly251Gly;	Missense;Silent;	None;None			Glu252Lys	251.5	Missense	179	162	135	171	173	134	202	12.7253	12.8964	12.7967	12.6619	12.4213	12.3376	12.5773	0.171135	0.0714091	-0.0634467	-0.304051	-0.387693	-0.148048	-0.33963
CAATAGGAAATTGGGGAGAA	TTGCCAATAGGAAATTGGGGAGAATGTGC	C	T	G	A	47573796	sense	TG	C-T	0	0										266	195	181	234	298	234	268	13.2967	13.1639	13.2197	13.1143	13.2057	13.1418	12.9851	-0.132814	-0.0770091	-0.182391	-0.0910179	-0.154933	-0.311626	-0.0551209
ATAGGAAATTGGGGAGAATG	GCCAATAGGAAATTGGGGAGAATGTGCAC	C	T	G	A	47573794	sense	TG	C-T	0	0										251	219	163	275	255	232	289	13.213	13.3313	13.0686	13.3472	12.9809	13.1294	13.0939	0.118356	-0.14438	0.134238	-0.232077	-0.0835855	-0.119072	-0.180983
GGAGAATGTGCACATTTACC	TTGGGGAGAATGTGCACATTTACCTGATT	C	T	G	A	47573782	sense	TG	C-T	0	0										185	153	135	212	201	130	218	12.7729	12.814	12.7967	12.9719	12.6376	12.2939	12.6872	0.0411248	0.0238503	0.199019	-0.135223	-0.478964	-0.0856517	-0.321278
AATGTGCACATTTACCTGAT	GGAGAATGTGCACATTTACCTGATTGGGA	C	T	G	A	47573778	sense	TG	C-T	1	0	C_7;	His255Tyr;	Missense;	None			His255Tyr	255	Missense	284	192	172	228	293	249	267	13.3912	13.1415	13.1461	13.0768	13.1813	13.2314	12.9797	-0.249635	-0.245038	-0.314317	-0.209883	-0.159761	-0.411474	0.00929078
ATGTGCACATTTACCTGATT	GAGAATGTGCACATTTACCTGATTGGGAA	C	T	G	A	47573777	sense	GG	C-T	1	0	C_6_8;	His255Tyr;	Missense;	None			His255Tyr	255	Missense	279	222	193	293	277	249	310	13.3655	13.351	13.3123	13.4387	13.1003	13.2314	13.1951	-0.0145798	-0.0532395	0.0731357	-0.265265	-0.134138	-0.170447	-0.191722
TGTGCACATTTACCTGATTG	AGAATGTGCACATTTACCTGATTGGGAAA	C	T	G	A	47573776	sense	GG	C-T	1	0	C_5_7;	His255Tyr;	Missense;	None			His255Tyr	255	Missense	228	228	164	231	275	233	279	13.0743	13.3894	13.0774	13.0957	13.0898	13.1356	13.0431	0.315091	0.00308123	0.0213635	0.0154826	0.0612572	-0.0312322	-0.0980095
CTTTCCCAATCAGGTAAATG	GACTCTTTCCCAATCAGGTAAATGTGCAC	G	A	C	T	47573751	antisense	TG	C-T	1	0	C_5_6_7;	Gly260Lys;	Missense;	None			Gly260Lys	260	Missense	180	163	157	168	227	199	260	12.7333	12.9053	13.0145	12.6363	12.8131	12.9081	12.9414	0.171975	0.28115	-0.097014	0.0797706	0.174715	0.208019	0.0354646
CACATTTACCTGATTGGGAA	TGTGCACATTTACCTGATTGGGAAAGAGT	C	T	G	A	47573772	sense	AG	C-T	0	0										145	120	118	184	186	157	168	12.4214	12.4635	12.6026	12.7676	12.5258	12.5661	12.3114	0.0420982	0.181123	0.346104	0.104318	0.144655	-0.110038	-0.143463
CTCTTTCCCAATCAGGTAAA	ATGACTCTTTCCCAATCAGGTAAATGTGC	G	A	C	T	47573749	antisense	TG	C-T	1	0	C_7_8;	Gly260Glu;	Missense;	None			Gly260Glu	260	Missense	187	138	123	176	245	186	216	12.7884	12.6651	12.6624	12.7034	12.9232	12.8106	12.6739	-0.123228	-0.125942	-0.0849435	0.134812	0.0222293	-0.114457	0.125566
CATTTACCTGATTGGGAAAG	TGCACATTTACCTGATTGGGAAAGAGTCA	C	T	G	A	47573770	sense	AG	C-T	2	2	C_7;C_8;	Tyr257Tyr;Leu258Leu;	Silent;Silent;	None;None				257.5	Silent	232	188	194	256	260	226	263	13.0994	13.1112	13.3197	13.2439	13.0089	13.0916	12.9579	0.0117308	0.220328	0.14451	-0.0905159	-0.00783311	-0.141512	-0.205477
AGATGACTCTTTCCCAATCA	TACGAGATGACTCTTTCCCAATCAGGTAA	G	A	C	T	47573743	antisense	GG	C-T	1	1	C_7;	Glu262Glu;	Silent;	None				262	Silent	256	209	177	267	250	245	290	13.2414	13.2639	13.1875	13.3046	12.9523	13.208	13.0989	0.0224811	-0.0539692	0.0631965	-0.289096	-0.0333905	-0.142543	-0.165579
GAGATGACTCTTTCCCAATC	GTACGAGATGACTCTTTCCCAATCAGGTA	G	A	C	T	47573742	antisense	AG	C-T	1	1	C_8;	Glu262Glu;	Silent;	None				262	Silent	358	232	209	314	326	246	346	13.7252	13.4145	13.4272	13.5385	13.3352	13.2139	13.3536	-0.310685	-0.298013	-0.186673	-0.389968	-0.511288	-0.371623	-0.159169
TGATTGGGAAAGAGTCATCT	TACCTGATTGGGAAAGAGTCATCTCGTAC	C	T	G	A	47573762	sense	CG	C-T	0	0										242	180	146	185	213	193	220	13.1603	13.0484	12.9097	12.7754	12.7213	12.8639	12.7004	-0.111873	-0.250589	-0.384927	-0.439011	-0.296402	-0.459911	-0.149312
AGAGTCATCTCGTACCCACT	GGAAAGAGTCATCTCGTACCCACTCGTTG	C	T	G	A	47573752	sense	CG	C-T	1	0	C_6;	Ser263Leu;	Missense;	None			Ser263Leu	263	Missense	248	237	205	248	261	253	297	13.1956	13.4453	13.3993	13.1981	13.0144	13.2544	13.1333	0.249647	0.203683	0.00250668	-0.181183	0.0587592	-0.0623375	-0.213533
GTCATCTCGTACCCACTCGT	AAGAGTCATCTCGTACCCACTCGTTGGCT	C	T	G	A	47573749	sense	TG	C-T	2	0	C_6;C_8;	Ser264Phe;Arg265Cys;	Missense;Missense;	None;None			Ser264Phe_Arg265Cys	264.5	Missense	140	146	120	180	159	171	190	12.3708	12.7464	12.6268	12.7358	12.2995	12.6893	12.4889	0.375603	0.255983	0.365016	-0.0712996	0.318484	0.118084	-0.210445
TCATCTCGTACCCACTCGTT	AGAGTCATCTCGTACCCACTCGTTGGCTG	C	T	G	A	47573748	sense	GG	C-T	2	0	C_5;C_7;	Ser264Phe;Arg265Cys;	Missense;Missense;	None;None			Ser264Phe_Arg265Cys	264.5	Missense	255	177	179	231	288	243	311	13.2358	13.0242	13.2037	13.0957	13.1564	13.1962	13.1997	-0.2116	-0.0321147	-0.140082	-0.0793333	-0.0395687	-0.036046	0.0762829
GCCAACGAGTGGGTACGAGA	CACAGCCAACGAGTGGGTACGAGATGACT	G	A	C	T	47573726	antisense	TG	C-T	1	1	C_6;	Ser268Ser;	Silent;	None				268	Silent	212	172	131	174	209	165	229	12.9694	12.9828	12.7533	12.6869	12.6939	12.6378	12.7582	0.0134669	-0.216049	-0.282431	-0.275437	-0.331584	-0.211155	-0.111054
TCTCGTACCCACTCGTTGGC	GTCATCTCGTACCCACTCGTTGGCTGTGT	C	T	G	A	47573745	sense	TG	C-T	2	0	C_4;C_8;	Arg265Cys;Thr266Ile;	Missense;Missense;	None;None	yes		Arg265Cys_Thr266Ile	265.5	Missense	207	132	162	210	205	177	218	12.9349	12.601	13.0597	12.9582	12.6661	12.7391	12.6872	-0.333921	0.124767	0.0232626	-0.268882	-0.195887	-0.247735	-0.175538
ACAGCCAACGAGTGGGTACG	GGACACAGCCAACGAGTGGGTACGAGATG	G	A	C	T	47573723	antisense	AG	C-T	2	1	C_5;C_6;	Ala270Thr;Leu269Leu;	Missense;Silent;	None;None			Ala270Thr	269.5	Missense	191	175	163	221	228	177	259	12.8189	13.0078	13.0686	13.0319	12.8195	12.7391	12.9358	0.188882	0.249687	0.212953	0.000547741	-0.0798439	0.116897	-0.204641
TCGTACCCACTCGTTGGCTG	CATCTCGTACCCACTCGTTGGCTGTGTCC	C	T	G	A	47573743	sense	TG	C-T	2	0	C_6_7;C_8;	Thr266Ile;His267Tyr;	Missense;Missense;	None;None			Thr266Ile_His267Tyr	266.5	Missense	256	154	136	243	246	184	250	13.2414	12.8234	12.8074	13.1688	12.9291	12.795	12.8848	-0.418039	-0.434065	-0.0726728	-0.312363	-0.446416	-0.356641	-0.0635476
ACACAGCCAACGAGTGGGTA	AAGGACACAGCCAACGAGTGGGTACGAGA	G	A	C	T	47573721	antisense	CG	C-T	3	1	C_4;C_7;C_8;	Val271Met;Ala270Thr;Leu269Leu;	Missense;Missense;Silent;	None;None;None			Ala270Thr_Val271Met	270	Missense	214	174	138	229	249	184	261	12.9829	12.9995	12.8284	13.0832	12.9465	12.795	12.9469	0.0165987	-0.154503	0.100232	-0.0363739	-0.187912	-0.0360236	-0.0742125
AAGGACACAGCCAACGAGTG	GTGCAAGGACACAGCCAACGAGTGGGTAC	G	A	C	T	47573717	antisense	GG	C-T	1	0	C_6_8;	Val271Ile;	Missense;	None			Val271Ile	271	Missense	236	206	190	278	238	226	292	13.1241	13.243	13.2897	13.3629	12.8814	13.0916	13.1088	0.118969	0.165615	0.23878	-0.242709	-0.0324924	-0.0152839	-0.271283
CAAGGACACAGCCAACGAGT	AGTGCAAGGACACAGCCAACGAGTGGGTA	G	A	C	T	47573716	antisense	GG	C-T	1	1	C_7;	Val271Val;	Silent;	None				271	Silent	153	106	97	136	170	133	151	12.4989	12.2846	12.3199	12.3315	12.396	12.3268	12.1575	-0.214303	-0.179022	-0.167387	-0.102892	-0.172106	-0.341384	-0.0185561
CCACTCGTTGGCTGTGTCCT	GTACCCACTCGTTGGCTGTGTCCTTGCAC	C	T	G	A	47573737	sense	TG	C-T	2	1	C_4;C_6;	His267His;Ser268Leu;	Silent;Missense;	None;None			Ser268Leu	267.5	Missense	240	190	177	230	267	260	266	13.1483	13.1264	13.1875	13.0894	13.0472	13.2938	12.9743	-0.0219083	0.0391303	-0.058887	-0.101096	0.14543	-0.174055	-0.0293521
GCAAGGACACAGCCAACGAG	CAGTGCAAGGACACAGCCAACGAGTGGGT	G	A	C	T	47573715	antisense	TG	C-T	1	1	C_8;	Val271Val;	Silent;	None				271	Silent	177	163	147	182	216	145	231	12.7091	12.9053	12.9196	12.7518	12.7415	12.4514	12.7708	0.196219	0.210457	0.0426898	0.0323638	-0.257686	0.0616673	-0.204341
GTGCAAGGACACAGCCAACG	CACAGTGCAAGGACACAGCCAACGAGTGG	G	A	C	T	47573713	antisense	AG	C-T	1	1	C_4;	Leu273Leu;	Silent;	None				273	Silent	280	209	170	254	250	240	296	13.3707	13.2639	13.1292	13.2326	12.9523	13.1783	13.1284	-0.106789	-0.241448	-0.138078	-0.418366	-0.192405	-0.242272	-0.122243
CAGTGCAAGGACACAGCCAA	TGCACAGTGCAAGGACACAGCCAACGAGT	G	A	C	T	47573711	antisense	CG	C-T	1	1	C_6;	Leu273Leu;	Silent;	None				273	Silent	192	152	133	176	162	192	227	12.8264	12.8045	12.7752	12.7034	12.3265	12.8564	12.7456	-0.0219077	-0.0512533	-0.123006	-0.499944	0.0299639	-0.0808697	-0.118227
CGTTGGCTGTGTCCTTGCAC	CACTCGTTGGCTGTGTCCTTGCACTGTGC	C	T	G	A	47573732	sense	TG	C-T	1	0	C_7;	Ala270Val;	Missense;	None			Ala270Val	270	Missense	94	95	73	128	158	94	151	11.7963	12.1266	11.9099	12.2441	12.2904	11.8262	12.1575	0.330308	0.113625	0.44781	0.494161	0.0299597	0.361259	-0.00212099
TTGGCTGTGTCCTTGCACTG	CTCGTTGGCTGTGTCCTTGCACTGTGCAG	C	T	G	A	47573730	sense	TG	C-T	1	0	C_5;	Ala270Val;	Missense;	None			Ala270Val	270	Missense	273	243	254	309	322	252	347	13.3342	13.4813	13.7085	13.5154	13.3174	13.2487	13.3577	0.147166	0.374315	0.181196	-0.016752	-0.0855007	0.0235653	-0.260455
GCTGTGTCCTTGCACTGTGC	GTTGGCTGTGTCCTTGCACTGTGCAGAAG	C	T	G	A	47573727	sense	AG	C-T	1	0	C_8;	Ser272Phe;	Missense;	None			Ser272Phe	272	Missense	175	135	139	176	194	149	163	12.6927	12.6334	12.8388	12.7034	12.5865	12.4907	12.2678	-0.0592621	0.146129	0.0107258	-0.106195	-0.202042	-0.424875	-0.276902
TCTGCACAGTGCAAGGACAC	ATCTTCTGCACAGTGCAAGGACACAGCCA	G	A	C	T	47573705	antisense	AG	C-T	2	0	C_5;C_7;	Ala276Thr;Cys275Tyr;	Missense;Missense;	None;None			Cys275Tyr_Ala276Thr	275.5	Missense	277	211	183	257	373	337	395	13.3552	13.2776	13.2355	13.2496	13.5295	13.668	13.5446	-0.0775111	-0.119611	-0.1056	0.174361	0.312804	0.189483	0.326456
GTGTCCTTGCACTGTGCAGA	GGCTGTGTCCTTGCACTGTGCAGAAGATG	C	T	G	A	47573724	sense	AG	C-T	1	0	C_5_6;	Ser272Phe;	Missense;	None			Ser272Phe	272	Missense	258	204	197	260	297	204	297	13.2527	13.229	13.3419	13.2663	13.2008	12.9439	13.1333	-0.0236752	0.0892353	0.0136461	-0.0518161	-0.308799	-0.119363	-0.186394
TCCTTGCACTGTGCAGAAGA	TGTGTCCTTGCACTGTGCAGAAGATGACT	C	T	G	A	47573721	sense	TG	C-T	1	0	C_7;	His274Tyr;	Missense;	None			His274Tyr	274	Missense	228	194	171	226	237	210	250	13.0743	13.1565	13.1377	13.0641	12.8753	12.9857	12.8848	0.0821378	0.0633749	-0.0102029	-0.199035	-0.0886659	-0.189549	-0.204187
TCATCTTCTGCACAGTGCAA	GGAGTCATCTTCTGCACAGTGCAAGGACA	G	A	C	T	47573699	antisense	GG	C-T	2	0	C_5;C_8;	Asp278Asn;Glu277Lys;	Missense;Missense;	None;None			Glu277Lys_Asp278Asn	277.5	Missense	234	172	161	260	319	275	378	13.1118	12.9828	13.0508	13.2663	13.3039	13.3747	13.4812	-0.12896	-0.0610212	0.154493	0.192114	0.262864	0.369374	0.286613
GTCATCTTCTGCACAGTGCA	TGGAGTCATCTTCTGCACAGTGCAAGGAC	G	A	C	T	47573698	antisense	AG	C-T	1	0	C_6;	Asp278Asn;	Missense;	None			Asp278Asn	278	Missense	249	197	184	245	341	292	356	13.2014	13.1786	13.2434	13.1806	13.4001	13.4612	13.3947	-0.0228234	0.0419752	-0.0208548	0.198693	0.259765	0.193245	0.217802
TGGAGTCATCTTCTGCACAG	CTGATGGAGTCATCTTCTGCACAGTGCAA	G	A	C	T	47573694	antisense	TG	C-T	1	0	C_7;	Asp279Asn;	Missense;	None			Asp279Asn	279	Missense	329	257	234	291	326	268	323	13.6033	13.5621	13.5902	13.4288	13.3352	13.3375	13.2543	-0.0411916	-0.0131584	-0.174547	-0.268105	-0.265863	-0.348989	-0.21802
GATGGAGTCATCTTCTGCAC	CACTGATGGAGTCATCTTCTGCACAGTGC	G	A	C	T	47573692	antisense	AG	C-T	0	0										338	281	232	333	340	285	405	13.6423	13.6909	13.5778	13.6233	13.3959	13.4262	13.5807	0.0486674	-0.0644737	-0.0189926	-0.246381	-0.216075	-0.0615636	-0.163074
GTGCAGAAGATGACTCCATC	CACTGTGCAGAAGATGACTCCATCAGTGT	C	T	G	A	47573711	sense	AG	C-T	1	0	C_4;	Ala276Val;	Missense;	None			Ala276Val	276	Missense	225	171	135	248	255	189	240	13.0552	12.9744	12.7967	13.1981	12.9809	12.8337	12.8259	-0.0807947	-0.258513	0.142906	-0.0743322	-0.221543	-0.229329	-0.109601
GCAGAAGATGACTCCATCAG	CTGTGCAGAAGATGACTCCATCAGTGTAA	C	T	G	A	47573709	sense	TG	C-T	0	0										253	192	139	215	256	168	218	13.2244	13.1415	12.8388	12.9922	12.9865	12.6638	12.6872	-0.0828979	-0.385587	-0.232267	-0.23788	-0.560637	-0.537208	-0.211658
ACACTGATGGAGTCATCTTC	ACTTACACTGATGGAGTCATCTTCTGCAC	G	A	C	T	47573687	antisense	TG	C-T	1	0	C_4;	Ser282Asn;	Missense;	None			Ser282Asn	282	Missense	216	187	179	233	270	231	289	12.9963	13.1035	13.2037	13.1081	13.0633	13.1232	13.0939	0.107119	0.207324	0.111792	0.0670067	0.126815	0.0975595	-0.0449514
AAGATGACTCCATCAGTGTA	GCAGAAGATGACTCCATCAGTGTAAGTGG	C	T	G	A	47573705	sense	AG	C-T	1	1	C_8;	Asp279Asp;	Silent;	None				279	Silent	354	261	258	329	362	290	402	13.709	13.5844	13.731	13.6058	13.4863	13.4513	13.57	-0.124566	0.0220397	-0.103147	-0.222655	-0.257707	-0.13901	-0.1379
GATGACTCCATCAGTGTAAG	AGAAGATGACTCCATCAGTGTAAGTGGCC	C	T	G	A	47573703	sense	TG	C-T	2	1	C_6;C_8;	Asp279Asp;Ser280Phe;	Silent;Missense;	None;None			Ser280Phe	279.5	Missense	250	227	187	233	303	221	280	13.2072	13.3831	13.2667	13.1081	13.2297	13.0593	13.0483	0.175871	0.0595236	-0.0990803	0.022474	-0.147897	-0.158951	-0.140229
ATGACTCCATCAGTGTAAGT	GAAGATGACTCCATCAGTGTAAGTGGCCA	C	T	G	A	47573702	sense	GG	C-T	2	1	C_5;C_7_8;	Asp279Asp;Ser280Phe;	Silent;Missense;	None;None			Ser280Phe	279.5	Missense	237	193	153	202	202	181	239	13.1302	13.149	12.9773	12.9022	12.6448	12.7713	12.8199	0.018836	-0.152918	-0.227997	-0.485381	-0.358884	-0.310305	-0.264163
TTGGCCACTTACACTGATGG	TGTTTTGGCCACTTACACTGATGGAGTCA	G	A	C	T	47573677	antisense	AG	C-T	2	0	C_5_6;C_8;	Gly285Asn;Ser284Asn;	Missense;Missense;	None;None			Ser284Asn_Gly285Asn	284.5	Missense	245	204	177	245	279	249	311	13.1781	13.229	13.1875	13.1806	13.1106	13.2314	13.1997	0.0509063	0.00938619	0.00250668	-0.0674225	0.0533264	0.0216634	-0.0184106
TCAGTGTAAGTGGCCAAAAC	TCCATCAGTGTAAGTGGCCAAAACAGTTT	C	T	G	A	47573693	sense	AG	C-T	0	0										270	237	187	285	304	260	324	13.3182	13.4453	13.2667	13.3987	13.2344	13.2938	13.2588	0.12704	-0.0514964	0.0805018	-0.083793	-0.0244773	-0.0594268	-0.107914
TGTAAGTGGCCAAAACAGTT	TCAGTGTAAGTGGCCAAAACAGTTTGTGC	C	T	G	A	47573689	sense	TG	C-T	0	0										260	209	153	256	221	195	251	13.2638	13.2639	12.9773	13.2439	12.7745	12.8788	12.8905	0.000115556	-0.286528	-0.0198588	-0.489319	-0.385025	-0.373248	-0.313774
TAAGTGGCCAAAACAGTTTG	AGTGTAAGTGGCCAAAACAGTTTGTGCCA	C	T	G	A	47573687	sense	TG	C-T	1	1	C_8;	Gly285Gly;	Silent;	None				285	Silent	288	224	190	273	296	285	322	13.4113	13.3639	13.2897	13.3367	13.196	13.4262	13.2499	-0.0474414	-0.121638	-0.0746539	-0.215364	0.0148598	-0.16146	-0.03941
CCAAAACAGTTTGTGCCACC	GTGGCCAAAACAGTTTGTGCCACCAGATC	C	T	G	A	47573680	sense	AG	C-T	1	1	C_7;	Asn287Asn;	Silent;	None				287	Silent	164	102	108	179	178	138	153	12.5991	12.2291	12.4748	12.7278	12.4624	12.38	12.1765	-0.369934	-0.124224	0.128751	-0.136709	-0.219021	-0.422552	-0.137625
TCTGGTGGCACAAACTGTTT	GTGATCTGGTGGCACAAACTGTTTTGGCC	G	A	C	T	47573658	antisense	TG	C-T	0	0										317	240	206	311	327	286	340	13.5497	13.4634	13.4063	13.5247	13.3396	13.4312	13.3283	-0.0863168	-0.143406	-0.0250592	-0.210087	-0.118489	-0.221395	-0.0983964
AGTGATCTGGTGGCACAAAC	CCGCAGTGATCTGGTGGCACAAACTGTTT	G	A	C	T	47573653	antisense	TG	C-T	1	1	C_7;	Gln292Gln;	Silent;	None				292	Silent	250	203	169	260	252	191	266	13.2072	13.2219	13.1207	13.2663	12.9638	12.8489	12.9743	0.0146743	-0.0864758	0.0590844	-0.24339	-0.358344	-0.232942	-0.273986
AGTTTGTGCCACCAGATCAC	AAACAGTTTGTGCCACCAGATCACTGCGG	C	T	G	A	47573673	sense	TG	C-T	0	0										329	230	232	287	329	234	310	13.6033	13.402	13.5778	13.4088	13.3484	13.1418	13.1951	-0.201312	-0.0255411	-0.194513	-0.254891	-0.461567	-0.408249	-0.234447
TTTGTGCCACCAGATCACTG	ACAGTTTGTGCCACCAGATCACTGCGGCC	C	T	G	A	47573671	sense	CG	C-T	2	1	C_7;C_8;	Cys290Cys;His291Tyr;	Silent;Missense;	None;None			His291Tyr	290.5	Missense	264	221	191	259	268	215	315	13.2858	13.3444	13.2973	13.2607	13.0526	13.0196	13.2182	0.0586269	0.0114532	-0.0250763	-0.233193	-0.266204	-0.0676463	-0.204016
TTGTGCCACCAGATCACTGC	CAGTTTGTGCCACCAGATCACTGCGGCCT	C	T	G	A	47573670	sense	GG	C-T	2	1	C_6;C_7;	Cys290Cys;His291Tyr;	Silent;Missense;	None;None			His291Tyr	290.5	Missense	185	177	155	238	215	183	250	12.7729	13.0242	12.996	13.1388	12.7348	12.7871	12.8848	0.251315	0.223133	0.365897	-0.0380965	0.0142844	0.11192	-0.250746
GCCACCAGATCACTGCGGCC	TTGTGCCACCAGATCACTGCGGCCTGCAA	C	T	G	A	47573666	sense	TG	C-T	2	1	C_5;C_6;	His291His;Gln292Ter;	Silent;Nonsense;	None;None			Gln292Ter	291.5	Nonsense	246	197	146	229	245	231	233	13.1839	13.1786	12.9097	13.0832	12.9232	13.1232	12.7832	-0.00533786	-0.274238	-0.100793	-0.260759	-0.0607908	-0.400746	-0.113976
GCAGGCCGCAGTGATCTGGT	GCTTGCAGGCCGCAGTGATCTGGTGGCAC	G	A	C	T	47573644	antisense	GG	C-T	2	1	C_6;C_7;	Ala296Thr;Ala295Ala;	Missense;Silent;	None;None			Ala296Thr	295.5	Missense	202	162	163	188	519	427	599	12.8997	12.8964	13.0686	12.7986	14.006	14.0094	14.1453	-0.00323681	0.168915	-0.101102	1.10636	1.10975	1.24562	1.13239
TGCAGGCCGCAGTGATCTGG	TGCTTGCAGGCCGCAGTGATCTGGTGGCA	G	A	C	T	47573643	antisense	TG	C-T	2	1	C_7;C_8;	Ala296Thr;Ala295Ala;	Missense;Silent;	None;None			Ala296Thr	295.5	Missense	312	255	227	324	399	292	380	13.5268	13.5509	13.5464	13.5838	13.6267	13.4612	13.4888	0.0240734	0.0195642	0.05695	0.0999212	-0.0656039	-0.0380105	-0.0347603
CTTGCAGGCCGCAGTGATCT	CATGCTTGCAGGCCGCAGTGATCTGGTGG	G	A	C	T	47573641	antisense	GG	C-T	1	0	C_5;	Cys297Tyr;	Missense;	None			Cys297Tyr	297	Missense	308	237	257	335	328	242	343	13.5082	13.4453	13.7254	13.6319	13.3441	13.1903	13.341	-0.0629135	0.21724	0.123728	-0.164133	-0.317925	-0.167174	-0.309095
CCAGATCACTGCGGCCTGCA	GCCACCAGATCACTGCGGCCTGCAAGCAT	C	T	G	A	47573662	sense	AG	C-T	1	1	C_7;	Ile293Ile;	Silent;	None				293	Silent	208	159	140	198	213	183	233	12.9419	12.8695	12.8492	12.8733	12.7213	12.7871	12.7832	-0.0724231	-0.0927249	-0.0685672	-0.220613	-0.154751	-0.158699	-0.100116
GCTTGCAGGCCGCAGTGATC	CCATGCTTGCAGGCCGCAGTGATCTGGTG	G	A	C	T	47573640	antisense	TG	C-T	1	0	C_6;	Cys297Tyr;	Missense;	None			Cys297Tyr	297	Missense	262	228	227	293	314	244	366	13.2748	13.3894	13.5464	13.4387	13.2811	13.2021	13.4346	0.11458	0.27152	0.163825	0.00628375	-0.0727101	0.159794	-0.152186
ATCACTGCGGCCTGCAAGCA	CCAGATCACTGCGGCCTGCAAGCATGGTG	C	T	G	A	47573658	sense	TG	C-T	2	0	C_5;C_8;	Thr294Ile;Ala295Val;	Missense;Missense;	None;None			Thr294Ile_Ala295Val	294.5	Missense	238	181	151	220	258	212	236	13.1363	13.0564	12.9583	13.0253	12.9978	12.9993	12.8017	-0.0798385	-0.177972	-0.110938	-0.138488	-0.136913	-0.3346	-0.0804173
TCACTGCGGCCTGCAAGCAT	CAGATCACTGCGGCCTGCAAGCATGGTGG	C	T	G	A	47573657	sense	GG	C-T	2	0	C_4;C_7;	Thr294Ile;Ala295Val;	Missense;Missense;	None;None			Thr294Ile_Ala295Val	294.5	Missense	289	236	222	281	310	245	315	13.4163	13.4392	13.5142	13.3783	13.2626	13.208	13.2182	0.0228395	0.0979011	-0.0379889	-0.1537	-0.208299	-0.198165	-0.214305
ACCATGCTTGCAGGCCGCAG	CTCCACCATGCTTGCAGGCCGCAGTGATC	G	A	C	T	47573635	antisense	TG	C-T	1	1	C_7;	Lys298Lys;	Silent;	None				298	Silent	211	174	145	195	238	149	202	12.9626	12.9995	12.8998	12.8513	12.8814	12.4907	12.5773	0.036964	-0.0627625	-0.111247	-0.0811843	-0.471893	-0.3853	-0.26711
ACTGCGGCCTGCAAGCATGG	GATCACTGCGGCCTGCAAGCATGGTGGAG	C	T	G	A	47573655	sense	TG	C-T	2	0	C_5;C_8;	Ala295Val;Ala296Val;	Missense;Missense;	None;None			Ala295Val_Ala296Val	295.5	Missense	173	162	124	194	214	162	233	12.6761	12.8964	12.6741	12.8439	12.728	12.6113	12.7832	0.220315	-0.00201202	0.167767	0.0519176	-0.0648001	0.107075	-0.0972925
CCACCATGCTTGCAGGCCGC	GTCTCCACCATGCTTGCAGGCCGCAGTGA	G	A	C	T	47573633	antisense	AG	C-T	1	0	C_4_5;	Gly300Asn;	Missense;	None			Gly300Asn	300	Missense	167	150	140	182	188	156	191	12.6252	12.7854	12.8492	12.7518	12.5412	12.5569	12.4965	0.160215	0.223965	0.126578	-0.0840151	-0.068323	-0.128721	-0.263939
CTGCGGCCTGCAAGCATGGT	ATCACTGCGGCCTGCAAGCATGGTGGAGA	C	T	G	A	47573654	sense	GG	C-T	2	0	C_4;C_7_8;	Ala295Val;Ala296Val;	Missense;Missense;	None;None			Ala295Val_Ala296Val	295.5	Missense	184	166	126	163	277	234	282	12.765	12.9316	12.6972	12.5927	13.1003	13.1418	13.0585	0.166579	-0.0678525	-0.172301	0.335224	0.376723	0.293484	0.359668
GCGGCCTGCAAGCATGGTGG	CACTGCGGCCTGCAAGCATGGTGGAGACT	C	T	G	A	47573652	sense	AG	C-T	1	0	C_5_6;	Ala296Val;	Missense;	None			Ala296Val	296	Missense	160	138	106	144	173	130	205	12.5634	12.6651	12.4479	12.414	12.4213	12.2939	12.5985	0.101704	-0.115568	-0.14947	-0.142189	-0.269543	0.0350791	-0.0711063
TCTCCACCATGCTTGCAGGC	CAAGTCTCCACCATGCTTGCAGGCCGCAG	G	A	C	T	47573630	antisense	CG	C-T	2	0	C_4_5;C_7_8;	Gly301Lys;Gly300Asn;	Missense;Missense;	None;None	yes		Gly300Asn_Gly301Lys	300.5	Missense	192	165	130	201	229	176	223	12.8264	12.9229	12.7423	12.895	12.8258	12.7309	12.7199	0.0964711	-0.0841632	0.0685869	-0.000671989	-0.0955493	-0.106515	-0.0945435
AAGTCTCCACCATGCTTGCA	ATACAAGTCTCCACCATGCTTGCAGGCCG	G	A	C	T	47573627	antisense	GG	C-T	2	0	C_5;C_7_8;	Asp302Asn;Gly301Lys;	Missense;Missense;	None;None			Gly301Lys_Asp302Asn	301.5	Missense	340	225	224	329	381	366	422	13.6508	13.3703	13.5272	13.6058	13.5601	13.787	13.64	-0.280461	-0.123606	-0.0449367	-0.0906498	0.136267	-0.0107581	0.161288
CAAGTCTCCACCATGCTTGC	CATACAAGTCTCCACCATGCTTGCAGGCC	G	A	C	T	47573626	antisense	AG	C-T	2	0	C_6;C_8;	Asp302Asn;Gly301Glu;	Missense;Missense;	None;None			Gly301Glu_Asp302Asn	301.5	Missense	176	112	109	147	137	139	156	12.7009	12.364	12.4881	12.4437	12.0847	12.3905	12.2045	-0.336895	-0.212793	-0.25721	-0.616197	-0.31047	-0.496408	-0.205392
CTGCAAGCATGGTGGAGACT	CGGCCTGCAAGCATGGTGGAGACTTGTAT	C	T	G	A	47573647	sense	TG	C-T	2	1	C_4;C_8;	Cys297Cys;His299Tyr;	Silent;Missense;	None;None			His299Tyr	298	Missense	220	167	157	213	231	191	258	13.0228	12.9403	13.0145	12.9787	12.8383	12.8489	12.9302	-0.082521	-0.00831837	-0.0441378	-0.1845	-0.173941	-0.0925881	-0.105351
ATACAAGTCTCCACCATGCT	CCACATACAAGTCTCCACCATGCTTGCAG	G	A	C	T	47573623	antisense	TG	C-T	1	1	C_4;	Leu303Leu;	Silent;	None				303	Silent	300	264	249	347	403	313	437	13.4702	13.6009	13.6798	13.6827	13.6411	13.5614	13.6904	0.130689	0.209586	0.212463	0.17089	0.0911604	0.220186	-0.0235004
AAGCATGGTGGAGACTTGTA	CTGCAAGCATGGTGGAGACTTGTATGTGG	C	T	G	A	47573643	sense	TG	C-T	1	0	C_4;	His299Tyr;	Missense;	None			His299Tyr	299	Missense	317	246	214	301	287	263	311	13.5497	13.499	13.4613	13.4775	13.1514	13.3103	13.1997	-0.050696	-0.0884448	-0.0722062	-0.398307	-0.23943	-0.350002	-0.258798
GCATGGTGGAGACTTGTATG	GCAAGCATGGTGGAGACTTGTATGTGGTG	C	T	G	A	47573641	sense	TG	C-T	0	0										279	234	204	315	322	289	307	13.3655	13.4269	13.3923	13.5431	13.3174	13.4463	13.1811	0.061362	0.0267211	0.177578	-0.0481132	0.080765	-0.184475	-0.139161
CCACATACAAGTCTCCACCA	CCCACCACATACAAGTCTCCACCATGCTT	G	A	C	T	47573619	antisense	TG	C-T	2	1	C_4;C_8;	Val305Met;Leu303Leu;	Missense;Silent;	None;None			Val305Met	304	Missense	190	164	145	224	238	163	264	12.8113	12.9141	12.8998	13.0513	12.8814	12.6202	12.9634	0.102807	0.0884611	0.239976	0.0700393	-0.191131	0.152051	-0.133428
CATGGTGGAGACTTGTATGT	CAAGCATGGTGGAGACTTGTATGTGGTGG	C	T	G	A	47573640	sense	GG	C-T	0	0										330	314	248	330	336	315	379	13.6077	13.8511	13.674	13.6102	13.3788	13.5706	13.485	0.243405	0.0662885	0.00250675	-0.228898	-0.0371432	-0.122725	-0.233656
TGGTGGAGACTTGTATGTGG	AGCATGGTGGAGACTTGTATGTGGTGGGA	C	T	G	A	47573638	sense	TG	C-T	0	0										278	265	180	242	303	269	240	13.3604	13.6064	13.2117	13.1628	13.2297	13.3428	12.8259	0.24601	-0.148653	-0.197551	-0.130667	-0.017509	-0.534456	-0.194146
GGTGGAGACTTGTATGTGGT	GCATGGTGGAGACTTGTATGTGGTGGGAG	C	T	G	A	47573637	sense	GG	C-T	0	0										239	210	178	278	288	215	298	13.1423	13.2708	13.1956	13.3629	13.1564	13.0196	13.1381	0.128489	0.0532804	0.220559	0.0141433	-0.122692	-0.00416497	-0.171681
GTGGAGACTTGTATGTGGTG	CATGGTGGAGACTTGTATGTGGTGGGAGG	C	T	G	A	47573636	sense	GG	C-T	1	1	C_8;	Asp302Asp;	Silent;	None				302	Silent	186	141	140	204	189	170	228	12.7806	12.6962	12.8492	12.9164	12.5488	12.6809	12.7519	-0.0844708	0.0685343	0.135755	-0.231794	-0.0997852	-0.0287318	-0.160043
GGAGACTTGTATGTGGTGGG	TGGTGGAGACTTGTATGTGGTGGGAGGGT	C	T	G	A	47573634	sense	AG	C-T	1	1	C_6;	Asp302Asp;	Silent;	None				302	Silent	163	122	133	155	196	176	235	12.5902	12.4874	12.7752	12.5202	12.6013	12.7309	12.7955	-0.102849	0.184946	-0.0700852	0.0110665	0.14065	0.205291	0.114999
GAGACTTGTATGTGGTGGGA	GGTGGAGACTTGTATGTGGTGGGAGGGTC	C	T	G	A	47573633	sense	GG	C-T	1	1	C_5;	Asp302Asp;	Silent;	None				302	Silent	272	226	181	255	259	206	288	13.3289	13.3767	13.2197	13.2383	13.0033	12.9579	13.0889	0.0478358	-0.109186	-0.0905934	-0.325532	-0.370953	-0.23998	-0.261507
AGACTTGTATGTGGTGGGAG	GTGGAGACTTGTATGTGGTGGGAGGGTCC	C	T	G	A	47573632	sense	GG	C-T	1	1	C_4;	Asp302Asp;	Silent;	None				302	Silent	247	204	181	236	258	234	316	13.1898	13.229	13.2197	13.1266	12.9978	13.1418	13.2227	0.0391782	0.0298951	-0.0632103	-0.192031	-0.0480293	0.0329429	-0.0709936
GGACCCTCCCACCACATACA	GGATGGACCCTCCCACCACATACAAGTCT	G	A	C	T	47573608	antisense	AG	C-T	2	0	C_4_5_6;C_8;	Gly308Lys;Gly307Glu;	Missense;Missense;	None;None			Gly307Glu_Gly308Lys	307.5	Missense	221	180	188	214	382	297	384	13.0294	13.0484	13.2744	12.9854	13.5639	13.4857	13.5039	0.0190725	0.245079	-0.0439233	0.534559	0.456338	0.474544	0.415071
TGGTGGGAGGGTCCATCCCA	TATGTGGTGGGAGGGTCCATCCCACGGCG	C	T	G	A	47573621	sense	CG	C-T	0	0										191	163	160	216	225	166	233	12.8189	12.9053	13.0418	12.9988	12.8003	12.6465	12.7832	0.086412	0.22289	0.179942	-0.0185584	-0.172396	-0.0357048	-0.238635
GGTGGGAGGGTCCATCCCAC	ATGTGGTGGGAGGGTCCATCCCACGGCGC	C	T	G	A	47573620	sense	GG	C-T	0	0										204	157	153	200	209	173	219	12.9139	12.8512	12.9773	12.8878	12.6939	12.7061	12.6938	-0.062672	0.0633741	-0.0260588	-0.219949	-0.2078	-0.220075	-0.207489
TGGGAGGGTCCATCCCACGG	GTGGTGGGAGGGTCCATCCCACGGCGCAT	C	T	G	A	47573618	sense	CG	C-T	0	0										148	130	125	165	174	138	172	12.451	12.579	12.6857	12.6103	12.4296	12.38	12.3454	0.128017	0.234712	0.159349	-0.0214194	-0.0709479	-0.105636	-0.240027
AGGGTCCATCCCACGGCGCA	TGGGAGGGTCCATCCCACGGCGCATGTGG	C	T	G	A	47573614	sense	TG	C-T	1	0	C_6_7;	Ser309Phe;	Missense;	None			Ser309Phe	309	Missense	334	277	266	372	327	295	409	13.6251	13.6703	13.7751	13.783	13.3396	13.4759	13.5949	0.0451586	0.149986	0.15795	-0.285446	-0.149153	-0.030212	-0.272635
GGTCCATCCCACGGCGCATG	GGAGGGTCCATCCCACGGCGCATGTGGAA	C	T	G	A	47573612	sense	TG	C-T	2	1	C_4_5;C_8;	Ser309Phe;Ile310Ile;	Missense;Silent;	None;None			Ser309Phe	309.5	Missense	266	185	202	248	297	263	306	13.2967	13.0879	13.378	13.1981	13.2008	13.3103	13.1764	-0.208754	0.0813408	-0.098569	-0.0958668	0.0136032	-0.120349	0.00778993
GTCCATCCCACGGCGCATGT	GAGGGTCCATCCCACGGCGCATGTGGAAG	C	T	G	A	47573611	sense	GG	C-T	3	2	C_4;C_7;C_8;	Ser309Ser;Ile310Ile;Pro311Ser;	Silent;Silent;Missense;	None;None;None			Pro311Ser	310	Missense	231	218	173	269	324	215	332	13.0932	13.3247	13.1545	13.3154	13.3264	13.0196	13.294	0.231535	0.0612919	0.222197	0.233163	-0.0735795	0.200802	-0.0515461
TTCCACATGCGCCGTGGGAT	GCACTTCCACATGCGCCGTGGGATGGACC	G	A	C	T	47573588	antisense	GG	C-T	2	0	C_4;C_6;	Trp315Ter;Met314Ile;	Nonsense;Missense;	None;None			Met314Ile_Trp315Ter	314.5	Nonsense	229	204	215	278	357	286	342	13.0806	13.229	13.468	13.3629	13.4663	13.4312	13.3368	0.14833	0.387369	0.282215	0.385624	0.3506	0.256154	0.0581549
CTTCCACATGCGCCGTGGGA	TGCACTTCCACATGCGCCGTGGGATGGAC	G	A	C	T	47573587	antisense	TG	C-T	2	0	C_4_5;C_7;	Trp315Ter;Met314Ile;	Nonsense;Missense;	None;None			Met314Ile_Trp315Ter	314.5	Nonsense	170	118	144	195	370	294	424	12.6509	12.4393	12.8898	12.8513	13.5179	13.471	13.6468	-0.211588	0.238919	0.200417	0.866976	0.820152	0.995951	0.818443
CATCCCACGGCGCATGTGGA	GGTCCATCCCACGGCGCATGTGGAAGTGC	C	T	G	A	47573608	sense	AG	C-T	3	1	C_4;C_5_6;C_8;	Ile310Ile;Pro311Leu;Arg312Trp;	Silent;Missense;Missense;	None;None;None			Pro311Leu_Arg312Trp	311	Missense	259	166	186	263	385	340	443	13.2582	12.9316	13.259	13.2828	13.5752	13.6807	13.7101	-0.326607	0.000770037	0.0246152	0.316964	0.422513	0.451848	0.497516
TCCCACGGCGCATGTGGAAG	TCCATCCCACGGCGCATGTGGAAGTGCAA	C	T	G	A	47573606	sense	TG	C-T	2	0	C_4;C_6;	Pro311Leu;Arg312Trp;	Missense;Missense;	None;None			Pro311Leu_Arg312Trp	311.5	Missense	254	177	150	240	262	261	312	13.2301	13.0242	12.9487	13.1508	13.02	13.2993	13.2044	-0.205932	-0.281414	-0.0792787	-0.210152	0.0691823	-0.0257469	0.133303
GCACTTCCACATGCGCCGTG	TGTTGCACTTCCACATGCGCCGTGGGATG	G	A	C	T	47573584	antisense	GG	C-T	2	1	C_4;C_7_8;	Lys316Lys;Trp315Ter;	Silent;Nonsense;	None;None			Trp315Ter	315.5	Nonsense	157	134	116	187	171	124	176	12.5361	12.6227	12.5779	12.7909	12.4045	12.2257	12.3785	0.0865785	0.0417729	0.254741	-0.131658	-0.310398	-0.157628	-0.327592
TGCACTTCCACATGCGCCGT	TTGTTGCACTTCCACATGCGCCGTGGGAT	G	A	C	T	47573583	antisense	GG	C-T	2	1	C_5;C_8;	Lys316Lys;Trp315Ter;	Silent;Nonsense;	None;None			Trp315Ter	315.5	Nonsense	219	190	156	257	249	196	275	13.0162	13.1264	13.0053	13.2496	12.9465	12.8861	13.0223	0.11018	-0.0109639	0.233318	-0.0696899	-0.130093	0.00603287	-0.175428
TTGCACTTCCACATGCGCCG	ATTGTTGCACTTCCACATGCGCCGTGGGA	G	A	C	T	47573582	antisense	TG	C-T	2	1	C_4;C_6;	Cys317Tyr;Lys316Lys;	Missense;Silent;	None;None			Cys317Tyr	316.5	Missense	238	181	143	187	232	192	248	13.1363	13.0564	12.8798	12.7909	12.8445	12.8564	12.8732	-0.0798385	-0.256496	-0.345373	-0.291714	-0.279853	-0.263057	-0.0509722
TGTTGCACTTCCACATGCGC	GCATTGTTGCACTTCCACATGCGCCGTGG	G	A	C	T	47573580	antisense	CG	C-T	2	1	C_6;C_8;	Cys317Tyr;Lys316Lys;	Missense;Silent;	None;None			Cys317Tyr	316.5	Missense	185	139	130	160	185	142	161	12.7729	12.6756	12.7423	12.5659	12.518	12.4213	12.25	-0.0973018	-0.0305896	-0.206915	-0.254874	-0.351609	-0.522842	-0.26484
CATTGTTGCACTTCCACATG	GTGGCATTGTTGCACTTCCACATGCGCCG	G	A	C	T	47573577	antisense	CG	C-T	0	0										278	199	171	246	269	221	283	13.3604	13.1932	13.1377	13.1865	13.058	13.0593	13.0636	-0.167175	-0.222646	-0.173902	-0.30236	-0.301039	-0.296719	-0.112131
CGCATGTGGAAGTGCAACAA	ACGGCGCATGTGGAAGTGCAACAATGCCA	C	T	G	A	47573598	sense	TG	C-T	0	0										209	174	145	188	215	172	236	12.9488	12.9995	12.8998	12.7986	12.7348	12.6977	12.8017	0.0507023	-0.0490241	-0.150243	-0.21405	-0.251092	-0.147164	-0.15458
GGCATTGTTGCACTTCCACA	CGGTGGCATTGTTGCACTTCCACATGCGC	G	A	C	T	47573575	antisense	TG	C-T	0	0										165	111	121	187	155	127	165	12.6078	12.3511	12.6388	12.7909	12.2628	12.2602	12.2854	-0.256737	0.0309557	0.183052	-0.345049	-0.347607	-0.322409	-0.324112
TGGAAGTGCAACAATGCCAC	CATGTGGAAGTGCAACAATGCCACCGTTG	C	T	G	A	47573592	sense	CG	C-T	0	0										205	173	157	189	213	174	265	12.9209	12.9912	13.0145	12.8062	12.7213	12.7144	12.9688	0.0702635	0.0935486	-0.114715	-0.199656	-0.20654	0.0478952	-0.135799
AAGTGCAACAATGCCACCGT	GTGGAAGTGCAACAATGCCACCGTTGACT	C	T	G	A	47573589	sense	TG	C-T	1	1	C_6;	Cys317Cys;	Silent;	None				317	Silent	229	182	128	229	236	188	233	13.0806	13.0644	12.7199	13.0832	12.8692	12.826	12.7832	-0.016283	-0.360737	0.00250666	-0.211448	-0.254615	-0.297447	-0.129665
GCAACAATGCCACCGTTGAC	AAGTGCAACAATGCCACCGTTGACTGGGA	C	T	G	A	47573585	sense	TG	C-T	1	1	C_5;	Asn318Asn;	Silent;	None				318	Silent	305	275	239	300	358	284	326	13.4941	13.6598	13.6207	13.4727	13.4703	13.4211	13.2677	0.165733	0.12661	-0.0213379	-0.0237609	-0.0729438	-0.226383	-0.198031
CCAGTCAACGGTGGCATTGT	ACTCCCAGTCAACGGTGGCATTGTTGCAC	G	A	C	T	47573563	antisense	TG	C-T	1	0	C_6;	Asp323Asn;	Missense;	None			Asp323Asn	323	Missense	230	204	198	285	286	241	279	13.0869	13.229	13.3492	13.3987	13.1464	13.1843	13.0431	0.142044	0.262259	0.311803	0.0594612	0.0973565	-0.0438308	-0.201039
CAACAATGCCACCGTTGACT	AGTGCAACAATGCCACCGTTGACTGGGAG	C	T	G	A	47573584	sense	GG	C-T	1	1	C_4;	Asn318Asn;	Silent;	None				318	Silent	302	251	220	339	351	287	371	13.4798	13.5281	13.5012	13.649	13.4418	13.4363	13.4542	0.0482589	0.0213727	0.16923	-0.0379875	-0.0435259	-0.0255943	-0.115323
AACAATGCCACCGTTGACTG	GTGCAACAATGCCACCGTTGACTGGGAGT	C	T	G	A	47573583	sense	GG	C-T	1	0	C_8;	Ala320Val;	Missense;	None			Ala320Val	320	Missense	241	194	186	281	264	221	261	13.1543	13.1565	13.259	13.3783	13.0309	13.0593	12.9469	0.00214752	0.104678	0.224021	-0.123394	-0.095008	-0.207426	-0.252225
CTCCCAGTCAACGGTGGCAT	ACCACTCCCAGTCAACGGTGGCATTGTTG	G	A	C	T	47573560	antisense	TG	C-T	1	0	C_4_5;	Trp324Ter;	Nonsense;	None			Trp324Ter	324	Nonsense	226	166	118	198	297	256	280	13.0616	12.9316	12.6026	12.8733	13.2008	13.2714	13.0483	-0.129999	-0.459053	-0.188292	0.139211	0.209766	-0.0133615	0.370987
CAATGCCACCGTTGACTGGG	GCAACAATGCCACCGTTGACTGGGAGTGG	C	T	G	A	47573581	sense	AG	C-T	1	0	C_6_7;	Ala320Val;	Missense;	None			Ala320Val	320	Missense	283	226	180	253	297	203	266	13.3861	13.3767	13.2117	13.2269	13.2008	12.9368	12.9743	-0.00935415	-0.174368	-0.159142	-0.185234	-0.449305	-0.411798	-0.234491
ATGCCACCGTTGACTGGGAG	AACAATGCCACCGTTGACTGGGAGTGGTG	C	T	G	A	47573579	sense	TG	C-T	2	0	C_4_5;C_7_8;	Ala320Val;Thr321Ile;	Missense;Missense;	None;None			Ala320Val_Thr321Ile	320.5	Missense	242	208	150	212	248	211	250	13.1603	13.257	12.9487	12.9719	12.9407	12.9925	12.8848	0.0966905	-0.2116	-0.188414	-0.219554	-0.167777	-0.275513	-0.11984
TGCCACCGTTGACTGGGAGT	ACAATGCCACCGTTGACTGGGAGTGGTGT	C	T	G	A	47573578	sense	GG	C-T	2	1	C_4;C_6_7;	Ala320Ala;Thr321Ile;	Silent;Missense;	None;None			Thr321Ile	320.5	Missense	298	230	197	289	345	247	327	13.4606	13.402	13.3419	13.4188	13.4169	13.2198	13.2721	-0.0585489	-0.118686	-0.0417321	-0.0436254	-0.24081	-0.188471	-0.0846464
CACCACTCCCAGTCAACGGT	AGCACACCACTCCCAGTCAACGGTGGCAT	G	A	C	T	47573555	antisense	GG	C-T	2	0	C_4;C_6_8;	Trp326Ter;Glu325Lys;	Nonsense;Missense;	None;None			Glu325Lys_Trp326Ter	325.5	Nonsense	179	182	149	179	255	197	247	12.7253	13.0644	12.939	12.7278	12.9809	12.8935	12.8674	0.339058	0.213743	0.00250658	0.25559	0.168181	0.142064	0.00350886
CCACCGTTGACTGGGAGTGG	AATGCCACCGTTGACTGGGAGTGGTGTGC	C	T	G	A	47573576	sense	TG	C-T	1	0	C_4_5;	Thr321Ile;	Missense;	None			Thr321Ile	321	Missense	141	118	99	170	167	138	187	12.3811	12.4393	12.3493	12.6534	12.3703	12.38	12.466	0.0582052	-0.0317691	0.2723	-0.0107584	-0.00105867	0.0848605	-0.0752309
ACACCACTCCCAGTCAACGG	GAGCACACCACTCCCAGTCAACGGTGGCA	G	A	C	T	47573554	antisense	TG	C-T	2	1	C_4_5;C_7;	Trp326Ter;Glu325Glu;	Nonsense;Silent;	None;None			Trp326Ter	325.5	Nonsense	166	147	129	178	256	190	244	12.6165	12.7563	12.7311	12.7197	12.9865	12.8413	12.8497	0.139736	0.11459	0.103185	0.369995	0.224751	0.233196	0.156811
ACCGTTGACTGGGAGTGGTG	TGCCACCGTTGACTGGGAGTGGTGTGCTC	C	T	G	A	47573574	sense	TG	C-T	0	0										191	165	149	194	202	159	184	12.8189	12.9229	12.939	12.8439	12.6448	12.5844	12.4426	0.104004	0.120143	0.0249875	-0.174105	-0.234543	-0.376275	-0.344686
GCACACCACTCCCAGTCAAC	AGGAGCACACCACTCCCAGTCAACGGTGG	G	A	C	T	47573552	antisense	GG	C-T	2	0	C_4;C_6_7;	Cys327Tyr;Trp326Ter;	Missense;Nonsense;	None;None			Trp326Ter_Cys327Tyr	326.5	Nonsense	193	177	167	209	313	265	315	12.8339	13.0242	13.1036	12.9513	13.2765	13.3212	13.2182	0.190248	0.269633	0.117394	0.442596	0.487303	0.384238	0.245621
AGCACACCACTCCCAGTCAA	AAGGAGCACACCACTCCCAGTCAACGGTG	G	A	C	T	47573551	antisense	CG	C-T	2	0	C_5;C_7_8;	Cys327Tyr;Trp326Ter;	Missense;Nonsense;	None;None			Trp326Ter_Cys327Tyr	326.5	Nonsense	250	210	223	280	334	244	358	13.2072	13.2708	13.5207	13.3732	13.3702	13.2021	13.4028	0.0635789	0.313505	0.165989	0.16299	-0.00507838	0.195545	-0.0632055
CAAAGGAGCACACCACTCCC	GAGGCAAAGGAGCACACCACTCCCAGTCA	G	A	C	T	47573545	antisense	AG	C-T	0	0										236	157	173	254	230	174	264	13.1241	12.8512	13.1545	13.2326	12.8321	12.7144	12.9634	-0.272864	0.0304014	0.108537	-0.29203	-0.409678	-0.160697	-0.242826
CTGGGAGTGGTGTGCTCCTT	TTGACTGGGAGTGGTGTGCTCCTTTGCCT	C	T	G	A	47573566	sense	TG	C-T	0	0										231	191	166	208	249	213	246	13.0932	13.134	13.0949	12.9444	12.9465	13.0061	12.8615	0.0407994	0.00170979	-0.148784	-0.146643	-0.0870611	-0.231673	-0.119701
AGTGGTGTGCTCCTTTGCCT	TGGGAGTGGTGTGCTCCTTTGCCTCGGGA	C	T	G	A	47573561	sense	CG	C-T	0	0										196	179	163	211	281	200	238	12.8562	13.0404	13.0686	12.9651	13.121	12.9153	12.8138	0.184207	0.212411	0.108882	0.26477	0.0591066	-0.0423534	-0.0746589
GTGGTGTGCTCCTTTGCCTC	GGGAGTGGTGTGCTCCTTTGCCTCGGGAC	C	T	G	A	47573560	sense	GG	C-T	0	0										204	164	117	207	226	164	208	12.9139	12.9141	12.5903	12.9375	12.8067	12.629	12.6195	0.000250879	-0.323594	0.0235655	-0.107145	-0.284864	-0.29441	-0.128881
TGGTGTGCTCCTTTGCCTCG	GGAGTGGTGTGCTCCTTTGCCTCGGGACC	C	T	G	A	47573559	sense	GG	C-T	1	0	C_8;	Ala328Val;	Missense;	None			Ala328Val	328	Missense	354	288	243	324	392	290	369	13.709	13.7264	13.6446	13.5838	13.6012	13.4513	13.4464	0.0174424	-0.0643685	-0.125239	-0.107801	-0.257707	-0.262574	-0.151972
GTGCTCCTTTGCCTCGGGAC	TGGTGTGCTCCTTTGCCTCGGGACCGGCT	C	T	G	A	47573555	sense	CG	C-T	2	0	C_4;C_6_7;	Ala328Val;Pro329Phe;	Missense;Missense;	None;None			Ala328Val_Pro329Phe	328.5	Missense	191	171	160	177	228	162	240	12.8189	12.9744	13.0418	12.7116	12.8195	12.6113	12.8259	0.155528	0.22289	-0.107301	0.000547741	-0.20758	0.00699365	-0.157052
TGCTCCTTTGCCTCGGGACC	GGTGTGCTCCTTTGCCTCGGGACCGGCTC	C	T	G	A	47573554	sense	GG	C-T	1	0	C_5_6;	Pro329Phe;	Missense;	None			Pro329Phe	329	Missense	283	181	196	242	284	222	271	13.3861	13.0564	13.3345	13.1628	13.1363	13.0658	13.0011	-0.329654	-0.0515239	-0.223265	-0.249799	-0.320241	-0.384935	-0.116844
AGCCGGTCCCGAGGCAAAGG	CTGGAGCCGGTCCCGAGGCAAAGGAGCAC	G	A	C	T	47573531	antisense	AG	C-T	2	0	C_4;C_8;	Arg334Gln;Asp333Asn;	Missense;Missense;	None;None			Asp333Asn_Arg334Gln	333.5	Missense	247	179	171	209	471	407	547	13.1898	13.0404	13.1377	12.9513	13.866	13.9402	14.0143	-0.14941	-0.0520894	-0.238473	0.676245	0.750423	0.824495	0.897046
GGAGCCGGTCCCGAGGCAAA	TGCTGGAGCCGGTCCCGAGGCAAAGGAGC	G	A	C	T	47573529	antisense	GG	C-T	1	0	C_5_6;	Arg334Gln;	Missense;	None			Arg334Gln	334	Missense	252	180	183	246	379	297	376	13.2187	13.0484	13.2355	13.1865	13.5525	13.4857	13.4735	-0.170284	0.0168378	-0.032255	0.333829	0.266982	0.254817	0.34711
TGGAGCCGGTCCCGAGGCAA	GTGCTGGAGCCGGTCCCGAGGCAAAGGAG	G	A	C	T	47573528	antisense	AG	C-T	1	0	C_6_7;	Arg334Gln;	Missense;	None			Arg334Gln	334	Missense	256	193	181	267	244	242	323	13.2414	13.149	13.2197	13.3046	12.9173	13.1903	13.2543	-0.0924089	-0.0217323	0.0631965	-0.324138	-0.0511634	0.0129219	-0.103812
TTTGCCTCGGGACCGGCTCC	CTCCTTTGCCTCGGGACCGGCTCCAGCAC	C	T	G	A	47573548	sense	AG	C-T	2	0	C_5_6;C_8;	Pro331Phe;Arg332Trp;	Missense;Missense;	None;None			Pro331Phe_Arg332Trp	331.5	Missense	171	134	129	183	199	172	209	12.6594	12.6227	12.7311	12.7597	12.6232	12.6977	12.6264	-0.0366333	0.0717835	0.100339	-0.0361356	0.0383744	-0.0329554	-0.055402
TGTGCTGGAGCCGGTCCCGA	AGGGTGTGCTGGAGCCGGTCCCGAGGCAA	G	A	C	T	47573523	antisense	GG	C-T	1	1	C_5;	Gln336Gln;	Silent;	None				336	Silent	263	199	172	266	249	198	284	13.2803	13.1932	13.1461	13.2992	12.9465	12.9008	13.0687	-0.0871611	-0.134221	0.0188685	-0.333793	-0.379551	-0.211616	-0.240815
GTGTGCTGGAGCCGGTCCCG	CAGGGTGTGCTGGAGCCGGTCCCGAGGCA	G	A	C	T	47573522	antisense	AG	C-T	1	1	C_6;	Gln336Gln;	Silent;	None				336	Silent	184	126	102	182	182	151	170	12.765	12.5339	12.3924	12.7518	12.4944	12.5099	12.3285	-0.231122	-0.372656	-0.0132585	-0.270638	-0.255149	-0.436565	-0.115105
GGGTGTGCTGGAGCCGGTCC	ACCAGGGTGTGCTGGAGCCGGTCCCGAGG	G	A	C	T	47573520	antisense	CG	C-T	1	1	C_8;	Gln336Gln;	Silent;	None				336	Silent	169	147	94	149	157	157	178	12.6424	12.7563	12.2746	12.4632	12.2813	12.5661	12.3948	0.1139	-0.367805	-0.179174	-0.361108	-0.0762784	-0.247571	-0.0839592
GGACCGGCTCCAGCACACCC	CTCGGGACCGGCTCCAGCACACCCTGGTG	C	T	G	A	47573539	sense	TG	C-T	3	1	C_4;C_5;C_8;	Asp333Asp;Arg334Trp;Leu335Phe;	Silent;Missense;Missense;	None;None;None			Arg334Trp_Leu335Phe	334	Missense	243	168	169	236	286	273	328	13.1662	12.9489	13.1207	13.1266	13.1464	13.3641	13.2765	-0.217345	-0.0455084	-0.0396581	-0.0198524	0.197893	0.110261	0.196938
GACCGGCTCCAGCACACCCT	TCGGGACCGGCTCCAGCACACCCTGGTGT	C	T	G	A	47573538	sense	GG	C-T	2	0	C_4;C_7;	Arg334Trp;Leu335Phe;	Missense;Missense;	None;None			Arg334Trp_Leu335Phe	334.5	Missense	103	95	114	128	194	176	222	11.9281	12.1266	12.5528	12.2441	12.5865	12.7309	12.7134	0.198432	0.624679	0.315934	0.658363	0.802741	0.785293	0.369118
CACCAGGGTGTGCTGGAGCC	CAGACACCAGGGTGTGCTGGAGCCGGTCC	G	A	C	T	47573515	antisense	GG	C-T	1	1	C_4;	Leu339Leu;	Silent;	None				339	Silent	146	128	116	171	169	154	162	12.4314	12.5566	12.5779	12.6619	12.3875	12.5383	12.259	0.125278	0.146551	0.230496	-0.0438504	0.106911	-0.172409	-0.203891
CCGGCTCCAGCACACCCTGG	GGGACCGGCTCCAGCACACCCTGGTGTCT	C	T	G	A	47573536	sense	TG	C-T	2	0	C_5_7;C_8;	Leu335Phe;Gln336Ter;	Missense;Nonsense;	None;None			Leu335Phe_Gln336Ter	335.5	Nonsense	117	109	66	116	132	119	112	12.112	12.3249	11.7645	12.1021	12.0311	12.1664	11.7266	0.212899	-0.347462	-0.00987454	-0.0808652	0.054409	-0.385377	-0.0891319
ACACCAGGGTGTGCTGGAGC	ACAGACACCAGGGTGTGCTGGAGCCGGTC	G	A	C	T	47573514	antisense	CG	C-T	2	1	C_4;C_5;	Val340Met;Leu339Leu;	Missense;Silent;	None;None			Val340Met	339.5	Missense	216	186	172	231	234	210	282	12.9963	13.0957	13.1461	13.0957	12.8569	12.9857	13.0585	0.0993838	0.149779	0.0993567	-0.139418	-0.0106726	0.0621893	-0.145474
CAGACACCAGGGTGTGCTGG	GGCACAGACACCAGGGTGTGCTGGAGCCG	G	A	C	T	47573511	antisense	AG	C-T	2	1	C_5_7;C_8;	Val340Ile;Leu339Leu;	Missense;Silent;	None;None			Val340Ile	339.5	Missense	200	152	143	206	217	168	236	12.8853	12.8045	12.8798	12.9305	12.7481	12.6638	12.8017	-0.0807934	-0.00556452	0.0451454	-0.137199	-0.221539	-0.0836689	-0.133732
CTCCAGCACACCCTGGTGTC	CCGGCTCCAGCACACCCTGGTGTCTGTGC	C	T	G	A	47573532	sense	TG	C-T	2	0	C_4;C_7;	Gln336Ter;His337Tyr;	Nonsense;Missense;	None;None			Gln336Ter_His337Tyr	336.5	Nonsense	249	186	147	226	316	274	377	13.2014	13.0957	12.9196	13.0641	13.2903	13.3694	13.4774	-0.105707	-0.281877	-0.137301	0.0888563	0.167981	0.275925	0.352549
CACAGACACCAGGGTGTGCT	CGGGCACAGACACCAGGGTGTGCTGGAGC	G	A	C	T	47573509	antisense	GG	C-T	1	1	C_7;	Val340Val;	Silent;	None				340	Silent	163	149	121	158	232	182	197	12.5902	12.7758	12.6388	12.5478	12.8445	12.7792	12.5411	0.185536	0.0485469	-0.0424335	0.254302	0.189006	-0.0491354	0.0675074
CCAGCACACCCTGGTGTCTG	GGCTCCAGCACACCCTGGTGTCTGTGCCC	C	T	G	A	47573530	sense	TG	C-T	1	0	C_5_7;	His337Tyr;	Missense;	None			His337Tyr	337	Missense	294	259	210	261	322	239	299	13.4411	13.5733	13.4341	13.2718	13.3174	13.1723	13.143	0.132249	-0.0070066	-0.169243	-0.123657	-0.268811	-0.298108	-0.215525
GCACAGACACCAGGGTGTGC	CCGGGCACAGACACCAGGGTGTGCTGGAG	G	A	C	T	47573508	antisense	TG	C-T	2	1	C_4;C_8;	Val342Met;Val340Val;	Missense;Silent;	None;None			Val342Met	341	Missense	172	153	135	193	221	176	238	12.6678	12.814	12.7967	12.8364	12.7745	12.7309	12.8138	0.146226	0.128951	0.168675	0.106709	0.0631254	0.146065	-0.0426512
CGGGCACAGACACCAGGGTG	TTCCCGGGCACAGACACCAGGGTGTGCTG	G	A	C	T	47573505	antisense	TG	C-T	1	0	C_5_7;	Val342Ile;	Missense;	None			Val342Ile	342	Missense	155	128	121	192	208	158	188	12.5176	12.5566	12.6388	12.8289	12.687	12.5753	12.4737	0.0389933	0.121139	0.311297	0.169375	0.0576147	-0.0439951	-0.0961449
CACACCCTGGTGTCTGTGCC	CCAGCACACCCTGGTGTCTGTGCCCGGGA	C	T	G	A	47573526	sense	CG	C-T	2	1	C_5_6;C_7;	Thr338Ile;Leu339Leu;	Missense;Silent;	None;None			Thr338Ile	338.5	Missense	184	162	134	208	218	195	241	12.765	12.8964	12.786	12.9444	12.7548	12.8788	12.8319	0.131394	0.0209438	0.17936	-0.0102895	0.113721	0.0668508	-0.0538055
ACACCCTGGTGTCTGTGCCC	CAGCACACCCTGGTGTCTGTGCCCGGGAA	C	T	G	A	47573525	sense	GG	C-T	2	1	C_4_5;C_6;	Thr338Ile;Leu339Leu;	Missense;Silent;	None;None			Thr338Ile	338.5	Missense	150	101	82	128	128	89	139	12.4703	12.2149	12.0776	12.2441	11.9867	11.7474	12.0381	-0.255434	-0.392768	-0.226269	-0.483631	-0.722952	-0.432256	-0.25479
CCCGGGCACAGACACCAGGG	CTTTCCCGGGCACAGACACCAGGGTGTGC	G	A	C	T	47573503	antisense	TG	C-T	1	1	C_7;	Val342Val;	Silent;	None				342	Silent	156	129	106	145	156	114	166	12.5269	12.5679	12.4479	12.424	12.2721	12.1045	12.2941	0.0409424	-0.0790484	-0.102968	-0.254866	-0.422461	-0.232787	-0.256347
CACCCTGGTGTCTGTGCCCG	AGCACACCCTGGTGTCTGTGCCCGGGAAA	C	T	G	A	47573524	sense	GG	C-T	2	2	C_4;C_5;	Thr338Thr;Leu339Leu;	Silent;Silent;	None;None				338.5	Silent	170	170	157	204	230	202	253	12.6509	12.966	13.0145	12.9164	12.8321	12.9296	12.902	0.31508	0.363599	0.265504	0.181159	0.278749	0.2511	-0.0777251
TTCCCGGGCACAGACACCAG	ATCTTTCCCGGGCACAGACACCAGGGTGT	G	A	C	T	47573501	antisense	GG	C-T	1	0	C_4_5;	Gly344Lys;	Missense;	None			Gly344Lys	344	Missense	149	128	101	161	157	183	147	12.4607	12.5566	12.3782	12.5749	12.2813	12.7871	12.1188	0.0959393	-0.0825224	0.114236	-0.179427	0.326448	-0.341895	-0.107509
TTTCCCGGGCACAGACACCA	CATCTTTCCCGGGCACAGACACCAGGGTG	G	A	C	T	47573500	antisense	GG	C-T	1	0	C_4_5_6;	Gly344Lys;	Missense;	None			Gly344Lys	344	Missense	131	82	94	127	139	102	132	12.275	11.9143	12.2746	12.2328	12.1056	11.944	11.9636	-0.360664	-0.000414474	-0.0422227	-0.169359	-0.330955	-0.311426	-0.136146
CTTTCCCGGGCACAGACACC	GCATCTTTCCCGGGCACAGACACCAGGGT	G	A	C	T	47573499	antisense	AG	C-T	1	0	C_5_6_7;	Gly344Lys;	Missense;	None			Gly344Lys	344	Missense	207	170	147	196	185	199	202	12.9349	12.966	12.9196	12.8587	12.518	12.9081	12.5773	0.0310243	-0.015393	-0.0762602	-0.416957	-0.0268908	-0.357691	-0.24697
CTGGTGTCTGTGCCCGGGAA	CACCCTGGTGTCTGTGCCCGGGAAAGATG	C	T	G	A	47573520	sense	AG	C-T	1	0	C_8;	Ser341Phe;	Missense;	None			Ser341Phe	341	Missense	142	127	109	158	141	137	168	12.3913	12.5453	12.4881	12.5478	12.1262	12.3695	12.3114	0.154035	0.0968394	0.156513	-0.265055	-0.0217429	-0.0798816	-0.258022
GTGTCTGTGCCCGGGAAAGA	CCTGGTGTCTGTGCCCGGGAAAGATGCCA	C	T	G	A	47573517	sense	TG	C-T	1	0	C_5;	Ser341Phe;	Missense;	None			Ser341Phe	341	Missense	245	202	182	254	246	220	264	13.1781	13.2148	13.2276	13.2326	12.9291	13.0528	12.9634	0.0366939	0.049571	0.0545479	-0.249007	-0.125296	-0.214686	-0.243267
ATGGCATCTTTCCCGGGCAC	ATATATGGCATCTTTCCCGGGCACAGACA	G	A	C	T	47573492	antisense	AG	C-T	2	0	C_5;C_8;	Ala347Thr;Asp346Asn;	Missense;Missense;	None;None			Asp346Asn_Ala347Thr	346.5	Missense	218	167	138	225	240	193	276	13.0096	12.9403	12.8284	13.0577	12.8934	12.8639	13.0275	-0.0693472	-0.181217	0.0480981	-0.116192	-0.145741	0.0178708	-0.0138654
AATATATGGCATCTTTCCCG	AGTGAATATATGGCATCTTTCCCGGGCAC	G	A	C	T	47573487	antisense	GG	C-T	0	0										223	156	111	166	213	150	203	13.0423	12.842	12.5144	12.6191	12.7213	12.5003	12.5844	-0.200348	-0.527989	-0.423295	-0.321061	-0.542035	-0.457967	-0.0564771
GAATATATGGCATCTTTCCC	CAGTGAATATATGGCATCTTTCCCGGGCA	G	A	C	T	47573486	antisense	GG	C-T	0	0										200	204	185	231	236	211	269	12.8853	13.229	13.2512	13.0957	12.8692	12.9925	12.9904	0.343653	0.365902	0.210374	-0.0161244	0.107197	0.105126	-0.241243
TGAATATATGGCATCTTTCC	CCAGTGAATATATGGCATCTTTCCCGGGC	G	A	C	T	47573485	antisense	CG	C-T	0	0										223	162	160	207	228	199	233	13.0423	12.8964	13.0418	12.9375	12.8195	12.9081	12.7832	-0.145907	-0.000552148	-0.104893	-0.222895	-0.134291	-0.259147	-0.12166
GAAAGATGCCATATATTCAC	CCGGGAAAGATGCCATATATTCACTGGGT	C	T	G	A	47573503	sense	TG	C-T	0	0										207	146	146	205	205	172	248	12.9349	12.7464	12.9097	12.9234	12.6661	12.6977	12.8732	-0.188512	-0.0252396	-0.0114984	-0.268882	-0.237221	-0.0617497	-0.114201
AAAGATGCCATATATTCACT	CGGGAAAGATGCCATATATTCACTGGGTG	C	T	G	A	47573502	sense	GG	C-T	1	0	C_8;	Ala347Val;	Missense;	None			Ala347Val	347	Missense	264	166	156	237	242	190	233	13.2858	12.9316	13.0053	13.1327	12.9054	12.8413	12.7832	-0.35419	-0.280541	-0.153128	-0.380401	-0.444518	-0.502615	-0.179892
AAGATGCCATATATTCACTG	GGGAAAGATGCCATATATTCACTGGGTGG	C	T	G	A	47573501	sense	GG	C-T	1	0	C_7_8;	Ala347Val;	Missense;	None			Ala347Val	347	Missense	302	236	177	271	304	278	349	13.4798	13.4392	13.1875	13.3261	13.2344	13.3903	13.366	-0.0406338	-0.292351	-0.153735	-0.245367	-0.0894876	-0.113778	0.0126955
GATGCCATATATTCACTGGG	GAAAGATGCCATATATTCACTGGGTGGCA	C	T	G	A	47573499	sense	TG	C-T	1	0	C_5_6;	Ala347Val;	Missense;	None			Ala347Val	347	Missense	325	227	216	303	348	290	340	13.5857	13.3831	13.4747	13.4871	13.4294	13.4513	13.3283	-0.202605	-0.110979	-0.0986067	-0.156252	-0.134407	-0.257349	-0.0452724
ATGCCATATATTCACTGGGT	AAAGATGCCATATATTCACTGGGTGGCAA	C	T	G	A	47573498	sense	GG	C-T	1	0	C_4_5;	Ala347Val;	Missense;	None			Ala347Val	347	Missense	304	265	206	339	358	258	377	13.4893	13.6064	13.4063	13.649	13.4703	13.2826	13.4774	0.117036	-0.083	0.159708	-0.0190234	-0.206713	-0.0119729	-0.143818
TTGCCACCCAGTGAATATAT	TGTCTTGCCACCCAGTGAATATATGGCAT	G	A	C	T	47573474	antisense	GG	C-T	2	0	C_4_5;C_7_8;	Gly353Asn;Gly352Asn;	Missense;Missense;	None;None			Gly352Asn_Gly353Asn	352.5	Missense	196	156	131	161	165	158	228	12.8562	12.842	12.7533	12.5749	12.353	12.5753	12.7519	-0.0141815	-0.102853	-0.281244	-0.50322	-0.280919	-0.104272	-0.163378
CTTGCCACCCAGTGAATATA	GTGTCTTGCCACCCAGTGAATATATGGCA	G	A	C	T	47573473	antisense	TG	C-T	2	0	C_5_6;C_8;	Gly353Asn;Gly352Asp;	Missense;Missense;	None;None			Gly352Asp_Gly353Asn	352.5	Missense	288	238	194	300	299	286	314	13.4113	13.4513	13.3197	13.4727	13.2105	13.4312	13.2136	0.0400134	-0.0915839	0.0613951	-0.200817	0.0199125	-0.197752	-0.129494
CATATATTCACTGGGTGGCA	ATGCCATATATTCACTGGGTGGCAAGACA	C	T	G	A	47573494	sense	AG	C-T	0	0										232	164	164	242	252	195	238	13.0994	12.9141	13.0774	13.1628	12.9638	12.8788	12.8138	-0.185282	-0.0220069	0.0633821	-0.135598	-0.220655	-0.285594	-0.16598
TTCACTGGGTGGCAAGACAC	TATATTCACTGGGTGGCAAGACACTGCAA	C	T	G	A	47573488	sense	TG	C-T	1	1	C_5;	Leu351Leu;	Silent;	None				351	Silent	222	159	158	222	205	186	261	13.0359	12.8695	13.0236	13.0384	12.6661	12.8106	12.9469	-0.166388	-0.0122141	0.00250665	-0.369799	-0.22526	-0.0889661	-0.16931
TGCAGTGTCTTGCCACCCAG	ATCTTGCAGTGTCTTGCCACCCAGTGAAT	G	A	C	T	47573465	antisense	TG	C-T	0	0										211	198	150	262	230	189	236	12.9626	13.1859	12.9487	13.2774	12.8321	12.8337	12.8017	0.223356	-0.0138592	0.314795	-0.130505	-0.128872	-0.160902	-0.314857
CTTGCAGTGTCTTGCCACCC	GTATCTTGCAGTGTCTTGCCACCCAGTGA	G	A	C	T	47573463	antisense	AG	C-T	1	1	C_5;	Leu356Leu;	Silent;	None				356	Silent	192	146	153	200	235	226	263	12.8264	12.7464	12.9773	12.8878	12.8631	13.0916	12.9579	-0.0800024	0.150825	0.0613924	0.0366361	0.265151	0.131472	0.100348
CTGGGTGGCAAGACACTGCA	TTCACTGGGTGGCAAGACACTGCAAGATA	C	T	G	A	47573484	sense	AG	C-T	0	0										236	244	200	249	308	219	327	13.1241	13.4873	13.3637	13.2039	13.2533	13.0462	13.2721	0.363183	0.239608	0.0798571	0.129216	-0.077879	0.148021	-0.161097
GAGGGTATCTTGCAGTGTCT	TGGAGAGGGTATCTTGCAGTGTCTTGCCA	G	A	C	T	47573455	antisense	TG	C-T	0	0										280	231	175	296	332	265	301	13.3707	13.4083	13.1711	13.4534	13.3615	13.3212	13.1526	0.0375868	-0.199632	0.0826697	-0.00915609	-0.0494617	-0.218108	-0.0657835
TTGGAGAGGGTATCTTGCAG	TGCGTTGGAGAGGGTATCTTGCAGTGTCT	G	A	C	T	47573450	antisense	TG	C-T	0	0										182	135	149	157	176	164	172	12.7493	12.6334	12.939	12.5386	12.4461	12.629	12.3454	-0.115837	0.189768	-0.210634	-0.303227	-0.120256	-0.403929	-0.230236
CGTTGGAGAGGGTATCTTGC	ACTGCGTTGGAGAGGGTATCTTGCAGTGT	G	A	C	T	47573448	antisense	AG	C-T	0	0										160	123	116	163	215	147	154	12.5634	12.4992	12.5779	12.5927	12.7348	12.4712	12.1859	-0.0642785	0.0144701	0.0293022	0.171325	-0.092272	-0.377537	-0.0926595
CTGCAAGATACCCTCTCCAA	GACACTGCAAGATACCCTCTCCAACGCAG	C	T	G	A	47573469	sense	CG	C-T	1	0	C_4;	Gln357Ter;	Nonsense;	None			Gln357Ter	357	Nonsense	189	141	126	168	218	170	184	12.8037	12.6962	12.6972	12.6363	12.7548	12.6809	12.4426	-0.107551	-0.106527	-0.167393	-0.0489645	-0.122866	-0.36109	-0.0504828
CTGCGTTGGAGAGGGTATCT	ATGACTGCGTTGGAGAGGGTATCTTGCAG	G	A	C	T	47573445	antisense	TG	C-T	1	0	C_4;	Ala363Thr;	Missense;	None			Ala363Thr	363	Missense	336	230	242	306	361	307	335	13.6337	13.402	13.6387	13.5013	13.4823	13.5335	13.307	-0.231683	0.00496502	-0.132412	-0.151363	-0.100246	-0.326738	-0.0730727
CAAGATACCCTCTCCAACGC	ACTGCAAGATACCCTCTCCAACGCAGTCA	C	T	G	A	47573466	sense	AG	C-T	1	0	C_8;	Thr359Ile;	Missense;	None			Thr359Ile	359	Missense	153	140	126	194	163	151	220	12.4989	12.6859	12.6972	12.8439	12.3354	12.5099	12.7004	0.186989	0.19828	0.344979	-0.163543	0.010983	0.201472	-0.227112
TAAATGACTGCGTTGGAGAG	ATAATAAATGACTGCGTTGGAGAGGGTAT	G	A	C	T	47573438	antisense	GG	C-T	1	0	C_8;	Val364Ile;	Missense;	None			Val364Ile	364	Missense	221	184	170	217	213	198	242	13.0294	13.0801	13.1292	13.0055	12.7213	12.9008	12.8379	0.0507777	0.0998964	-0.0238415	-0.308065	-0.128562	-0.191482	-0.251647
ATAAATGACTGCGTTGGAGA	GATAATAAATGACTGCGTTGGAGAGGGTA	G	A	C	T	47573437	antisense	GG	C-T	0	0										183	166	137	166	207	188	207	12.7572	12.9316	12.8179	12.6191	12.6801	12.826	12.6125	0.17444	0.0607432	-0.138133	-0.0771148	0.0688473	-0.144658	-0.0833255
AATAAATGACTGCGTTGGAG	CGATAATAAATGACTGCGTTGGAGAGGGT	G	A	C	T	47573436	antisense	AG	C-T	0	0										197	151	144	196	264	209	208	12.8635	12.795	12.8898	12.8587	13.0309	12.9788	12.6195	-0.0685134	0.0262893	-0.00483437	0.167408	0.11526	-0.244044	0.028561
ATAATAAATGACTGCGTTGG	CGCGATAATAAATGACTGCGTTGGAGAGG	G	A	C	T	47573434	antisense	AG	C-T	0	0										196	155	137	229	227	195	248	12.8562	12.8327	12.8179	13.0832	12.8131	12.8788	12.8732	-0.023458	-0.0382529	0.226973	-0.0430688	0.0225855	0.017017	-0.0562426
CGATAATAAATGACTGCGTT	TACGCGATAATAAATGACTGCGTTGGAGA	G	A	C	T	47573432	antisense	GG	C-T	0	0										79	57	50	94	78	89	85	11.5455	11.3898	11.3641	11.7988	11.2723	11.7474	11.3288	-0.155711	-0.18144	0.253237	-0.273191	0.201858	-0.216779	-0.068066
CCAACGCAGTCATTTATTAT	CTCTCCAACGCAGTCATTTATTATCGCGT	C	T	G	A	47573453	sense	CG	C-T	2	1	C_5;C_7;	Asn362Asn;Ala363Val;	Silent;Missense;	None;None			Ala363Val	362.5	Missense	278	217	193	235	286	250	276	13.3604	13.3181	13.3123	13.1205	13.1464	13.2372	13.0275	-0.0422615	-0.0480598	-0.239892	-0.213961	-0.123177	-0.332848	-0.113257
GCGATAATAAATGACTGCGT	CTACGCGATAATAAATGACTGCGTTGGAG	G	A	C	T	47573431	antisense	TG	C-T	0	0										153	116	103	145	162	122	142	12.4989	12.4146	12.4065	12.424	12.3265	12.2023	12.0689	-0.0842676	-0.0924512	-0.0749585	-0.17242	-0.296626	-0.430021	-0.215796
AACGCAGTCATTTATTATCG	CTCCAACGCAGTCATTTATTATCGCGTAG	C	T	G	A	47573451	sense	CG	C-T	1	0	C_5;	Ala363Val;	Missense;	None			Ala363Val	363	Missense	307	243	195	300	321	237	356	13.5035	13.4813	13.3272	13.4727	13.3129	13.1601	13.3947	-0.0221562	-0.176329	-0.0307665	-0.190561	-0.34335	-0.108819	-0.137826
TACGCGATAATAAATGACTG	CACCTACGCGATAATAAATGACTGCGTTG	G	A	C	T	47573428	antisense	CG	C-T	1	0	C_5;	Arg368His;	Missense;	None			Arg368His	368	Missense	244	212	202	229	277	249	258	13.1722	13.2845	13.378	13.0832	13.1003	13.2314	12.9302	0.112296	0.205873	-0.0890167	-0.0719006	0.0592263	-0.241949	-0.161258
GCAGTCATTTATTATCGCGT	CAACGCAGTCATTTATTATCGCGTAGGTG	C	T	G	A	47573448	sense	AG	C-T	1	1	C_6;	Val364Val;	Silent;	None				364	Silent	252	186	178	258	342	257	305	13.2187	13.0957	13.1956	13.2552	13.4043	13.277	13.1716	-0.122983	-0.0231245	0.0364505	0.185641	0.0583067	-0.0470766	0.102176
CCTACGCGATAATAAATGAC	ATCACCTACGCGATAATAAATGACTGCGT	G	A	C	T	47573426	antisense	TG	C-T	2	0	C_5;C_7;	Val369Ile;Arg368His;	Missense;Missense;	None;None			Arg368His_Val369Ile	368.5	Missense	180	120	119	157	177	163	150	12.7333	12.4635	12.6147	12.5386	12.4542	12.6202	12.1479	-0.269795	-0.118598	-0.194695	-0.279116	-0.11314	-0.585396	-0.131521
CAGTCATTTATTATCGCGTA	AACGCAGTCATTTATTATCGCGTAGGTGA	C	T	G	A	47573447	sense	GG	C-T	1	1	C_5;	Val364Val;	Silent;	None				364	Silent	217	164	143	187	255	212	258	13.003	12.9141	12.8798	12.7909	12.9809	12.9993	12.9302	-0.0888638	-0.123245	-0.212122	-0.0221085	-0.0036623	-0.072782	0.108559
GTCATTTATTATCGCGTAGG	CGCAGTCATTTATTATCGCGTAGGTGATA	C	T	G	A	47573445	sense	TG	C-T	0	0										289	203	192	248	240	225	253	13.4163	13.2219	13.3048	13.1981	12.8934	13.0852	12.902	-0.194446	-0.111533	-0.218201	-0.522891	-0.331142	-0.514343	-0.281399
ATCACCTACGCGATAATAAA	CATTATCACCTACGCGATAATAAATGACT	G	A	C	T	47573422	antisense	TG	C-T	1	0	C_5_6;	Gly370Asn;	Missense;	None			Gly370Asn	370	Missense	144	113	107	130	142	126	150	12.4115	12.3769	12.4614	12.2664	12.1364	12.2488	12.1479	-0.0346154	0.0499526	-0.145022	-0.275036	-0.162645	-0.26352	-0.190505
TATTATCGCGTAGGTGATAA	CATTTATTATCGCGTAGGTGATAATGTGT	C	T	G	A	47573439	sense	TG	C-T	1	0	C_7;	Arg368Cys;	Missense;	None			Arg368Cys	368	Missense	302	202	169	214	269	224	292	13.4798	13.2148	13.1207	12.9854	13.058	13.0788	13.1088	-0.265044	-0.35907	-0.494379	-0.421813	-0.401041	-0.37101	-0.0251239
TTATCGCGTAGGTGATAATG	TTTATTATCGCGTAGGTGATAATGTGTGG	C	T	G	A	47573437	sense	TG	C-T	1	0	C_5_7;	Arg368Cys;	Missense;	None			Arg368Cys	368	Missense	305	239	207	311	348	273	313	13.4941	13.4574	13.4133	13.5247	13.4294	13.3641	13.209	-0.0366712	-0.0807517	0.0306097	-0.0646296	-0.129928	-0.285086	-0.130944
ATCGCGTAGGTGATAATGTG	TATTATCGCGTAGGTGATAATGTGTGGAC	C	T	G	A	47573435	sense	TG	C-T	1	1	C_5;	Arg368Arg;	Silent;	None				368	Silent	293	177	197	265	226	179	236	13.4362	13.0242	13.3419	13.2938	12.8067	12.7553	12.8017	-0.411984	-0.0942767	-0.142388	-0.62942	-0.680895	-0.634509	-0.432058
TCGCGTAGGTGATAATGTGT	ATTATCGCGTAGGTGATAATGTGTGGACA	C	T	G	A	47573434	sense	GG	C-T	1	1	C_4;	Arg368Arg;	Silent;	None				368	Silent	217	172	172	222	209	195	253	13.003	12.9828	13.1461	13.0384	12.6939	12.8788	12.902	-0.0201598	0.143117	0.0353673	-0.309063	-0.124237	-0.101012	-0.230879
TCCACACATTATCACCTACG	TCTGTCCACACATTATCACCTACGCGATA	G	A	C	T	47573412	antisense	CG	C-T	1	0	C_5_7;	Val373Ile;	Missense;	None			Val373Ile	373	Missense	149	139	98	168	209	144	208	12.4607	12.6756	12.3347	12.6363	12.6939	12.4414	12.6195	0.214861	-0.126016	0.175627	0.233239	-0.019272	0.158777	0.0360907
TGTCCACACATTATCACCTA	TCTCTGTCCACACATTATCACCTACGCGA	G	A	C	T	47573410	antisense	CG	C-T	2	1	C_4_5;C_7;	Trp374Ter;Val373Val;	Nonsense;Silent;	None;None			Trp374Ter	373.5	Nonsense	339	201	221	306	369	284	363	13.6465	13.2076	13.5077	13.5013	13.514	13.4211	13.4228	-0.438926	-0.138808	-0.145235	-0.132567	-0.225407	-0.223764	0.0470766
GTAGGTGATAATGTGTGGAC	TCGCGTAGGTGATAATGTGTGGACAGAGA	C	T	G	A	47573430	sense	AG	C-T	0	0										284	196	174	253	263	200	266	13.3912	13.1713	13.1628	13.2269	13.0255	12.9153	12.9743	-0.219891	-0.228361	-0.16423	-0.365703	-0.47587	-0.416887	-0.215326
AGGTGATAATGTGTGGACAG	GCGTAGGTGATAATGTGTGGACAGAGACA	C	T	G	A	47573428	sense	AG	C-T	0	0										203	135	143	190	219	197	224	12.9068	12.6334	12.8798	12.8138	12.7614	12.8935	12.7264	-0.273357	-0.0270414	-0.0929609	-0.145442	-0.0133143	-0.180423	0.0180598
TGTGTGGACAGAGACAACTC	ATAATGTGTGGACAGAGACAACTCAGCTA	C	T	G	A	47573419	sense	AG	C-T	0	0										206	168	156	227	213	209	262	12.928	12.9489	13.0053	13.0705	12.7213	12.9788	12.9524	0.0209385	0.0773116	0.142537	-0.206676	0.0508202	0.0244522	-0.124064
TGGACAGAGACAACTCAGCT	TGTGTGGACAGAGACAACTCAGCTAGAGG	C	T	G	A	47573415	sense	AG	C-T	1	0	C_5;	Thr375Ile;	Missense;	None			Thr375Ile	375	Missense	227	176	144	222	382	281	409	13.068	13.016	12.8898	13.0384	13.5639	13.4058	13.5949	-0.0519865	-0.178182	-0.0296222	0.495918	0.337811	0.52689	0.540136
GACAGAGACAACTCAGCTAG	TGTGGACAGAGACAACTCAGCTAGAGGTG	C	T	G	A	47573413	sense	AG	C-T	0	0										210	153	173	202	206	193	249	12.9557	12.814	13.1545	12.9022	12.6731	12.8639	12.879	-0.141715	0.198779	-0.0535202	-0.282619	-0.0918085	-0.0767008	-0.151557
ACAGAGACAACTCAGCTAGA	GTGGACAGAGACAACTCAGCTAGAGGTGG	C	T	G	A	47573412	sense	GG	C-T	1	0	C_8;	Thr377Ile;	Missense;	None			Thr377Ile	377	Missense	210	168	133	229	220	168	209	12.9557	12.9489	12.7752	13.0832	12.7679	12.6638	12.6264	-0.00680299	-0.180519	0.12745	-0.187774	-0.291919	-0.329307	-0.249709
ACCTCTAGCTGAGTTGTCTC	AGCCACCTCTAGCTGAGTTGTCTCTGTCC	G	A	C	T	47573390	antisense	TG	C-T	1	0	C_5;	Glu381Lys;	Missense;	None			Glu381Lys	381	Missense	215	176	154	202	213	181	222	12.9896	13.016	12.9867	12.9022	12.7213	12.7713	12.7134	0.0263598	-0.00298635	-0.0874633	-0.26836	-0.21835	-0.276207	-0.232942
AGAGACAACTCAGCTAGAGG	GGACAGAGACAACTCAGCTAGAGGTGGCT	C	T	G	A	47573410	sense	TG	C-T	1	0	C_6;	Thr377Ile;	Missense;	None			Thr377Ile	377	Missense	249	209	176	230	277	245	310	13.2014	13.2639	13.1793	13.0894	13.1003	13.208	13.1951	0.062475	-0.0221484	-0.111993	-0.101162	0.00660334	-0.006344	-0.00974557
GAGACAACTCAGCTAGAGGT	GACAGAGACAACTCAGCTAGAGGTGGCTG	C	T	G	A	47573409	sense	GG	C-T	2	0	C_5;C_8;	Thr377Ile;Thr378Ile;	Missense;Missense;	None;None			Thr377Ile_Thr378Ile	377.5	Missense	189	126	128	169	187	185	233	12.8037	12.5339	12.7199	12.6449	12.5335	12.8028	12.7832	-0.269797	-0.0838108	-0.158833	-0.27022	-0.00089281	-0.0205205	0.0736023
ACAACTCAGCTAGAGGTGGC	AGAGACAACTCAGCTAGAGGTGGCTGTGT	C	T	G	A	47573406	sense	TG	C-T	2	0	C_5;C_7;	Thr378Ile;Gln379Ter;	Missense;Nonsense;	None;None			Thr378Ile_Gln379Ter	378.5	Nonsense	164	135	121	150	236	250	258	12.5991	12.6334	12.6388	12.4729	12.8692	13.2372	12.9302	0.0343824	0.0397245	-0.126205	0.270138	0.638117	0.33116	0.430505
ACAGCCACCTCTAGCTGAGT	TGACACAGCCACCTCTAGCTGAGTTGTCT	G	A	C	T	47573384	antisense	TG	C-T	2	0	C_5;C_6_8;	Ala383Thr;Val382Ile;	Missense;Missense;	None;None			Val382Ile_Ala383Thr	382.5	Missense	297	200	234	254	287	207	305	13.4557	13.2004	13.5902	13.2326	13.1514	12.9649	13.1716	-0.255314	0.134454	-0.223106	-0.304295	-0.490812	-0.284093	-0.245078
AACTCAGCTAGAGGTGGCTG	AGACAACTCAGCTAGAGGTGGCTGTGTCA	C	T	G	A	47573404	sense	TG	C-T	2	1	C_5;C_8;	Gln379Ter;Leu380Leu;	Nonsense;Silent;	None;None			Gln379Ter	379.5	Nonsense	275	207	197	279	326	261	305	13.3447	13.25	13.3419	13.368	13.3352	13.2993	13.1716	-0.0946672	-0.00281613	0.0233382	-0.00947211	-0.0454093	-0.173072	-0.0512694
GACACAGCCACCTCTAGCTG	CCCTGACACAGCCACCTCTAGCTGAGTTG	G	A	C	T	47573381	antisense	AG	C-T	2	0	C_5;C_8;	Val384Met;Ala383Thr;	Missense;Missense;	None;None			Ala383Thr_Val384Met	383.5	Missense	167	154	146	172	252	202	253	12.6252	12.8234	12.9097	12.6703	12.9638	12.9296	12.902	0.198177	0.284499	0.0450604	0.338614	0.304432	0.276782	0.130697
CTGACACAGCCACCTCTAGC	GCCCCTGACACAGCCACCTCTAGCTGAGT	G	A	C	T	47573379	antisense	TG	C-T	1	0	C_5_7;	Val384Ile;	Missense;	None			Val384Ile	384	Missense	155	133	111	154	159	136	153	12.5176	12.6119	12.5144	12.5108	12.2995	12.359	12.1765	0.0942667	-0.00328839	-0.00682975	-0.218115	-0.158665	-0.341138	-0.267355
CAGCTAGAGGTGGCTGTGTC	AACTCAGCTAGAGGTGGCTGTGTCAGGGG	C	T	G	A	47573400	sense	AG	C-T	1	1	C_4;	Leu380Leu;	Silent;	None				380	Silent	250	156	170	193	247	232	271	13.2072	12.842	13.1292	12.8364	12.9349	13.1294	13.0011	-0.365214	-0.0779653	-0.370776	-0.272299	-0.0778268	-0.206079	0.0859167
AGCTAGAGGTGGCTGTGTCA	ACTCAGCTAGAGGTGGCTGTGTCAGGGGC	C	T	G	A	47573399	sense	GG	C-T	0	0										228	224	191	247	310	212	326	13.0743	13.3639	13.2973	13.1923	13.2626	12.9993	13.2677	0.289559	0.222934	0.117971	0.188301	-0.0749926	0.19335	-0.107935
GCTAGAGGTGGCTGTGTCAG	CTCAGCTAGAGGTGGCTGTGTCAGGGGCT	C	T	G	A	47573398	sense	GG	C-T	0	0										291	215	196	261	322	213	316	13.4263	13.3047	13.3345	13.2718	13.3174	13.0061	13.2227	-0.121547	-0.0917373	-0.154448	-0.108862	-0.420153	-0.203542	-0.121608
CCCCTGACACAGCCACCTCT	GCAGCCCCTGACACAGCCACCTCTAGCTG	G	A	C	T	47573376	antisense	AG	C-T	2	1	C_4;C_8;	Gly386Arg;Val384Val;	Missense;Silent;	None;None			Gly386Arg	385	Missense	130	122	132	172	179	127	181	12.2639	12.4874	12.7643	12.6703	12.4704	12.2602	12.4189	0.223452	0.50036	0.406332	0.206495	-0.00371434	0.154981	-0.25746
CTAGAGGTGGCTGTGTCAGG	TCAGCTAGAGGTGGCTGTGTCAGGGGCTG	C	T	G	A	47573397	sense	GG	C-T	0	0										313	278	192	307	329	271	335	13.5314	13.6755	13.3048	13.506	13.3484	13.3535	13.307	0.144035	-0.226616	-0.0254149	-0.182972	-0.177886	-0.224448	-0.159103
GAGGTGGCTGTGTCAGGGGC	GCTAGAGGTGGCTGTGTCAGGGGCTGCTG	C	T	G	A	47573394	sense	TG	C-T	1	0	C_8;	Ala383Val;	Missense;	None			Ala383Val	383	Missense	258	209	157	277	279	197	272	13.2527	13.2639	13.0145	13.3577	13.1106	12.8935	13.0064	0.011255	-0.23816	0.105011	-0.142004	-0.359166	-0.246204	-0.208493
GTGGCTGTGTCAGGGGCTGC	AGAGGTGGCTGTGTCAGGGGCTGCTGGTG	C	T	G	A	47573391	sense	TG	C-T	1	0	C_5;	Ala383Val;	Missense;	None			Ala383Val	383	Missense	232	187	170	226	258	207	255	13.0994	13.1035	13.1292	13.0641	12.9978	12.9649	12.9133	0.00403725	0.0298262	-0.035291	-0.101655	-0.13451	-0.186072	-0.14027
TGGCTGTGTCAGGGGCTGCT	GAGGTGGCTGTGTCAGGGGCTGCTGGTGC	C	T	G	A	47573390	sense	GG	C-T	1	0	C_4;	Ala383Val;	Missense;	None			Ala383Val	383	Missense	257	214	186	242	314	201	261	13.247	13.298	13.259	13.1628	13.2811	12.9225	12.9469	0.0509615	0.0119526	-0.0842454	0.0340794	-0.324567	-0.300151	-0.189769
GCTGTGTCAGGGGCTGCTGG	GGTGGCTGTGTCAGGGGCTGCTGGTGCCA	C	T	G	A	47573388	sense	TG	C-T	1	0	C_8;	Ser385Leu;	Missense;	None			Ser385Leu	385	Missense	157	110	101	143	176	147	178	12.5361	12.338	12.3782	12.4039	12.4461	12.4712	12.3948	-0.198101	-0.157962	-0.132219	-0.0900868	-0.0649692	-0.141329	0.0639654
GCACCAGCAGCCCCTGACAC	GTTGGCACCAGCAGCCCCTGACACAGCCA	G	A	C	T	47573366	antisense	AG	C-T	2	0	C_4_5;C_8;	Gly389Asn;Ala388Thr;	Missense;Missense;	None;None			Ala388Thr_Gly389Asn	388.5	Missense	220	162	163	212	297	213	310	13.0228	12.8964	13.0686	12.9719	13.2008	13.0061	13.1951	-0.12637	0.0457826	-0.0509261	0.178026	-0.01668	0.172278	0.155046
AGGTTGGCACCAGCAGCCCC	GTTGAGGTTGGCACCAGCAGCCCCTGACA	G	A	C	T	47573360	antisense	TG	C-T	1	0	C_8;	Ala390Thr;	Missense;	None			Ala390Thr	390	Missense	155	118	94	199	199	154	179	12.5176	12.4393	12.2746	12.8806	12.6232	12.5383	12.4029	-0.0783434	-0.243071	0.362952	0.105569	0.0206267	-0.114755	-0.0100325
GCTGCTGGTGCCAACCTCAA	AGGGGCTGCTGGTGCCAACCTCAACGGGA	C	T	G	A	47573376	sense	CG	C-T	1	0	C_5;	Ala388Val;	Missense;	None			Ala388Val	388	Missense	243	210	168	293	302	209	283	13.1662	13.2708	13.1122	13.4387	13.2249	12.9788	13.0636	0.104546	-0.0540695	0.272424	0.0586726	-0.187464	-0.10261	-0.184767
CCGTTGAGGTTGGCACCAGC	GATCCCGTTGAGGTTGGCACCAGCAGCCC	G	A	C	T	47573354	antisense	AG	C-T	0	0										142	137	98	116	140	131	145	12.3913	12.6547	12.3347	12.1021	12.116	12.305	12.099	0.263364	-0.0566069	-0.2892	-0.275321	-0.0863395	-0.292245	-0.190488
CTGCTGGTGCCAACCTCAAC	GGGGCTGCTGGTGCCAACCTCAACGGGAT	C	T	G	A	47573375	sense	GG	C-T	1	0	C_4;	Ala388Val;	Missense;	None			Ala388Val	388	Missense	246	199	200	239	252	222	263	13.1839	13.1932	13.3637	13.1448	12.9638	13.0658	12.9579	0.00923338	0.179743	-0.0391365	-0.220122	-0.118117	-0.226036	-0.238039
TGCTGGTGCCAACCTCAACG	GGGCTGCTGGTGCCAACCTCAACGGGATC	C	T	G	A	47573374	sense	GG	C-T	0	0										251	209	198	298	260	261	325	13.213	13.2639	13.3492	13.4631	13.0089	13.2993	13.2633	0.0509346	0.136219	0.250108	-0.204066	0.0863216	0.05028	-0.168242
ATCCCGTTGAGGTTGGCACC	GATGATCCCGTTGAGGTTGGCACCAGCAG	G	A	C	T	47573351	antisense	AG	C-T	1	0	C_4_5;	Gly394Lys;	Missense;	None			Gly394Lys	394	Missense	214	191	229	228	248	221	309	12.9829	13.134	13.559	13.0768	12.9407	13.0593	13.1904	0.151068	0.576098	0.0939187	-0.0421788	0.0763944	0.207505	-0.193121
TAGATGATCCCGTTGAGGTT	TAAGTAGATGATCCCGTTGAGGTTGGCAC	G	A	C	T	47573345	antisense	GG	C-T	0	0										362	281	244	347	385	324	439	13.7412	13.6909	13.6505	13.6827	13.5752	13.6112	13.697	-0.0502916	-0.0906821	-0.0585427	-0.166032	-0.130018	-0.0442326	-0.046922
GTAGATGATCCCGTTGAGGT	GTAAGTAGATGATCCCGTTGAGGTTGGCA	G	A	C	T	47573344	antisense	TG	C-T	0	0										232	202	200	207	267	219	287	13.0994	13.2148	13.3637	12.9375	13.0472	13.0462	13.0839	0.115342	0.264267	-0.161968	-0.0521924	-0.0532197	-0.0155394	-0.112864
TAAGTAGATGATCCCGTTGA	CTAGTAAGTAGATGATCCCGTTGAGGTTG	G	A	C	T	47573341	antisense	GG	C-T	0	0										266	248	205	277	289	242	327	13.2967	13.5107	13.3993	13.3577	13.1614	13.1903	13.2721	0.214018	0.102607	0.0609607	-0.135256	-0.10644	-0.0246003	-0.214628
GTAAGTAGATGATCCCGTTG	CCTAGTAAGTAGATGATCCCGTTGAGGTT	G	A	C	T	47573340	antisense	AG	C-T	0	0										290	235	190	270	301	243	275	13.4213	13.433	13.2897	13.3207	13.2201	13.1962	13.0223	0.011731	-0.131621	-0.100577	-0.201183	-0.225106	-0.399047	-0.201623
TAGTAAGTAGATGATCCCGT	CCCCTAGTAAGTAGATGATCCCGTTGAGG	G	A	C	T	47573338	antisense	TG	C-T	0	0										265	187	184	238	249	217	247	13.2913	13.1035	13.2434	13.1388	12.9465	13.033	12.8674	-0.18781	-0.0478621	-0.152508	-0.344721	-0.258301	-0.423899	-0.212914
AACGGGATCATCTACTTACT	CCTCAACGGGATCATCTACTTACTAGGGG	C	T	G	A	47573358	sense	AG	C-T	0	0										266	230	187	286	260	294	269	13.2967	13.402	13.2667	13.4038	13.0089	13.471	12.9904	0.105322	-0.0299654	0.107086	-0.287796	0.174342	-0.306253	-0.200717
ACGGGATCATCTACTTACTA	CTCAACGGGATCATCTACTTACTAGGGGG	C	T	G	A	47573357	sense	GG	C-T	1	1	C_8;	Ile395Ile;	Silent;	None				395	Silent	211	170	174	223	208	195	292	12.9626	12.966	13.1628	13.0449	12.687	12.8788	13.1088	0.00341557	0.20024	0.0822976	-0.275535	-0.08379	0.146241	-0.166346
CCCTAGTAAGTAGATGATCC	CCCCCCCTAGTAAGTAGATGATCCCGTTG	G	A	C	T	47573335	antisense	CG	C-T	0	0										212	136	105	206	188	150	186	12.9694	12.6441	12.4342	12.9305	12.5412	12.5003	12.4582	-0.325288	-0.535175	-0.0389081	-0.428183	-0.469065	-0.511152	-0.169676
CGGGATCATCTACTTACTAG	TCAACGGGATCATCTACTTACTAGGGGGG	C	T	G	A	47573356	sense	GG	C-T	1	1	C_7;	Ile395Ile;	Silent;	None				395	Silent	245	171	193	257	302	235	245	13.1781	12.9744	13.3123	13.2496	13.2249	13.1479	12.8556	-0.203638	0.134225	0.071486	0.0468485	-0.0301497	-0.322428	-0.102601
GGGATCATCTACTTACTAGG	CAACGGGATCATCTACTTACTAGGGGGGG	C	T	G	A	47573355	sense	GG	C-T	1	1	C_6;	Ile395Ile;	Silent;	None				395	Silent	161	124	126	166	188	137	195	12.5724	12.5108	12.6972	12.6191	12.5412	12.3695	12.5264	-0.061586	0.124763	0.046622	-0.0312362	-0.202881	-0.046046	-0.129987
GGATCATCTACTTACTAGGG	AACGGGATCATCTACTTACTAGGGGGGGA	C	T	G	A	47573354	sense	GG	C-T	2	2	C_5;C_8;	Ile395Ile;Ile396Ile;	Silent;Silent;	None;None				395.5	Silent	200	196	186	266	232	193	240	12.8853	13.1713	13.259	13.2992	12.8445	12.8639	12.8259	0.285944	0.373679	0.413886	-0.0407831	-0.0214283	-0.0594247	-0.398381
GATCATCTACTTACTAGGGG	ACGGGATCATCTACTTACTAGGGGGGGAG	C	T	G	A	47573353	sense	GG	C-T	2	2	C_4;C_7;	Ile395Ile;Ile396Ile;	Silent;Silent;	None;None				395.5	Silent	285	218	208	295	309	241	328	13.3962	13.3247	13.4203	13.4485	13.258	13.1843	13.2765	-0.0715027	0.024039	0.0522552	-0.138255	-0.21194	-0.119722	-0.158236
ATCATCTACTTACTAGGGGG	CGGGATCATCTACTTACTAGGGGGGGAGG	C	T	G	A	47573352	sense	GG	C-T	1	1	C_6;	Ile396Ile;	Silent;	None				396	Silent	254	200	195	256	270	245	282	13.2301	13.2004	13.3272	13.2439	13.0633	13.208	13.0585	-0.0297011	0.0970554	0.0138208	-0.166764	-0.0220764	-0.171582	-0.147199
CTCCCCCCCTAGTAAGTAGA	TCTCCTCCCCCCCTAGTAAGTAGATGATC	G	A	C	T	47573329	antisense	TG	C-T	2	0	C_4_5_6;C_7_8;	Gly401Lys;Gly400Glu;	Missense;Missense;	None;None			Gly400Glu_Gly401Lys	400.5	Missense	205	191	182	222	323	260	299	12.9209	13.134	13.2276	13.0384	13.3219	13.2938	13.143	0.213047	0.306699	0.117428	0.400952	0.372813	0.222028	0.11954
CATCTACTTACTAGGGGGGG	GGATCATCTACTTACTAGGGGGGGAGGAG	C	T	G	A	47573350	sense	AG	C-T	2	2	C_4;C_7;	Ile396Ile;Tyr397Tyr;	Silent;Silent;	None;None				396.5	Silent	170	152	116	177	184	171	197	12.6509	12.8045	12.5779	12.7116	12.5102	12.6893	12.5411	0.153638	-0.0729787	0.0607123	-0.140719	0.0384237	-0.109789	-0.117819
ATCTACTTACTAGGGGGGGA	GATCATCTACTTACTAGGGGGGGAGGAGA	C	T	G	A	47573349	sense	GG	C-T	1	1	C_6;	Tyr397Tyr;	Silent;	None				397	Silent	241	201	152	281	271	239	236	13.1543	13.2076	12.9678	13.3783	13.0687	13.1723	12.8017	0.0532809	-0.18652	0.224021	-0.085644	0.0179435	-0.35267	-0.170384
CTCCTCCCCCCCTAGTAAGT	CATTCTCCTCCCCCCCTAGTAAGTAGATG	G	A	C	T	47573326	antisense	AG	C-T	2	0	C_4_6;C_7_8;	Glu402Lys;Gly401Glu;	Missense;Missense;	None;None			Gly401Glu_Glu402Lys	401.5	Missense	181	111	129	178	215	210	220	12.7413	12.3511	12.7311	12.7197	12.7348	12.9857	12.7004	-0.39024	-0.0101975	-0.0216023	-0.00656545	0.244335	-0.0409473	0.206287
CTACTTACTAGGGGGGGAGG	TCATCTACTTACTAGGGGGGGAGGAGAAT	C	T	G	A	47573347	sense	AG	C-T	2	2	C_4;C_8;	Tyr397Tyr;Leu399Leu;	Silent;Silent;	None;None				398	Silent	141	97	89	124	129	101	172	12.3811	12.1566	12.1957	12.1983	11.9979	11.9298	12.3454	-0.224469	-0.185361	-0.182812	-0.383155	-0.451272	-0.035747	-0.092511
ATTCTCCTCCCCCCCTAGTA	GATCATTCTCCTCCCCCCCTAGTAAGTAG	G	A	C	T	47573323	antisense	AG	C-T	2	1	C_4_6;C_7;	Glu403Lys;Glu402Glu;	Missense;Silent;	None;None			Glu403Lys	402.5	Missense	232	254	207	250	291	255	331	13.0994	13.5452	13.4133	13.2097	13.1714	13.2657	13.2896	0.445784	0.313893	0.110298	0.071973	0.166323	0.190219	-0.147154
TTACTAGGGGGGGAGGAGAA	CTACTTACTAGGGGGGGAGGAGAATGATC	C	T	G	A	47573343	sense	TG	C-T	1	1	C_4;	Leu399Leu;	Silent;	None				399	Silent	249	184	166	227	262	190	274	13.2014	13.0801	13.0949	13.0705	13.02	12.8413	13.017	-0.121302	-0.106531	-0.130932	-0.181472	-0.360135	-0.184416	-0.122419
GATCATTCTCCTCCCCCCCT	TCCAGATCATTCTCCTCCCCCCCTAGTAA	G	A	C	T	47573319	antisense	AG	C-T	2	1	C_4;C_8;	Asp405Asn;Glu403Glu;	Missense;Silent;	None;None			Asp405Asn	404	Missense	204	149	180	239	278	235	281	12.9139	12.7758	13.2117	13.1448	13.1055	13.1479	13.0534	-0.138114	0.297812	0.230921	0.191579	0.234032	0.139517	0.0581693
AGGGGGGGAGGAGAATGATC	TACTAGGGGGGGAGGAGAATGATCTGGAC	C	T	G	A	47573338	sense	TG	C-T	0	0										172	146	118	187	186	162	160	12.6678	12.7464	12.6026	12.7909	12.5258	12.6113	12.241	0.0786723	-0.0651919	0.123119	-0.141996	-0.0564379	-0.426727	-0.25392
GGGGGGGAGGAGAATGATCT	ACTAGGGGGGGAGGAGAATGATCTGGACT	C	T	G	A	47573337	sense	GG	C-T	0	0										141	98	118	108	122	124	150	12.3811	12.1714	12.6026	11.999	11.9175	12.2257	12.1479	-0.209675	0.221473	-0.382075	-0.463625	-0.155356	-0.233152	-0.160619
AAGGTTTGGTAAAGAAGTCC	CGGGAAGGTTTGGTAAAGAAGTCCAGATC	G	A	C	T	47573298	antisense	AG	C-T	0	0										290	244	228	278	301	259	322	13.4213	13.4873	13.5527	13.3629	13.2201	13.2882	13.2499	0.0659466	0.131389	-0.0584556	-0.201183	-0.13312	-0.171443	-0.214875
ACTTCTTTACCAAACCTTCC	CTGGACTTCTTTACCAAACCTTCCCGACT	C	T	G	A	47573315	sense	CG	C-T	1	1	C_5;	Phe408Phe;	Silent;	None				408	Silent	138	89	86	101	122	114	113	12.3501	12.0325	12.1463	11.9024	11.9175	12.1045	11.7394	-0.317599	-0.203798	-0.447705	-0.432604	-0.245615	-0.610667	-0.106595
TCGGGAAGGTTTGGTAAAGA	TGAGTCGGGAAGGTTTGGTAAAGAAGTCC	G	A	C	T	47573293	antisense	AG	C-T	0	0										228	161	144	227	254	186	230	13.0743	12.8875	12.8898	13.0705	12.9752	12.8106	12.7645	-0.186826	-0.184523	-0.00383413	-0.0991068	-0.26373	-0.309827	-0.0991603
GAGTCGGGAAGGTTTGGTAA	GGATGAGTCGGGAAGGTTTGGTAAAGAAG	G	A	C	T	47573290	antisense	AG	C-T	1	0	C_5;	Arg414Gln;	Missense;	None			Arg414Gln	414	Missense	272	206	148	262	277	219	274	13.3289	13.243	12.9293	13.2774	13.1003	13.0462	13.017	-0.0858295	-0.399545	-0.0515278	-0.22861	-0.282677	-0.311864	-0.0954163
TGGATGAGTCGGGAAGGTTT	GCACTGGATGAGTCGGGAAGGTTTGGTAA	G	A	C	T	47573285	antisense	GG	C-T	0	0										298	228	206	289	295	242	321	13.4606	13.3894	13.4063	13.4188	13.1911	13.1903	13.2454	-0.0711478	-0.0542435	-0.0417321	-0.269484	-0.270311	-0.215186	-0.195953
CTGGATGAGTCGGGAAGGTT	AGCACTGGATGAGTCGGGAAGGTTTGGTA	G	A	C	T	47573284	antisense	TG	C-T	0	0										189	135	148	186	196	167	215	12.8037	12.6334	12.9293	12.7831	12.6013	12.6552	12.6672	-0.170277	0.125614	-0.0205738	-0.202416	-0.148548	-0.136497	-0.140741
CAAACCTTCCCGACTCATCC	TTACCAAACCTTCCCGACTCATCCAGTGC	C	T	G	A	47573305	sense	AG	C-T	1	0	C_5_6;	Pro412Phe;	Missense;	None			Pro412Phe	412	Missense	111	93	99	155	190	152	202	12.036	12.0959	12.3493	12.5202	12.5565	12.5194	12.5773	0.0598532	0.313293	0.484118	0.520422	0.483382	0.541221	0.229254
AACCTTCCCGACTCATCCAG	ACCAAACCTTCCCGACTCATCCAGTGCTT	C	T	G	A	47573303	sense	TG	C-T	2	0	C_4;C_7_8;	Pro412Leu;Ser413Phe;	Missense;Missense;	None;None			Pro412Leu_Ser413Phe	412.5	Missense	156	137	141	159	276	235	271	12.5269	12.6547	12.8594	12.5569	13.0951	13.1479	13.0011	0.127733	0.332518	0.0299827	0.568129	0.620997	0.474211	0.391034
AGCACTGGATGAGTCGGGAA	TCAAAGCACTGGATGAGTCGGGAAGGTTT	G	A	C	T	47573280	antisense	GG	C-T	1	1	C_5;	Gln417Gln;	Silent;	None				417	Silent	227	213	160	271	283	237	319	13.068	13.2913	13.0418	13.3261	13.1312	13.1601	13.2364	0.223261	-0.0261977	0.25808	0.0631892	0.0921524	0.168378	-0.0438078
AAGCACTGGATGAGTCGGGA	GTCAAAGCACTGGATGAGTCGGGAAGGTT	G	A	C	T	47573279	antisense	AG	C-T	2	1	C_4;C_6;	Cys418Tyr;Gln417Gln;	Missense;Silent;	None;None			Cys418Tyr	417.5	Missense	208	162	164	200	216	206	253	12.9419	12.8964	13.0774	12.8878	12.7415	12.9579	12.902	-0.0454596	0.135515	-0.0540696	-0.200438	0.0160268	-0.0399081	-0.0867686
TCCCGACTCATCCAGTGCTT	ACCTTCCCGACTCATCCAGTGCTTTGACA	C	T	G	A	47573298	sense	TG	C-T	2	0	C_4;C_7;	Arg414Ter;Leu415Phe;	Nonsense;Missense;	None;None			Arg414Ter_Leu415Phe	414.5	Nonsense	235	176	175	273	411	270	406	13.118	13.016	13.1711	13.3367	13.6695	13.3482	13.5843	-0.101949	0.0531079	0.218724	0.551513	0.230243	0.466307	0.359393
TCAAAGCACTGGATGAGTCG	TGTGTCAAAGCACTGGATGAGTCGGGAAG	G	A	C	T	47573276	antisense	GG	C-T	1	0	C_7;	Cys418Tyr;	Missense;	None			Cys418Tyr	418	Missense	192	148	142	174	178	164	206	12.8264	12.7661	12.8696	12.6869	12.4624	12.629	12.6055	-0.0603764	0.0431984	-0.139492	-0.364085	-0.197413	-0.220896	-0.208575
GTCAAAGCACTGGATGAGTC	CTGTGTCAAAGCACTGGATGAGTCGGGAA	G	A	C	T	47573275	antisense	GG	C-T	1	0	C_8;	Cys418Tyr;	Missense;	None			Cys418Tyr	418	Missense	354	285	276	366	439	348	434	13.709	13.7113	13.8283	13.7596	13.7645	13.7143	13.6805	0.00233663	0.11933	0.0505975	0.0555541	0.00530558	-0.0285193	-0.0466412
TGTCAAAGCACTGGATGAGT	TCTGTGTCAAAGCACTGGATGAGTCGGGA	G	A	C	T	47573274	antisense	CG	C-T	1	0	C_4;	Asp420Asn;	Missense;	None			Asp420Asn	420	Missense	263	221	202	293	319	244	304	13.2803	13.3444	13.378	13.4387	13.3039	13.2021	13.1669	0.0641015	0.0977026	0.15833	0.0235779	-0.0782055	-0.113447	-0.162736
CTGTGTCAAAGCACTGGATG	GTCTCTGTGTCAAAGCACTGGATGAGTCG	G	A	C	T	47573271	antisense	AG	C-T	1	0	C_7;	Asp420Asn;	Missense;	None			Asp420Asn	420	Missense	248	218	193	251	245	219	265	13.1956	13.3247	13.3123	13.2155	12.9232	13.0462	12.9688	0.129099	0.116668	0.0198521	-0.27244	-0.149424	-0.226789	-0.304758
CTCATCCAGTGCTTTGACAC	CCGACTCATCCAGTGCTTTGACACAGAGA	C	T	G	A	47573292	sense	AG	C-T	2	1	C_6;C_7;	Ile416Ile;Gln417Ter;	Silent;Nonsense;	None;None			Gln417Ter	416.5	Nonsense	188	134	152	189	600	448	577	12.7961	12.6227	12.9678	12.8062	14.2153	14.0787	14.0913	-0.17335	0.171735	0.0101591	1.41919	1.28261	1.29525	1.3295
CTCTGTGTCAAAGCACTGGA	CTGTCTCTGTGTCAAAGCACTGGATGAGT	G	A	C	T	47573269	antisense	TG	C-T	0	0										236	160	151	184	187	162	190	13.1241	12.8785	12.9583	12.7676	12.5335	12.6113	12.4889	-0.245561	-0.165799	-0.356529	-0.59058	-0.512756	-0.635165	-0.323538
CATCCAGTGCTTTGACACAG	GACTCATCCAGTGCTTTGACACAGAGACA	C	T	G	A	47573290	sense	AG	C-T	2	1	C_4;C_5;	Ile416Ile;Gln417Ter;	Silent;Nonsense;	None;None			Gln417Ter	416.5	Nonsense	180	166	159	209	229	174	233	12.7333	12.9316	13.0328	12.9513	12.8258	12.7144	12.7832	0.198283	0.29941	0.217983	0.0924242	-0.0189388	0.0498587	-0.197444
TGTCTCTGTGTCAAAGCACT	TGTCTGTCTCTGTGTCAAAGCACTGGATG	G	A	C	T	47573266	antisense	GG	C-T	1	0	C_4_6;	Glu422Lys;	Missense;	None			Glu422Lys	422	Missense	275	245	197	292	295	241	324	13.3447	13.4932	13.3419	13.4337	13.1911	13.1843	13.2588	0.148461	-0.00281613	0.0890354	-0.153614	-0.160414	-0.0858964	-0.211535
CTGTCTCTGTGTCAAAGCAC	TTGTCTGTCTCTGTGTCAAAGCACTGGAT	G	A	C	T	47573265	antisense	TG	C-T	1	0	C_5_7;	Glu422Lys;	Missense;	None			Glu422Lys	422	Missense	246	205	214	279	290	254	306	13.1839	13.236	13.4613	13.368	13.1664	13.2601	13.1764	0.0520843	0.277345	0.184095	-0.0175169	0.0761302	-0.00759299	-0.154168
CAGTGCTTTGACACAGAGAC	CATCCAGTGCTTTGACACAGAGACAGACA	C	T	G	A	47573286	sense	AG	C-T	1	1	C_6;	Cys418Cys;	Silent;	None	yes			418	Silent	150	143	121	161	168	166	166	12.4703	12.7165	12.6388	12.5749	12.379	12.6465	12.2941	0.246137	0.168436	0.104587	-0.091398	0.17616	-0.176213	-0.203537
TTTGTCTGTCTCTGTGTCAA	GGCATTTGTCTGTCTCTGTGTCAAAGCAC	G	A	C	T	47573260	antisense	AG	C-T	1	0	C_6;	Asp424Asn;	Missense;	None			Asp424Asn	424	Missense	350	254	304	335	300	270	383	13.6926	13.5452	13.9677	13.6319	13.2153	13.3482	13.5001	-0.14739	0.275117	-0.0606822	-0.477263	-0.344398	-0.192462	-0.360389
TTGACACAGAGACAGACAAA	TGCTTTGACACAGAGACAGACAAATGCCA	C	T	G	A	47573279	sense	TG	C-T	2	1	C_5;C_7;	Asp420Asp;Thr421Ile;	Silent;Missense;	None;None			Thr421Ile	420.5	Missense	206	170	146	206	249	209	217	12.928	12.966	12.9097	12.9305	12.9465	12.9788	12.6806	0.0380098	-0.018254	0.00250663	0.0185857	0.0508202	-0.247382	-0.0667461
ATGGCATTTGTCTGTCTCTG	TCACATGGCATTTGTCTGTCTCTGTGTCA	G	A	C	T	47573254	antisense	TG	C-T	1	0	C_5;	Cys426Tyr;	Missense;	None			Cys426Tyr	426	Missense	240	211	191	238	250	185	278	13.1483	13.2776	13.2973	13.1388	12.9523	12.8028	13.0379	0.129319	0.148942	-0.00956482	-0.195997	-0.345498	-0.110404	-0.306865
ACAGAGACAGACAAATGCCA	TGACACAGAGACAGACAAATGCCATGTGA	C	T	G	A	47573274	sense	TG	C-T	1	0	C_8;	Thr423Ile;	Missense;	None			Thr423Ile	423	Missense	135	127	101	155	154	102	162	12.3184	12.5453	12.3782	12.5202	12.2534	11.944	12.259	0.226952	0.059804	0.201779	-0.0649294	-0.374339	-0.0594209	-0.329075
ACATGGCATTTGTCTGTCTC	CTTCACATGGCATTTGTCTGTCTCTGTGT	G	A	C	T	47573252	antisense	TG	C-T	1	0	C_7;	Cys426Tyr;	Missense;	None			Cys426Tyr	426	Missense	290	196	180	199	280	199	298	13.4213	13.1713	13.2117	12.8806	13.1158	12.9081	13.1381	-0.25005	-0.209616	-0.540718	-0.305508	-0.51326	-0.283179	-0.0338547
AGAGACAGACAAATGCCATG	ACACAGAGACAGACAAATGCCATGTGAAG	C	T	G	A	47573272	sense	TG	C-T	1	0	C_6;	Thr423Ile;	Missense;	None			Thr423Ile	423	Missense	195	185	163	217	236	171	236	12.8488	13.0879	13.0686	13.0055	12.8692	12.6893	12.8017	0.239146	0.21979	0.156708	0.0203966	-0.159487	-0.0471479	-0.267294
GACAGACAAATGCCATGTGA	CAGAGACAGACAAATGCCATGTGAAGCCC	C	T	G	A	47573269	sense	AG	C-T	1	1	C_7;	Asp424Asp;	Silent;	None				424	Silent	214	193	151	217	187	173	217	12.9829	13.149	12.9583	13.0055	12.5335	12.7061	12.6806	0.166095	-0.0246396	0.0225884	-0.449421	-0.276833	-0.302341	-0.397546
GGCTTCACATGGCATTTGTC	ATAGGGCTTCACATGGCATTTGTCTGTCT	G	A	C	T	47573246	antisense	TG	C-T	1	0	C_6_8;	Val428Ile;	Missense;	None			Val428Ile	428	Missense	299	252	194	269	301	241	342	13.4654	13.5338	13.3197	13.3154	13.2201	13.1843	13.3368	0.0683966	-0.145656	-0.150018	-0.245272	-0.281117	-0.128604	-0.142572
ATAGGGCTTCACATGGCATT	GCACATAGGGCTTCACATGGCATTTGTCT	G	A	C	T	47573242	antisense	TG	C-T	1	1	C_7;	Lys429Lys;	Silent;	None				429	Silent	276	211	174	278	287	252	285	13.3499	13.2776	13.1628	13.3629	13.1514	13.2487	13.0738	-0.0722939	-0.187142	0.0129223	-0.198511	-0.101266	-0.276144	-0.109803
AAATGCCATGTGAAGCCCTA	AGACAAATGCCATGTGAAGCCCTATGTGC	C	T	G	A	47573262	sense	TG	C-T	2	1	C_6;C_7;	Cys426Cys;His427Tyr;	Silent;Missense;	None;None			His427Tyr	426.5	Missense	276	210	203	257	342	261	304	13.3499	13.2708	13.3852	13.2496	13.4043	13.2993	13.1669	-0.0791469	0.0352277	-0.100383	0.0544096	-0.0506455	-0.183045	-0.0116597
ATGCCATGTGAAGCCCTATG	ACAAATGCCATGTGAAGCCCTATGTGCTG	C	T	G	A	47573260	sense	TG	C-T	2	1	C_4;C_5;	Cys426Cys;His427Tyr;	Silent;Missense;	None;None			His427Tyr	426.5	Missense	337	273	234	331	379	302	378	13.638	13.6493	13.5902	13.6146	13.5525	13.5098	13.4812	0.0112757	-0.0478167	-0.0234086	-0.0854572	-0.128221	-0.156817	-0.103515
CAGCACATAGGGCTTCACAT	AGGGCAGCACATAGGGCTTCACATGGCAT	G	A	C	T	47573236	antisense	GG	C-T	1	0	C_4_6;	Val432Ile;	Missense;	None			Val432Ile	432	Missense	214	148	125	237	207	162	219	12.9829	12.7661	12.6857	13.1327	12.6801	12.6113	12.6938	-0.21686	-0.297222	0.149766	-0.302852	-0.371597	-0.289108	-0.199746
CCATGTGAAGCCCTATGTGC	AATGCCATGTGAAGCCCTATGTGCTGCCC	C	T	G	A	47573257	sense	TG	C-T	0	0										173	170	127	161	205	155	228	12.6761	12.966	12.7086	12.5749	12.6661	12.5476	12.7519	0.289847	0.0324711	-0.101188	-0.01006	-0.128515	0.0757834	-0.0946405
GCAGCACATAGGGCTTCACA	AAGGGCAGCACATAGGGCTTCACATGGCA	G	A	C	T	47573235	antisense	TG	C-T	1	0	C_5_7;	Val432Ile;	Missense;	None			Val432Ile	432	Missense	228	201	192	225	301	229	251	13.0743	13.2076	13.3048	13.0577	13.2201	13.1106	12.8905	0.133271	0.230467	-0.0165999	0.1458	0.0362776	-0.183791	-0.116284
AAGCCCTATGTGCTGCCCTT	TGTGAAGCCCTATGTGCTGCCCTTTGCAG	C	T	G	A	47573250	sense	TG	C-T	1	0	C_4_5_6;	Pro430Phe;	Missense;	None			Pro430Phe	430	Missense	160	130	109	189	201	149	210	12.5634	12.579	12.4881	12.8062	12.6376	12.4907	12.6333	0.0155614	-0.0753114	0.242784	0.0741983	-0.0727792	0.069839	-0.0372588
CTGCAAAGGGCAGCACATAG	CGGCCTGCAAAGGGCAGCACATAGGGCTT	G	A	C	T	47573226	antisense	GG	C-T	1	0	C_4;	Ala436Thr;	Missense;	None			Ala436Thr	436	Missense	200	173	154	188	230	209	202	12.8853	12.9912	12.9867	12.7986	12.8321	12.9788	12.5773	0.105883	0.101337	-0.0867486	-0.0532723	0.093459	-0.308066	-0.12945
CCCTATGTGCTGCCCTTTGC	GAAGCCCTATGTGCTGCCCTTTGCAGGCC	C	T	G	A	47573247	sense	AG	C-T	0	0										106	99	93	111	150	130	145	11.9696	12.1861	12.2591	12.0385	12.2155	12.2939	12.099	0.21651	0.289593	0.0689856	0.245928	0.324343	0.129491	0.0415579
CCTGCAAAGGGCAGCACATA	GCGGCCTGCAAAGGGCAGCACATAGGGCT	G	A	C	T	47573225	antisense	GG	C-T	1	0	C_5;	Ala436Thr;	Missense;	None			Ala436Thr	436	Missense	243	188	190	228	255	211	267	13.1662	13.1112	13.2897	13.0768	12.9809	12.9925	12.9797	-0.0550933	0.12345	-0.0894055	-0.185351	-0.173725	-0.186562	-0.174863
CCTATGTGCTGCCCTTTGCA	AAGCCCTATGTGCTGCCCTTTGCAGGCCG	C	T	G	A	47573246	sense	GG	C-T	0	0										232	190	145	246	240	194	217	13.0994	13.1264	12.8998	13.1865	12.8934	12.8713	12.6806	0.0269958	-0.199628	0.0870308	-0.205979	-0.228072	-0.418842	-0.255764
GCCTGCAAAGGGCAGCACAT	TGCGGCCTGCAAAGGGCAGCACATAGGGC	G	A	C	T	47573224	antisense	AG	C-T	1	0	C_6;	Ala436Thr;	Missense;	None			Ala436Thr	436	Missense	231	181	147	222	287	259	336	13.0932	13.0564	12.9196	13.0384	13.1514	13.2882	13.3113	-0.0367746	-0.173636	-0.0548198	0.058238	0.195006	0.218078	0.245518
ATGTGCTGCCCTTTGCAGGC	CCCTATGTGCTGCCCTTTGCAGGCCGCAT	C	T	G	A	47573243	sense	CG	C-T	1	1	C_6;	Leu433Leu;	Silent;	None				433	Silent	137	109	124	162	166	139	163	12.3396	12.3249	12.6741	12.5839	12.3617	12.3905	12.2678	-0.0147207	0.334526	0.244282	0.0220897	0.0508674	-0.0717569	-0.187629
GCTGCCCTTTGCAGGCCGCA	ATGTGCTGCCCTTTGCAGGCCGCATGCAC	C	T	G	A	47573239	sense	TG	C-T	1	0	C_5_6_7;	Pro434Phe;	Missense;	None			Pro434Phe	434	Missense	211	187	155	210	767	495	691	12.9626	13.1035	12.996	12.9582	14.5695	14.2226	14.3514	0.140903	0.0334407	-0.00434618	1.60695	1.26005	1.38886	1.36195
GCATGCGGCCTGCAAAGGGC	GCGTGCATGCGGCCTGCAAAGGGCAGCAC	G	A	C	T	47573217	antisense	AG	C-T	1	0	C_6;	Arg438His;	Missense;	None			Arg438His	438	Missense	120	110	66	128	140	130	133	12.1485	12.338	11.7645	12.2441	12.116	12.2939	11.9744	0.189554	-0.38398	0.095596	-0.0325137	0.145415	-0.174035	0.0125654
CGTGCATGCGGCCTGCAAAG	GCTGCGTGCATGCGGCCTGCAAAGGGCAG	G	A	C	T	47573214	antisense	GG	C-T	1	0	C_5;	Met439Ile;	Missense;	None			Met439Ile	439	Missense	140	151	110	142	161	150	171	12.3708	12.795	12.5013	12.3938	12.3176	12.5003	12.3369	0.424177	0.130473	0.0229668	-0.0532693	0.12948	-0.0338912	-0.178432
CCCTTTGCAGGCCGCATGCA	GCTGCCCTTTGCAGGCCGCATGCACGCAG	C	T	G	A	47573235	sense	CG	C-T	1	0	C_8;	Ala436Val;	Missense;	None			Ala436Val	436	Missense	160	112	127	152	183	138	192	12.5634	12.364	12.7086	12.492	12.5023	12.38	12.504	-0.199414	0.145153	-0.0714815	-0.0611313	-0.183403	-0.0594227	-0.0594052
GCGTGCATGCGGCCTGCAAA	AGCTGCGTGCATGCGGCCTGCAAAGGGCA	G	A	C	T	47573213	antisense	GG	C-T	1	0	C_6;	Met439Ile;	Missense;	None			Met439Ile	439	Missense	251	205	171	220	225	224	231	13.213	13.236	13.1377	13.0253	12.8003	13.0788	12.7708	0.0230584	-0.0752633	-0.187656	-0.412625	-0.134206	-0.442207	-0.249726
TGCGTGCATGCGGCCTGCAA	CAGCTGCGTGCATGCGGCCTGCAAAGGGC	G	A	C	T	47573212	antisense	AG	C-T	1	0	C_7;	Met439Ile;	Missense;	None			Met439Ile	439	Missense	353	259	216	334	365	337	417	13.7049	13.5733	13.4747	13.6276	13.4982	13.668	13.6228	-0.131582	-0.230199	-0.0773072	-0.206668	-0.0369488	-0.0820816	0.0377962
TTTGCAGGCCGCATGCACGC	GCCCTTTGCAGGCCGCATGCACGCAGCTG	C	T	G	A	47573232	sense	AG	C-T	1	0	C_5;	Ala436Val;	Missense;	None			Ala436Val	436	Missense	154	137	110	154	180	162	171	12.5083	12.6547	12.5013	12.5108	12.4785	12.6113	12.3369	0.146346	-0.00700603	0.00250652	-0.0298416	0.103014	-0.17137	-0.0800145
GCAGGCCGCATGCACGCAGC	CTTTGCAGGCCGCATGCACGCAGCTGTGC	C	T	G	A	47573229	sense	TG	C-T	2	1	C_6;C_7;	Gly437Gly;Arg438Cys;	Silent;Missense;	None;None			Arg438Cys	437.5	Missense	129	125	98	162	152	105	179	12.2528	12.5224	12.3347	12.5839	12.2346	11.9858	12.4029	0.269631	0.0818859	0.331069	-0.0182094	-0.266954	0.150092	-0.272552
ACAGCTGCGTGCATGCGGCC	ATGCACAGCTGCGTGCATGCGGCCTGCAA	G	A	C	T	47573207	antisense	TG	C-T	2	0	C_5;C_8;	Ala442Thr;Ala441Thr;	Missense;Missense;	None;None			Ala441Thr_Ala442Thr	441.5	Missense	153	138	121	160	177	142	165	12.4989	12.6651	12.6388	12.5659	12.4542	12.4213	12.2854	0.166234	0.139872	0.0670359	-0.0446878	-0.0776589	-0.213493	-0.236327
AGGCCGCATGCACGCAGCTG	TTGCAGGCCGCATGCACGCAGCTGTGCAT	C	T	G	A	47573227	sense	TG	C-T	2	1	C_4;C_5_7;	Gly437Gly;Arg438Cys;	Silent;Missense;	None;None			Arg438Cys	437.5	Missense	120	120	105	166	200	144	177	12.1485	12.4635	12.4342	12.6191	12.6304	12.4414	12.3867	0.315062	0.285717	0.470567	0.481962	0.292944	0.238199	-0.0194137
ATGCACAGCTGCGTGCATGC	CTTTATGCACAGCTGCGTGCATGCGGCCT	G	A	C	T	47573203	antisense	GG	C-T	1	0	C_4_6;	Val443Ile;	Missense;	None			Val443Ile	443	Missense	214	144	136	220	203	165	216	12.9829	12.7265	12.8074	13.0253	12.6519	12.6378	12.6739	-0.256383	-0.175561	0.0423945	-0.330998	-0.345129	-0.309004	-0.198527
TATGCACAGCTGCGTGCATG	TCTTTATGCACAGCTGCGTGCATGCGGCC	G	A	C	T	47573202	antisense	CG	C-T	1	0	C_5_7;	Val443Ile;	Missense;	None			Val443Ile	443	Missense	311	250	201	303	306	245	331	13.5222	13.5223	13.3709	13.4871	13.2439	13.208	13.2896	0.000137752	-0.151286	-0.0350868	-0.27827	-0.314135	-0.232529	-0.2129
TTTATGCACAGCTGCGTGCA	GATCTTTATGCACAGCTGCGTGCATGCGG	G	A	C	T	47573200	antisense	TG	C-T	1	1	C_7;	Val443Val;	Silent;	None				443	Silent	312	252	190	256	295	222	325	13.5268	13.5338	13.2897	13.2439	13.1911	13.0658	13.2633	0.00700136	-0.237105	-0.282869	-0.335712	-0.460972	-0.263549	-0.18242
ATGCACGCAGCTGTGCATAA	CCGCATGCACGCAGCTGTGCATAAAGATC	C	T	G	A	47573220	sense	AG	C-T	2	0	C_4_6;C_8;	His440Tyr;Ala441Val;	Missense;Missense;	None;None			His440Tyr_Ala441Val	440.5	Missense	350	258	237	325	347	320	357	13.6926	13.5677	13.6086	13.5882	13.4253	13.5933	13.3987	-0.12485	-0.0840417	-0.1044	-0.26731	-0.0993072	-0.293873	-0.115733
GATCTTTATGCACAGCTGCG	ACCAGATCTTTATGCACAGCTGCGTGCAT	G	A	C	T	47573196	antisense	TG	C-T	1	0	C_4;	Asp446Asn;	Missense;	None			Asp446Asn	446	Missense	307	206	210	280	322	249	349	13.5035	13.243	13.4341	13.3732	13.3174	13.2314	13.366	-0.260445	-0.0694236	-0.130293	-0.186074	-0.272099	-0.137466	-0.0451591
CAGATCTTTATGCACAGCTG	ACACCAGATCTTTATGCACAGCTGCGTGC	G	A	C	T	47573194	antisense	CG	C-T	1	0	C_6;	Asp446Asn;	Missense;	None			Asp446Asn	446	Missense	195	130	140	164	221	193	262	12.8488	12.579	12.8492	12.6016	12.7745	12.8639	12.9524	-0.269798	0.000372245	-0.247235	-0.0743308	0.0150927	0.103612	0.187011
CGCAGCTGTGCATAAAGATC	TGCACGCAGCTGTGCATAAAGATCTGGTG	C	T	G	A	47573215	sense	TG	C-T	1	0	C_6;	Ala442Val;	Missense;	None			Ala442Val	442	Missense	249	162	159	204	270	201	220	13.2014	12.8964	13.0328	12.9164	13.0633	12.9225	12.7004	-0.304992	-0.16868	-0.285036	-0.138084	-0.27895	-0.501046	-0.0531238
GCAGCTGTGCATAAAGATCT	GCACGCAGCTGTGCATAAAGATCTGGTGT	C	T	G	A	47573214	sense	GG	C-T	1	0	C_5;	Ala442Val;	Missense;	None			Ala442Val	442	Missense	293	197	172	274	274	216	289	13.4362	13.1786	13.1461	13.342	13.0846	13.0263	13.0939	-0.257555	-0.290044	-0.094209	-0.351602	-0.409859	-0.342263	-0.153972
ACCAGATCTTTATGCACAGC	GAACACCAGATCTTTATGCACAGCTGCGT	G	A	C	T	47573192	antisense	TG	C-T	1	0	C_8;	Asp446Asn;	Missense;	None			Asp446Asn	446	Missense	192	135	173	179	233	169	237	12.8264	12.6334	13.1545	12.7278	12.8507	12.6723	12.8078	-0.192994	0.328045	-0.0986257	0.024307	-0.154093	-0.0186838	-0.0616315
AGCTGTGCATAAAGATCTGG	ACGCAGCTGTGCATAAAGATCTGGTGTTC	C	T	G	A	47573212	sense	TG	C-T	1	0	C_8;	His444Tyr;	Missense;	None			His444Tyr	444	Missense	217	186	148	214	231	208	257	13.003	13.0957	12.9293	12.9854	12.8383	12.9719	12.9246	0.0927209	-0.0736691	-0.0175751	-0.164694	-0.0311397	-0.078384	-0.0918982
AACACCAGATCTTTATGCAC	GATGAACACCAGATCTTTATGCACAGCTG	G	A	C	T	47573189	antisense	AG	C-T	2	1	C_5;C_6;	Val448Met;Leu447Leu;	Missense;Silent;	None;None			Val448Met	447.5	Missense	213	203	148	236	252	232	265	12.9762	13.2219	12.9293	13.1266	12.9638	13.1294	12.9688	0.245723	-0.0468308	0.150423	-0.0123415	0.153221	-0.00732731	-0.0719206
CGATGAACACCAGATCTTTA	GCCACGATGAACACCAGATCTTTATGCAC	G	A	C	T	47573184	antisense	TG	C-T	1	1	C_8;	Val448Val;	Silent;	None				448	Silent	179	125	112	165	212	140	171	12.7253	12.5224	12.5273	12.6103	12.7145	12.4008	12.3369	-0.202875	-0.19801	-0.114969	-0.0108071	-0.324511	-0.388365	-0.0692762
CATAAAGATCTGGTGTTCAT	TGTGCATAAAGATCTGGTGTTCATCGTGG	C	T	G	A	47573205	sense	CG	C-T	0	0										344	269	239	362	370	269	372	13.6677	13.628	13.6207	13.7437	13.5179	13.3428	13.4581	-0.0396751	-0.0469747	0.0760824	-0.149785	-0.324806	-0.209556	-0.224526
TAAAGATCTGGTGTTCATCG	TGCATAAAGATCTGGTGTTCATCGTGGCT	C	T	G	A	47573203	sense	TG	C-T	1	1	C_8;	Leu447Leu;	Silent;	None				447	Silent	285	248	179	292	318	250	312	13.3962	13.5107	13.2037	13.4337	13.2994	13.2372	13.2044	0.114492	-0.192564	0.03751	-0.0968392	-0.15905	-0.191864	-0.135731
AAAGATCTGGTGTTCATCGT	GCATAAAGATCTGGTGTTCATCGTGGCTG	C	T	G	A	47573202	sense	GG	C-T	1	1	C_7;	Leu447Leu;	Silent;	None				447	Silent	333	276	221	357	361	321	409	13.6208	13.665	13.5077	13.7237	13.4823	13.5978	13.5949	0.0442669	-0.113047	0.102901	-0.138425	-0.022979	-0.0258864	-0.0738039
GATCTGGTGTTCATCGTGGC	TAAAGATCTGGTGTTCATCGTGGCTGAAG	C	T	G	A	47573199	sense	TG	C-T	1	1	C_4;	Leu447Leu;	Silent;	None				447	Silent	255	216	218	292	304	213	292	13.2358	13.3114	13.488	13.4337	13.2344	13.0061	13.1088	0.0756507	0.252226	0.197959	-0.00133915	-0.22965	-0.126982	-0.294602
CTTCAGCCACGATGAACACC	TCCCCTTCAGCCACGATGAACACCAGATC	G	A	C	T	47573175	antisense	AG	C-T	3	1	C_4;C_7;C_8;	Glu453Lys;Ala452Thr;Val451Val;	Missense;Missense;Silent;	None;None;None			Ala452Thr_Glu453Lys	452	Missense	229	197	147	217	270	208	238	13.0806	13.1786	12.9196	13.0055	13.0633	12.9719	12.8138	0.0979613	-0.161092	-0.0751367	-0.0172996	-0.108783	-0.266819	-0.0848781
CTGGTGTTCATCGTGGCTGA	AGATCTGGTGTTCATCGTGGCTGAAGGGG	C	T	G	A	47573196	sense	AG	C-T	0	0										168	123	145	183	209	159	190	12.6338	12.4992	12.8998	12.7597	12.6939	12.5844	12.4889	-0.134656	0.265973	0.12587	0.0601191	-0.0494585	-0.144905	-0.130477
TGGTGTTCATCGTGGCTGAA	GATCTGGTGTTCATCGTGGCTGAAGGGGA	C	T	G	A	47573195	sense	GG	C-T	1	1	C_8;	Phe449Phe;	Silent;	None				449	Silent	240	246	204	309	306	258	309	13.1483	13.499	13.3923	13.5154	13.2439	13.2826	13.1904	0.350714	0.24393	0.367044	0.0955737	0.134291	0.0421007	-0.229907
GGTGTTCATCGTGGCTGAAG	ATCTGGTGTTCATCGTGGCTGAAGGGGAC	C	T	G	A	47573194	sense	GG	C-T	1	1	C_7;	Phe449Phe;	Silent;	None				449	Silent	238	214	158	222	256	247	260	13.1363	13.298	13.0236	13.0384	12.9865	13.2198	12.9414	0.161756	-0.112604	-0.0978837	-0.149714	0.0835085	-0.194894	-0.0707891
GTGTTCATCGTGGCTGAAGG	TCTGGTGTTCATCGTGGCTGAAGGGGACT	C	T	G	A	47573193	sense	GG	C-T	1	1	C_6;	Phe449Phe;	Silent;	None				449	Silent	240	215	153	227	267	233	247	13.1483	13.3047	12.9773	13.0705	13.0472	13.1356	12.8674	0.15641	-0.171063	-0.0778263	-0.101096	-0.012735	-0.280956	-0.10077
GGAGTCCCCTTCAGCCACGA	CCAGGGAGTCCCCTTCAGCCACGATGAAC	G	A	C	T	47573167	antisense	TG	C-T	2	0	C_6;C_7_8;	Asp455Asn;Gly454Glu;	Missense;Missense;	None;None			Gly454Glu_Asp455Asn	454.5	Missense	264	228	201	273	317	251	345	13.2858	13.3894	13.3709	13.3367	13.2948	13.2429	13.3494	0.10361	0.0850689	0.050865	0.00903064	-0.0428782	0.0635851	-0.0699355
CAGGGAGTCCCCTTCAGCCA	ACACCAGGGAGTCCCCTTCAGCCACGATG	G	A	C	T	47573164	antisense	CG	C-T	0	0										229	217	179	243	227	196	237	13.0806	13.3181	13.2037	13.1688	12.8131	12.8861	12.8078	0.237446	0.123018	0.0881058	-0.267535	-0.194502	-0.272893	-0.3945
CGTGGCTGAAGGGGACTCCC	TCATCGTGGCTGAAGGGGACTCCCTGGTG	C	T	G	A	47573185	sense	TG	C-T	1	0	C_6;	Ala452Val;	Missense;	None			Ala452Val	452	Missense	119	106	112	126	155	130	143	12.1364	12.2846	12.5273	12.2214	12.2628	12.2939	12.079	0.148196	0.390881	0.0849508	0.126366	0.157485	-0.0574006	-0.132525
GTGGCTGAAGGGGACTCCCT	CATCGTGGCTGAAGGGGACTCCCTGGTGT	C	T	G	A	47573184	sense	GG	C-T	1	0	C_5;	Ala452Val;	Missense;	None			Ala452Val	452	Missense	200	120	114	184	181	175	240	12.8853	12.4635	12.5528	12.7676	12.4865	12.7227	12.8259	-0.421777	-0.332497	-0.117771	-0.398863	-0.162654	-0.0594247	0.083701
GGCTGAAGGGGACTCCCTGG	TCGTGGCTGAAGGGGACTCCCTGGTGTGC	C	T	G	A	47573182	sense	TG	C-T	0	0										191	143	126	170	226	177	244	12.8189	12.7165	12.6972	12.6534	12.8067	12.7391	12.8497	-0.102419	-0.121712	-0.165507	-0.0121615	-0.0798439	0.0308371	0.10949
CACACCAGGGAGTCCCCTTC	GTAGCACACCAGGGAGTCCCCTTCAGCCA	G	A	C	T	47573159	antisense	AG	C-T	2	1	C_5;C_6;	Val458Met;Leu457Leu;	Missense;Silent;	None;None			Val458Met	457.5	Missense	237	162	161	206	275	198	238	13.1302	12.8964	13.0508	12.9305	13.0898	12.9008	12.8138	-0.233741	-0.0793977	-0.199712	-0.0403642	-0.229391	-0.316353	-0.0244193
CTGAAGGGGACTCCCTGGTG	GTGGCTGAAGGGGACTCCCTGGTGTGCTA	C	T	G	A	47573180	sense	TG	C-T	0	0										135	115	84	139	130	98	140	12.3184	12.4022	12.1123	12.363	12.0091	11.8863	12.0484	0.0837828	-0.206035	0.0446238	-0.309294	-0.432039	-0.269942	-0.311215
GGGATTGTAGCACACCAGGG	GCAAGGGATTGTAGCACACCAGGGAGTCC	G	A	C	T	47573149	antisense	AG	C-T	0	0										195	146	153	160	183	158	216	12.8488	12.7464	12.9773	12.5659	12.5023	12.5753	12.6739	-0.102367	0.12846	-0.282853	-0.346491	-0.273541	-0.174885	-0.179386
AAGGGATTGTAGCACACCAG	TAGCAAGGGATTGTAGCACACCAGGGAGT	G	A	C	T	47573147	antisense	GG	C-T	0	0										201	164	181	257	239	195	279	12.8925	12.9141	13.2197	13.2496	12.8874	12.8788	13.0431	0.0216217	0.327175	0.357038	-0.00509758	-0.0137515	0.150584	-0.191367
CAAGGGATTGTAGCACACCA	CTAGCAAGGGATTGTAGCACACCAGGGAG	G	A	C	T	47573146	antisense	GG	C-T	0	0										155	156	132	193	211	157	196	12.5176	12.842	12.7643	12.8364	12.7077	12.5661	12.5338	0.324353	0.246651	0.318791	0.190031	0.0484562	0.0161156	-0.21173
CCTGGTGTGCTACAATCCCT	ACTCCCTGGTGTGCTACAATCCCTTGCTA	C	T	G	A	47573167	sense	TG	C-T	0	0										40	46	43	56	45	52	78	10.5642	11.0806	11.1466	11.0518	10.4792	10.9724	11.2048	0.516471	0.58244	0.48766	-0.0849305	0.408245	0.640665	-0.207531
GCAAGGGATTGTAGCACACC	TCTAGCAAGGGATTGTAGCACACCAGGGA	G	A	C	T	47573145	antisense	AG	C-T	0	0										193	168	157	227	218	213	237	12.8339	12.9489	13.0145	13.0705	12.7548	13.0061	12.8078	0.114969	0.18056	0.236569	-0.0791749	0.172198	-0.0261773	-0.155084
GTGTGCTACAATCCCTTGCT	CCTGGTGTGCTACAATCCCTTGCTAGACA	C	T	G	A	47573163	sense	AG	C-T	1	1	C_6;	Cys459Cys;	Silent;	None				459	Silent	185	159	141	172	196	198	190	12.7729	12.8695	12.8594	12.6703	12.6013	12.9008	12.4889	0.0966124	0.0865775	-0.102595	-0.171559	0.127926	-0.283948	-0.136059
GCTACAATCCCTTGCTAGAC	GTGTGCTACAATCCCTTGCTAGACAGCTT	C	T	G	A	47573159	sense	AG	C-T	1	1	C_5;	Tyr460Tyr;	Silent;	None				460	Silent	31	17	10	39	29	42	27	10.1967	9.64567	9.04436	10.5302	9.84591	10.6645	9.67546	-0.551037	-1.15234	0.333459	-0.35079	0.467748	-0.52124	0.32188
GCTGTCTAGCAAGGGATTGT	TGAAGCTGTCTAGCAAGGGATTGTAGCAC	G	A	C	T	47573137	antisense	AG	C-T	1	0	C_6;	Asp465Asn;	Missense;	None			Asp465Asn	465	Missense	275	223	246	304	332	270	285	13.3447	13.3574	13.6623	13.4918	13.3615	13.3482	13.0738	0.0127351	0.317619	0.147133	0.0168366	0.00349548	-0.270908	-0.242688
GAAGCTGTCTAGCAAGGGAT	GGGTGAAGCTGTCTAGCAAGGGATTGTAG	G	A	C	T	47573134	antisense	TG	C-T	1	0	C_5;	Ser466Asn;	Missense;	None			Ser466Asn	466	Missense	259	189	205	250	282	221	358	13.2582	13.1188	13.3993	13.2097	13.1261	13.0593	13.4028	-0.139427	0.141078	-0.048512	-0.132156	-0.198916	0.144526	-0.0465616
GGGTGAAGCTGTCTAGCAAG	AGCCGGGTGAAGCTGTCTAGCAAGGGATT	G	A	C	T	47573130	antisense	GG	C-T	0	0										247	167	158	216	209	182	242	13.1898	12.9403	13.0236	12.9988	12.6939	12.7792	12.8379	-0.24951	-0.166148	-0.190951	-0.495858	-0.410554	-0.351928	-0.217244
CGGGTGAAGCTGTCTAGCAA	AAGCCGGGTGAAGCTGTCTAGCAAGGGAT	G	A	C	T	47573129	antisense	GG	C-T	0	0										205	185	161	183	191	187	207	12.9209	13.0879	13.0508	12.7597	12.564	12.8183	12.6125	0.167005	0.12984	-0.161251	-0.356912	-0.102604	-0.308416	-0.301176
CCTTGCTAGACAGCTTCACC	AATCCCTTGCTAGACAGCTTCACCCGGCT	C	T	G	A	47573150	sense	CG	C-T	1	1	C_6;	Leu464Leu;	Silent;	None				464	Silent	149	133	119	188	182	151	201	12.4607	12.6119	12.6147	12.7986	12.4944	12.5099	12.5701	0.151213	0.154043	0.337874	0.0337068	0.0491957	0.109397	-0.150277
CCGGGTGAAGCTGTCTAGCA	AAAGCCGGGTGAAGCTGTCTAGCAAGGGA	G	A	C	T	47573128	antisense	AG	C-T	0	0										184	136	139	164	189	143	203	12.765	12.6441	12.8388	12.6016	12.5488	12.4314	12.5844	-0.120957	0.0737884	-0.163478	-0.216199	-0.333669	-0.180666	-0.173296
CTTGCTAGACAGCTTCACCC	ATCCCTTGCTAGACAGCTTCACCCGGCTT	C	T	G	A	47573149	sense	GG	C-T	1	1	C_5;	Leu464Leu;	Silent;	None				464	Silent	153	95	112	159	168	143	204	12.4989	12.1266	12.5273	12.5569	12.379	12.4314	12.5915	-0.372335	0.0283818	0.0579922	-0.119962	-0.0675365	0.0925549	0.0636722
AAAGCCGGGTGAAGCTGTCT	AGGCAAAGCCGGGTGAAGCTGTCTAGCAA	G	A	C	T	47573124	antisense	AG	C-T	1	0	C_5_6;	Arg469Gln;	Missense;	None			Arg469Gln	469	Missense	311	221	221	336	353	284	372	13.5222	13.3444	13.5077	13.6362	13.45	13.4211	13.4581	-0.177728	-0.0144474	0.114044	-0.0721535	-0.101047	-0.0640735	-0.0530476
TAGACAGCTTCACCCGGCTT	TTGCTAGACAGCTTCACCCGGCTTTGCCT	C	T	G	A	47573144	sense	TG	C-T	2	2	C_5;C_8;	Asp465Asp;Ser466Ser;	Silent;Silent;	None;None				465.5	Silent	198	166	136	213	210	168	220	12.8708	12.9316	12.8074	12.9787	12.7008	12.6638	12.7004	0.0607991	-0.0634655	0.107846	-0.17	-0.207041	-0.17044	-0.217554
AAGGCAAAGCCGGGTGAAGC	CAGGAAGGCAAAGCCGGGTGAAGCTGTCT	G	A	C	T	47573119	antisense	TG	C-T	1	0	C_5;	Cys471Tyr;	Missense;	None			Cys471Tyr	471	Missense	200	146	131	206	189	168	220	12.8853	12.7464	12.7533	12.9305	12.5488	12.6638	12.7004	-0.138888	-0.131995	0.0451454	-0.336477	-0.221539	-0.184938	-0.172405
AGGAAGGCAAAGCCGGGTGA	CCTCAGGAAGGCAAAGCCGGGTGAAGCTG	G	A	C	T	47573116	antisense	AG	C-T	1	0	C_8;	Cys471Tyr;	Missense;	None			Cys471Tyr	471	Missense	209	151	123	183	177	172	197	12.9488	12.795	12.6624	12.7597	12.4542	12.6977	12.5411	-0.15381	-0.286385	-0.189127	-0.494592	-0.251092	-0.407715	-0.174692
TTCACCCGGCTTTGCCTTCC	CAGCTTCACCCGGCTTTGCCTTCCTGAGG	C	T	G	A	47573136	sense	TG	C-T	2	0	C_5_6;C_7;	Thr468Ile;Arg469Trp;	Missense;Missense;	None;None			Thr468Ile_Arg469Trp	468.5	Missense	392	272	295	361	547	450	609	13.8561	13.644	13.9244	13.7397	14.0818	14.0851	14.1692	-0.212107	0.0682764	-0.11634	0.22576	0.229025	0.313102	0.342686
CTCAGGAAGGCAAAGCCGGG	AGGCCTCAGGAAGGCAAAGCCGGGTGAAG	G	A	C	T	47573113	antisense	TG	C-T	0	0										158	152	115	190	180	157	177	12.5453	12.8045	12.5654	12.8138	12.4785	12.5661	12.3867	0.259231	0.0201256	0.268541	-0.0668296	0.0208046	-0.158614	-0.250846
CACCCGGCTTTGCCTTCCTG	GCTTCACCCGGCTTTGCCTTCCTGAGGCC	C	T	G	A	47573134	sense	AG	C-T	3	1	C_4;C_5;C_8;	Thr468Thr;Arg469Trp;Leu470Phe;	Silent;Missense;Missense;	None;None;None			Arg469Trp_Leu470Phe	469	Missense	173	145	118	179	201	167	206	12.6761	12.7365	12.6026	12.7278	12.6376	12.6552	12.6055	0.0603961	-0.0735541	0.0516867	-0.0384839	-0.0209527	-0.0705838	-0.0561831
ACCCGGCTTTGCCTTCCTGA	CTTCACCCGGCTTTGCCTTCCTGAGGCCT	C	T	G	A	47573133	sense	GG	C-T	2	0	C_4;C_7;	Arg469Trp;Leu470Phe;	Missense;Missense;	None;None			Arg469Trp_Leu470Phe	469.5	Missense	239	153	158	228	234	190	223	13.1423	12.814	13.0236	13.0768	12.8569	12.8413	12.7199	-0.328314	-0.118653	-0.0654624	-0.285381	-0.301006	-0.42238	-0.165446
GCCTCAGGAAGGCAAAGCCG	CCAGGCCTCAGGAAGGCAAAGCCGGGTGA	G	A	C	T	47573111	antisense	GG	C-T	1	0	C_5;	Glu474Lys;	Missense;	None			Glu474Lys	474	Missense	132	122	97	150	142	136	148	12.286	12.4874	12.3199	12.4729	12.1364	12.359	12.1286	0.20143	0.0339316	0.186896	-0.149529	0.0730225	-0.157375	-0.218713
GGCCTCAGGAAGGCAAAGCC	TCCAGGCCTCAGGAAGGCAAAGCCGGGTG	G	A	C	T	47573110	antisense	GG	C-T	1	0	C_4_6;	Glu474Lys;	Missense;	None			Glu474Lys	474	Missense	151	128	111	135	171	119	170	12.4799	12.5566	12.5144	12.3209	12.4045	12.1664	12.3285	0.0767064	0.0344248	-0.159053	-0.075452	-0.313558	-0.151453	-0.16418
AGGCCTCAGGAAGGCAAAGC	CTCCAGGCCTCAGGAAGGCAAAGCCGGGT	G	A	C	T	47573109	antisense	CG	C-T	2	0	C_4;C_5_7;	Ala475Thr;Glu474Lys;	Missense;Missense;	None;None			Glu474Lys_Ala475Thr	474.5	Missense	252	227	156	255	234	214	238	13.2187	13.3831	13.0053	13.2383	12.8569	13.0129	12.8138	0.164377	-0.213434	0.0195784	-0.361785	-0.205822	-0.40488	-0.314336
GGCTTTGCCTTCCTGAGGCC	ACCCGGCTTTGCCTTCCTGAGGCCTGGAG	C	T	G	A	47573129	sense	TG	C-T	1	1	C_8;	Cys471Cys;	Silent;	None				471	Silent	236	185	128	231	241	159	217	13.1241	13.0879	12.7199	13.0957	12.8994	12.5844	12.6806	-0.0361332	-0.404171	-0.0283838	-0.22464	-0.539719	-0.443501	-0.24639
GCTTTGCCTTCCTGAGGCCT	CCCGGCTTTGCCTTCCTGAGGCCTGGAGC	C	T	G	A	47573128	sense	GG	C-T	2	1	C_7;C_8;	Cys471Cys;Leu472Phe;	Silent;Missense;	None;None			Leu472Phe	471.5	Missense	123	114	98	132	133	123	163	12.1841	12.3896	12.3347	12.2885	12.042	12.2141	12.2678	0.205459	0.150584	0.104365	-0.142113	0.0299617	0.083729	-0.162943
TCCAGGCCTCAGGAAGGCAA	GAGCTCCAGGCCTCAGGAAGGCAAAGCCG	G	A	C	T	47573106	antisense	AG	C-T	2	1	C_7;C_8;	Ala475Thr;Glu474Glu;	Missense;Silent;	None;None			Ala475Thr	474.5	Missense	196	140	150	175	198	180	226	12.8562	12.6859	12.9487	12.6952	12.6159	12.7633	12.7392	-0.170278	0.0925164	-0.160969	-0.240231	-0.0928758	-0.116982	-0.0704527
TTTGCCTTCCTGAGGCCTGG	CGGCTTTGCCTTCCTGAGGCCTGGAGCTC	C	T	G	A	47573126	sense	AG	C-T	2	1	C_5;C_6;	Cys471Cys;Leu472Phe;	Silent;Missense;	None;None			Leu472Phe	471.5	Missense	181	162	150	202	219	174	190	12.7413	12.8964	12.9487	12.9022	12.7614	12.7144	12.4889	0.155107	0.207364	0.16085	0.0200249	-0.0269304	-0.252417	-0.260881
AGAGCTCCAGGCCTCAGGAA	GGGCAGAGCTCCAGGCCTCAGGAAGGCAA	G	A	C	T	47573101	antisense	GG	C-T	2	0	C_5;C_7_8;	Ser477Asn;Trp476Ter;	Missense;Nonsense;	None;None			Trp476Ter_Ser477Asn	476.5	Nonsense	202	171	176	181	311	260	362	12.8997	12.9744	13.1793	12.7438	13.2673	13.2938	13.4188	0.0747557	0.279606	-0.155837	0.367603	0.394079	0.51911	0.360756
CAGAGCTCCAGGCCTCAGGA	GGGGCAGAGCTCCAGGCCTCAGGAAGGCA	G	A	C	T	47573100	antisense	AG	C-T	2	0	C_6;C_8;	Ser477Asn;Trp476Ter;	Missense;Nonsense;	None;None			Trp476Ter_Ser477Asn	476.5	Nonsense	124	109	87	147	158	169	193	12.1958	12.3249	12.163	12.4437	12.2904	12.6723	12.5115	0.129086	-0.0328261	0.247934	0.0946515	0.476565	0.315733	0.180918
CTTCCTGAGGCCTGGAGCTC	TTGCCTTCCTGAGGCCTGGAGCTCTGCCC	C	T	G	A	47573121	sense	TG	C-T	1	0	C_4_5;	Pro473Phe;	Missense;	None			Pro473Phe	473	Missense	124	110	87	125	143	146	140	12.1958	12.338	12.163	12.2099	12.1466	12.4613	12.0484	0.142259	-0.0328261	0.0140919	-0.0492277	0.265545	-0.147347	-0.018185
GGGCAGAGCTCCAGGCCTCA	GATGGGGCAGAGCTCCAGGCCTCAGGAAG	G	A	C	T	47573097	antisense	GG	C-T	1	0	C_4;	Ala479Thr;	Missense;	None			Ala479Thr	479	Missense	248	204	201	278	327	241	308	13.1956	13.229	13.3709	13.3629	13.3396	13.1843	13.1858	0.0333498	0.175257	0.167235	0.144023	-0.0113377	-0.00987586	-0.0843444
GGGGCAGAGCTCCAGGCCTC	GGATGGGGCAGAGCTCCAGGCCTCAGGAA	G	A	C	T	47573096	antisense	AG	C-T	1	0	C_5;	Ala479Thr;	Missense;	None			Ala479Thr	479	Missense	145	148	83	170	173	149	145	12.4214	12.7661	12.0951	12.6534	12.4213	12.4907	12.099	0.344613	-0.326383	0.23195	-0.000194196	0.0692151	-0.322401	-0.167853
AGGGATGGGGCAGAGCTCCA	CCAGAGGGATGGGGCAGAGCTCCAGGCCT	G	A	C	T	47573090	antisense	GG	C-T	0	0										235	221	160	252	326	299	377	13.118	13.3444	13.0418	13.2212	13.3352	13.4954	13.4774	0.226486	-0.0761605	0.103259	0.217275	0.377415	0.359401	0.233502
GAGGGATGGGGCAGAGCTCC	TCCAGAGGGATGGGGCAGAGCTCCAGGCC	G	A	C	T	47573089	antisense	AG	C-T	0	0										221	206	141	217	232	212	285	13.0294	13.243	12.8594	13.0055	12.8445	12.9993	13.0738	0.213698	-0.16991	-0.0238415	-0.184811	-0.0300104	0.0444432	-0.0634418
GGAGCTCTGCCCCATCCCTC	GCCTGGAGCTCTGCCCCATCCCTCTGGAA	C	T	G	A	47573108	sense	TG	C-T	2	1	C_5;C_7;	Ser477Ser;Ser478Phe;	Silent;Missense;	None;None			Ser478Phe	477.5	Missense	162	138	124	201	185	171	220	12.5814	12.6651	12.6741	12.895	12.518	12.6893	12.7004	0.0837854	0.0927512	0.313663	-0.0633713	0.107954	0.119024	-0.108864
GAGCTCTGCCCCATCCCTCT	CCTGGAGCTCTGCCCCATCCCTCTGGAAG	C	T	G	A	47573107	sense	GG	C-T	2	1	C_4;C_6;	Ser477Ser;Ser478Phe;	Silent;Missense;	None;None			Ser478Phe	477.5	Missense	206	183	171	237	232	203	242	12.928	13.0723	13.1377	13.1327	12.8445	12.9368	12.8379	0.144306	0.209747	0.204725	-0.0834219	0.00880229	-0.0900925	-0.241163
CTTCCAGAGGGATGGGGCAG	CAATCTTCCAGAGGGATGGGGCAGAGCTC	G	A	C	T	47573083	antisense	AG	C-T	1	0	C_4_5;	Trp483Ter;	Nonsense;	None			Trp483Ter	483	Nonsense	246	185	166	244	312	221	329	13.1839	13.0879	13.0949	13.1747	13.2719	13.0593	13.2809	-0.0959981	-0.0890456	-0.00926922	0.0879652	-0.12463	0.096952	0.0848667
CTCTGCCCCATCCCTCTGGA	GGAGCTCTGCCCCATCCCTCTGGAAGATT	C	T	G	A	47573104	sense	AG	C-T	2	0	C_6_7;C_8;	Ala479Val;Pro480Ser;	Missense;Missense;	None;None			Ala479Val_Pro480Ser	479.5	Missense	195	116	137	196	229	196	234	12.8488	12.4146	12.8179	12.8587	12.8258	12.8861	12.7894	-0.434156	-0.0308744	0.00988515	-0.0230367	0.0373426	-0.0594245	0.136676
ATCTTCCAGAGGGATGGGGC	GGCAATCTTCCAGAGGGATGGGGCAGAGC	G	A	C	T	47573081	antisense	AG	C-T	1	0	C_6_7;	Trp483Ter;	Nonsense;	None			Trp483Ter	483	Nonsense	194	156	149	177	226	209	244	12.8414	12.842	12.939	12.7116	12.8067	12.9788	12.8497	0.000613542	0.0976624	-0.129782	-0.0346425	0.137396	0.00835621	0.0475387
GCCCCATCCCTCTGGAAGAT	CTCTGCCCCATCCCTCTGGAAGATTGCCA	C	T	G	A	47573100	sense	TG	C-T	2	0	C_4_5;C_8;	Pro480Leu;Ser481Phe;	Missense;Missense;	None;None			Pro480Leu_Ser481Phe	480.5	Missense	218	178	173	241	274	217	296	13.0096	13.0323	13.1545	13.1568	13.0846	13.033	13.1284	0.0226706	0.144847	0.147195	0.0749255	0.0233321	0.118788	-0.0325556
GCAATCTTCCAGAGGGATGG	GCTGGCAATCTTCCAGAGGGATGGGGCAG	G	A	C	T	47573078	antisense	GG	C-T	1	1	C_6;	Lys484Lys;	Silent;	None				484	Silent	186	147	161	217	181	167	240	12.7806	12.7563	13.0508	13.0055	12.4865	12.6552	12.8259	-0.0243587	0.270143	0.22487	-0.29418	-0.125468	0.0452583	-0.281681
GGCAATCTTCCAGAGGGATG	AGCTGGCAATCTTCCAGAGGGATGGGGCA	G	A	C	T	47573077	antisense	GG	C-T	1	1	C_7;	Lys484Lys;	Silent;	None				484	Silent	262	186	155	244	268	251	249	13.2748	13.0957	12.996	13.1747	13.0526	13.2429	12.879	-0.179121	-0.278848	-0.100168	-0.222223	-0.0319082	-0.395842	-0.0306122
TGGCAATCTTCCAGAGGGAT	CAGCTGGCAATCTTCCAGAGGGATGGGGC	G	A	C	T	47573076	antisense	GG	C-T	2	1	C_4;C_8;	Ala486Thr;Lys484Lys;	Missense;Silent;	None;None			Ala486Thr	485	Missense	328	281	203	329	314	317	360	13.5989	13.6909	13.3852	13.6058	13.2811	13.5797	13.4108	0.0919914	-0.213778	0.00689816	-0.317816	-0.0192434	-0.18815	-0.136774
CTGGCAATCTTCCAGAGGGA	ACAGCTGGCAATCTTCCAGAGGGATGGGG	G	A	C	T	47573075	antisense	TG	C-T	1	0	C_5;	Ala486Thr;	Missense;	None			Ala486Thr	486	Missense	183	151	132	193	210	150	210	12.7572	12.795	12.7643	12.8364	12.7008	12.5003	12.6333	0.0378238	0.00711285	0.079253	-0.0563594	-0.256873	-0.123903	-0.187108
CATCCCTCTGGAAGATTGCC	GCCCCATCCCTCTGGAAGATTGCCAGCTG	C	T	G	A	47573096	sense	AG	C-T	2	0	C_4_5;C_6_8;	Ser481Phe;Leu482Phe;	Missense;Missense;	None;None			Ser481Phe_Leu482Phe	481.5	Missense	191	146	154	204	215	156	195	12.8189	12.7464	12.9867	12.9164	12.7348	12.5569	12.5264	-0.0724697	0.167755	0.0974904	-0.0841374	-0.262019	-0.292521	-0.277151
CAGCTGGCAATCTTCCAGAG	GTTACAGCTGGCAATCTTCCAGAGGGATG	G	A	C	T	47573072	antisense	GG	C-T	2	0	C_4;C_8;	Ser487Asn;Ala486Thr;	Missense;Missense;	None;None			Ala486Thr_Ser487Asn	486.5	Missense	224	201	149	254	225	194	273	13.0488	13.2076	12.939	13.2326	12.8003	12.8713	13.0117	0.158803	-0.109753	0.183816	-0.248455	-0.177452	-0.0370605	-0.231945
CCCTCTGGAAGATTGCCAGC	CCATCCCTCTGGAAGATTGCCAGCTGTAA	C	T	G	A	47573093	sense	TG	C-T	1	1	C_5;	Leu482Leu;	Silent;	None				482	Silent	137	105	83	135	123	91	139	12.3396	12.2709	12.0951	12.3209	11.9292	11.7794	12.0381	-0.0686487	-0.244522	-0.0187059	-0.410339	-0.560137	-0.301493	-0.313365
ACAGCTGGCAATCTTCCAGA	CGTTACAGCTGGCAATCTTCCAGAGGGAT	G	A	C	T	47573071	antisense	GG	C-T	1	0	C_5;	Ser487Asn;	Missense;	None			Ser487Asn	487	Missense	237	210	152	246	256	207	273	13.1302	13.2708	12.9678	13.1865	12.9865	12.9649	13.0117	0.140612	-0.162377	0.0562721	-0.14364	-0.165269	-0.118439	-0.153952
TACAGCTGGCAATCTTCCAG	CCGTTACAGCTGGCAATCTTCCAGAGGGA	G	A	C	T	47573070	antisense	AG	C-T	1	0	C_6;	Ser487Asn;	Missense;	None			Ser487Asn	487	Missense	183	128	136	193	156	177	191	12.7572	12.5566	12.8074	12.8364	12.2721	12.7391	12.4965	-0.200545	0.0501755	0.079253	-0.485128	-0.0181236	-0.260697	-0.230944
GTTACAGCTGGCAATCTTCC	TCCCGTTACAGCTGGCAATCTTCCAGAGG	G	A	C	T	47573068	antisense	AG	C-T	2	0	C_5;C_8;	Cys488Tyr;Ser487Asn;	Missense;Missense;	None;None			Ser487Asn_Cys488Tyr	487.5	Missense	241	203	205	260	328	208	302	13.1543	13.2219	13.3993	13.2663	13.3441	12.9719	13.1574	0.0675636	0.244986	0.111974	0.18973	-0.18246	0.00304792	-0.138068
TGGAAGATTGCCAGCTGTAA	CCTCTGGAAGATTGCCAGCTGTAACGGGA	C	T	G	A	47573088	sense	CG	C-T	0	0										260	190	177	283	254	229	270	13.2638	13.1264	13.1875	13.3886	12.9752	13.1106	12.9958	-0.137373	-0.0763347	0.124785	-0.288564	-0.15318	-0.267989	-0.206937
GGAAGATTGCCAGCTGTAAC	CTCTGGAAGATTGCCAGCTGTAACGGGAG	C	T	G	A	47573087	sense	GG	C-T	0	0										234	198	187	265	307	207	344	13.1118	13.1859	13.2667	13.2938	13.2486	12.9649	13.3452	0.074108	0.154933	0.181971	0.136802	-0.146892	0.233409	-0.0625646
GAAGATTGCCAGCTGTAACG	TCTGGAAGATTGCCAGCTGTAACGGGAGC	C	T	G	A	47573086	sense	GG	C-T	0	0										166	166	137	177	193	159	209	12.6165	12.9316	12.8179	12.7116	12.5791	12.5844	12.6264	0.315079	0.201382	0.0950584	-0.0374897	-0.0321833	0.00985099	-0.223781
AGATTGCCAGCTGTAACGGG	TGGAAGATTGCCAGCTGTAACGGGAGCAT	C	T	G	A	47573084	sense	AG	C-T	1	0	C_7_8;	Ala486Val;	Missense;	None			Ala486Val	486	Missense	242	230	220	266	330	235	266	13.1603	13.402	13.5012	13.2992	13.3528	13.1479	12.9743	0.241727	0.340883	0.138912	0.192526	-0.0123769	-0.186026	-0.242466
TAGATGCTCCCGTTACAGCT	GACATAGATGCTCCCGTTACAGCTGGCAA	G	A	C	T	47573057	antisense	GG	C-T	1	0	C_7;	Ser491Asn;	Missense;	None			Ser491Asn	491	Missense	215	167	133	209	225	168	235	12.9896	12.9403	12.7752	12.9513	12.8003	12.6638	12.7955	-0.0493581	-0.214462	-0.038322	-0.1893	-0.325862	-0.194118	-0.135713
ATAGATGCTCCCGTTACAGC	AGACATAGATGCTCCCGTTACAGCTGGCA	G	A	C	T	47573056	antisense	TG	C-T	1	0	C_8;	Ser491Asn;	Missense;	None			Ser491Asn	491	Missense	198	141	132	156	203	160	193	12.8708	12.6962	12.7643	12.5294	12.6519	12.5934	12.5115	-0.174656	-0.106528	-0.341396	-0.218903	-0.27742	-0.359312	-0.0776847
AGCTGTAACGGGAGCATCTA	TGCCAGCTGTAACGGGAGCATCTATGTCT	C	T	G	A	47573076	sense	TG	C-T	0	0										274	236	167	248	320	214	315	13.3394	13.4392	13.1036	13.1981	13.3084	13.0129	13.2182	0.0997259	-0.235883	-0.141314	-0.0310143	-0.326562	-0.121279	-0.0671277
GACATAGATGCTCCCGTTAC	GGAAGACATAGATGCTCCCGTTACAGCTG	G	A	C	T	47573053	antisense	AG	C-T	0	0										246	213	161	274	262	207	294	13.1839	13.2913	13.0508	13.342	13.02	12.9649	13.1186	0.107308	-0.133163	0.158008	-0.163986	-0.219034	-0.0653021	-0.193492
ACGGGAGCATCTATGTCTTC	TGTAACGGGAGCATCTATGTCTTCCGGGA	C	T	G	A	47573069	sense	CG	C-T	1	1	C_8;	Ser491Ser;	Silent;	None				491	Silent	208	156	144	193	198	173	214	12.9419	12.842	12.8898	12.8364	12.6159	12.7061	12.6605	-0.0999001	-0.0520884	-0.105462	-0.32595	-0.235811	-0.2814	-0.195237
CCGGAAGACATAGATGCTCC	GGTCCCGGAAGACATAGATGCTCCCGTTA	G	A	C	T	47573047	antisense	CG	C-T	0	0										179	122	115	157	187	115	170	12.7253	12.4874	12.5654	12.5386	12.5335	12.1171	12.3285	-0.237916	-0.159881	-0.186659	-0.191804	-0.608246	-0.396825	-0.20414
CGGGAGCATCTATGTCTTCC	GTAACGGGAGCATCTATGTCTTCCGGGAC	C	T	G	A	47573068	sense	GG	C-T	1	1	C_7;	Ser491Ser;	Silent;	None				491	Silent	278	224	158	269	273	224	323	13.3604	13.3639	13.0236	13.3154	13.0793	13.0788	13.2543	0.00353776	-0.336705	-0.0449674	-0.281068	-0.281589	-0.106007	-0.0968431
GGGAGCATCTATGTCTTCCG	TAACGGGAGCATCTATGTCTTCCGGGACC	C	T	G	A	47573067	sense	GG	C-T	1	1	C_6;	Ser491Ser;	Silent;	None				491	Silent	228	176	159	239	253	197	274	13.0743	13.016	13.0328	13.1448	12.9695	12.8935	13.017	-0.0583272	-0.0415826	0.0704758	-0.104797	-0.180848	-0.0573183	-0.10451
GCATCTATGTCTTCCGGGAC	GGGAGCATCTATGTCTTCCGGGACCGATA	C	T	G	A	47573063	sense	CG	C-T	1	1	C_5;	Ile492Ile;	Silent;	None				492	Silent	170	155	134	184	246	151	239	12.6509	12.8327	12.786	12.7676	12.9291	12.5099	12.8199	0.181831	0.135098	0.116661	0.278171	-0.140995	0.168984	-0.0424766
TCGGTCCCGGAAGACATAGA	TATATCGGTCCCGGAAGACATAGATGCTC	G	A	C	T	47573041	antisense	TG	C-T	2	0	C_6;C_7_8;	Asp497Asn;Arg496Gln;	Missense;Missense;	None;None			Arg496Gln_Asp497Asn	496.5	Missense	251	253	160	247	316	240	340	13.213	13.5395	13.0418	13.1923	13.2903	13.1783	13.3283	0.326543	-0.171177	-0.0206672	0.0773159	-0.0346812	0.115369	0.00776788
ATATCGGTCCCGGAAGACAT	TTTTATATCGGTCCCGGAAGACATAGATG	G	A	C	T	47573038	antisense	AG	C-T	1	0	C_5;	Arg498Gln;	Missense;	None			Arg498Gln	498	Missense	264	218	191	257	299	248	314	13.2858	13.3247	13.2973	13.2496	13.2105	13.2256	13.2136	0.0389106	0.0114532	-0.0362589	-0.0752981	-0.0602236	-0.0722331	-0.0739532
CTTCCGGGACCGATATAAAA	ATGTCTTCCGGGACCGATATAAAAAGGGG	C	T	G	A	47573053	sense	AG	C-T	2	1	C_4;C_5;	Phe495Phe;Arg496Trp;	Silent;Missense;	None;None			Arg496Trp	495.5	Missense	201	207	141	221	256	202	286	12.8925	13.25	12.8594	13.0319	12.9865	12.9296	13.0788	0.357518	-0.0330763	0.13934	0.094023	0.037123	0.18633	-0.0487688
TTCCGGGACCGATATAAAAA	TGTCTTCCGGGACCGATATAAAAAGGGGG	C	T	G	A	47573052	sense	GG	C-T	1	0	C_4;	Arg496Trp;	Missense;	None			Arg496Trp	496	Missense	190	173	118	157	207	176	190	12.8113	12.9912	12.6026	12.5386	12.6801	12.7309	12.4889	0.179873	-0.208762	-0.272686	-0.131263	-0.0804444	-0.322417	-0.0775166
TCCGGGACCGATATAAAAAG	GTCTTCCGGGACCGATATAAAAAGGGGGA	C	T	G	A	47573051	sense	GG	C-T	1	1	C_8;	Asp497Asp;	Silent;	None				497	Silent	158	106	94	168	174	122	166	12.5453	12.2846	12.2746	12.6363	12.4296	12.2023	12.2941	-0.260688	-0.270722	0.0910289	-0.11573	-0.343011	-0.251163	-0.0898406
CCGGGACCGATATAAAAAGG	TCTTCCGGGACCGATATAAAAAGGGGGAT	C	T	G	A	47573050	sense	GG	C-T	2	1	C_7;C_8;	Asp497Asp;Arg498Ter;	Silent;Nonsense;	None;None			Arg498Ter	497.5	Nonsense	228	172	147	209	215	183	223	13.0743	12.9828	12.9196	12.9513	12.7348	12.7871	12.7199	-0.0914901	-0.154779	-0.123009	-0.339566	-0.287185	-0.354411	-0.203961
CGGGACCGATATAAAAAGGG	CTTCCGGGACCGATATAAAAAGGGGGATG	C	T	G	A	47573049	sense	GG	C-T	2	1	C_6;C_7;	Asp497Asp;Arg498Ter;	Silent;Nonsense;	None;None			Arg498Ter	497.5	Nonsense	100	75	79	107	120	99	134	11.8855	11.7856	12.0238	11.9856	11.8936	11.901	11.9853	-0.0998859	0.138309	0.100092	0.0081189	0.0154644	0.0997404	-0.00506397
GACCGATATAAAAAGGGGGA	CCGGGACCGATATAAAAAGGGGGATGCCA	C	T	G	A	47573046	sense	TG	C-T	1	0	C_4;	Arg498Ter;	Nonsense;	None			Arg498Ter	498	Nonsense	210	167	145	196	245	160	267	12.9557	12.9403	12.8998	12.8587	12.9232	12.5934	12.9797	-0.015415	-0.0559097	-0.0970161	-0.0325168	-0.362298	0.0239803	-0.0674978
GGGGGATGCCAACACCTACA	AAAAGGGGGATGCCAACACCTACAAGCTT	C	T	G	A	47573032	sense	AG	C-T	0	0										296	208	169	275	299	281	378	13.4509	13.257	13.1207	13.3472	13.2105	13.4058	13.4812	-0.193871	-0.330121	-0.103649	-0.240342	-0.0450549	0.0303192	0.124188
GATGCCAACACCTACAAGCT	GGGGGATGCCAACACCTACAAGCTTGACC	C	T	G	A	47573028	sense	TG	C-T	1	0	C_5_6;	Ala504Val;	Missense;	None			Ala504Val	504	Missense	218	196	182	227	224	153	256	13.0096	13.1713	13.2276	13.0705	12.7939	12.5289	12.919	0.161631	0.218005	0.0608639	-0.215715	-0.480759	-0.0906401	-0.409205
GGGTCAAGCTTGTAGGTGTT	GGCAGGGTCAAGCTTGTAGGTGTTGGCAT	G	A	C	T	47573003	antisense	GG	C-T	1	0	C_5;	Asp510Asn;	Missense;	None			Asp510Asn	510	Missense	309	229	187	316	320	232	310	13.5129	13.3957	13.2667	13.5477	13.3084	13.1294	13.1951	-0.117125	-0.246126	0.0348217	-0.20443	-0.383476	-0.317775	-0.192417
AGGGTCAAGCTTGTAGGTGT	TGGCAGGGTCAAGCTTGTAGGTGTTGGCA	G	A	C	T	47573002	antisense	TG	C-T	1	0	C_6;	Asp510Asn;	Missense;	None			Asp510Asn	510	Missense	245	244	176	333	345	289	333	13.1781	13.4873	13.1793	13.6233	13.4169	13.4463	13.2983	0.309194	0.00121314	0.445206	0.238877	0.268229	0.120261	-0.0427484
AACACCTACAAGCTTGACCC	TGCCAACACCTACAAGCTTGACCCTGCCA	C	T	G	A	47573022	sense	TG	C-T	1	0	C_5_6;	Thr506Ile;	Missense;	None			Thr506Ile	506	Missense	200	160	109	182	203	158	183	12.8853	12.8785	12.4881	12.7518	12.6519	12.5753	12.4348	-0.00680294	-0.397192	-0.133536	-0.2334	-0.310062	-0.450554	-0.152162
GGCAGGGTCAAGCTTGTAGG	AAGTGGCAGGGTCAAGCTTGTAGGTGTTG	G	A	C	T	47572999	antisense	TG	C-T	0	0										321	253	232	296	319	303	351	13.5678	13.5395	13.5778	13.4534	13.3039	13.5145	13.3743	-0.0283093	0.00997028	-0.114459	-0.263906	-0.053283	-0.193552	-0.125981
GTGGCAGGGTCAAGCTTGTA	TGAAGTGGCAGGGTCAAGCTTGTAGGTGT	G	A	C	T	47572997	antisense	GG	C-T	1	0	C_5;	Ala512Thr;	Missense;	None			Ala512Thr	512	Missense	253	226	206	264	250	199	260	13.2244	13.3767	13.4063	13.2883	12.9523	12.9081	12.9414	0.152295	0.181909	0.063901	-0.272091	-0.316364	-0.28306	-0.423207
AGTGGCAGGGTCAAGCTTGT	CTGAAGTGGCAGGGTCAAGCTTGTAGGTG	G	A	C	T	47572996	antisense	AG	C-T	1	0	C_6;	Ala512Thr;	Missense;	None			Ala512Thr	512	Missense	287	247	201	276	333	265	309	13.4063	13.5049	13.3709	13.3524	13.3659	13.3212	13.1904	0.0985758	-0.0354323	-0.0538705	-0.0404382	-0.0850823	-0.21589	-0.116894
TGAAGTGGCAGGGTCAAGCT	CGGCTGAAGTGGCAGGGTCAAGCTTGTAG	G	A	C	T	47572993	antisense	TG	C-T	0	0										346	267	269	361	405	308	413	13.676	13.6172	13.7913	13.7397	13.6483	13.5382	13.6089	-0.0588035	0.115245	0.063729	-0.0277614	-0.137863	-0.0670922	-0.117629
AAGCTTGACCCTGCCACTTC	CTACAAGCTTGACCCTGCCACTTCAGCCG	C	T	G	A	47573013	sense	AG	C-T	1	0	C_4;	Leu509Phe;	Missense;	None			Leu509Phe	509	Missense	201	161	146	222	223	181	248	12.8925	12.8875	12.9097	13.0384	12.7875	12.7713	12.8732	-0.0050099	0.0171902	0.145853	-0.105051	-0.121221	-0.01932	-0.134542
CGGCTGAAGTGGCAGGGTCA	GTTACGGCTGAAGTGGCAGGGTCAAGCTT	G	A	C	T	47572989	antisense	AG	C-T	1	0	C_4;	Ala515Thr;	Missense;	None			Ala515Thr	515	Missense	200	184	132	193	210	178	232	12.8853	13.0801	12.7643	12.8364	12.7008	12.7472	12.777	0.194806	-0.121026	-0.0488856	-0.184498	-0.138136	-0.108327	-0.151952
CTTGACCCTGCCACTTCAGC	CAAGCTTGACCCTGCCACTTCAGCCGTAA	C	T	G	A	47573010	sense	CG	C-T	2	1	C_6;C_7_8;	Asp510Asp;Pro511Phe;	Silent;Missense;	None;None			Pro511Phe	510.5	Missense	200	144	120	175	187	160	211	12.8853	12.7265	12.6268	12.6952	12.5335	12.5934	12.6401	-0.158785	-0.258509	-0.190111	-0.351822	-0.291917	-0.245189	-0.0938413
AGTTACGGCTGAAGTGGCAG	TGACAGTTACGGCTGAAGTGGCAGGGTCA	G	A	C	T	47572984	antisense	GG	C-T	1	0	C_6;	Val516Ile;	Missense;	None			Val516Ile	516	Missense	341	313	259	367	370	313	393	13.655	13.8465	13.7366	13.7635	13.5179	13.5614	13.5373	0.191501	0.0815938	0.108507	-0.137149	-0.0936336	-0.1177	-0.243362
CAGTTACGGCTGAAGTGGCA	GTGACAGTTACGGCTGAAGTGGCAGGGTC	G	A	C	T	47572983	antisense	GG	C-T	1	0	C_7;	Val516Ile;	Missense;	None			Val516Ile	516	Missense	240	236	167	253	269	210	264	13.1483	13.4392	13.1036	13.2269	13.058	12.9857	12.9634	0.290848	-0.0447617	0.0786015	-0.0903313	-0.162658	-0.184942	-0.254206
CCTGCCACTTCAGCCGTAAC	TGACCCTGCCACTTCAGCCGTAACTGTCA	C	T	G	A	47573004	sense	TG	C-T	2	0	C_5_6;C_8;	Ala512Val;Thr513Ile;	Missense;Missense;	None;None			Ala512Val_Thr513Ile	512.5	Missense	257	221	188	273	254	236	316	13.247	13.3444	13.2744	13.3367	12.9752	13.154	13.2227	0.0973926	0.0273811	0.0896306	-0.271822	-0.0930036	-0.0243084	-0.20118
ACAGTTACGGCTGAAGTGGC	TGTGACAGTTACGGCTGAAGTGGCAGGGT	G	A	C	T	47572982	antisense	AG	C-T	1	0	C_8;	Val516Ile;	Missense;	None			Val516Ile	516	Missense	349	244	226	340	381	310	411	13.6885	13.4873	13.54	13.6533	13.5601	13.5475	13.6019	-0.201205	-0.148473	-0.0351826	-0.128339	-0.14098	-0.086549	0.0096643
GTGACAGTTACGGCTGAAGT	TCTTGTGACAGTTACGGCTGAAGTGGCAG	G	A	C	T	47572979	antisense	GG	C-T	1	0	C_5;	Val518Ile;	Missense;	None			Val518Ile	518	Missense	241	182	167	261	215	215	264	13.1543	13.0644	13.1036	13.2718	12.7348	13.0196	12.9634	-0.0899603	-0.0507598	0.117511	-0.419556	-0.134713	-0.19094	-0.240667
TGTGACAGTTACGGCTGAAG	CTCTTGTGACAGTTACGGCTGAAGTGGCA	G	A	C	T	47572978	antisense	TG	C-T	1	0	C_6;	Val518Ile;	Missense;	None			Val518Ile	518	Missense	387	294	243	323	384	339	419	13.8376	13.7562	13.6446	13.5793	13.5714	13.6765	13.6297	-0.0813874	-0.192944	-0.258273	-0.266121	-0.161069	-0.207835	-0.0341401
CTTGTGACAGTTACGGCTGA	ACCTCTTGTGACAGTTACGGCTGAAGTGG	G	A	C	T	47572976	antisense	AG	C-T	1	0	C_8;	Val518Ile;	Missense;	None			Val518Ile	518	Missense	335	246	213	326	349	270	308	13.6294	13.499	13.4545	13.5926	13.4336	13.3482	13.1858	-0.130368	-0.174873	-0.0367792	-0.195831	-0.281209	-0.443657	-0.192892
CTTCAGCCGTAACTGTCACA	GCCACTTCAGCCGTAACTGTCACAAGAGG	C	T	G	A	47572997	sense	AG	C-T	2	0	C_4;C_7_8;	Ser514Leu;Ala515Val;	Missense;Missense;	None;None			Ser514Leu_Ala515Val	514.5	Missense	214	145	172	183	210	166	246	12.9829	12.7365	13.1461	12.7597	12.7008	12.6465	12.8615	-0.2464	0.163198	-0.22323	-0.282096	-0.336413	-0.121404	-0.144494
TCAGCCGTAACTGTCACAAG	CACTTCAGCCGTAACTGTCACAAGAGGTA	C	T	G	A	47572995	sense	AG	C-T	1	0	C_5_6;	Ala515Val;	Missense;	None			Ala515Val	515	Missense	248	178	153	226	256	183	224	13.1956	13.0323	12.9773	13.0641	12.9865	12.7871	12.7264	-0.16332	-0.218364	-0.131496	-0.209086	-0.408478	-0.469249	-0.191211
CCTCTTGTGACAGTTACGGC	AATACCTCTTGTGACAGTTACGGCTGAAG	G	A	C	T	47572973	antisense	TG	C-T	1	0	C_4;	Arg520Lys;	Missense;	None			Arg520Lys	520	Missense	183	167	124	178	202	191	227	12.7572	12.9403	12.6741	12.7197	12.6448	12.8489	12.7456	0.183104	-0.0830716	-0.037454	-0.112385	0.0916842	-0.0116168	-0.0316319
CAGCCGTAACTGTCACAAGA	ACTTCAGCCGTAACTGTCACAAGAGGTAT	C	T	G	A	47572994	sense	GG	C-T	1	0	C_4_5;	Ala515Val;	Missense;	None			Ala515Val	515	Missense	144	111	113	140	143	118	166	12.4115	12.3511	12.5401	12.3733	12.1466	12.1542	12.2941	-0.0603736	0.128651	-0.0381279	-0.264914	-0.257262	-0.11733	-0.223219
ATACCTCTTGTGACAGTTAC	CTTAATACCTCTTGTGACAGTTACGGCTG	G	A	C	T	47572970	antisense	GG	C-T	2	0	C_4_5;C_7;	Gly521Asn;Arg520Lys;	Missense;Missense;	None;None			Arg520Lys_Gly521Asn	520.5	Missense	222	138	143	186	235	164	227	13.0359	12.6651	12.8798	12.7831	12.8631	12.629	12.7456	-0.370717	-0.156105	-0.252717	-0.17279	-0.40684	-0.290296	-0.0301291
AATACCTCTTGTGACAGTTA	CCTTAATACCTCTTGTGACAGTTACGGCT	G	A	C	T	47572969	antisense	CG	C-T	2	0	C_5_6;C_8;	Gly521Asn;Arg520Lys;	Missense;Missense;	None;None			Arg520Lys_Gly521Asn	520.5	Missense	339	290	216	310	359	244	343	13.6465	13.7364	13.4747	13.52	13.4743	13.2021	13.341	0.0898851	-0.17182	-0.1265	-0.172201	-0.444396	-0.305517	-0.237893
AACTGTCACAAGAGGTATTA	CCGTAACTGTCACAAGAGGTATTAAGGTG	C	T	G	A	47572987	sense	AG	C-T	1	1	C_7;	Val518Val;	Silent;	None				518	Silent	246	196	182	245	249	232	311	13.1839	13.1713	13.2276	13.1806	12.9465	13.1294	13.1997	-0.012679	0.0436951	-0.00336925	-0.237398	-0.0545595	0.0157874	-0.101272
ACTGTCACAAGAGGTATTAA	CGTAACTGTCACAAGAGGTATTAAGGTGC	C	T	G	A	47572986	sense	GG	C-T	2	1	C_6;C_8;	Val518Val;Thr519Ile;	Silent;Missense;	None;None			Thr519Ile	518.5	Missense	250	204	165	302	266	216	330	13.2072	13.229	13.0862	13.4823	13.0418	13.0263	13.2853	0.021763	-0.121029	0.275101	-0.165397	-0.180908	0.0780627	-0.148026
ACCTTAATACCTCTTGTGAC	CAGCACCTTAATACCTCTTGTGACAGTTA	G	A	C	T	47572964	antisense	AG	C-T	0	0										234	183	164	211	209	162	252	13.1118	13.0723	13.0774	12.9651	12.6939	12.6113	12.8963	-0.0395361	-0.0343892	-0.146741	-0.417864	-0.500479	-0.215526	-0.304401
TGTCACAAGAGGTATTAAGG	TAACTGTCACAAGAGGTATTAAGGTGCTG	C	T	G	A	47572984	sense	TG	C-T	2	1	C_4;C_6;	Val518Val;Thr519Ile;	Silent;Missense;	None;None			Thr519Ile	518.5	Missense	144	105	109	167	148	150	151	12.4115	12.2709	12.4881	12.6277	12.1961	12.5003	12.1575	-0.140528	0.0766652	0.216249	-0.215342	0.0888459	-0.253936	-0.177606
CAGCACCTTAATACCTCTTG	TAAGCAGCACCTTAATACCTCTTGTGACA	G	A	C	T	47572960	antisense	TG	C-T	2	1	C_4_6;C_7;	Val524Ile;Lys523Lys;	Missense;Silent;	None;None			Val524Ile	523.5	Missense	285	202	193	327	277	266	339	13.3962	13.2148	13.3123	13.597	13.1003	13.3267	13.3241	-0.181464	-0.0839335	0.200818	-0.295959	-0.069561	-0.0721369	-0.124359
CACAAGAGGTATTAAGGTGC	CTGTCACAAGAGGTATTAAGGTGCTGCTT	C	T	G	A	47572981	sense	TG	C-T	0	0										248	201	149	218	254	226	267	13.1956	13.2076	12.939	13.0121	12.9752	13.0916	12.9797	0.0119784	-0.256578	-0.183484	-0.2204	-0.104038	-0.215943	-0.037432
AGCAGCACCTTAATACCTCT	GGTAAGCAGCACCTTAATACCTCTTGTGA	G	A	C	T	47572958	antisense	TG	C-T	1	0	C_6_8;	Val524Ile;	Missense;	None			Val524Ile	524	Missense	195	151	133	181	223	154	226	12.8488	12.795	12.7752	12.7438	12.7875	12.5383	12.7392	-0.0537939	-0.073618	-0.104963	-0.0613353	-0.310529	-0.109603	-0.0830308
TAAGGTGCTGCTTACCAATT	GTATTAAGGTGCTGCTTACCAATTTGCAG	C	T	G	A	47572969	sense	TG	C-T	1	1	C_8;	Leu525Leu;	Silent;	None				525	Silent	422	303	315	434	438	405	477	13.9625	13.7997	14.019	14.0054	13.7613	13.9331	13.8168	-0.16279	0.0565249	0.0429563	-0.201212	-0.0293512	-0.145711	-0.104322
GGTGCTGCTTACCAATTTGC	TTAAGGTGCTGCTTACCAATTTGCAGTTT	C	T	G	A	47572966	sense	AG	C-T	2	1	C_5;C_8;	Leu525Leu;Leu526Phe;	Silent;Missense;	None;None			Leu526Phe	525.5	Missense	155	107	108	168	183	153	157	12.5176	12.2982	12.4748	12.6363	12.5023	12.5289	12.2137	-0.219493	-0.0428099	0.118681	-0.0153353	0.0112296	-0.303913	-0.0547989
CAAACTGCAAATTGGTAAGC	AACACAAACTGCAAATTGGTAAGCAGCAC	G	A	C	T	47572941	antisense	AG	C-T	2	2	C_5;C_8;	Gln530Gln;Leu529Leu;	Silent;Silent;	None;None				529.5	Silent	232	153	166	218	244	207	249	13.0994	12.814	13.0949	13.0121	12.9173	12.9649	12.879	-0.285433	-0.00452146	-0.0872795	-0.182135	-0.13451	-0.220419	-0.0532767
CTGCTTACCAATTTGCAGTT	GGTGCTGCTTACCAATTTGCAGTTTGTGT	C	T	G	A	47572962	sense	TG	C-T	2	0	C_4;C_8;	Leu526Phe;Thr527Ile;	Missense;Missense;	None;None			Leu526Phe_Thr527Ile	526.5	Missense	216	174	178	233	274	224	258	12.9963	12.9995	13.1956	13.1081	13.0846	13.0788	12.9302	0.00317985	0.199243	0.111792	0.0882207	0.0824256	-0.0661191	-0.0698959
GCTTACCAATTTGCAGTTTG	TGCTGCTTACCAATTTGCAGTTTGTGTTG	C	T	G	A	47572960	sense	TG	C-T	1	0	C_6_7;	Thr527Ile;	Missense;	None			Thr527Ile	527	Missense	227	211	160	197	216	164	240	13.068	13.2776	13.0418	12.866	12.7415	12.629	12.8259	0.209652	-0.0261977	-0.201964	-0.326532	-0.438969	-0.242094	-0.329695
ACACAAACTGCAAATTGGTA	GCCAACACAAACTGCAAATTGGTAAGCAG	G	A	C	T	47572938	antisense	AG	C-T	2	1	C_4;C_8;	Val532Met;Gln530Gln;	Missense;Silent;	None;None			Val532Met	531	Missense	193	154	144	191	218	196	222	12.8339	12.8234	12.8898	12.8214	12.7548	12.8861	12.7134	-0.0105448	0.05588	-0.0125195	-0.0791749	0.0522138	-0.120491	-0.0600893
TACCAATTTGCAGTTTGTGT	TGCTTACCAATTTGCAGTTTGTGTTGGCC	C	T	G	A	47572957	sense	TG	C-T	1	1	C_4;	Thr527Thr;	Silent;	None				527	Silent	276	234	209	280	313	261	303	13.3499	13.4269	13.4272	13.3732	13.2765	13.2993	13.1621	0.0769573	0.0772471	0.0232633	-0.0734118	-0.0506455	-0.187798	-0.163108
ACCAATTTGCAGTTTGTGTT	GCTTACCAATTTGCAGTTTGTGTTGGCCT	C	T	G	A	47572956	sense	GG	C-T	0	0										388	322	288	372	358	314	391	13.8413	13.8874	13.8897	13.783	13.4703	13.566	13.53	0.0461252	0.0484285	-0.058243	-0.370982	-0.275303	-0.311332	-0.331309
GCCAACACAAACTGCAAATT	TTAGGCCAACACAAACTGCAAATTGGTAA	G	A	C	T	47572934	antisense	GG	C-T	1	0	C_6_8;	Val532Ile;	Missense;	None			Val532Ile	532	Missense	229	196	166	212	233	206	261	13.0806	13.1713	13.0949	12.9719	12.8507	12.9579	12.9469	0.0906202	0.0142536	-0.108763	-0.229902	-0.12272	-0.133749	-0.160827
GGCCAACACAAACTGCAAAT	CTTAGGCCAACACAAACTGCAAATTGGTA	G	A	C	T	47572933	antisense	TG	C-T	2	2	C_4;C_7;	Leu533Leu;Val532Val;	Silent;Silent;	None;None				532.5	Silent	122	96	129	123	150	115	166	12.1723	12.1417	12.7311	12.1866	12.2155	12.1171	12.2941	-0.0306439	0.558809	0.014281	0.0431588	-0.055267	0.12181	-0.144248
TTGCAGTTTGTGTTGGCCTA	CAATTTGCAGTTTGTGTTGGCCTAAGGCT	C	T	G	A	47572950	sense	AG	C-T	1	0	C_4;	Gln530Ter;	Nonsense;	None			Gln530Ter	530	Nonsense	374	328	276	393	408	316	362	13.7883	13.914	13.8283	13.8623	13.6589	13.5751	13.4188	0.125773	0.0400468	0.0739929	-0.129373	-0.213129	-0.369486	-0.317267
TGCAGTTTGTGTTGGCCTAA	AATTTGCAGTTTGTGTTGGCCTAAGGCTG	C	T	G	A	47572949	sense	GG	C-T	0	0										518	426	365	510	528	427	575	14.2582	14.2912	14.2315	14.2382	14.0308	14.0094	14.0863	0.0330239	-0.0266347	-0.0199469	-0.227315	-0.248734	-0.171848	-0.211446
AGCCTTAGGCCAACACAAAC	CCACAGCCTTAGGCCAACACAAACTGCAA	G	A	C	T	47572926	antisense	TG	C-T	1	0	C_4;	utr;	UTR;	None						129	116	91	160	177	124	134	12.2528	12.4146	12.2278	12.5659	12.4542	12.2257	11.9853	0.161847	-0.0250079	0.31315	0.201426	-0.0270573	-0.267545	-0.181055
AGTTTGTGTTGGCCTAAGGC	TTGCAGTTTGTGTTGGCCTAAGGCTGTGG	C	T	G	A	47572946	sense	TG	C-T	0	0										264	183	196	245	275	269	285	13.2858	13.0723	13.3345	13.1806	13.0898	13.3428	13.0738	-0.213547	0.0487305	-0.105238	-0.195999	0.0570307	-0.21202	-0.0269778
TTTGTGTTGGCCTAAGGCTG	GCAGTTTGTGTTGGCCTAAGGCTGTGGGG	C	T	G	A	47572944	sense	TG	C-T	0	0										382	307	255	419	367	304	374	13.8188	13.8186	13.7142	13.9547	13.5061	13.5193	13.4658	-0.000209719	-0.104648	0.135876	-0.312682	-0.29951	-0.352974	-0.332061
TTGTGTTGGCCTAAGGCTGT	CAGTTTGTGTTGGCCTAAGGCTGTGGGGA	C	T	G	A	47572943	sense	GG	C-T	0	0										419	307	264	348	409	334	417	13.9522	13.8186	13.7642	13.6868	13.6624	13.6551	13.6228	-0.133579	-0.18798	-0.265338	-0.289743	-0.297113	-0.329347	-0.109769
TGTGTTGGCCTAAGGCTGTG	AGTTTGTGTTGGCCTAAGGCTGTGGGGAG	C	T	G	A	47572942	sense	GG	C-T	0	0										366	263	233	339	360	289	346	13.7571	13.5954	13.584	13.649	13.4783	13.4463	13.3536	-0.161644	-0.173081	-0.108043	-0.278738	-0.310781	-0.403505	-0.183419
GTGTTGGCCTAAGGCTGTGG	GTTTGTGTTGGCCTAAGGCTGTGGGGAGG	C	T	G	A	47572941	sense	GG	C-T	1	0	C_8;	Ala534Val;	Missense;	None			Ala534Val	534	Missense	293	252	202	315	326	246	374	13.4362	13.5338	13.378	13.5431	13.3352	13.2139	13.4658	0.0976388	-0.0581204	0.106949	-0.100933	-0.222253	0.0296678	-0.146662
GTTGGCCTAAGGCTGTGGGG	TTGTGTTGGCCTAAGGCTGTGGGGAGGGG	C	T	G	A	47572939	sense	AG	C-T	1	0	C_6_7;	Ala534Val;	Missense;	None			Ala534Val	534	Missense	309	215	214	246	388	325	433	13.5129	13.3047	13.4613	13.1865	13.5864	13.6157	13.6771	-0.208127	-0.051572	-0.32641	0.0735303	0.102792	0.16428	0.308904
TTGGCCTAAGGCTGTGGGGA	TGTGTTGGCCTAAGGCTGTGGGGAGGGGA	C	T	G	A	47572938	sense	GG	C-T	1	0	C_5_6;	Ala534Val;	Missense;	None			Ala534Val	534	Missense	276	225	159	291	333	270	400	13.3499	13.3703	13.0328	13.4288	13.3659	13.3482	13.5628	0.020379	-0.317188	0.0788505	0.015939	-0.00174066	0.212846	0.148334
TGGCCTAAGGCTGTGGGGAG	GTGTTGGCCTAAGGCTGTGGGGAGGGGAG	C	T	G	A	47572937	sense	GG	C-T	1	0	C_4_5;	Ala534Val;	Missense;	None			Ala534Val	534	Missense	198	174	142	200	254	176	243	12.8708	12.9995	12.8696	12.8878	12.9752	12.7309	12.8438	0.128695	-0.00118975	0.0170043	0.104401	-0.139937	-0.0270076	-0.0690176
GGCCTAAGGCTGTGGGGAGG	TGTTGGCCTAAGGCTGTGGGGAGGGGAGG	C	T	G	A	47572936	sense	GG	C-T	1	1	C_4;	Ala534Ala;	Silent;	None				534	Silent	244	205	202	221	254	207	241	13.1722	13.236	13.378	13.0319	12.9752	12.9649	12.8319	0.0638602	0.205873	-0.140312	-0.196943	-0.207258	-0.340274	-0.291299
CTCCCCTCCCCACAGCCTTA	TCTCCTCCCCTCCCCACAGCCTTAGGCCA	G	A	C	T	47572913	antisense	GG	C-T	4	0	C_4;C_5;C_6;C_8;	utr;utr;utr;utr;	UTR;UTR;UTR;UTR;	None;None;None;None						208	196	158	223	235	221	217	12.9419	13.1713	13.0236	13.0449	12.8631	13.0593	12.6806	0.229367	0.0817505	0.102955	-0.0788258	0.117417	-0.261319	-0.212267
CCTAAGGCTGTGGGGAGGGG	TTGGCCTAAGGCTGTGGGGAGGGGAGGAG	C	T	G	A	47572934	sense	AG	C-T	1	0	C_8;	utr;	UTR;	None						89	96	84	123	131	97	141	11.7174	12.1417	12.1123	12.1866	12.0201	11.8715	12.0587	0.424244	0.394901	0.469169	0.302695	0.154104	0.341261	-0.163418
CCTCCCCTCCCCACAGCCTT	TTCTCCTCCCCTCCCCACAGCCTTAGGCC	G	A	C	T	47572912	antisense	AG	C-T	4	0	C_4;C_5;C_6;C_7;	utr;utr;utr;utr;	UTR;UTR;UTR;UTR;	None;None;None;None						127	85	118	106	120	96	138	12.2303	11.9662	12.6026	11.9721	11.8936	11.8566	12.0277	-0.264109	0.37231	-0.258198	-0.336629	-0.373665	-0.202582	-0.254293
CTAAGGCTGTGGGGAGGGGA	TGGCCTAAGGCTGTGGGGAGGGGAGGAGA	C	T	G	A	47572933	sense	GG	C-T	1	0	C_7;	utr;	UTR;	None						163	92	95	114	143	123	138	12.5902	12.0803	12.2898	12.077	12.1466	12.2141	12.0277	-0.509943	-0.300399	-0.513231	-0.443686	-0.376176	-0.562559	-0.0196161
AAGGCTGTGGGGAGGGGAGG	GCCTAAGGCTGTGGGGAGGGGAGGAGAAC	C	T	G	A	47572931	sense	AG	C-T	1	0	C_5;	utr;	UTR;	None						175	149	111	152	173	140	181	12.6927	12.7758	12.5144	12.492	12.4213	12.4008	12.4189	0.0830695	-0.178347	-0.200744	-0.271451	-0.291911	-0.273787	-0.180376
AGTTCTCCTCCCCTCCCCAC	GAGCAGTTCTCCTCCCCTCCCCACAGCCT	G	A	C	T	47572906	antisense	AG	C-T	3	0	C_5;C_7;C_8;	utr;utr;utr;	UTR;UTR;UTR;	None;None;None						153	145	115	163	195	160	177	12.4989	12.7365	12.5654	12.5927	12.5939	12.5934	12.3867	0.237608	0.0665106	0.0938316	0.0950132	0.0944925	-0.112229	-0.106891
TGTGGGGAGGGGAGGAGAAC	AGGCTGTGGGGAGGGGAGGAGAACTGCTC	C	T	G	A	47572926	sense	TG	C-T	0	0										347	206	189	309	299	266	317	13.6802	13.243	13.2821	13.5154	13.2105	13.3267	13.2273	-0.437128	-0.398095	-0.164809	-0.469661	-0.353511	-0.452879	-0.0920066
GGGAGGGAAAAGGAGTGAGC	TATGGGGAGGGAAAAGGAGTGAGCAGTTC	G	A	C	T	47572886	antisense	AG	C-T	0	0										258	175	169	227	249	191	231	13.2527	13.0078	13.1207	13.0705	12.9465	12.8489	12.7708	-0.244865	-0.131914	-0.182152	-0.306104	-0.403783	-0.481887	-0.210948
ATGGGGAGGGAAAAGGAGTG	TTGTATGGGGAGGGAAAAGGAGTGAGCAG	G	A	C	T	47572883	antisense	AG	C-T	0	0										276	198	186	264	259	224	231	13.3499	13.1859	13.259	13.2883	13.0033	13.0788	12.7708	-0.164027	-0.0909371	-0.0616174	-0.346592	-0.271173	-0.579174	-0.293453
GTATGGGGAGGGAAAAGGAG	GTTTGTATGGGGAGGGAAAAGGAGTGAGC	G	A	C	T	47572881	antisense	TG	C-T	0	0										236	173	155	216	215	186	227	13.1241	12.9912	12.996	12.9988	12.7348	12.8106	12.7456	-0.132875	-0.128084	-0.125234	-0.389314	-0.313477	-0.378513	-0.231704
ACTCACGAGGTGCTGGGAGG																					296	225	209	306	324	237	339	13.4509	13.3703	13.4272	13.5013	13.3264	13.1601	13.3241	-0.0805405	-0.0236725	0.050437	-0.124505	-0.290713	-0.126767	-0.162737
CATACCTCTGAATGATCAAT																					147	129	113	168	158	132	154	12.4412	12.5679	12.5401	12.6363	12.2904	12.3159	12.1859	0.126657	0.098909	0.195119	-0.150776	-0.125287	-0.255303	-0.31735
CACTCACTGTTGCACTCTGC																					216	151	151	199	220	237	230	12.9963	12.795	12.9583	12.8806	12.7679	13.1601	12.7645	-0.201332	-0.0380585	-0.115741	-0.228411	0.163805	-0.231834	0.0195639
AACTCACCCCAAAGTCCTGA																					121	91	89	100	97	96	104	12.1605	12.0645	12.1957	11.888	11.5867	11.8566	11.6197	-0.0959227	0.0352822	-0.272435	-0.57371	-0.303859	-0.540747	-0.361747
GCTCACCTGGCAGAAGCTGC																					375	233	199	320	343	263	368	13.7921	13.4207	13.3565	13.5658	13.4086	13.3103	13.4425	-0.371407	-0.435667	-0.226294	-0.383564	-0.481819	-0.349624	-0.0605467
ACGTACCTGTTGAAAAGTGC																					136	111	76	149	110	108	156	12.329	12.3511	11.968	12.4632	11.7681	12.0265	12.2045	0.022073	-0.361036	0.134188	-0.560883	-0.302542	-0.124502	-0.261051
TAAAATACCTCCATTGATTC																					109	70	69	120	123	99	106	12.0098	11.6861	11.8286	12.151	11.9292	11.901	11.6472	-0.323689	-0.181193	0.141181	-0.0805631	-0.108832	-0.362631	-0.0627748
CTTACCTGGCTCTTCTTGGT																					142	124	108	127	130	123	134	12.3913	12.5108	12.4748	12.2328	12.0091	12.2141	11.9853	0.119552	0.0835449	-0.158524	-0.382211	-0.177229	-0.406038	-0.336684
CCTCACCTTTGAAGAGAAAG																					140	111	102	136	152	142	170	12.3708	12.3511	12.3924	12.3315	12.2346	12.4213	12.3285	-0.0197391	0.0215579	-0.0393057	-0.136242	0.0504228	-0.0423511	-0.0302278
TCATTACCTGGTTGTCAAGC																					208	157	160	184	211	195	208	12.9419	12.8512	13.0418	12.7676	12.7077	12.8788	12.6195	-0.0906828	0.0998957	-0.174347	-0.234222	-0.0631332	-0.322421	-0.151547
CCTACCTGAAACACTGACCT																					181	124	148	171	177	146	192	12.7413	12.5108	12.9293	12.6619	12.4542	12.4613	12.504	-0.230489	0.188001	-0.0794745	-0.287107	-0.280008	-0.237313	-0.227489
CACTCACCTCTTGGAGCTGG																					139	128	102	122	151	169	148	12.3605	12.5566	12.3924	12.1748	12.2251	12.6723	12.1286	0.196148	0.0318979	-0.185659	-0.135423	0.311853	-0.231907	-0.0326212
ACTACCTTATGATAGAGTTC																					184	167	153	198	202	173	235	12.765	12.9403	12.9773	12.8733	12.6448	12.7061	12.7955	0.175243	0.212217	0.108287	-0.120246	-0.0589571	0.0304835	-0.214822
TATACCCAGGCTATAGTCCC																					157	127	116	153	147	147	161	12.5361	12.5453	12.5779	12.5014	12.1863	12.4712	12.25	0.00918664	0.0417729	-0.03472	-0.349795	-0.0649692	-0.286118	-0.239041
CACTGACCTTGTCCAGCTGC																					257	206	206	277	306	252	291	13.247	13.243	13.4063	13.3577	13.2439	13.2487	13.1038	-0.00399936	0.15928	0.110614	-0.00314975	0.00162324	-0.143201	-0.136874
CACTCACATTCTTAAAGAAG																					42	32	42	39	54	50	60	10.6345	10.5574	11.1127	10.5302	10.7421	10.9158	10.8265	-0.0771433	0.478163	-0.10434	0.107591	0.281346	0.191993	0.0947501
TACTCACCTTGAGTCAAACC																					95	75	79	66	103	85	107	11.8115	11.7856	12.0238	11.2888	11.6733	11.6811	11.6607	-0.0259054	0.21229	-0.522779	-0.138228	-0.130459	-0.150812	-0.0277012
ACTTACCTGTCTGGGACTGA																					222	181	149	228	249	178	242	13.0359	13.0564	12.939	13.0768	12.9465	12.7472	12.8379	0.0205518	-0.0968158	0.0409763	-0.0893163	-0.288676	-0.197995	-0.180233
ATTACCTTTGGTGAATATCT																					164	118	90	133	167	144	161	12.5991	12.4393	12.2119	12.2994	12.3703	12.4414	12.25	-0.159757	-0.387208	-0.299709	-0.228721	-0.157632	-0.349039	0.0370941
CTTACAAGTTCAACCGGAGG																					194	158	117	192	174	150	198	12.8414	12.8604	12.5903	12.8289	12.4296	12.5003	12.5484	0.0189896	-0.251091	-0.0124417	-0.411818	-0.341074	-0.292979	-0.267109
CTCACCAGCTCCTCTATTGT																					228	171	145	262	223	186	239	13.0743	12.9744	12.8998	13.2774	12.7875	12.8106	12.8199	-0.0999013	-0.17454	0.203018	-0.286867	-0.26373	-0.254458	-0.244544
TTTAATACCTGGAGAAGATA																					118	76	96	113	109	92	110	12.1242	11.8047	12.3049	12.0643	11.755	11.7952	11.7006	-0.319511	0.180701	-0.0599434	-0.369278	-0.32903	-0.42364	-0.307732
CATACCTCTGTGACATTGAA																					127	148	126	148	141	121	179	12.2303	12.7661	12.6972	12.4535	12.1262	12.1904	12.4029	0.5358	0.466932	0.223233	-0.104024	-0.039845	0.17263	-0.399068
CCTACCTGTGGCTAGCAGAG																					195	120	105	147	163	144	173	12.8488	12.4635	12.4342	12.4437	12.3354	12.4414	12.3537	-0.385256	-0.4146	-0.405088	-0.513432	-0.407373	-0.495089	-0.0703171
GTCTACCTCCAATTCCCGCA																					227	191	157	226	239	210	235	13.068	13.134	13.0145	13.0641	12.8874	12.9857	12.7955	0.0659971	-0.0535018	-0.00386212	-0.180573	-0.0823251	-0.272464	-0.181332
ACTTACTGAATCCTCAGCCT																					93	64	53	70	97	73	111	11.7808	11.5569	11.4481	11.3736	11.5867	11.4616	11.7137	-0.223966	-0.332712	-0.407235	-0.1941	-0.319265	-0.0671905	0.127786
CCAACCTCGTCCACCCGCCC																					4	1	1	0	5	0	3	7.25078	5.58674	5.74682	0	7.31736	0	6.51958	-1.66404	-1.50396	-7.25078	0.0665847	-7.25078	-0.731197	0.834465
AGCTCACCTTTATAAATAAG																					145	114	121	137	144	147	130	12.4214	12.3896	12.6388	12.3421	12.1566	12.4712	11.9415	-0.0318889	0.217337	-0.0793552	-0.264844	0.0497224	-0.479905	-0.26704
TAGTTACCTTTATTTGACCA																					244	203	151	218	230	205	229	13.1722	13.2219	12.9583	13.0121	12.8321	12.9509	12.7582	0.0497175	-0.213888	-0.160028	-0.340119	-0.221263	-0.413949	-0.217044
CCAACCTGGCAAAACAGAAT																					105	91	91	129	120	112	127	11.9559	12.0645	12.2278	12.2553	11.8936	12.0789	11.9079	0.108647	0.271906	0.299421	-0.0622523	0.123048	-0.0480157	-0.222398
CTTACCTTCATGTTGTCAGG																					134	114	116	123	126	110	160	12.3076	12.3896	12.5779	12.1866	11.964	12.0529	12.241	0.0819094	0.270263	-0.121043	-0.343646	-0.254706	-0.0666148	-0.298699
ACTTACCATTTATTGTCAAC																					148	134	123	149	171	129	194	12.451	12.6227	12.6624	12.4632	12.4045	12.2828	12.519	0.171731	0.211446	0.0122199	-0.0465058	-0.168226	0.0679805	-0.180716
ACTTACTTTGGGACTTTCAT																					154	145	140	174	219	185	222	12.5083	12.7365	12.8492	12.6869	12.7614	12.8028	12.7134	0.228211	0.340864	0.178635	0.253047	0.294517	0.205129	0.00166143
GCTAACCTCCTCGATGTTGT																					248	190	198	242	277	201	280	13.1956	13.1264	13.3492	13.1628	13.1003	12.9225	13.0483	-0.0692089	0.153564	-0.0328226	-0.095357	-0.273145	-0.147364	-0.189133
CTTACCTACTAAATTGTTGG																					153	130	105	154	157	141	162	12.4989	12.579	12.4342	12.5108	12.2813	12.4111	12.259	0.0800908	-0.0647113	0.0119036	-0.21764	-0.0878528	-0.23996	-0.190912
TTCATACCTCATAGAGAAAT																					88	74	62	109	109	114	106	11.7011	11.7663	11.6743	12.0123	11.755	12.1045	11.6472	0.0651269	-0.0268076	0.311176	0.0538235	0.403321	-0.0539618	0.0178958
AACTTACATCACTGGGACTC																					190	179	153	208	209	178	204	12.8113	13.0404	12.9773	12.9444	12.6939	12.7472	12.5915	0.229055	0.16593	0.133073	-0.117393	-0.064145	-0.219864	-0.30982
GGCTTACCTGCTCTGGGGTC																					285	258	220	250	305	234	321	13.3962	13.5677	13.5012	13.2097	13.2392	13.1418	13.2454	0.171518	0.104952	-0.186508	-0.157051	-0.25446	-0.150841	-0.217438
ACACTTACCCACTAAGATAA																					110	79	91	103	103	86	107	12.023	11.8606	12.2278	11.9307	11.6733	11.6979	11.6607	-0.162413	0.204809	-0.0923293	-0.349677	-0.325039	-0.362261	-0.329015
AGTACCTCAGTGATGCCAAA																					122	82	89	106	144	99	146	12.1723	11.9143	12.1957	11.9721	12.1566	11.901	12.109	-0.258	0.0234107	-0.200263	-0.0157223	-0.271348	-0.0633659	0.0281388
TTTACCTCACGGTCTCGATC																					148	116	108	125	164	125	148	12.451	12.4146	12.4748	12.2099	12.3442	12.2373	12.1286	-0.0363415	0.0238495	-0.241115	-0.106795	-0.21366	-0.322403	-0.12975
ACGCTTACATGTCTTCTTGA																					181	118	117	160	163	136	185	12.7413	12.4393	12.5903	12.5659	12.3354	12.359	12.4504	-0.30203	-0.151038	-0.175384	-0.405963	-0.382351	-0.290885	-0.150249
CTATACCTTTGTTACTTCCA																					183	159	130	158	218	176	207	12.7572	12.8695	12.7423	12.5478	12.7548	12.7309	12.6125	0.112292	-0.0149103	-0.20938	-0.00242853	-0.0262964	-0.144658	-0.0204616
CTGACCTGGTGTGCTAAGCT																					254	174	174	227	254	220	267	13.2301	12.9995	13.1628	13.0705	12.9752	13.0528	12.9797	-0.230591	-0.0673144	-0.159612	-0.254884	-0.177337	-0.250427	-0.075044
AAACTTACCACCCAGAAGGA																					111	88	82	106	112	109	127	12.036	12.0162	12.0776	11.9721	11.7941	12.0398	11.9079	-0.0198552	0.041546	-0.0639729	-0.241912	0.0037356	-0.128166	-0.10802
GTTACCTGTCTGTAGTCTCT																					270	217	185	266	280	213	283	13.3182	13.3181	13.2512	13.2992	13.1158	13.0061	13.0636	-0.000140102	-0.0670078	-0.0190243	-0.202425	-0.312104	-0.254597	-0.227651
CTGCTTACCTCAACCTGAAA																					135	106	101	120	105	98	120	12.3184	12.2846	12.3782	12.151	11.701	11.8863	11.8261	-0.0337642	0.059804	-0.167383	-0.617333	-0.432039	-0.492277	-0.466768
TACTTACCATATGTATCATA																					84	63	56	83	88	90	108	11.634	11.5342	11.5275	11.6193	11.4463	11.7635	11.6741	-0.0998807	-0.106508	-0.0147664	-0.187736	0.129465	0.0400905	0.0676581
CTCATACCTTAGAGTCTCTC																					103	117	79	99	112	112	113	11.9281	12.427	12.0238	11.8735	11.7941	12.0789	11.7394	0.49888	0.0956761	-0.0546227	-0.134023	0.150786	-0.188737	-0.237303
TTTACTACCTCAGAACCATC																					89	84	60	81	93	89	113	11.7174	11.9491	11.627	11.5841	11.526	11.7474	11.7394	0.231645	-0.0903955	-0.133335	-0.191427	0.0299592	0.0219719	-0.0491367
ATACTCACTCGCATATTCTC																					121	81	87	89	99	86	116	12.1605	11.8966	12.163	11.7199	11.6162	11.6979	11.7772	-0.263826	0.0024993	-0.44051	-0.544276	-0.462511	-0.383253	-0.229401
ACTCACCAGCGGGCCTGAGC																					253	192	178	278	255	194	260	13.2244	13.1415	13.1956	13.3629	12.9809	12.8713	12.9414	-0.0828979	-0.0288375	0.138441	-0.243526	-0.353071	-0.28306	-0.302121
TACATACCTTGTTTCTGCGC																					208	156	144	185	216	183	267	12.9419	12.842	12.8898	12.7754	12.7415	12.7871	12.9797	-0.0999001	-0.0520884	-0.166529	-0.200438	-0.154751	0.0377843	0.00037078
CTCACCAGGGACCAGCATGC																					221	149	131	184	208	198	214	13.0294	12.7758	12.7533	12.7676	12.687	12.9008	12.6605	-0.253577	-0.276024	-0.261799	-0.34233	-0.128562	-0.368852	-0.0161149
TCTTACCAGATAAAGCAGAA																					110	87	72	120	97	116	97	12.023	11.9997	11.89	12.151	11.5867	12.1295	11.5192	-0.0232863	-0.132982	0.128008	-0.436238	0.106565	-0.503769	-0.268394
CCTACCTCATCGTTACTGAT																					141	112	115	128	144	134	164	12.3811	12.364	12.5654	12.2441	12.1566	12.3376	12.2767	-0.017069	0.184326	-0.137017	-0.224494	-0.0434859	-0.104446	-0.134222
TTCATTACCTGGGATTGGGA																					202	154	130	186	193	168	214	12.8997	12.8234	12.7423	12.7831	12.5791	12.6638	12.6605	-0.0762904	-0.157402	-0.11653	-0.320621	-0.235892	-0.239178	-0.148489
AGCACCTCTTCTCCTTGAGG																					177	146	120	209	205	161	261	12.7091	12.7464	12.6268	12.9513	12.6661	12.6024	12.9469	0.0373378	-0.0822827	0.242227	-0.0430323	-0.106704	0.237801	-0.036406
CTCACCCGCTAGTCGGGCGC																					293	219	205	271	276	236	361	13.4362	13.3313	13.3993	13.3261	13.0951	13.154	13.4148	-0.104836	-0.0368538	-0.110091	-0.341111	-0.282118	-0.021367	-0.130939
CTCACCTGTTGCCTCGCTGG																					231	181	154	239	255	179	247	13.0932	13.0564	12.9867	13.1448	12.9809	12.7553	12.8674	-0.0367746	-0.10653	0.0516189	-0.112296	-0.337922	-0.225821	-0.194784
CTTACCCTAACAACAAATAC																					70	60	62	91	88	70	114	11.3711	11.4638	11.6743	11.752	11.4463	11.4011	11.7521	0.0926979	0.30323	0.380892	0.0752076	0.0299568	0.381013	-0.0968806
TTCTCACCTCCAGCAGCAGG																					185	176	145	176	232	179	206	12.7729	13.016	12.8998	12.7034	12.8445	12.7553	12.6055	0.243142	0.12693	-0.0694327	0.0716762	-0.0175951	-0.167323	-0.13796
ACATACATAATCAAACAAAA																					59	54	64	64	73	58	75	11.1246	11.3119	11.7201	11.2444	11.1768	11.1299	11.1483	0.18729	0.595558	0.119812	0.0522451	0.0053036	0.023698	-0.273805
AGGCCACCTTCTCAAAGAGC																					202	154	137	219	264	175	250	12.8997	12.8234	12.8179	13.0187	13.0309	12.7227	12.8848	-0.0762904	-0.0817488	0.119068	0.131253	-0.177008	-0.0148924	-0.00722519
AAGGATACCAAGAACAGCAT																					141	101	95	144	139	105	134	12.3811	12.2149	12.2898	12.414	12.1056	11.9858	11.9853	-0.166183	-0.0912585	0.0328745	-0.275467	-0.395253	-0.395844	-0.280666
CTGTACCTTAACAAAGTCTG																					194	184	150	225	203	193	226	12.8414	13.0801	12.9487	13.0577	12.6519	12.8639	12.7392	0.238743	0.107311	0.216348	-0.189463	0.0225092	-0.102187	-0.277181
AACTAACCGCCATGAGGCAG																					186	139	140	196	227	163	202	12.7806	12.6756	12.8492	12.8587	12.8131	12.6202	12.5773	-0.105078	0.0685343	0.0780472	0.0324717	-0.160439	-0.203383	-0.124285
CTTCTTACCTTATGTTCAAA																					86	74	77	90	109	86	88	11.668	11.7663	11.9868	11.7361	11.755	11.6979	11.3788	0.0982837	0.318853	0.0680749	0.0869803	0.0299589	-0.289202	-0.219158
ACTTACGCACATCCCTTTGG																					253	190	185	214	223	206	241	13.2244	13.1264	13.2512	12.9854	12.7875	12.9579	12.8319	-0.0980031	0.0268047	-0.238992	-0.436954	-0.266494	-0.392524	-0.261927
CCTACCTCGTCAGAGTACAT																					166	143	110	146	187	161	178	12.6165	12.7165	12.5013	12.4339	12.5335	12.6024	12.3948	0.0999408	-0.115241	-0.182677	-0.0830447	-0.0141523	-0.221735	-0.0403183
ACAATTACCCCAATTATCAC																					65	59	63	77	94	68	90	11.2642	11.4396	11.6974	11.5111	11.5414	11.3593	11.4112	0.175332	0.43318	0.246833	0.277205	0.0950257	0.146961	-0.112051
TCTGACCTTCATCTCCCGCT																					336	306	265	304	318	303	375	13.6337	13.8139	13.7696	13.4918	13.2994	13.5145	13.4697	0.180181	0.135941	-0.141871	-0.334318	-0.119166	-0.164024	-0.26392
CACTTACCGCCTTCATCCTT																					190	134	110	144	188	124	144	12.8113	12.6227	12.5013	12.414	12.5412	12.2257	12.0891	-0.188614	-0.310028	-0.39736	-0.270139	-0.585591	-0.722267	-0.227332
AAATTACCTAACAGGCATCC																					129	109	107	154	111	119	155	12.2528	12.3249	12.4614	12.5108	11.7812	12.1664	12.1952	0.0720669	0.20862	0.258018	-0.47161	-0.0864232	-0.057558	-0.384765
TGCATACCTGCACATACAGG																					177	133	111	194	178	162	171	12.7091	12.6119	12.5144	12.8439	12.4624	12.6113	12.3369	-0.0971838	-0.194739	0.134795	-0.246745	-0.0977724	-0.372157	-0.186516
CATTTACCTCTATAAGGCAC																					92	99	77	116	115	103	141	11.7653	12.1861	11.9868	12.1021	11.8322	11.9581	12.0587	0.420814	0.221585	0.33684	0.0669959	0.192855	0.293446	-0.141981
CTTACTACTTCCAGAGGTGA																					151	103	108	158	132	128	157	12.4799	12.2432	12.4748	12.5478	12.0311	12.2715	12.2137	-0.236735	-0.00509675	0.0678714	-0.448832	-0.208397	-0.2662	-0.249823
CTTACTTCTTGTGTGATCGG																					146	109	102	171	146	129	171	12.4314	12.3249	12.3924	12.6619	12.1765	12.2828	12.3369	-0.106496	-0.0389725	0.230496	-0.254863	-0.148601	-0.0944215	-0.194304
AATCTTACCTTCATGACAAC																					80	78	84	105	102	58	104	11.5637	11.8422	12.1123	11.9584	11.6592	11.1299	11.6197	0.278515	0.548658	0.39471	0.0955533	-0.433812	0.0560263	-0.501372
CTCCTACCATAAGCTCGCTC																					192	105	122	148	142	131	172	12.8264	12.2709	12.6507	12.4535	12.1364	12.305	12.3454	-0.555499	-0.17578	-0.372944	-0.690007	-0.521485	-0.481086	-0.196118
ATTCTTACTTCTTAAAAATT																					90	71	55	72	69	51	77	11.7336	11.7066	11.5016	11.4142	11.0955	10.9444	11.1862	-0.0269737	-0.232	-0.319316	-0.638006	-0.789151	-0.547338	-0.465402
GAGTTACCTTGTGGCATGGC																					207	162	168	231	237	186	251	12.9349	12.8964	13.1122	13.0957	12.8753	12.8106	12.8905	-0.0385077	0.177229	0.16075	-0.0596493	-0.124344	-0.0444048	-0.175956
CTCACTGTTGTTCTCTAGGT																					174	119	103	186	181	132	177	12.6844	12.4515	12.4065	12.7831	12.4865	12.3159	12.3867	-0.232963	-0.277977	0.0987078	-0.197979	-0.368518	-0.297755	-0.150673
CACTTACCGTTCCTACTAAG																					125	97	88	109	100	93	135	12.2074	12.1566	12.1794	12.0123	11.6307	11.8108	11.996	-0.0507363	-0.0279271	-0.195049	-0.576692	-0.396561	-0.211388	-0.303643
TAACTTACACTGTTAAGATC																					117	106	98	122	134	118	144	12.112	12.2846	12.3347	12.1748	12.0528	12.1542	12.0891	0.172643	0.222718	0.0628657	-0.0591752	0.042237	-0.0229017	-0.166022
CCATACCTGGGTCTGAACGG																					142	122	108	175	158	129	148	12.3913	12.4874	12.4748	12.6952	12.2904	12.2828	12.1286	0.0960972	0.0835449	0.30392	-0.10086	-0.108531	-0.262707	-0.318553
ATCTCACCTTTGTAACCTGT																					85	90	80	107	95	68	123	11.6511	12.0486	12.042	11.9856	11.5567	11.3593	11.8617	0.397478	0.39085	0.33449	-0.0944183	-0.291859	0.210595	-0.432834
AGATACCTCATGAAATGCAT																					96	70	87	98	97	79	94	11.8266	11.6861	12.163	11.8589	11.5867	11.5755	11.4739	-0.140515	0.336318	0.0322455	-0.239891	-0.251138	-0.352731	-0.35727
CCTCACCTGTGCGCTTGAGG																					271	202	195	218	244	230	251	13.3236	13.2148	13.3272	13.0121	12.9173	13.1169	12.8905	-0.108802	0.00360051	-0.311424	-0.406279	-0.206669	-0.433023	-0.209782
TAGCTCACCTTTATAAATAA																					99	84	83	112	116	91	121	11.871	11.9491	12.0951	12.0515	11.8447	11.7794	11.8381	0.0780648	0.224047	0.18046	-0.0262819	-0.0915687	-0.0329516	-0.211125
TAGCTACCTGACTCCAGTAT																					189	156	151	185	215	157	182	12.8037	12.842	12.9583	12.7754	12.7348	12.5661	12.4269	0.0382788	0.154561	-0.02835	-0.0689531	-0.237618	-0.376855	-0.282638
GTTACCTCGTGTCCTGGTTA																					272	204	194	296	292	242	244	13.3289	13.229	13.3197	13.4534	13.1763	13.1903	12.8497	-0.0999032	-0.00912952	0.124486	-0.152536	-0.138617	-0.479137	-0.261915
ACAATACCTGAAGTTTCACC																					228	156	183	203	239	195	261	13.0743	12.842	13.2355	12.9093	12.8874	12.8788	12.9469	-0.232334	0.161212	-0.165027	-0.186913	-0.195567	-0.127436	-0.0912557
CCTCACCTGTTGTCCAGGAT																					102	104	81	106	155	113	155	11.9141	12.2571	12.0599	11.9721	12.2628	12.0918	12.1952	0.343059	0.145808	0.0579873	0.348705	0.177678	0.281166	0.0868981
CACCTACCTGCCCTTCCAGC																					183	145	131	193	204	157	210	12.7572	12.7365	12.7533	12.8364	12.659	12.5661	12.6333	-0.0206635	-0.00385669	0.079253	-0.0981732	-0.191082	-0.123903	-0.155963
CTTACAAATGATGTCTAACA																					97	68	80	85	89	77	87	11.8416	11.6443	12.042	11.6536	11.4626	11.5385	11.3623	-0.197268	0.200384	-0.18796	-0.378975	-0.303066	-0.479282	-0.325493
GACTCACCAGGTTCCGCAGC																					265	196	196	264	305	236	297	13.2913	13.1713	13.3345	13.2883	13.2392	13.154	13.1333	-0.120002	0.0432766	-0.00294719	-0.0520912	-0.137223	-0.15798	-0.0892072
GCTTACCTCGGGCCCAGGTG																					301	205	188	229	320	214	296	13.475	13.236	13.2744	13.0832	13.3084	13.0129	13.1284	-0.238992	-0.200592	-0.391869	-0.166589	-0.462137	-0.346599	-0.047957
TCCCACCTGTGCCATCACTC																					240	195	179	266	272	235	273	13.1483	13.1639	13.2037	13.2992	13.074	13.1479	13.0117	0.0155623	0.0553388	0.150883	-0.0743327	-0.000405576	-0.136585	-0.144369
CTCACCAATATTGGCAGGAA																					185	149	127	152	157	139	153	12.7729	12.7758	12.7086	12.492	12.2813	12.3905	12.1765	0.00291089	-0.0642678	-0.280903	-0.49159	-0.38241	-0.596355	-0.376032
TAGTGGAAAATGAATATTGA																					174	179	136	195	165	173	189	12.6844	13.0404	12.8074	12.8513	12.353	12.7061	12.4813	0.355949	0.122921	0.16687	-0.331478	0.0216495	-0.203135	-0.386234
CATAAGGTTAACTGCGTGGA																					249	165	159	205	215	172	237	13.2014	12.9229	13.0328	12.9234	12.7348	12.6977	12.8078	-0.278523	-0.16868	-0.277982	-0.466664	-0.503705	-0.393678	-0.212954
GAGTGATGCTTAGACTCCGT																					206	153	147	208	224	180	239	12.928	12.814	12.9196	12.9444	12.7939	12.7633	12.8199	-0.113973	-0.00840751	0.016444	-0.134041	-0.164657	-0.108086	-0.100283
TATCTCTGCATAAAAGTGCC																					102	90	93	100	117	83	115	11.9141	12.0486	12.2591	11.888	11.8571	11.6467	11.7647	0.134519	0.345074	-0.0260554	-0.0569589	-0.267342	-0.149362	-0.309066
CCAATCTTGAACGTCATGTT																					222	179	152	195	222	192	237	13.0359	13.0404	12.9678	12.8513	12.781	12.8564	12.8078	0.00452362	-0.0680605	-0.184555	-0.25488	-0.179463	-0.22811	-0.13812
CATTAAACCTTGCCCCACAA																					157	92	114	171	151	130	156	12.5361	12.0803	12.5528	12.6619	12.2251	12.2939	12.2045	-0.455844	0.0166861	0.125718	-0.311071	-0.24224	-0.331623	-0.190498
GTGGGGTAGTCTGTTGCTCG																					247	197	195	256	271	241	248	13.1898	13.1786	13.3272	13.2439	13.0687	13.1843	12.8732	-0.01119	0.137369	0.054134	-0.121118	-0.00550928	-0.3166	-0.207847
ACCCTCCGAATCGTAACGGA																					175	111	105	133	144	131	149	12.6927	12.3511	12.4342	12.2994	12.1566	12.305	12.1383	-0.341613	-0.258503	-0.393353	-0.536101	-0.387753	-0.554408	-0.161597
ATTGAGAATTCGTTTCAAGG																					198	210	156	216	235	209	224	12.8708	13.2708	13.0053	12.9988	12.8631	12.9788	12.7264	0.399967	0.134448	0.128021	-0.007752	0.107957	-0.144449	-0.23556
AGAATGCCATCTAGTTAGTA																					148	153	117	170	175	152	180	12.451	12.814	12.5903	12.6534	12.4378	12.5194	12.4109	0.363001	0.139307	0.202411	-0.0131533	0.0684302	-0.0400602	-0.229834
GATGGCGCGCAGTTGAGTCA																					325	269	241	373	391	361	439	13.5857	13.628	13.6327	13.7869	13.5975	13.7672	13.697	0.0422873	0.0470093	0.201228	0.0118146	0.181513	0.111305	0.00470301
CAAGCATTTAGACACCTGTC																					117	123	93	105	105	119	127	12.112	12.4992	12.2591	11.9584	11.701	12.1664	11.9079	0.387197	0.147182	-0.153576	-0.410925	0.054409	-0.204098	-0.313806
TGTAGCTAAGTGAGTATGCC																					188	147	132	211	191	158	173	12.7961	12.7563	12.7643	12.9651	12.564	12.5753	12.3537	-0.0397866	-0.0317706	0.168995	-0.232038	-0.220807	-0.442355	-0.330879
TATCGCTTCCGATTAGTCCG																					184	130	121	190	189	166	173	12.765	12.579	12.6388	12.8138	12.5488	12.6465	12.3537	-0.186041	-0.12626	0.0487937	-0.216199	-0.118537	-0.411332	-0.160854
GCCCCGTAAATCTCATTACA																					108	101	88	124	158	121	138	11.9965	12.2149	12.1794	12.1983	12.2904	12.1904	12.0277	0.218399	0.182922	0.20177	0.293915	0.193899	0.0311623	-0.0280378
GCCATTCTAGTCCCGGCATA																					245	206	170	209	249	225	274	13.1781	13.243	13.1292	12.9513	12.9465	13.0852	13.017	0.06498	-0.0488221	-0.226745	-0.231522	-0.0928784	-0.161055	-0.0916226
TCGATGTAGCCCCGCCCAAG																					263	207	203	266	303	215	304	13.2803	13.25	13.3852	13.2992	13.2297	13.0196	13.1669	-0.0303047	0.104826	0.0188685	-0.0506532	-0.260729	-0.113447	-0.17274
TGCAACCTTCCTTTTCAGGA																					187	153	158	183	168	170	186	12.7884	12.814	13.0236	12.7597	12.379	12.6809	12.4582	0.025614	0.235275	-0.0286836	-0.409423	-0.10752	-0.33015	-0.359766
GACTTTGGTTGAGCTTCAAT																					179	141	134	165	169	170	195	12.7253	12.6962	12.786	12.6103	12.3875	12.6809	12.5264	-0.0291358	0.0606842	-0.114969	-0.337793	-0.0444501	-0.198921	-0.165915
AAAACATCGACCGAAAGCGT																					148	115	125	158	162	122	154	12.451	12.4022	12.6857	12.5478	12.3265	12.2023	12.1859	-0.0488302	0.234712	0.0968176	-0.124494	-0.2487	-0.265082	-0.306991
AGTTCCCAGAAATATATTGC																					102	89	93	121	132	99	123	11.9141	12.0325	12.2591	12.163	12.0311	11.901	11.8617	0.118403	0.345074	0.248886	0.117026	-0.0130973	-0.0523642	-0.220266
ATTAGCACGGCGACCTTCTA																					252	225	179	282	282	226	277	13.2187	13.3703	13.2037	13.3835	13.1261	13.0916	13.0327	0.15161	-0.015043	0.164762	-0.0926319	-0.127119	-0.185984	-0.235688
AGAAACTGAACTATCCTACT																					238	142	165	226	285	193	261	13.1363	12.7064	13.0862	13.0641	13.1413	12.8639	12.9469	-0.429891	-0.0500703	-0.0721236	0.00508641	-0.272359	-0.189356	0.0318184
ACAAAAAACTACGGTGATTA																					190	186	139	185	179	166	194	12.8113	13.0957	12.8388	12.7754	12.4704	12.6465	12.519	0.284392	0.0275013	-0.0359621	-0.3409	-0.164824	-0.292365	-0.358006
TATACCAGACCACAGCGCCG																					210	176	153	205	220	209	217	12.9557	13.016	12.9773	12.9234	12.7679	12.9788	12.6806	0.0603029	0.0215592	-0.0322544	-0.187774	0.0230788	-0.275123	-0.163142
ACTATTTAATATTGGTAAGT																					165	124	143	168	153	121	190	12.6078	12.5108	12.8798	12.6363	12.244	12.1904	12.4889	-0.0969856	0.271929	0.0284976	-0.363781	-0.417413	-0.118914	-0.36785
GGGACGCGAAAGAAACCAGT																					134	134	124	190	169	124	145	12.3076	12.6227	12.6741	12.8138	12.3875	12.2257	12.099	0.315068	0.366463	0.506189	0.0798615	-0.0819082	-0.208603	-0.466123
CGGAGTAACAAGCGGACGGA																					152	114	100	158	168	137	122	12.4895	12.3896	12.3638	12.5478	12.379	12.3695	11.8499	-0.0998953	-0.125629	0.0583502	-0.110503	-0.119906	-0.639517	-0.234251
CGCAGTCATTCGATAGGAAT																					180	181	126	218	180	185	195	12.7333	13.0564	12.6972	13.0121	12.4785	12.8028	12.5264	0.323075	-0.0361482	0.278801	-0.254872	0.0694864	-0.206957	-0.319357
TTCTAAGCCACGTGTGGTAC																					215	188	185	226	240	196	230	12.9896	13.1112	13.2512	13.0641	12.8934	12.8861	12.7645	0.121506	0.261579	0.0744841	-0.0962034	-0.103502	-0.22514	-0.294138
CCCTGTGAAGGAGGCGTAAG																					146	130	112	164	146	153	186	12.4314	12.579	12.5273	12.6016	12.1765	12.5289	12.4582	0.147642	0.0959331	0.170205	-0.254863	0.0975142	0.0268623	-0.181422
GGATTGAATGGCTAACGCGG																					119	108	125	141	135	113	135	12.1364	12.3116	12.6857	12.3836	12.0635	12.0918	11.996	0.175157	0.549285	0.24719	-0.0728989	-0.0446607	-0.140437	-0.409876
GCGGCGTCATCCACGCGTGC																					350	285	255	353	372	298	408	13.6926	13.7113	13.7142	13.7074	13.5256	13.4905	13.5914	0.0187298	0.0215603	0.0148191	-0.166952	-0.202058	-0.101245	-0.175122
AGCACGTAATGTCCGTGGAT																					193	134	133	179	204	171	219	12.8339	12.6227	12.7752	12.7278	12.659	12.6893	12.6938	-0.211212	-0.0587468	-0.106119	-0.17492	-0.144616	-0.140117	-0.0278579
CTTTTTTTATTTATCGATCG																					90	78	62	116	71	93	98	11.7336	11.8422	11.6743	12.1021	11.1368	11.8108	11.534	0.108643	-0.0592194	0.368539	-0.596802	0.0772516	-0.199548	-0.37902
TCGAGAGGAAAAACACACTG																					187	128	118	168	166	142	210	12.7884	12.5566	12.6026	12.6363	12.3617	12.4213	12.6333	-0.231735	-0.185804	-0.152047	-0.426698	-0.36712	-0.155093	-0.126442
CGCAATCCCTTAGGATAGCC																					137	120	124	141	158	136	168	12.3396	12.4635	12.6741	12.3836	12.2904	12.359	12.3114	0.12396	0.334526	0.0440179	-0.0491551	0.0193951	-0.0281763	-0.186813
TGACTCGGGCAATATCGGTT																					188	201	151	203	214	195	225	12.7961	13.2076	12.9583	12.9093	12.728	12.8788	12.7328	0.411537	0.162214	0.113239	-0.0680254	0.0826982	-0.0632657	-0.245194
ATAGAAGTGTGACCGCTGGG																					247	176	153	250	279	213	269	13.1898	13.016	12.9773	13.2097	13.1106	13.0061	12.9904	-0.173792	-0.212535	0.0199219	-0.0791506	-0.183669	-0.199349	-0.0319211
GCGAATGCCTGAAAGTATAA																					132	116	106	150	134	118	112	12.286	12.4146	12.4479	12.4729	12.0528	12.1542	11.7266	0.128686	0.161915	0.186896	-0.233168	-0.131755	-0.559369	-0.467264
TAGTTCTAATCGTTCCTTGA																					129	130	93	134	153	148	166	12.2528	12.579	12.2591	12.3102	12.244	12.4809	12.2941	0.326205	0.00634985	0.0573574	-0.00875098	0.228151	0.0413367	-0.0430585
ACCTTACAATAAGTTATATT																					87	86	90	92	91	96	116	11.6847	11.983	12.2119	11.7678	11.4947	11.8566	11.7772	0.298364	0.527195	0.0831009	-0.190001	0.171938	0.0925431	-0.27806
CCACACCTGTCTAGCATGAC																					158	115	116	161	191	135	178	12.5453	12.4022	12.5779	12.5749	12.564	12.3483	12.3948	-0.143141	0.0326144	0.0296382	0.0187316	-0.196962	-0.150488	-0.0826098
AGAAGACCGAGGCGCTTCAA																					236	237	186	247	313	263	300	13.1241	13.4453	13.259	13.1923	13.2765	13.3103	13.1478	0.321192	0.134921	0.0682237	0.152446	0.186224	0.0237059	-0.0539868
TTGTACGGTACTGGCTTTGT																					225	212	205	263	280	236	272	13.0552	13.2845	13.3993	13.2828	13.1158	13.154	13.0064	0.229239	0.344083	0.22762	0.0605815	0.0988187	-0.0487797	-0.230107
AAGCGGGCACACATGACAAG																					215	181	125	214	172	210	243	12.9896	13.0564	12.6857	12.9854	12.4129	12.9857	12.8438	0.0667693	-0.303947	-0.00421839	-0.576754	-0.00397881	-0.145829	-0.161722
CAGAGACAATGACATGTAGA																					169	149	129	163	186	139	142	12.6424	12.7758	12.7311	12.5927	12.5258	12.3905	12.0689	0.133393	0.0887539	-0.0496364	-0.116615	-0.251927	-0.573489	-0.371514
GCGTTCCCCCACTGACGGGG																					285	218	176	263	275	236	305	13.3962	13.3247	13.1793	13.2828	13.0898	13.154	13.1716	-0.0715027	-0.216945	-0.113381	-0.306412	-0.242183	-0.224597	-0.123788
TAGGGGATTAGCTGACAGTC																					193	171	161	173	235	195	211	12.8339	12.9744	13.0508	12.6786	12.8631	12.8788	12.6401	0.140501	0.216852	-0.155299	0.0291426	0.0448353	-0.193797	-0.107291
TACGGATCACCAAATCTTAG																					159	111	110	145	167	143	165	12.5544	12.3511	12.5013	12.424	12.3703	12.4314	12.2854	-0.203307	-0.0530947	-0.130444	-0.184059	-0.123022	-0.268979	-0.0630716
GCGTGCGTCCCGGGTTACCC																					394	305	279	415	412	328	483	13.8634	13.8092	13.8439	13.9408	13.673	13.6289	13.8348	-0.0542584	-0.0195096	0.0774176	-0.190451	-0.234515	-0.0286376	-0.152418
AAACGAGATCGAGAAAGGTA																					200	124	139	161	222	153	228	12.8853	12.5108	12.8388	12.5749	12.781	12.5289	12.7519	-0.374479	-0.0464893	-0.310387	-0.104339	-0.356447	-0.133415	0.045718
GCCTATCGGCATTCCCACTG																					258	195	202	261	271	227	288	13.2527	13.1639	13.378	13.2718	13.0687	13.098	13.0889	-0.0887633	0.125392	0.0191837	-0.183971	-0.154694	-0.163752	-0.186076
CTCCGTTATGTGGCATGAGA																					112	108	82	205	151	121	186	12.049	12.3116	12.0776	12.9234	12.2251	12.1904	12.4582	0.2626	0.02861	0.874477	0.176097	0.141445	0.409253	-0.146298
TTAGCCCTCGATTGGTTGCG																					282	255	216	282	285	272	292	13.381	13.5509	13.4747	13.3835	13.1413	13.3588	13.1088	0.169911	0.0937472	0.00250672	-0.239622	-0.0221184	-0.272166	-0.266691
GCGGCGTCTGGGAATCGTTC																					290	240	196	313	299	269	327	13.4213	13.4634	13.3345	13.5339	13.2105	13.3428	13.2721	0.042102	-0.0867715	0.112607	-0.2108	-0.0784713	-0.149215	-0.168808
ATTCAGCGCGCTCGCCCTGG																					413	332	326	345	428	377	461	13.9314	13.9315	14.0685	13.6743	13.7279	13.8298	13.7675	0.000165698	0.137141	-0.25702	-0.20343	-0.101602	-0.163831	-0.116384
GCAAGGTCATGAAACCAAGC																					174	143	131	153	189	158	193	12.6844	12.7165	12.7533	12.5014	12.5488	12.5753	12.5115	0.0320473	0.0688889	-0.183019	-0.135593	-0.109177	-0.172926	-0.111871
GACGTAGCCTTCCGAAATAT																					223	144	118	176	184	141	185	13.0423	12.7265	12.6026	12.7034	12.5102	12.4111	12.4504	-0.315809	-0.439776	-0.338916	-0.532175	-0.631287	-0.591899	-0.220286
GGCTCTGGGGCTCACGGACG																					186	139	148	200	215	194	220	12.7806	12.6756	12.9293	12.8878	12.7348	12.8713	12.7004	-0.105078	0.148694	0.10719	-0.0458727	0.0907096	-0.0802545	-0.0620745
AAACCCTATGCCCAAATGAG																					143	112	100	136	145	101	152	12.4014	12.364	12.3638	12.3315	12.1666	11.9298	12.167	-0.0373852	-0.0375885	-0.0698883	-0.234828	-0.471589	-0.234364	-0.265306
ACTAGGGCAGTGTGTCTGCA																					239	198	192	222	259	219	235	13.1423	13.1859	13.3048	13.0384	13.0033	13.0462	12.7955	0.0436093	0.162498	-0.103932	-0.138956	-0.0961007	-0.346774	-0.228002
CGGGTTATGTGATGCCATCT																					184	164	136	210	188	192	180	12.765	12.9141	12.8074	12.9582	12.5412	12.8564	12.4109	0.149094	0.0423145	0.193165	-0.223852	0.0913559	-0.354118	-0.290396
GAGTTTCTAGTAGTGGTAGG																					151	119	96	132	170	112	130	12.4799	12.4515	12.3049	12.2885	12.396	12.0789	11.9415	-0.0284577	-0.17499	-0.191468	-0.083912	-0.401001	-0.53839	-0.209462
GCTGTTGTAACGGTAGATAT																					216	159	155	225	195	176	245	12.9963	12.8695	12.996	13.0577	12.5939	12.7309	12.8556	-0.126864	-0.000343463	0.0613933	-0.402414	-0.265452	-0.140699	-0.247583
TCTACCTATTGTGGAATTTG																					144	157	137	159	212	164	219	12.4115	12.8512	12.8179	12.5569	12.7145	12.629	12.6938	0.43975	0.406462	0.14544	0.303032	0.217558	0.282348	-0.0629046
GCCGTGGTATCAAGTCGGTA																					196	196	163	238	254	250	245	12.8562	13.1713	13.0686	13.1388	12.9752	13.2372	12.8556	0.315086	0.212411	0.28258	0.119046	0.380997	-0.00053898	-0.103524
CCAGTTATAATTAGGGGTTT																					230	154	160	233	220	218	239	13.0869	12.8234	13.0418	13.1081	12.7679	13.0396	12.8199	-0.263546	-0.0451371	0.0212006	-0.319003	-0.0473322	-0.267057	-0.115303
GACCTATGCCAGAAAGTTCG																					246	203	169	226	264	214	259	13.1839	13.2219	13.1207	13.0641	13.0309	13.0129	12.9358	0.0379416	-0.0632085	-0.119815	-0.153016	-0.17106	-0.248144	-0.14238
GAGAGTGCGCCTTGATAGTA																					295	262	229	292	397	306	408	13.446	13.5899	13.559	13.4337	13.6195	13.5288	13.5914	0.143964	0.113042	-0.0122385	0.173496	0.0827775	0.145375	0.0522935
GAGCTTAGCAAAGGGTTGGG																					244	162	157	222	242	201	253	13.1722	12.8964	13.0145	13.0384	12.9054	12.9225	12.902	-0.27573	-0.157679	-0.133799	-0.266756	-0.249688	-0.270179	-0.073138
CTGCACTGTGGAGACGCCCG																					261	194	205	260	292	253	284	13.2693	13.1565	13.3993	13.2663	13.1763	13.2544	13.0687	-0.112857	0.129981	-0.00303093	-0.0929851	-0.0149429	-0.200604	-0.107542
TACGCTTGCGTTTAGCGTCC																					197	183	182	218	241	191	248	12.8635	13.0723	13.2276	13.0121	12.8994	12.8489	12.8732	0.208746	0.364119	0.148621	0.0359194	-0.014653	0.00967605	-0.230181
GGTCTCACCTGCACCCCGAA																					217	176	159	218	226	165	227	13.003	13.016	13.0328	13.0121	12.8067	12.6378	12.7456	0.0130031	0.0297477	0.00913893	-0.19626	-0.36521	-0.257436	-0.290265
GGGCGCTAAGATATATGCCC																					170	151	131	160	169	140	200	12.6509	12.795	12.7533	12.5659	12.3875	12.4008	12.5629	0.144117	0.102436	-0.0849423	-0.26338	-0.250097	-0.0879878	-0.254359
GTTTTTGGTTAATTGCCTAC																					157	116	115	134	159	151	187	12.5361	12.4146	12.5654	12.3102	12.2995	12.5099	12.466	-0.121494	0.029284	-0.225983	-0.236608	-0.0262435	-0.0701813	-0.00494639
CGGCCGCATCCTGTTATATT																					191	179	145	207	237	188	207	12.8189	13.0404	12.8998	12.9375	12.8753	12.826	12.6125	0.221483	0.080889	0.118549	0.0563934	0.00712707	-0.206378	-0.187926
GAACCGACTTGAAGGGGGCT																					238	222	157	218	219	197	273	13.1363	13.351	13.0145	13.0121	12.7614	12.8935	13.0117	0.2147	-0.121763	-0.124112	-0.374897	-0.242769	-0.124513	-0.237001
AGATTCATTCACGAGTTGGG																					215	163	152	163	245	186	238	12.9896	12.9053	12.9678	12.5927	12.9232	12.8106	12.8138	-0.0843298	-0.021843	-0.396902	-0.0664599	-0.179043	-0.175819	0.0272509
CGCGTGTAGCTGGAGACAAG																					145	115	88	134	145	95	180	12.4214	12.4022	12.1794	12.3102	12.1666	11.8415	12.4109	-0.0192912	-0.24201	-0.111292	-0.254863	-0.579955	-0.0105212	-0.157582
ACGTCCATACTGTCGGCTAC																					248	232	199	269	271	223	300	13.1956	13.4145	13.3565	13.3154	13.0687	13.0723	13.1478	0.218887	0.160832	0.119761	-0.126946	-0.123315	-0.0478396	-0.26586
AAATTGGCTTTCGTTCGTGC																					156	144	136	219	180	156	211	12.5269	12.7265	12.8074	13.0187	12.4785	12.5569	12.6401	0.199615	0.280437	0.491821	-0.0484541	0.029963	0.113211	-0.292384
GAGGTATGTCATCGCCATGA																					221	174	151	158	235	187	241	13.0294	12.9995	12.9583	12.5478	12.8631	12.8183	12.8319	-0.0298312	-0.0710695	-0.481546	-0.166278	-0.211013	-0.197455	0.00256712
TGACACATTGGCTGGGTGTT																					234	200	185	248	320	237	264	13.1118	13.2004	13.2512	13.1981	13.3084	13.1601	12.9634	0.088606	0.139421	0.0863291	0.196629	0.0483412	-0.14842	-0.072602
GGCTGGTTGACCTTCCCGCT																					521	443	366	573	549	479	601	14.2665	14.3476	14.2355	14.4062	14.0871	14.1752	14.1501	0.0811436	-0.0310185	0.139752	-0.179381	-0.0912849	-0.116379	-0.192307
CACATAACATGAGGTATCAG																					158	143	129	142	149	151	178	12.5453	12.7165	12.7311	12.3938	12.2058	12.5099	12.3948	0.171188	0.185837	-0.1515	-0.339462	-0.035402	-0.150488	-0.243625
TCCCGGTTGGTGAACGATAC																					253	216	222	276	275	257	316	13.2244	13.3114	13.5142	13.3524	13.0898	13.277	13.2227	0.0870094	0.289814	0.128025	-0.134604	0.0525936	-0.0016798	-0.19618
CTCAACCGACCGTATGGTCA																					206	202	144	214	215	216	292	12.928	13.2148	12.8898	12.9854	12.7348	13.0263	13.1088	0.286802	-0.038151	0.0574662	-0.193195	0.0983428	0.180835	-0.0733779
TTCTAAGCGCCCTGGGGACA																					257	195	153	269	275	213	299	13.247	13.1639	12.9773	13.3154	13.0898	13.0061	13.143	-0.0831612	-0.269787	0.0683379	-0.157233	-0.24092	-0.104079	-0.0725407
AGGGGCAGGGCTATCTTATG																					344	266	228	313	335	269	343	13.6677	13.6118	13.5527	13.5339	13.3745	13.3428	13.341	-0.0558537	-0.114946	-0.133728	-0.293136	-0.324806	-0.326639	-0.213351
CCTCCGTGCTAACGCGGACG																					193	130	137	166	212	155	249	12.8339	12.579	12.8179	12.6191	12.7145	12.5476	12.879	-0.254927	-0.0160032	-0.214879	-0.119433	-0.286321	0.0450717	0.0417088
CCTGCGGTGCACGGCTAGCC																					87	77	68	108	123	83	143	11.6847	11.8236	11.8076	11.999	11.9292	11.6467	12.079	0.138927	0.122903	0.314365	0.244589	-0.0379244	0.394356	0.00827515
AACATCTCGTTAGGGGTATC																					172	118	122	148	169	152	185	12.6678	12.4393	12.6507	12.4535	12.3875	12.5194	12.4504	-0.228459	-0.0171052	-0.214269	-0.280251	-0.148345	-0.217314	-0.0620257
ACCCGATAATAGCTACTGGT																					146	135	107	131	154	128	136	12.4314	12.6334	12.4614	12.2775	12.2534	12.2715	12.0066	0.202081	0.0300566	-0.153865	-0.177917	-0.159826	-0.424739	-0.280252
CGACCCATGGATGTGAACCC																					232	188	178	227	271	200	250	13.0994	13.1112	13.1956	13.0705	13.0687	12.9153	12.8848	0.0117308	0.0961614	-0.0289222	-0.0307418	-0.184134	-0.214637	-0.169495
GGACTTTAGTTCCAGTGGTT																					248	202	186	275	238	186	305	13.1956	13.2148	13.259	13.3472	12.8814	12.8106	13.1716	0.0191374	0.0633755	0.151583	-0.314254	-0.385022	-0.0239954	-0.319123
CTCCCATTGATCTACGATGG																					187	150	130	184	196	148	189	12.7884	12.7854	12.7423	12.7676	12.6013	12.4809	12.4813	-0.0029511	-0.0461004	-0.0208226	-0.18707	-0.307425	-0.307071	-0.243897
CGAAACCTCCTAACTGAGAG																					169	106	117	150	181	127	181	12.6424	12.2846	12.5903	12.4729	12.4865	12.2602	12.4189	-0.357771	-0.0520868	-0.169526	-0.155921	-0.382158	-0.223463	-0.0607195
CCTCGATGGTCACCTGTAGC																					232	150	112	193	181	147	222	13.0994	12.7854	12.5273	12.8364	12.4865	12.4712	12.7134	-0.313998	-0.572126	-0.262984	-0.612961	-0.628251	-0.385982	-0.159362
ATGCTGCAGCTTTACGATCA																					213	184	152	238	269	208	259	12.9762	13.0801	12.9678	13.1388	13.058	12.9719	12.9358	0.103964	-0.00836147	0.162596	0.0818295	-0.00430134	-0.0403634	-0.073678
ATATTTTATGACATAAAAAT																					55	43	27	37	69	49	48	11.0233	10.9834	10.4756	10.4543	11.0955	10.8867	10.5048	-0.0399512	-0.547732	-0.569064	0.0722175	-0.136613	-0.518564	0.191263
TGTCCCTTGCAACCTCCGTT																					299	217	212	268	281	231	300	13.4654	13.3181	13.4477	13.31	13.121	13.1232	13.1478	-0.147312	-0.0176601	-0.155391	-0.344454	-0.34225	-0.317619	-0.227987
GGGACATCCTTGCCGTCTCA																					193	156	152	226	232	201	234	12.8339	12.842	12.9678	13.0641	12.8445	12.9225	12.7894	0.00806833	0.133873	0.2302	0.0106091	0.0885509	-0.0445533	-0.105845
GCGGTTCCGGGAGCACATTT																					333	234	211	292	304	278	299	13.6208	13.4269	13.4409	13.4337	13.2344	13.3903	13.143	-0.193873	-0.179844	-0.187031	-0.386329	-0.230449	-0.477799	-0.177943
CGAATATTATTTCTATCGGG																					114	90	76	119	106	122	127	12.0745	12.0486	11.968	12.1389	11.7147	12.2023	11.9079	-0.0259066	-0.106517	0.0644201	-0.359788	0.127787	-0.166632	-0.11021
CATTGCACGCCACAGCATTG																					224	166	146	201	219	184	222	13.0488	12.9316	12.9097	12.895	12.7614	12.795	12.7134	-0.117177	-0.139094	-0.153777	-0.287444	-0.253792	-0.335362	-0.155517
CGGGATGCAGCTGGAGAGGA																					187	137	138	199	214	155	243	12.7884	12.6547	12.8284	12.8806	12.728	12.5476	12.8438	-0.133718	0.040044	0.0922245	-0.0603321	-0.240765	0.0554432	-0.0814014
AAGTGTGTGCATAGCAGGGT																					148	149	119	150	167	176	190	12.451	12.7758	12.6147	12.4729	12.3703	12.7309	12.4889	0.324787	0.163756	0.0218684	-0.0806476	0.279901	0.0379284	-0.0910769
ACAAAGATCGCATGGCATAC																					200	143	125	225	203	171	230	12.8853	12.7165	12.6857	13.0577	12.6519	12.6893	12.7645	-0.168837	-0.199624	0.17241	-0.2334	-0.196008	-0.120817	-0.118058
TAACCCAGAAGCCCATTCAG																					121	111	97	153	150	93	164	12.1605	12.3511	12.3199	12.5014	12.2155	11.8108	12.2767	0.190638	0.159436	0.340965	0.0550303	-0.34965	0.116197	-0.289821
GGTGCTTAGCTCTGCGCACA																					364	313	263	356	399	307	404	13.7492	13.8465	13.7587	13.7196	13.6267	13.5335	13.5771	0.0973416	0.00954325	-0.0295521	-0.122454	-0.215715	-0.172037	-0.195846
GCCTGCCCTAAACCCCGGAA																					345	259	240	573	367	291	289	13.6718	13.5733	13.6267	14.4062	13.5061	13.4562	13.0939	-0.0985122	-0.0451389	0.734402	-0.165716	-0.215591	-0.57794	-0.516666
ATCGGTACCTCTTCACATAT																					284	246	185	297	322	221	325	13.3912	13.499	13.2512	13.4582	13.3174	13.0593	13.2633	0.107882	-0.139932	0.0670729	-0.0737366	-0.331842	-0.127906	-0.189502
CGGCTGAGGCACCTGGTTTA																					351	311	246	337	376	322	398	13.6967	13.8373	13.6623	13.6405	13.5411	13.6023	13.5556	0.140558	-0.0343905	-0.0562112	-0.155639	-0.094435	-0.141159	-0.147063
GCTTTCAATTGCAAAAATAC																					31	37	40	37	32	32	31	10.1967	10.7667	11.0423	10.4543	9.98778	10.2724	9.87454	0.56998	0.845606	0.257563	-0.208918	0.0757088	-0.322159	-0.709506
TCAACCCCAGCGCACCGTTG																					395	285	304	431	396	372	512	13.8671	13.7113	13.9677	13.9954	13.6158	13.8105	13.9189	-0.155755	0.100632	0.128334	-0.251247	-0.0565781	0.0518206	-0.109738
ATACAATACTTTGGCGCATA																					167	115	110	129	183	173	178	12.6252	12.4022	12.5013	12.2553	12.5023	12.7061	12.3948	-0.223052	-0.123905	-0.369903	-0.122898	0.0808795	-0.230398	0.148148
CGCTAGGTTATTTCGTGGCC																					145	130	110	167	173	114	185	12.4214	12.579	12.5013	12.6277	12.4213	12.1045	12.4504	0.157556	0.0798561	0.206267	-0.000194196	-0.316986	0.029	-0.243953
TTGCAATGCTGCTATAGAAG																					171	112	100	147	146	104	133	12.6594	12.364	12.3638	12.4437	12.1765	11.972	11.9744	-0.295323	-0.295526	-0.215637	-0.482853	-0.687309	-0.684902	-0.349526
ACCCAATGTGGCGGAGCCGA																					275	196	199	278	279	240	273	13.3447	13.1713	13.3565	13.3629	13.1106	13.1783	13.0117	-0.173436	0.0117553	0.0181585	-0.234055	-0.166412	-0.332962	-0.196636
CCCTACCTATCCGGTGCTTT																					149	132	110	149	198	177	206	12.4607	12.601	12.5013	12.4632	12.6159	12.7391	12.6055	0.140326	0.0406037	0.00250651	0.155249	0.27836	0.14484	0.131671
CGCGCAGAAGGCAAGCAGGG																					188	157	142	208	219	193	201	12.7961	12.8512	12.8696	12.9444	12.7614	12.8639	12.5701	0.0551485	0.0735678	0.148338	-0.0347102	0.0678269	-0.22597	-0.156636
AAAGCGACGTAGGCATACTT																					323	268	247	335	335	244	368	13.5768	13.6226	13.6682	13.6319	13.3745	13.2021	13.4425	0.0458194	0.0913892	0.0551295	-0.202269	-0.37465	-0.134284	-0.30118
GCTAGTGTCGTGGGGGATGA																					226	178	131	230	251	203	233	13.0616	13.0323	12.7533	13.0894	12.9581	12.9368	12.7832	-0.0293178	-0.308296	0.0278148	-0.103536	-0.12486	-0.278424	-0.0656736
ATACGAGGCGCTTTTCTTTG																					250	243	198	296	314	281	324	13.2072	13.4813	13.3492	13.4534	13.2811	13.4058	13.2588	0.274126	0.141978	0.246152	0.0739155	0.19859	0.0515932	-0.112719
CCTAAGGGGTACCACCATGG																					197	153	132	241	217	218	215	12.8635	12.814	12.7643	13.1568	12.7481	13.0396	12.6672	-0.049533	-0.0992243	0.293309	-0.115398	0.176078	-0.196298	-0.0933897
CGTTGGGCATAGCGAACACT																					159	131	129	174	185	116	174	12.5544	12.5901	12.7311	12.6869	12.518	12.1295	12.362	0.0356584	0.176736	0.132546	-0.0364087	-0.424852	-0.192372	-0.332858
TGCCTATGACCTAGGTACCA																					166	140	128	149	157	132	168	12.6165	12.6859	12.7199	12.4632	12.2813	12.3159	12.3114	0.0693571	0.103364	-0.153338	-0.335272	-0.300624	-0.305135	-0.320138
TATACTGCGGATCAATCTGA																					113	78	80	99	138	120	94	12.0618	11.8422	12.042	11.8735	12.0952	12.1784	11.4739	-0.219597	-0.0198266	-0.188268	0.0334244	0.116653	-0.587887	-0.00337256
TCAAGGAGCCTTATTTCTTG																					186	137	128	179	186	158	192	12.7806	12.6547	12.7199	12.7278	12.5258	12.5753	12.504	-0.125984	-0.0607304	-0.0528284	-0.254874	-0.205379	-0.27662	-0.165777
CAGACCCAGTAAAACCACCA																					97	97	81	106	141	118	125	11.8416	12.1566	12.0599	11.9721	12.1262	12.1542	11.885	0.315047	0.218302	0.130481	0.284655	0.312622	0.0433926	-0.00772007
ATAGCGGATGTCCTTGGAAA																					210	172	139	214	191	149	204	12.9557	12.9828	12.8388	12.9854	12.564	12.4907	12.5915	0.0271401	-0.11687	0.0297247	-0.391673	-0.46504	-0.364235	-0.386981
TGAGGATCATGTCGAGCGCC																					376	241	236	355	330	299	327	13.796	13.4694	13.6025	13.7156	13.3528	13.4954	13.2721	-0.326549	-0.193512	-0.0804009	-0.443144	-0.300596	-0.523865	-0.222381
GTAAACTTTGTCTGGAGTAT																					296	220	171	246	259	215	268	13.4509	13.3379	13.1377	13.1865	13.0033	13.0196	12.9851	-0.112959	-0.31315	-0.264406	-0.447512	-0.431248	-0.465782	-0.218009
GCACGCTGTACAGACGACAA																					209	154	159	205	219	211	215	12.9488	12.8234	13.0328	12.9234	12.7614	12.9925	12.6672	-0.125432	0.0839331	-0.0253688	-0.18746	0.0437026	-0.281594	-0.119495
GTAATTTTATGAGTTAAGTG																					147	106	82	96	112	134	122	12.4412	12.2846	12.0776	11.8291	11.7941	12.3376	11.8499	-0.156598	-0.363626	-0.612066	-0.647084	-0.103596	-0.591271	-0.0698868
TACTGGAGTTTGCGACTCGG																					210	209	153	238	220	192	245	12.9557	13.2639	12.9773	13.1388	12.7679	12.8564	12.8556	0.308203	0.0215592	0.183058	-0.187774	-0.099302	-0.100062	-0.299986
CCTTGAAATCAAATCAAACC																					68	59	51	66	75	63	92	11.3293	11.4396	11.3927	11.2888	11.2158	11.2491	11.4429	0.110263	0.063358	-0.0405458	-0.113512	-0.0801828	0.113589	-0.0710601
CCGCGCATTTCAGAGCACAA																					114	88	84	134	133	90	147	12.0745	12.0162	12.1123	12.3102	12.042	11.7635	12.1188	-0.0583203	0.0378383	0.235656	-0.0325133	-0.310988	0.0443051	-0.171457
CCAGAGCCTTGGTTTATATC																					141	116	106	123	133	109	144	12.3811	12.4146	12.4479	12.1866	12.042	12.0398	12.0891	0.0335477	0.0667765	-0.194491	-0.339111	-0.341327	-0.292033	-0.292768
GCCAGCGGGGATATGGTGAA																					211	178	185	271	270	212	265	12.9626	13.0323	13.2512	13.3261	13.0633	12.9993	12.9688	0.06975	0.288669	0.363517	0.100791	0.0367847	0.00628143	-0.192693
TATTTATACACTATGCGGCA																					168	135	94	170	143	128	186	12.6338	12.6334	12.2746	12.6534	12.1466	12.2715	12.4582	-0.000377517	-0.359245	0.0195774	-0.487268	-0.362285	-0.175596	-0.228368
GTGTAGTCCTAGCCATGGGG																					213	182	142	214	225	161	212	12.9762	13.0644	12.8696	12.9854	12.8003	12.6024	12.647	0.0881986	-0.106529	0.00926317	-0.175819	-0.373772	-0.32921	-0.289911
TGACGCGATAGAGTTGGCTT																					324	250	182	240	304	244	281	13.5812	13.5223	13.2276	13.1508	13.2344	13.2021	13.0534	-0.0589366	-0.353603	-0.430412	-0.346804	-0.379109	-0.527839	-0.136934
CTTAAGCTTATCAACATCCG																					155	135	127	186	187	126	205	12.5176	12.6334	12.7086	12.7831	12.5335	12.2488	12.5985	0.115796	0.190949	0.2655	0.015854	-0.268826	0.0808751	-0.248114
GTTGATCGAAAATGGGAGAA																					141	113	100	137	149	109	158	12.3811	12.3769	12.3638	12.3421	12.2058	12.0398	12.2229	-0.00424734	-0.0172723	-0.0390049	-0.175261	-0.341327	-0.158206	-0.204757
GAGCAGCTGTCAGGTCTTGT																					272	243	205	282	304	241	312	13.3289	13.4813	13.3993	13.3835	13.2344	13.1843	13.2044	0.15246	0.0704302	0.0545903	-0.0944392	-0.144591	-0.124515	-0.213675
GGACCAACTCCCCTGCCCAC																					276	177	154	265	278	226	275	13.3499	13.0242	12.9867	13.2938	13.1055	13.0916	13.0223	-0.32576	-0.363279	-0.0561635	-0.244471	-0.25835	-0.327669	-0.0284294
TAAACAAAAAGGAAATAGTT																					128	98	97	117	102	91	145	12.2416	12.1714	12.3199	12.1145	11.6592	11.7794	12.099	-0.0701511	0.0783167	-0.127101	-0.58234	-0.462125	-0.142527	-0.356019
ACGGAGGCTAAGCGTCGCAA																					406	359	293	372	506	338	423	13.9067	14.0443	13.9145	13.783	13.9694	13.6722	13.6434	0.13762	0.00784002	-0.123662	0.0627403	-0.234472	-0.26327	-0.152267
TCGGGGACCACCCACGATCC																					354	296	232	361	339	287	374	13.709	13.766	13.5778	13.7397	13.3916	13.4363	13.4658	0.0569679	-0.131195	0.0307542	-0.317351	-0.272708	-0.243158	-0.263248
AACCACGGCATTGAGAGGTG																					221	230	170	255	276	255	289	13.0294	13.402	13.1292	13.2383	13.0951	13.2657	13.0939	0.372672	0.0998964	0.208935	0.0657008	0.236393	0.0645484	-0.104954
AGCTTTCGAAATTGAGTGTC																					203	159	125	178	183	160	188	12.9068	12.8695	12.6857	12.7197	12.5023	12.5934	12.4737	-0.0373238	-0.221101	-0.18707	-0.404489	-0.313394	-0.433148	-0.235179
GAACGTAGAAATTCCCATTT																					131	109	89	148	116	134	145	12.275	12.3249	12.1957	12.4535	11.8447	12.3376	12.099	0.0498757	-0.0792535	0.178503	-0.430254	0.0626219	-0.175943	-0.2309
CTTACCCCTATTATAATGAA																					104	79	68	103	113	101	115	11.9421	11.8606	11.8076	11.9307	11.8069	11.9298	11.7647	-0.0815134	-0.134521	-0.0114293	-0.135138	-0.0122571	-0.177369	-0.0324333
CGACAACGTGCAGGTGTATC																					223	192	191	231	299	226	301	13.0423	13.1415	13.2973	13.0957	13.2105	13.0916	13.1526	0.0991755	0.254921	0.0533499	0.16817	0.0492414	0.11024	-0.0265984
TTCAGCGAGTGTGACTAAGC																					251	184	164	243	253	194	280	13.213	13.0801	13.0774	13.1688	12.9695	12.8713	13.0483	-0.132843	-0.135557	-0.0442194	-0.243435	-0.341622	-0.164709	-0.145716
CAGGGTTGCGCAGAGGACTC																					228	158	155	227	252	169	235	13.0743	12.8604	12.996	13.0705	12.9638	12.6723	12.7955	-0.213958	-0.0783367	-0.00383413	-0.11051	-0.401989	-0.278805	-0.165058
CCCGCTAACAGCCTAGATCA																					20	15	17	18	29	21	34	9.56511	9.46533	9.80877	9.41582	9.84591	9.66534	10.0077	-0.0997767	0.243658	-0.149288	0.280802	0.100229	0.442564	0.276334
AGGACACAGGATACGCAGCT																					231	146	119	208	233	197	223	13.0932	12.7464	12.6147	12.9444	12.8507	12.8935	12.7199	-0.346755	-0.478447	-0.148784	-0.242446	-0.199705	-0.373268	0.0528561
CCCCGTAGCTCATTAGTCTG																					119	85	81	105	112	98	118	12.1364	11.9662	12.0599	11.9584	11.7941	11.8863	11.8019	-0.170262	-0.0765307	-0.178023	-0.34229	-0.250079	-0.334558	-0.16737
ACGCATGCTTCCCAAAGCGT																					276	216	182	257	301	250	326	13.3499	13.3114	13.2276	13.2496	13.2201	13.2372	13.2677	-0.038509	-0.122298	-0.100383	-0.129805	-0.112761	-0.0822553	-0.0212105
GGAATTACGACTAACCGATT																					210	125	148	196	185	146	178	12.9557	12.5224	12.9293	12.8587	12.518	12.4613	12.3948	-0.433273	-0.0263692	-0.0970161	-0.437713	-0.494379	-0.560893	-0.312109
CGGTGAGCCACACGAAGGAA																					251	222	196	235	270	240	278	13.213	13.351	13.3345	13.1205	13.0633	13.1783	13.0379	0.137983	0.121574	-0.0925096	-0.149625	-0.0346812	-0.17505	-0.175468
TATTTTGACTTGACGCAGGC																					127	94	84	113	127	104	141	12.2303	12.1113	12.1123	12.0643	11.9754	11.972	12.0587	-0.118946	-0.117922	-0.165962	-0.254855	-0.258218	-0.171563	-0.0939353
CTGGCCGAATCTCACTATGT																					242	160	168	228	229	216	249	13.1603	12.8785	13.1122	13.0768	12.8258	13.0263	12.879	-0.281777	-0.0481209	-0.0834569	-0.334532	-0.133992	-0.281295	-0.112155
GTAGGGTACAGCGTCAGCTT																					211	157	128	208	184	179	184	12.9626	12.8512	12.7199	12.9444	12.5102	12.7553	12.4426	-0.11134	-0.242646	-0.0181502	-0.452384	-0.207287	-0.519926	-0.269154
AATTTATCGTCAACATTAAT																					105	84	60	122	105	65	120	11.9559	11.9491	11.627	12.1748	11.701	11.2942	11.8261	-0.00680213	-0.328842	0.218948	-0.254843	-0.661698	-0.129788	-0.309877
CAATCGGCGACGTTTTAAAT																					247	227	197	258	305	239	324	13.1898	13.3831	13.3419	13.2552	13.2392	13.1723	13.2588	0.193286	0.152089	0.0653601	0.0493796	-0.0175305	0.0690084	-0.103292
TCACTTTACACTTGTAGTGT																					142	124	109	172	189	155	174	12.3913	12.5108	12.4881	12.6703	12.5488	12.5476	12.362	0.119552	0.0968394	0.278977	0.157554	0.156318	-0.0292653	-0.0702541
AGAGCATGATGACCCGTGAC																					206	163	138	247	215	182	233	12.928	12.9053	12.8284	13.1923	12.7348	12.7792	12.7832	-0.0226452	-0.0995433	0.264343	-0.193195	-0.148718	-0.144762	-0.209609
AAGTGACGGTGTCATGCGGG																					335	215	194	260	333	247	331	13.6294	13.3047	13.3197	13.2663	13.3659	13.2198	13.2896	-0.324671	-0.309658	-0.36311	-0.263529	-0.409645	-0.339767	-0.00516731
AGTAGACGGACGGTGAGCTG																					336	250	217	304	340	254	359	13.6337	13.5223	13.4814	13.4918	13.3959	13.2601	13.4068	-0.1114	-0.152334	-0.141871	-0.23782	-0.373631	-0.226925	-0.144257
TCCGTCTGCTTCATGAGCGG																					189	178	123	176	205	186	251	12.8037	13.0323	12.6624	12.7034	12.6661	12.8106	12.8905	0.228586	-0.141288	-0.100289	-0.137655	0.00688345	0.0868222	-0.0103195
GATCATAATCGCTTCAAGCA																					184	120	80	161	137	116	158	12.765	12.4635	12.042	12.5749	12.0847	12.1295	12.2229	-0.301499	-0.723079	-0.190109	-0.680318	-0.635498	-0.542154	-0.214428
CGGCTCGTTCTACGCACTGA																					226	222	196	268	236	240	302	13.0616	13.351	13.3345	13.31	12.8692	13.1783	13.1574	0.28933	0.272921	0.24839	-0.192425	0.116667	0.0957478	-0.263551
TGGAGAAACGAGGTGTAATA																					188	139	104	143	185	121	182	12.7961	12.6756	12.4204	12.4039	12.518	12.1904	12.4269	-0.120506	-0.375669	-0.392147	-0.278078	-0.605652	-0.369202	-0.121536
TATAGACCTCCCAAATACAT																					76	92	82	108	109	106	94	11.4897	12.0803	12.0776	11.999	11.755	11.9995	11.4739	0.59059	0.587876	0.509318	0.265259	0.509812	-0.0158003	-0.309504
ATACGGCCGAAGCCCCTTCA																					252	194	179	281	266	219	309	13.2187	13.1565	13.2037	13.3783	13.0418	13.0462	13.1904	-0.0622362	-0.015043	0.159637	-0.176891	-0.172506	-0.028281	-0.153345
TAACGCGCATATCTGAACAC																					166	121	114	144	160	133	182	12.6165	12.4755	12.5528	12.414	12.3086	12.3268	12.4269	-0.141028	-0.0637194	-0.202573	-0.30797	-0.289738	-0.18968	-0.126689
TAAACCCTTGGCGCCCTCAC																					328	249	243	322	329	289	361	13.5989	13.5165	13.6446	13.5748	13.3484	13.4463	13.4148	-0.082419	0.0456765	-0.0241262	-0.2505	-0.152645	-0.184148	-0.175475
CGCACATCTAAAGTTACTAC																					86	46	36	55	65	49	71	11.668	11.0806	10.8904	11.0258	11.0094	10.8867	11.0692	-0.587356	-0.777603	-0.642149	-0.658554	-0.781268	-0.598757	-0.01049
GTGTATGATGCTTCGACTTA																					231	223	176	261	281	194	263	13.0932	13.3574	13.1793	13.2718	13.121	12.8713	12.9579	0.264247	0.0860926	0.178645	0.0277608	-0.221841	-0.135281	-0.286115
GAAGACGTGCTGGCGTCACC																					335	256	222	340	323	285	316	13.6294	13.5565	13.5142	13.6533	13.3219	13.4262	13.2227	-0.0728871	-0.115172	0.0238787	-0.307513	-0.203214	-0.406667	-0.251071
CCTAAACTCAGACGCACTAC																					110	101	98	130	132	110	182	12.023	12.2149	12.3347	12.2664	12.0311	12.0529	12.4269	0.191933	0.311702	0.243461	0.00811909	0.0299609	0.403883	-0.101711
ATCTTCAGGGTAACTACGAA																					159	105	92	137	123	127	146	12.5544	12.2709	12.2436	12.3421	11.9292	12.2602	12.109	-0.283461	-0.310844	-0.212306	-0.625152	-0.294176	-0.445439	-0.186052
CAGAGCCTTGCGCAATTTTG																					238	186	164	478	244	252	257	13.1363	13.0957	13.0774	14.1447	12.9173	13.2487	12.9246	-0.0405301	-0.0588395	1.00848	-0.218968	0.112418	-0.211635	-0.409097
CCTTATGGAATCAGACCGTT																					154	121	104	152	152	124	115	12.5083	12.4755	12.4204	12.492	12.2346	12.2257	11.7647	-0.0327934	-0.0879117	-0.0163493	-0.273721	-0.282569	-0.743597	-0.387611
TTTGGCAGTACCTTTTATTA																					199	163	152	214	252	147	274	12.8781	12.9053	12.9678	12.9854	12.9638	12.4712	13.017	0.0272242	0.0897109	0.107336	0.0857309	-0.406922	0.138923	-0.135513
AAAACAGGACGATGTGCGGC																					226	167	147	201	203	202	248	13.0616	12.9403	12.9196	12.895	12.6519	12.9296	12.8732	-0.121336	-0.14207	-0.1666	-0.409701	-0.131983	-0.188426	-0.100035
GAGGACCTTAAGGTGACATG																					183	197	169	190	225	187	230	12.7572	13.1786	13.1207	12.8138	12.8003	12.8183	12.7645	0.421423	0.363553	0.0566547	0.0431618	0.061154	0.00732201	-0.243331
AGCTGGACTCTGTAGAAATC																					232	171	134	207	244	180	217	13.0994	12.9744	12.786	12.9375	12.9173	12.7633	12.6806	-0.124989	-0.313432	-0.161968	-0.182135	-0.336117	-0.418842	-0.112235
CAACACCCCGCGTTATGCTA																					194	183	149	207	220	190	237	12.8414	13.0723	12.939	12.9375	12.7679	12.8413	12.8078	0.230882	0.0976624	0.0960684	-0.0734562	-8.91931e-05	-0.0336321	-0.177263
GCTGGAGAGACAATTCTACT																					210	208	165	198	231	189	218	12.9557	13.257	13.0862	12.8733	12.8383	12.8337	12.6872	0.301284	0.130481	-0.0823713	-0.117394	-0.122019	-0.268491	-0.285766
CAAGACCTTATCGTGCAGCG																					224	156	157	199	205	153	223	13.0488	12.842	13.0145	12.8806	12.6661	12.5289	12.7199	-0.206802	-0.0343105	-0.168202	-0.382736	-0.519925	-0.328879	-0.274075
CCAATGATAAGCCCGAACGG																					186	134	117	182	174	153	186	12.7806	12.6227	12.5903	12.7518	12.4296	12.5289	12.4582	-0.157922	-0.190346	-0.0288531	-0.351072	-0.251764	-0.322416	-0.182711
TCTGACGATTAATGCTTCTA																					127	156	119	167	158	164	180	12.2303	12.842	12.6147	12.6277	12.2904	12.629	12.4109	0.611738	0.384482	0.397454	0.0601704	0.398763	0.180666	-0.251358
CTATATTGTCGCGCAGTGGA																					106	90	91	136	126	107	136	11.9696	12.0486	12.2278	12.3315	11.964	12.0131	12.0066	0.0790377	0.258235	0.361969	-0.00555251	0.0435039	0.0370661	-0.208075
GTGCGACGAATTGTCCTGAG																					304	273	267	353	352	305	384	13.4893	13.6493	13.7805	13.7074	13.4459	13.524	13.5039	0.159941	0.291165	0.218086	-0.0434054	0.034703	0.0145666	-0.221109
