# Supplementary material for: UM171 glues asymmetric CRL3–HDAC1/2 assembly to degrade CoREST corepressors
Source: Nature. Author manuscript; Available in PMC 2025 Mar 24. (PMC11882444; doi:10.1038/s41586-024-08532-4)
Supplement: Supplementary Data 1 [file NIHMS2059347-supplement-Supplementary_Data_1.xlsx]

## Sheet: Supplementary Data 1
Supplementary Data 1 | SET-2 Proteomics
Gene Symbol	Accession number	Abundance_SET2_DMSO_1	Abundance_SET2_DMSO_2	Abundance_SET2_DMSO_3	Abundance_SET2_UM171_1	Abundance_SET2_UM171_2	Abundance_SET2_UM171_3	UM171_vs_DMSO_ratio	UM171_vs_DMSO_p.val	LSD1 interaction in SET2 cells
RCOR1	Q9UKL0	269.6	321.7	289.9	46.1	50.7	39.7	-2.69	5.59e-08	Yes
RCOR3	Q9P2K3	313.3	349.4	337.3	48.3	59.6	57	-2.6	3.24e-08	Yes
SASH1	O94885	522	680	59.6	55.5	41.5	84.5	-2.25	0.0320179
KDM1A	O60341	386.7	369.6	344.7	93.5	99.1	84	-1.99	1.2e-07	Yes
RREB1	Q92766	1085.5	1171.7	1035.3	403.7	405.8	317.9	-1.55	2.96e-06	Yes
KRT9	P35527	377.3	160.7	69.8	180.4	34.2	30.4	-1.5	0.103519
KRT6A	P02538	224.8	583.9	51.2	179	41.3	46.4	-1.43	0.1575
ASTN2	O75129	16.9	10.4	12.8	10.5	9.1	1.2	-1.43	0.101523
KRT5	P13647	466.8	835	96	375.9	79.7	75.7	-1.35	0.172025
KRT2	P35908	768.6	745.5	169.9	413.2	140.5	117	-1.28	0.100094
KRT6B	P04259	399.8	795.9	78.4	347	74	68.6	-1.27	0.209386
GSE1	Q14687	232.8	214.3	203.4	90.5	101.5	86.9	-1.22	4.36e-06	Yes
CALCOCO2	Q13137	413	415.6	396.7	205.1	189.1	169.1	-1.13	6.76e-06
KRT14	P02533	205.5	145.8	41	130.9	32.7	30.2	-1.08	0.18073
MIER1	Q8N108	160.4	168.3	159.5	84.9	76.8	70.1	-1.08	9.11e-06
KRT10	P13645	371.1	301.4	89.5	213	103.2	49.8	-1.06	0.146201
GFI1B	Q5VTD9	97.6	95.2	81.9	52.4	41.7	42.2	-1.01	6.67e-05	Yes
KRT1	P04264	1980.6	953.7	542.6	1067.3	386.8	325.1	-0.978	0.126309
KRT16	P08779	143.5	218.3	29.4	155.8	28.9	27.3	-0.968	0.312976
WSB1	Q9Y6I7	16.4	17.6	23.1	13.8	12.5	5.6	-0.929	0.02574
TRIP6	Q15654	11.4	22.5	22.6	7.4	9.7	12.4	-0.901	0.0187776
ZNHIT6	Q9NWK9	36.1	32.6	22.5	30.9	32.1	4.3	-0.878	0.264992
BCOR	Q6W2J9	157.7	202.8	167	111.6	96.1	82.6	-0.864	0.00049202
SFMBT2	Q5VUG0	51.4	46	55.7	10.4	51.5	46.2	-0.804	0.191187
MIDEAS	Q6PJG2	82.2	85.4	68.3	51.4	50.7	35.2	-0.795	0.00201853
MYCBP	Q99417	290.1	240.6	236.1	177.3	103.1	179.6	-0.776	0.00921113
SOWAHD	A6NJG2	41.4	34.7	19.5	30	19.5	9.6	-0.773	0.117506
ICOSLG	O75144	46.6	55.7	49.3	38.1	35.2	19.3	-0.769	0.0164153
HDAC2	Q92769	682.6	713.7	622.3	451.6	429.1	340.6	-0.733	0.000622892	Yes
JUNB	P17275	185.1	149.2	136.2	89.5	94.4	98.3	-0.726	0.000639008
SLC2A9	Q9NRM0	15.3	23	17.7	10.9	15.3	8.3	-0.723	0.0186362
MYC	P01106	100.2	92.7	99.2	60.5	66.2	51.3	-0.722	0.00033724
HTATIP2	Q9BUP3	16.1	14.2	18.5	14.8	7	9.3	-0.711	0.0271291
CDT1	Q9H211	228.6	198.8	195.1	145.6	118.1	117.9	-0.71	0.000514005
TPRN	Q4KMQ1	48.3	52.2	30.9	27.6	31.9	20.3	-0.708	0.0195322
PIM1	P11309	510.9	534.2	471.3	350.2	333.8	256.7	-0.7	0.00110717
UPF3A	Q9H1J1	11.4	15.4	22.7	11	9.3	9.5	-0.679	0.0215357
LRRC75A	Q8NAA5	7.9	44.6	17.2	13.3	10.6	10.5	-0.678	0.251928
RALGAPA2	Q2PPJ7	23.7	26.8	25.9	18.8	19.1	11.2	-0.677	0.01256
ABHD18	Q0P651	65	50.8	58.8	50.6	46.9	20.4	-0.668	0.0797842
ZBTB43	O43298	22.9	24.1	18.7	15.4	14.2	11.9	-0.663	0.00185716
CSTA	P01040	30.8	25.2	31.1	15.6	19.8	20	-0.655	0.00181613
HMG20B	Q9P0W2	319.5	292.3	316.1	182.3	175.4	236.8	-0.654	0.001366	Yes
NAB2	Q15742	36.9	48.8	49.8	31.5	37.2	19.8	-0.65	0.0284954
IFITM3	Q01628	505.3	568.2	563.4	356.6	368.3	318.6	-0.65	0.000270905
ATP5MC1	P05496	34.3	37.9	5.4	7.2	5.6	45.2	-0.649	0.526805
PPP1R27	Q86WC6	14.7	17.2	6.4	2.8	12.6	12.2	-0.637	0.341461
ZFP36L2	P47974	203.5	204.9	182.7	144.8	136.2	104.1	-0.631	0.00239981
WIPF1	O43516	750.4	434.8	594.2	385	614.6	221.6	-0.629	0.126479
VWA3B	Q502W6	49.1	54.8	27.5	32.6	25.2	24.5	-0.626	0.045131
KLF16	Q9BXK1	286.2	257.6	200.9	144.4	132	212.8	-0.623	0.0187782
FURIN	P09958	46.7	44.6	44.1	42.2	25.9	23.8	-0.607	0.0206674
AGTRAP	Q6RW13	12.8	14.5	11.9	10.8	9.7	6	-0.604	0.0257348
ARSK	Q6UWY0	110	106	80.7	89.4	89.7	33.5	-0.603	0.147771
TLR2	O60603	20.4	21.7	24.7	14.4	16.9	13.3	-0.585	0.0019061
SLBP	Q14493	103.9	103.1	102.2	88.7	71.6	51.2	-0.584	0.016057
LENG9	Q96B70	92.8	66.7	72.3	53	53.4	47.1	-0.582	0.00364537	Yes
STAB1	Q9NY15	205	328.3	177.8	180	180.4	110.1	-0.581	0.0708408
GPAM	Q9HCL2	26.7	32.8	30.4	33.8	29.8	8	-0.575	0.287442
HDAC1	Q13547	504.9	522.1	451.4	369.5	344.8	289.2	-0.564	0.00195036	Yes
USP40	Q9NVE5	17.7	25.4	27.1	22.7	22.3	7.5	-0.561	0.223949
SLC6A3	Q01959	12.5	11.4	8.4	9.4	7.5	5.4	-0.551	0.04467
MNT	Q99583	298.9	271.9	291.6	231	220.8	147.6	-0.551	0.0145548
SFRP5	Q5T4F7	393.8	378.9	317	267.1	250.5	233.4	-0.533	0.00198898
LGALS8	O00214	888	751.9	783.7	600.2	528.2	546.8	-0.531	0.0011496
RNF187	Q5TA31	69.7	69.6	67.4	58.6	55.4	33.5	-0.529	0.0351387
UHRF1BP1	Q6BDS2	23.3	44.2	27.8	21.1	27.2	16.8	-0.523	0.0855875
WEE1	P30291	135.1	118	131.7	88.6	101.9	78.3	-0.523	0.00312321
ZFAND2B	Q8WV99	169.5	222.3	212.8	148	151.4	121.2	-0.521	0.0070864
PPP1R3D	O95685	25.8	23.4	24.3	21.1	19.2	12.3	-0.519	0.031736
FBRSL1	Q9HCM7	126	130.5	123.9	89.3	88.8	88.5	-0.513	0.000306342
TFAP4	Q01664	196.6	189.6	183.2	129.6	141.8	128.9	-0.509	0.000562975	Yes
MTAP	Q13126	36.3	20.2	24.9	23.4	19.6	13.9	-0.506	0.0877452
MIX23	Q4VC31	117.7	109.4	144.6	97.1	112.9	59.5	-0.504	0.0696699
CPM	P14384	28.6	40.2	31.9	19.7	29.4	22.2	-0.504	0.0271771
IL17RA	Q96F46	2.8	11.1	3.6	3.4	0	0	-0.503	0.535041
BANP	Q8N9N5	23.8	27.1	29.5	27.6	26.2	9.3	-0.5	0.239901
POC1A	Q8NBT0	37.8	24.3	34.8	26.2	24.4	17.7	-0.499	0.0463351
FAM207A	Q9NSI2	378.5	385.1	356.2	297.3	251.1	246.7	-0.498	0.00174068
PHF21A	Q96BD5	374.7	357	382.2	297	296.7	207.4	-0.495	0.012741	Yes
C6orf47	O95873	58.5	64	65.9	58.6	63.6	23.7	-0.494	0.19681
GNB1L	Q9BYB4	71	77.6	45.2	46.3	39.2	49.2	-0.493	0.0476984
AUNIP	Q9H7T9	245.5	215.6	202.4	180.7	186.4	114.2	-0.493	0.0384875
TAX1BP1	Q86VP1	115.3	130.6	124.5	80.5	76.5	109.2	-0.493	0.0114407
NACC2	Q96BF6	57.2	76.8	59.1	46.4	47.2	42.7	-0.491	0.0065523
CNKSR3	Q6P9H4	55.4	55.6	57.9	46.1	46.2	30.3	-0.489	0.0223118
GGNBP2	Q9H3C7	49.5	54.8	41.2	37.7	37.9	28.5	-0.486	0.0157324
ADA2	Q9NZK5	13.1	16.4	8	6.2	12.8	7.9	-0.485	0.182743
SMUG1	Q53HV7	195.6	235.1	216.6	198.3	157.9	116.6	-0.483	0.0374121
LRP5	O75197	36.5	49.8	51	29.5	35.1	33.2	-0.477	0.0142813
MID1IP1	Q9NPA3	20.8	15.6	19.8	15.9	15.1	10	-0.473	0.0472526
ECM1	Q16610	49.7	39.9	45.5	36.2	37.5	25.1	-0.468	0.0281312
CYBB	P04839	24.2	34.3	28.8	12.3	24.2	30.4	-0.467	0.183871
CDCA7	Q9BWT1	186.8	210.3	165.5	122.3	105.4	190.8	-0.467	0.0676892
ATP5MG	O75964	260.6	282.6	155.9	150.3	128.3	225.8	-0.466	0.136265
MCL1	Q07820	396.2	479.4	397.2	386	377.3	196.8	-0.465	0.111023
KCTD15	Q96SI1	503.5	551.4	573.1	394.2	427.1	360.8	-0.463	0.00245092
ORC6	Q9Y5N6	52.8	52.6	45	46.2	47.3	22.1	-0.457	0.148264
CBLL1	Q75N03	90.6	65.4	69	61.3	59.4	43.7	-0.454	0.0350407
EDRF1	Q3B7T1	101.8	94.1	95.8	84.1	73.8	58	-0.45	0.014916
CDC20	Q12834	392	373.3	322	280.5	266.8	247	-0.45	0.00381459
NFE2	Q16621	1001.3	948.6	1044.4	762	793.6	647.8	-0.447	0.00371539
RIN1	Q13671	46.3	41.3	45.6	31.5	30.7	35.7	-0.446	0.00269463
SNX4	O95219	85.3	90.3	98.5	86.1	83.5	41.9	-0.444	0.137148
RASSF1	Q9NS23	78.7	66.9	62.1	63.8	57.4	35.7	-0.441	0.0819344
CTRB1	P17538	204.5	265.5	194.9	216.8	171.6	114.2	-0.439	0.105211
PPP2R3C	Q969Q6	60.6	66.4	50.5	66	49.9	24.8	-0.438	0.225322
SLC27A4	Q6P1M0	158.5	149.9	124.1	140.4	134.3	62.9	-0.438	0.184493
MBLAC2	Q68D91	31.1	30.6	24.8	23.7	21.4	18.7	-0.438	0.01209
CLEC16A	Q2KHT3	29.8	25	20.3	22.9	21.8	12.2	-0.437	0.131737
RAD9A	Q99638	248.6	230.2	218.8	249.9	198.8	101.8	-0.436	0.187737
ZNF706	Q9Y5V0	322.2	259	319.4	234.1	286	160.7	-0.436	0.0751705
CT45A6	P0DMU7	12.4	15	13.2	10.3	11.2	8.6	-0.436	0.0109558
ANKS1A	Q92625	39.9	44.5	38	35.8	33.3	22.9	-0.435	0.039724
LGALS12	Q96DT0	214.3	196.1	175.4	185.1	158.2	102	-0.434	0.0807396
IL27RA	Q6UWB1	113.4	104.8	122.5	103	91.8	62.6	-0.433	0.0501115
MIEF1	Q9NQG6	40.2	45.1	39.4	39.6	26	28.2	-0.433	0.0323308
MIEF1	L0R8F8	91.2	61.3	88.9	72.9	81.6	66	-0.433	0.0323308
PARP4	Q9UKK3	152.4	145.7	146.3	118.9	109.8	101.5	-0.431	0.00218607
PIBF1	Q8WXW3	26.9	21	26	21	23.9	12	-0.429	0.131206
TAL1	P17542	301.1	264.7	235.6	183.9	200.7	208.4	-0.429	0.00699211
SURF6	O75683	128.6	109.1	116.2	90	88.3	84	-0.429	0.00260094
DUS1L	Q6P1R4	45.5	47.3	44.9	30.4	38.8	33.7	-0.427	0.00552155
DNTTIP1	Q9H147	193.9	200.4	175.7	127.7	151	145.8	-0.427	0.00420277
NFATC1	O95644	751.6	797.6	636.5	638.8	588.2	419	-0.426	0.0426556
SIN3B	O75182	286.4	279.2	229.2	239.5	207.1	152.6	-0.425	0.04695
ORC3	Q9UBD5	390.4	461.5	374.2	389.9	418.6	171.2	-0.424	0.229027
PTGR2	Q8N8N7	366.9	333.3	332.1	279.8	248.5	241.7	-0.424	0.00313167
C15orf39	Q6ZRI6	170.2	170	163.9	137.8	116.4	122.8	-0.423	0.00276328
CUX1	Q13948	48.8	51	50.1	46.4	48.2	23.2	-0.422	0.15415
CUX1	P39880	35.4	30.3	34.4	29	41.2	28.2	-0.422	0.15415
ATG4D	Q86TL0	653.3	669.7	616.7	561	573.3	348.9	-0.422	0.0615833
TOLLIP	Q9H0E2	164.6	156.5	152.2	127.3	120.6	106.1	-0.422	0.00359566
GRB10	Q13322	107.8	107.4	112.5	80.1	80.7	84	-0.421	0.00114149
CYTH4	Q9UIA0	21.9	23.8	33.8	14.4	18.2	28.2	-0.418	0.157016
PTDSS2	Q9BVG9	85.3	79.1	69.1	73.5	66.3	40.2	-0.417	0.102154
TMEM201	Q5SNT2	128.7	124.3	105.7	110.2	101.6	63.7	-0.415	0.0847471	Yes
CHAF1A	Q13111	178.6	144.7	149.2	144.7	143	78.7	-0.415	0.123914
F2RL3	Q96RI0	94.9	102.5	77.6	80.1	84.5	47.1	-0.415	0.114138
GPT2	Q8TD30	121.5	137.1	98	87.5	89.1	88.5	-0.414	0.0148982
ABCC10	Q5T3U5	9.6	11.5	10.1	11.5	7.2	5.7	-0.413	0.127068
ZNF516	Q92618	24.7	28.1	28.6	18.2	21.1	21.9	-0.413	0.00669822
HOMER3	Q9NSC5	51	48.8	48.6	48.2	29.4	36.2	-0.412	0.0464263
HMG20A	Q9NP66	149.5	162.8	144.7	115	93.5	139.4	-0.411	0.0280692	Yes
KMO	O15229	5.4	34.3	4.6	4.6	11.1	7.1	-0.411	0.596295
ENSA	O43768	268.6	209.4	217.5	214.4	182.1	133.6	-0.41	0.0622183
ZNF526	Q8TF50	57.4	55.1	53.2	49.2	42.7	34.3	-0.408	0.0205148
USP33	Q8TEY7	112.9	107.8	88	71.7	74.8	85.6	-0.407	0.0138326
NADK	O95544	80	77.9	82.6	62.1	65.3	54.4	-0.407	0.00411589
WDR45B	Q5MNZ6	53.4	65.6	57.7	47.6	43.9	41.7	-0.405	0.00700706
PHF23	Q9BUL5	297.9	303.3	372.2	255.1	251.9	225.7	-0.404	0.00981093
EIF1AD	Q8N9N8	842.9	810.3	874.1	660.4	671.5	581.5	-0.404	0.00344221
ZSWIM9	Q86XI8	193.6	235.7	179	200.1	203.7	86.7	-0.403	0.249618
RRN3	Q9NYV6	240.6	215	196.9	171.1	175.5	147	-0.402	0.00971599
TMTC3	Q6ZXV5	32.8	32.5	25.8	28.6	23.6	17.7	-0.401	0.0681848
ARHGAP22	Q7Z5H3	115.5	127.9	111.2	102.1	87.4	79.9	-0.401	0.0107149
E2F8	A0AVK6	119	142.9	115.7	96	93.6	95.1	-0.401	0.00623998
ONECUT2	O95948	22.1	20.6	30	16.5	19.9	0	-0.4	0.0760256
MAP1LC3B	Q9GZQ8	253.8	248.7	237	188.9	176.8	194.9	-0.4	0.00220425
MRPS36	P82909	219.2	152	178.2	105	152.2	162.4	-0.398	0.0845498
CCHCR1	Q8TD31	262.6	287.8	232.7	237.2	209.8	154.4	-0.398	0.0502063
ATG2A	Q2TAZ0	57.4	56.8	49.7	53.6	44.4	29.9	-0.396	0.0933926
SLC17A5	Q9NRA2	62	66.8	52.7	50.3	60.2	31.7	-0.395	0.128273
DCLRE1B	Q9H816	172.2	149.6	158.3	154	133.3	87.3	-0.395	0.0898052
TCF3	P15923	243.7	206.8	193.6	163.4	150.9	174.7	-0.393	0.0109242
GPAT4	Q86UL3	35.7	34.3	27.9	26.4	26.4	21.7	-0.392	0.0202604
OSBPL6	Q9BZF3	116.9	125.1	97.8	83.5	91.3	83	-0.392	0.0107649
DNAJC14	Q6Y2X3	170.1	202.8	167.3	177.7	165.6	86.9	-0.391	0.178511
ACCS	Q96QU6	31.5	57.1	42.2	30.4	36.4	30.4	-0.391	0.101465
RP9	Q8TA86	358.9	301	279.4	290.1	279.9	165.7	-0.389	0.122565
CES1	P23141	57	78	52	50	49.4	41.7	-0.389	0.0487638
MICALL1	Q8N3F8	1257.4	2076.2	1329.7	1273.6	1328.6	917.9	-0.387	0.126056
PYGO2	Q9BRQ0	255.9	227.2	230	208	215.4	134.1	-0.385	0.0740712
SH3PXD2A	Q5TCZ1	497	441.9	434.7	322.8	309.1	429.8	-0.385	0.0293173
ATG9A	Q7Z3C6	155.1	192.6	115.8	150.8	124.4	83	-0.384	0.176651
PWWP2B	Q6NUJ5	94.4	98.4	79.7	84.7	76.1	51.7	-0.384	0.0821882
SLC35C1	Q96A29	26.4	24.3	20.7	21.4	15.5	18	-0.384	0.0338425
FRY	Q5TBA9	62.8	67.7	60.3	54.2	53.8	39.6	-0.384	0.0276493
RAB3IL1	Q8TBN0	397.2	491.3	458.3	431.3	395.2	236.5	-0.383	0.129815
GFER	P55789	233.1	231.8	258.9	178.6	164.9	214.4	-0.383	0.0145857
DTL	Q9NZJ0	32.5	29.7	42.2	33.9	23.7	22.9	-0.382	0.0840266
KDM5B	Q9UGL1	105.9	114.3	92.7	89.4	95.6	59.3	-0.382	0.080899
NIP7	Q9Y221	148.8	152.5	103.8	105.9	88.2	113.9	-0.382	0.0622798
YTHDC2	Q9H6S0	98.8	73.2	68.1	67.4	58.5	56.6	-0.381	0.042584
CLCN6	P51797	278	258.2	222.9	240.1	188.1	160.6	-0.38	0.0503325
TSSC4	Q9Y5U2	201.3	186.2	143.7	137.8	120	148	-0.379	0.0369996
VLDLR	P98155	17.7	21	15.7	17.4	14.9	10.3	-0.376	0.106172
EEF2K	O00418	89	99.3	98	90.4	68.7	63.9	-0.375	0.0319689
TJAP1	Q5JTD0	71.3	64.6	65.4	61.2	52.5	43	-0.375	0.028805
CENPF	P49454	118.1	149.4	112.9	96.2	100.7	94.4	-0.374	0.0177411	Yes
AGPAT2	O15120	29.9	28	23.5	23.6	21.5	17.9	-0.372	0.0310566
CHPF	Q8IZ52	46.3	56	49.1	38.7	41.7	36.4	-0.372	0.00970292
TMEM161A	Q9NX61	32.3	87.7	46.1	46.8	60	21.5	-0.371	0.445151
DHRS11	Q6UWP2	22.1	21.8	15.9	14.5	21.6	11.3	-0.371	0.170341
BAG1	Q99933	123.3	140.6	113.7	107.6	111	76.3	-0.371	0.0563704
TIMM22	Q9Y584	252.3	253.2	201.3	203.5	188.2	155.3	-0.371	0.0329717
KBTBD8	Q8NFY9	39.1	29.6	33.3	27.9	27.5	23.2	-0.371	0.0250752
TMEM63A	O94886	70.3	65.9	51.6	55.7	61.6	32.4	-0.368	0.178918
FIS1	Q9Y3D6	357.9	280.8	347	272	314.7	189.7	-0.368	0.100994
FEM1A	Q9BSK4	43.4	62.4	56.2	46.9	50.3	30.1	-0.367	0.138619
ITGAL	P20701	86.2	94.1	71.5	65.5	75.3	54.8	-0.367	0.0451804
APEX2	Q9UBZ4	304.8	344.5	317.3	280.6	264.2	210	-0.366	0.0235064
DOLPP1	Q86YN1	392.2	477.4	385.6	421.4	380.8	210.6	-0.365	0.192078
LTV1	Q96GA3	98.8	79.7	89.4	81.4	70	57.8	-0.365	0.0406102
HAAO	P46952	11	14.7	12.4	11.6	12.7	6.4	-0.363	0.200627
SLC1A5	Q15758	403.9	428.5	341	353.7	325.3	241.1	-0.363	0.0604947
CHST11	Q9NPF2	79.2	89.2	85.5	68.1	71.6	58.2	-0.363	0.0119021
XYLT2	Q9H1B5	303.8	327.3	311.4	327	317.9	140.4	-0.362	0.274716
XPR1	Q9UBH6	52.7	57.1	54.9	54.9	49.2	28.8	-0.362	0.15372
YIF1A	O95070	39.7	42.8	39.5	34	32.6	28.5	-0.362	0.00809473
TLE5	Q08117	111	93.6	92.7	92.2	78.4	62.9	-0.361	0.050912
TMEM97	Q5BJF2	241.1	290.9	204.2	233	205.4	141.7	-0.36	0.125701
RAD51C	O43502	28.2	27.9	18	22.8	20.5	14.4	-0.358	0.161728
ST3GAL4	Q11206	194.4	195.6	178.1	157	171.7	119.3	-0.358	0.0405794
BCL10	O95999	162.2	155.6	143	143.4	118	101.3	-0.358	0.0348448
UBE3B	Q7Z3V4	139.5	142.8	132.7	149.7	151.1	55.6	-0.357	0.35597
ALG8	Q9BVK2	479.9	651.6	534.2	565	519.6	271.1	-0.357	0.236182
CEP192	Q8TEP8	242	231.9	211.4	218.6	204.8	126.1	-0.357	0.123492
PLEKHG4	Q58EX7	28.9	21.5	30.5	24	20.9	18	-0.357	0.0664241
MTM1	Q13496	101	104.8	96.5	82.5	83.3	70.7	-0.357	0.00841351
TEAD4	Q15561	45.4	52.3	42.3	41.2	42.5	27.4	-0.355	0.090572
CCDC137	Q6PK04	265.3	196.6	179	175.1	154.6	164.8	-0.355	0.0524183
MEF2D	Q14814	330.1	305.4	317.1	226.9	302.7	222.5	-0.355	0.0316922
FBXO5	Q9UKT4	91.9	113.2	89.1	82.4	82.4	65.4	-0.354	0.0368236
MPDU1	O75352	602.7	710	582.1	623.7	613.5	312.5	-0.353	0.219815
QKI	Q96PU8	180.2	165.2	159.8	157.1	146.1	99.5	-0.353	0.080794
TRAPPC1	Q9Y5R8	115.7	113.7	104.7	98.4	94.5	71.3	-0.352	0.0362072
MPG	P29372	133.5	130.2	105.7	83.9	104.8	100.5	-0.352	0.031658
CKAP2L	Q8IYA6	35.7	38.8	33.5	41.7	33.5	16	-0.351	0.309387
IFRD2	Q12894	128.5	135.3	107.6	106.1	103.8	82	-0.35	0.0384481
ERCC6L	Q2NKX8	332.2	328.6	302	292.1	269.4	202.7	-0.349	0.0457373
ATP5PF	P18859	85.6	84.1	88	62.7	75.4	64.8	-0.349	0.00940566
RHBDD2	Q6NTF9	1114.4	1004.5	825	1085.9	920.1	448.3	-0.348	0.302852
MYO1B	O43795	25.7	29.9	22.2	25.3	20.2	16.2	-0.348	0.0966952
CCNL2	Q96S94	538.9	490.5	408.8	391.1	357.7	374.5	-0.348	0.0217466
PRAG1	Q86YV5	18.6	29.7	29.7	16.8	18.1	26.2	-0.347	0.180801
CRY2	Q49AN0	113.6	135.2	113.4	102.5	84.8	97.3	-0.347	0.0196271
R3HDM1	Q15032	19.6	19.9	23	17.8	16	15.3	-0.347	0.0131371
DGAT1	O75907	150.4	192.1	124.2	159.4	117.9	92.9	-0.346	0.170253
RAB31	Q13636	51.7	52.7	46.1	51.3	31.8	37.5	-0.346	0.0860241
MSH3	P20585	119.6	128.4	117	110.7	99.3	79.8	-0.345	0.0339537
SCYL2	Q6P3W7	198	208.9	173.2	173.6	148.2	135.9	-0.345	0.0264708
HSH2D	Q96JZ2	137.4	141.3	137.4	141.6	120.4	76.5	-0.344	0.145981
SPART	Q8N0X7	608.8	611.1	559.8	506.2	490.3	410.5	-0.344	0.0152062
PHRF1	Q9P1Y6	92.8	99.5	91.9	82.4	69.1	73	-0.343	0.0100587	Yes
ZSWIM8	A7E2V4	1072.2	894.7	899.8	916.9	903	511.3	-0.343	0.174995
MAN2A2	P49641	131.4	124	125.4	112.2	100.9	88.5	-0.343	0.0152909
NPAT	Q14207	83.5	81.3	71.9	57.9	78	53.1	-0.342	0.0612677	Yes
COA7	Q96BR5	383.1	384.8	397.5	343.4	345.3	243.3	-0.341	0.0515747
MON1B	Q7L1V2	113.5	110.8	99.6	94.8	100.9	64.6	-0.34	0.0888823
SRA1	Q9HD15	49.8	52	52.1	36.7	38.3	47.3	-0.34	0.0205795
ANKLE2	Q86XL3	140.3	128.7	149.9	102	124.8	104.8	-0.34	0.0190362
CLN3	Q13286	295.9	394.9	328.6	399.6	357.7	132.7	-0.339	0.414191
OTULINL	Q9NUU6	104.2	116.9	118.9	115	95.4	65.3	-0.339	0.13059
CARD8	Q9Y2G2	209.7	227.1	230.1	199.2	155.4	175.4	-0.338	0.0197982
ESCO2	Q56NI9	91.1	96.9	70.1	78.5	74.1	52.9	-0.336	0.111578
SAAL1	Q96ER3	57.7	56.4	57.1	52	50.5	35.2	-0.336	0.0654355
SIGMAR1	Q99720	40.6	43.8	40	34.9	34.6	29.3	-0.336	0.0133496
ZNF385A	Q96PM9	342.7	285.3	320	250.2	248	251.5	-0.335	0.0100185	Yes
PLEKHG3	A1L390	274.5	311.9	230.6	241.7	189.5	214.8	-0.335	0.0500696
PRPF39	Q86UA1	90.1	94	76.3	75	65.1	66	-0.335	0.0209973
ZBTB8OS	Q8IWT0	31.6	29.9	24.1	33.6	25.3	13.4	-0.333	0.320403
CHEK2	O96017	57.7	58.4	51.1	55.6	49.8	31.1	-0.333	0.155166
CWC25	Q9NXE8	665	541.1	566.7	531.3	522.8	367	-0.333	0.0807406
TMPRSS7	Q7RTY8	213.2	182.2	211.8	176.8	174.5	133.8	-0.332	0.0433356
RNF144A	P50876	19.7	19.7	35.3	15.8	18.6	23.4	-0.331	0.228914
CHST14	Q8NCH0	183.6	176.8	160.2	168.1	145.3	106.9	-0.331	0.0873616
RPE	Q96AT9	33	45.4	36.7	40	40.2	17.2	-0.33	0.343404
EPN1	Q9Y6I3	182.4	161.1	191.6	171.6	155.3	106.4	-0.33	0.111329
RAI1	Q7Z5J4	330.2	344.5	277.7	288.4	267.9	206.2	-0.329	0.0641286
GCC1	Q96CN9	159.9	168.4	180.5	128.3	159.3	120	-0.329	0.0334195
PER1	O15534	49.2	42.3	40.2	34.7	35.7	34.1	-0.329	0.0141465
MAD2L2	Q9UI95	367.5	389.6	266.7	364.9	281.5	188.1	-0.328	0.234835
TBCEL	Q5QJ74	141.7	185.9	120.9	146.7	126.9	86.5	-0.328	0.19254
PLCG1	P19174	2.7	3.4	6	2.3	4	0	-0.327	0.419092
SNX14	Q9Y5W7	238.3	306.2	245	271.1	250.4	133.5	-0.327	0.255788
CLSPN	Q9HAW4	335.5	299.7	288.5	280	298.4	175.9	-0.327	0.144009
TOR4A	Q9NXH8	96.8	88	87.5	60.2	78.1	80.4	-0.327	0.0391931
SLC12A9	Q9BXP2	100.6	99.5	92.6	90.4	77.1	67.4	-0.327	0.0311404
BAG3	O95817	33.4	31.8	27.4	25.5	28.4	20.4	-0.326	0.0573132
ZEB2	O60315	192.3	187.5	170.8	137.4	136.4	166.9	-0.326	0.0217533
CD300LF	Q8TDQ1	5.2	8.3	8.1	9	4.6	4.3	-0.325	0.326794
RPS6KB1	P23443	49.4	48.4	49.7	51.5	40.8	28.8	-0.325	0.140577
CHKA	P35790	238	244.3	204.5	197.6	218.7	140	-0.325	0.102393
VPS26C	O14972	64	64.1	48	52.3	47.8	40.1	-0.325	0.0704226
SELENOO	Q9BVL4	71.1	77.6	67.5	61.8	63.8	48.1	-0.325	0.0405815
P2RY8	Q86VZ1	107.2	104.2	80.2	90.4	72	70.2	-0.324	0.0692339
URB2	Q14146	86.3	98.5	74.6	81.3	65.9	60.4	-0.324	0.0651948
TTC28	Q96AY4	126.1	113.6	107.9	108.2	93.4	78	-0.324	0.0482027
SENP3	Q9H4L4	65.8	79.8	66.1	55.9	48.9	64.9	-0.323	0.0470313
NFYA	P23511	149.8	134.9	147.1	112.2	136.2	99.3	-0.323	0.0404953
RPS19BP1	Q86WX3	485.2	465.2	380.8	371.2	332.3	356	-0.323	0.026806
SCAMP3	O14828	698.4	676.8	564.1	546.8	473.2	526.6	-0.323	0.0254001
TIMM13	Q9Y5L4	458.4	389.5	419.9	339.3	351.2	321.2	-0.323	0.0118265
STON2	Q8WXE9	712	816.6	702.7	734.7	702.9	405.7	-0.321	0.192817
EBP	Q15125	334.6	380	317.6	351.5	281.3	209.4	-0.321	0.127295
ERG28	Q9UKR5	148.8	117.3	137.8	91.1	98.5	137.5	-0.321	0.103442
NABP1	Q96AH0	173	163.5	166.9	162.2	144.7	103.2	-0.321	0.0917256
MGAT1	P26572	56.6	55.8	57	51.6	46.4	38.6	-0.321	0.030432
FCHO1	O14526	67	77.7	56.5	65.5	52.6	43.9	-0.32	0.11
CCDC12	Q8WUD4	87.5	97.9	92.3	67.1	70.2	86.3	-0.32	0.0298577
ST14	Q9Y5Y6	51.9	35.7	25.8	36.7	42.5	15.8	-0.319	0.451055
TBXAS1	P24557	23.2	20.3	19.2	17.1	14.5	18.8	-0.319	0.0396397
SCYL3	Q8IZE3	304.5	390.4	305.3	329.1	341.3	166.7	-0.318	0.282968
MTMR14	Q8NCE2	118.6	129.3	110.3	109.8	100.5	79.1	-0.318	0.0548467
GP1BB	P13224	120.8	120.8	95.1	95	101.9	74.1	-0.317	0.0777523
KMT5C	Q86Y97	26.4	32.1	25	19.9	20.4	27	-0.317	0.0759942
ITGB7	P26010	202.8	245.6	224.1	177.8	215.7	150.5	-0.317	0.0675608
NRDE2	Q9H7Z3	156.5	153.9	133.1	134.8	128.1	96	-0.317	0.067222
LATS1	O95835	198.8	234.1	174.7	190.3	162.4	136.4	-0.316	0.0829892	Yes
HPS4	Q9NQG7	84.5	75.8	63.3	72.9	62.9	45.8	-0.316	0.135316
AKR7A3	O95154	51	39.7	51.4	36.2	30.8	48.4	-0.316	0.129307
BBS4	Q96RK4	190.4	195.7	168.5	165.5	171.9	114.3	-0.316	0.0975782
CSTF2	P33240	491.6	493.3	461.3	390.2	463.7	320.6	-0.316	0.0569933
PLXND1	Q9Y4D7	202.7	218	176.9	229.6	221.8	79.7	-0.315	0.437033
TUT4	Q5TAX3	313.2	361.6	310.6	372.6	358.2	136.8	-0.315	0.410672
RAB7B	Q96AH8	16.5	28.7	25.6	19.8	21.2	15	-0.315	0.204399
MTPAP	Q9NVV4	75.4	83.6	57.8	53.1	61.5	58	-0.315	0.0695364
ABHD2	P08910	672	719.3	597.8	612.7	556.5	439.8	-0.315	0.0616162
NDUFA11	Q86Y39	166	172.4	143.7	148.8	131.4	109.3	-0.315	0.053517
TNIP1	Q15025	59.8	71.1	59.8	49.5	57.4	46.5	-0.315	0.03271
KIF21B	O75037	119	169	119.9	137.7	119.8	76.1	-0.314	0.230815
XPNPEP3	Q9NQH7	200.1	194.8	208.9	194.9	186.5	116.6	-0.314	0.146016
TOR1B	O14657	92.1	111.4	101.9	91.5	93.8	63.4	-0.314	0.0996495
NCF1B	A6NI72	54.3	58.5	58.3	36.2	53.4	49.9	-0.314	0.0763188
WRAP53	Q9BUR4	42.5	43.4	45	39.6	34.3	31.8	-0.314	0.0196923
EEF1AKMT4	P0DPD7	40.7	45.2	48.1	37.6	48.5	25.3	-0.313	0.200294
WDSUB1	Q8N9V3	57.7	70.1	57.1	58.7	59.7	34.4	-0.313	0.196279
RBBP6	Q7Z6E9	95.1	97.3	82.2	75.7	83.6	62.7	-0.313	0.0478774
SLC5A6	Q9Y289	91.4	93.6	77.4	86.4	84.9	47.2	-0.312	0.223505
RNF14	Q9UBS8	44.9	47.6	38.2	40.5	37.4	28.2	-0.312	0.0863314
BORCS6	Q96GS4	119.1	104.1	111.2	97.7	98.3	75.1	-0.312	0.0456895
ZBED1	O96006	54.5	56.2	48.3	61.5	55.3	22.8	-0.311	0.399859
KDM6A	O15550	41	34.8	36.7	33.3	27	30.5	-0.311	0.0281589
PLK1	P53350	351.6	347.5	317.8	288.4	270.5	260.5	-0.311	0.0104753
SERPINB6	P35237	369.4	490.1	441.4	546.2	413.4	185.8	-0.31	0.421309
STX17	P56962	53.4	36.3	38.4	41.3	35.2	26.9	-0.31	0.165343
XPO6	Q96QU8	210.2	243.3	191.6	210.5	189	129.4	-0.31	0.146569
ZNF511	Q8NB15	195.5	218.4	190	176.4	149.5	161.6	-0.31	0.019492
C1orf216	Q8TAB5	48.3	53.6	57	57.1	59.9	22.7	-0.309	0.40451
TBC1D17	Q9HA65	50.8	70.3	48.8	51.4	53.5	33.3	-0.309	0.196541
TRANK1	O15050	194.8	206.5	184.1	186.2	171.8	121.8	-0.309	0.0983897
ATF7	P17544	102.6	88.3	96	72.3	89.2	71	-0.309	0.0354837
KMT2B	Q9UMN6	423.6	358.6	343.8	299.6	307.3	298.5	-0.309	0.0199672
ODF2	Q5BJF6	140.2	138.2	125.8	98	112	116.8	-0.309	0.0190533
SLC25A32	Q9H2D1	109.1	183.1	113.6	128.8	128.2	72.5	-0.308	0.307956
R3HCC1	Q9Y3T6	288.4	263.5	253.5	262.1	236.3	163.9	-0.308	0.120772
PIK3R2	O00459	229.2	249	230.7	220.5	207.1	151.9	-0.308	0.0746612
MAGED2	Q9UNF1	292.3	286.2	282.7	241.2	262	197.1	-0.308	0.0355226
GMPR	P36959	193.4	202.9	185.3	153.7	161.7	154.3	-0.308	0.00792647
RNF31	Q96EP0	39.9	35.6	43.4	37.8	40.1	21.5	-0.307	0.229419
SFSWAP	Q12872	165.2	153.8	157.5	163.9	135.3	95.3	-0.307	0.144068
CARNMT1	Q8N4J0	79.5	90.8	89.3	80.6	80.8	52.3	-0.307	0.12741
SHC1	P29353	252.6	237.8	256.6	230.4	231.3	152.8	-0.307	0.108656
SEMA4C	Q9C0C4	87.5	90.7	86.7	77.3	68.8	68.3	-0.307	0.0107957
PPP6R1	Q9UPN7	148.3	155.6	138.4	120.3	122.9	114.2	-0.307	0.0103264
MAP3K11	Q16584	185.9	185.4	176.2	171	186.4	100.9	-0.306	0.20482
LZTS2	Q9BRK4	27.8	29.3	22.1	17.6	19.6	27.6	-0.306	0.146286
CERS4	Q9HA82	96	101.2	87.4	84.2	94	56.8	-0.306	0.143078
CDC34	P49427	144.9	152	141.4	131.3	111.5	112.6	-0.306	0.0167782
SH3BP2	P78314	107.5	113.7	98.9	100	100.7	63.6	-0.305	0.140826
NFRKB	Q6P4R8	132.8	160.9	148.2	122	144.5	95.2	-0.305	0.100009
UTP14A	Q9BVJ6	473.9	514.6	403	363.9	405.6	353	-0.305	0.0352515
CRB2	Q5IJ48	158.6	205.2	192.2	151.4	190.6	115.2	-0.304	0.155938
PCF11	O94913	178	152	160.8	138.7	151	110.3	-0.304	0.0589077
BCL3	P20749	123.7	116.1	95.8	108.1	106.4	63.7	-0.303	0.203418
KLHL28	Q9NXS3	100.7	105.6	117.6	91.5	106.9	68.1	-0.303	0.113339
ENDOG	Q14249	52.1	61.9	49.2	38.7	47.1	46.4	-0.303	0.0469228
CEP78	Q5JTW2	20.7	19.5	11.5	23.3	11.3	9.4	-0.302	0.432753
NFATC3	Q12968	1261.6	1159.3	1063.3	1123.7	1022.8	722.1	-0.302	0.119897
AP5Z1	O43299	85.3	77.5	77.4	67.1	74.1	54.9	-0.302	0.0475604
PHKG2	P15735	139.4	148	138	135.7	112.8	99.2	-0.302	0.0470574
ADI1	Q9BV57	135.5	149	137.9	125.1	146.4	81.3	-0.301	0.184405
ALG3	Q92685	189.3	215.2	152.8	173	163.5	117.7	-0.301	0.143929
CAMK1D	Q8IU85	335.7	391.3	320.1	320.2	322.7	217.7	-0.301	0.121283
CAMK1	Q14012	335.7	391.3	320.1	320.2	322.7	217.7	-0.301	0.121283
MCTP2	Q6DN12	144.3	165.3	128.8	132.5	130	95.3	-0.301	0.0964469
TRPT1	Q86TN4	246.8	284.1	258.3	288.5	295	114	-0.3	0.412649
CDK5RAP1	Q96SZ6	200.9	222.6	183.4	174.1	177.3	142.5	-0.3	0.0442641
CBFA2T3	O75081	267.4	247.8	265.7	206.5	232.2	196.6	-0.3	0.0171866
BRCA1	P38398	318.4	329	273.1	295.4	247.1	210.5	-0.299	0.0749229
BCL2	P10415	14.1	26	23.8	16.6	19.7	14.4	-0.297	0.251802
GGA3	Q9NZ52	358.4	349.9	358.5	365	320.4	207.5	-0.297	0.176468
MLC1	Q15049	79.2	80.7	79.6	78.8	60.7	57.4	-0.297	0.0554894
MRPS11	P82912	124.4	121.4	126.7	109.6	103.1	91.4	-0.297	0.0180413
EP400	Q96L91	555.5	565.6	457.3	564.6	456.6	301.1	-0.296	0.2256
S1PR4	O95977	49.3	64.2	56	56.6	52.1	32.5	-0.296	0.211345
TSR3	Q9UJK0	412.6	466	363.1	371.8	421.3	240.6	-0.296	0.20195
TWF1	Q12792	505.7	513.3	414.8	531.4	367.2	297.9	-0.296	0.198567
PRAM1	Q96QH2	27.5	22.1	18.6	18.7	22.7	14.4	-0.296	0.182925
ABHD11	Q8NFV4	20	28	22.1	17.5	19.9	19.2	-0.296	0.0677508
PI4KB	Q9UBF8	224.9	198.2	187.8	185.4	174.9	139.5	-0.296	0.0610919
KDM2B	Q8NHM5	150.8	166.2	130.4	131.4	126.9	106	-0.296	0.0550852
ALKBH5	Q6P6C2	109.1	102.2	98.9	95	84.3	74.4	-0.296	0.0329942
RPF2	Q9H7B2	151.2	136.1	120.9	118.1	106.1	107.3	-0.296	0.0302974
ZFPM1	Q8IX07	238.2	196.4	221.9	175.3	192	166.5	-0.296	0.0277892
FLCN	Q8NFG4	175.5	171.3	173.9	151.5	141.9	131.3	-0.296	0.012627
FBP1	P09467	26.2	18.5	23.2	14.6	14	29.8	-0.295	0.347038
RNF170	Q96K19	25.5	29.3	24.8	30	23.4	14.3	-0.295	0.276836
COQ8B	Q96D53	77	75	69.9	78.7	71.2	39	-0.295	0.271652
TPCN1	Q9ULQ1	88.7	109	89.2	109.8	80.1	53.1	-0.295	0.271555
SELENOI	Q9C0D9	189	226.8	168.7	194	184.2	109.6	-0.295	0.236406
CYTH2	Q99418	174.9	169.5	131.1	163.9	140.8	91.2	-0.295	0.229402
CYTH1	Q15438	174.9	169.5	131.1	163.9	140.8	91.2	-0.295	0.229402
TNFAIP2	Q03169	84.1	87.9	73.6	66.6	77.7	56.9	-0.295	0.0652096
STUB1	Q9UNE7	567.5	570.7	507.6	515.8	455.3	378.9	-0.295	0.0558617
ARID4B	Q4LE39	94.1	90.3	90.1	71.6	75.6	76.6	-0.295	0.00858508
AKAP17A	Q02040	233.4	301.1	280.1	260.7	308.4	132.9	-0.294	0.352794
CEP350	Q5VT06	137.4	152.3	144.8	144.7	130.5	87.1	-0.294	0.155117
DPP9	Q86TI2	94.2	100	93.3	92	83.4	62.2	-0.294	0.0885905
SPAST	Q9UBP0	318.1	315.3	310.1	278.1	270.8	224.2	-0.294	0.0274114
NUDT7	P0C024	97.3	117.2	72.9	91.5	80.1	61.7	-0.293	0.198952
CLN6	Q9NWW5	95.6	102.6	89.4	82.7	63.2	91.3	-0.293	0.0852758
DOK2	O60496	27	28.9	32.8	21.2	27.6	23.8	-0.293	0.0549091
NAA30	Q147X3	58.7	69.4	62.6	59.6	62.8	37.1	-0.292	0.188513
DCAF4	Q8WV16	234.6	217.8	202.1	202.7	157.1	176.8	-0.292	0.0439276
MACO1	Q8N5G2	98	90.9	83.7	75.1	75.8	71.4	-0.292	0.0165586
PDCD2L	Q9BRP1	524.3	890	637.4	755.3	798.8	269.2	-0.291	0.508257
ESRRA	P11474	107.6	125.8	95.5	100.9	116	60.3	-0.291	0.26549
PHKB	Q93100	644.5	675.2	570.9	654.9	601	344.5	-0.291	0.252571
ENGASE	Q8NFI3	171.3	182.8	143.3	152.1	143.4	112.4	-0.291	0.0883516
YIF1B	Q5BJH7	118.3	125.5	84.7	101.2	93.3	72.8	-0.29	0.158828
SLC39A10	Q9ULF5	299.7	302	282.2	200.5	299.7	232.7	-0.29	0.0916505
WDR74	Q6RFH5	160.5	168.2	132.1	114.6	116.1	146.6	-0.29	0.07531
TTC38	Q5R3I4	209.1	237.2	229.1	196.8	204.8	154.1	-0.29	0.057928
RAD51	Q06609	260.1	259	225.3	224.7	215	172	-0.29	0.0567875
BAIAP2	Q9UQB8	137.4	122.5	120.8	108.8	115.4	88.6	-0.29	0.0500615
EXOC2	Q96KP1	362.3	394.6	367.8	336.8	298.4	286.5	-0.29	0.0202713
MSL3	Q8N5Y2	89.1	128.2	82.2	101.1	101	50.4	-0.289	0.361651
ABRAXAS1	Q6UWZ7	31.5	26.4	24.1	28.7	21.9	17.5	-0.289	0.172171
PANK2	Q9BZ23	104.5	100.8	95.7	90.3	87.1	70.3	-0.289	0.0422243
BNIP2	Q12982	296.7	353.4	264.4	285.5	288	185.4	-0.288	0.182778
PWWP2A	Q96N64	356.7	367.5	340.3	340	328.6	219.6	-0.288	0.133762
WWP2	O00308	280	294.7	250.8	271.3	218.6	191.8	-0.288	0.0814808
TIMP1	P01033	117.8	114.5	111.4	105.8	83.6	93.4	-0.288	0.0312045
TRIR	Q9BQ61	232.9	210.2	250.2	177.3	201.4	188.3	-0.288	0.0252647
TROAP	Q12815	123.6	171.6	161	128.7	150.3	97.2	-0.287	0.172608
NUP42	O15504	209.6	219.1	186.6	202.2	178.4	130.7	-0.287	0.126859
CDC25B	P30305	335.3	317.6	292.5	298.9	258.8	221.9	-0.287	0.0582628
ITSN2	Q9NZM3	192.8	192.1	153.8	155.2	146.5	137.8	-0.287	0.0429959
DUSP22	Q9NRW4	212.7	222.1	179.5	172.9	165.1	163.4	-0.287	0.0291586
MLH3	Q9UHC1	9.8	16.1	12.1	16.9	14.5	4.3	-0.286	0.578877
DOK1	Q99704	74.2	73.1	75.6	71.9	66.6	47.2	-0.286	0.112663
CIAO2A	Q9H5X1	206.1	205.2	186	177.7	167.3	146.1	-0.286	0.0296084
NTHL1	P78549	1250.4	1412.4	1169.5	1302.9	1299.6	675	-0.285	0.295885
SP110	Q9HB58	30	41.3	36.1	29.6	28.8	29	-0.285	0.0570583
VPS13A	Q96RL7	225.9	211.2	172	168.4	165.1	163.2	-0.285	0.0446795
ZNF561	Q8N587	275	274.6	244.2	231.2	212.2	207.9	-0.285	0.0194037
KLHL11	Q9NVR0	232.2	191.5	188.8	239.3	202.2	96.1	-0.284	0.398221
CENPP	Q6IPU0	75.9	68.1	64.1	71.9	56	45.6	-0.284	0.135193
EIF2AK4	Q9P2K8	168.1	150.2	154.9	138.5	147	106.5	-0.284	0.0740811
RBM34	P42696	163.5	152.1	124.7	131.9	114.9	113.3	-0.284	0.0594308
NSL1	Q96IY1	71.6	67.2	64.2	64.1	50.9	52.4	-0.284	0.0413314
RAB20	Q9NX57	682.7	702.1	643.9	573.8	519.4	573.9	-0.284	0.015363
SLC35E1	Q96K37	258.1	236.7	172.9	238.6	239.9	102.4	-0.283	0.427548
ADIPOR2	Q86V24	28.3	36.1	31.3	26.7	18.9	35.2	-0.283	0.238443
HVCN1	Q96D96	33.7	44.4	40.4	25.3	33	40.2	-0.283	0.166893
SURF1	Q15526	62.5	61.8	64.2	62.8	52.1	42.1	-0.283	0.0929895
ASCC2	Q9H1I8	255.2	279.2	232	238	221.4	174.3	-0.283	0.0805615
ZC3H12A	Q5D1E8	77.4	83.5	75.4	61.1	58.1	76.2	-0.283	0.0530511
RPS6KA4	O75676	191.3	198	189.8	176.2	140.3	161.5	-0.283	0.0313927
WASF1	Q92558	453.5	420.4	418.7	422.6	453.2	232	-0.282	0.279278
MIS18BP1	Q6P0N0	137	159.8	128.3	135	120.4	96.2	-0.282	0.098714
ITGB4	P16144	58.6	65.3	63.8	62	48.7	45	-0.282	0.0716171
SIGLEC10	Q96LC7	694.6	813	694.5	647.2	639.2	527.4	-0.282	0.0486999
FRMD8	Q9BZ67	98.5	95.1	81.4	72.3	81	72.5	-0.282	0.0335956
MED24	O75448	102.5	99.7	95.4	74.3	79	92.4	-0.282	0.0322391
TSEN2	Q8NCE0	64.9	49.5	62.2	59.3	58.2	32.3	-0.281	0.285379
CDIPT	O14735	110.9	100.1	86.8	107.3	84.9	59	-0.281	0.231175
STARD8	Q92502	86.4	96.5	70.8	65.3	60.8	82.9	-0.281	0.119681
ALDH3B1	P43353	32.1	38.7	40.8	33.3	34.1	24.9	-0.281	0.109509
APOBEC3G	Q9HC16	304.5	326.4	271.8	289.3	248	209.7	-0.281	0.0798601
MIA2	Q96PC5	79.2	74.4	81.5	64.8	59.6	69.3	-0.281	0.0206172
DALRD3	Q5D0E6	146.5	155.4	134.5	137.8	132.1	94	-0.28	0.116811
GET4	Q7L5D6	386.2	394.1	349.4	346.1	336.3	255.5	-0.28	0.0761839
SKA3	Q8IX90	91.5	114	99.6	80.4	91.2	79.2	-0.28	0.0428916
LRCH1	Q9Y2L9	151.1	167.1	100	105.3	103	130.4	-0.279	0.207116
SHQ1	Q6PI26	102.8	109.2	86.8	101	84.7	63.8	-0.279	0.160281
EEPD1	Q7L9B9	47.3	56	47.8	49	45.9	31.5	-0.279	0.155167
NDUFAF7	Q7L592	96.8	115	100.1	86.6	95.7	75.2	-0.279	0.05402
TMEM161B	Q8NDZ6	17.6	30.5	10.8	20.9	13.3	11.7	-0.278	0.485533
UROS	P10746	36.5	24.7	38.5	20.7	36.2	26	-0.278	0.285961
TP53BP2	Q13625	36.5	55.8	36.5	39.4	40.9	25.9	-0.278	0.266211
PIK3CD	O00329	118.8	125.6	113.5	113.9	115.6	72.2	-0.278	0.175053
CLYBL	Q8N0X4	74.5	89.7	65	68.9	64.1	55.2	-0.278	0.094147
COMMD9	Q9P000	205.1	214.2	199	195.1	157.7	159.3	-0.278	0.0379876
FAM172A	Q8WUF8	61.5	52	69.1	57.2	57.3	37.9	-0.277	0.182162
VSIR	Q9H7M9	68.8	75	70.6	67.4	60.8	50	-0.277	0.0606141
ARRDC1	Q8N5I2	157.4	142	126.9	116.2	124.1	110.5	-0.277	0.0367415
TMEM259	Q4ZIN3	118.2	129.2	91.4	107	103.7	70.8	-0.276	0.199197
ARHGAP19	Q14CB8	328.7	405.3	332.2	333.2	323.9	230.9	-0.276	0.13582
MRPS17	Q9Y2R5	181.5	202.2	162.2	171.6	157.2	124.4	-0.276	0.0984352
C1orf198	Q9H425	100.5	111.1	110.7	82.6	105	80.2	-0.276	0.0610698
SF1	Q15637	376.3	340.5	333.2	297.3	307.4	263.3	-0.276	0.0284458
EMC8	O43402	39	42.5	42.9	36.4	31.7	34.7	-0.276	0.0218728
CCDC77	Q9BR77	55.4	67.7	48.1	56.9	64.8	27.6	-0.275	0.405374
YEATS2	Q9ULM3	63.3	56.3	85.2	60.7	68.2	41.4	-0.275	0.253201
TERF1	P54274	99.8	130.9	104.1	106.9	90.1	79.7	-0.275	0.107131
RILPL2	Q969X0	19.3	17.4	15.6	12.7	17	13.7	-0.275	0.0851938
CYC1	P08574	166.2	173.7	147	141	149.2	113.9	-0.275	0.0689434
PIN4	Q9Y237	62.2	58.5	84.8	37.2	76.6	61.3	-0.274	0.343034
ZNF564	Q8TBZ8	58.3	74.9	60.3	56.9	67.7	38.7	-0.274	0.232259
DERL2	Q9GZP9	101	106.4	74.3	92.2	81.3	60.2	-0.274	0.202999
GALNT3	Q14435	26.3	42.4	28.3	27.7	26.5	24.3	-0.274	0.171973
TELO2	Q9Y4R8	142.3	149.1	126.3	138.3	125.8	87.1	-0.274	0.164394
UNG	P13051	123.3	122.6	104.9	84.2	101.5	105	-0.274	0.0567523
CFD	P00746	8.8	10.7	14.8	3.8	21.9	9.5	-0.273	0.645176
MT-CO2	P00403	631.5	799.3	660.2	718	658	399.8	-0.273	0.259115
MED14	O60244	229.2	198.7	206.4	210.7	210	120.5	-0.273	0.248679
PIGO	Q8TEQ8	83.7	79.1	72.9	80.5	67.5	50.3	-0.273	0.15243
RAC2	P15153	1286.9	1218	987.1	1123.7	1010.5	773.1	-0.273	0.143075
PRSS21	Q9Y6M0	264.4	306.8	232.1	247.8	240.7	179.1	-0.273	0.131246
TMEM165	Q9HC07	167.9	168.3	129.9	127.2	120.6	135.6	-0.273	0.0649126
RPRD2	Q5VT52	370	343.8	339.6	286.7	318.6	268.1	-0.273	0.0271845
NRBF2	Q96F24	125.8	171.7	171.9	116	95.8	189.8	-0.272	0.321516
PPP1R18	Q6NYC8	148.5	117	100.2	81.7	105.8	114.3	-0.272	0.173796
RIOX1	Q9H6W3	161.6	171.3	163.6	161.9	147.9	107.4	-0.272	0.121164
TK2	O00142	21.6	22.4	18.6	19.9	17.7	14.5	-0.272	0.090341
RPL11	P62913	284.3	247.4	223.4	220.8	212.8	190.1	-0.272	0.0537185
AP4S1	Q9Y587	644.6	619	552.7	633.8	554	357.5	-0.271	0.228124
TINF2	Q9BSI4	71.4	76.8	64.2	72.2	51.7	53.7	-0.271	0.107867
MAD2L1BP	Q15013	357.2	393.1	397.2	344.7	316.1	291.3	-0.271	0.0296856
PITPNM1	O00562	39.9	50.1	38.6	40.1	50.6	21.7	-0.27	0.387196
SLC4A1	P02730	59.4	59.4	47.9	62.8	50.5	30.4	-0.27	0.321229
SLC25A11	Q02978	485.6	546.6	455.7	531.3	423.3	306.9	-0.27	0.207773
ZDHHC5	Q9C0B5	148	133.2	112.1	117.1	123.5	87.1	-0.27	0.141913
MTX3	Q5HYI7	31.3	32.1	24.7	24.6	23.7	24.3	-0.27	0.0565005
RRBP1	Q9P2E9	1136.6	1142.9	1118.8	862.1	892.4	1076.5	-0.27	0.0389578
PLEC	Q15149	2138.2	2198.3	2060	1883.5	1773.8	1652	-0.27	0.019292
PEX16	Q9Y5Y5	67.9	55.7	33.6	42.1	40.4	42.7	-0.269	0.292318
NOC4L	Q9BVI4	250.8	315	214.8	233.1	240.8	172.8	-0.269	0.179395
SCYL1	Q96KG9	263.2	266.7	238	244.9	232.5	167.8	-0.269	0.121214
STX16	O14662	52.5	71.9	58.2	47.4	50.6	52.4	-0.269	0.0756152
SEC11A	P67812	316.7	303.1	260.7	261.2	251.3	218	-0.269	0.0525002
UBAC1	Q9BSL1	621.9	654	654.6	573.4	576	460.5	-0.269	0.0465168
CHI3L1	P36222	24	37.5	39.4	26.4	29.5	26.1	-0.268	0.199896
ORC1	Q13415	166.8	160	127.7	106.5	120.5	152.1	-0.268	0.14083
TICRR	Q7Z2Z1	262.5	296.5	250.2	236.9	244.4	192.7	-0.268	0.0658249
CNOT3	O75175	319.8	286.8	273.6	255	258.5	218.1	-0.268	0.0426247
UNC5B	Q8IZJ1	591	684.3	604.9	548.3	520.7	490.3	-0.268	0.0282199
POLK	Q9UBT6	10.2	5.6	4	8.2	3.4	4.7	-0.267	0.531907
CYBA	P13498	5.9	14.3	11.2	10.3	8.1	6.5	-0.267	0.436386
FAM126A	Q9BYI3	139	114.5	129.5	119.9	113.9	86.6	-0.267	0.108514
RPLP1	P05386	401	374.2	349.4	367.9	306.5	266.8	-0.267	0.0833733
MYB	P10242	151.8	149	138.6	127.7	139.5	100.9	-0.267	0.0820473
UVRAG	Q9P2Y5	82.4	94.4	81.6	74.9	78.1	62.3	-0.267	0.0580739
HEBP1	Q9NRV9	82	64.4	68.1	57.2	61.1	59.1	-0.267	0.0478039
MEPCE	Q7L2J0	124.9	134.1	118.1	107.8	113.9	92.4	-0.267	0.0441726
CDYL	Q9Y232	482.5	495.9	436.9	421.5	403.7	352.7	-0.267	0.0377052
POLR1G	O15446	146.4	142.8	154.4	119.9	118.2	130.6	-0.267	0.0184821
CUL9	Q8IWT3	840.6	913.8	815.1	971.2	924.7	400.6	-0.266	0.42863
CHTF18	Q8WVB6	179.4	174.7	157.4	181.2	178.8	87.6	-0.266	0.357587
KBTBD4	Q9NVX7	195.8	146.2	141	149.2	156.4	99.5	-0.266	0.232731
POLG2	Q9UHN1	63.8	72.7	60.2	67.7	56.3	42.1	-0.266	0.174458
SYNGR1	O43759	451.3	471.2	400	436.2	404.4	277.3	-0.266	0.173539
HDAC7	Q8WUI4	113.8	81.1	77.2	75.5	80.8	67.2	-0.266	0.14344
DNAJC15	Q9Y5T4	146.2	162.3	141.6	98.8	135	144.8	-0.266	0.125727
HIP1	O00291	66.1	69.3	57.3	59.4	54	47.1	-0.266	0.0650979
ANKRD13D	Q6ZTN6	260	252	230.9	231.1	210.1	179.3	-0.266	0.0565642
TOR3A	Q9H497	277.9	284.2	228.7	217.9	209.2	228	-0.266	0.0459265
PDCD2	Q16342	273.6	325.2	280.5	245.8	251.2	232.7	-0.266	0.0316734
ATP7B	P35670	128.8	116	134.3	111.6	102	101.4	-0.266	0.0276039
CSNK1D	P48730	473.7	456.9	422.8	409.3	400.2	321.8	-0.265	0.0590407
VMA21	Q3ZAQ7	429.2	441.2	376	373.9	362.9	302.4	-0.265	0.057832
HAX1	O00165	193.1	222.8	200.9	181.2	173.6	158.5	-0.265	0.0317751
PGAM5	Q96HS1	487.6	493.9	424.9	428.1	429.8	321.1	-0.264	0.0976211	Yes
FZR1	Q9UM11	176.4	157	141.4	150.2	166.8	90.2	-0.264	0.281314
GSK3A	P49840	518.6	545.6	484.7	499.9	467.9	338.3	-0.264	0.1297
MPHOSPH8	Q99549	127.6	128.8	124.9	116.1	98.1	104	-0.264	0.0259522
MAP4K5	Q9Y4K4	120.2	128.4	123.7	109.3	100.4	100.5	-0.264	0.017535
BUB1B	O60566	327.6	409.9	340	391.7	449.1	150.1	-0.263	0.512573
PRR3	P79522	1900	1895.9	1854.4	1917.5	1980.1	1018.3	-0.263	0.314876
CCNL1	Q9UK58	89.9	89	86.1	82.2	67.9	71.5	-0.263	0.0331279
LIN54	Q6MZP7	566.4	558.7	499.9	475	457.5	421.3	-0.263	0.0285812
GNPAT	O15228	459.6	758.3	508.7	595.9	673.9	256.2	-0.262	0.502091
PRKCA	P17252	115.3	139.3	115.1	114.4	105.9	88.5	-0.262	0.0846209
MED23	Q9ULK4	268.4	362.3	268.9	353.4	287.6	149.5	-0.261	0.420839
NIBAN2	Q96TA1	957.3	1186.8	794.1	835.2	905.5	693.3	-0.261	0.164379
CEP128	Q6ZU80	142.6	159.9	134.8	135.7	136.5	96.5	-0.261	0.133919
GAR1	Q9NY12	182.8	164	150.9	127.2	171.7	120.3	-0.261	0.130151
BICD2	Q8TD16	208.1	195.7	205.6	184.3	183.3	144.1	-0.261	0.061864
B4GALT1	P15291	170.2	168.8	167.4	153.6	150.7	120.7	-0.261	0.0539741
ZNF597	Q96LX8	209.2	199	189.8	180.6	173.5	146.7	-0.261	0.0450646
TNPO2	O14787	289.6	292.9	305.6	273.8	242.3	226.9	-0.261	0.0327547
RSRC2	Q7L4I2	174.2	180.5	171.5	146.4	138.9	154	-0.261	0.0180509
SLC25A33	Q9BSK2	121.8	137.2	122.9	124.1	118.8	81.1	-0.26	0.16553
CLN8	Q9UBY8	38.3	47	36.4	38.7	33	29.9	-0.26	0.103339
LGALS9	O00182	363.5	391.9	291.4	291.8	264.3	313.7	-0.26	0.0918365
SH3GLB2	Q9NR46	163.5	180.2	151.6	158.1	138.2	119	-0.26	0.081664
ANAPC13	Q9BS18	31.4	42.7	39.8	39.4	34.1	23.2	-0.259	0.257317
KLHDC2	Q9Y2U9	188.8	221.7	189.1	191.5	204.5	118	-0.259	0.252849
CHPF2	Q9P2E5	39.8	26.1	29	31.9	26.9	20.5	-0.259	0.251606
AAMP	Q13685	118.4	128.1	82.8	92.4	74.5	106.5	-0.259	0.228771
GDPD5	Q8WTR4	234.2	255.8	229.9	228.1	223.7	157.6	-0.259	0.135214
AP5B1	Q2VPB7	87.5	96.9	92.9	75.7	63.9	95.1	-0.259	0.124335
DNAJB6	O75190	100.8	90.3	78.1	79	83.9	62.6	-0.259	0.11814
ST7	Q9NRC1	129	147.3	116.4	116.9	121.1	91.2	-0.259	0.11135
FBXL15	Q9H469	79.6	91.6	66.4	61.5	72.8	63.1	-0.259	0.101316
GPX1	P07203	278	287.4	272	254.7	225.6	220.6	-0.259	0.0262037
TPRG1L	Q5T0D9	140.7	128.5	143.8	113.1	115.4	116.2	-0.259	0.0195687
DDX49	Q9Y6V7	564	547.4	486.5	542.6	489.2	331.2	-0.258	0.203859
AMDHD2	Q9Y303	80.9	76.1	68.9	68.4	76.7	47.3	-0.258	0.195551
SLC27A2	O14975	379.6	422.4	342.9	373.1	313.9	274.8	-0.258	0.103268
THAP11	Q96EK4	209.5	239.7	233.3	175.4	192.5	203.1	-0.258	0.0364381
PDP1	Q9P0J1	187.7	278.3	255.9	246.2	260.4	122.3	-0.257	0.418232
PATZ1	Q9HBE1	232.4	237.6	212.1	200	200.7	171	-0.257	0.0404764
FTH1	P02794	721.1	702.4	781.2	663.1	567.9	615.8	-0.257	0.0329092
ZC3H4	Q9UPT8	126	125.1	96	104.2	118.8	71.8	-0.256	0.245293
DOK3	Q7L591	312.1	274.9	273.4	262.5	225.8	232.4	-0.256	0.0410799
NGLY1	Q96IV0	326.8	333.4	297.6	289.8	248	264.9	-0.256	0.0351954
B4GALT3	O60512	168	183.2	155.9	178.9	182.8	86.4	-0.255	0.38923
SENP1	Q9P0U3	342.4	380.1	297.3	356.3	306.9	208.3	-0.255	0.24652
SLC25A16	P16260	25.3	30.7	26.7	31.8	28.5	13.5	-0.254	0.429566
SLC35B2	Q8TB61	1088.2	1019	829.4	1051.6	966.7	533.2	-0.254	0.352426
SETD1A	O15047	205.9	196.6	165.1	188.6	183.3	113.9	-0.254	0.250848
GTF3A	Q92664	30.6	37.6	30.6	32.4	29.5	21.7	-0.254	0.171143
AMD1	P17707	240.7	237.3	260	190.9	193.4	237.3	-0.254	0.0574425
ALG11	Q2TAA5	141.2	157.8	116.1	129.6	119.2	98.9	-0.253	0.133555
TMEM109	Q9BVC6	295	284.1	241.1	245.5	232.7	208.9	-0.253	0.0606627
PGPEP1	Q9NXJ5	93.9	95.6	78.3	74.9	79.7	69.6	-0.253	0.0566805
CMIP	Q8IY22	101.1	120.7	106	93.6	82.8	98.7	-0.253	0.0560778
ZC3H11A	O75152	362.7	345.3	408.4	287.1	320.5	328.3	-0.253	0.04429
TMEM41A	Q96HV5	72.7	79.1	71	66.9	63.3	57	-0.253	0.0371238
UCHL5	Q9Y5K5	624.1	682.8	570	517.9	543.3	509.6	-0.253	0.0351839
GNS	P15586	684.2	677.1	785.9	575.2	598.4	625.2	-0.253	0.0339069
AURKA	O14965	330.5	353.1	336.1	294.4	303.5	259.4	-0.253	0.0324315
RBM5	P52756	77.5	90.3	77.4	86.1	87.3	42.7	-0.252	0.379311
TMEM68	Q96MH6	88.1	109.6	83.6	91	83.3	63.1	-0.252	0.172811
NOTCH1	P46531	92.9	82.8	80	81.7	76.6	58.2	-0.252	0.121526
GTF3C4	Q9UKN8	576.7	657.2	562.2	505.8	550.3	453.2	-0.252	0.0563506
CEP43	O95684	121.6	108.5	122.3	109.4	92.1	94.8	-0.252	0.0464126
TSEN34	Q9BSV6	143.4	142	132.4	125.9	105.2	120.5	-0.252	0.0397277
KIF20B	Q96Q89	153.3	133.9	136.6	123	136.7	98.9	-0.251	0.105183	Yes
B3GNT8	Q7Z7M8	139	224.3	117.8	132.1	123.4	133.7	-0.251	0.293367
N4BP1	O75113	121.8	163.5	103.4	112.3	88.5	123	-0.251	0.234508
IQSEC2	Q5JU85	1010.7	1173.1	1056.2	1000.4	1081.2	686.7	-0.251	0.192709
LRCH3	Q96II8	185	158.5	144.3	154.7	125.4	129.3	-0.251	0.0931205
LPCAT2	Q7L5N7	396.6	420.5	324.1	328.7	319	305.8	-0.251	0.0675079
CYB5R3	P00387	502	595	512.9	436.6	498.2	417.9	-0.251	0.0584968
TMEM128	Q5BJH2	117.4	120.8	118.5	110.7	90.1	99.9	-0.251	0.0405799
TARBP1	Q13395	116	137.9	113.6	120.1	114.6	78.5	-0.25	0.196688
SMAD3	P84022	191.8	164.7	151.9	164.4	149.3	116.3	-0.25	0.145611
LAMTOR3	Q9UHA4	1193.1	1135.4	1152.8	1030	980.1	919.4	-0.25	0.0230649
APOBR	Q0VD83	173.1	166.9	177.4	145.9	143.6	145.6	-0.25	0.0167614
MYO16	Q9Y6X6	59.4	62	53.7	57	59.6	34.7	-0.249	0.263991
RTN4	Q9NQC3	887.9	976.5	713.4	764.5	614	785.5	-0.249	0.141961
TBC1D9B	Q66K14	181.8	185.3	167	165.5	168.4	120.4	-0.249	0.126748
UBQLN2	Q9UHD9	138.8	138.1	130.6	127	110.6	106.3	-0.249	0.0396403
DDX54	Q8TDD1	297.3	295.2	251.3	232.4	234.8	240.9	-0.249	0.0380792
EXOC3	O60645	164.7	166.7	155.6	140.5	136.6	132.7	-0.249	0.0195682
RAC3	P60763	233.2	263.2	219.2	228.1	245.7	143.2	-0.248	0.262023
OSBPL5	Q9H0X9	446.1	422	373.5	418.7	383.5	261.6	-0.248	0.212649
DAAM1	Q9Y4D1	89.4	88.3	87	91.4	77.3	58	-0.248	0.167229
MERTK	Q12866	77	78.2	73.4	76	65.8	52.8	-0.248	0.115831
CIAO2B	Q9Y3D0	172.7	182.6	188.5	173.4	163.9	124.8	-0.248	0.109575
DCAF16	Q9NXF7	58.4	56.3	49.7	51.8	46.5	40.5	-0.248	0.0775512
MAN1A1	P33908	59.7	60.8	62.2	48.2	51.4	54.4	-0.248	0.024394
KATNB1	Q9BVA0	52.1	90.8	69.8	69.3	69.6	41	-0.247	0.382275
AGK	Q53H12	583.6	533.9	446.3	534.2	503	309.5	-0.247	0.290429
ANKRD10	Q9NXR5	82.1	82	64.2	74.6	74.3	46.7	-0.247	0.262017
NCSTN	Q92542	588.9	492.4	547.8	547.1	486.5	356.8	-0.247	0.178685
TPST2	O60704	446	475.1	435.5	450.2	408.8	299.7	-0.247	0.152439
RINT1	Q6NUQ1	3158	3729.2	3009.2	3556.9	3516.4	1700.1	-0.246	0.4087
PEX14	O75381	714.7	648.4	721.6	654.9	762.6	401.6	-0.246	0.306127
KMT2D	O14686	365.4	380.3	320.3	351.6	337.6	225	-0.246	0.211888
PABPC1	P11940	2500.2	2389.8	2574.6	2091.4	2247.2	1964.6	-0.245	0.030363	Yes
CHUK	O15111	297.5	265.5	282.8	276.5	277.3	175.2	-0.245	0.223369
ALG1	Q9BT22	94.8	89	83.5	73.8	68.1	84.2	-0.245	0.0588512
HIBADH	P31937	313.3	330.7	347.8	256.8	281.4	299.4	-0.245	0.0381734
FADS2	O95864	749.8	726.8	658.1	540.3	487.9	818.3	-0.244	0.238459
FASTKD2	Q9NYY8	405.3	426.5	344	373	361.1	266	-0.244	0.158561
ALAS1	P13196	124	129.5	117.4	105.2	119.5	90.2	-0.244	0.0807619
AGO1	Q9UL18	177.1	184.4	174	172.4	152.5	130	-0.244	0.0765048
STT3A	P46977	1006.1	1044.8	901.6	910.5	856.7	731.9	-0.244	0.0696581
NISCH	Q9Y2I1	125.1	140.5	124.3	121.2	112.5	96.5	-0.244	0.0686032
POLR3C	Q9BUI4	252.6	248.4	206.9	198.7	190.3	206.9	-0.244	0.0554105
SACS	Q9NZJ4	722.9	747.1	663.3	756.7	796.6	358.5	-0.243	0.425776
AKR7A2	O43488	364.7	328.6	305.8	355.6	333.8	186.1	-0.243	0.341625
UQCC1	Q9NVA1	121.9	135.1	126.1	129.3	119.1	81.3	-0.243	0.203507
SF3B4	Q15427	915.9	1101.3	820.7	847.4	881.6	667.9	-0.243	0.150858
BNIP1	Q12981	147.6	116.7	122.5	112.2	119.5	95	-0.243	0.10553
ALG6	Q9Y672	223.9	255.7	189	179.3	179.4	202.8	-0.243	0.100204
SUGT1	Q9Y2Z0	518.6	501.6	468.7	488.2	423.5	356.1	-0.243	0.0999749
MED15	Q96RN5	172.7	159.9	170.1	136	166.6	125.2	-0.243	0.0860104
AAGAB	Q6PD74	414.3	426	362.2	360.1	336.8	318.1	-0.243	0.0477851
SLC37A2	Q8TED4	10.1	26	37.3	10.5	27.5	20.5	-0.242	0.654873
RIC1	Q4ADV7	2259.1	2005.9	1882	2252.4	2031.6	1126.7	-0.242	0.362847
PELP1	Q8IZL8	465	510	408.3	481.6	423.7	286.8	-0.242	0.25498
HDC	P19113	406.2	411.1	414.1	444.2	352.5	267.2	-0.242	0.208407
MVK	Q03426	342.2	382.3	328.1	336.1	291.3	265.2	-0.242	0.0777432
ZCCHC8	Q6NZY4	171.5	172.8	162.3	145.8	155.9	128	-0.242	0.0480878
ATG12	O94817	17.3	29.4	21.8	26.5	21.3	11.9	-0.241	0.464642
VPS35L	Q7Z3J2	377.5	379.2	317.7	332.9	310.2	266.9	-0.241	0.0866486
PLA2G15	Q8NCC3	297	290.2	319.9	259.5	264.4	243.6	-0.241	0.0285716
TIMM8A	O60220	116.5	86.1	94	76	95.4	78.9	-0.24	0.138766
PRKAR1B	P31321	69.8	74.5	94.9	61.6	75.3	64.6	-0.24	0.133621
TM7SF2	O76062	187.8	191.5	145.5	163.6	147.6	131.6	-0.24	0.127921
ATG16L1	Q676U5	409.3	444.8	433.5	389.1	396.1	310.6	-0.24	0.0780974
YRDC	Q86U90	377.1	362.8	350.6	337.7	317.8	271.4	-0.24	0.0585109
GNA13	Q14344	609	594	565.2	553.1	494	454.1	-0.24	0.0492281
GOLGA4	Q13439	86.8	84.1	80.5	74.3	67.1	71.5	-0.24	0.0277513
PPP2R1B	P30154	608.3	850.3	624	643.5	616.8	494.5	-0.239	0.18601
FEM1B	Q9UK73	48.1	43	48	45.9	42.9	30.7	-0.239	0.175128
RUFY1	Q96T51	154.3	158.7	159.1	143	157.8	105	-0.239	0.159679
COG4	Q9H9E3	140.3	135.7	123.9	128.5	117.2	95.3	-0.239	0.104092
MFF	Q9GZY8	30.6	36.9	23.4	31.8	26.1	19.4	-0.238	0.317815
NRF1	Q16656	210	227	198.5	208.6	212.6	130	-0.238	0.255064
PPTC7	Q8NI37	63.4	77	58.7	58.9	45.2	65.6	-0.238	0.191925
BPNT2	Q9NX62	553.1	569.7	537	540.2	525.2	363.6	-0.238	0.173684
SKP2	Q13309	192.1	179.6	156.6	177.7	147.2	126	-0.238	0.146895
VANGL1	Q8TAA9	111.3	122.7	91.4	101.9	91.9	81.2	-0.238	0.130233
FKBP2	P26885	254	200.2	212.5	214.4	177.2	173.4	-0.238	0.109877
CNST	Q6PJW8	156.5	169.8	137.9	135.5	136.8	120.6	-0.238	0.0665614
GNL3L	Q9NVN8	270.4	229.8	244.9	229.4	201.5	200.8	-0.238	0.055096
SFMBT1	Q9UHJ3	50.8	65	52.6	64.9	51.1	32	-0.237	0.371007
SLC26A2	P50443	73.4	81.7	63.9	70.3	75	44.4	-0.237	0.288
ADRM1	Q16186	596.4	614.3	589.2	579.2	612.4	371.6	-0.237	0.241589
CTDSP1	Q9GZU7	87.2	118.5	98.7	87.2	105.8	67.5	-0.237	0.239773
VAV3	Q9UKW4	278.1	310	266.7	282.9	191.1	259.7	-0.237	0.171796
BLOC1S3	Q6QNY0	325.9	288.8	329.6	300.8	291.6	216	-0.237	0.14256
DDX28	Q9NUL7	184.7	201	178.7	184.8	162.4	135.1	-0.237	0.109668
FCSK	Q8N0W3	40.2	47.8	43.1	38.9	33	39.4	-0.237	0.0719093
KIAA0319L	Q8IZA0	165.1	168.9	169.8	153.8	153.2	122.7	-0.237	0.0704061
RRM2	P31350	480.7	535.5	513.6	402.4	413.1	486.3	-0.237	0.0594114
GSS	P48637	381.1	350.4	343.5	316.3	272.8	324.7	-0.237	0.0535808
VAV2	P52735	107.4	112.9	100.4	99.5	87.9	85	-0.237	0.048585
POLR2L	P62875	365.5	366.9	435	360.3	328.4	301.9	-0.236	0.0743451	Yes
ABL2	P42684	72.7	95	43.5	54.4	62	54.5	-0.236	0.393327
GLIPR2	Q9H4G4	34.4	47.1	37.3	28.7	28.9	44.6	-0.236	0.276675
ATPSCKMT	Q6P4H8	185.3	211.3	160.4	166.4	167.5	138	-0.236	0.119706
EPHX2	P34913	117.9	134.6	125.6	119.1	115.3	88.8	-0.236	0.116373
CRIPT	Q9P021	302.9	280	276.5	247.7	269.8	214.9	-0.236	0.0673699
UBE2C	O00762	321.7	314.5	327.7	280.6	294.9	245.1	-0.236	0.04672
PLPPR3	Q6T4P5	5.3	6.1	7.5	5.3	0	0	-0.235	0.333386
NR1H2	P55055	73	89	66.1	77.5	72.1	47.1	-0.235	0.287831
CHSY1	Q86X52	161.6	163.6	142.2	140.6	169.9	96.5	-0.235	0.275215
AHNAK	Q09666	5072.5	5032.5	5209.2	5089.8	4422.7	3620.8	-0.235	0.115281
MX1	P20591	46.5	52.4	50.1	38.8	48.6	39.7	-0.235	0.0794787
NUP58	Q9BVL2	199.7	189	195.9	155.2	192.2	152	-0.235	0.0748133
LAGE3	Q14657	253.7	238.5	147.7	162.1	141.3	240.1	-0.234	0.398828
KLHL18	O94889	42.7	54.5	42.3	51.4	45.3	26	-0.234	0.383687
UNC13D	Q70J99	571	583.8	487.3	543.6	499.6	368	-0.234	0.187089
SMG5	Q9UPR3	261.5	293.3	241.9	260.8	241.6	181	-0.234	0.170779
ANAPC4	Q9UJX5	32.3	47.6	41.7	34.8	34.5	32.8	-0.234	0.149918
RCL1	Q9Y2P8	206.4	202.3	194.1	179.9	199.5	138.7	-0.234	0.137781
SLC35A2	P78381	426.9	427.2	389.6	369.9	390.7	302.5	-0.234	0.0879777
ACAT2	Q9BWD1	629	592.2	551	551.2	510.7	448.6	-0.234	0.0680236
ARMC8	Q8IUR7	223.2	209.1	154.8	151.1	174.3	169	-0.233	0.164137	Yes
VPS13D	Q5THJ4	34.5	34.9	36.6	36.7	37.9	19.5	-0.233	0.369623
UQCR10	Q9UDW1	210.2	272.3	235.8	210.1	240.4	164.6	-0.233	0.193286
ITCH	Q96J02	230	190.5	175.8	194.5	164.2	148.7	-0.233	0.144961
PIGN	O95427	71.7	86.2	63.2	69.2	62.7	55.4	-0.233	0.141426
C11orf54	Q9H0W9	390.1	359	373.3	356.1	350.8	257.6	-0.233	0.136259
CALCOCO1	Q9P1Z2	31	33.5	36.3	28.9	32.5	24.7	-0.233	0.102735
ARHGAP4	P98171	271.7	289.3	270.6	254.6	241.7	213	-0.233	0.0500839
KSR1	Q8IVT5	357.7	385.2	360.7	324.1	325.8	289.7	-0.233	0.0373204
WDCP	Q9H6R7	599.6	919.4	723.1	735.4	793.9	421.8	-0.232	0.404517
CXXC1	Q9P0U4	331.2	268.7	260	294.1	245.6	197.7	-0.232	0.203508
FNBP4	Q8N3X1	120.2	122.5	96.9	80.1	100.6	109.2	-0.232	0.16185
RETREG3	Q86VR2	98	104.9	77.6	86.6	82.1	69.3	-0.232	0.149691
ANAPC1	Q9H1A4	161.9	170.9	149	147	145	119.4	-0.232	0.0803613
RILP	Q96NA2	78.7	84.2	87.7	72.6	78.9	62.6	-0.232	0.0745831
MORF4L2	Q15014	120.4	124.4	101.6	97.1	98.7	98	-0.232	0.0577212
ALKBH7	Q9BT30	108.6	108.7	125.8	101.7	99.6	90.5	-0.232	0.0548514
FUT11	Q495W5	137.9	150.4	147.1	146.9	138.7	92.7	-0.231	0.228032
ANKZF1	Q9H8Y5	87.5	90.5	69.8	82.9	69.5	59.4	-0.231	0.180219
INTS7	Q9NVH2	336.8	335.6	278.5	294.3	292.8	225.9	-0.231	0.138059
UBLCP1	Q8WVY7	212.5	228.2	230.4	216.3	205	155.7	-0.231	0.132081
ZBTB16	Q05516	311.4	370.2	305.5	299.6	291	249.9	-0.231	0.0899487
TOM1	O60784	117.9	129.6	111.4	111.4	100.4	94.2	-0.231	0.0628747
PTGDR2	Q9Y5Y4	117.7	122.5	108.8	93.5	93.5	110.9	-0.231	0.0634204
MIS18A	Q9NYP9	868.4	934	890.6	810.8	814.5	676.9	-0.231	0.061016
PSMG1	O95456	482.4	524.5	455.7	413.7	381.3	452.2	-0.231	0.0600811
LRIG2	O94898	278.4	252.9	258.4	233	200.8	240.5	-0.231	0.0583563
METTL15	A6NJ78	177.5	193.6	166.4	147.3	160.6	149.6	-0.231	0.0451093
CPNE7	Q9UBL6	117.3	127.3	110.6	103.7	102.6	96.1	-0.231	0.0411741
FAM98A	Q8NCA5	231.7	249.6	170.2	177.7	168.4	203.8	-0.23	0.190048	Yes
MT-ND1	P03886	324.2	399.8	304.3	335.8	288.7	252.3	-0.23	0.160153
PISD	Q9UG56	158.9	166.9	140.8	137.7	134	125.5	-0.23	0.052835
TIMM8B	Q9Y5J9	38.4	29.3	48.4	24.1	41.5	33.8	-0.229	0.373368
ITGAX	P20702	57.8	58.6	62.7	68.9	53.9	35.5	-0.229	0.335035
DROSHA	Q9NRR4	130.4	147.1	110.6	116.2	86.3	131.3	-0.229	0.235656
STAMBP	O95630	104.8	116.2	98.5	103.7	74.2	96.9	-0.229	0.153606
WDR37	Q9Y2I8	120.5	129.1	108.5	111.3	106.5	88.5	-0.229	0.0989155
UBQLN1	Q9UMX0	354.9	371.9	315.2	324.8	283.3	281	-0.229	0.0678653
TXNIP	Q9H3M7	417.5	434.6	380	359	370.7	321.6	-0.229	0.054489
URM1	Q9BTM9	135.3	135.1	120.8	121.2	108.9	104	-0.229	0.0553985
IKBKG	Q9Y6K9	417.9	439.3	418.4	359	379.4	350.1	-0.229	0.0285635
ZBTB7A	O95365	54.4	48.3	47.6	50.6	54.9	28	-0.228	0.377948
INTS14	Q96SY0	475.1	492	432.7	502.7	475.9	263.4	-0.228	0.36851
NAGPA	Q9UK23	38.2	49.2	40.4	41.8	43.5	26	-0.228	0.31101
TUBGCP4	Q9UGJ1	49.2	52.5	48.3	51	47.4	32.1	-0.228	0.229247
NCKAP1L	P55160	726.3	727	560.1	668.8	585	470.5	-0.228	0.203146
INTS13	Q9NVM9	233.4	236.7	211.5	204.3	222.2	160.3	-0.228	0.13569
EXOSC3	Q9NQT5	104.1	123.1	106.1	101.6	103.8	80.3	-0.228	0.122556
TMEM242	Q9NWH2	566.5	615.1	491.7	499.9	479.9	444.8	-0.228	0.0777864
DYNLT1	P63172	56.2	65.5	51.5	51.3	47.9	48	-0.228	0.0772651
RGS10	O43665	269.6	271.1	246.9	212	247.6	214.2	-0.228	0.055925
ATP23	Q9Y6H3	201.6	245.3	214.3	188.6	185.4	188.6	-0.228	0.0550305
INTS2	Q9H0H0	110.9	138.2	122.4	122.5	139.3	68.6	-0.227	0.400608
ELP4	Q96EB1	372.2	399.3	335.6	379.2	394.3	208.1	-0.227	0.374448
MT-ND4	P03905	456.1	566.9	454.5	549.7	464.4	287.2	-0.227	0.364687
COMTD1	Q86VU5	66.8	69	82.3	78.4	69.9	43.2	-0.227	0.337148
SMARCAL1	Q9NZC9	318.6	354.9	300.8	336.3	295.1	213.8	-0.227	0.225372
SLX4	Q8IY92	54	64.4	55.4	59.4	51.9	39	-0.227	0.208536
RNPEPL1	Q9HAU8	94.1	76.7	86.9	86.8	76.3	59.1	-0.227	0.190052
KHK	P50053	42.8	53.1	41.1	46.1	33.2	38.1	-0.227	0.181945
STOML2	Q9UJZ1	433.6	482.3	396.5	417.1	395.7	313.5	-0.227	0.13775
OTC	P00480	10.1	10.2	9.4	9.4	8.8	7.3	-0.227	0.0889027
RAB11FIP1	Q6WKZ4	76.4	72	69.5	64.8	61.2	60.1	-0.227	0.0338561
ASDURF	L0R819	146.3	130.6	184.3	85.7	223.7	114.8	-0.226	0.515122
NDUFA2	O43678	211.2	165.2	188.5	122.5	255.9	131.2	-0.226	0.434289
ZNF443	Q9Y2A4	42.5	44.6	32.9	35.8	44.3	24.6	-0.226	0.344406
SLC25A30	Q5SVS4	33.7	37.8	29.2	33.8	34.6	19.9	-0.226	0.343015
CHP1	Q99653	148.2	126.2	103.8	126.4	108.9	88.2	-0.226	0.235773
CDC23	Q9UJX2	254.2	270.5	213.7	234.5	200.4	195.4	-0.226	0.110334
ARID4A	P29374	258.6	282.1	262.6	231.3	261.1	198.2	-0.226	0.0976158
IRF8	Q02556	23.2	23	19.9	20.3	16.6	19.7	-0.226	0.0904323
CRYBG1	Q9Y4K1	56.5	60.9	65.1	52.8	53.2	49.8	-0.226	0.0427897
RCSD1	Q6JBY9	22.5	13.6	9.8	11.3	9.5	17.5	-0.225	0.518366
DHX40	Q8IX18	195.2	211.6	184.8	194.4	192.1	128.1	-0.225	0.228466
KANK2	Q63ZY3	683.6	718.8	608.5	673.4	627.7	443.5	-0.225	0.218548
CASP2	P42575	56.1	68.3	61.7	60.7	52.2	46.7	-0.225	0.119738
PROSER1	Q86XN7	237.3	245.1	231.1	207.5	234.5	173	-0.225	0.110268
DNAAF2	Q9NVR5	230.6	233.2	210	201.2	180	195.4	-0.225	0.0450527
DEPDC5	O75140	221.2	273.7	204.3	228.5	179.1	189.6	-0.224	0.163351
YTHDF3	Q7Z739	305.5	253.7	251.4	248.7	249.8	196.9	-0.224	0.134825
ZHX1	Q9UKY1	75.4	65.5	70.4	57.6	53.8	70.4	-0.224	0.112236
RPF1	Q9H9Y2	163.1	172.7	157.2	128.3	138.7	156.1	-0.224	0.0651514
KRTCAP2	Q8N6L1	389.6	360.2	272.6	304.4	270.6	292.3	-0.223	0.164933
YIPF6	Q96EC8	260.7	287.5	263.7	272.6	234.1	194.7	-0.223	0.138048
DHX37	Q8IY37	150.1	145.6	122.5	128.9	115.3	113.4	-0.223	0.08542
STIM1	Q13586	384	364.9	359.8	344.2	332.3	277.2	-0.223	0.0764625
DAD1	P61803	96.1	100.4	86	87.4	74.9	79.7	-0.223	0.0677296
GOLGA2	Q08379	426.6	423.9	388.1	364.4	356.8	339.4	-0.223	0.0373302
WDR62	O43379	519.2	507.3	465.8	503.7	448.3	342.1	-0.222	0.177982
SLC25A26	Q70HW3	229.7	253.6	184.5	202.4	177.4	188.8	-0.222	0.139027
MAP2K4	P45985	87.8	103.4	77.3	75.1	76.7	76.8	-0.222	0.103665
ACTR8	Q9H981	391	435.1	355	355	352	304.7	-0.222	0.0895735
TTC39C	Q8N584	55	50.4	53.9	40.9	44.4	51.9	-0.222	0.0860212
BOP1	Q14137	574.7	570.4	521.2	486.8	482.5	458.8	-0.222	0.0377685
CXorf65	A6NEN9	8.3	14.3	12.4	5.1	17.2	10.6	-0.221	0.616012
HYAL3	O43820	178.3	218.7	180.3	193.2	187.8	122.5	-0.221	0.280262
NDUFB4	O95168	411.5	375.2	368.1	369	366	265.9	-0.221	0.167012
RNF40	O75150	819.3	833.9	867	793.5	788	598.9	-0.221	0.125057
UBL4A	P11441	303.4	248.5	292.4	211.3	267.8	246	-0.221	0.120868
SRPK1	Q96SB4	656.6	711.1	575.5	589.9	567	507.5	-0.221	0.0898229
COX14	Q96I36	191.2	192.1	179.3	143.6	162.1	178.6	-0.221	0.0736108
NIFK	Q9BYG3	387.2	379.9	334.6	327.1	309.5	306.9	-0.221	0.0508832
OFD1	O75665	523.5	566.1	532.4	562.6	506.6	350.6	-0.22	0.244469
NRM	Q8IXM6	101.4	117.8	88.7	95.3	93.6	75.2	-0.22	0.165409
XPO4	Q9C0E2	326.8	330	289.1	296.4	297.4	223.9	-0.22	0.145809
EPDR1	Q9UM22	196.2	166	179.2	158	178.9	130.8	-0.22	0.145908
PEX5	P50542	41.8	39.3	37.2	38.1	33.5	30.3	-0.22	0.0872774
MOCS3	O95396	107.5	110	103.2	102.1	92	82.2	-0.22	0.0722982
FAM162B	Q5T6X4	108.9	107.2	126.2	105.7	137.6	64.2	-0.219	0.419999
ATXN3	P54252	310.9	329.4	283	312.1	301.9	195	-0.219	0.274461
CTIF	O43310	72.9	92.5	59.3	58.7	71.7	60.3	-0.219	0.240765
DRAP1	Q14919	326.4	327.9	304.2	332.3	294.3	211.1	-0.219	0.227709
CCDC22	O60826	129.8	133.7	106.5	113.7	110.2	93.5	-0.219	0.125948
SIN3A	Q96ST3	900.2	894.5	814	801.4	756.9	685.3	-0.219	0.060278
MGST2	Q99735	481.3	509.9	434.7	427.9	397	398.3	-0.219	0.0559156
VPS37B	Q9H9H4	128	123.9	124.8	105.2	116.2	102.7	-0.219	0.0417648
ATP6AP1	Q15904	325	297.8	289.4	298.8	295.7	201.4	-0.218	0.221482
PEX6	Q13608	49.7	43.3	42.9	43.8	42.8	31.3	-0.218	0.18374
GGA2	Q9UJY4	350.2	378.1	299.6	318.5	316.6	249.8	-0.218	0.152758
FPGS	Q05932	149.1	159	131.6	124.2	121.3	131.6	-0.218	0.0673591
USP38	Q8NB14	63.4	62.5	53.1	52.4	50.8	50.2	-0.218	0.0638245
MAP2K3	P46734	158.2	162.7	146	144.9	128	128.8	-0.218	0.055787
SPTB	P11277	190	205.1	127.2	147.1	111.9	191.6	-0.217	0.396869
CNOT11	Q9UKZ1	391.6	378	402.5	398.8	397.5	239.3	-0.217	0.307615
FAM136A	Q96C01	518	467.2	570.8	349.6	490.3	513.4	-0.217	0.223619
ZMYND11	Q15326	353.8	398.5	353.2	364.2	336.3	259.1	-0.217	0.167167
NUP214	P35658	203.1	169	162.5	171.8	139	148.7	-0.217	0.127377
NSA2	O95478	169.3	142.5	138.5	146.5	118.4	122.6	-0.217	0.123156
IPO13	O94829	126.7	124.5	112.1	111.4	113.7	88.9	-0.217	0.116449
SUGP1	Q8IWZ8	296.9	352	320.4	254.7	261.7	319.7	-0.217	0.11469
COX7A2	P14406	718.4	703.3	654.7	657.6	625.9	511.5	-0.217	0.104504
GTF3C5	Q9Y5Q8	369.8	360.4	327.8	330.3	319.1	263.8	-0.217	0.0989348
HOXA10	P31260	61.5	49.5	50.9	48.2	45.5	45	-0.217	0.0857963
EXOC3L2	Q2M3D2	383.7	416.3	365.8	327.1	323.5	351.7	-0.217	0.0499244
RBM18	Q96H35	160.8	168.4	147.7	137.8	138.4	133.5	-0.217	0.0438856
TRPV2	Q9Y5S1	483.2	477.2	441.8	451.3	442	325.9	-0.216	0.16497	Yes
ZNF57	Q68EA5	8.1	13.3	15.5	7.9	13.2	0	-0.216	0.533464
UBE4B	O95155	343.6	358.2	297.2	313.6	307	242.4	-0.216	0.144642
TACC3	Q9Y6A5	322.1	269.6	288.2	282.5	263.8	214.2	-0.216	0.140025
TBC1D2B	Q9UPU7	28.2	29.4	22.7	20.9	23.1	24.9	-0.216	0.13405
SELENON	Q9NZV5	256.5	292.1	221.9	237	217.9	205.6	-0.216	0.122314
URB1	O60287	691.5	682	542.2	580.3	545.1	516.2	-0.216	0.114672
FADS1	O60427	180.4	196.6	165.6	155.8	167.4	143.7	-0.216	0.0782688
KLHL42	Q9P2K6	158	172.8	164.3	144.4	150.6	131.6	-0.216	0.0523076
MKNK1	Q9BUB5	73.9	72.7	78	62.4	69.3	61.8	-0.216	0.0467438
HMGCS1	Q01581	640.7	674.7	678.7	590.1	584.6	542.4	-0.216	0.0382354
GRSF1	Q12849	327.6	344	310.4	295.8	290.8	260.2	-0.215	0.056378	Yes
ORC5	O43913	94.2	87.3	81.2	89.9	81.9	58	-0.215	0.241053
AKT1S1	Q96B36	1218.3	1242.2	1164	1188.9	1194.7	793.2	-0.215	0.234112
ALG12	Q9BV10	678.3	671.2	571.8	623.1	584.5	457.4	-0.215	0.168075
DEPTOR	Q8TB45	230	241	202.9	216.8	185.9	178.5	-0.215	0.101068
TPX2	Q9ULW0	1018.5	958	1070.9	961.2	894.8	777	-0.215	0.0862327
MRPL57	Q9BQC6	218.9	227.7	204.5	199.6	188.7	172.9	-0.215	0.0585449
RPRD1B	Q9NQG5	686.8	714.1	671.9	616.1	591.8	578.8	-0.214	0.0351408	Yes
NSMCE4A	Q9NXX6	149.3	210.2	195.1	210.6	247.1	75.4	-0.214	0.624314
MYO1D	O94832	354.9	374.6	305.4	359.6	322.9	224.3	-0.214	0.280184
RNF181	Q9P0P0	66.5	59.6	61.1	68.5	51.1	44.3	-0.214	0.224244
PIAS2	O75928	341.9	328.2	289.6	307.9	302.5	223.5	-0.214	0.183391
MRPL28	Q13084	379	382.8	312.4	348.8	324.1	256.9	-0.214	0.179138
ADO	Q96SZ5	53.2	49.6	57.2	53	48.2	37.9	-0.214	0.167098
AFTPH	Q6ULP2	242.9	241.6	185.9	191.4	211.9	172.2	-0.214	0.162447
TTF1	Q15361	325.6	358.4	279.6	291.6	289	248.3	-0.214	0.124602
INTS3	Q68E01	370.4	406.5	319	329	320.1	292	-0.214	0.103381
NOP16	Q9Y3C1	245.8	227.3	213	190.7	204.2	195.9	-0.214	0.0524728
MED13	Q9UHV7	131.1	126.6	112.5	135.5	124.4	71.1	-0.213	0.392114
ZNF324	O75467	139.1	127.6	107.5	134.7	118.4	76.8	-0.213	0.349091
IQSEC1	Q6DN90	786.4	971.8	857.5	800.4	907.6	579.4	-0.213	0.262139
PIH1D1	Q9NWS0	146.6	183	134.8	134.5	138.6	124.7	-0.213	0.142355
DPH1	Q9BZG8	310.3	337.8	305.5	299.6	292.9	234.4	-0.213	0.115614
TRIM71	Q2Q1W2	72.4	61.2	57.6	54.3	59.5	50.7	-0.213	0.111637
UBE2D3	P61077	542.1	519	546.9	504.7	459.9	426	-0.213	0.060337
ALKBH3	Q96Q83	86.8	88.4	87.5	72.3	79.5	75	-0.213	0.0375318
DOP1B	Q9Y3R5	787.8	1098.2	891.9	1023	1010.3	480.7	-0.212	0.496388
NFXL1	Q6ZNB6	34.9	39.7	24.3	36.1	27.8	21.6	-0.212	0.39772
CD244	Q9BZW8	61.2	69.4	52.9	58.3	66.5	37.3	-0.212	0.363683
SAPCD2	Q86UD0	73.9	58.6	80.5	57	80.9	48.6	-0.212	0.333202
KIF1C	O43896	40.9	65.6	40.1	38.4	46.7	38.6	-0.212	0.323902
NXF3	Q9H4D5	134.4	145.8	131.5	136.4	136.7	89	-0.212	0.262376
TRAPPC4	Q9Y296	159.2	182.4	160	169	159.8	110.6	-0.212	0.246642
YIPF3	Q9GZM5	354.8	371.3	287.2	338.4	305.5	235.6	-0.212	0.2322
AGPAT4	Q9NRZ5	245.1	251.9	215.6	250.9	178	191.8	-0.212	0.185937
KIAA0930	Q6ICG6	73.6	84.8	82.8	71	80.6	58.1	-0.212	0.162363
GAK	O14976	240.2	237.1	201.9	205.4	206.2	174.6	-0.212	0.104302
TBC1D15	Q8TC07	411	479.7	391	380.4	379.8	343	-0.212	0.0894121
C5orf22	Q49AR2	172	172.9	146.4	144.8	147.8	130.8	-0.212	0.082569
MSL2	Q9HCI7	228.1	219.3	191.1	191.7	176.3	181.9	-0.212	0.07088
MARF1	Q9Y4F3	587.2	609.5	580.7	590.2	627.9	361.7	-0.211	0.330346
NCR3LG1	Q68D85	129.1	140.4	124.8	110.2	112.8	117.4	-0.211	0.0484207
ARSB	P15848	182.8	189.9	190.6	169.8	163	154	-0.211	0.0408182
ABCA5	Q8WWZ7	26.3	40.6	24	28	37.7	15.7	-0.21	0.548394
BAP1	Q92560	236.4	231.5	241.8	250.1	229.4	148.9	-0.21	0.299516
GPATCH4	Q5T3I0	100	103.7	71.7	66.9	76.6	93.7	-0.21	0.28116
NUDT16L1	Q9BRJ7	352.5	329.9	248.5	301.7	238.4	259.5	-0.21	0.220065
REXO1	Q8N1G1	179	187	174.8	164	182.6	126.2	-0.21	0.181397
CABLES2	Q9BTV7	577.4	565.7	444.9	515.5	443.4	410.5	-0.21	0.17071
JAK2	O60674	106.7	121.2	96.4	95.3	106	79.7	-0.21	0.169029
PPP5C	P53041	342.2	365.5	345.9	286.3	273.8	356.5	-0.21	0.119066
TAF8	Q7Z7C8	389	387	319.5	325.7	317.7	300.5	-0.21	0.0902498
AACS	Q86V21	220	236.5	199.6	206.4	184.4	176.2	-0.21	0.0878382
SIPA1	Q96FS4	72.8	83.2	68	65.2	62.5	65.3	-0.21	0.0763701
CTSC	P53634	533.8	544.1	545.7	554.7	557.6	332	-0.209	0.328556
RNF138	Q8WVD3	89.5	95.9	92.6	86.1	100.8	59.3	-0.209	0.297206
HMGXB4	Q9UGU5	39.8	37.4	26.9	36.1	26.9	26.7	-0.209	0.293511
DHX34	Q14147	88	76.7	76.2	78.3	81.3	52.3	-0.209	0.273943
WDR82	Q6UXN9	174.4	163.2	148.2	164.2	151	110.2	-0.209	0.229823
DHRS7B	Q6IAN0	234.2	257.3	228.3	239.2	216.3	172	-0.209	0.165198
G3BP1	Q13283	259.2	200.5	205.5	205.1	186.6	180.8	-0.209	0.134396
ZMIZ2	Q8NF64	115.4	98	94.1	95.9	91	78.9	-0.209	0.122986
NMNAT1	Q9HAN9	99.6	108.5	92.5	84	79.5	96.9	-0.209	0.101981
CCDC61	Q9Y6R9	252.9	242.4	220.2	215.4	212.2	191.1	-0.209	0.0691444
TWNK	Q96RR1	18.5	16.3	16.8	15.2	14.6	14.8	-0.208	0.0507753	Yes
ST3GAL1	Q11201	240.6	232	176.7	253.6	210.7	119.8	-0.208	0.470399
MAU2	Q9Y6X3	185.4	198.1	168.5	176.2	199.9	113.9	-0.208	0.33936
FAM185A	Q8N0U4	20.3	20.1	25.9	21.3	20	16.1	-0.208	0.202963
HDAC4	P56524	102.6	125.9	90.8	87.1	96.3	90.8	-0.208	0.157949
DDO	Q99489	53.2	65	56.4	55	43.2	53.3	-0.208	0.150188
TTLL12	Q14166	340	333.6	299.5	301.6	237.8	307.5	-0.208	0.139181
DPH7	Q9BTV6	67.1	74.5	66.5	52.9	66.8	61.1	-0.208	0.108656
TYSND1	Q2T9J0	125.9	127.7	101	103.6	102.6	99.2	-0.208	0.108378
COMMD7	Q86VX2	422	426.2	385.5	389.1	369.7	312.5	-0.208	0.100419
SIRT7	Q9NRC8	249.8	254.6	236.9	186.5	231.7	226.3	-0.208	0.0983155
NOM1	Q5C9Z4	86	70.4	73.9	72.6	74.1	54.1	-0.207	0.204078	Yes
GRHPR	Q9UBQ7	178.8	190.7	179.3	159.6	162.3	153.5	-0.207	0.0409385	Yes
ADCY7	P51828	76.7	86	64.5	74.9	64.8	57	-0.207	0.195892
UBQLN4	Q9NRR5	221.3	220.6	198.2	203.8	200.3	154.1	-0.207	0.153644
ZFYVE21	Q9BQ24	538.3	553	554.3	442.4	422	574.3	-0.207	0.150579
GPAA1	O43292	114.1	136.4	108.3	111	104	94.9	-0.207	0.121983
RPUSD3	Q6P087	238.2	220.1	201.4	206.6	197.5	168.2	-0.207	0.113005
POMK	Q9H5K3	276.9	299.9	253.9	262.3	238.5	219.2	-0.207	0.0971288
KIF2C	Q99661	209	247.8	227.4	208.8	198.1	185.3	-0.207	0.0790155
TRIO	O75962	242	277.7	218	242.2	239.6	164.5	-0.206	0.272103	Yes
NUP160	Q12769	681.6	741.8	578.2	672.2	625.6	453.2	-0.206	0.263789
SHLD3	Q6ZNX1	53.8	56.5	48.4	48.6	55.1	35.8	-0.206	0.249583
PASK	Q96RG2	302.2	291	227.1	269.4	248.6	194.4	-0.206	0.242554
XXYLT1	Q8NBI6	352.3	351.9	282.2	325.1	283.4	247.5	-0.206	0.180786
HEATR3	Q7Z4Q2	806.1	817.4	733.5	764.3	709.2	580.7	-0.206	0.135354
GINS2	Q9Y248	107	126	115.6	106.1	108.6	88.2	-0.206	0.119417
PTK2	Q05397	368.6	365.7	350.8	341	334.5	269.9	-0.206	0.10904
TIMMDC1	Q9NPL8	92.3	93	94.7	88.8	72.2	82.6	-0.206	0.0812616
CUTA	O60888	138.6	138.6	142.4	130.8	109.5	124.4	-0.206	0.0696908
IL10RB	Q08334	46.9	52.1	55.3	44.7	45.9	42.9	-0.206	0.0674048
CBR3	O75828	293.6	284.5	242.2	251.4	176.3	297.8	-0.205	0.321136
CLCN5	P51795	202.8	218.7	189.2	207.7	205	128.7	-0.205	0.315963
SP140L	Q9H930	356.5	423.7	385	379.4	378	265	-0.205	0.235546
SP100	P23497	356.5	423.7	385	379.4	378	265	-0.205	0.235546
DHPS	P49366	500.8	465.5	442.1	449	325.6	460.6	-0.205	0.206193
NCALD	P61601	18.4	14.4	13.5	13.1	13.6	13.1	-0.205	0.151353
MLH1	P40692	187.9	171.6	168.4	163.7	162.1	133.7	-0.205	0.106688
PLIN2	Q99541	197.2	158	163.5	152.8	144.6	150.4	-0.205	0.0992408
BUD31	P41223	845.8	903.7	821.6	785.7	797.6	653.7	-0.205	0.0975369
JMY	Q8N9B5	28	27.9	29.4	23.6	25.5	24.9	-0.205	0.043274
ALKBH4	Q9NXW9	9.4	11.2	8.9	5.4	12.2	9.3	-0.204	0.483783
B3GALNT2	Q8NCR0	39	22.3	24.1	29.7	24.7	18.7	-0.204	0.436457
CDK7	P50613	79	77.9	65.4	81.1	68.5	47.4	-0.204	0.333697
MCAT	Q8IVS2	189.6	198.3	169	176.1	187.3	126.1	-0.204	0.243946
DNAJC16	Q9Y2G8	209.8	219.2	195.3	200.6	206.6	141.9	-0.204	0.227904
CPTP	Q5TA50	562.3	559.9	442.4	460.7	486.9	406.1	-0.204	0.154673
MAP3K20	Q9NYL2	196.5	204.8	173.3	178	161.6	158.7	-0.204	0.084798
BMP2K	Q9NSY1	146.7	124.2	143.5	121.7	113.4	123.9	-0.204	0.0797148
ITPRIPL1	Q6GPH6	154.7	182.9	131.6	167.4	135.4	107.6	-0.203	0.310448
CEPT1	Q9Y6K0	699.8	730	576.4	630	656.1	467.2	-0.203	0.240006
DUSP12	Q9UNI6	217.4	187.8	179.8	197.1	165.4	147.6	-0.203	0.171217
ATP5MF	P56134	131.3	156.7	142	144.5	121.1	109.5	-0.203	0.157358
C17orf75	Q9HAS0	96.9	108.3	96	99.8	89.5	74	-0.203	0.157048
GEMIN6	Q8WXD5	124.8	137.3	140.1	136	115.3	100.4	-0.203	0.154573
CERS2	Q96G23	499.1	487.3	448.1	436.3	350.7	466.8	-0.203	0.148371
FAM76B	Q5HYJ3	107.2	129.8	127.1	101.7	111.2	102.6	-0.203	0.0956844
ARFGAP1	Q8N6T3	385.8	392.8	376.8	345.7	322.9	335.3	-0.203	0.0414662
PIAS3	Q9Y6X2	53.5	53.1	62.4	61.9	47	40	-0.202	0.26195
WDR91	A4D1P6	81.2	83.9	71.5	83.6	54.6	70.1	-0.202	0.250186
TIGD1	Q96MW7	265.5	284	231	230.6	269.9	183.8	-0.202	0.235434
GRAPL	Q8TC17	27.4	22.2	21.8	23.8	18.2	20.1	-0.202	0.186043
NTAQ1	Q96HA8	93	96.6	84.5	77.1	75.4	85.8	-0.202	0.0784999
BCAT1	P54687	885.7	900.5	920.1	843.8	796.8	716.5	-0.202	0.0674295
EDC4	Q6P2E9	628.6	656.5	601.5	541.2	559.6	538.1	-0.202	0.0453574
TFIP11	Q9UBB9	831.3	859	754.7	850.2	779.3	535	-0.201	0.28702
TMEM131	Q92545	47.1	51	41.7	47	41.4	33.9	-0.201	0.199667
GNL2	Q13823	319.2	343.2	273.8	298.6	261.4	252.9	-0.201	0.132345
LRRC58	Q96CX6	82.5	67	72.2	70.1	64	58.6	-0.201	0.124652
GOLGA7	Q7Z5G4	57	56.5	56.8	55.4	50.7	42.9	-0.201	0.11432
WDR77	Q9BQA1	577.5	578.4	530.4	519.3	525.4	427.6	-0.201	0.109324
ABHD5	Q8WTS1	334.7	335.8	316.6	308.4	290.6	261.2	-0.201	0.0728943
IRF2BP2	Q7Z5L9	273	245.8	249.5	217.8	221.7	228.3	-0.201	0.0529543
SRRM2	Q9UQ35	654.7	611.1	639	567.4	536.8	552.8	-0.201	0.044943
CLK2	P49760	67.4	59.3	56.8	58.5	63.4	40.4	-0.2	0.292239
BRAF	P15056	395.2	379.5	375.8	386	353.6	272.7	-0.2	0.186868
KDM3A	Q9Y4C1	192.4	191.3	179.2	179.9	177.5	136.2	-0.2	0.156247
DNPEP	Q9ULA0	442.1	417.7	394.8	411.2	371.8	314.9	-0.2	0.136473
SGF29	Q96ES7	432.1	444.6	400.7	409.6	379.4	326.8	-0.2	0.111726
FBXO28	Q9NVF7	132.9	141.9	119.1	115.2	115.3	111.6	-0.2	0.0746661
PTPN2	P17706	256.8	260.2	226.1	253.3	238.9	164.9	-0.199	0.277622
RMDN1	Q96DB5	128.5	127	104.3	113.4	116.5	85.1	-0.199	0.22646
JRK	O75564	56.6	50	45.2	42.8	51.2	38.6	-0.199	0.187161
MMTAG2	Q9BU76	137.5	151.3	116.3	130.2	118.5	103.6	-0.199	0.177525
ZC3HAV1L	Q96H79	407.1	418.8	375.3	358.7	313.9	375.9	-0.199	0.0942657
SPATA5L1	Q9BVQ7	362.8	360.2	345.8	332.4	320.4	280.3	-0.199	0.0777909
DAG1	Q14118	134.6	128.4	131.8	119.8	106.6	118	-0.199	0.0588457
TRMT2B	Q96GJ1	33.7	35.6	20.1	35.1	32.3	14.1	-0.198	0.612754
HDDC3	Q8N4P3	62.8	71.1	51.5	51.5	42.3	69.9	-0.198	0.355431
NAA40	Q86UY6	165.6	160.7	131.3	157.2	139.7	105.4	-0.198	0.274674
METTL7A	Q9H8H3	107	125.4	96.9	100.4	76.6	112.1	-0.198	0.267235
ARHGEF10	O15013	1020	973.7	777	912.4	793.1	705.9	-0.198	0.205723
RIOK3	O14730	74.1	82.5	64.7	62.7	56.3	74.2	-0.198	0.19275
PCNX3	Q9H6A9	87.7	85.3	69.7	81.6	64.2	66	-0.198	0.189088
TMEM177	Q53S58	87.9	88.2	89.3	81	87.8	64.5	-0.198	0.158139
MED20	Q9H944	86.6	95.7	82.2	79.3	67.1	84.9	-0.198	0.136608
EMC6	Q9BV81	454.5	497.2	425.8	406.3	398.7	393.2	-0.198	0.0674624
NCOR1	O75376	207	186.8	193	171.9	177.8	161.7	-0.198	0.0616217
FANCB	Q8NB91	103.9	101.7	94.4	90.6	88.7	82.2	-0.198	0.0620271
DBT	P11182	295.5	302.9	281.8	280.2	236.7	252.7	-0.197	0.0805613	Yes
PHLPP1	O60346	22.4	20.1	14.4	17	9.2	27.5	-0.197	0.613588
SZRD1	Q7Z422	38.9	39.2	26.9	26.2	20.2	51.5	-0.197	0.574457
C4orf54	D6RIA3	139.9	173.6	112	154.4	135.6	86.3	-0.197	0.445609
B3GALT6	Q96L58	54.1	33.8	46.2	42.3	41.4	32	-0.197	0.337171
KLHL6	Q8WZ60	262.5	280.1	247.1	267.8	262	171.9	-0.197	0.300348
KNSTRN	Q9Y448	256.3	209.9	252.2	198.9	191.3	236.8	-0.197	0.15829
CTDSPL2	Q05D32	135	132.7	105.8	104.9	102.9	116.5	-0.197	0.147571
TRIP12	Q14669	1035.8	1092	976.6	964.2	988.2	770.2	-0.197	0.144303
UTP20	O75691	1071.3	1063.1	897.1	913.5	950.8	780.7	-0.197	0.13861
PMS1	P54277	195.5	206.7	180.9	174.9	188.2	147.4	-0.197	0.135418
SCAF11	Q99590	84.4	79.9	88.3	75.9	63.5	82.1	-0.197	0.134701
FBXL19	Q6PCT2	129.6	128.3	112.5	113	116.5	94.4	-0.197	0.131325
NUS1	Q96E22	99	104.8	92.3	88	95	76	-0.197	0.119793
HECTD4	Q9Y4D8	272.1	303.4	225.5	335.9	262	140.7	-0.196	0.534755
LAMB1	P07942	176.8	196	175.2	175.1	201.3	114.5	-0.196	0.359128
GPR108	Q9NPR9	8.1	7.6	11.8	7.1	9.2	7.4	-0.196	0.327514
EMC3	Q9P0I2	145.5	157	128.1	113.9	104.9	163.1	-0.196	0.301846
ABHD17B	Q5VST6	133	128.3	113.3	124.9	119.3	86.3	-0.196	0.246073
TAPBPL	Q9BX59	61.8	56.4	49.6	57.2	49.9	40.3	-0.196	0.231558
RFWD3	Q6PCD5	37	48.2	36.8	30.8	39.6	35.8	-0.196	0.218625
AP4B1	Q9Y6B7	118.7	114.4	107.4	108.9	111.3	80.1	-0.196	0.206404
APOOL	Q6UXV4	286.2	338.2	246.3	243.4	235.3	277	-0.196	0.191002
UPF2	Q9HAU5	533.8	658.7	494	504.3	491.9	465.9	-0.196	0.153773
NUDT22	Q9BRQ3	320.1	304.2	306.3	290.3	297.8	229.6	-0.196	0.142728
BRMS1	Q9HCU9	192.9	175.6	160	168.3	146.9	145.9	-0.196	0.114198
ZMYM3	Q14202	134.9	143.1	155.4	139.1	124.6	115.1	-0.196	0.108085
NOL11	Q9H8H0	324.4	297.6	295.8	293.7	257.4	251.3	-0.196	0.0868801
CSNK2A2	P19784	918.5	986.1	885	863.3	824.3	749.9	-0.196	0.0796902
CFAP20	Q9Y6A4	180.4	157.6	156.2	147.3	137.5	145.9	-0.196	0.0780576
VAPB	O95292	643.4	647.2	585.6	552.7	558.4	525.9	-0.196	0.0598345
EDEM1	Q92611	21.9	22.3	21.4	19.7	14.6	24.2	-0.195	0.300151
RING1	Q06587	70.3	84.6	61.4	65.1	55.6	67.2	-0.195	0.206193
EMSY	Q7Z589	152.8	147.6	130.5	132.7	141.2	104.8	-0.195	0.189636
SH3GLB1	Q9Y371	232.6	241.2	210.7	221.7	210	169.3	-0.195	0.162007
FNTA	P49354	207	221.7	224.1	223.8	173.2	176.8	-0.195	0.147552
LNPEP	Q9UIQ6	506	511.3	487.3	481.9	452.6	385	-0.195	0.10905
PRCP	P42785	374.4	445	386.9	363.4	358.2	330.1	-0.195	0.095072
MTRF1	O75570	1076.4	1094.5	998.7	970.3	967.9	836	-0.195	0.0885495
IPO9	Q96P70	774.9	722.7	676.5	768.2	702.1	469	-0.194	0.325775
PTPN9	P43378	113.5	119.4	82.9	111.9	78.5	85.5	-0.194	0.326201
TRAF7	Q6Q0C0	79.1	78.2	63.7	70.5	66.6	56.1	-0.194	0.180605
WDR11	Q9BZH6	46.3	104.7	61.8	59.8	69.2	48.5	-0.193	0.524123
MGAT2	Q10469	139.3	144	125.1	145.8	133.7	86.1	-0.193	0.354924
ZNF480	Q8WV37	19.3	20.3	16.5	21.6	15.3	13.1	-0.193	0.337827
EIF2B3	Q9NR50	271.5	247.8	246.8	275.3	233.2	173	-0.193	0.285874
IRF2	P14316	669.8	624.6	672.5	662.7	640.8	443.5	-0.193	0.265115
GSK3B	P49841	230.6	252.8	235.5	215.4	242.2	176.2	-0.193	0.178776
DNAJC13	O75165	862.4	929.9	798.9	853.3	781.4	643.2	-0.193	0.171934
GYS1	P13807	349.6	390.6	289.5	313.3	299	282.6	-0.193	0.167518
MFAP1	P55081	907.7	865.6	730.3	794.6	674.8	716.3	-0.193	0.141091
QRSL1	Q9H0R6	157.8	175.8	137.7	146.8	129.9	134	-0.193	0.136361
FES	P07332	235	232.1	243.3	224.8	219	180.5	-0.193	0.117542
DPY30	Q9C005	230	218	245.7	207.9	240.7	165.3	-0.192	0.22689	Yes
MTERF4	Q7Z6M4	84.7	103.1	70.8	80.7	76.2	67.4	-0.192	0.241017
TAP1	Q03518	321.2	312.9	275.5	302.4	254.4	241.4	-0.192	0.146256
SRBD1	Q8N5C6	156	180	149.1	142.5	151.3	130.3	-0.192	0.120883
NCOA7	Q8NI08	433	491.2	401.3	399.7	396.2	361.9	-0.192	0.112035
IST1	P53990	1077.9	952.9	1062.7	936.7	867.7	901.7	-0.192	0.0737334
STAM2	O75886	223.5	239.8	206.9	190.4	200.9	194.3	-0.192	0.0735975
PRPF4	O43172	300.8	311.6	275.9	266.6	262.8	247.6	-0.192	0.0703595
MEIOB	Q8N635	14.4	24.9	24.7	18.9	28.9	10.9	-0.191	0.616987
SLC25A46	Q96AG3	78	89.5	67.9	84.2	77.8	48.6	-0.191	0.404158
C9orf64	Q5T6V5	39.2	47.9	39.1	28.6	41.9	41.2	-0.191	0.297114
CIC	Q96RK0	309.2	352	309.3	309.8	330.6	221	-0.191	0.273102
MICAL3	Q7RTP6	294	350.5	290.7	288.7	313.5	222.4	-0.191	0.241128
LRRC14	Q15048	117.2	141.8	133.8	125.5	120.8	98.6	-0.191	0.174479
VPS39	Q96JC1	280.5	301.1	238.3	248.4	222	245.1	-0.191	0.135461
BORCS5	Q969J3	254.7	257.6	230.2	240.5	218.3	193.4	-0.191	0.124572
HPCAL1	P37235	105.8	96.6	86.8	89	78.3	85.6	-0.191	0.116564
ARL2BP	Q9Y2Y0	650.5	595.8	571.4	543.8	486.2	562.9	-0.191	0.0962643
ESYT1	Q9BSJ8	1720.8	1891.1	1627.1	1572.4	1429.7	1582.9	-0.191	0.0899229
KDM2A	Q9Y2K7	488.4	483.8	408.6	470.5	445.3	310.4	-0.19	0.301872
ZNF189	O75820	32.7	38.6	29.4	35.7	28.7	24.4	-0.19	0.284586
KIAA0100	Q14667	198	219	179.7	203.8	187.6	137.4	-0.19	0.278144
ZCCHC4	Q9H5U6	56.5	63.6	47.4	56.2	48.4	42.2	-0.19	0.24171
JMJD7	P0C870	42.3	43.8	45.8	46.7	37.1	33	-0.19	0.204289
TTK	P33981	325.4	343.4	287.3	315	291.7	235.5	-0.19	0.197563
NUP210	Q8TEM1	1643.6	1865.8	1455.5	1575	1486.6	1283.8	-0.19	0.176961
NBEAL2	Q6ZNJ1	288.6	268.5	229.2	251.5	216.2	220.2	-0.19	0.151102
VAV1	P15498	177.5	175	189.7	177.3	153.4	145.8	-0.19	0.107106
MED4	Q9NPJ6	168.3	164.5	169.5	135.8	144.7	160.9	-0.19	0.0840882
PDHX	O00330	415.7	428.8	404.1	394.9	361.7	339.5	-0.19	0.0786087
CARD9	Q9H257	112	106.7	97.4	94.9	89.5	92.4	-0.19	0.0755646
TRAF2	Q12933	202.6	206.1	169.7	186.1	180.9	142.2	-0.189	0.209656
ASAH1	Q13510	734.2	764.2	620.6	728.6	559.7	576.5	-0.189	0.207525
KHDC4	Q7Z7F0	495.9	456.3	448.7	420.1	465	350.5	-0.189	0.163942
LSM3	P62310	663.3	579.6	565.8	586.6	495.3	505	-0.189	0.128075
SAMHD1	Q9Y3Z3	214.9	182	186.8	167.1	157.9	187.1	-0.189	0.127149
ZBED4	O75132	186.9	199.5	187.2	178.5	180.5	146.1	-0.189	0.126028
PDLIM7	Q9NR12	774.7	712	718.9	693.8	680.9	566.7	-0.189	0.122313
DUS3L	Q96G46	130.4	134	123.7	120.8	120.2	100.5	-0.189	0.112026
RNF25	Q96BH1	239.2	249.9	226.9	211.5	192.9	224.4	-0.189	0.0882471
MAVS	Q7Z434	1126.7	1011.9	1009.5	950.3	956.9	854.4	-0.189	0.0873552
MAPKAPK2	P49137	678.6	636.5	669.9	586.4	582.3	572.4	-0.189	0.0524292
RANBP10	Q6VN20	237.6	247.9	206	213	214.7	179.6	-0.188	0.149314	Yes
OR5AC1	P0C628	172.2	168.6	186.2	208.3	175	100.3	-0.188	0.474654
BCAP31	P51572	726.5	830.1	569.6	591.9	472.2	831	-0.188	0.429052
QSOX1	O00391	33.3	31.1	29.2	32.8	24	26	-0.188	0.199877
MRPS23	Q9Y3D9	327.1	334.7	282.4	275.6	274.8	275.9	-0.188	0.0909772
POLB	P06746	62	59.5	54.8	53.5	48.1	53.1	-0.188	0.0855786
FAU	P62861	1727.7	1571	1515.1	1429.8	1433.3	1357.6	-0.188	0.0757309
ITGB2	P05107	1334.5	1423.4	1400.9	1271.3	1185.9	1193.4	-0.188	0.0597208
RBM22	Q9NW64	108.4	124.5	113.3	106.6	66.9	145.2	-0.187	0.48699
PPP4R1	Q8TF05	152.9	155.4	135.4	153.7	162.1	87.6	-0.187	0.440149
GFOD1	Q9NXC2	74.3	85.6	71	81.8	78.1	47.9	-0.187	0.395607
CHST2	Q9Y4C5	98.8	117.1	81.4	100.4	90	70.6	-0.187	0.320957
POLR1D	P0DPB6	734.8	700.8	633.3	707.7	660.5	473.1	-0.187	0.28204
POLR1D	P0DPB5	453.8	417.8	454.1	371.4	387	309.4	-0.187	0.28204
NDUFA8	P51970	34.7	27	33.1	23.6	30.9	28.8	-0.187	0.227798
DENND10	Q8TCE6	110.8	117.9	111.1	109.5	108.3	82.9	-0.187	0.18057
FKBP10	Q96AY3	1190.6	1358.2	1259.4	1192.8	1161.7	996.4	-0.187	0.1214
TGFBRAP1	Q8WUH2	162	172.8	155.2	157.2	135.3	138.4	-0.187	0.0978777
ETFDH	Q16134	168.1	152.9	144.1	142.9	135.5	129.6	-0.187	0.0923018
ITPKA	P23677	424.3	413.4	364.8	354.2	335.7	364.4	-0.187	0.0909787
KYNU	Q16719	241.8	253.5	267.6	211.7	224.4	234.2	-0.187	0.0751378
YTHDC1	Q96MU7	220.5	242.5	209.4	207.5	192.6	190.3	-0.186	0.0902406	Yes
SCMH1	Q96GD3	250	225.9	196	237.3	261.6	121.2	-0.186	0.526969
TLE1	Q04724	311.7	378.3	265.2	346.1	295.9	207.2	-0.186	0.403561
MRPL20	Q9BYC9	203.6	207	148.4	187	180	126.1	-0.186	0.365338
SLC66A2	Q8N2U9	33.2	33.5	35.3	40.6	26.8	24.5	-0.186	0.345086
FKBP1A	P62942	274.2	238.4	243	204.9	182.7	288.1	-0.186	0.313177
INPPL1	O15357	373.9	387.4	328.3	350.2	336.9	273.5	-0.186	0.178683
ATG5	Q9H1Y0	269.6	289.3	239.7	220.1	218.9	263.6	-0.186	0.155665
GMNN	O75496	365.5	348.8	369.5	328.5	356.9	272.8	-0.186	0.15353
TAMM41	Q96BW9	208.2	231.6	184.6	198.4	177	172.2	-0.186	0.147323
LIMK1	P53667	103	108.9	96.9	100.9	90.2	81.2	-0.186	0.13115
CXorf38	Q8TB03	265.4	276.9	263.9	263.7	240.8	207.3	-0.186	0.130946
FAH	P16930	724.2	864.5	808.7	675.9	684.3	743.6	-0.186	0.1064
SON	P18583	799.2	746.2	767.8	704.8	676.8	652.1	-0.186	0.0626841
TRIM22	Q8IYM9	39.5	53.7	38.8	48.8	38	30.2	-0.185	0.387268
NT5DC2	Q9H857	377.3	387.4	355.9	394.4	360.1	249.1	-0.185	0.31282
GTPBP8	Q8N3Z3	80.8	68	67.2	75.8	66.4	49.9	-0.185	0.298713
WDR36	Q8NI36	1095.9	970.6	814.7	943.4	876.6	713	-0.185	0.255527
CHMP3	Q9Y3E7	280.5	239.5	235.9	248	242.4	179.3	-0.185	0.250204
TFCP2	Q12800	224.6	236.6	224.9	223.2	228.5	159.4	-0.185	0.248501
U2AF1	Q01081	262.3	268.8	250.9	254.4	190.3	248.6	-0.185	0.19035
BMS1	Q14692	709.3	734.1	638.1	661.4	662.9	515.5	-0.185	0.185535
PAXBP1	Q9Y5B6	535.7	587	481.1	500.7	489	420.6	-0.185	0.150845
WIPI2	Q9Y4P8	236.4	255.6	212.5	227.7	206.3	185.9	-0.185	0.150136
NGDN	Q8NEJ9	443.1	420.7	355.1	355.5	358.4	353.5	-0.185	0.122507
ATP8A1	Q9Y2Q0	105.6	109.9	113.3	101	102.1	86.8	-0.185	0.101388
CAPNS1	P04632	547.6	553.4	516.5	521.5	452.5	451.6	-0.185	0.09439
MTSS1	O43312	545.6	559.9	536.5	479.8	459.6	506.1	-0.185	0.0645011
DHX33	Q9H6R0	103.1	119.7	104.8	105	105.9	79.4	-0.184	0.221214
NMNAT3	Q96T66	81	71.8	76.3	78.4	67.9	56.8	-0.184	0.202802
TRIM65	Q6PJ69	165.6	190.6	165.6	168.2	163.2	129.8	-0.184	0.189696
ATG101	Q9BSB4	31.8	40	31.4	32.5	27.6	30.4	-0.184	0.185012
MAGOH	P61326	664.4	787.8	672.6	666.5	627.2	574	-0.184	0.1304
UQCR11	O14957	1661	1686.7	1586.7	1477.4	1606.8	1276.9	-0.184	0.130049
SMTN	P53814	91.8	88.5	89	74.5	89.4	74.1	-0.184	0.116173
PLOD1	Q02809	328.2	376.5	318	312.6	305.7	280.4	-0.184	0.112979
NDOR1	Q9UHB4	59.7	59.3	55.8	54.3	54.3	45.7	-0.184	0.112863
MKLN1	Q9UL63	146.8	143	143.1	139.3	119.4	123.2	-0.184	0.0882726
STRN4	Q9NRL3	311.2	330.7	252.7	319.3	274.2	203.2	-0.183	0.351531
PRRC2C	Q9Y520	826.2	694	790.8	638.7	767.8	631.8	-0.183	0.161293
CLPP	Q16740	337.8	345.1	317.2	297.3	288.9	294.4	-0.183	0.0631133
TMEM167A	Q8TBQ9	204.2	232.4	202.9	265.7	224.7	110.4	-0.182	0.563058
PHF8	Q9UPP1	164.1	178.7	158.5	176.8	163.4	110.3	-0.182	0.340798
SLC16A3	O15427	138.5	170.3	151.7	164.4	135	110.4	-0.182	0.287538
CNOT2	Q9NZN8	507.7	599	537	524.7	557.6	382.4	-0.182	0.280287
KPNA2	P52292	1661.3	1545	1489.6	1549.7	1529.4	1104	-0.182	0.249717
EPHX1	P07099	253.4	247.5	202.1	222.8	219.7	177.5	-0.182	0.217848
RAD18	Q9NS91	50.4	39.8	40.6	40	39.6	35.2	-0.182	0.172944
PLCG2	P16885	126.8	144.3	143.8	134.3	114.9	116.9	-0.182	0.124976
DAZAP2	Q15038	119.8	124.5	121.2	118	107.5	97.6	-0.182	0.105469
BTAF1	O14981	268.2	238.1	225.8	215.3	217.8	210.8	-0.182	0.0984879
FASTKD5	Q7L8L6	145.7	163.6	146.5	141.5	132	128.1	-0.182	0.0914514
TNPO1	Q92973	700.5	691.4	650.2	638.5	599.6	563.8	-0.182	0.0835144
FIP1L1	Q6UN15	287.3	272.5	261.4	243.3	231.4	249	-0.182	0.0727256
CDK10	Q15131	14.7	17.2	17.5	15.3	18.9	10.5	-0.181	0.411105
PARP10	Q53GL7	39.6	40.7	33.5	29.5	29.5	42.6	-0.181	0.309199
CNNM3	Q8NE01	126.6	147.3	124.4	130.5	132.7	91.9	-0.181	0.293968
PHAX	Q9H814	259.8	295.4	282.7	247.4	301.3	199.9	-0.181	0.277274
MAPK12	P53778	376.9	409.8	379.9	402.3	370.4	270.4	-0.181	0.276072
PARP2	Q9UGN5	302.2	267.2	268.8	285.7	260.2	200.2	-0.181	0.247329
CTSD	P07339	321.8	332.6	329.6	309.4	331.2	236.3	-0.181	0.221379
METTL18	O95568	86	108.7	88.9	90.1	87.3	72.5	-0.181	0.210976
POLR3F	Q9H1D9	129.6	122	104.1	106.8	114.9	92	-0.181	0.191303
POMT2	Q9UKY4	108.5	108.3	97.8	100.6	98.9	79.2	-0.181	0.170193
DOCK2	Q92608	830.6	875.1	797.3	832.2	748.3	639.1	-0.181	0.164123
FBXO22	Q8NEZ5	237.6	228.3	213.8	219.5	210.8	171.9	-0.181	0.163745
PLCH1	Q4KWH8	549.1	545.4	502.8	522	486.3	407.5	-0.181	0.158502
PTPN23	Q9H3S7	649.1	663.5	533.2	557.3	507.7	556.6	-0.181	0.150027
RXRA	P19793	155.7	166.8	137.4	133.7	133.8	136.8	-0.181	0.10898
UXT	Q9UBK9	316.4	333.6	292.4	286.6	268.8	274.9	-0.181	0.08428
ATG4B	Q9Y4P1	421.6	416.8	404	375.8	372.6	347.7	-0.181	0.0656886
ACSS3	Q9H6R3	457.7	437.8	457.1	483.2	502.3	259.3	-0.18	0.478732
POC1B	Q8TC44	47.1	54.8	34.6	48.7	43.9	28.7	-0.18	0.471793
MX2	P20592	52.6	44.9	31.8	39.8	43.1	30.1	-0.18	0.420754
INPP4A	Q96PE3	88.2	101.8	80.9	96.2	84.8	61.2	-0.18	0.344568
COX7A2L	O14548	195.6	168.8	178.2	186	168.8	128.8	-0.18	0.261608
MPV17L2	Q567V2	334.5	370.7	303.8	317.6	334.5	243.7	-0.18	0.249808
SLC38A7	Q9NVC3	31.9	43.2	36.5	37.2	31.5	29.5	-0.18	0.244282
SPIN4	Q56A73	119.3	108.9	86.5	90.3	84.5	101.2	-0.18	0.237635
PGK2	P07205	601.7	617.1	575.1	495.1	471.2	629.2	-0.18	0.191485
FHIP2A	Q5W0V3	278.8	279.4	254.7	255.8	258.8	206	-0.18	0.162327
C12orf57	Q99622	1672.5	1716.6	1703.5	1690	1317.5	1512	-0.18	0.144896
SH3BP1	Q9Y3L3	712.3	774.7	761.3	703.2	675.3	608.5	-0.18	0.0980311
TBC1D22A	Q8WUA7	211.3	209.3	188.7	179.9	184.3	173.2	-0.18	0.0830039
HACD4	Q5VWC8	21.4	42.1	18.7	18.8	21.6	28.6	-0.179	0.578922
NUDT19	A8MXV4	138.1	168.2	143.2	116.7	112.2	175.1	-0.179	0.357933
ST3GAL2	Q16842	440	467.7	433.3	471.1	448.3	291.2	-0.179	0.358484
IMP3	Q9NV31	174	165.6	125.8	158.5	138.9	113.4	-0.179	0.32164
SMG7	Q92540	69.1	71.7	61.8	64.7	70.1	46.5	-0.179	0.304148
DNASE2	O00115	653.6	604.4	698.8	615.1	677.6	456.1	-0.179	0.285639
HMGA1	P17096	1038.2	794.8	751.4	754.1	659	859.5	-0.179	0.284768
VIRMA	Q69YN4	195.6	190.1	165	188.3	169.4	132.6	-0.179	0.260762
ACBD6	Q9BR61	116.8	145.7	123.6	135.9	99.5	107.3	-0.179	0.25751
AMMECR1	Q9Y4X0	180.7	181.9	159.4	144.9	180.9	137.9	-0.179	0.201195
SDHC	Q99643	104.5	125.2	111.4	107.9	107.5	86.6	-0.179	0.189708
AGAP3	Q96P47	143.8	141.5	123.9	127.5	116.7	116.8	-0.179	0.109822
TNRC6A	Q8NDV7	354.6	444.8	316.8	366.8	394.4	238.3	-0.178	0.429205
PPOX	P50336	380.7	369.9	347.5	360.3	368.5	254.5	-0.178	0.279619
SLC25A19	Q9HC21	293.1	307.6	277.8	292.2	289.1	204.7	-0.178	0.273483
HSPBP1	Q9NZL4	746.9	716.8	637	638.3	528.6	697.8	-0.178	0.204271
NRAS	P01111	315.4	340.5	300.1	317.7	294.7	237.5	-0.178	0.203268
PLD6	Q8N2A8	68.8	69.5	71.7	61.2	72	53.7	-0.178	0.18037
MT-ATP6	P00846	519.5	487.5	432.7	462.2	427.3	383.4	-0.178	0.1576
OCRL	Q01968	157.2	168.1	153.6	150.6	141.4	131.7	-0.178	0.0964613
NUP98	P52948	1112.7	1175.6	1055.9	1009.2	1027.2	919.8	-0.178	0.0940586
APOBEC3C	Q9NRW3	435.9	421.1	311.4	427.7	413.7	223.7	-0.177	0.523108
USP28	Q96RU2	73.9	103.4	82.5	92.9	92.9	50.5	-0.177	0.504849
NCOA6	Q14686	62.6	71.1	76.3	61.8	86.5	44	-0.177	0.467598
DNAJC5	Q9H3Z4	171.9	174.6	137.1	132.9	121.5	176.4	-0.177	0.319231
TAB1	Q15750	372.3	374.3	356.1	294.9	274.6	423.9	-0.177	0.314584
CYP2S1	Q96SQ9	270.3	247.5	230.5	249.7	247.7	172.6	-0.177	0.30221
MT-CYB	P00156	153.3	149	134.6	149.9	138.3	102.7	-0.177	0.279888
PPIP5K1	Q6PFW1	128.8	125.5	118.4	128.1	112.6	91.9	-0.177	0.221453
BRPF1	P55201	118.8	126.2	93.6	100.6	100.1	96.4	-0.177	0.19975
VPS18	Q9P253	197.7	245.3	186.5	191.9	188.8	172.9	-0.177	0.193693
TMEM214	Q6NUQ4	473.1	391.2	364.5	385.9	364.2	332.5	-0.177	0.193077
FMNL1	O95466	242.2	235.3	218	229.6	199.6	187.8	-0.177	0.138832
TAOK1	Q7L7X3	217.5	234.6	208.4	211.7	194.6	178.5	-0.177	0.121764
RFLNB	Q8N5W9	460.4	470.6	450.1	439	390.8	393.2	-0.177	0.0857454
PTRH2	Q9Y3E5	189	204	178.5	166.7	168.3	169.6	-0.177	0.0840848
IGF2BP2	Q9Y6M1	545.1	505.5	516.4	507	462.2	421	-0.176	0.119741	Yes
SLC35D1	Q9NTN3	115.2	152.8	95.7	130.8	116.1	77	-0.176	0.48264
MAP4K1	Q92918	305.4	273.5	279.8	312.5	296.1	175.2	-0.176	0.43843
WIZ	O95785	283.4	243.9	250.2	216	298.9	185.6	-0.176	0.348337
LIG1	P18858	1157.6	972.7	924.7	1089.6	913.1	726.4	-0.176	0.31953
TTC27	Q6P3X3	210.9	187.7	166	194.3	146.8	159.9	-0.176	0.245921
CYP20A1	Q6UW02	246.2	218.9	199	215.7	209.8	164.5	-0.176	0.240182
HUS1	O60921	356.6	370	307.1	316.5	276.7	320.6	-0.176	0.154728
HAUS3	Q68CZ6	268.7	295.6	238.1	237.9	243.3	226.4	-0.176	0.136405
WASF2	Q9Y6W5	642.8	690.8	624.5	597.5	614	524	-0.176	0.11805
THEM4	Q5T1C6	178	177.5	160.7	149.3	160.9	146.7	-0.176	0.094392
GATB	O75879	495.8	480.5	441.5	434.1	405.7	414.5	-0.176	0.0881917
HMCES	Q96FZ2	488.8	500.4	522.7	472.6	447.7	418.8	-0.176	0.0873731
SF3A3	Q12874	1236.9	1223	1214.9	1138.8	1044.9	1070.8	-0.176	0.070606
CLK1	P49759	131.7	142.7	134	143	140.7	86.9	-0.175	0.391431
SCAF8	Q9UPN6	477	467.6	415.6	454	469.4	302.5	-0.175	0.351975
SYPL1	Q16563	155.1	192.5	176.6	182	167.5	120.2	-0.175	0.335722
SLC38A5	Q8WUX1	632	709.3	571.2	666.8	605	441.2	-0.175	0.331043
MRM2	Q9UI43	67.8	70.3	75.8	49.3	71.7	71.1	-0.175	0.301761
RCC1L	Q96I51	160.8	162.7	151.8	154	156.3	114.6	-0.175	0.234132
PLEKHM2	Q8IWE5	400	419.2	363.1	396.3	349.4	305.3	-0.175	0.188402
ORAI1	Q96D31	135	129.4	110.6	119.4	111	101.3	-0.175	0.165316
POLE	Q07864	688.5	704.4	650.1	657.3	637.4	522.9	-0.175	0.161492
RHOF	Q9HBH0	142.8	163.1	136.8	134.7	137.8	119.4	-0.175	0.147016
NUBP1	P53384	222.3	224.6	249.6	222.7	205.5	189.4	-0.175	0.125582
CPNE8	Q86YQ8	438.4	562.8	410.5	502.2	373.8	375.7	-0.174	0.326896
GABARAPL2	P60520	539.1	528.2	641.7	422.7	472.4	636.9	-0.174	0.326627
RAF1	P04049	445.9	432.1	435.5	437	412.2	324.4	-0.174	0.205604
FECH	P22830	209.4	241.8	228	226.1	205.9	172.8	-0.174	0.199705
NKIRAS2	Q9NYR9	166.9	146.8	174.2	155.3	151.1	126.6	-0.174	0.179922
COMMD8	Q9NX08	308.5	304.5	278.3	284.1	264	242.8	-0.174	0.118815
QSOX2	Q6ZRP7	328.2	340.6	284.7	282.2	277.7	283	-0.174	0.117558
PTPRCAP	Q14761	580.6	664.5	592.1	581	652.6	420.1	-0.173	0.332119
ERLEC1	Q96DZ1	240.3	243.5	221.2	252.1	220.3	162.5	-0.173	0.319144
GATD1	Q8NB37	344.8	361.2	334.8	345.4	354.7	237.5	-0.173	0.315093
NLRC3	Q7RTR2	1085.4	1281	1092.1	1118.9	1171.7	808.6	-0.173	0.30865
MPP7	Q5T2T1	276.3	267.4	270.7	209.3	214.6	310.8	-0.173	0.307043
SMAP1	Q8IYB5	193.5	194.8	164.1	167.2	180.6	143	-0.173	0.200327
PPP6R2	O75170	442.6	381.5	398.2	407.3	359.4	320.6	-0.173	0.182621
KNL1	Q8NG31	206.6	253	213.4	216.3	197.3	182.3	-0.173	0.176457
PTCD3	Q96EY7	337.2	353.8	318.8	307.1	329.7	261.9	-0.173	0.16215
MED1	Q15648	459.3	490.1	468.9	449	449.5	364.9	-0.173	0.156711
TMED8	Q6PL24	955.4	1012.4	870.6	885	876.4	757.4	-0.173	0.144412
APRT	P07741	210.9	213.7	218.9	213.1	186.9	172.8	-0.173	0.133655
GNL3	Q9BVP2	593.8	637.7	551.5	504.7	573.8	503.2	-0.173	0.129835
PDRG1	Q9NUG6	526.6	467.1	480.9	424.9	438.6	442.7	-0.173	0.089085
PTPN6	P29350	983	1032.3	951.2	897.1	867.3	866.5	-0.173	0.0755404
SMU1	Q2TAY7	804.6	802.6	715.2	865.1	815.5	457.6	-0.172	0.484401
COX15	Q7KZN9	67.5	50.1	44.3	55.6	44.9	42	-0.172	0.368107
GPN1	Q9HCN4	58.8	65.6	54.5	67.7	49.2	44.1	-0.172	0.337342
RASSF4	Q9H2L5	79.5	84	63.7	81.1	65	56.4	-0.172	0.327335
RPP38	P78345	132.3	128.4	123.1	127.5	126.3	90.8	-0.172	0.269992
PHF19	Q5T6S3	172.2	187.8	142.2	148.6	168.1	128.8	-0.172	0.268046
SMPD4	Q9NXE4	262.2	242.6	200.1	228.9	210.9	184.4	-0.172	0.238954
EXD2	Q9NVH0	518.7	552.2	480.3	504.5	486.8	391.5	-0.172	0.202338
MAFG	O15525	263	235.6	221.9	198.2	244.3	198.5	-0.172	0.193255
CHD1	O14646	510.4	490.1	423.1	442.9	428.2	390.2	-0.172	0.150372
POLA2	Q14181	324.3	314.1	302.2	284.4	302.6	250.1	-0.172	0.130475
GIPC1	O14908	144.3	161.3	137.4	133.2	137.5	122	-0.172	0.129171
YTHDF1	Q9BYJ9	241.1	243.5	253.6	220	228.5	207.5	-0.171	0.0840119	Yes
MTMR2	Q13614	257.1	261	218.3	248.4	241.9	170.8	-0.171	0.325773
ICMT	O60725	850.1	865.9	790.4	848.4	832.5	577.6	-0.171	0.312774
PRUNE1	Q86TP1	591	528.2	482.4	552.7	500.7	381.1	-0.171	0.304772
GP9	P14770	157.4	170.8	142	168.6	133.6	118.8	-0.171	0.279514
C1orf52	Q8N6N3	102.8	91.8	102.9	77.9	107	81.7	-0.171	0.252475
MYO19	Q96H55	36.9	41.6	31.1	31.7	35.8	29.5	-0.171	0.24069
SAP130	Q9H0E3	122.9	149.8	124	108.6	110	134	-0.171	0.219205
SMARCC2	Q8TAQ2	463.8	450.2	445.6	448	427.1	340.5	-0.171	0.195246
RAB21	Q9UL25	130.1	125.9	120.2	115.4	95.4	125.2	-0.171	0.190431
EXOSC1	Q9Y3B2	96.2	93.6	91.1	90.2	89.3	71.3	-0.171	0.176424
ATP6V0A1	Q93050	412.8	427.9	364.5	374.9	376.6	319.7	-0.171	0.163096
CTU2	Q2VPK5	342.4	344.1	317.2	311.3	318	264.3	-0.171	0.141473
SEPTIN5	Q99719	24.7	26.9	25	20.4	23	24.8	-0.171	0.139121
SHKBP1	Q8TBC3	478	471.4	411.4	424.5	397.1	385.1	-0.171	0.123641
UBA7	P41226	666.3	736.1	674.1	665.4	603.9	576.5	-0.171	0.117703
POM121	Q96HA1	304.2	329.2	288.5	260.9	279.8	277.5	-0.171	0.102698
PLS1	Q14651	566.2	605.2	599.4	545.8	540.5	487.6	-0.171	0.0974422
PACS2	Q86VP3	71.5	70.2	68.7	58.9	65.9	62.3	-0.171	0.0877863
TOR2A	Q5JU69	91	103.6	83.4	105.2	88.7	59.2	-0.17	0.442029
TMEM223	A0PJW6	93.8	108	92.2	89.1	112.8	65.2	-0.17	0.407323
QPCTL	Q9NXS2	182.2	204.7	154.2	189.1	173.2	123.3	-0.17	0.379946
ANP32E	Q9BTT0	246.2	299.5	352.4	298.1	268.3	228.3	-0.17	0.318952
CGAS	Q8N884	163.5	178.9	133.3	144.8	157.6	120	-0.17	0.289203
ERN1	O75460	163	172.5	133.9	145.1	144.1	126.4	-0.17	0.207285
SRXN1	Q9BYN0	67.3	56.7	69.9	53.3	61.1	57.5	-0.17	0.172107
MROH1	Q8NDA8	38.7	41.8	40.1	37.8	38.5	31.3	-0.17	0.158045
DPH2	Q9BQC3	163.3	155.9	145	150.8	128.6	133.6	-0.17	0.132801
LLGL1	Q15334	65.2	73.8	66	62.7	56.1	63.4	-0.17	0.125419
STX6	O43752	49.6	42.2	48.4	40.5	42.8	41	-0.17	0.119407
CDC123	O75794	523.5	494.4	474.3	468.3	449	409.6	-0.17	0.111375
ATP6V1B2	P21281	203.5	213	202.7	193.8	179.4	177.4	-0.17	0.0854116
TSHZ1	Q6ZSZ6	13.5	11.6	6.9	4.5	15.8	10.7	-0.169	0.722653
HEPH	Q9BQS7	281.4	286.5	261.5	275.2	286.3	188.4	-0.169	0.339174
TASOR2	Q5VWN6	200.8	195.2	164.5	180.1	186.5	135	-0.169	0.294287
MRGBP	Q9NV56	365.2	366.7	365.8	371	358.2	259.2	-0.169	0.278554
MRPS35	P82673	520.9	494.5	409.6	444.1	446.4	374.5	-0.169	0.221423
DIPK1B	Q5VUD6	52.5	61.8	53	55.6	50.3	43.3	-0.169	0.213506
ZNF644	Q9H582	199.6	189.2	194.9	178.9	188.9	153.3	-0.169	0.147516
ARHGAP45	Q92619	204.1	205.5	202.7	191	193.4	161.9	-0.169	0.131132
DHRS4	Q9BTZ2	133.5	147.9	131.6	129.6	124.9	112.9	-0.169	0.126325
RIPK1	Q13546	359.2	380.7	344.7	345.4	325.4	294.9	-0.169	0.124258
UFC1	Q9Y3C8	270	235.7	266.3	234.3	233.7	218	-0.169	0.115528
SPAG17	Q6Q759	84.2	100.6	87.2	110	98.1	48.3	-0.168	0.581755
SLC25A14	O95258	121.8	143.4	135.6	129.3	151.5	85.2	-0.168	0.438392
SNUPN	O95149	84	80	74.7	86.1	74	55.5	-0.168	0.331837
HYPK	Q9NX55	138.7	126.8	140.1	120.3	99.7	144.8	-0.168	0.276547
PSD4	Q8NDX1	421.4	425	383.2	405	404	295.5	-0.168	0.269052
NCLN	Q969V3	469	523.2	418.2	403.9	389	460.9	-0.168	0.196363
RMDN3	Q96TC7	296.2	313.5	270	257.2	240.9	285.3	-0.168	0.152286
SMAP2	Q8WU79	159.3	160.7	161.6	149.3	150.8	129.5	-0.168	0.116336
GRK6	P43250	64.6	63.2	68.6	58.6	54.6	61.7	-0.168	0.105014
HELZ	P42694	42.1	41.1	38	43.8	44	24.1	-0.167	0.488648
ZMAT5	Q9UDW3	90.2	84.2	89.7	87.9	95.6	57.3	-0.167	0.402092
RACGAP1	Q9H0H5	52.7	55.6	52.5	55.3	54.6	36	-0.167	0.358866
RPL7L1	Q6DKI1	269.7	287.5	208.5	251.6	240.1	189.2	-0.167	0.33343
LPCAT4	Q643R3	415	418.1	393.8	413.5	407.6	286.6	-0.167	0.304979
MEA1	Q16626	199.4	233.5	191.5	225.2	167.9	166.8	-0.167	0.291241
MSMO1	Q15800	143	171	128.6	149	124.6	119.6	-0.167	0.264383
ARAF	P10398	522.9	503.9	465.4	504.7	446.1	385.2	-0.167	0.206194
PYCR2	Q96C36	483.5	451.9	433.6	460.4	409.4	355.5	-0.167	0.195178
PDCD11	Q14690	1032.6	948.9	847.8	917.4	835.6	766.4	-0.167	0.184449
GMEB2	Q9UKD1	816.6	770.8	720.3	719.5	736.3	604.6	-0.167	0.169832
AATF	Q9NY61	188.9	202	183	175.8	186	150.8	-0.167	0.162137
ZNF592	Q92610	277.9	271	233.6	215.4	243.2	237.1	-0.167	0.15333
TSC22D4	Q9Y3Q8	290	297.6	292.8	245.6	282.6	257.3	-0.167	0.105267
IPMK	Q8NFU5	113.6	102	108.7	95.2	96.6	96.8	-0.167	0.0900182
FAM177A1	Q8N128	271.6	278.1	275.4	244.2	247.7	242.9	-0.167	0.0706951
CCNB1	P14635	164.2	196.9	148.4	128	116.5	227.9	-0.166	0.531628
C2CD5	Q86YS7	131.5	127.1	138.6	150.6	119.8	90.9	-0.166	0.375965
CEP250	Q9BV73	204.2	210.4	188.8	199.1	204.3	141.1	-0.166	0.312217
ERCC1	P07992	324.4	355.9	340.7	344.3	338.4	239.2	-0.166	0.308605
MRPL47	Q9HD33	1252.2	1335.6	1257.8	1295	1256.5	915.6	-0.166	0.28405
ARAP1	Q96P48	258.6	239.1	226.9	242.3	229	178.9	-0.166	0.248931
IFT172	Q9UG01	237.4	267.3	210.2	218.6	231.8	186.3	-0.166	0.234417
CPNE2	Q96FN4	126.7	146.3	115.6	125	110.9	109.5	-0.166	0.195018
NUDT8	Q8WV74	109	120.7	119.4	112.2	109.7	90.3	-0.166	0.182159
THADA	Q6YHU6	364.8	376.7	345.5	363.4	315.9	292.8	-0.166	0.162354
DDX41	Q9UJV9	276.5	322.5	259	262.2	250	249.3	-0.166	0.1591
ISOC1	Q96CN7	229.4	237.8	213	217.1	206.4	183.6	-0.166	0.141515
STAT2	P52630	556.4	555	507.7	525.3	468.1	451.3	-0.166	0.131292
MICU1	Q9BPX6	162.8	183.5	167.4	157.5	154.4	145.7	-0.166	0.109307
LDB1	Q86U70	275.3	259.7	244.2	235.3	232.9	225.8	-0.166	0.0993174
ATP11A	P98196	435.3	390.8	331.2	429.4	386	241.4	-0.165	0.479578
CLK3	P49761	143.8	225.7	142.4	145.8	164.5	136.8	-0.165	0.410641
MEN1	O00255	499.1	456.1	364	456.5	418.6	307.5	-0.165	0.388216
ABCB8	Q9NUT2	84.2	75	58.9	65.9	53.4	75	-0.165	0.370049
PPP2R5A	Q15172	209.9	276.4	229.3	251.4	208.4	180.2	-0.165	0.322487
FAM171A1	Q5VUB5	94.9	88.2	100.8	94.4	95.3	66.6	-0.165	0.318188
GATAD2A	Q86YP4	478.5	406.9	428.4	443.7	424.2	314.3	-0.165	0.300976
ANKRD16	Q6P6B7	181.8	200	200.1	181	204.8	139.3	-0.165	0.301052
SRP54	P61011	470.8	563.5	528	482.3	523.7	393.7	-0.165	0.250716
WDR7	Q9Y4E6	216.6	200.8	184.2	198.2	182.4	157.4	-0.165	0.202335
PIK3C3	Q8NEB9	376.6	389.8	389	372.8	372.3	291.9	-0.165	0.201088
SQSTM1	Q13501	83.8	75.2	95.9	79.3	71.7	75.4	-0.165	0.185007
WDR75	Q8IWA0	296.9	327.1	278.7	290.6	271.1	243.7	-0.165	0.167137
WDR45	Q9Y484	412.5	403	354.6	339.8	326.8	376.3	-0.165	0.151495
MRPL33	O75394	214.3	205.3	186.3	191.7	168.8	179.7	-0.165	0.134735
CASC3	O15234	197.2	196.5	187	174.3	164.6	179.3	-0.165	0.0917943
POLR2G	P62487	269.7	281.5	237.4	247.5	208	248.9	-0.164	0.192606	Yes
RALGAPA1	Q6GYQ0	40.1	37.7	39.5	43.2	38.7	25.4	-0.164	0.416611
NCAPG2	Q86XI2	85.2	135.2	95.6	105.8	93.7	79	-0.164	0.415977
PGAP4	Q9BRR3	168	180.1	146.2	181.2	147.6	117.5	-0.164	0.3586
TNS1	Q9HBL0	21.9	20.7	26.7	22.3	17.3	22.3	-0.164	0.293463
SHTN1	A0MZ66	212.8	212.1	205.5	176	161.8	231.7	-0.164	0.279201
SIAE	Q9HAT2	225.1	206.4	262	214.5	230.1	175.5	-0.164	0.274017
CHRAC1	Q9NRG0	203.4	210.9	194.1	188.7	208.8	150.2	-0.164	0.253886
GRN	P28799	250.2	213	219.5	227.3	211.8	172.6	-0.164	0.241591
IFIT1	P09914	91.1	93.7	99.7	80.3	100.7	74.8	-0.164	0.234761
ITPK1	Q13572	133.3	129.1	101.9	106.4	103.7	112.9	-0.164	0.21981
INTS10	Q9NVR2	266.4	293.2	242.1	261.2	238.2	216.1	-0.164	0.192072
MLX	Q9UH92	94.7	112.9	105.1	90.4	85.1	103.8	-0.164	0.191639
ALDH3A2	P51648	320.1	395.9	324.7	322	293.6	309.7	-0.164	0.181926
RPP40	O75818	828	862.8	764.6	787	752.3	656.5	-0.164	0.160183
IMMT	Q16891	1251.9	1259.8	1123.2	1132.5	1115.1	997.3	-0.164	0.135394
WASH6P	Q9NQA3	246.7	241.3	221.2	227	209.8	196.4	-0.164	0.131925
IFT27	Q9BW83	123.1	118.7	126.3	114.3	108.2	106.1	-0.164	0.0907725
MBIP	Q9NS73	31.8	26.5	16.8	27.5	16.9	21.7	-0.163	0.55463
DSTYK	Q6XUX3	280.7	352.4	290.5	308.1	327.5	202.8	-0.163	0.42631
EI24	O14681	85.3	92.8	79.9	79.2	93.5	60.9	-0.163	0.344956
NRROS	Q86YC3	36	30	27.2	29.8	22.9	30.7	-0.163	0.324198
PEX11B	O96011	68.4	91	83.1	73.5	75.9	66.1	-0.163	0.23993
STING1	Q86WV6	200.9	224.2	193.5	214.6	174.6	165.6	-0.163	0.228636
QTRT1	Q9BXR0	284.8	286.1	291.4	282.6	275.3	217.5	-0.163	0.210456
CAPN2	P17655	130.8	144.4	125.1	129	106.4	122.6	-0.163	0.177523
DLGAP5	Q15398	215.4	227.7	242.9	204.9	226.2	183.3	-0.163	0.17494
GLE1	Q53GS7	65.3	64.2	55.9	55.5	59.3	50.7	-0.163	0.165669
TMEM135	Q86UB9	74.9	69.1	64.9	68.8	59	59	-0.163	0.164514
ALDH1L2	Q3SY69	99.7	108.1	101.1	94.8	82.5	99.3	-0.163	0.152309
STK39	Q9UEW8	225	264.8	261.2	234.8	212.1	222.5	-0.163	0.148506
ACAP1	Q15027	231.5	251.2	218.2	199.9	199.8	226.2	-0.163	0.144325
MYDGF	Q969H8	286.2	256.1	258.7	251.2	219	245.7	-0.163	0.139498
PRR14	Q9BWN1	75	111.6	81.4	109.7	96.9	45.8	-0.162	0.636118
ALOX5AP	P20292	34.8	44.6	39.1	28.3	37	41.4	-0.162	0.351463
WDR46	O15213	143.3	132.9	102.4	122.1	97.7	116.8	-0.162	0.322095
HGH1	Q9BTY7	471.8	503.3	484.3	495.8	473.4	350	-0.162	0.289675
TSC1	Q92574	131.9	138.4	106.2	129.1	105.5	101.7	-0.162	0.288175
SHANK3	Q9BYB0	626.4	611.5	507	559.8	441.1	561.8	-0.162	0.271403
PC	P11498	237.5	214.1	176	201.1	187.9	169	-0.162	0.261908
KDM5C	P41229	626.7	628.8	602.7	591.5	611.2	469.2	-0.162	0.215164
ANK1	P16157	1461	1587.2	1368.1	1379.5	1435.6	1144.8	-0.162	0.209346
UBE2T	Q9NPD8	82	83.8	87.3	76.5	66.1	84.7	-0.162	0.18749
SFXN4	Q6P4A7	228.5	225.4	207.8	209	197.2	185.3	-0.162	0.120493
GPX4	P36969	393.2	392.5	355.5	335	328.1	356.3	-0.162	0.11313
GOLPH3L	Q9H4A5	90.5	89.9	72.9	102	79.1	52.6	-0.161	0.510175
GOLT1B	Q9Y3E0	408.2	586.6	448.9	511.6	489.8	307.2	-0.161	0.493992
SUPT3H	O75486	205.2	257.1	204.7	217.9	244.4	145.1	-0.161	0.451738
F10	P00742	62.3	41.5	48.5	43.5	53.7	38.4	-0.161	0.402775
GRK3	P35626	247.9	255.5	219.3	247.6	244.2	164.4	-0.161	0.375544
ZNF445	P59923	156	200.2	156.8	173.8	167.3	120.4	-0.161	0.375425
KCTD13	Q8WZ19	161.9	159	167.5	168.5	166.1	110.2	-0.161	0.369638
PPIP5K2	O43314	701	757.7	683.1	715.9	688.9	526.4	-0.161	0.266099
RABL6	Q3YEC7	331.6	338.9	297.5	312.2	304	251.9	-0.161	0.201118
PTCD1	O75127	255.5	261.9	241.4	239.6	247.1	195.2	-0.161	0.199476
NHP2	Q9NX24	191.7	166.6	152	161.8	143.9	149.2	-0.161	0.194426
ARHGAP1	Q07960	406.6	416.7	351.1	386.7	335.8	328.1	-0.161	0.190843
SMNDC1	O75940	665.2	627	679.5	552.3	547.9	670.5	-0.161	0.180167
ARFGAP2	Q8N6H7	249.3	274.2	260.1	218.8	265	219.3	-0.161	0.176185
NDUFAF2	Q8N183	233.5	264.7	211.4	218.5	207.9	206	-0.161	0.17367
GOPC	Q9HD26	371.4	333.2	360.3	341.2	321.8	290.6	-0.161	0.147044
RAP1GAP2	Q684P5	775.5	771.2	745.8	709	708.8	635.6	-0.161	0.110702
RPRD1A	Q96P16	174.9	190.3	195.6	167.1	163.1	171.1	-0.16	0.107687	Yes
TRMT61B	Q9BVS5	283.7	228.2	241.4	297.1	250.7	150.5	-0.16	0.528573
NEIL2	Q969S2	200.9	228.4	170.9	195.3	147.5	195.2	-0.16	0.335369
TMBIM6	P55061	309.9	333.3	298.7	314.7	312.3	225.2	-0.16	0.306739
TYW5	A2RUC4	34	37.7	39.5	35.9	37.7	26.8	-0.16	0.30625
TRRAP	Q9Y4A5	1021.4	1015.3	941.9	1010.2	956.7	724.4	-0.16	0.281385
FN3KRP	Q9HA64	211.6	217.5	213.4	175.8	172.8	231.8	-0.16	0.251505
DHX29	Q7Z478	442.4	407.4	358.3	405	359	318.4	-0.16	0.243217
NOL4	O94818	90.1	119.6	105.3	94.6	99.7	86.2	-0.16	0.241478
TAF1A	Q15573	52.8	59.3	46.8	42.1	50.9	49	-0.16	0.234113
RNF169	Q8NCN4	265.6	241.1	227.2	233.7	217.7	204.9	-0.16	0.153782
PMF1	Q6P1K2	156.3	166.3	144.1	147.5	141.9	128.3	-0.16	0.153094
FAM234A	Q9H0X4	345.4	412.8	363.7	338.4	334.8	327.9	-0.16	0.140964
PPP1R12C	Q9BZL4	149	153.9	151	139.1	144	124	-0.16	0.126382
TOMM40	O96008	171.3	186.6	168.1	158.6	158.8	153.1	-0.16	0.106083
MED30	Q96HR3	61.2	39.8	37	38.3	44.7	37.8	-0.159	0.436253
CXCL14	O95715	45.8	46.9	49.5	45.3	31.5	53.5	-0.159	0.41827
USP1	O94782	115.1	105.3	79.2	106.2	82.6	78.6	-0.159	0.390692
MTX2	O75431	283.9	326.9	297.8	313.3	303.5	208.7	-0.159	0.366665
NDUFB9	Q9Y6M9	155.1	175.6	128.6	139	113.2	159.8	-0.159	0.361619
TPRKB	Q9Y3C4	285.3	263	268	277.6	261.8	198.8	-0.159	0.283444
DGKZ	Q13574	196.2	173.2	140.3	154.9	153.4	144.1	-0.159	0.26768
TAF6L	Q9Y6J9	98.3	102.4	85.5	85.6	96.8	74.7	-0.159	0.247378
WDR35	Q9P2L0	58.5	63.7	62.3	60.9	57.5	47.6	-0.159	0.206071
FIGNL1	Q6PIW4	848.2	833.7	814.9	812.3	796.8	639.1	-0.159	0.203417
SEC22A	Q96IW7	149.7	176.5	137.4	139.4	132.4	141.2	-0.159	0.198737
MPHOSPH10	O00566	350.7	341	288.4	289.3	274.6	311.6	-0.159	0.185614
CCDC106	Q9BWC9	36.6	34.3	36.4	30.4	35.9	30.1	-0.159	0.161026
SHARPIN	Q9H0F6	161.9	155.3	153.7	145	132.7	144.2	-0.159	0.10429
GPATCH1	Q9BRR8	22	28.7	33.2	31.1	27.4	17.7	-0.158	0.522942
MTMR3	Q13615	127	126.5	109.3	130.4	120.5	80.4	-0.158	0.420188
DEF6	Q9H4E7	60.7	69.9	86.7	73.1	64.4	56.3	-0.158	0.348727
KNTC1	P50748	576.1	643.3	567.9	611.4	581.6	426.3	-0.158	0.324815
NDUFB8	O95169	321.6	326.2	282	308.4	306.1	225.5	-0.158	0.305832
SF3A2	Q15428	270.7	307	221.7	220.6	224.8	267.3	-0.158	0.304771
DHX35	Q9H5Z1	235.5	230.3	229.4	236.2	224.9	168.7	-0.158	0.285327
EARS2	Q5JPH6	313.3	300.2	272	254.5	256.5	282.4	-0.158	0.146689
MAP2K2	P36507	91.8	108.2	102.5	93.3	88.7	88.6	-0.158	0.140989
ERGIC2	Q96RQ1	198.1	208.3	194.2	190.7	163.9	184.6	-0.158	0.13913
FARS2	O95363	200.2	211.8	200.9	182	180.4	186.9	-0.158	0.0929394
COA3	Q9Y2R0	91	65	91.5	65	80.2	74.9	-0.157	0.35247
IRAK1	P51617	248	286.2	239.5	257.1	251.9	189.2	-0.157	0.308008
VAC14	Q08AM6	624.6	625.2	577	631	574.1	449	-0.157	0.287059
MCMBP	Q9BTE3	329.8	360.9	322.2	340.4	324.8	250.5	-0.157	0.277976
PRXL2C	Q7RTV5	128.8	130.2	124.9	104.2	140.2	103.5	-0.157	0.275655
RFC5	P40937	204.6	189	194.1	201.4	181.7	148.1	-0.157	0.254464
PSME4	Q14997	721.4	810.7	665.4	691.8	698.6	581	-0.157	0.224007
RBM25	P49756	321.4	392.5	308.2	309.4	289.6	313.2	-0.157	0.212087
INPP5D	Q92835	976.6	900.6	777.3	815.5	729.4	829.1	-0.157	0.21001
HEATR1	Q9H583	2074.2	2077.4	1725.4	1863	1744.1	1652.5	-0.157	0.191669
IFI35	P80217	224.3	223.4	239.4	217.2	215.9	184.5	-0.157	0.157687
DENND1C	Q8IV53	8.2	11.4	12.6	7.8	10.1	10.8	-0.156	0.438382
CYHR1	Q6ZMK1	213.1	194	198.2	195.3	208.8	145.3	-0.156	0.317882
LRRC8E	Q6NSJ5	128.2	132.2	105	119.5	102.9	104.7	-0.156	0.237028
CENPE	Q02224	146.1	125.8	158.7	120.9	131.4	132.8	-0.156	0.202869
CD33	P20138	157.5	164.7	150.3	144.4	125.7	155.3	-0.156	0.184267
AKAP8	O43823	253.9	281	248.7	229.2	220.3	254.3	-0.156	0.159338
NDEL1	Q9GZM8	44.3	49.6	49	45.3	43.8	39.2	-0.156	0.156084
CDC45	O75419	442.2	430.4	387.8	397.5	379.4	353.6	-0.156	0.147144
DDX11L8	A8MPP1	483.8	443.8	469.9	445.2	428.4	382.3	-0.156	0.146866
TPD52L2	O43399	536.4	573.5	497.3	472.2	507.2	461.7	-0.156	0.142008
RPS27L	Q71UM5	699	645.4	648.4	619.8	575.3	592.9	-0.156	0.111616
LPO	P22079	18.3	30.2	27.1	25	25.4	17.1	-0.155	0.516177
RANBP6	O60518	907	1045.8	839.5	964.3	965.3	619.4	-0.155	0.436597
CEP76	Q8TAP6	204.6	168.7	192.7	193.3	179.4	138.9	-0.155	0.320518
TAF6	P49848	90.4	93.5	85.1	84.2	92.4	67	-0.155	0.276816
SLC2A5	P22732	41.7	47.9	47.2	35.9	48.2	39.5	-0.155	0.27131
RRP15	Q9Y3B9	517.9	448.4	412.3	387.3	473.2	378.1	-0.155	0.269371
NSFL1C	Q9UNZ2	810.8	871.6	958.6	709	772	896.9	-0.155	0.233
OSBPL8	Q9BZF1	415	398.7	355.2	358.4	369.1	321.8	-0.155	0.173916
KIF22	Q14807	348.7	309.8	339.9	323.7	291.9	281.5	-0.155	0.156001
TSG101	Q99816	399.3	447.9	407.4	384.9	379.8	361.1	-0.155	0.125208
BZW1	Q7L1Q6	1163.3	1138.7	1098.9	1041.1	1069.3	946.4	-0.155	0.124627
MBTD1	Q05BQ5	686.7	716.8	611.8	705.3	665.6	466	-0.154	0.38557
RALGAPB	Q86X10	684.1	714.8	625.6	680.2	684.6	476.5	-0.154	0.352243
ECI1	P42126	327.4	332.4	347.1	283.6	253.3	381.9	-0.154	0.347914
PRCC	Q92733	93.2	95.5	89.9	100.6	85.2	67.8	-0.154	0.32603
HPDL	Q96IR7	29.8	36.6	26.1	28.8	28.6	25.1	-0.154	0.304527
DNMT3B	Q9UBC3	1021.7	1114.3	1045	1069.4	1039.7	776.2	-0.154	0.296173
ADD3	Q9UEY8	156.8	172.4	142.3	153	148.1	123.3	-0.154	0.244456
COX4I1	P13073	356.6	381.6	312.4	296.3	304.3	342.5	-0.154	0.207047
LMF2	Q9BU23	221.5	253.5	211.4	209.1	192.3	214.2	-0.154	0.178421
CDKAL1	Q5VV42	250.1	256.6	225.4	237.9	217.9	202.6	-0.154	0.172924
ATP6V1F	Q16864	142.8	135	153.6	136.5	125	126	-0.154	0.139866
GON4L	Q3T8J9	272.6	262.9	235.6	231.6	234.6	225.6	-0.154	0.136833
SEPTIN9	Q9UHD8	672.5	696	619.7	599.6	582.2	603.3	-0.154	0.119918
AVL9	Q8NBF6	603	719	602.2	538.2	427.8	824.1	-0.153	0.52132
GALNS	P34059	34.8	23.5	31.4	26.6	30.3	23.2	-0.153	0.39557
NSD2	O96028	228	238.4	226	215.1	163.6	254.1	-0.153	0.366375
ARIH2	O95376	213.2	232.6	211.2	225.9	207.7	162.5	-0.153	0.294851
SLCO4A1	Q96BD0	60.8	57.4	67.9	60.8	58.9	48.1	-0.153	0.249395
SFXN3	Q9BWM7	396.6	395.2	374.1	403.2	345.8	305.7	-0.153	0.231881
CHFR	Q96EP1	167.2	177.8	159.6	172.9	144.4	138.2	-0.153	0.21291
NSDHL	Q15738	348.9	363.4	311.4	323.3	319	278.7	-0.153	0.189439
CD82	P27701	1012	1006.3	975.8	962.1	792.4	948.9	-0.153	0.182403
MGRN1	O60291	173.7	175.4	167.2	160.2	157.3	147.1	-0.153	0.112151
CNTROB	Q8N137	135.1	115.1	161.2	153.6	150.6	79	-0.152	0.585527
ARL8B	Q9NVJ2	184.6	164.9	135.8	138.9	121.1	179.2	-0.152	0.410126
N4BP2L2	Q92802	83.4	99.1	70.3	71.8	90	65.6	-0.152	0.388388
UFD1	Q92890	747.8	826.9	764.7	781.5	784.7	562.3	-0.152	0.328596
ZZEF1	O43149	306.8	308.7	253.4	294.6	267.3	222	-0.152	0.300887
CDCA8	Q53HL2	91	101.3	76.9	90.3	80	71.5	-0.152	0.299767
PRKCQ	Q04759	187.7	208.6	191.6	176.6	199.6	155	-0.152	0.2275
BYSL	Q13895	820.8	790.5	822.8	762.4	811.2	629.1	-0.152	0.222074
UACA	Q9BZF9	149.1	159.4	146.3	136.4	149.9	124.1	-0.152	0.177389
CREB1	P16220	251.5	230.8	264.6	227.5	215.3	229.1	-0.151	0.141878	Yes
PEX26	Q7Z412	79.7	67.6	65.6	89.4	71	40.7	-0.151	0.591574
TMEM186	Q96B77	264	273.4	257.5	264.3	279.4	183.8	-0.151	0.379019
MBOAT7	Q96N66	469.9	610.3	456.5	508	455.1	413.5	-0.151	0.317292
AGFG2	O95081	106	104.3	119.7	104.7	112.3	82.2	-0.151	0.300959
CDAN1	Q8IWY9	48.6	54.1	46.3	39	51.7	44.1	-0.151	0.271267
BRD8	Q9H0E9	141.8	134.2	129.4	136.3	128.8	102.5	-0.151	0.264384
DICER1	Q9UPY3	495.8	569.7	449.2	474	470.7	415.1	-0.151	0.23463
SASH3	O75995	307.9	333.7	292.5	291.5	249.6	301.5	-0.151	0.20208
JAGN1	Q8N5M9	186.1	204.9	169.9	159.6	163.4	181.4	-0.151	0.195007
BCAT2	O15382	260.2	230.6	259.6	242.9	203.8	229.8	-0.151	0.191191
ANLN	Q9NQW6	114.1	107.5	131.2	102.9	106.7	107.1	-0.151	0.178949
MGA	Q8IWI9	398.1	409.6	364.5	328.6	343.4	384.5	-0.151	0.172965
HIRIP3	Q9BW71	148.7	145.6	143	123.6	147.1	124.3	-0.151	0.17219
BEND3	Q5T5X7	450.7	473.1	452.2	451.9	417.5	373.7	-0.151	0.171982
CPSF1	Q10570	1253.8	1372	1198	1193.6	1188.5	1061.5	-0.151	0.16639
BAG6	P46379	890.2	815.6	833.9	826	754.9	709.3	-0.151	0.156866
GIGYF2	Q6Y7W6	233.4	243.8	211.5	206.8	216.2	196.7	-0.151	0.15429
ARFGAP3	Q9NP61	169	168.1	152	149.6	149.3	141.1	-0.151	0.130952
TNKS1BP1	Q9C0C2	1431.1	1357.1	1416.7	1323.4	1288.1	1179.6	-0.151	0.130355
PGAP6	Q9HCN3	413.2	436.9	394.6	389.3	364.5	367	-0.151	0.126687
FHOD1	Q9Y613	685.8	701.8	704.6	623.9	663.8	598.6	-0.151	0.118715
PSMB6	P28072	438.1	443.6	467.5	391.2	418.2	406.1	-0.151	0.114034
RIPOR1	Q6ZS17	195.6	236.5	169.2	183.2	203.3	153.7	-0.15	0.366067
TRPM2	O94759	14.1	17.3	13.8	12.7	15.9	12.2	-0.15	0.319415
SYTL1	Q8IYJ3	145.5	124.4	132.5	114.4	106	144.9	-0.15	0.306974
FBXO11	Q86XK2	41.8	48.2	37.7	41.5	40.2	33.3	-0.15	0.288439
WDR61	Q9GZS3	178.6	228.1	176	182.2	175.2	164.3	-0.15	0.260691
ANKRD13A	Q8IZ07	256.3	293.3	242.6	239	259.6	215.3	-0.15	0.230374
PHKA2	P46019	191.6	225.6	205.3	193.6	201.9	166.2	-0.15	0.222738
PDPK1	O15530	224	221.3	187	206.3	187.9	174.9	-0.15	0.22044
REEP4	Q9H6H4	106.6	127.8	113.5	110	96.8	106.4	-0.15	0.195751
DAP3	P51398	443.4	463.9	380.1	384.2	394.1	378.1	-0.15	0.184352
NOP9	Q86U38	899.6	932	856	854.4	851.7	722.7	-0.15	0.182763
ZNF318	Q5VUA4	62.6	57.5	55.5	53.1	52.5	52.5	-0.15	0.128593
METTL16	Q86W50	383.2	469.1	381.3	409.9	396.9	309.3	-0.149	0.331588	Yes
S100A13	Q99584	523.6	658.6	630.6	571.7	488.6	571.3	-0.149	0.260269	Yes
USP19	O94966	491.3	423.6	418.1	478	429.3	310.9	-0.149	0.402033
PBXIP1	Q96AQ6	544.2	441.4	411.7	375.5	371.9	519.1	-0.149	0.39855
DCP2	Q8IU60	245.7	247.1	198.1	228.5	234.5	164.7	-0.149	0.392397
CIAO3	Q9H6Q4	80.5	83.7	69.8	82.7	55.9	74.6	-0.149	0.377369
TIMM23	O14925	323.9	286.5	270.3	312.9	278.4	211.4	-0.149	0.37469
POP4	O95707	35.1	39	39	33.4	28.1	41.7	-0.149	0.349956
ABCD4	O14678	87.5	85	70.4	81.1	69.4	68.3	-0.149	0.260397
GINS3	Q9BRX5	146.6	156.8	144.6	143.5	148	114.7	-0.149	0.248235
MMS19	Q96T76	996.9	1033.2	979.5	997.1	958.7	774.3	-0.149	0.238178
CSTF2T	Q9H0L4	452.7	441.2	450.5	447.6	425.4	347	-0.149	0.233805
NBN	O60934	192.1	184.9	158.8	172.3	164.2	146.2	-0.149	0.225425
MDC1	Q14676	391.3	414.4	398.9	405.1	362	323.9	-0.149	0.201857
PCIF1	Q9H4Z3	362.8	362.6	316.9	335.9	293.1	310.6	-0.149	0.18232
UPF3B	Q9BZI7	506.1	556	470	479.6	453.4	446.2	-0.149	0.166315
MLKL	Q8NB16	302	293.3	269.1	262.3	242	275.2	-0.149	0.159739
VPS37C	A5D8V6	116.7	117.6	111.6	110.6	94.6	107.3	-0.149	0.158816
CHMP7	Q8WUX9	185.9	171.6	169.6	157.4	164.5	153.4	-0.149	0.129721
FBXO7	Q9Y3I1	277.7	344.2	260.6	307.4	301.9	197.5	-0.148	0.472295
METTL1	Q9UBP6	1304.1	1282.6	1274.5	1450.2	1249.5	865.6	-0.148	0.441493
MRPL38	Q96DV4	445.2	467.8	377.2	468	418.4	295.1	-0.148	0.440804
DIABLO	Q9NR28	602.4	587.2	471.5	440.1	435.3	639.5	-0.148	0.427241
RBM45	Q8IUH3	1196.1	1190.9	1132.7	1229.3	1197.1	805.8	-0.148	0.401627
AP5M1	Q9H0R1	76.6	85.3	77.2	69.1	61	87.9	-0.148	0.333794
OPA3	Q9H6K4	76.8	74.4	80.5	82.7	64.8	63.1	-0.148	0.266991
MYD88	Q99836	329.6	365.9	320.8	328.4	330.7	262.1	-0.148	0.259877
GTF2H3	Q13889	167.6	161.3	139.8	137	128.3	158	-0.148	0.247557
NOL12	Q9UGY1	163	138	148.3	120.5	143	142.3	-0.148	0.223575
MRPS33	Q9Y291	258.7	262.3	222	223.9	235.4	210.2	-0.148	0.192967
LYPLA1	O75608	365.8	385.7	370.5	375.9	334.6	305.7	-0.148	0.191149
GATC	O43716	141.1	151.8	135.5	131	117	139.2	-0.148	0.187456
FAM120A	Q9NZB2	396.8	410.9	360.2	380.8	343.7	329.9	-0.148	0.180607
CBX2	Q14781	504.5	461.9	386.1	428.9	404.3	382.2	-0.147	0.259213	Yes
SRSF3	P84103	432.2	467	443.1	430.3	424.9	360.3	-0.147	0.192037	Yes
H1-6	P22492	771.3	829.3	624.8	700.2	747.3	562.5	-0.147	0.360276
SMG1	Q96Q15	277.5	265.9	238.6	256.4	264.2	191.5	-0.147	0.336695
PPA2	Q9H2U2	512.4	516.5	546.6	420.2	434.4	584	-0.147	0.321297
SCAP	Q12770	138.7	149.6	118	127.5	129.6	109.1	-0.147	0.268788
MYO1E	Q12965	613	643.1	607.7	622.2	586.7	483.8	-0.147	0.238735
ASF1B	Q9NVP2	123.6	127.2	110.3	114	111.7	100.4	-0.147	0.185725
GGT3P	A6NGU5	217.6	231.2	211.9	217.2	198	182.7	-0.147	0.179103
PRIM2	P49643	270.7	290.7	245	244	233.7	249	-0.147	0.170208
PCM1	Q15154	889.7	841.8	790.7	784.6	778.6	714.3	-0.147	0.153589
HINT2	Q9BX68	348.9	333.4	318.6	297.8	291.9	314	-0.147	0.131051
DGKE	P52429	40.4	32.7	20.9	28	18.8	38.7	-0.146	0.65472
ZFYVE27	Q5T4F4	411.6	521.2	454.6	554.7	511.6	253.7	-0.146	0.624151
ANKRD20A12P	Q8NF67	75.6	57.3	43.4	69.1	56.3	35.7	-0.146	0.618542
TUBB	P07437	8773.5	9239.8	8909.1	9445.9	9023.7	6259.7	-0.146	0.392348
SYNJ1	O43426	496.5	488.7	511.8	508	484	373	-0.146	0.296418
MED27	Q6P2C8	110.4	116.2	119	121.6	105.1	88.2	-0.146	0.291951
MRPL48	Q96GC5	142.1	141.2	126.5	130.6	106.2	135.2	-0.146	0.26011
RPS6KA1	Q15418	602.1	640.8	551.6	594.8	553.3	476.9	-0.146	0.239888
SGO2	Q562F6	331.6	360.5	333.7	278.2	348.7	303.4	-0.146	0.220122
OGA	O60502	481	544.9	556	528.4	440.4	462.1	-0.146	0.219811
ARHGAP10	A1A4S6	247.1	236.7	220.7	223.6	227.4	187.3	-0.146	0.217762
APC	P25054	69.8	63.5	57.9	62.7	56	53.9	-0.146	0.217938
ANKRD52	Q8NB46	222.5	227.2	205.9	211	205	177.7	-0.146	0.193732
EXOSC7	Q15024	237.1	252	220.2	227.1	195.5	218.9	-0.146	0.190581
ACACA	Q13085	1596.8	1749.3	1518.4	1558.4	1444.2	1392.3	-0.146	0.174355
DCTN1	Q14203	555.1	635.1	563.8	505	520.3	558.7	-0.146	0.171359
HACD2	Q6Y1H2	137.7	137.4	131	133.3	115.8	118.6	-0.146	0.158565
FKBP8	Q14318	240.3	258.1	241.6	226	236.4	206.9	-0.146	0.154784
PYGB	P11216	861.9	822.7	850.3	797.1	745.4	749.3	-0.146	0.12091
MRPS34	P82930	360.4	360.7	389.9	366.4	367.2	278.7	-0.145	0.294099	Yes
SHCBP1	Q8NEM2	164.3	144.4	120.3	137.4	139.3	110.4	-0.145	0.35952
MRPS16	Q9Y3D3	170.2	192.8	142.8	153.2	136	166.4	-0.145	0.322539
PTRH1	Q86Y79	76	70.4	70.7	73.1	70.7	54.1	-0.145	0.30225
EIF3CL	B5ME19	842.8	830.6	773.5	816.9	781.2	628.2	-0.145	0.26631
MRPS14	O60783	286.9	302.4	258.8	279.6	227.2	261.4	-0.145	0.238435
ANAPC2	Q9UJX6	71.3	72.6	74.8	74.9	66	57.9	-0.145	0.23573
PDXDC1	Q6P996	279.2	279.5	246.4	253.9	259.8	215.4	-0.145	0.225831
CIT	O14578	198.4	206.7	190.5	187.5	196	157.1	-0.145	0.223786
MVD	P53602	115.6	130.1	117.9	101.9	104.1	123.6	-0.145	0.223511
TESC	Q96BS2	344.5	414.9	334.7	331.7	315.3	338.1	-0.145	0.220881
PYCARD	Q9ULZ3	321.2	337	344.7	279.1	296.1	334.3	-0.145	0.187047
RPL23	P62829	1509.2	1355.3	1266.5	1270.5	1188.9	1267.3	-0.145	0.180458
ACACB	O00763	425.9	463.8	425.4	407.8	393.8	387.3	-0.145	0.133634
GCAT	O75600	255.2	259.8	256.3	239.7	221.2	237.3	-0.145	0.124117
PLD1	Q13393	193.9	204.5	208.5	229.5	202.2	132.1	-0.144	0.485492
ART4	Q93070	797.5	888	769.8	854.8	877.3	539.3	-0.144	0.47627
PAPOLB	Q9NRJ5	283.8	316.1	270.8	291.3	299.4	206.5	-0.144	0.3894
MCTS1	Q9ULC4	739.9	696.4	705.2	725.5	719.6	516.3	-0.144	0.351016
ISG15	P05161	59.9	68.4	53.5	49.6	50.2	65.2	-0.144	0.349895
CSPP1	Q1MSJ5	294.7	228.7	272.5	242.8	271.6	206.6	-0.144	0.338671
DCAF1	Q9Y4B6	443.2	436.4	411.2	408	448.2	322.4	-0.144	0.312911
PSME2	Q9UL46	544.9	669.9	609.9	526.8	579.4	540.6	-0.144	0.212531
MTMR1	Q13613	146	171.2	161.6	157.6	140.6	135.2	-0.144	0.21159
EHD1	Q9H4M9	874.7	949	848.8	794.7	818	803.7	-0.144	0.139039
PSMC2	P35998	1320.4	1352.2	1273.6	1237.2	1190.1	1144.5	-0.144	0.128733
CHMP4B	Q9H444	77.5	66.5	112.5	64.4	83.4	80.1	-0.143	0.501097	Yes
POLR2J	P52435	342.6	339.6	323.1	315	298.8	296.4	-0.143	0.12736	Yes
TIMM17B	O60830	145.9	153.2	98.4	102.7	99.8	159.4	-0.143	0.558741
P3H4	Q92791	446.4	494.3	450.2	477.8	527.6	292.4	-0.143	0.520184
TMEM87A	Q8NBN3	252.1	262.5	264.4	245	288.6	183.7	-0.143	0.404119
FBXW11	Q9UKB1	57.9	49.3	46.4	56.1	46.5	37.7	-0.143	0.403415
POLE2	P56282	247.3	242.5	230.9	258	227.2	175.5	-0.143	0.357831
LAT2	Q9GZY6	61.3	63.7	49.3	56.5	44.3	57.1	-0.143	0.356446
LRCH4	O75427	99.2	84.8	79.4	92.4	80.1	67	-0.143	0.353635
ELP5	Q8TE02	140.1	123.1	105.4	117.1	117.3	98.3	-0.143	0.31716
EXOC8	Q8IYI6	251.7	236.2	194.9	230	185.6	201.6	-0.143	0.311249
GADD45GIP1	Q8TAE8	178.6	184.6	159.1	145.7	143.3	186.8	-0.143	0.306487
IDUA	P35475	73.8	78.3	70.9	73	73.5	56.7	-0.143	0.284695
SCAMP2	O15127	103	119.3	109.8	107.7	90.3	103.1	-0.143	0.221326
MPHOSPH6	Q99547	84.8	83.7	90.5	78.2	86.7	70.4	-0.143	0.212399
BUB1	O43683	403.3	391.7	360	330.5	341	375.1	-0.143	0.177217
TRAPPC12	Q8WVT3	177.6	195.5	172.3	156.7	165	171.8	-0.143	0.165002
CYFIP1	Q7L576	1589.5	1685.4	1530.3	1528.2	1412	1412.5	-0.143	0.149711
RB1	P06400	913	919.2	907.9	1001.6	1083.5	523	-0.142	0.599514
RMI1	Q9H9A7	149.8	147	125.9	150.3	145.7	94.2	-0.142	0.473549
MYO1C	O00159	243.4	289.7	246.7	279.2	256.7	180.6	-0.142	0.437049
ZNF830	Q96NB3	174.3	148.6	157.2	120.5	147.8	170.1	-0.142	0.346815
CDCA5	Q96FF9	263.7	275	256.3	231	292.5	204.9	-0.142	0.337411
PTDSS1	P48651	296.1	272.9	251.3	262	276.5	208.6	-0.142	0.312616
UBE2I	P63279	873.3	824.5	953.2	783.4	921.8	707.9	-0.142	0.282107
TBC1D13	Q9NVG8	269.6	267.3	287.4	273.3	266.9	211.5	-0.142	0.274013
FDXR	P22570	66.1	82.9	79.7	68.2	65.6	72.6	-0.142	0.245023
RFX1	P22670	240.5	258.7	231.9	221.2	198.4	244.8	-0.142	0.226128
TOMM34	Q15785	443	379.5	387.6	382.1	378.8	335.2	-0.142	0.213781
ARV1	Q9H2C2	132.2	152.7	129.4	130.5	128.6	115.9	-0.142	0.213127
NDUFAF3	Q9BU61	146.9	148	148.8	149.1	121.9	132.5	-0.142	0.198018
DCAF7	P61962	344.8	362.6	315.3	320.1	286.4	320.2	-0.142	0.189851
EHD3	Q9NZN3	760.7	823.5	752.5	728.1	712.5	676.3	-0.142	0.146042
TSPYL1	Q9H0U9	614.5	545	689.7	733.8	718.1	327.2	-0.141	0.655464
DEPDC7	Q96QD5	48	45.4	41.9	52.8	46.1	28	-0.141	0.548899
VPS13B	Q7Z7G8	66.6	65.8	62	64.2	70.9	44.5	-0.141	0.436697
ATP5PB	P24539	1161.4	1398.2	1220.1	1302.9	1285.8	881.5	-0.141	0.427177
DDX31	Q9H8H2	277.5	322.5	255.6	283	285.4	211.3	-0.141	0.377623
PAPOLA	P51003	1110.9	1211.6	1041.4	1171.5	1055.2	845.3	-0.141	0.336331
LRRK1	Q38SD2	494.7	510	491.1	500.2	491.3	376.4	-0.141	0.300305
TMPPE	Q6ZT21	195.6	192	152	172.1	150	164.9	-0.141	0.292926
AP1M1	Q9BXS5	804.9	805.4	690	764.7	711.7	612.6	-0.141	0.269708
RBM6	P78332	266.3	286.5	273	232.8	228.3	292.4	-0.141	0.268665
HRAS	P01112	231.9	249.1	223.6	237.4	209.4	193.8	-0.141	0.224095
MYBBP1A	Q9BQG0	1063	1081.7	910.6	979.1	913.2	873.8	-0.141	0.215916
SCFD1	Q8WVM8	500.6	575.6	498.9	504.7	477.6	445	-0.141	0.203905
SSU72	Q9NP77	161.8	169	168.4	144	141.1	169.1	-0.141	0.20221
RAB43	Q86YS6	373.3	406.9	342.4	331.5	331.2	353	-0.141	0.187959
GLS	O94925	617	642.1	570.3	581.9	509.8	567.5	-0.141	0.186226
INTS6	Q9UL03	428.5	441.9	415	424.8	384.7	358.8	-0.141	0.185014
ULK3	Q6PHR2	241	234.9	219.4	225.3	208.1	197.5	-0.141	0.172371
EPM2AIP1	Q7L775	201.5	199.3	219.4	179.6	197.3	185.6	-0.141	0.15965
MTHFD1L	Q6UB35	557.7	533.4	507.8	483.1	474.5	491.1	-0.141	0.135573
PPP2R5C	Q13362	496.1	505.8	481.7	535.5	550.4	306.6	-0.14	0.541053
TBC1D25	Q3MII6	49.2	65.5	42.6	39.5	46.7	55.6	-0.14	0.47904
MTFMT	Q96DP5	212.8	234.5	197.9	226.6	217.5	149.7	-0.14	0.433547
MTG1	Q9BT17	23.5	23.2	26	25.7	23.7	17.4	-0.14	0.39215
METTL14	Q9HCE5	66	55.2	72.7	50	57.2	69.2	-0.14	0.391008
BCAS3	Q9H6U6	287	332.3	293.7	288.8	314.4	230.6	-0.14	0.33284
NPRL3	Q12980	56.1	48	47.8	52.9	46.3	39.3	-0.14	0.326884
GEMIN4	P57678	241.9	244.1	203.4	227.2	222.3	177.9	-0.14	0.319685
CRLF3	Q8IUI8	447.9	432.4	375.1	400.1	331.2	409.6	-0.14	0.2829
TOR1A	O14656	182.9	185.5	147.2	164.7	158	143.3	-0.14	0.279208
TUBGCP2	Q9BSJ2	639.1	651.5	552	614.7	527.9	529.7	-0.14	0.243449
DHX8	Q14562	941.1	973.3	864.3	904.6	879.4	743.4	-0.14	0.236587
ATAD1	Q8NBU5	320.3	346.1	293.9	292.7	268	310.3	-0.14	0.216652
RPS25	P62851	912.9	766	829.9	756.6	768.1	746.9	-0.14	0.185984
MARS2	Q96GW9	274.8	280	286.8	275.3	258.3	231.8	-0.14	0.185071
SP3	Q02447	460.5	486.9	458.1	404.6	465.6	407.8	-0.14	0.181556
PDIA5	Q14554	262	297.4	263.8	255.1	254.1	236.8	-0.14	0.175168
MMAB	Q96EY8	236	249.4	231.6	217.4	226.3	207	-0.14	0.147133
NAA35	Q5VZE5	223.3	217.6	192.2	214.2	212.7	153.5	-0.139	0.38136
DDHD2	O94830	366.3	335	317.2	336.3	350	247.6	-0.139	0.375175
MTCH2	Q9Y6C9	293.2	324.4	268.4	304.4	282.3	222.7	-0.139	0.354083
RTN1	Q16799	510.1	529	407.6	408.2	410	491.8	-0.139	0.331581
GDAP2	Q9NXN4	374.3	306.8	286.6	313.4	289.1	272.1	-0.139	0.297433
COG3	Q96JB2	451.6	518.4	421	462.1	421.9	378.9	-0.139	0.280122
BCL2L1	Q07817	716.3	791.8	736.8	632.8	630	785.4	-0.139	0.264242
GALNT6	Q8NCL4	334.1	364	302.2	295.9	279.9	332.4	-0.139	0.249838
BAZ1B	Q9UIG0	557.6	580.4	475.5	472.1	482.3	506.4	-0.139	0.222839
ATP6V0D1	P61421	549.5	531.7	508.6	504.1	512.1	431.3	-0.139	0.208775
C20orf27	Q9GZN8	211.8	212.5	191.8	177.2	179.4	203.4	-0.139	0.198303
ACOT7	O00154	1090.5	1119.3	999	1055.1	919.6	940.5	-0.139	0.195269
TAB2	Q9NYJ8	185.2	182.1	172.1	159.9	176.6	153.8	-0.139	0.175537
LSM14B	Q9BX40	515.4	547.5	574	466.8	517.9	501.9	-0.139	0.17025
PUS3	Q9BZE2	330.1	358.7	336.9	319.8	317.1	294.8	-0.139	0.154503
DOCK1	Q14185	139.3	143.2	154.1	134.8	132.9	128.5	-0.139	0.148755
FUCA1	P04066	324.2	323.1	328.1	310.8	282	293.8	-0.139	0.14139
ACADSB	P45954	117.6	121.8	114.5	103.8	111.7	105.9	-0.139	0.140011
CD63	P08962	300.6	292	281.5	266.7	270.1	257.1	-0.139	0.135339
BAG4	O95429	191.6	192.9	184.6	154.8	171.1	193.3	-0.138	0.228781	Yes
NDUFAF4	Q9P032	139.2	141.9	132.5	114.7	158.2	108.3	-0.138	0.386674
HDAC6	Q9UBN7	284.6	313	269.7	300.8	272	220.3	-0.138	0.334161
WASHC5	Q12768	673.2	656.3	565.8	549.4	508.7	671.8	-0.138	0.328535
PARVG	Q9HBI0	348	370.9	319.2	311.6	280.3	354	-0.138	0.271535
FDX2	Q6P4F2	203.7	184.8	158.3	168.6	156.7	169.4	-0.138	0.264849
SEH1L	Q96EE3	180.3	192.1	154.7	154.1	152.8	170.8	-0.138	0.251943
NDC1	Q9BTX1	177.6	209.6	169.7	174.4	169.4	160.6	-0.138	0.238384
UHRF1	Q96T88	213.9	231	196.4	182.9	192.4	206.9	-0.138	0.209982
FAR2	Q96K12	317.1	342.6	300.9	296.8	310.1	266.3	-0.138	0.208887
ZNF362	Q5T0B9	126	117.5	128	106.7	112.5	118.6	-0.138	0.166327
CAMK2G	Q13555	395.6	405.5	357.6	358.6	348.3	344.4	-0.138	0.163952
ANP32B	Q92688	831.6	869.9	824.4	777.1	785.6	733.1	-0.138	0.141146
FCHSD2	O94868	153.5	180.2	149.7	147.2	172.3	122.9	-0.137	0.373859
IGBP1	P78318	294.7	258.4	294.1	285.7	282.7	208.4	-0.137	0.367477
PPP2R1A	P30153	2026.7	2559.2	1969.2	2203.3	2009.9	1734.2	-0.137	0.357351
TNS3	Q68CZ2	27.8	23.9	21.5	19.9	25	21.6	-0.137	0.334013
AKAP9	Q99996	444.3	477.4	433.3	445.2	443	350.5	-0.137	0.286321
SDK1	Q7Z5N4	47.2	42.9	48.2	44.8	36.4	45	-0.137	0.269471
LDLRAP1	Q5SW96	74.2	72.4	63.9	71.9	59.4	60.5	-0.137	0.264688
PANK4	Q9NVE7	357.4	385.3	367.1	360.5	354.9	297.3	-0.137	0.232606
COPS3	Q9UNS2	250.6	255.1	232.9	229.5	220	221.6	-0.137	0.148541
RENBP	P51606	132.9	142.2	141.3	130.9	125.3	122.5	-0.137	0.147252
RAD21L1	Q9H4I0	12.2	8.3	5.9	6.4	7.9	8.9	-0.136	0.613158
C6orf89	Q6UWU4	130.1	129.4	107.9	125.2	126	86.8	-0.136	0.439639
SPPL2B	Q8TCT7	122.2	154.3	120.7	135.9	128.8	98	-0.136	0.417384
NCKIPSD	Q9NZQ3	53.3	49.1	42.1	48.6	37.1	46.1	-0.136	0.360833
TXNL4B	Q9NX01	387.7	389.7	366.3	316.9	422.4	311.6	-0.136	0.338846
YIPF5	Q969M3	115.2	107.4	97.9	99.5	111.5	82.2	-0.136	0.337076
OXSM	Q9NWU1	295.3	317.4	287.6	318.7	277.5	229.8	-0.136	0.335196
NCAPG	Q9BPX3	534.1	563.9	447.9	478	418.8	507.9	-0.136	0.306868
PITPNC1	Q9UKF7	14.3	14	12.5	11.9	11	14.4	-0.136	0.306898
PDK1	Q15118	256.2	214.4	236	239.7	215	189.4	-0.136	0.291737
IAH1	Q2TAA2	161.4	160.1	153.7	163.7	140.7	129.9	-0.136	0.245545
IMP4	Q96G21	130.2	137	115.9	126.5	115.1	107	-0.136	0.245452
ATAD3A	Q9NVI7	729.7	712.2	647.1	641.4	690.8	571.9	-0.136	0.236017
PWP2	Q15269	997	939.4	908.5	900.9	924.6	770.3	-0.136	0.228991
CHAMP1	Q96JM3	418	399.9	409.4	402.6	363.9	352	-0.136	0.174875
RAB38	P57729	441.3	483.9	429.8	416	406.9	408.9	-0.136	0.163635
BROX	Q5VW32	300.7	319.9	307.1	274.9	287	282.2	-0.136	0.139218
NUFIP2	Q7Z417	386.6	390.2	378.4	360.2	356	336.4	-0.135	0.143651	Yes
KIDINS220	Q9ULH0	82.2	76.9	67.1	76.1	83.1	50.7	-0.135	0.502881
ROGDI	Q9GZN7	16.5	15.6	22.7	20	13.7	16.1	-0.135	0.494059
SMAD2	Q15796	231.3	198	185.6	213.6	191.9	156.7	-0.135	0.375215
REPIN1	Q9BWE0	169.7	220.7	180.2	162.4	162.2	193.7	-0.135	0.33879
KMT2A	Q03164	277.2	258.9	288.8	272.1	277.5	207.4	-0.135	0.338569
DNM3	Q9UQ16	757.6	879.8	761.9	787.3	795.6	612.6	-0.135	0.33638
ADSL	P30566	292.8	347.7	339.4	267.5	280.3	347.7	-0.135	0.329725
TTC9C	Q8N5M4	403.1	381.4	432.4	360.1	434.1	321.1	-0.135	0.325236
DNAJC17	Q9NVM6	88	88.9	107.1	75.9	86.6	96.2	-0.135	0.32032
RIF1	Q5UIP0	931.5	973	875.5	910.9	905.5	726.1	-0.135	0.281496
MFN2	O95140	260.7	293.4	234.3	249.9	225.4	240.1	-0.135	0.254285
USP13	Q92995	70.7	85.5	77.5	75.7	69.6	67.1	-0.135	0.236605
PKN1	Q16512	593.6	658.5	557	593.5	541.2	511.5	-0.135	0.235915
BAHCC1	Q9P281	93.2	99.6	95.8	95.5	78.5	89.5	-0.135	0.22313
ECE1	P42892	467.4	493.1	550.8	428.9	468.8	476.4	-0.135	0.216554
NDUFV2	P19404	469.2	461.3	446.6	448.4	425.3	382.6	-0.135	0.192359
LETM1	O95202	652	695.2	603.2	603.5	564.2	606.9	-0.135	0.190306
LSM1	O15116	94.6	93.3	88.3	87.9	85.9	78	-0.135	0.178363
PRDX3	P30048	249.1	239	243.2	228.8	232.8	205.4	-0.135	0.17547
RUNX1	Q01196	716.1	675.8	649.4	651.8	612.1	595.5	-0.135	0.171883
SEMA3C	Q99985	166.2	159.3	152.2	181.6	203.2	82.7	-0.134	0.681063
PIEZO1	Q92508	91.5	96.1	83.6	94.7	94	62.5	-0.134	0.459377
EMC10	Q5UCC4	44.4	50	39.9	47.7	37.4	37.6	-0.134	0.354286
PSMD1	Q99460	843.3	891.1	762.1	758.6	685.3	833.4	-0.134	0.261572
REXO2	Q9Y3B8	556.1	619.3	575.4	585.2	487.1	526.6	-0.134	0.232273
EIF3F	O00303	1484.5	1447	1483.9	1477.9	1337.5	1221.1	-0.134	0.214801
NXF1	Q9UBU9	526.2	545.3	490.2	502.4	473.7	447	-0.134	0.188263
RAB29	O14966	275.6	295.6	259.5	251	254.4	250.4	-0.134	0.170311
ACBD5	Q5T8D3	82.7	83.7	89.3	80.2	75.9	76.9	-0.134	0.15539
RIOK2	Q9BVS4	460.7	465.1	440.2	429.6	413.8	401.2	-0.134	0.148724
SYNCRIP	O60506	1177.8	1238.9	1206.4	1172	1134.5	1004.5	-0.133	0.200477	Yes
HBD	P02042	725.1	695.1	575	716.2	737.9	415.6	-0.133	0.574257
SRGN	P10124	217	245.1	206.9	232.9	217.8	164.6	-0.133	0.397857
EP400P1	Q6ZTU2	151.3	160.6	153	161.7	155.5	112.2	-0.133	0.397079
APTX	Q7Z2E3	204.6	191.2	149.8	172	176.3	146.7	-0.133	0.379615
SERPINB10	P48595	90.3	99.8	93.6	80.8	104.8	75.5	-0.133	0.357957
CAMKK2	Q96RR4	122.1	145.5	129.7	115.2	143.1	106.1	-0.133	0.357132
CLCC1	Q96S66	829.7	912.8	769.6	830.2	831.9	639.6	-0.133	0.346651
UBE2R2	Q712K3	99.6	116.7	101.1	101.4	105.4	83.4	-0.133	0.312479
ACE	P12821	50.6	68.2	58.6	53.2	55.3	52.1	-0.133	0.310076
MFSD10	Q14728	118.5	127.3	106.2	115.5	110.5	95.1	-0.133	0.282456
TRNAU1AP	Q9NX07	180.3	166.6	180.4	171.3	172.9	138.7	-0.133	0.276566
UBE2H	P62256	32.1	33.3	32	28.3	27.1	33.8	-0.133	0.252678
SLC25A1	P53007	137.3	139.1	119.7	130.6	119.4	111.1	-0.133	0.247611
MRPL18	Q9H0U6	277.8	280.7	230.7	246.1	234.2	236.9	-0.133	0.24542
ABHD13	Q7L211	105.8	111.7	101.9	106.3	97.3	88.3	-0.133	0.228215
NFYB	P25208	817.9	839.3	744.6	782.3	734.4	674.2	-0.133	0.217572
VPS4B	O75351	994.4	1032.4	1020.2	950.2	993.4	840.9	-0.133	0.203596
HAUS2	Q9NVX0	172.2	172.3	148.5	146.6	152	149.8	-0.133	0.201887
DDX20	Q9UHI6	340.8	344.2	316.6	320.8	297.8	294.8	-0.133	0.172947
KLHDC10	Q6PID8	73.4	63.8	39.1	65	60	35.7	-0.132	0.669003
GTPBP2	Q9BX10	489	441.8	395.9	491.7	463.7	284.9	-0.132	0.548779
GOLGA5	Q8TBA6	48.8	44.4	32.6	36.5	33.4	44	-0.132	0.472104
AP1G1	O43747	683.6	658	608.8	710.3	643.6	454.9	-0.132	0.455349
ETV3	P41162	228.6	233.5	205.1	224.8	231.6	159.7	-0.132	0.421299
CHTOP	Q9Y3Y2	265.1	225.6	194.7	179.5	205.4	239.8	-0.132	0.41141
METTL8	Q9H825	43.4	45.6	41.5	44.1	45.1	31.4	-0.132	0.408442
LZTFL1	Q9NQ48	43.9	63	54.7	52.4	45.7	48	-0.132	0.385707
FBXL4	Q9UKA2	17.1	18.3	20.4	17.7	14.2	19.3	-0.132	0.364133
UMPS	P11172	948.1	981.1	1000.1	991.2	983.1	725.4	-0.132	0.361453
USPL1	Q5W0Q7	83.3	60.9	66.3	63.7	65.7	61.1	-0.132	0.338775
CNOT10	Q9H9A5	597.9	588.7	488.6	551.7	531.1	446.4	-0.132	0.327773
SPG7	Q9UQ90	91.2	72.1	94.8	82	73.1	79.1	-0.132	0.328064
RELA	Q04206	125.2	101.6	115.5	113.3	107.8	91.5	-0.132	0.318213
NCBP2AS2	Q69YL0	217.7	188	197	163.1	207.5	181	-0.132	0.29623
HNRNPM	P52272	4568.6	3944.1	4333.9	4209.4	4098.4	3441.8	-0.132	0.280454
HLA-DPA1	P20036	354.8	382.9	371.8	376.6	342	297.8	-0.132	0.264308
ZBTB2	Q8N680	880.3	949.5	829.8	848.8	858	724.1	-0.132	0.253459
ZMPSTE24	O75844	237.5	257.1	207	208.2	213.1	216.5	-0.132	0.244086
LNPK	Q9C0E8	141.6	152.3	162	132.1	152.8	131.6	-0.132	0.240191
COG7	P83436	418.2	461.5	412.4	404.1	398.6	375.7	-0.132	0.18606
ACP1	P24666	505.6	457.6	483.9	424.1	433.8	462.6	-0.132	0.179189
CHD7	Q9P2D1	183.2	166.6	159.6	170	176.7	123.5	-0.131	0.411931	Yes
SRSF1	Q07955	793.9	776.1	728.4	745.1	682.4	671.6	-0.131	0.185842	Yes
HBG1	P69891	670.4	645.8	534	667.1	687.4	383.8	-0.131	0.584151
HBG2	P69892	670.4	645.8	534	667.1	687.4	383.8	-0.131	0.584151
UBXN6	Q9BZV1	103.9	109.1	113.8	107.6	116.9	78.1	-0.131	0.425519
SELENOT	P62341	88	102.2	77.6	87	86.7	70.5	-0.131	0.371184
OTUD7B	Q6GQQ9	770.5	728	684.1	760.2	698.2	550.3	-0.131	0.360599
SMCHD1	A6NHR9	707.2	677.5	622.2	704.9	626.2	514.8	-0.131	0.352564
SUGP2	Q8IX01	591.2	588.6	555.1	581.2	580.1	436	-0.131	0.345651
PDF	Q9HBH1	239.8	287.4	230.1	232.6	256.8	202.1	-0.131	0.345528
ZNHIT3	Q15649	343.3	340.3	343.8	338.9	347.7	259.4	-0.131	0.334117
PARVB	Q9HBI1	568.9	621.6	483.2	554.6	505.5	464.3	-0.131	0.324145
FLOT2	Q14254	1212.3	1196.7	1103.4	1073.7	924	1228.9	-0.131	0.316632
SNRK	Q9NRH2	90.7	75.3	72.6	77.3	74.1	65.9	-0.131	0.304923
WDR33	Q9C0J8	161	172.5	155	142.9	133.4	171.8	-0.131	0.297586
ISY1	Q9ULR0	510.4	454.4	441.2	453.4	453.9	378.4	-0.131	0.277974
NFKBIB	Q15653	117.9	119.4	104.8	109.9	94.7	108	-0.131	0.243429
COPS6	Q7L5N1	541.8	534.4	475.6	506.4	473.8	437.5	-0.131	0.234113
NT5C3A	Q9H0P0	273.3	282.3	262.6	251.6	267.4	229.3	-0.131	0.206193
RPS6KB2	Q9UBS0	221	243.4	220.1	218.8	209.7	196.4	-0.131	0.19602
TRMT5	Q32P41	244	244.7	216.4	218.7	208.2	216	-0.131	0.190581
TTC17	Q96AE7	260.9	260.7	236.5	230.5	228.2	232.7	-0.131	0.168869
DCP1A	Q9NPI6	410.8	429.5	401.5	366.5	393.8	373.7	-0.131	0.162672
WRN	Q14191	127	134.3	124.5	132.8	147.2	82.9	-0.13	0.546061	Yes
LST1	O00453	78.1	59.4	68	66	76.2	47.9	-0.13	0.507261
SRR	Q9GZT4	77.3	60.2	65.5	70.3	71.1	46.5	-0.13	0.503949
VMP1	Q96GC9	70.1	81.3	71.8	82.5	72.3	52.4	-0.13	0.471801
RAPGEF6	Q8TEU7	221.3	202.5	187.9	235.2	185.4	147.3	-0.13	0.471418
CISD2	Q8N5K1	1762	1844.3	1545.3	1748.2	1753.2	1250.7	-0.13	0.4248
IRAK3	Q9Y616	154.5	204.5	157	156.2	162.7	148.8	-0.13	0.339245
MED28	Q9H204	295.3	286.2	235.2	230.9	235.3	279.1	-0.13	0.336807
SSH3	Q8TE77	46.1	49.3	42.2	37.6	47.5	41	-0.13	0.30341
DENND3	A2RUS2	111	123.4	105	105.7	113.2	91.8	-0.13	0.291898
LAS1L	Q9Y4W2	416.2	394	336.4	364.2	321.7	359.2	-0.13	0.281569
GGA1	Q9UJY5	823.5	775.6	867.3	809.8	792.8	658.7	-0.13	0.277197
PRKRA	O75569	486.5	496.6	405.5	442.4	395.3	427.6	-0.13	0.275214
NFKBIE	O00221	69.6	72.1	62	68.7	61	56.7	-0.13	0.275019
SCAMP1	O15126	151.6	140.8	135.2	145.5	128.7	117.6	-0.13	0.267848
STXBP3	O00186	1379.6	1396.8	1297.9	1246	1388.5	1102.6	-0.13	0.267479
TTC5	Q8N0Z6	217.5	260.4	231.6	230.3	216.3	201.1	-0.13	0.255897
COL17A1	Q9UMD9	16.4	19.7	17.1	16	15.6	16.9	-0.13	0.239946
RAB3D	O95716	226.9	220.5	204.6	215.1	192.8	188.2	-0.13	0.213483
VRK2	Q86Y07	708.7	725.5	662.2	657.4	668.2	590.9	-0.13	0.20283
CMAS	Q8NFW8	925.2	950.6	844.9	863.7	814.3	805.7	-0.13	0.189909
PPM1A	P35813	288.9	306.8	300.1	290.9	265.7	262.4	-0.13	0.179352
TRA2A	Q13595	147	136.7	109.4	117	114.5	125.5	-0.129	0.340392	Yes
STK32C	Q86UX6	54.5	81.6	52	61	47.8	60.6	-0.129	0.519936
PPP2R5D	Q14738	311.2	339.8	292.4	331.8	322.3	221.1	-0.129	0.462582
HAUS5	O94927	327.6	342.7	333.5	359.5	340.3	233.8	-0.129	0.456156
GSTCD	Q8NEC7	189.9	214.4	192.8	216.1	185.4	149.7	-0.129	0.396748
GNL1	P36915	357.6	389.2	337.9	367.6	362.3	270	-0.129	0.385322
ZFPL1	O95159	132.5	119.5	102.9	114.1	109.7	99.6	-0.129	0.313176
MSTO1	Q9BUK6	141.1	133.9	136.8	141.8	128.8	108.3	-0.129	0.303
[truncated: 4,886 more rows]
