# Supplementary material for: UM171 glues asymmetric CRL3–HDAC1/2 assembly to degrade CoREST corepressors
Source: Nature. Author manuscript; Available in PMC 2025 Mar 24. (PMC11882444; doi:10.1038/s41586-024-08532-4)
Supplement: Supplementary Data 2 [file NIHMS2059347-supplement-Supplementary_Data_2.xlsx]

## Sheet: Supplementary Data 2
Supplementary Data 2 | MV4;11 Proteomics
Gene Symbol	Accession number	Abundance_DMSO_1	Abundance_DMSO_2	Abundance_DMSO_3	Abundance_UM171_1	Abundance_UM171_2	Abundance_UM171_3	MV411_UM171__vs_DMSO__ratio	MV411_UM171_vs_DMSO_p.val	LSD1 interaction in SET2 cells
RCOR3	Q9P2K3	433.9	424.1	428.7	94.9	76.4	95.3	-2.28	1.52e-07	Yes
PPP1R27	Q86WC6	232.9	242.1	216.8	57	38	66.4	-2.14	1.7e-05
KDM1A	O60341	368.7	386.3	359.8	95.6	98.2	75.6	-2.06	5.89e-07	Yes
RCOR1	Q9UKL0	317.3	346.7	317	66.8	100.8	103.1	-1.88	1.52e-05	Yes
SAPCD2	Q86UD0	40.8	39.1	29.4	7.7	10.1	20.4	-1.63	0.00246447
TROAP	Q12815	55.2	74.8	58.9	5.7	41	47.1	-1.49	0.0945996
MIER1	Q8N108	78.7	88.9	89.8	25.9	37.5	34.1	-1.42	3.37e-05
FZR1	Q9UM11	410.4	470.8	479.4	113.4	170.8	260.6	-1.4	0.00171792
CDT1	Q9H211	873.5	886.1	756.3	272.5	324.3	372.4	-1.38	1.95e-05
WSB1	Q9Y6I7	39.4	42.5	28	8.8	22.7	17.2	-1.26	0.00924332
CCNDBP1	O95273	33	34.2	33.2	10.1	0	19.5	-1.25	0.00372451
C1orf216	Q8TAB5	18	37.5	38.6	9	0	17.6	-1.24	0.0299493
CDCA7	Q9BWT1	472.8	476.4	428.4	223	168.8	209.1	-1.21	2.55e-05
MYC	P01106	118.1	120.8	132.2	52.3	40.3	72.5	-1.21	0.000641505
CCDC85B	Q15834	28.1	22.2	24.6	11.7	0	10.4	-1.17	0.000123486
RREB1	Q92766	743.9	838.4	806.8	322.1	328.7	461.4	-1.12	0.000163257	Yes
PLPPR3	Q6T4P5	100.5	92.8	83.6	52.8	33.2	46.3	-1.09	0.00052432
JUNB	P17275	152	126.1	153.6	79	46.4	84.1	-1.09	0.00238241
ERICH1	Q86X53	59	57	62.9	26.3	14.5	60.8	-1.06	0.0581185
MYT1L	Q9UL68	62	41.7	53.1	29.4	25.2	21.3	-1.04	0.00068654
BUB1B	O60566	189.9	198.2	184.9	56.8	102.6	142.5	-1.02	0.0130851
RNF187	Q5TA31	55.6	56.6	62.1	22.6	26.1	40.1	-1.02	0.00182861
CDC25B	P30305	266.8	263.3	298.6	132	134.9	144.8	-1.01	8.29e-06
XPR1	Q9UBH6	117.1	153.5	105.7	38.3	79.9	77.8	-0.999	0.0134909
ALKBH7	Q9BT30	340.7	355.7	350.4	140.5	204.7	192.3	-0.98	0.000304793
LRG1	P02750	71.1	59.4	74.9	37.8	24.8	44.3	-0.976	0.00304798
ANKRD10	Q9NXR5	67.6	57.2	40.4	20.7	30.8	32.3	-0.974	0.00501438
PLCG1	P19174	167.6	161.4	117.2	81.6	63.2	81.3	-0.973	0.000801712
FAM83D	Q9H4H8	50.2	50.9	64.6	31.7	29.1	24.3	-0.96	0.00029458
PEX26	Q7Z412	207.7	215.9	179.6	62.7	119.5	146.9	-0.957	0.0155717
ZNHIT3	Q15649	298.4	287.9	262.9	147.6	140.4	154	-0.941	1.13e-05
PMAIP1	Q13794	96.3	87.5	88.9	43.7	51	47.5	-0.941	1.69e-05
CDC20	Q12834	323.1	335.6	325.1	176.7	182.8	157.1	-0.932	1.28e-05
FEM1A	Q9BSK4	126.6	105.7	109.5	48.6	60.5	72.6	-0.926	0.000664484
SPAG17	Q6Q759	575	509.6	472.3	164.2	325.3	379.1	-0.924	0.0183964
SMTN	P53814	81.2	84.1	68.6	51.8	29.5	44.9	-0.924	0.00343786
UBL5	Q9BZL1	248.8	258.3	249.8	153.8	125.7	123.9	-0.915	5.19e-05
MCL1	Q07820	162.9	161	171.6	100.7	84.3	79.2	-0.914	6.36e-05
CHKA	P35790	457.3	468.7	423.6	215.7	243.3	259.2	-0.913	3.25e-05
CEBPA	P49715	161.1	109.5	156.4	123.7	74.2	45.4	-0.909	0.0386822
RRN3	Q9NYV6	209.7	166.3	200.4	85.1	109.9	114.4	-0.902	0.000489422
NABP1	Q96AH0	73.4	67.7	75.5	31.2	43.6	42.5	-0.899	0.000418656
KLHL11	Q9NVR0	403.7	422.2	356	150.6	251.8	248.2	-0.896	0.00364597
MERTK	Q12866	96	102.6	106.2	84.6	20.4	94.6	-0.893	0.151504
PWWP2B	Q6NUJ5	288.9	271.4	268.7	126.8	163.8	159.1	-0.891	0.000121447
KPNA2	P52292	1062.5	1080.1	1015.5	530.4	579.4	596.5	-0.889	1.16e-05
ORC6	Q9Y5N6	35.7	56.8	38.4	13.1	36.6	26.1	-0.879	0.0537556
ZNF669	Q96BR6	38.4	43.9	31.5	16.6	26.6	20.3	-0.856	0.00360241
ADO	Q96SZ5	70	71.5	60.5	37.6	38.4	35.4	-0.856	3.94e-05
USP1	O94782	65.2	77.2	74.5	34.9	46.4	39.4	-0.852	0.000299176
CHAF1A	Q13111	200.5	161.5	173.2	75.2	118.8	107.2	-0.85	0.00242794
UBE2S	Q16763	930.7	891.1	825.7	554.4	443.1	481.9	-0.844	0.000102404
SLC25A16	P16260	57.3	49.9	47.3	20.8	40	28.1	-0.844	0.00815781
IL17RA	Q96F46	119.2	110.1	115	64.3	64.8	63.3	-0.839	8.04e-06
SFMBT1	Q9UHJ3	86.5	84.8	84.4	34	53.3	60.4	-0.833	0.00502965
EDRF1	Q3B7T1	275.6	273	242.9	121.4	145.9	182.5	-0.833	0.00105795
CBFA2T3	O75081	140.8	158.8	144.2	81.5	68.7	105.2	-0.818	0.00138546
NUS1	Q96E22	53.2	55.1	65.2	26.2	32.8	40.7	-0.817	0.00214795
NRROS	Q86YC3	31.8	37.2	40.9	19.4	20.8	22	-0.815	0.000187818
TRPT1	Q86TN4	210.5	236.6	278.3	91.1	162.7	174.4	-0.808	0.0161409
NLK	Q9UBE8	44.6	43.8	31.7	14.6	40.5	19.6	-0.806	0.0636621
HMOX1	P09601	13.3	18	12.3	10.7	6.3	0	-0.804	0.0257566
SHQ1	Q6PI26	192.4	182.8	178	86.8	112.7	121	-0.801	0.000568684
UBE2C	O00762	397.7	360	391.8	216.1	219.2	224.6	-0.799	1.63e-05
CNOT8	Q9UFF9	100.8	90.8	78.1	46.2	50.1	60.3	-0.786	0.000773465
GNL3L	Q9NVN8	491.2	464.9	474	309.2	260.3	264.1	-0.783	6.73e-05
SHCBP1	Q8NEM2	273.7	273.2	247.3	141.3	149.2	175.6	-0.774	0.000168665
GFOD1	Q9NXC2	46.5	48.9	44.5	27.3	33.7	22.2	-0.77	0.00157985
RAD9A	Q99638	111.6	130.6	140.9	57	78.7	92.9	-0.767	0.00500862
KCTD13	Q8WZ19	244.3	256	237.1	113.7	153.8	175.6	-0.757	0.00221209
DNAJC14	Q6Y2X3	210.2	231.5	199.8	80.7	135.4	184.6	-0.756	0.0313807
GPBP1L1	Q9HC44	17.6	16.7	13.5	11.6	7.4	9.7	-0.751	0.00480886
FANCA	O15360	46.2	40.5	38.2	26.4	17	33.5	-0.75	0.0168693
PDZD11	Q5EBL8	486.5	487.8	504.1	291	278.6	310.6	-0.749	2.55e-05
FEM1B	Q9UK73	49.2	50.3	45.1	30.6	26.2	29.5	-0.746	9.1e-05
TOR1AIP2.1	NA	NA	NA	NA	NA	NA	NA	-0.745	0.00561634
MFHAS1	Q9Y4C4	16.8	15.6	26.1	16.9	5.4	16	-0.743	0.147091
INCENP	Q9NQS7	12.2	15.6	12.4	10.4	5.7	8.5	-0.743	0.0135897
PLD6	Q8N2A8	134.1	139.5	130.1	73.2	87.4	81.5	-0.741	8.5e-05
TMEM201	Q5SNT2	154.7	168.4	131.4	94.4	88.6	88.5	-0.736	0.000257605
ETNK1	Q9HBU6	88.4	99.5	100.8	67.9	42.3	67.2	-0.733	0.00670985
RHBDD2	Q6NTF9	1135.3	1113.6	1072.8	513.9	708.3	814.8	-0.731	0.00335452
ENDOG	Q14249	189.2	185.7	144.7	96.5	110	105.9	-0.726	0.000688448
CDKN2A	Q8N726	166.1	215.9	272	143.4	108.7	139.7	-0.721	0.00851369
NSMCE2	Q96MF7	33.8	34.5	36.4	21.9	21	20.9	-0.714	2.53e-05
TPRN	Q4KMQ1	64.6	52.1	47.2	29	39.1	31.8	-0.713	0.00279499
MIDEAS	Q6PJG2	74.3	77.4	64.2	38.2	46.6	47.3	-0.711	0.000604623
ZFP36L2	P47974	380.5	403.8	359.3	196.9	266.5	243.9	-0.703	0.000870744
ELL	P55199	47.8	40.8	48.6	45	28	17.5	-0.701	0.0628399
AGRN	O00468	95	89.6	78.5	35.9	67.9	64.4	-0.697	0.0252882
GMNN	O75496	236.2	227.6	232.5	142.5	139.4	147.7	-0.697	2.3e-05
CDC123	O75794	1142.1	1130.1	1021.7	652.5	663.9	714.1	-0.697	7.14e-05
BRPF1	P55201	133.9	122.1	113.4	72.4	70.8	85.5	-0.694	0.000380683
KLHDC2	Q9Y2U9	263.4	292.3	269.8	141.2	186.6	186.7	-0.693	0.00104252
GXYLT1	Q4G148	165	134.3	151.2	95.3	97.9	85.4	-0.691	0.000325053
BPNT2	Q9NX62	773.6	753.4	694.3	324.7	549.4	545.2	-0.686	0.0134662
MLF2	Q15773	48.4	37.4	49.7	33.6	29.8	21.7	-0.683	0.00876426
ANKRD20A12P	Q8NF67	41.5	17.4	14.2	12.2	18	11.3	-0.682	0.136187
KIF20A	O95235	194.4	230	226.7	108.6	148.1	153.6	-0.679	0.00298623
TRMT61B	Q9BVS5	870	967.5	971.1	471.7	649.6	650.1	-0.679	0.00209256
CSPP1	Q1MSJ5	168.5	146.6	171.9	117.8	92.3	96.2	-0.674	0.000870955
RPS6KB1	P23443	83.6	76.8	83	48.9	43.6	61.6	-0.674	0.00162944
KLF16	Q9BXK1	157.2	135.6	123.1	124.6	80	64.8	-0.674	0.0256918
LRRC75A	Q8NAA5	212.2	199.2	164.9	116.4	101.5	145.7	-0.673	0.00402381
C6orf47	O95873	102.2	128.6	147.8	61.3	77.4	101.3	-0.672	0.0159674
BAIAP2	Q9UQB8	77.9	65.8	74.2	38.5	48.5	50.8	-0.668	0.00134364
PARD3	Q8TEW0	58.7	58.7	62.2	39.3	47.1	29	-0.666	0.00635467
CYBA	P13498	150.8	113	88.7	74.3	79.9	64	-0.664	0.0121956
RACGAP1	Q9H0H5	63.9	62.6	61	41.2	39.9	37.4	-0.663	5.02e-05
MRAS	O14807	411.6	389.5	439.2	306.7	243	238.7	-0.662	0.000859889
RIN1	Q13671	232.9	199.8	188.3	113.5	149.2	131.2	-0.66	0.00155443
MAPKAPK5	Q8IW41	51.2	40.9	53	31	27.7	32.9	-0.658	0.00124757
KDM5B	Q9UGL1	28.2	31.5	32.5	19.4	21.9	17.3	-0.658	0.000631495
URGCP	Q8TCY9	166.1	164	165.1	93.7	112	109.3	-0.657	0.000183879
ARL6IP1	Q15041	240.1	215.7	193.9	148	136.6	126.6	-0.657	0.000520159
ZSWIM8	A7E2V4	2095.8	2198.3	1980	966.4	1503.2	1604.7	-0.656	0.0115003
GUCY1B1	Q02153	50.7	45.4	40.2	26.6	21.7	41.1	-0.655	0.0261771
CPB2	Q96IY4	236.6	179	198.1	98.2	134.7	165.1	-0.647	0.0153777
RADIL	Q96JH8	456.9	406.3	341.9	182.9	310.7	291.5	-0.646	0.0215421
LONP2	Q86WA8	133.5	131.4	127	82.5	79.7	88.7	-0.645	7e-05
ETV3	P41162	330.3	328.4	251.8	160.8	195.9	230.1	-0.638	0.00657174
MNT	Q99583	367.4	392.6	388.4	235	254.5	248.6	-0.638	6.35e-05
CDCA7L	Q96GN5	262.3	212.1	208.1	157.7	134.2	145.6	-0.637	0.00105699
MLH3	Q9UHC1	33	32.4	33.6	14.3	22.4	29.8	-0.637	0.0369325
NOTCH1	P46531	108.5	111.4	112.1	69.7	67.1	77.1	-0.637	0.000111461
ALKBH1	Q13686	39.3	31.3	51.8	40.9	33.7	12.3	-0.637	0.19993
RRM2	P31350	1143.8	1224.8	1194.7	797.1	694.7	808.3	-0.634	0.000188145
SHLD3	Q6ZNX1	73.6	59.7	48.7	30.5	35	53.7	-0.633	0.0342052
AURKA	O14965	413.2	386.4	388.2	242.7	252.4	271.5	-0.633	9.81e-05
UBE2W	Q96B02	112.7	96.9	106.1	84.3	54.4	68	-0.631	0.00630212
SIRT3	Q9NTG7	31.1	33.6	33	21.5	19.2	22.5	-0.631	0.000197761
GPAM	Q9HCL2	42.1	53.4	39.3	29.6	23.3	34.5	-0.631	0.00932664
DTL	Q9NZJ0	22.6	19.1	23.2	10.9	15.3	16.2	-0.63	0.00717825
ZNF516	Q92618	244.6	234.2	207	151.4	139.2	151.8	-0.63	0.000257314
SPTB	P11277	65.3	58.3	49.4	52	34.7	28.2	-0.629	0.0291406
HDC	P19113	17.9	10.9	10.5	7.4	9.6	7.8	-0.629	0.0251832
DNAJC15	Q9Y5T4	53.9	60.4	54.7	41.3	31.2	37.4	-0.629	0.00123788
CT45A6	P0DMU7	23	25.1	21.1	19.1	19.6	8.8	-0.629	0.0784556
TSR3	Q9UJK0	309.2	294.5	303.4	180.3	218.7	189.7	-0.628	0.000289766
KATNB1	Q9BVA0	56.9	53.7	68.6	41	43.9	31.7	-0.626	0.00473733
UNC93B1	Q9H1C4	4856.3	4921	4517	2186.9	3357.6	4004.9	-0.625	0.0220492
TBKBP1	A7MCY6	47.9	38.5	58.9	52	19.1	29.8	-0.625	0.123011
EIF1AD	Q8N9N8	1006.2	938.9	889.6	570.3	619.1	651.6	-0.623	0.000214139
TP53BP2	Q13625	21.7	21.2	20	9	14.7	19.1	-0.621	0.0457485
POMT1	Q9Y6A1	133.3	145.8	118	66.5	93.8	101.2	-0.62	0.00897119
NDUFA2	O43678	220	198.7	161.4	109	138	129.1	-0.62	0.00367554
MORF4L2	Q15014	120	130.1	116.9	85.1	67.7	87.2	-0.62	0.00117968
PARP4	Q9UKK3	278.1	274.9	308.1	164.7	182	217.9	-0.617	0.00137547	Yes
CCNB1	P14635	353.1	345.9	314.7	236.2	205.5	220.1	-0.616	0.000240968
SLBP	Q14493	180.4	174.7	169.9	90.3	130.1	126.6	-0.616	0.0043367
PYGO2	Q9BRQ0	165.7	185.8	156.6	89.7	140.8	106.8	-0.613	0.00888815
RBM18	Q96H35	226.5	216.7	207.6	124.9	154.2	147.9	-0.613	0.000548455
MORF4L1	Q9UBU8	121.5	120.2	134.8	89.1	64.5	96.3	-0.61	0.00619941
TMEM242	Q9NWH2	499	531.1	438.3	271.8	328	368.9	-0.607	0.00288509
PINX1	Q96BK5	50.2	59.9	41.8	51.1	26.6	26.3	-0.605	0.0666983
NUMBL	Q9Y6R0	11.6	14.6	15.8	11.6	15.3	4.3	-0.603	0.218069
ANLN	Q9NQW6	139.6	139.1	153.8	95.1	86.1	104.1	-0.603	0.000464716
EPC2	Q52LR7	97.7	98.1	82.1	55.4	53.1	76.7	-0.601	0.00714822
MED13	Q9UHV7	173.4	165.3	150.6	69.6	123.4	144.8	-0.598	0.0554357
PRR14L	Q5THK1	368.1	372.3	497.1	318	256.8	241.5	-0.596	0.00714231
LGALS12	Q96DT0	1785.3	1786.1	1811.1	785.5	1423.7	1499	-0.595	0.0427563
PLK1	P53350	146.3	138.8	122.3	88.2	97.2	84.1	-0.595	0.000620991
FBXO42	Q6P3S6	52.8	46.5	42.9	24.6	33.2	37.5	-0.594	0.00984065
HMG20B	Q9P0W2	273.9	303.3	310.2	198.1	189.1	200.6	-0.593	0.000170088	Yes
METTL25	Q8N6Q8	195	192.4	185	116.6	123.1	140.9	-0.593	0.000387852
CWC25	Q9NXE8	591.2	488.2	531.2	345	354.3	365.7	-0.593	0.000377961
MARCKS	P29966	35.7	28.1	38.8	21.6	21.4	24.7	-0.59	0.00358678
C1orf198	Q9H425	24.4	18.6	27.7	9.6	22	17.5	-0.589	0.101188
SMOX	Q9NWM0	233.4	225.7	209.7	126.9	128.2	200	-0.588	0.0150735
ENPP4	Q9Y6X5	10	11.8	10.5	4.7	0	10.9	-0.586	0.139609
NDUFS4	O43181	248.1	241.7	280.2	162.6	182.7	167.1	-0.586	0.000396046
LRRN4	Q8WUT4	147.9	133	112.2	71.5	94.4	97	-0.584	0.0072603
FBRSL1	Q9HCM7	188.5	196.3	161.5	119.3	112	132.8	-0.584	0.00108336
EAF2	Q96CJ1	135.2	117.3	135.3	129.5	68.4	72	-0.583	0.0478204
PTPRCAP	Q14761	25.8	28.1	11	14.2	24.2	6.9	-0.583	0.30572
NCOA4	Q13772	96	90.5	77.2	48.1	56.2	74	-0.582	0.0116701
GPATCH1	Q9BRR8	23	22.6	16.3	17.5	9.1	15.9	-0.581	0.0665738
GFI1B	Q5VTD9	88.4	92.2	93.9	50.9	71.7	62.8	-0.58	0.00312935	Yes
HDAC2	Q92769	355.8	402.7	350	233.7	235.9	272.9	-0.579	0.000684026	Yes
WRAP73	Q9P2S5	365.7	325.2	331	226.5	208.2	250.3	-0.579	0.000606508
ARSK	Q6UWY0	131.2	141.6	146	64.4	109.6	115.8	-0.577	0.035445
TINF2	Q9BSI4	78.1	74.8	60.1	47.7	47.6	46.7	-0.576	0.00140076
B4GALT5	O43286	249.4	238.6	231.3	146	160.5	177.5	-0.575	0.000513505
TRAPPC8	Q9Y2L5	404.7	376.9	412	291.7	250.4	260.3	-0.575	0.00035763
CENPE	Q02224	203.2	209.4	204.6	118.1	143.4	155.4	-0.575	0.00144593
BICD2	Q8TD16	218.4	213.4	241.9	129.6	144.8	182	-0.574	0.00409835
SNX19	Q92543	19.1	17.9	21.3	12.8	13	13.3	-0.573	0.00034161
KLHL18	O94889	19.9	16.2	23	10.1	19.6	11.4	-0.572	0.0656438
POLE2	P56282	137.5	140.2	156.3	97.2	99.9	94.4	-0.572	0.000219092
LAIR1	Q6GTX8	522	444.2	508.3	349.6	314.2	327.3	-0.571	0.000494792
RPGR	Q92834	144.3	129.6	131.4	87.8	73.6	116.3	-0.57	0.0113819
TLE5	Q08117	75.5	66.2	60.1	38.5	37.7	63.3	-0.57	0.0320489
EP400	Q96L91	373	339.6	306.5	175.8	254.9	265.6	-0.569	0.0133698
SPTY2D1	Q68D10	137.9	120.8	118	104.1	88.4	65.8	-0.566	0.0135342
LZTS2	Q9BRK4	27.8	25.1	30.8	16.5	20	20.1	-0.565	0.00205793
FASTKD3	Q14CZ7	98	95	78.4	50.8	55.5	80.1	-0.564	0.019179
METTL1	Q9UBP6	1388.2	1492.1	1474.1	724.8	1146.5	1139.6	-0.563	0.0182622
CD4	P01730	218.3	224.3	209.2	149.1	134.7	158.4	-0.562	0.000371626
TMEM177	Q53S58	155.4	146.5	141.9	82.5	106.4	114.5	-0.561	0.00391572
SNUPN	O95149	112.2	98.1	87.6	59.9	74.6	67.5	-0.559	0.00302711
MON1A	Q86VX9	120.7	145.5	122.3	86.9	102.1	75.9	-0.558	0.00435556
HDAC1	Q13547	433.2	494.5	420.2	264.9	316.9	337.4	-0.556	0.00227287	Yes
DHX34	Q14147	73.2	84.9	79.1	40.4	52.3	73.4	-0.555	0.0330379
ESRRA	P11474	254.8	334.6	252.6	144.5	229.2	204.9	-0.555	0.0261425
WEE1	P30291	148.7	152.2	136.9	112.8	91.7	94.7	-0.554	0.00112346
ZNF107	Q9UII5	461.6	490.9	463.8	237.8	371.9	376	-0.553	0.0190439
PDCD2	Q16342	242.2	287.6	281.6	152.1	187.3	218.3	-0.552	0.00723769
GINS1	Q14691	130.2	154.5	122.8	88.7	88.8	99.8	-0.551	0.00162705
SFMBT2	Q5VUG0	173.4	178.6	166.9	98.2	131.6	127.4	-0.55	0.00316941
BTRC	Q9Y297	55.7	47.1	46.6	32.3	33.5	36.1	-0.549	0.000907137
HBA1	NA	NA	NA	NA	NA	NA	NA	-0.549	0.113116
TWNK	Q96RR1	23.2	12.5	26.1	14.7	14.3	11.5	-0.549	0.0876978
DACH2	Q96NX9	63.3	44	49	68.3	27	23.7	-0.548	0.20843
ORAI1	Q96D31	79.4	83.7	83.6	65	43.3	63.2	-0.548	0.0117081
PIAS4	Q8N2W9	258	279.4	281.1	173.6	188.3	199.4	-0.545	0.000388984
ARHGAP19	Q14CB8	665.9	679.6	654.6	364.4	498.6	526.2	-0.544	0.00711232
PTGES3L	E9PB15	39.4	42.5	33.4	32.9	34.1	16.2	-0.541	0.103576
ASPM	Q8IZT6	90	88.3	94	67.7	53	67.6	-0.541	0.00216091
MED14	O60244	547.5	524.4	505.2	267.4	432.1	407.3	-0.541	0.0212133
ZNRD2	O60232	123.6	128.2	120.5	93.6	78.3	84.7	-0.54	0.000553895
TMBIM6	P55061	502.3	506.7	436.5	291.9	355.5	349.5	-0.538	0.00185943
P2RY8	Q86VZ1	400.4	451.2	482.8	227.2	325.9	384.5	-0.538	0.0282596
TRAF7	Q6Q0C0	127.8	115.8	125.5	83.2	88.4	82.6	-0.537	0.000239847
MYB	P10242	147.5	126.9	144.5	88.3	94.4	106.8	-0.534	0.00143869
HBD	P02042	942.6	704.7	891.2	442.5	638.3	693.9	-0.532	0.0295292
NUDT22	Q9BRQ3	396.2	361.5	338.3	242.8	263.4	251.3	-0.531	0.000525
DNA2	P51530	121	122.4	112.6	70.3	81.2	97	-0.53	0.00415198
TASOR2	Q5VWN6	130.7	120.6	123.8	82	98	80.6	-0.53	0.00112257
DHRS2	Q13268	33.7	50.6	34.6	21	24.6	38	-0.529	0.0762219
UGCG	Q16739	156.7	160	171	125.3	103.5	110.4	-0.527	0.000916693
SASS6	Q6UVJ0	34.4	42.3	44.5	25.9	20.6	40.6	-0.527	0.0711445
NFX1	Q12986	137.7	89.1	94.4	61.8	87.1	72	-0.526	0.0335343
RNF138	Q8WVD3	137.6	155.3	112.9	84.7	106.2	89.8	-0.526	0.00832295
TNKS2	Q9H2K2	72.8	80	69.8	68.8	40.4	49.1	-0.525	0.0286427
TENT2	Q6PIY7	90.5	81.2	69	42.4	76.3	52.7	-0.524	0.0491713
POC1A	Q8NBT0	96.3	111.2	83.9	48.6	70.7	87.9	-0.524	0.0511857
CSNK1E	P49674	198.9	200.2	203.9	136	147.7	136.1	-0.523	0.00018994
AFF4	Q9UHB7	54.3	47.4	49.9	33.2	31.4	41.6	-0.522	0.00415087
DSN1	Q9H410	60.2	67.7	63.6	66.2	39.7	33.4	-0.521	0.0677482
IQGAP3	Q86VI3	278.3	273.9	233.1	168.9	198.1	179.6	-0.521	0.00166967
NOTCH2	Q04721	40.7	40.4	41.9	33.8	21.6	32.1	-0.519	0.0193796
LRIG2	O94898	59.8	52.8	71.5	44.8	44.6	38.4	-0.519	0.00555388
HECTD4	Q9Y4D8	262	279.3	241	113.1	237.9	223.8	-0.517	0.104994
YRDC	Q86U90	279.2	260.1	257.8	175.6	207.4	175.8	-0.516	0.000977757
KIF14	Q15058	202.7	152.8	131.9	118.2	111.7	106	-0.515	0.0144707
TERF1	P54274	153.3	184.3	169.9	123.3	95	140.5	-0.515	0.0132549
SMU1	Q2TAY7	1073.8	1154.8	1033.6	583.1	837.3	902.3	-0.514	0.0185906
UBE3B	Q7Z3V4	222.5	245.3	250	123.2	192.9	197.5	-0.513	0.0293582
AMMECR1	Q9Y4X0	45.9	39.1	44.5	36	33.6	22.7	-0.513	0.0256483
SLC35E1	Q96K37	471.8	507.2	517.2	263.1	390.4	415.1	-0.512	0.0223202
USPL1	Q5W0Q7	53.9	47.4	65.1	56.5	33.3	30.5	-0.512	0.0768443
RAD51	Q06609	356.9	347.2	340.9	237.6	254	241.9	-0.511	0.000185137
MID1IP1	Q9NPA3	16.2	18.1	23.3	24.7	7.3	13.2	-0.507	0.260786
SKP1	P63208	60.2	298	96.4	93.8	87.6	73.4	-0.507	0.377563
POMP	Q9Y244	1047.4	1035.4	923.6	627.3	749.5	743.3	-0.506	0.00173055
TMEM167A	Q8TBQ9	639.7	688.3	676.3	317.9	547.5	597.8	-0.506	0.0648681
PRR14	Q9BWN1	157.3	148.8	180.7	81.7	114.7	158.2	-0.504	0.0660838
CCDC106	Q9BWC9	58	52.6	53.5	34.8	38.6	42.6	-0.504	0.00141526
FAM177A1	Q8N128	181.8	187.5	164.9	141.7	121	114.9	-0.504	0.00207569
MAEA	Q7L5Y9	278.5	283.6	288.3	183.7	212.9	204.7	-0.503	0.000527416
MEN1	O00255	406	387	386.7	248.6	283.6	302.8	-0.503	0.00109773
KIF20B	Q96Q89	233.4	257.4	278.8	165	193.1	184.9	-0.502	0.00172629	Yes
LRRC41	Q15345	188.9	174	173.3	122.9	115.3	141.4	-0.502	0.00149445
TRHDE	Q9UKU6	164	138.2	125.9	150.5	81.4	82.2	-0.501	0.0862928
CHPT1	Q8WUD6	31.6	44.5	27.5	19.2	25	28.4	-0.501	0.0525873
WDR53	Q7Z5U6	399.4	331.2	366.4	244.8	286.7	245.9	-0.497	0.00235815
KLHDC3	Q9BQ90	74	70.3	68.2	47.7	50.4	52.6	-0.496	0.000384146
IRF2	P14316	887.4	973.1	975.4	457	733.9	896	-0.496	0.0725219
SRXN1	Q9BYN0	27.3	27.6	24.7	15.8	19	22.1	-0.496	0.00737967
PPAN	Q9NQ55	364	354.2	325.3	284.5	252.5	208.6	-0.495	0.00582677
HEATR5A	Q86XA9	143.5	154.1	167.1	83.4	122.5	129.2	-0.495	0.0251708
A2M	P01023	1222.9	1120.9	1560.4	659.8	936	1246.5	-0.491	0.0817047
ABHD15	Q6UXT9	27.9	27.4	11.9	23.5	9.3	15	-0.491	0.297939
FKBP14	Q9NWM8	1812.8	1674.6	1503.3	991.9	1289.3	1289	-0.49	0.00773701
CRACD	Q6ZU35	93.1	40.5	42.6	37.6	39.3	39.2	-0.49	0.154649
TYW5	A2RUC4	50.7	37.4	47	26.3	24.1	50.9	-0.489	0.135125
NDUFAF6	Q330K2	125.6	115.6	79.5	56.3	88.9	83.6	-0.488	0.0746145
IBTK	Q9P2D0	311.2	272.4	216.1	171.8	192.2	201.3	-0.488	0.0124121
MAGED2	Q9UNF1	190.1	198.4	189.2	141.5	136.7	133.7	-0.488	0.000230541
ROBO2	Q9HCK4	86.2	73.8	72.6	42.1	56	71.2	-0.487	0.038764
AMD1	P17707	64.9	84.6	100	65.2	50.4	60.7	-0.487	0.0286148
ZDHHC5	Q9C0B5	177.5	147	143.8	111.8	120.3	101.6	-0.486	0.00371517
CDK5RAP1	Q96SZ6	159	158.9	168.2	100.1	131.5	117.7	-0.485	0.00352571
SERPINF1	P36955	42.1	36.4	29	28.3	14	41	-0.484	0.239478
SVIL	O95425	331.9	316.2	361.5	190.7	272.5	267.1	-0.484	0.0153075
FAU	P62861	1288.7	1476.1	1458.4	780.1	1185.3	1099.5	-0.483	0.0223903
ZNF324	O75467	102.7	99.2	112.1	88.5	80.1	59.3	-0.481	0.0173678
RP9	Q8TA86	262.9	233.3	209.6	131.5	208.1	172.9	-0.481	0.0308573
DNTTIP1	Q9H147	252.5	245.5	279	175.2	205.3	177.5	-0.479	0.0017194	Yes
ATG4D	Q86TL0	623.8	595.9	568.5	351.4	485.8	456.9	-0.479	0.008577
CKAP2L	Q8IYA6	27	23.1	25.1	11	19.3	27.3	-0.478	0.162521
MMS22L	Q6ZRQ5	559.5	593.3	586.4	343.8	449.5	467.6	-0.477	0.00748088
SCMH1	Q96GD3	431.9	434.8	432.2	237.2	318	398.9	-0.477	0.033148
RUFY2	Q8WXA3	46.7	35.6	26	22.3	30	24	-0.476	0.0701703
SMG7	Q92540	92.3	79.7	83.5	50.2	58.6	77.6	-0.476	0.0229762
RDH10	Q8IZV5	28.1	40.3	33	25.6	20.4	26.6	-0.476	0.0221525
N6AMT1	Q9Y5N5	133.4	131.9	114.1	74.4	95.9	104.9	-0.475	0.0131938
NIN	Q8N4C6	52.4	43.3	49.7	56.2	27.7	27	-0.475	0.136915
BRD9	Q9H8M2	1175.4	993.4	1247	746.1	868.7	837.3	-0.475	0.0040617
ZNF564	Q8TBZ8	89	84	77.7	47.1	60.4	76	-0.475	0.0288321
PIBF1	Q8WXW3	24.6	27.8	25.2	21.1	13.7	22.2	-0.475	0.0392294
SLC25A33	Q9BSK2	51.9	65.4	59.1	40.5	41.7	44.3	-0.474	0.00262678
GSTM3	P21266	101.5	118.5	115.5	72.8	83.4	85.6	-0.473	0.00238334
SCYL3	Q8IZE3	411.7	401.3	334.8	192.6	297.6	361.9	-0.472	0.0790408
DOLPP1	Q86YN1	232.4	210.4	161.5	123	135.8	177.3	-0.472	0.0373654
DLGAP5	Q15398	63.5	76.6	93.5	54.2	53.3	59	-0.472	0.0141638
TMEM131	Q92545	63.3	60.3	59.5	38.7	50.4	43.7	-0.471	0.00363879
SKP2	Q13309	279.3	292.3	251.4	172	200.4	223.6	-0.471	0.00541161
CKAP2	Q8WWK9	157.3	133.9	154	130.7	99.1	94.3	-0.47	0.0133447
GIMAP7	Q8NHV1	33.4	25.6	30	28.5	27.1	12.5	-0.47	0.180471
HAX1	O00165	347.5	358.6	315.9	195.8	273.5	277.5	-0.468	0.0165138
ASB3	Q9Y575	35.5	48.1	34.9	25	28.2	32	-0.467	0.0198904
BUB1	O43683	467.4	442.7	489.4	388	342.4	288.7	-0.467	0.00616681
URB2	Q14146	99.1	113.7	94	59.5	77.3	87.2	-0.467	0.0199252
GTPBP2	Q9BX10	520.4	560.8	495.6	253.7	479.4	450.8	-0.466	0.0913795
AXL	P30530	66.5	62.5	73	71.5	18.3	87.9	-0.466	0.427095
GRAPL	Q8TC17	133.5	116.5	121.3	84.9	88.3	95.5	-0.466	0.0012013
CSNK1D	P48730	358.7	367.4	363.2	233.3	278.5	279.7	-0.466	0.00168287
VSIR	Q9H7M9	108.6	104.2	104.9	78.9	66.5	86.1	-0.465	0.0036459
ELP4	Q96EB1	1044.2	1008.3	884.4	558.7	825.8	768.8	-0.464	0.0227842
RAB3IL1	Q8TBN0	13.2	16.9	9	7.2	11.3	9.4	-0.464	0.116497
ZBTB7A	O95365	206.2	192.3	180.1	108.1	161.4	156.4	-0.463	0.0256858
THUMPD3	Q9BV44	730.1	666.3	543.2	409.6	488.2	507.5	-0.46	0.0129076
TCEA2	Q15560	66.8	57.8	57.9	54.1	40.9	38.8	-0.46	0.0147508
MMADHC	Q9H3L0	314.3	381.5	498.9	291.4	232.8	339.3	-0.459	0.0587893
ZNF254	O75437	215.5	219	206.6	161.8	111.8	207.6	-0.459	0.0669379
TJAP1	Q5JTD0	83.2	63.7	65.6	54.1	64.4	38.4	-0.459	0.0596827
TFAP4	Q01664	243.3	266.1	292.9	188.7	195.8	198.5	-0.457	0.00151116	Yes
GSE1	Q14687	60	55.9	64.5	42.1	36.6	54.3	-0.457	0.0197578	Yes
TNRC18	O15417	32	32.7	34	34.5	19	21	-0.457	0.0730644
MFNG	O00587	126.6	120.5	106.9	80.5	97.5	80.4	-0.457	0.00480818
PRR3	P79522	207.6	170.4	181.6	99	150.1	167.3	-0.457	0.0571363
CYTH4	Q9UIA0	347.5	334.5	316.9	240.3	254.2	233	-0.457	0.000618613
ADCY9	O60503	209.9	187.4	172.2	134	127.3	153.4	-0.457	0.00447753
NXF3	Q9H4D5	246.3	251.6	255	152.8	198.7	201.8	-0.456	0.0070458
ADRM1	Q16186	1002.8	1057.7	1045	617.7	761.7	913	-0.456	0.015522
TWF1	Q12792	453.7	459.8	531.4	306.2	384.5	364.5	-0.456	0.00565743
KNSTRN	Q9Y448	185.8	152.3	121.7	118	104.2	108.4	-0.456	0.0226983
THAP11	Q96EK4	246.8	241.1	214.7	177.2	159.2	176.1	-0.454	0.001535
POC1B	Q8TC44	128.2	135	101.4	79.2	83	104.1	-0.453	0.0201172
CIC	Q96RK0	703.8	700.9	618.4	447.7	501.6	530.6	-0.452	0.00254197
BIK	Q13323	102.2	102.3	79.4	58.9	66.8	82.6	-0.451	0.0252501
LEPR	P48357	20.5	28.5	25.4	14.2	36.6	11.2	-0.45	0.320921
TNRC6A	Q8NDV7	486.5	510.2	472.7	327	379.3	370.8	-0.45	0.00132348
BBS4	Q96RK4	284	275.4	244.4	196.5	204.2	186.7	-0.45	0.00141391
DERL1	Q9BUN8	267.6	271.9	257	155	277.5	170.9	-0.449	0.0719101
CLK1	P49759	68.9	56.7	56.2	44.2	39.6	49.4	-0.448	0.00803054
UBIAD1	Q9Y5Z9	95.1	100.4	89	90.1	68.2	54.6	-0.447	0.0409751
ARMC5	Q96C12	34.6	38.7	28.5	24.7	23.4	26.1	-0.446	0.00900031
VPS13B	Q7Z7G8	126.4	125.4	113.5	78	103.9	87.8	-0.446	0.00760101
NUFIP1	Q9UHK0	54.5	53.1	56.6	43.9	51.4	28.8	-0.445	0.0663645
MPV17L2	Q567V2	865.2	894.1	846.2	597.7	617.1	703.2	-0.445	0.00148024
SLAIN2	Q9P270	111.5	87.4	98.7	83.4	76.7	59.8	-0.443	0.0220686
F2	P00734	446.3	396.2	469.8	222.8	342.8	433	-0.443	0.099466
WIZ	O95785	350	305.9	304.2	217	256.8	232.7	-0.443	0.0030238
MTERF3	Q96E29	179.2	178	184.9	122.5	125.6	152.8	-0.442	0.00361287
PHF19	Q5T6S3	189.9	164.3	165.6	136.1	118.4	128	-0.442	0.00243847
ZBED4	O75132	283.8	299	254.4	172.4	206.7	241.4	-0.442	0.014801
TMEM161B	Q8NDZ6	58	62.1	51.6	40.4	43.9	41.9	-0.441	0.00216775
HEPH	Q9BQS7	38.5	31.2	31.7	27.1	26.2	21.5	-0.44	0.011178
DYSF	O75923	61	64.5	43.7	41.3	41.6	40.2	-0.439	0.0229764
COMTD1	Q86VU5	176.7	198.1	192.6	96.1	164.3	171.3	-0.439	0.0870084
GGA2	Q9UJY4	568	563.5	522.8	367.4	429.6	425.2	-0.439	0.00199299
FRMD8	Q9BZ67	258.7	238.4	256	164.9	185.1	207.4	-0.439	0.00375736
CKS2	P33552	331.9	294	275.3	271.4	223.6	177.9	-0.438	0.0311916
NAT9	Q9BTE0	329.1	311.7	325.7	237.9	235.6	239.9	-0.438	0.000379103
AURKB	Q96GD4	307.6	335.8	335.5	268.8	231.1	224.6	-0.438	0.00267561
HIKESHI	Q53FT3	541.9	518.1	492.1	305.4	435.9	417.9	-0.437	0.0194169
AK6	Q9Y3D8	606.4	656.7	495.1	311.5	479.4	532.5	-0.437	0.0824822
DHRS11	Q6UWP2	42.2	45.1	40	28.2	35.2	30.9	-0.437	0.00422852
TRIP6	Q15654	143.8	128.2	144.1	95	103.5	109	-0.437	0.00193982
RBM3	P98179	280.8	260.2	218.1	171.8	189	198.3	-0.436	0.00723989
CEP350	Q5VT06	322.2	334.2	296.4	185.7	265.9	261	-0.436	0.0235075
BUD31	P41223	1525.8	1612.2	1534.5	980.5	1213	1281.6	-0.436	0.00657442
AMZ2	Q86W34	40.1	36.1	40.9	25.9	24.4	37.9	-0.435	0.0398622
BTBD2	Q9BX70	128.7	118.4	107.1	97.6	91.3	74.2	-0.435	0.0114844
AEBP2	Q6ZN18	182	160.8	182.2	131.6	122.7	133.6	-0.435	0.00144518
RWDD4	Q6NW29	51.1	45.1	54.8	35	33.4	43.8	-0.434	0.0127935
CLK3	P49761	387.6	396.9	350.4	227.9	291.1	329.2	-0.434	0.0194078
IRF8	Q02556	465.2	506.3	519.7	351.9	354.6	397.5	-0.434	0.00165121
FURIN	P09958	58.1	56.1	57.7	48	43.8	36.3	-0.434	0.00659682
SLC25A12	O75746	489.7	459.4	374.7	269	355.6	358.2	-0.433	0.0256365
NDUFB1	O75438	435.5	452.6	352.8	249.6	351.5	321.8	-0.433	0.0286168
PARD6B	Q9BYG5	19	20.1	15.9	9.6	11.9	21.6	-0.433	0.177279
POMGNT1	Q8WZA1	100.7	87.5	83.9	69.7	49.6	87	-0.432	0.0707295
HUS1	O60921	1007.7	998.5	910.4	797	676.7	692.2	-0.432	0.00258968
ZFPM1	Q8IX07	77.6	74.2	61.6	47	52.5	58.5	-0.432	0.0104623
TCEAL2	Q9H3H9	37.9	53	48.1	33.4	20.8	56.8	-0.431	0.255105
CCNT1	O60563	142.6	122.6	145.4	105.8	99.6	98.5	-0.431	0.00235705
GRAMD1A	Q96CP6	110.7	97	92.2	60.6	91.9	72.6	-0.431	0.0322133
EMC10	Q5UCC4	102.7	98	86.4	67.8	70.7	74	-0.431	0.0022529
ASB13	Q8WXK3	122.6	105.6	117.5	80.2	95	81.6	-0.43	0.00396831
ABHD2	P08910	327.6	313.2	283.2	227.5	218.7	238.9	-0.43	0.00162158
SELENOI	Q9C0D9	71.1	59.2	72.3	56	34.8	64	-0.429	0.101431
TUT1	Q9H6E5	74	76.4	80.6	72.9	49.9	51.4	-0.428	0.0268378
RSBN1L	Q6PCB5	74.2	66	71.9	75.8	40.3	47.3	-0.428	0.0980901
RASSF1	Q9NS23	106.7	127.7	108.8	76.3	101.6	78.6	-0.428	0.0166309
USE1	Q9NZ43	97.8	79.5	88.1	53.2	79	67.2	-0.426	0.0312718
ALKBH4	Q9NXW9	58.6	57.8	61.5	41.2	48.2	43.3	-0.426	0.00170804
CDK10	Q15131	80.9	88.7	93.4	59.8	58.5	79	-0.426	0.0159484
ZNF445	P59923	181.1	198.9	160.9	124.3	152.7	126.3	-0.425	0.00962939
AKR7A2	O43488	1568.8	1695.7	1702.6	795	1783	1319.3	-0.425	0.161745
FASTKD2	Q9NYY8	306	283.6	243.8	173.2	221	228.2	-0.425	0.0183366
MCTP2	Q6DN12	15	18.1	13.1	11	14.2	9.4	-0.425	0.0521936
ZNF507	Q8TCN5	105	113.3	95.2	73.2	81.2	78.9	-0.424	0.00266082
SMG8	Q8ND04	391.5	387.9	347.8	263.2	278.8	298.7	-0.423	0.00200863
IQSEC1	Q6DN90	998.5	1001.8	905.2	600.5	779	802.8	-0.423	0.0128692
ATAT1	Q5SQI0	88.6	77.9	94.3	76.9	60.9	57.7	-0.423	0.0160508
TRNAU1AP	Q9NX07	248.5	219.5	240.2	189.3	154.3	186.5	-0.422	0.00558771
ABCA7	Q8IZY2	25.8	25.6	31.9	24.8	17.5	20.2	-0.422	0.0285405
RHOBTB3	O94955	98.9	117.2	76.4	66.4	91.4	60.8	-0.421	0.0805817
CDC34	P49427	342.6	347.5	309.9	253.6	231.4	261.8	-0.421	0.00194944
SGO2	Q562F6	387.9	405	473.7	327.4	287.6	329.7	-0.42	0.00562874
CXorf65	A6NEN9	500.8	502.8	433.1	296.5	353.4	436.2	-0.418	0.0277629
HACD3	Q9P035	854.6	940.1	775.7	627.1	622.6	668.6	-0.418	0.00296183
NIPSNAP1	Q9BPW8	193.7	309.4	179	177.1	153.6	165.7	-0.417	0.0830882
GLIPR2	Q9H4G4	163.8	131.5	130.4	129.7	97.6	93.4	-0.416	0.032351
ERAL1	O75616	243	228.4	235.9	165.8	178.1	186.9	-0.415	0.00118236
CTNNA1	P35221	272.4	275	274.7	217.8	179.5	221.9	-0.415	0.00437678
TFG	Q92734	170.1	218.3	215.9	143.8	136.5	172.7	-0.414	0.0196618	Yes
SELENOH	Q8IZQ5	13.5	12.7	15.2	10	10.7	10.3	-0.414	0.00265639
TUT4	Q5TAX3	245	266.4	266.5	165.7	245.4	181.1	-0.413	0.0292358
TMEM186	Q96B77	736.7	741.3	657	429.2	548.9	645	-0.413	0.0313212
PHF8	Q9UPP1	255.8	267.3	223.3	164	194.8	202.5	-0.413	0.00885331
PRXL2C	Q7RTV5	162.3	163	131.8	106.5	105	132.1	-0.413	0.016438
BCL10	O95999	261	255.7	244.5	166.6	217.6	190.7	-0.413	0.00729764
GCC1	Q96CN9	292	258.9	287.8	205.7	205.9	217.6	-0.413	0.00140449
GATA2	P23769	60.7	64.5	60.1	51.7	54.9	35.2	-0.412	0.0461906
TMEM259	Q4ZIN3	432.4	431.3	379.1	273.7	287.5	381.2	-0.412	0.0223363
TXNIP	Q9H3M7	906.6	883.5	876.2	610.3	649.6	752	-0.412	0.00365455
KCTD5	Q9NXV2	330.3	355	388.4	252.1	255.7	300.8	-0.411	0.00589839
COMMD2	Q86X83	103.3	115.1	115.2	87.8	86.8	76.4	-0.411	0.00289052
HECTD1	Q9ULT8	460.8	479	495	367.1	329.5	384.3	-0.411	0.00207422
ZNHIT6	Q9NWK9	451.3	412.2	451.9	283.9	326.8	385.5	-0.411	0.0125843
ATP6V1F	Q16864	80.4	90.2	98.9	58.2	77.4	67.7	-0.411	0.0165753
VDR	P11473	151.6	141.9	151.6	169.3	104.4	78.5	-0.411	0.156933
TMEM179B	Q7Z7N9	118.6	101.6	74.6	114.8	64.1	52.1	-0.41	0.228537
PHLPP1	O60346	214	192.6	202.3	183.2	129.7	149.7	-0.41	0.0184405
RPL3	P39023	2124.1	1983.3	2125.9	1647.6	1614	1436.7	-0.41	0.00195646
DENND10	Q8TCE6	548.4	538	526	382	400.9	433.5	-0.408	0.00128106
CEP192	Q8TEP8	475.1	480.7	405.5	281.4	371.3	379.7	-0.408	0.0226637
NOL8	Q76FK4	165.2	193.4	167	115.3	116.8	169.8	-0.407	0.0437859
HSPA1B	P0DMV9	3050.6	2998.8	3440.4	2513.1	2272.9	2365.9	-0.407	0.00241908
DNAJB6	O75190	147.9	144.8	131.4	90.5	121.6	109.6	-0.407	0.0132509
ANKRD16	Q6P6B7	370.8	342.5	341.8	234.4	287.8	276.5	-0.406	0.00499353
NAA30	Q147X3	102.9	94.3	83.8	65.8	69.2	76.7	-0.406	0.00649871
PIAS2	O75928	459.8	402.9	402.9	296.3	331.6	326.6	-0.406	0.00296183
UCK2	Q9BZX2	258.8	250	298.8	175.7	220	215.3	-0.405	0.0118678
CHTF18	Q8WVB6	105.6	118.3	113.5	77.3	94.1	83.9	-0.405	0.00456561
SPAG5	Q96R06	104.2	109.6	102.4	76.5	74.1	88.8	-0.405	0.00341192
NCOA2	Q15596	33.8	24.9	27.3	30.8	25.3	12.7	-0.405	0.248679
STRADA	Q7RTN6	178.7	178.2	163.8	119.7	121.8	154	-0.405	0.0102821
ATF6	P18850	90.1	91.5	93.5	82.7	65.7	61.2	-0.404	0.0126324
ARHGAP11A	Q6P4F7	1542.6	1415.1	1354.9	1152.5	1074.1	1031.1	-0.404	0.00227322
ZMYND11	Q15326	551.4	445.8	378.8	273.5	348.8	421.2	-0.404	0.0779178
CARNMT1	Q8N4J0	454	428.7	391.8	267.9	371.8	330.3	-0.404	0.019679
NPRL3	Q12980	8.9	10.2	10.7	4.6	0	12.2	-0.403	0.346878
SNX4	O95219	314.1	321.5	262.5	174.7	250.2	262.3	-0.403	0.0524244
WRN	Q14191	145.5	160.7	163.3	90.2	116.1	158.2	-0.402	0.0804765	Yes
FBXL19	Q6PCT2	180.3	186.6	180.9	113.6	132.8	175	-0.402	0.0366602
DUSP22	Q9NRW4	960.8	947	756.3	552.6	740.8	729.2	-0.402	0.033147
WDR36	Q8NI36	1170.6	1152.9	1111.4	859.3	861.7	880.3	-0.401	0.000631539
RTL8A	Q9BWD3	45.9	46.2	42.7	37.4	27.9	37.7	-0.401	0.018702
OGFOD1	Q8N543	746	705.4	668.3	489.6	539.3	585.1	-0.396	0.00406959
DAPK3	O43293	104	112.3	128.8	100.2	88.3	74.8	-0.395	0.0218844
CYB5R4	Q7L1T6	170.4	171.4	162.3	112.4	118.8	156	-0.395	0.020173
RASA3	Q14644	188.5	197.5	192.5	153.8	135.9	150.7	-0.395	0.00166422
CAMKMT	Q7Z624	30.2	28.9	33.5	21.9	20.5	28.7	-0.394	0.0267236
UBE2O	Q9C0C9	449.4	418.9	442.9	322	330	346.7	-0.393	0.00112126
ENG	P17813	243.8	216.1	222.9	159.4	180.5	180.8	-0.392	0.00338749
SPPL2B	Q8TCT7	530.4	482.2	471.9	315.8	386.5	437.6	-0.392	0.0201716
IMMP2L	Q96T52	36.2	49.5	46.8	30.7	37.9	31.9	-0.392	0.0306285
MGAT1	P26572	369.4	375.5	303.5	261.3	247.4	288.3	-0.392	0.0102133
RNF10	Q8N5U6	196.5	214.4	205.6	142.4	177	152.4	-0.391	0.00621688
R3HCC1	Q9Y3T6	736.8	711.4	581.2	419.1	564.4	570.6	-0.391	0.0388034
GSDMD	P57764	581.5	587	540.7	394.8	427.6	486.4	-0.389	0.00560904
IQSEC2	Q5JU85	1251	1263.8	1219.4	851.3	1021.5	986.4	-0.389	0.00375019
FANCB	Q8NB91	267.5	241.7	247.9	156.6	172.4	264.2	-0.389	0.084274
PTAR1	Q7Z6K3	276.7	277.8	238.9	186	205.3	214.8	-0.388	0.00556698
WDR82	Q6UXN9	208.5	203.1	188.1	132.5	166.1	161.4	-0.388	0.00904103
TTL	Q8NG68	30	28.9	33.8	24.1	26.9	20.2	-0.387	0.0176779
GGA3	Q9NZ52	381.2	349.7	401	243.4	311.8	314.9	-0.387	0.0162448
MRGBP	Q9NV56	218.4	245	258.8	154.6	222.8	180.1	-0.386	0.03337
ULK3	Q6PHR2	172.4	159.3	166.6	120.1	136.9	124.6	-0.386	0.00231474
FAH	P16930	368.6	519.6	550.6	284.5	352.3	471.7	-0.386	0.129166
UBE2T	Q9NPD8	70.7	75.6	76.3	51	64.5	55.7	-0.385	0.00778585
DDX28	Q9NUL7	304.4	323.6	274.1	195.9	237	261.2	-0.385	0.0190842
B4GALT3	O60512	107.3	97.4	146.5	66.7	115.3	89.5	-0.384	0.142151
USP22	Q9UPT9	92.6	79.9	81.8	81	52.5	64.2	-0.383	0.0506184
PPP1R18	Q6NYC8	113.2	97.2	106.8	88	73.1	82.3	-0.383	0.00715432
ZNF597	Q96LX8	225.5	222.1	191.2	148.9	165.4	175.5	-0.383	0.00759676
ISL2	Q96A47	105.9	102.6	89.4	98.8	65.9	67.3	-0.383	0.0599237
LENG9	Q96B70	264	218	207.2	161.3	168.1	198.7	-0.382	0.0197408	Yes
EYA3	Q99504	53.5	47.9	53.3	40.5	35.6	42.8	-0.382	0.006016
KBTBD11	O94819	429.9	447.6	424.8	255.5	368.9	392	-0.382	0.0524607
ALAS1	P13196	323.9	319	342.2	236.5	242	279.1	-0.382	0.00398625
BCAS3	Q9H6U6	630.4	566.2	617.7	445	472.6	474.4	-0.381	0.00188176
ADI1	Q9BV57	270.3	237.9	253.6	147.7	235.2	212.7	-0.381	0.0666078
FANCC	Q00597	234.2	219	205.2	148	209.6	154.1	-0.38	0.0348482
NQO1	P15559	208.8	206	200.7	152.2	172.8	148.8	-0.38	0.00284608
RANBP6	O60518	434.4	401.7	372.5	240.6	364.2	336.4	-0.38	0.0531215
GRK3	P35626	477.5	505.9	429.3	287.2	370.9	441.7	-0.38	0.0524962
POLR1D.1	NA	NA	NA	NA	NA	NA	NA	-0.38	0.00113498
PER1	O15534	95.6	104.9	82.6	59.5	76.9	82.1	-0.38	0.0383416
LRRC8A	Q8IWT6	78.3	79.5	79.7	64.1	60.1	58.6	-0.379	0.00121553
AK5	Q9Y6K8	623.6	733.4	778.8	479.8	514.7	656.5	-0.379	0.0348158
KBTBD7	Q8WVZ9	73.6	87.4	94.4	58.2	57.9	82	-0.379	0.0562954
NUB1	Q9Y5A7	364.1	327	321.1	231.3	269.2	279.1	-0.379	0.00741647
PIP4K2A	P48426	485.3	477.4	395.6	262.9	395.9	401.6	-0.378	0.0782478
TXNDC9	O14530	333.7	305.6	302.8	280	205.6	244.2	-0.378	0.0187129
SLC38A7	Q9NVC3	44.6	39.5	29.8	15.5	34.4	44.9	-0.378	0.359112
USB1	Q9BQ65	526.8	494.6	466.8	344.9	399.7	402.9	-0.377	0.00540701
NAF1	Q96HR8	118.8	103.8	140.4	64.9	98.9	123.1	-0.377	0.15943
HACL1	Q9UJ83	359.4	366.9	333.3	222.6	294.3	306.3	-0.377	0.025859
CHEK2	O96017	47.7	44.5	46.4	28.4	40.1	39.5	-0.377	0.0340057
WIPF1	O43516	411.9	349.7	332.8	276.6	321.9	246	-0.377	0.0233844
POF1B	Q8WVV4	34.5	21.6	27.1	26.8	17.4	19.8	-0.376	0.126914
SEMA3C	Q99985	19.2	14.2	21.4	10.4	13.5	19.1	-0.374	0.174788
FBXO3	Q9UK99	95.2	89.1	78.2	57.7	85.1	62.1	-0.374	0.0538409
GATAD2A	Q86YP4	421.3	353.9	372.1	256.4	334	297.7	-0.374	0.0183514
BAHCC1	Q9P281	693.4	731.5	723.3	471	582.7	614.1	-0.374	0.0130932
ZBTB43	O43298	37.1	31.1	22.3	18.9	23.1	27.1	-0.374	0.122794
MAD2L1BP	Q15013	219.4	210	227.5	161.3	168.7	177.3	-0.373	0.00185332
SLC66A2	Q8N2U9	141.7	133	132	104.1	98.9	111.4	-0.372	0.00235985
CBLL1	Q75N03	91.1	76.7	101.4	84.7	80.6	47.9	-0.372	0.152358
PVR	P15151	115.7	104.8	121.6	78.6	102.1	84.9	-0.371	0.0169052
YES1	P07947	421.8	393.9	413.5	306.1	327.7	316.9	-0.371	0.00142343
NCAPD3	P42695	244.3	262	231.6	173.1	190.5	208	-0.371	0.00653856
SLC4A1AP	Q9BWU0	179.2	197.2	146.1	113.5	138.7	151.6	-0.371	0.0447182
ST3GAL1	Q11201	311.3	312.1	344.4	199.6	289.2	268	-0.371	0.0394252
OSCAR	Q8IYS5	424	443.3	475.3	241.2	372.6	460	-0.371	0.142787
CLSPN	Q9HAW4	269.3	229.9	226.4	175.5	206.2	179.5	-0.37	0.0102936
TSEN34	Q9BSV6	130	137.8	134	126.5	110.1	79.8	-0.37	0.061627
ABCG5	Q9H222	177.7	191.4	160	121.9	145	142.9	-0.369	0.0108605
PNMT	P11086	132.2	150	125.5	90.4	107.9	118.4	-0.369	0.021188
FAM32A	Q9Y421	125.3	97.8	102.3	98.7	80.9	73.1	-0.368	0.0394584
TOMM6	Q96B49	151.2	167.8	140.7	107.9	139.9	110.1	-0.368	0.0234007
MIS18BP1	Q6P0N0	451.5	464.3	405.9	347.3	303.8	375.4	-0.368	0.0102495
KIF2C	Q99661	291.7	285.7	277.7	180.7	243.4	244.9	-0.368	0.025968
TIMP1	P01033	129	117.3	126.4	83.9	97.6	108.6	-0.368	0.0128207
SMG9	Q9H0W8	261.1	259.9	258.1	195.8	216.1	192.9	-0.367	0.00202197
FAM241A	Q8N8J7	183.5	179.8	171.4	106.9	147.8	167.2	-0.366	0.0607518
PAPOLG	Q9BWT3	417.1	402.5	369.9	254.8	308.5	368.9	-0.366	0.0361741
SFSWAP	Q12872	247.8	248.9	217.2	177.6	207.4	170	-0.366	0.0108994
WDR6	Q9NNW5	355.9	335.8	338.7	263.9	295.4	242.9	-0.365	0.00582161
GTF2H2	Q13888	182.6	204	210.6	142	151.8	170.5	-0.365	0.00861401
PTBP2	Q9UKA9	3547.7	3346.3	3239.8	2204.1	2890.4	2829.2	-0.365	0.0194873
NOP53	Q9NZM5	26.4	24.2	25.4	21.2	13.1	27.4	-0.364	0.189946
PIK3C2A	O00443	117.6	114.7	113	70	91.4	112	-0.363	0.0645751
MYSM1	Q5VVJ2	139.5	134.4	130.1	96.6	114.6	103.6	-0.363	0.00464888
DUSP11	O75319	171.6	163.9	231	225.1	139.6	97.1	-0.363	0.269498
EXT1	Q16394	206.2	175.7	172.7	124.2	136.3	174.1	-0.362	0.0405927
NEU1	Q99519	115.9	116.8	135.4	105.3	94.5	86.8	-0.362	0.0115886
PRMT6	Q96LA8	155.9	136.8	131.6	114.2	118.2	98	-0.362	0.0123702
BOD1	Q96IK1	75.9	68.2	58.8	43.8	64.2	51	-0.362	0.061288
NEK7	Q8TDX7	229.6	213	234.2	161.9	174.5	191	-0.362	0.00520709
TMEM185A	Q8NFB2	158.3	136.7	127.8	132.6	92.1	106.7	-0.362	0.0490524
LRP5	O75197	16.1	15.1	25.2	13	15.2	14.6	-0.362	0.109949
C15orf39	Q6ZRI6	65.5	58.4	59.2	49.5	42.2	51.1	-0.362	0.00918618
POLR3D	P05423	113	128.3	117.4	107.2	98.7	76	-0.361	0.0360305
CPPED1	Q9BRF8	75.3	94.3	55.2	60	57.8	53.4	-0.361	0.0977032
SRFBP1	Q8NEF9	902.6	877.6	1049.6	860	728.1	626.3	-0.361	0.0328196
SLC5A3	P53794	847.9	805.4	792.4	612.6	600.9	693.3	-0.361	0.00393425
ELP2	Q6IA86	230.9	209.9	209.2	171.2	182.2	153.3	-0.361	0.00625692
CLCC1	Q96S66	72.5	79.1	82.6	64.4	62.4	55.6	-0.361	0.005974
DDX42	Q86XP3	849.6	981.5	885.4	660.3	740.5	714.9	-0.36	0.00511948
KDM4C	Q9H3R0	149.6	142.7	146.5	116.1	116.3	109.6	-0.36	0.00142806
PRRC2B	Q5JSZ5	166	160.4	146.5	135.1	107.8	126.6	-0.36	0.0124189
SNAPC2	Q13487	250.1	195.8	196	187.2	156.4	155	-0.36	0.0287682
FCHSD2	O94868	359.9	314.2	319.1	259.1	233.3	282.5	-0.36	0.0096557
SPECC1	Q5M775	75.3	79.7	79.7	64.2	52.6	67	-0.36	0.0125612
ABCA5	Q8WWZ7	582.7	567.6	565	420.7	463.9	454.2	-0.359	0.00190797
PIEZO1	Q92508	168.3	174.3	155.8	106.8	137.6	147.3	-0.359	0.0300979
ZBED1	O96006	188.7	163.9	172.5	94.6	151.3	176.7	-0.359	0.152659
DNAAF10	Q96MX6	123	121	115.5	79.4	87.7	116.9	-0.359	0.0437859
KANSL1	Q7Z3B3	119.6	100.8	87.9	77.1	74.8	87.1	-0.359	0.0278868
CIAO1	O76071	64.2	52.9	50.3	47.2	45.6	37.7	-0.358	0.0294911
RALGAPB	Q86X10	815.4	819.8	751.4	541.4	637.3	691.4	-0.358	0.0130105
SNX27	Q96L92	356.9	328.1	342.3	231.4	278.4	296	-0.357	0.0134663
MITD1	Q8WV92	165.8	145.5	158.8	113.8	121.3	132.5	-0.356	0.00637088
SRSF3	P84103	674.3	705	591.3	439.9	536	569.8	-0.355	0.0241299	Yes
PRDM10	Q9NQV6	1880	1782.1	1647.9	1110.8	1608.1	1478.3	-0.355	0.0468361
NOL11	Q9H8H0	392.7	424.3	365.3	273.7	355.1	299.2	-0.355	0.0195388
SNX16	P57768	124.3	148.6	165.4	79	147.6	125.5	-0.354	0.179272
ESS2	Q96DF8	25.4	25.1	14.2	15	18.9	15.3	-0.354	0.180573
FAHD1	Q6P587	755	656.5	636.6	488	545.3	568.4	-0.354	0.0102437
AKIP1	Q9NQ31	104.9	94.3	86.4	71.1	75.3	76.6	-0.353	0.00714961
PXN	P49023	80.2	60.9	50.4	57.7	49.1	41.7	-0.353	0.111881
SLC6A3	Q01959	53.2	53.7	41.3	35.4	42.7	37.5	-0.353	0.0315482
RPL7A	P62424	1108.5	1002.4	1166.9	1022.6	805.1	757	-0.352	0.0313404
CXCL14	O95715	162.6	182.9	184.3	190.9	113.8	121.4	-0.352	0.118556
TBCEL	Q5QJ74	153.7	173.3	164.2	93.3	141.6	159.1	-0.352	0.114762
LARP1B	Q659C4	233.6	270.5	222.9	171.7	188.5	209.8	-0.351	0.0169934	Yes
MOB3A	Q96BX8	258.9	253.9	230.3	206.6	197	179.4	-0.351	0.00589224
H2AC20	Q16777	891.1	963.3	858.5	573.8	804	769.4	-0.351	0.0406018
UBN2	Q6ZU65	104.8	108.9	94.2	69	77.8	96.5	-0.351	0.0367396
ZBTB12	Q9Y330	387.3	347.3	329.5	237.2	296.2	304.9	-0.35	0.024297
OFD1	O75665	986.4	1050.5	917.3	576.4	877.6	907.2	-0.35	0.0936009
SGF29	Q96ES7	1065.8	1020.2	908.4	647.1	848	870.1	-0.35	0.0360978
USP19	O94966	621.5	687.3	581.8	435.5	497.8	555	-0.349	0.0193582
NOPCHAP1	Q8N5I9	169.4	131.6	149.3	115	120.6	116.3	-0.348	0.0131861
CUL9	Q8IWT3	248.8	310.6	332.7	163.8	272.6	279.1	-0.348	0.167673
PDP1	Q9P0J1	722.7	788.7	755.7	392.3	700.6	759.5	-0.348	0.193392
CTRB1	P17538	1104.6	1033.1	867	623.5	787.7	977.4	-0.348	0.0914191
LRCH3	Q96II8	144.3	142.1	126.3	95.7	120.4	109.1	-0.348	0.0156554
QKI	Q96PU8	355.7	315.3	255.3	192.8	273.8	262.8	-0.348	0.0888055
DDX54	Q8TDD1	250.2	254.8	249.6	176.1	217.2	201.7	-0.348	0.00808149
ZNF208	O43345	40.1	36.5	34.4	32.5	29.7	25.3	-0.348	0.0199208
INPP5A	Q14642	99.7	100.3	93.6	79.2	79.5	72.2	-0.347	0.00304688
PAXIP1	Q6ZW49	160.9	148.7	143.6	122.8	122.7	110.8	-0.347	0.00457232
GDPD5	Q8WTR4	228.3	213.2	193	151.4	172.4	174.8	-0.347	0.0100504
FAM3A	P98173	44.4	43.3	44.7	39.7	34.1	30.9	-0.346	0.0131736
TRPM2	O94759	150.6	160.6	146.2	113.3	119	127.8	-0.346	0.0040472
KDM3A	Q9Y4C1	249.8	260.7	253	162.1	216.6	228.7	-0.346	0.0392294
TMEM260	Q9NX78	107.8	102.1	106.9	91.6	68.9	91	-0.345	0.0280182
ABCF3	Q9NUQ8	636.8	616.8	514.2	386.7	523.3	486.9	-0.345	0.0452275
ARFIP2	P53365	30.2	39.3	32.7	17.1	30.2	36.7	-0.345	0.253308
CASP2	P42575	274.9	267	240.1	195.6	201.7	218.2	-0.345	0.00575574
ZCCHC8	Q6NZY4	194.8	189.7	162.8	130.9	138.5	162.2	-0.344	0.0203851
TMEM41A	Q96HV5	40.5	35	29.3	26.6	23.7	32.2	-0.344	0.0661489
MEIOB	Q8N635	706.8	719.1	640.7	544.6	523.4	560.3	-0.343	0.00363852
STARD3NL	O95772	39	44.4	42.4	49	41.5	17.7	-0.343	0.371524
UQCRQ	O14949	30.5	20.6	31.2	44.7	11.8	18.2	-0.343	0.484717
TRIM27	P14373	345.6	369.5	328.9	305.1	282.3	239.5	-0.342	0.0169483	Yes
STAG3	Q9UJ98	1087.6	1126.3	871.4	557.9	959.5	978.4	-0.342	0.184786
POLG2	Q9UHN1	152.5	143.4	137.2	104.4	107	131.8	-0.342	0.0175258
ECD	O95905	200.7	209.2	252.5	149.5	191.9	182	-0.341	0.0373557
NSA2	O95478	104.7	93.4	95.6	61.1	89	84.6	-0.341	0.059411
GRSF1	Q12849	224.5	236.1	240.6	165.4	194.9	195.1	-0.34	0.00796309	Yes
POLR1F	Q3B726	94	83.7	106.3	96.3	63.4	67.6	-0.34	0.0955621
MRPS18A	Q9NVS2	437.8	440.6	441.4	268.1	423.6	369.7	-0.34	0.0777074
VHL	P40337	648.8	574.7	535.4	372.6	534.4	494.5	-0.34	0.0603512
HSH2D	Q96JZ2	48.7	30.9	32.4	36.3	26.8	24.7	-0.34	0.160747
LRRC58	Q96CX6	544.5	616.3	547.2	364.1	489.9	507.7	-0.34	0.0476402
ATPSCKMT	Q6P4H8	997.2	1042.2	969.1	716	785.9	882.3	-0.34	0.00986907
NLRP2	Q9NX02	29	34	32.1	20.5	24.7	30.9	-0.339	0.0667863
TDRD3	Q9H7E2	66.5	58.4	64.1	60.8	52	38.9	-0.339	0.079511
CPSF3	Q9UKF6	590.3	589.8	478.5	421.4	402.2	486	-0.339	0.025615
CLDND1	Q9NY35	99.7	88.6	83.8	71	77.7	66.3	-0.339	0.0120989
MTX3	Q5HYI7	129.6	122.7	122.4	94.6	92.7	109.7	-0.339	0.00732121
KLHL42	Q9P2K6	164	188.7	147.6	126.6	137.7	129.4	-0.339	0.0154828
MAPK8	P45983	309.8	337.1	313.9	189.4	293.6	292.6	-0.337	0.0989781
ACSM3	Q53FZ2	9.8	22.5	11.6	9.3	11.4	12	-0.336	0.30301
SUV39H1	O43463	314	361.4	277.5	235.3	240.3	277.1	-0.336	0.0281262
CNOT11	Q9UKZ1	198.6	211.6	194.5	136.9	166.3	178.7	-0.336	0.021505
TADA1	Q96BN2	13.6	17.5	28	20.3	24.1	6.8	-0.334	0.528143
COQ10B	Q9H8M1	60.7	44.7	49.2	52.4	29.4	43.3	-0.334	0.179839
TMC8	Q8IU68	172.7	160.8	160.9	134.5	123	134.9	-0.334	0.00374033
DIAPH3	Q9NSV4	106.8	90.6	92.3	79.7	72.4	77.4	-0.333	0.00897939
ZNF888	P0CJ79	210.2	213.4	224.9	159.9	179.8	175.6	-0.333	0.00425899
LILRB4	Q8NHJ6	219.2	249.2	224.8	176.2	183.7	189.7	-0.333	0.00488489
GEMIN4	P57678	380.3	353.5	325.4	272.4	297.3	270.4	-0.333	0.0073915
WDR91	A4D1P6	531.1	548.2	538	357.6	476.2	460.6	-0.333	0.0282115
BAZ2B	Q9UIF8	411.9	390.7	424.3	359.1	315.6	301.3	-0.333	0.00845042
FBH1	Q8NFZ0	783.2	824.7	832	725.2	583	637.3	-0.332	0.0119877
CCDC77	Q9BR77	27.1	27.1	36.4	21.5	39	16	-0.332	0.331626
TIMM8B	Q9Y5J9	27.4	36.6	34.7	21	27.9	29.8	-0.332	0.0896312
RPS6KC1	Q96S38	141.5	150.8	126.3	75.5	130.8	137.2	-0.331	0.194121
PUS1	Q9Y606	1007.8	984.7	887.1	615.8	857.9	837.8	-0.331	0.0535053
B3GNT7	Q8NFL0	3199	3397.5	3487.4	2717.5	2626.5	2666.7	-0.331	0.00253769
APOBR	Q0VD83	225.9	243.7	227	173.3	205.7	176.3	-0.331	0.00951385
DYNC2H1	Q8NCM8	227.2	194.1	204.7	130.4	223.7	155.9	-0.33	0.135117
DDX24	Q9GZR7	141.4	132.2	106.2	101.7	137.3	71.6	-0.33	0.210578
SLC4A1	P02730	25.2	22	18.3	12.6	19.2	21.1	-0.33	0.167384
PLCD1	P51178	34.5	28.1	33.7	27	22.6	27	-0.329	0.0267301
BRAT1	Q6PJG6	627.2	579.2	566.4	434.7	504.9	474.4	-0.328	0.00763462
CTIF	O43310	135.2	124.2	138.2	94.7	119.8	103.4	-0.328	0.0181878
PHACTR4	Q8IZ21	89.8	96.8	105.6	89.5	79	65.7	-0.328	0.0403304
GAN	Q9H2C0	938.3	918.9	955.7	678.1	788	780.6	-0.327	0.00663505
CHRAC1	Q9NRG0	460.8	444.4	396.8	280.1	394.6	372.7	-0.327	0.0575945
RPAIN	Q86UA6	424	391.4	412.6	343.5	360.9	280.5	-0.326	0.0219939
SNIP1	Q8TAD8	68.5	63.5	68	82.7	47.4	38.3	-0.326	0.257798
COX15	Q7KZN9	126.6	112.8	99.1	95.7	89.1	84.3	-0.326	0.0213517
FBXO28	Q9NVF7	217	198.5	192.4	169.1	160.7	154.8	-0.326	0.00534697
PTGR2	Q8N8N7	606.2	592	585.3	436.4	500.6	487.9	-0.326	0.00515295
GNB1L	Q9BYB4	139.4	121.3	108.8	85.1	117	94.1	-0.324	0.0630145
TCF3	P15923	249.1	282.7	238.2	197.4	230.2	188.3	-0.324	0.0217235
ETV6	P41212	205.3	172.5	192.1	154.8	167.8	133.9	-0.323	0.0250063
MBD4	O95243	418.7	406	378.2	299.6	321.5	340.9	-0.323	0.00653754
C8orf82	Q6P1X6	83.9	19.6	24.8	25.1	30.2	27.5	-0.323	0.54573
NCOA6	Q14686	94.9	75.2	95.7	71.2	70.6	69.4	-0.323	0.0218451
POLM	Q9NP87	643.9	780	860.2	478.4	651.8	708.4	-0.323	0.109106
CRY2	Q49AN0	151.1	151.3	144.4	124	117.8	115.4	-0.323	0.00278402
SREBF2	Q12772	50.7	56.8	66.4	44.5	51.6	42.6	-0.322	0.0384084	Yes
USP36	Q9P275	116	105.6	123	109.6	86.5	81.4	-0.322	0.0427323
TARS3	A2RTX5	749.5	730.1	729.3	471.2	669.7	647.1	-0.322	0.0563255
C5orf51	A6NDU8	180.7	160.1	171.8	142.9	129.6	137.3	-0.322	0.00588388
PUS7L	Q9H0K6	328.8	305.3	367.8	293.1	259.3	248.7	-0.322	0.0178869
FBXW11	Q9UKB1	76.9	66.7	62.5	52.2	55.4	56.8	-0.322	0.0138567
RB1CC1	Q8TDY2	439.4	498.6	416.5	316.1	401.3	368.4	-0.322	0.0292289
PRPF18	Q99633	295.1	303.3	365.3	208.7	259.1	310.3	-0.321	0.0875984
FCER1G	P30273	558	478.9	498	491.4	360.7	384.8	-0.321	0.0472347
SCAMP4	Q969E2	165.3	142.4	129	116.7	117.2	113.9	-0.321	0.0177442
GTSF1	Q8WW33	389.1	384.8	368.2	262.6	347	310.4	-0.321	0.0251002
ZNF480	Q8WV37	21.1	22.3	25.7	15.2	15.4	26.5	-0.321	0.194338
PRAM1	Q96QH2	8.7	7	14.1	9.2	8.4	5.7	-0.321	0.304141
ICMT	O60725	1134.7	1069.9	888.7	641.9	979.7	882.2	-0.32	0.112126
RNF181	Q9P0P0	58.5	61	63	47.4	48.3	50.5	-0.32	0.0031814
REXO1	Q8N1G1	316.6	291	304	219.2	239.4	274.3	-0.32	0.0160943
NPAT	Q14207	33.3	33.7	33.3	15.8	34.5	35.3	-0.319	0.324003	Yes
KATNA1	O75449	104.7	96.7	103.1	77.7	83	83.4	-0.319	0.00387013
DCAF12	Q5T6F0	126.4	129.4	140.4	101.7	105.7	110.1	-0.319	0.00488373
CHEK1	O14757	216.6	192	190.9	168.8	146.4	165.6	-0.319	0.0116971
FBXO38	Q6PIJ6	111.2	118.3	109.1	72.6	111	92	-0.318	0.0780497
RANGAP1	P46060	1175.2	1086.2	1004.7	850.4	888.8	876.5	-0.318	0.00685009
IRF2BP1	Q8IU81	300.9	276	220.5	224.8	199	211.5	-0.318	0.0425449
N4BP2	Q86UW6	263.3	276	272.8	241.2	200.8	211.4	-0.318	0.00999142
KAT6A	Q92794	70.1	67.4	56.1	43.6	67.3	46.7	-0.317	0.122205
LTF	P02788	146	137.3	180.7	113.3	124.1	133.2	-0.317	0.0386716
ULK4	Q96C45	629.7	572.4	607.2	441.3	534.1	480.7	-0.317	0.0125679
TYMS	P04818	216	219.8	215.5	171.1	162.8	190.1	-0.317	0.00667841
IVNS1ABP	Q9Y6Y0	332.3	328.6	296.6	282.1	247.5	239.7	-0.317	0.0122981
CTNNBL1	Q8WYA6	509.8	529.5	511	358.4	440.4	452.4	-0.317	0.020151
WASF1	Q92558	11.3	20.1	24.3	17.2	0	11.7	-0.317	0.40412
GTF2E1	P29083	64.1	54.3	65.2	74.1	39.1	40.5	-0.317	0.242327
STX8	Q9UNK0	760.6	728.2	774	475.7	699.7	667.6	-0.316	0.0756396
ZNF627	Q7L945	182.8	178.3	151.8	116.9	151.9	144.4	-0.316	0.043265
RAMAC	Q9BTL3	69.8	56.1	51.1	43.2	63.5	37.8	-0.316	0.178715
SENP1	Q9P0U3	463.6	454.9	396.9	272.7	384.2	414.3	-0.316	0.0998471
REPS1	Q96D71	298.5	366.8	334.6	241.9	296.5	265.1	-0.315	0.0278116
RBM4	Q9BWF3	391.4	351.8	368.8	263.8	321.2	311.6	-0.315	0.0166873
RELCH	Q9P260	174.2	181.3	179.3	106.1	168	164.9	-0.315	0.123118
CLK4	Q9HAZ1	213.9	217.5	207.7	174.5	179.3	160.3	-0.315	0.00459387
DNAAF5	Q86Y56	443.7	413.8	399	282.5	372.9	361.4	-0.315	0.0372339
EIF3A	Q14152	2954	3106.8	2660	2001.3	2542.2	2490.6	-0.315	0.0329031
ALG13	Q9NP73	94.3	87.8	88.6	91.5	64.3	64.8	-0.315	0.0698476
APOC2	P02655	140.7	144.1	170.4	139.1	103.8	124.2	-0.315	0.0500228
FUOM	A2VDF0	405.3	388.8	269.2	190.4	334.9	346	-0.314	0.278516
LUZP1	Q86V48	65.2	70.5	63.1	65.7	45.7	50.3	-0.314	0.0631754
NFE2	Q16621	42.6	35.7	39.8	33.3	25.3	37.5	-0.313	0.0853157	Yes
SIK2	Q9H0K1	337	338.4	296	240	265.5	276.5	-0.313	0.0128156
SSH2	Q76I76	46.9	53	45	37.2	37	42.4	-0.313	0.0157257
RPL27A	P46776	219.2	229.4	288.3	213.1	181.9	195.2	-0.313	0.0417299
YTHDF2	Q9Y5A9	257.3	245.6	286.5	240.9	209.9	186.9	-0.313	0.0312427
DIS3L	Q8TF46	56.9	79.3	65.6	53.4	55.5	52.1	-0.313	0.0433848
LRPAP1	P30533	533.3	556.5	556.7	479.2	408.2	440.1	-0.313	0.00772305
VPS13D	Q5THJ4	68.4	66.8	53.2	45.4	47	59.4	-0.313	0.0678444
GP9	P14770	19.3	13	12.3	9.5	15.4	11	-0.313	0.22146
DCAF11	Q8TEB1	169.3	157.7	141.3	101.2	151.8	128.2	-0.313	0.0876962
RBM4B	Q9BQ04	389.3	351.8	368.8	263.8	321.2	311.6	-0.312	0.0168506
OTOA	Q7RTW8	54.5	42.7	51.5	57.9	40.2	26.9	-0.312	0.281327
PHF21A	Q96BD5	339.1	297	274.6	219.5	264.4	249.4	-0.311	0.0281309	Yes
ZGPAT	Q8N5A5	67	69.2	89.1	53.3	62.2	65.3	-0.311	0.0587684
TTYH3	Q9C0H2	288	270.5	272	253.9	200.3	218.2	-0.311	0.0199337
COA3	Q9Y2R0	114.8	85.2	62.2	80.6	46.7	84.7	-0.311	0.329366
MRPS30	Q9NP92	258.4	218.6	195.9	191.9	147.7	205.1	-0.31	0.0897502
ODF2	Q5BJF6	334.7	366.4	403.6	283.7	277.8	329.8	-0.31	0.0235093
AHNAK	Q09666	7046.2	7771.1	8111.4	5806.2	6690.5	6007.8	-0.309	0.0128266
NCF1B	A6NI72	288.3	224.7	244.5	197.7	217.1	194.2	-0.309	0.0276428
CPNE1	Q99829	357.5	395.6	284.2	283.8	299.2	249.5	-0.308	0.0645249
APEX2	Q9UBZ4	482.5	504.4	470.2	335.7	429.2	418.4	-0.308	0.0275689
CARD6	Q9BX69	237.6	260.8	253.6	194.4	204.8	208.4	-0.307	0.00491082
ATP6V1C2	Q8NEY4	43	35.5	38	35.2	33.9	25.7	-0.307	0.0688221
ANAPC5	Q9UJX4	811.7	1005.4	934.2	578.3	820.6	848.2	-0.307	0.107691
PITPNM1	O00562	69.8	46.1	55.4	41.6	59.3	38.2	-0.307	0.189474
NUSAP1	Q9BXS6	74.8	52.1	59.7	55.9	45.6	48.2	-0.307	0.080576
TARBP1	Q13395	548.3	552.1	530.1	436.2	428.5	453.9	-0.307	0.00312581
KLHL28	Q9NXS3	194.6	151.6	154.3	130.3	132.2	139.6	-0.307	0.0303551
CENPF	P49454	190.3	191.3	204.9	141.1	162.7	172.1	-0.306	0.0158163	Yes
HDAC8	Q9BY41	179.2	179.1	186	160.2	163.8	120.4	-0.306	0.0495025
SZRD1	Q7Z422	42.9	48.6	42.2	36.9	31	40.8	-0.305	0.0402544
MCM8	Q9UJA3	86.7	99.3	80	70.5	76.8	67.5	-0.305	0.0228073
CSNK1G3	Q9Y6M4	1078.7	943.7	896.6	623.5	895.7	866.6	-0.305	0.0928113
GPX7	Q96SL4	49.3	52.7	43.2	39.6	32.8	45.8	-0.305	0.0681362
OSBPL5	Q9H0X9	927.6	1051.5	1039.5	584.3	950.7	968	-0.305	0.171404
GNL2	Q13823	365.2	382.2	377	332.8	297.8	281.3	-0.305	0.00973379
LTV1	Q96GA3	61.8	52.3	50.7	42.3	46	44.7	-0.305	0.0175895
ZNF195	O14628	176.4	163.3	151.6	115.4	146.4	137.5	-0.304	0.0320718
TTI2	Q6NXR4	202.3	190.8	177	140.7	159.5	161.7	-0.304	0.0133642
ERCC4	Q92889	337.1	347.6	289	236.3	279	273	-0.304	0.0261388
FBXO11	Q86XK2	38	56.7	46.7	31.4	39.1	43.6	-0.304	0.135226
TRAPPC2L	Q9UL33	237.3	205.7	252	225.8	188.3	153.6	-0.304	0.0906459
AGFG2	O95081	192	193.1	172.9	145.6	148.9	157.4	-0.303	0.00719914
AP5B1	Q2VPB7	234.2	253.4	201.7	162.9	196.7	199	-0.303	0.0428913
DPY30	Q9C005	87.8	85.8	83.2	71.4	66.3	70.6	-0.302	0.00414955	Yes
FANCF	Q9NPI8	328.6	357.3	363.5	313	270.4	269.2	-0.302	0.013718
BRD8	Q9H0E9	150.7	160.4	136.5	100.1	128.2	137.1	-0.302	0.0607369
SPECC1L	Q69YQ0	244.2	280.2	268.9	224.9	187.3	233.8	-0.301	0.029414
IFT122	Q9HBG6	501.5	514.5	502.3	347.8	454.1	438.6	-0.301	0.0335786
PALS2	Q9NZW5	273	299.9	262.8	230.5	199.4	250.3	-0.301	0.0270078
F5	P12259	519.6	379.5	451.4	237.4	408	491.9	-0.301	0.30401
TBC1D17	Q9HA65	117.9	102.6	116.2	84.3	87	102.4	-0.301	0.0247517
BRMS1	Q9HCU9	379.5	372.3	350	314	304.6	276.7	-0.301	0.00829082
TADA3	O75528	61.1	49.3	64.8	47.6	39.2	56	-0.301	0.104511
BIN3	Q9NQY0	206.8	187.6	219	136.9	204.2	163	-0.3	0.0909169
ETF1	P62495	1077.4	1031.7	961.3	679.3	917.8	918.9	-0.3	0.061468
DMXL2	Q8TDJ6	321.4	361.2	339	256.6	307.7	266.9	-0.3	0.0176448
DHX30	Q7L2E3	1799	1772.8	1631.7	1328.7	1427.5	1472.2	-0.299	0.00772364	Yes
CUL7	Q14999	166.1	153.2	157.7	158.1	122.8	111.1	-0.299	0.0648677
OBSL1	O75147	191.8	182.8	210.9	166.7	146.4	162.8	-0.299	0.0140571
DHX32	Q7L7V1	202.8	211.9	183	123.7	173.7	196.7	-0.299	0.130394
POT1	Q9NUX5	70.2	74.3	63.7	58	55	55.9	-0.299	0.00930102
PPFIA1	Q13136	306.5	291	282.5	212.7	254.1	250.1	-0.299	0.0159649
BANF1	O75531	3247.5	3156.2	2877.3	1815.8	2754.3	3166.9	-0.299	0.1807
MTERF4	Q7Z6M4	159.2	141.4	111.7	89.5	141.4	106.8	-0.299	0.17729
NIBAN2	Q96TA1	187.4	188.1	185.8	161.4	156	139.8	-0.299	0.00798499
SLC44A2	Q8IWA5	22.9	22.8	21.3	26	10.3	22.3	-0.299	0.389636
RSL1D1	O76021	483.1	465.9	467.6	480.1	345.6	340.3	-0.299	0.0722242
MGAT2	Q10469	361.8	369.5	328.5	215.3	342.7	320.4	-0.298	0.13943
RBM28	Q9NW13	1349.3	1237	1165.8	878.2	1054.4	1131.3	-0.298	0.037767
TOR1A	O14656	273.2	232.7	275.5	166.4	254.5	222.5	-0.298	0.115077
MAP3K6	O95382	126	114.3	114.4	108.6	96.6	84.7	-0.297	0.0300054
SYVN1	Q86TM6	101	76	85.5	62.4	86.2	65.8	-0.297	0.102919
ZNF768	Q9H5H4	66.7	68.1	71.8	48.8	67.8	53.1	-0.297	0.0560384
GUF1	Q8N442	94.9	114.3	95.6	79.8	84	83.5	-0.297	0.0174931
MALT1	Q9UDY8	247.8	233.7	230.8	203.5	185.7	191.2	-0.296	0.0059586
ISG20	Q96AZ6	25.6	13.8	18.2	12.5	21.9	12.7	-0.296	0.346046
CDK9	P50750	510.6	498.9	442.1	334.8	449	405	-0.296	0.0514191
GSTCD	Q8NEC7	95	120.7	154.1	96.6	98.9	100	-0.296	0.123446
DERL2	Q9GZP9	136.2	137.3	103.8	94.5	94.1	118	-0.296	0.0843323
TBCB	Q99426	100.5	75.6	95.8	86.2	63.1	72.3	-0.296	0.0973302
FLCN	Q8NFG4	136.4	153.2	131.9	109.6	107.8	126	-0.296	0.0204474
SLC12A2	P55011	270	290.9	283.2	184.9	258	252.5	-0.295	0.0708642
TSPYL2	Q9H2G4	102.2	102.7	85	52.1	95.4	97.1	-0.295	0.269819
ATP11C	Q8NB49	76	81.1	84.3	55.8	71.8	70.3	-0.294	0.0389267
HINT3	Q9NQE9	58.3	56.8	61.2	46	45.8	52.2	-0.294	0.0103229
ZNF830	Q96NB3	180.7	176.7	144.2	146.3	137.3	124.5	-0.294	0.0388585
ISY1	Q9ULR0	562.1	543.1	508.8	414.4	443.8	458.1	-0.294	0.0079514
CCDC88B	A6NC98	144.3	136	127.5	100.6	110	122.7	-0.294	0.0215018
CYTH1	Q15438	176.6	178.9	183.9	108.7	176.7	164	-0.294	0.147402
CYTH2	Q99418	176.6	178.9	183.9	108.7	176.7	164	-0.294	0.147402
DHPS	P49366	355.9	326.7	374.1	319.8	289.7	254.6	-0.294	0.0293325
JAK2	O60674	85.3	75.9	89.1	64.4	65.8	73.9	-0.294	0.0190422
CNN2	Q99439	479.3	478.8	436	368.2	380.2	387.9	-0.294	0.00617205
LZTR1	Q8N653	90.5	76.8	93.1	78.9	58.5	76.1	-0.294	0.0748125
EPN1	Q9Y6I3	155	128.2	144.6	104.3	132.3	113.1	-0.294	0.0428434
INTS2	Q9H0H0	121.9	152.4	141	108.2	126.4	104.1	-0.293	0.0420309
POLR1D	P0DPB6	737.1	693.1	632.6	482.2	652.6	558.2	-0.293	0.0545558
POLR1D	P0DPB5	235.9	225.5	220.6	169.6	179.7	174.8	-0.293	0.0545558
KBTBD4	Q9NVX7	86.4	104.8	96.6	75.2	90.8	69.7	-0.293	0.0527948
VRK2	Q86Y07	646.2	605.3	621.4	507.2	509	512.3	-0.293	0.00376719
SLC35C1	Q96A29	54.1	57.7	39.6	30.2	43.1	51.6	-0.293	0.237464
SLC43A3	Q8NBI5	273.2	251.1	195.1	174.6	191.6	217.8	-0.292	0.0894154
OR5AC1	P0C628	112.3	114.7	113.4	82.7	91.4	105.3	-0.292	0.0242946
MOCS3	O95396	242.3	237.4	225.4	173.8	194.5	208.8	-0.292	0.0152225
SNX20	Q7Z614	207	189.4	206.8	139.4	171.7	184.8	-0.291	0.0443111
EDF1	O60869	75.2	61.7	82.4	77	51.3	52.8	-0.291	0.160385
METTL17	Q9H7H0	95.5	88.6	111	78.6	94.9	68.8	-0.291	0.0818286
KANSL2	Q9H9L4	407.7	440.8	422.8	303.2	365.3	374.4	-0.291	0.0245083
COG5	Q9UP83	102.1	104.2	96.3	95.9	79	73.8	-0.291	0.035699
IQCB1	Q15051	96.9	88.8	109.2	86.7	81	73.1	-0.291	0.0315919
EXT2	Q93063	799.1	723.7	768.5	639.2	569.3	667.6	-0.29	0.0145393
SMPD1	P17405	495	519.4	486.9	357.7	438	437	-0.29	0.0244966
RFTN1	Q14699	279	226.7	237.9	179.2	200.3	229.6	-0.29	0.0530196
CKS1B	P61024	67.1	67.4	68.5	88.2	47.1	40.8	-0.29	0.320276
HAUS8	Q9BT25	61.4	56.3	60.6	57.2	47	42.6	-0.29	0.0465235
PEX5	P50542	75.4	70.7	87.1	58.3	69.6	62.6	-0.29	0.0344915
ABHD18	Q0P651	325	268.3	278.2	209.1	249.7	254.4	-0.29	0.0408539
SEMA4C	Q9C0C4	252.1	219.5	205.2	176.6	181.5	193.9	-0.29	0.0220094
MEX3B	Q6ZN04	803.4	768	830.6	666.2	658.3	641	-0.289	0.0048368
MEX3D	Q86XN8	803.4	768	830.6	666.2	658.3	641	-0.289	0.0048368
INTS14	Q96SY0	486.6	561.4	497.3	342.4	472	461.2	-0.289	0.0802414
RPP40	O75818	572.1	646.4	714.4	440.9	543.2	605.1	-0.289	0.0808868
COQ2	Q96H96	150.6	153.5	136.9	120.7	120.8	119	-0.289	0.00692103
NUFIP2	Q7Z417	251.3	254.8	254.6	234	195.2	195.9	-0.288	0.017675	Yes
COX6C	P09669	629.7	464.7	425.2	409	444.9	376	-0.288	0.109825
POLR3F	Q9H1D9	146	145.8	130.8	87.9	121	143.8	-0.288	0.149228
C4A	P0C0L4	94.6	122.9	109.8	70.2	116.5	86	-0.287	0.185641
TRAPPC3	O43617	132.6	143.7	101.3	77.5	114.6	119.6	-0.287	0.202107
JMJD8	Q96S16	233.6	237.6	217.5	184.3	200.5	180	-0.287	0.00931232
PTBP1	P26599	2187.3	1977.9	2002	1645.7	1689.8	1715.6	-0.287	0.00673447
CLN3	Q13286	214.9	302.2	256.6	158.2	258.8	224	-0.287	0.206786
TIMM23	O14925	337.9	356	313.6	248.4	311.5	268.3	-0.287	0.0312083
DMAC2	Q9NW81	54.3	45.3	44	49.2	38.8	31.2	-0.287	0.146926
NAB2	Q15742	24.4	25.9	25.1	19.3	26.8	16.9	-0.287	0.129751
TMED3	Q9Y3Q3	56.3	37.6	43.9	53.5	37.9	25.3	-0.286	0.3437
TOP2A	P11388	2441.7	2467.4	2407.7	1925.6	2011.6	2064.8	-0.286	0.00449688
CEP85	Q6P2H3	60.4	42.3	44.9	41.5	37.9	40.2	-0.286	0.0834412
ZC3HAV1	Q7Z2W4	398.4	373.1	382.2	320.7	316.1	309.2	-0.286	0.00456645
CDV3	Q9UKY7	241.2	228.1	230.7	198	193.2	183.2	-0.286	0.00567181
ORC5	O43913	156.2	142.4	142.7	115	127.1	119.9	-0.286	0.00932349
PSMD8	P48556	340.3	366.3	290.4	214.1	303.3	308.1	-0.285	0.129389
INTS10	Q9NVR2	488.9	537.3	412.5	355.2	411.5	409.7	-0.285	0.0501578
MPG	P29372	612	616	638.8	653.7	434.3	468.6	-0.285	0.107995
MED18	Q9BUE0	67.4	57.2	66.1	74.4	40.4	46.9	-0.285	0.240643
NEDD1	Q8NHV4	113	115.1	88	88.4	101.8	70.4	-0.284	0.131908
KIAA2013	Q8IYS2	168.4	195.7	182.1	137.4	148.5	162.9	-0.284	0.0230166
TRAPPC5	Q8IUR0	136.5	136.8	151.9	138.9	109.2	103.5	-0.284	0.0589462
MRPL20	Q9BYC9	327.7	373.6	364.9	239.5	340.3	303.6	-0.284	0.0815611
LDB1	Q86U70	93.5	99	92.6	76.7	74.7	82.9	-0.284	0.00808255
ENGASE	Q8NFI3	319.5	321.2	279.8	236	285.6	235.8	-0.284	0.0346449
GRIK4	Q16099	193.5	195.2	211.6	218.5	140.5	144.1	-0.284	0.148046
TEX30	Q5JUR7	98.3	92.2	107.3	77.9	68.7	100.8	-0.283	0.100257
HPS1	Q92902	79.5	79.1	88.5	59.8	62.3	82.9	-0.283	0.0789671
MAP3K11	Q16584	141.1	127.7	148.7	99.9	113.7	130.9	-0.283	0.0496316
OTULINL	Q9NUU6	586.8	587.1	549.9	392.2	486	552	-0.283	0.0677611
ABCC10	Q5T3U5	36.9	26.6	31.2	30.9	23.1	23.8	-0.283	0.121509
MRPS23	Q9Y3D9	344.8	349.8	308.9	241.7	297.1	288.1	-0.283	0.0324188
ZC3H12D	A2A288	49.6	54.8	48.2	35.7	40.8	50	-0.282	0.0734635
APOBEC3B	Q9UH17	470.5	510.2	500	355.3	428.2	438.5	-0.282	0.0281975
CEPT1	Q9Y6K0	1301.4	1219.4	1057.4	920.5	925.1	1095.2	-0.282	0.0421845
NMNAT3	Q96T66	119.9	101.1	93.8	73.3	89.7	96.2	-0.282	0.0801307
SHC1	P29353	376.1	389.4	347.1	248.8	336.7	337.6	-0.282	0.0762525
WDR37	Q9Y2I8	100.1	106.8	106.9	83	87.3	87.7	-0.282	0.00590552
CHST14	Q8NCH0	161.2	163.1	146.1	113.7	139.3	134.9	-0.282	0.0294813
NOP16	Q9Y3C1	266.3	308.4	268.6	205	248.6	240.7	-0.282	0.0337142
RIPK2	O43353	384.6	375.8	359.1	333.4	280.4	309.8	-0.281	0.0159789
CASP7	P55210	427.4	439.8	423	325.6	332.5	409.5	-0.281	0.0320188
GPN2	Q9H9Y4	165	172.2	152.8	134	122.2	147.9	-0.281	0.0239122
CALCOCO2	Q13137	1174.6	1359.7	1269.3	1072.6	975.4	1080.9	-0.281	0.0156907
SLC25A40	Q8TBP6	157.1	162.8	145.5	121.6	125.8	136	-0.28	0.0123447
SNX24	Q9Y343	195.6	181.2	161.1	116.8	169.8	160.8	-0.28	0.120109
GALC	P54803	266.3	262.7	231.5	178.7	224.8	225.3	-0.28	0.0502888
NOLC1	Q14978	289.7	297.9	321.7	253.2	247.9	247.2	-0.28	0.00712695
KLHL13	Q9P2N7	435.2	449.7	468.8	400.2	343.8	372.7	-0.28	0.0132972
KMT2D	O14686	458.8	464.8	413.7	325.6	382.9	395.5	-0.28	0.0289804
QSOX1	O00391	118.6	108.3	93.6	76.5	95.5	92	-0.28	0.0625809
XPNPEP3	Q9NQH7	536.3	419.6	492.2	369	442.6	379	-0.28	0.0540385
TSC22D4	Q9Y3Q8	368.3	339	371.8	304.4	296.5	287.3	-0.28	0.00749744
TOM1	O60784	99.6	87.4	96.1	74.9	100.4	62.1	-0.28	0.151369
TIAL1	Q01085	528.1	518.1	477.4	413.9	445.3	396.7	-0.279	0.0119677
TMEM101	Q96IK0	74.2	61.5	67.4	56.9	49	61.7	-0.279	0.047434
MAP2K7	O14733	187.3	213.9	214.5	182.8	176.2	149.4	-0.279	0.0355026
AKAP10	O43572	60.1	52.7	48.3	39.6	43.1	50.2	-0.279	0.0584115
DERL3	Q96Q80	1326.1	1315.3	1091.9	848.9	1130.1	1111.4	-0.279	0.0884183
KIF21B	O75037	245.9	213.2	207.9	152.7	196.9	202.8	-0.279	0.073867
ARFGAP3	Q9NP61	209.6	204.7	189.3	147.9	184.5	166.7	-0.279	0.029756
ATG4B	Q9Y4P1	362.9	378.2	411.5	338.9	306.5	304.6	-0.279	0.0144683
GRK2	P25098	663.3	694	703.3	487.1	574.9	648	-0.278	0.0454957
DESI1	Q6ICB0	85.4	82.1	82.1	77.1	67.4	62.1	-0.278	0.024036
TRAPPC6A	O75865	912.6	889.6	853.2	747	732.3	710.2	-0.278	0.00568003
RPUSD4	Q96CM3	532.6	503	551.1	513.3	393.8	409.7	-0.278	0.0484872
KIF23	Q02241	223.4	174.6	157.7	152	177.6	127.9	-0.278	0.144551
PIK3CD	O00329	418.1	446.8	423	323.5	348.1	393.6	-0.278	0.0212141
ZC3H10	Q96K80	47.5	38.2	36.4	33.6	31.5	35.1	-0.277	0.0506119
PIK3CA	P42336	276.5	265.2	198.1	157.2	229.9	225.9	-0.277	0.192007
CDK17	Q00537	283.8	257.9	258.2	214.3	250.4	198.1	-0.277	0.0357735
NAPG	Q99747	281.4	299.8	272.8	205.8	247	254.6	-0.277	0.0316865
INTS12	Q96CB8	211.3	216.8	187.9	178	191.1	142.2	-0.277	0.0677669
VIRMA	Q69YN4	374.3	368.3	362.9	279.9	294.3	341.5	-0.277	0.0213049
AMPD2	Q01433	679.9	684.6	679.1	569.8	604.2	517.1	-0.276	0.0123988
TXNDC16	Q9P2K2	171.8	160.6	160.6	146.4	137.6	123.8	-0.276	0.0169064
FAM120B	Q96EK7	357.9	319	390.8	284.2	277.4	318.7	-0.276	0.0326926
RAD51D	O75771	527.5	514.7	551.7	406.7	455.7	455.4	-0.276	0.0113085
NT5DC2	Q9H857	700.2	691.1	695.1	495.1	606.1	631.4	-0.276	0.0355207
FERMT2	Q96AC1	73.4	78.6	66.9	58.1	61.6	60.7	-0.276	0.0145894
AGAP3	Q96P47	478.6	477.4	452.1	370.3	402.3	390.4	-0.276	0.00714522
KNOP1	Q1ED39	198.9	181.2	148	135.7	152.1	145.9	-0.275	0.0600859	Yes
TIE1	P35590	17.7	30.7	22.1	10.1	22.5	29.8	-0.275	0.520084
F8	P00451	75.3	64.1	79.9	46.3	68.9	68.2	-0.275	0.160633
TRAPPC1	Q9Y5R8	123.9	134.7	138.4	100.1	109.9	118.6	-0.275	0.0211575
CBX2	Q14781	301.8	263.5	232.2	212.1	218.6	225.3	-0.274	0.0393184	Yes
ARSD	P51689	431.7	385.4	376	291.3	330.6	367.1	-0.274	0.0409458
C4orf54	D6RIA3	225.1	219	213.6	231	171.4	150.3	-0.274	0.123287
TLE1	Q04724	394.5	343.2	364.4	332.6	296.1	283.2	-0.274	0.0239652
SMG5	Q9UPR3	115.9	115.4	133.6	99.4	109.7	92.7	-0.274	0.0294428
FKBP8	Q14318	515.7	454.6	394	313.2	401.9	415.4	-0.274	0.104747
SETD1B	Q9UPS6	361.3	332.9	321.5	341.8	257.2	249.5	-0.273	0.0828429
PTPN7	P35236	204	202.1	197.4	169.8	179.6	151.3	-0.273	0.0163169
MED28	Q9H204	320.1	344.5	326.6	289.9	259.1	271.6	-0.273	0.0102834
AP4M1	O00189	62.2	51.6	58.3	43.5	53.5	45.6	-0.273	0.0469575
KIF2A	O00139	218.2	224	223.3	201.1	175.8	175.2	-0.272	0.0135087	Yes
RPS15	P62841	523.6	508.2	509.9	365.9	437.6	481.4	-0.272	0.0445148
TPRG1L	Q5T0D9	202.9	189.9	243	223.3	167.2	142.4	-0.272	0.174244
NADK	O95544	102.3	102.3	110	87.9	74.9	99.4	-0.272	0.0507018
RBL1	P28749	247.6	232.8	241.9	211.8	200.9	186.7	-0.271	0.0113956
PKN3	Q6P5Z2	73.9	65.4	66.1	42.7	74	57.5	-0.271	0.203054
RAPGEF6	Q8TEU7	380.1	367.5	379	293.5	326.7	314	-0.271	0.00850057
LRFN1	Q9P244	12.2	20.2	12.4	12.3	12.2	11.6	-0.271	0.210255
RPL6	Q02878	2165	2198.8	1916.7	1558.5	1816.7	1832.4	-0.271	0.0301378
LTN1	O94822	484.2	506.6	492.8	416.2	409.8	403	-0.271	0.00511473
MRM2	Q9UI43	126.5	128	128.1	130.3	106.2	85.3	-0.271	0.115595
NDUFA8	P51970	68	72	63.6	61.2	67.4	43	-0.271	0.15553
KIAA0930	Q6ICG6	716.6	738.6	676	520.6	598.7	653.4	-0.271	0.0333421
C5orf22	Q49AR2	409.5	395.1	387.7	308.5	331.4	348.9	-0.271	0.0105654
SNX17	Q15036	244.2	279.4	237.4	231.8	184.5	216.2	-0.27	0.0502404
NARF	Q9UHQ1	60.7	60.2	58.5	44.2	48.2	57.2	-0.27	0.0399575
TTF2	Q9UNY4	157.6	146.6	138.9	121.8	118.3	127	-0.27	0.0120126
MBTD1	Q05BQ5	1063.1	1202.9	1178.5	802.9	1048.5	1020.4	-0.27	0.0628695
SMAP1	Q8IYB5	134.3	155.8	170	131.4	124.3	124.1	-0.27	0.0338531
PLAU	P00749	197.5	218.9	192.1	155	163.2	187.2	-0.27	0.0314599
MLC1	Q15049	160.5	140.5	154.2	115	135.2	127.5	-0.27	0.0245212
TOP3A	Q13472	195.9	183.1	175.5	163	144.1	153.1	-0.269	0.0151653
GOLGA8M	H3BSY2	28.6	28.5	22.2	17.2	23.4	25.7	-0.269	0.171306
PPP2R5D	Q14738	565.2	523	544.2	525.1	423.9	412.9	-0.269	0.0440255
GLE1	Q53GS7	88.4	83.1	87.6	54.3	84.1	80.6	-0.269	0.156815
ZNF430	Q9H8G1	246.1	241.6	276.3	137.5	254.1	269.3	-0.268	0.322983
RBAK	Q9NYW8	72	57.4	56.8	44	58	52.7	-0.268	0.098517
PLXNB2	O15031	455	437.8	472.9	337.2	405.8	393.9	-0.268	0.0251757
TUBB4A	P04350	6311.3	6426.2	6874.1	4541.9	5781.7	6076.5	-0.268	0.0652772
NR1H2	P55055	108.7	110	99.1	69.5	95.4	102.4	-0.268	0.12186
TRAPPC4	Q9Y296	253.2	224.7	217.2	176	207.3	194	-0.268	0.0299686
NDUFAF3	Q9BU61	223.7	249.8	244.6	208	195.3	192.9	-0.268	0.0121416
HNRNPA0	Q13151	2205.2	2201.2	2209.2	1628.8	2084.2	1811.5	-0.267	0.0354135	Yes
TACC1	O75410	176.1	162.5	156.2	117.1	151.3	144.9	-0.267	0.0558483
HBG1	P69891	145.6	152	109.7	93.2	117.7	127.1	-0.267	0.154679
CLUH	O75153	868.1	901.5	820.2	719.3	704.6	726.7	-0.267	0.0079538
ELAC2	Q9BQ52	197.6	205.8	181.4	129.1	188.1	174.4	-0.267	0.117164
L2HGDH	Q9H9P8	72	91.7	73.1	65.9	66.5	63.2	-0.267	0.0458287
NOA1	Q8NC60	819.6	842.5	771.1	678.8	663.7	679.2	-0.266	0.00763302
SLC37A2	Q8TED4	388.2	317.3	298.7	215.1	320.4	307.3	-0.266	0.179857
SCRIB	Q14160	1203.8	1154.7	1146.9	915.8	1004.7	995.5	-0.266	0.00927793
PYCR2	Q96C36	492.3	482.6	470.5	356	412.5	438.2	-0.266	0.027675
G3BP1	Q13283	569.2	567.3	533.1	458.2	483.5	446.7	-0.266	0.00884347
CDIP1	Q9H305	71.6	73.9	81.7	70.2	58.3	60.7	-0.266	0.0332927
TRIM16	O95361	222	210.6	203.9	192.5	147.6	192.8	-0.266	0.0645334
STK17B	O94768	219.1	228.4	225.3	178.2	179.3	203.5	-0.265	0.0146837
NRF1	Q16656	420.7	407.2	354	263.4	356.6	371.8	-0.265	0.118876
ATP9B	O43861	277.5	294.5	269.4	217.5	239.1	244.5	-0.264	0.0145566
NIF3L1	Q9GZT8	112.5	98.5	98.2	89.9	87.2	80.1	-0.264	0.0224846
PRMT9	Q6P2P2	99.4	114.7	105.3	89.5	85.8	90.3	-0.264	0.0146041
CDK4	P11802	311.5	298	286.3	226.4	284	238.8	-0.264	0.0386843
SLC38A5	Q8WUX1	659.4	657.2	575.2	466.4	557.2	554	-0.264	0.0398856
MED27	Q6P2C8	200.8	194.8	173.2	139.9	165.4	169.2	-0.264	0.0416838
STON1	Q9Y6Q2	439.6	449.1	418.7	314.2	387.1	392.5	-0.264	0.0413516
RFWD3	Q6PCD5	24.1	27.8	26.6	21.4	24.3	19.8	-0.264	0.0392664
CLCN6	P51797	150.4	136.2	153.4	100	120.4	150.7	-0.264	0.127329
MIEF1	Q9NQG6	72.5	57.1	44.3	47.1	46.2	48.7	-0.264	0.168856
MIEF1	L0R8F8	66.3	45.9	55.1	54.3	61.4	50.9	-0.264	0.168856
GMPR	P36959	51.9	51.6	43.9	35.5	44.8	42.7	-0.264	0.0624304
ZMYM2	Q9UBW7	77.4	79.1	74.3	61	58.9	73.3	-0.263	0.0364421	Yes
SUDS3	Q9H7L9	165.8	149.6	177.8	138.1	138.1	133.9	-0.263	0.0190437
FCGRT	P55899	494	503.3	452.3	319	435	469.3	-0.263	0.12574
AAR2	Q9Y312	93.1	78.1	78.9	69.1	70	68.7	-0.263	0.0236485
NCAPG2	Q86XI2	464.2	411.9	359.1	278.9	363.6	392.1	-0.263	0.135491
MRPL45	Q9BRJ2	526.7	474.8	452.6	375.5	445.3	392	-0.263	0.0339599
ZBTB34	Q8NCN2	379.2	349.2	315.4	269	296.5	303.9	-0.262	0.0312799
SPDL1	Q96EA4	301.3	286.5	292.7	239.7	235.1	260.2	-0.262	0.0105378
TMOD3	Q9NYL9	372.1	350.4	380.6	282	319.2	319.4	-0.262	0.0171506
CCHCR1	Q8TD31	248.9	249.4	278.5	174.3	222.7	258.5	-0.262	0.123134
ATG13	O75143	312.9	302.5	326.6	252.4	274.1	259.8	-0.261	0.010148
RNF146	Q9NTX7	83.9	98.8	98.9	77.3	83.6	73.8	-0.261	0.0325013
REEP6	Q96HR9	280.6	254.5	253.4	231.2	201.6	226	-0.26	0.0218392
STK3	Q13188	675.2	767.4	712.2	530.5	690.2	586.8	-0.26	0.0582502
NOCT	Q9UK39	161.2	157.2	122.5	120.2	141.9	106.3	-0.259	0.127734
TIMM44	O43615	692.9	692.7	551	490.3	566.7	554.9	-0.259	0.0643431
OBI1	Q5W0B1	495.5	528.4	557.7	504.6	431.2	391.5	-0.259	0.0533487
RNF40	O75150	1273.6	1286.8	1208.1	908.3	1148.5	1108	-0.259	0.0452497
ALKBH3	Q96Q83	139.2	132.8	138.6	119.4	114	109.9	-0.259	0.00906213
PPP2R3C	Q969Q6	52.5	67.1	66.5	38	54.7	65.9	-0.258	0.260873
CENPO	Q9BU64	52.7	43.9	47.8	48.9	47.6	27.8	-0.258	0.284601
MAT2A	P31153	1054.3	1065.5	1041.8	885.1	906.9	853.5	-0.258	0.00706856
YTHDF3	Q7Z739	355.3	341.4	327.9	266.6	310.7	280.8	-0.258	0.0200946
LIMK1	P53667	176.4	184.2	169.6	132.3	151.8	160.5	-0.258	0.0301119
SZT2	Q5T011	130.5	109.7	123.8	105.2	91.5	108	-0.257	0.0429405
EI24	O14681	95.4	86	85.4	75.9	68.1	79.5	-0.257	0.0268301
IMP3	Q9NV31	295	306.3	284.7	210.5	276.8	258.7	-0.257	0.0603067
CXXC1	Q9P0U4	386.7	345.2	341.8	286.9	313	297.7	-0.257	0.0179183
MRPL19	P49406	528.5	528.4	493.8	416.8	425.6	456.1	-0.256	0.0119915
SYNE3	Q6ZMZ3	513.7	522.9	467.3	356.9	440.7	469.1	-0.256	0.0693688
TMEM87A	Q8NBN3	345.6	338.2	350.8	267.6	318.4	282.8	-0.256	0.0222509
TRIM13	O60858	75.5	76	72.9	70.6	67.3	51.7	-0.256	0.0832125
SCAF8	Q9UPN6	98.8	105	124.3	99.6	83.4	91.2	-0.256	0.0623782
TTC7A	Q9ULT0	421.5	440.7	400.3	319	360.2	380	-0.256	0.0276087
TPX2	Q9ULW0	649.1	651.1	768.7	501.4	597.8	636.8	-0.256	0.0708786
KLHL26	Q53HC5	79	79.8	81.7	63.1	72.7	66.1	-0.255	0.0160752
B3GAT3	O94766	197.2	187.1	195.1	158.3	188	142.4	-0.255	0.0581241
PRKAR1B	P31321	78.7	77.8	68.3	62.1	70	56.6	-0.255	0.0489267
PISD	Q9UG56	141.9	141.3	140	107.3	113	136.2	-0.255	0.0435613
KHSRP	Q92945	1777.8	1825.4	1891.5	1401.4	1542.9	1675.5	-0.254	0.024918
C1orf87	Q8N0U7	179.8	188.5	136.2	102.9	156.5	169	-0.254	0.276257
ANAPC10	Q9UM13	136.5	124	127.9	116.9	115.1	94.9	-0.254	0.044662
SPOUT1	Q5T280	153	145.3	148.9	132.1	113.8	130	-0.253	0.0208908
ZNF813	Q6ZN06	59.9	53.8	60.7	42.5	49.2	55.3	-0.253	0.0639664
ISYNA1	Q9NPH2	61.2	77	54.8	46.8	55.5	58.7	-0.253	0.134239
RBFA	Q8N0V3	58.6	69.1	65.7	64.5	41.6	58.6	-0.253	0.18168
ZNF24	P17028	50.1	43.3	57.7	49.5	37.2	40.2	-0.253	0.130384
ZNF407	Q9C0G0	228.4	203.4	195.6	189.6	168.7	168.3	-0.252	0.0317094
CCT8	P50990	4190.6	4037.3	3927.3	3104.6	3544.3	3572.8	-0.252	0.0210403
FAM120C	Q9NX05	377.1	352	376.5	217.2	341.9	398.8	-0.252	0.278937
SLC48A1	Q6P1K1	8.7	12.9	14.4	13.4	9.4	7.6	-0.252	0.362761
SCFD2	Q8WU76	153.2	158.2	162.5	122.9	135	140.6	-0.252	0.0171865
TUBB8	Q3ZCM7	1895.5	1867.3	1772.4	1255.3	1665.9	1777.3	-0.252	0.109454
TUBB4B	P68371	6666.3	6750.6	7171.8	4723.6	6215.3	6508.2	-0.252	0.0965019
RALBP1	Q15311	47.9	39.1	46.6	44.1	39.7	29.5	-0.252	0.169656
KHDC4	Q7Z7F0	156.6	155.8	171.8	145.4	133.1	128.2	-0.252	0.0209069
SH3BP2	P78314	549.4	537	485.7	400.2	487.2	434.9	-0.252	0.0399981
MAST2	Q6P0Q8	167.5	156.1	166.9	155.6	116.3	143	-0.251	0.0725328
MASTL	Q96GX5	167.5	156.1	166.9	155.6	116.3	143	-0.251	0.0725328
CXorf38	Q8TB03	307.6	286.7	283	205.8	282.6	254.7	-0.251	0.0866155
SPART	Q8N0X7	893.7	973.7	921.4	737.6	769.8	838.1	-0.251	0.0186396
NEURL4	Q96JN8	35	38.6	30	30.9	36.8	21.2	-0.25	0.270451	Yes
PPP4C	P60510	232.4	257	292.2	232.1	214.2	208.6	-0.25	0.048114
PLGRKT	Q9HBL7	52.9	47.3	58.8	65.1	42	32	-0.25	0.348819
CCM2	Q9BSQ5	85.6	82.5	77.8	60.8	67.8	79.2	-0.25	0.0601149
NAIP	Q13075	1463.2	1473.9	1338.7	989.7	1316.1	1319	-0.25	0.0945882
CDK12	Q9NYV4	266.1	241.2	236.7	197.8	238.8	191.6	-0.249	0.0549448
CDK13	Q14004	312.6	304.3	284.6	228.3	286.3	246.9	-0.249	0.0468527
SPIN4	Q56A73	137.8	127.5	102.4	113.1	110.8	85.6	-0.249	0.152103
NOL12	Q9UGY1	64.5	83.2	71.2	56.5	63.1	63.9	-0.249	0.0650118
RPS5	P46782	316.4	308.7	332.4	350.8	235.5	234.3	-0.249	0.173359
MRPL24	Q96A35	275.4	255.5	272.7	250.5	240.3	190.4	-0.248	0.0740546
ASCC3	Q8N3C0	1271.4	1321.4	1398.2	947.8	1089.4	1358.5	-0.248	0.113276
MOV10	Q9HCE1	168.4	172.3	146.3	148.2	148.7	115	-0.248	0.0943054
MYO9B	Q13459	344.7	316.4	318.8	267.6	291.5	266	-0.248	0.0164333
GPR107	Q5VW38	20	22.4	28.5	18	21.7	19.5	-0.248	0.132931
LIN7C	Q9NUP9	60.2	59.9	70.1	46.9	67.4	47.7	-0.248	0.1586
MYD88	Q99836	498.4	498.5	431.4	320.8	399.9	498.9	-0.248	0.176412
EHD1	Q9H4M9	551.8	530.8	459.6	349.1	463	496.9	-0.248	0.141375
TNKS1BP1	Q9C0C2	1236.7	1238	1283.8	963.7	1106.9	1100.3	-0.248	0.0207958
NDST2	P52849	158	151.6	144.1	101	141.6	144.2	-0.248	0.136567
NCOR2	Q9Y618	111.1	97	97.7	97	87.6	74.1	-0.247	0.0773042
F10	P00742	17	13.5	12.9	11.7	17	8.9	-0.247	0.333526
RELA	Q04206	158.1	152.8	132.6	135.8	109.9	128.4	-0.247	0.0652261
CLK2	P49760	55.5	60.3	40.5	36	37.7	59.8	-0.247	0.327169
PTBP3	O95758	1004.1	919.6	1044.1	858.9	872.2	769.5	-0.247	0.0273465
GPAA1	O43292	32	37.1	41.3	35.3	21.4	38.8	-0.247	0.318508
STARD8	Q92502	98.1	86.2	79.2	71.6	69.4	80.7	-0.247	0.0562488
PLOD1	Q02809	495.4	487.3	468.8	390.6	380.9	455.5	-0.247	0.0314074
ZNFX1	Q9P2E3	103.7	101.2	103.1	100.5	75.9	85	-0.246	0.0638486
SIK3	Q9Y2K2	373.8	379.9	296	365.5	235.9	292.1	-0.246	0.211072
SLC27A4	Q6P1M0	124.1	134.5	142.9	100.1	115.1	124.1	-0.246	0.0531356
DDX11L8	A8MPP1	200.1	215.1	227.1	159.5	184.9	198.7	-0.246	0.0521104
SELENOO	Q9BVL4	226.5	232.2	229.3	177.9	195.2	208.4	-0.246	0.0213466
SCAF4	O95104	286.4	283.4	310.9	260	240.2	242.7	-0.245	0.0162516	Yes
SPRYD3	Q8NCJ5	292.5	312.6	302.9	220.2	255.9	295.1	-0.245	0.0729886
PPIL2	Q13356	114.2	109.9	137	109.7	94.9	99.3	-0.245	0.0625947
ANKRD46	Q86W74	153.8	139.3	114.8	111.2	122.5	108.5	-0.245	0.0862238
MRPL38	Q96DV4	727.4	745.8	733.7	538.5	627.8	707.5	-0.245	0.0607527
ATP6V0D1	P61421	947	939.1	912.6	743.8	817.4	801.3	-0.245	0.0125369
NRM	Q8IXM6	170.2	160.4	115.3	99.6	144.2	131.7	-0.245	0.247534
NOM1	Q5C9Z4	302.5	293.4	261	231.4	236.6	254.5	-0.244	0.0275925	Yes
MOB3C	Q70IA8	163.8	156.1	166.2	129	162.5	122	-0.244	0.0797298
SMPDL3B	Q92485	24.5	20.8	14.2	18	14.5	16.7	-0.244	0.270164
TMC6	Q7Z403	36	36.9	33.8	35.2	35.9	21.4	-0.244	0.264856
CAMLG	P49069	154.7	135	142.4	130.2	131.8	104.3	-0.244	0.0723816
SQSTM1	Q13501	164.4	147.8	136.9	91.7	126.4	172.8	-0.244	0.307054
KNL1	Q8NG31	176.3	197.5	193.4	149.7	169.1	160.2	-0.244	0.0244774
DDX20	Q9UHI6	348.4	323.9	295.8	277	279.4	259.9	-0.244	0.0272179
SMARCAD1	Q9H4L7	374	426.1	399.2	356.5	342	314.6	-0.243	0.027405
MNAT1	P51948	106.2	96.2	102.1	106	74.7	79.4	-0.243	0.12614
SNRPB	P14678	923.5	833.5	798.6	609.9	728.6	833.9	-0.243	0.101583
ART4	Q93070	83.5	118	78.4	72.2	82.7	78	-0.243	0.175876
PTPN22	Q9Y2R2	106.7	112	94.9	82.4	88.7	93.6	-0.243	0.03688
GFUS	Q13630	423.1	408.3	419.5	300.8	361.4	402.3	-0.243	0.0732543
RABL3	Q5HYI8	109.2	122.5	124.1	113.3	96.3	91.8	-0.243	0.0562354
SUMF1	Q8NBK3	336	316.8	264.2	266.9	254.4	249.8	-0.243	0.0552343
PPP1R3D	O95685	28.6	31.2	31.2	19.9	28.8	29.3	-0.243	0.167754
PTRH1	Q86Y79	180.1	182.8	166.7	122.6	163.3	165.7	-0.242	0.106986
CALCOCO1	Q9P1Z2	34	42.8	40.7	29	38.2	32.3	-0.242	0.115733
MAP3K5	Q99683	136.5	134.6	133.5	116.7	114.2	111.6	-0.241	0.00889694
RPL12	P30050	1213.4	1100.3	992.9	832.2	1020.9	945.9	-0.241	0.0708533
TSHZ1	Q6ZSZ6	367.3	334.2	349.6	325.3	309	258.8	-0.241	0.0562611
SEC24D	O94855	448.2	451.6	511.9	401.9	405.9	384.8	-0.241	0.0227849
C6orf89	Q6UWU4	97.3	109.7	93.1	68.5	108.7	80.8	-0.241	0.204562
SLC25A46	Q96AG3	107.2	110.2	139.7	81.7	108.3	113	-0.241	0.177001
CNOT3	O75175	318.1	375.4	347.7	265.9	285.4	331.2	-0.241	0.0656325
UAP1L1	Q3KQV9	113.1	123	118.2	70.4	113.9	124.5	-0.24	0.288676
TEAD3	Q99594	88.9	86.3	90.4	70.7	76.5	77.9	-0.24	0.0148118
H2AX	P16104	826.6	777.9	680.4	546.8	709.6	684	-0.24	0.103768
PHF12	Q96QT6	56.7	40.4	41.7	34.1	41.9	40.6	-0.24	0.163615
PIN4	Q9Y237	76.9	58.4	62.1	55.8	54.9	55.3	-0.24	0.0724993
HRAS	P01112	251.9	210.9	239.8	213.4	180.3	201	-0.24	0.0535796
WDR62	O43379	612.5	733.7	576.3	442.9	633.9	559.9	-0.24	0.168129
OSBPL2	Q9H1P3	169	175.3	162.2	127.4	149.3	153.6	-0.239	0.040145
GALNT7	Q86SF2	180.8	160.7	148.7	151.8	124.4	139.2	-0.239	0.0685609
CHD6	Q8TD26	37.9	40.5	32.5	31.8	31	30.8	-0.239	0.0451085
METTL5	Q9NRN9	96	104.9	87.3	84.5	87.3	72.5	-0.239	0.063529
CRCP	O75575	105.6	90.4	94.6	85.6	82	78.3	-0.239	0.0296883
MCTS1	Q9ULC4	665.6	630.2	650.8	495.6	597.1	560.8	-0.239	0.0337673
RNF170	Q96K19	222.9	223.1	192.5	139.4	197.1	211.9	-0.239	0.194955
FBXL15	Q9H469	120	124.9	153.2	98.1	105.4	135.1	-0.239	0.15851
SLC25A51	Q9H1U9	124.1	120.3	123	107.3	101.9	102.4	-0.238	0.0103001
CCS	O14618	145.5	149	154.5	116.8	134.8	129.8	-0.238	0.0243025
MOB1B	Q7L9L4	1033.1	955.7	979.7	879.4	878	763.6	-0.238	0.0293557
FMNL1	O95466	290.9	257.4	219.6	219.5	214.1	213.4	-0.238	0.0713324
GRK6	P43250	123.5	130.6	113.7	112.3	105.1	94.7	-0.238	0.0428447
VAV2	P52735	301.8	301.7	289.4	228.3	277.1	253.8	-0.238	0.0351772
PHF14	O94880	56	58.1	53.8	52.1	39.5	51.8	-0.238	0.0940462
RASSF2	P50749	366.8	332.9	305.3	301.7	284.7	265	-0.237	0.0448166
SLC25A5	P05141	1919.9	1759.3	1846.2	1405.8	1674.2	1617	-0.237	0.0372074
DDX52	Q9Y2R4	40.2	40.5	43	30.4	37.5	37.5	-0.237	0.0569747
BOD1L1	Q8NFC6	493.5	491.9	527.9	400.2	455.8	429.2	-0.237	0.0227748
PDE12	Q6L8Q7	227.6	254.4	240.5	194.3	201.2	217.7	-0.237	0.0248175
PAM16	Q9Y3D7	353.4	308.4	283.6	260.1	263.6	275.5	-0.237	0.0471731
NTHL1	P78549	45.4	50.9	33.1	34.3	37.1	36.7	-0.237	0.18056
PTPN2	P17706	349.7	356.1	334.3	244.4	310.3	335.1	-0.237	0.101324
INTS7	Q9NVH2	201.1	197.9	219.9	147.1	186.3	195.1	-0.237	0.0945399
PLS1	Q14651	118.9	149.5	132.7	85.6	123.5	136.4	-0.237	0.242872
HMCES	Q96FZ2	370.6	378.7	333.9	259.4	344.7	320.4	-0.237	0.0954669
FARP1	Q9Y4F1	92.3	94.7	80.3	69.4	83.8	73.8	-0.237	0.0614508
MARK3	P27448	526.6	538.3	545.9	484.1	430.4	454.8	-0.236	0.0174291
MTTP	P55157	53.9	50.9	42.5	40.3	38.5	46	-0.236	0.0872039
PLXNA1	Q9UIW2	355.9	336	361.6	249.1	323.8	328.4	-0.236	0.0943074
DNAJC2	Q99543	752.7	757.9	752.1	536.2	679.8	720.4	-0.236	0.0892734
NAGPA	Q9UK23	72.3	100.7	86.3	77.5	64.4	77	-0.236	0.139491
FADS3	Q9Y5Q0	320.6	282.2	265.7	240	266.1	230.2	-0.236	0.0528948
PDCD11	Q14690	1410.6	1553.6	1447.1	1173.2	1302.2	1270.4	-0.236	0.0220634
BNIP1	Q12981	198.8	200.6	182.7	135.8	160.4	204.6	-0.236	0.161778
CEP43	O95684	200.3	220.8	215.9	176.7	174.9	189	-0.236	0.0188692
PLOD2	O00469	90.6	87.8	89.9	69.8	77.6	81	-0.235	0.0245135
C19orf47	Q8N9M1	99.5	107.1	102.1	85	86.7	90.5	-0.235	0.0140244
LGALS1	P09382	1067.9	1159.1	1161.6	935.7	974.8	967.9	-0.235	0.0151451
TMEM68	Q96MH6	172.5	154	160.8	137.2	147	129.9	-0.235	0.0275029
RAB31	Q13636	67.9	63.3	72.9	52.2	51.7	71.2	-0.235	0.139902
RPRD2	Q5VT52	202.7	197.2	174.5	148.3	171.5	168.3	-0.235	0.0463155
PCGF6	Q9BYE7	106.1	116	110.9	93.5	98.2	91.4	-0.234	0.0168106	Yes
EMC4	Q5J8M3	172.7	146.7	132.9	96.4	159.4	134.7	-0.234	0.271469
TRIM47	Q96LD4	46.7	57.6	51.2	39.1	61.3	35.3	-0.234	0.302263
SLC25A4	P12235	1839.3	1680.6	1794.1	1405.8	1638.4	1480.4	-0.234	0.0317165
SPAG9	O60271	430.5	395.2	420.7	357.4	355.6	345.9	-0.234	0.0138953
RBM22	Q9NW64	210.4	207.1	206.8	207.9	180.4	147.6	-0.234	0.11079
YME1L1	Q96TA2	624.9	640.3	567.2	459.3	556	546	-0.234	0.0563352
BEND3	Q5T5X7	202.6	190.7	171.1	153	172.6	153.8	-0.234	0.0444362
AAGAB	Q6PD74	530.4	533.3	535.9	421.7	455.4	484.9	-0.234	0.0211281
UBE2M	P61081	1240.8	1113	1131.1	907.1	1038.7	1020.5	-0.233	0.0341157
DSTYK	Q6XUX3	103.6	108.2	93.7	85.2	89.8	84.6	-0.233	0.0266187
SNX3	O60493	445.3	425.2	391.6	304.8	388.7	385.3	-0.233	0.087706
SMAD3	P84022	610.8	609.1	552.3	422.1	553.9	541.4	-0.233	0.098512
RANBP10	Q6VN20	199.1	212.9	191.9	164.9	165.1	184.3	-0.232	0.0279334	Yes
IWS1	Q96ST2	142.9	155.6	127.1	109.3	116.1	137.5	-0.232	0.0938943
LPIN1	Q14693	53.1	50.6	57.5	47.1	45.2	44.8	-0.232	0.021918
PIGB	Q92521	98.1	112	106.1	103.1	79.6	87.7	-0.232	0.0824782
ANO10	Q9NW15	260.6	235.7	248	216.1	216.2	201.3	-0.232	0.0199428
HIF1AN	Q9NWT6	62.9	58.6	53.4	63.5	40.3	47.5	-0.232	0.214581
PANK3	Q9H999	97.2	103.5	139	113.8	79.6	95.2	-0.232	0.237622
PATZ1	Q9HBE1	66.7	70.4	65.6	58.3	57.2	57	-0.232	0.0125879
TRAPPC10	P48553	175.2	202.6	175.7	155.5	137.2	180.7	-0.231	0.100122
BARD1	Q99728	105.7	105.7	100.4	96.6	70.8	101.4	-0.231	0.148207
DGCR8	Q8WYQ5	1061.2	1017	963.4	859.5	860.8	868.4	-0.231	0.0149746
UBR1	Q8IWV7	190	178.8	170.5	167.6	142.6	149.8	-0.231	0.0385357
EHHADH	Q08426	301.8	295.5	306.2	271.5	242	257	-0.231	0.0185209
ATR	Q13535	909.4	964.6	860.3	726.9	788.7	814.8	-0.231	0.0283462
MTIF3	Q9H2K0	129.9	127.4	149.2	154.8	98.2	100.5	-0.231	0.252942
SLC39A14	Q15043	606.7	621.7	553.5	512.2	485.7	519.3	-0.231	0.0227363
CLCN5	P51795	136.8	131.7	131.5	110	119.1	111.9	-0.231	0.0148223
ARAP1	Q96P48	666.4	632.2	607	617.1	463.4	553.4	-0.231	0.0898069
MRPS35	P82673	236.1	270.8	214	183.6	234.7	196.5	-0.231	0.116606
MKNK1	Q9BUB5	233.8	230.3	216.1	197.1	179	204.1	-0.231	0.0270879
RCC2	Q9P258	676.2	752.6	671.4	552.1	632.9	605.7	-0.23	0.036139
TANK	Q92844	59.7	53.7	61.1	43.7	54.6	50.9	-0.23	0.069607
CLIP1	P30622	110	106.2	135.5	120.1	83.9	97.3	-0.23	0.186631
FBXO7	Q9Y3I1	263.8	285.7	273.5	211.2	237.2	255	-0.23	0.0423564
ATL1	Q8WXF7	71.5	71.1	56.4	50.9	59.4	58.8	-0.23	0.1014
PSMA4	P25789	497.8	453.1	507.7	495.2	398.5	360.6	-0.229	0.11901	Yes
ALYREF	Q86V81	116.7	123.4	118.3	90.1	110.6	106.1	-0.229	0.0501765
ZFAND1	Q8TCF1	128.6	150.1	177.8	119	137.8	129.9	-0.229	0.124696
ANKRD12	Q6UB98	170.7	139.3	169.5	132.1	135.6	139.7	-0.229	0.056114
NRBP1	Q9UHY1	293.7	298.8	246.1	247.6	262.8	206.3	-0.229	0.109292
ERCC2	P18074	427.1	435.5	383.4	364.3	343.3	354.3	-0.229	0.0254514
MDN1	Q9NU22	1289	1284.5	1313.3	986.4	1157.9	1183.2	-0.229	0.0409797
SLC25A1	P53007	371	320.3	326.3	235.2	341.5	299.6	-0.229	0.162673
FAIM	Q9NVQ4	238.6	233.1	275	227.5	210.4	198.6	-0.229	0.0509463
TTC28	Q96AY4	783.3	781.7	751.8	586.3	703.3	693.4	-0.229	0.0436087
FUBP1	Q96AE4	594.4	687.8	732.9	557.5	593.1	564.5	-0.228	0.0516049
AMFR	Q9UKV5	45.7	54.1	44.1	37.6	41	44	-0.228	0.0728336
TFRC	P02786	1371.4	1370.9	1404.5	1179.1	1154.6	1207	-0.228	0.0115335
ZC3H14	Q6PJT7	32.5	46.3	39.6	34.3	32.3	33.5	-0.228	0.129587
MRPS25	P82663	1058.2	1170.8	1070.2	805.1	947.2	1081.4	-0.228	0.0997489
ISCA1	Q9BUE6	518.1	541.5	535.5	472.1	466.2	425.1	-0.228	0.0202598
IRAK1	P51617	342.3	338.6	321.2	250.2	302.8	305.9	-0.228	0.0566971
AKAP1	Q92667	137.1	125.7	131.5	110.7	113.1	112.7	-0.228	0.0150488
PTOV1	Q86YD1	247.5	260.4	311.1	229.7	227.4	238.7	-0.228	0.0605851
NOC4L	Q9BVI4	656.3	649.3	590.2	480.1	568.2	573.3	-0.228	0.0540288
SPG11	Q96JI7	64.4	76.2	60.6	47.6	57.1	68.2	-0.227	0.180468
POFUT2	Q9Y2G5	240.5	190.6	225.5	208.4	184.5	167.8	-0.227	0.107036
DIS3L2	Q8IYB7	105.1	109	117.3	92.8	100	90.4	-0.227	0.0274287
MAP3K7	O43318	113	144.5	129.3	116.4	115.7	97.7	-0.227	0.10147
XYLT2	Q9H1B5	228.1	247.7	363.9	153.2	279.2	299.6	-0.227	0.462815
RNF169	Q8NCN4	244.4	233.1	240.8	192.1	201.2	221.4	-0.227	0.0270907
FHL3	Q13643	33.4	30	30.9	28	29.6	23.3	-0.227	0.0766641
ZNF687	Q8N1G0	122.3	136.9	105.9	89.1	115.2	107.7	-0.227	0.137597
ANAPC1	Q9H1A4	325.6	355.5	308.8	274.7	270	300.7	-0.227	0.03624
PDCL3	Q9H2J4	165.8	143.8	187.2	179.6	131.2	118.4	-0.226	0.238944
MRPL17	Q9NRX2	130	122	115	108.8	82.1	127.5	-0.226	0.204881
EIF3J	O75822	121.9	111.8	110	98.6	85.7	110.9	-0.226	0.0816139
MYBBP1A	Q9BQG0	1404.9	1325.4	1158.6	1142.4	1100.7	1071.6	-0.226	0.0455752
ZBTB16	Q05516	33.9	33	38.2	31.7	30.2	27.9	-0.226	0.0435637
NDUFAF7	Q7L592	154.3	126.8	100.5	79.2	127	122.3	-0.226	0.353522
NCR3LG1	Q68D85	129.4	102.5	122.2	111.8	102.2	88.7	-0.226	0.116693
E2F8	A0AVK6	194.1	207.8	196.6	141.2	164.7	213.1	-0.226	0.176283
DYM	Q7RTS9	585.6	540.6	607	487.6	524.4	470.8	-0.225	0.0305973
WDFY3	Q8IZQ1	54.9	61.9	49.4	52	52.5	38.5	-0.225	0.175236
UBXN6	Q9BZV1	246.6	249.4	259.9	212.3	219.6	214.6	-0.225	0.0131786
TBC1D13	Q9NVG8	344	306.6	334.1	266.8	290.1	285.3	-0.225	0.0271746
TMTC3	Q6ZXV5	33	38.1	26.7	25.9	27.8	29.2	-0.225	0.145775
AGPAT2	O15120	60.2	52.7	45.1	46.2	44.9	43.2	-0.225	0.0921536
TRA2B	P62995	480.6	464.9	450.6	379.5	436.8	381.2	-0.224	0.0343084	Yes
TJP2	Q9UDY2	62.9	67.7	50.9	51.8	50.7	51.8	-0.224	0.0935756
GHDC	Q8N2G8	332.2	287.3	296.1	287.6	267	230.8	-0.224	0.0779112
CENATAC	Q86UT8	20.7	20.9	19.4	18	14.2	20.6	-0.224	0.152599
APOO	Q9BUR5	185.7	173.5	156.4	154.5	140.7	145.6	-0.224	0.0432597
MRPL12	P52815	396.1	373.1	432.5	354.6	384.3	294.6	-0.224	0.10232
SETD1A	O15047	237	241.9	228.5	163	222.9	226.3	-0.224	0.145523
CHP1	Q99653	106	99.7	87.6	87.4	77.9	85.3	-0.224	0.0564913
TKT	P29401	3414.5	3862.7	3241.7	2494.3	3068.4	3516	-0.223	0.158325
STK26	Q9P289	153.1	165.7	181.9	161.4	138.7	129.6	-0.223	0.0861597
COX7A2L	O14548	249.8	243.5	237.3	208	204.7	213	-0.223	0.0136567
GLB1L	Q6UWU2	242.8	232	222.9	181.5	205	212.4	-0.223	0.0396948
MRPS5	P82675	925.1	891.9	961.5	748.6	835.5	797.5	-0.223	0.0241838
PRR5	P85299	189.7	180.1	199.8	173.8	156.2	158.4	-0.222	0.0302758
EP400P1	Q6ZTU2	189.5	176.1	179.1	144.3	146.2	178.7	-0.222	0.0700403
CTR9	Q6PD62	843.1	874.9	748.6	638.1	736.6	740.7	-0.222	0.0611746
GOLGA3	Q08378	466.9	465	455.5	406.3	412.5	371.5	-0.222	0.0209102
SLC25A26	Q70HW3	554.2	519.2	476.2	454.6	435.9	436.2	-0.222	0.0317622
BCOR	Q6W2J9	135.4	145.7	127.6	94.6	134.4	124.7	-0.222	0.161221
CNOT4	O95628	134.9	113.7	143.3	106.1	110.9	118	-0.221	0.0767739
LENG8	Q96PV6	376.5	349.6	341.2	304	303	308.2	-0.221	0.019502
UBAP2	Q5T6F2	579.2	595.7	649.5	580.8	518.8	469.8	-0.221	0.0664348
EEPD1	Q7L9B9	320.7	315.8	339.4	283.2	262.1	292.5	-0.221	0.0257657
CIAO2B	Q9Y3D0	100.1	92	73.9	64.3	74.5	89.8	-0.221	0.212576
PI4KB	Q9UBF8	99.2	142.8	130.9	87.8	119.7	111.5	-0.221	0.243176
SACS	Q9NZJ4	203.3	198.4	206.2	202.2	173.7	149.9	-0.22	0.101514
NAA35	Q5VZE5	205.3	200.9	231.7	162.8	177.9	208.8	-0.22	0.0972219
TIMM8A	O60220	37.7	37.1	38.4	32.9	35.5	29.1	-0.22	0.0484288
HERC2	O95714	357.2	388.2	342.6	286.7	329.6	318.8	-0.219	0.0450344	Yes
PSMB9	P28065	75.1	37.6	45.1	44	47.4	38.7	-0.219	0.405796
MTR	Q99707	280.3	277.2	276.5	224.5	241.1	251.5	-0.219	0.0220497
ITPRID2	P28290	290.2	258.3	277.4	215.3	232.6	263.6	-0.219	0.0646619
TOR2A	Q5JU69	742	759.2	646.3	465.6	715.4	693.4	-0.219	0.253617
CDK7	P50613	137.5	130.8	146.4	135.5	97.3	126.7	-0.219	0.148522
CYHR1	Q6ZMK1	601.5	671.7	645.4	529.9	505.4	618.1	-0.219	0.0660321
MAP2K3	P46734	250.4	240.8	203.5	191.8	200.1	202.9	-0.219	0.0607304
AIMP2	Q13155	1080.2	1099	1051.2	727.6	1005.1	1083.9	-0.218	0.192417
CDK5	Q00535	443.8	366.5	393.8	304.9	385.8	346.4	-0.218	0.106513
HEATR5B	Q9P2D3	96.7	117.2	94.6	96.6	91.1	77.4	-0.218	0.122027
PHF2	O75151	117.2	116.7	119.2	94.1	100.9	109.1	-0.218	0.0307762
GATD1	Q8NB37	924.2	950.8	881.4	675.8	860.4	846	-0.218	0.0900002
UBAC2	Q8NBM4	69.1	60.7	49.2	56	46.9	49.9	-0.218	0.163478
PAFAH1B2	P68402	1155.7	1350.2	1315.1	787	1240.8	1337	-0.217	0.318166
PUS7	Q96PZ0	222.9	242.5	225.4	203.3	186.1	205.1	-0.217	0.029071
UHRF2	Q96PU4	218	222.3	197.2	186.6	179.4	181.8	-0.217	0.0273493
NDUFS6	O75380	220.1	184.5	211.5	208	182.4	144.1	-0.217	0.186451
APOE	P02649	57.9	54.5	54.1	37.5	50.9	57	-0.217	0.20568
MCUR1	Q96AQ8	58.3	54.6	62.2	61.2	41	50.4	-0.216	0.193837
RRP7A	Q9Y3A4	394	395.1	385	316.8	356.5	338.8	-0.216	0.0249119
ATG101	Q9BSB4	46.9	56.8	62.4	50.3	38.1	55.4	-0.216	0.242289
COMMD9	Q9P000	359.5	354.5	362	270.5	308.8	352.8	-0.216	0.0848818
SOX4	Q06945	99.3	87.6	100.3	100.2	76.1	73	-0.216	0.158724
EXOSC5	Q9NQT4	1080.2	1009.6	1110.2	900.7	938.7	914.9	-0.215	0.0219069
HSPA2	P54652	894.1	929.7	860.1	725.2	766.4	823.3	-0.215	0.0325865
CEBPZ	Q03701	551.7	529.2	478.1	440.2	433	467.9	-0.215	0.038268
P3H4	Q92791	92.4	71.8	63.8	52.3	57.4	90.2	-0.215	0.385757
CGAS	Q8N884	348	344.1	351.9	314.6	308.6	277.6	-0.215	0.0289038
CPTP	Q5TA50	500.2	580	642.4	529.2	502.5	447.9	-0.215	0.108996
TNFAIP2	Q03169	51.6	46.9	51.3	42.2	32.9	57.2	-0.215	0.300802
MFN1	Q8IWA4	487.1	482.2	564.7	616.4	394.7	348.9	-0.215	0.341964
GLYR1	Q49A26	654.6	592.9	580.3	481.8	563.5	531.6	-0.214	0.0534626
ASAP1	Q9ULH1	82.8	79.2	70	54.3	68.4	79.2	-0.214	0.194544
DPY19L4	Q7Z388	150.7	174.7	152.9	143.8	116.7	153.6	-0.214	0.128121
SMG1	Q96Q15	158	194.9	215.8	159.1	172.9	154.8	-0.214	0.134527
DEFB119	Q8N690	190.4	205	254.6	284.5	147.1	152.2	-0.214	0.446543
SNAP29	O95721	89.6	71.4	77.5	83	64.4	59.5	-0.214	0.194282
UBQLN4	Q9NRR5	83.8	84.6	76.1	63.8	73.6	73.6	-0.214	0.0526127
KMT2B	Q9UMN6	187.9	169.1	155.7	156.6	139.9	144.8	-0.214	0.061871
HMG20A	Q9NP66	51.9	48.9	55.4	39.8	56.8	39.9	-0.213	0.202719	Yes
ZNHIT2	Q9UHR6	214.6	183.5	190.9	165.8	153.5	189.8	-0.213	0.0901651
WASHC4	Q2M389	589.4	576.3	597.7	530.2	490.1	502.1	-0.213	0.0200344
LLPH	Q9BRT6	80.1	81.3	113.1	80.2	73.8	79.9	-0.213	0.183128
SCAF11	Q99590	113.9	127.3	126.1	102	104.3	110.4	-0.213	0.0332478
CCDC61	Q9Y6R9	332.7	309.3	307.4	268.1	290.7	260.9	-0.213	0.0319506
CDK16	Q00536	316.2	305.9	296.1	241.5	278.2	274.1	-0.212	0.0404489	Yes
TMEM237	Q96Q45	145.3	159.2	147.5	144.9	123.4	122.9	-0.212	0.0593226
RPL39	P62891	36.9	42.1	43	34.6	36	34.5	-0.212	0.0419688
FOCAD	Q5VW36	1409.8	1291.1	1120.6	895.1	1235.4	1188.1	-0.212	0.201182
MYO9A	B2RTY4	777.3	770.2	709.8	626.2	656.6	664.9	-0.212	0.0258885
SMAD2	Q15796	669.9	668.3	608	482.3	615.3	590.2	-0.212	0.0994949
ATP6AP1	Q15904	192.8	196.9	221.6	148.5	168.4	216.5	-0.212	0.193571
FBXO22	Q8NEZ5	571.6	553.4	483.4	435.2	505.6	447.5	-0.212	0.0732785
BORCS6	Q96GS4	176.7	181.4	155.5	146.8	142.2	153.7	-0.212	0.0460465
OSBPL9	Q96SU4	63.8	58.3	51.4	39	58.3	54.2	-0.211	0.247072
UBE2V1	Q13404	753.9	792.1	769.4	616.9	725.4	661.5	-0.211	0.0415485
VMP1	Q96GC9	82.9	80.4	82.1	60.9	69.2	83.8	-0.211	0.128775
PCNT	O95613	166.8	165.2	166.2	129.5	174.4	130.8	-0.211	0.13956
GNL1	P36915	262	254.8	286.9	192.4	248.2	258.6	-0.211	0.143164
GGT3P	A6NGU5	732.1	731.9	699.5	563.9	655	654.7	-0.211	0.0460783
ATG9A	Q7Z3C6	143.2	135.4	118.5	93.8	114.7	137.6	-0.211	0.208196
PRIM2	P49643	358.4	389.7	347.2	288.6	318.9	340.1	-0.211	0.0565205
GGNBP2	Q9H3C7	58.2	58.7	57.7	44.9	56.2	50.4	-0.211	0.0668334
RALGAPA2	Q2PPJ7	61.6	74	69.2	49.3	58.5	70.6	-0.211	0.190158
METTL2B	Q6P1Q9	47.5	38.1	43	32.7	32.4	47.5	-0.21	0.25704
VTN	P04004	732.2	638.2	737.6	467.5	593.1	803.8	-0.21	0.313801
CSTF3	Q12996	561.4	514	526.8	474.7	464	446.2	-0.21	0.0253201
EXOSC6	Q5RKV6	254.6	235.7	267.5	218.8	216.2	219.2	-0.21	0.0293348
MARS2	Q96GW9	365.9	371.8	368.8	287.2	322.3	350.5	-0.21	0.0557359
BAG1	Q99933	316	325.2	324.9	240.9	296.5	301.9	-0.21	0.0829871
EXOC3	O60645	391.9	397.6	369.7	323.5	342.1	336.5	-0.21	0.0224725
SURF6	O75683	72.8	71	66.9	61.1	73.4	49.8	-0.21	0.18556
ATAD2	Q6PL18	360.6	350.6	334.9	310.6	288.4	306.2	-0.209	0.0253505
COMMD6	Q7Z4G1	107.3	111.4	90.5	85.1	92.1	89.3	-0.209	0.0737814
CDC42BPA	Q5VT25	53.8	48.6	52.5	43.9	44.1	45.9	-0.209	0.0270487
PRKAB1	Q9Y478	159.3	190.4	201.1	151.4	157.7	165.5	-0.209	0.0887051
CENPB	P07199	231.1	197.9	160.5	173.5	169.4	161.6	-0.209	0.16813
FBXW9	Q5XUX1	105.8	99.7	105.2	114.4	79.6	78.9	-0.209	0.21204
NUP85	Q9BW27	215.9	163.4	189.7	160.8	157.4	171.3	-0.209	0.110166
H2AZ2	Q71UI9	1500.6	1376.2	1172.2	1071.1	1255.6	1164.4	-0.209	0.112179
MTMR3	Q13615	93.9	91.9	87.2	73.2	85.1	78.3	-0.209	0.0433172
TUBB	P07437	8513.3	8655	8896	6189.8	8123.8	8442.4	-0.209	0.144929
DHX35	Q9H5Z1	243.8	244.7	227.2	178.8	236.1	207.9	-0.209	0.108584
CTDSP1	Q9GZU7	167.8	179.9	163.8	168	142.1	134.2	-0.209	0.0847873
MRPL55	Q7Z7F7	129.3	148.1	149.7	121.4	124.9	122.5	-0.209	0.041999
ATP8A1	Q9Y2Q0	70.4	57.8	48.1	52.5	62.1	38.9	-0.209	0.343901
PQBP1	O60828	1183.5	1116.4	1122.2	964.7	1022.4	975.7	-0.208	0.0221256
HES1	Q14469	229.2	236.4	205	187.1	198.8	193.9	-0.208	0.0412527
MEAF6	Q9HAF1	102.7	84.6	80.7	91.2	87.4	57.1	-0.208	0.32493
POP5	Q969H6	389.4	351	376.3	350.2	285.9	333.6	-0.208	0.0765627
ALKBH6	Q3KRA9	164.6	160.6	214.3	202.2	138.5	131.3	-0.208	0.319054
IGSF8	Q969P0	20.2	23.2	22.7	19.1	16.2	22.3	-0.208	0.154642
CDC45	O75419	731.4	685	685.3	617.3	602.9	599.1	-0.208	0.0210405
SRSF8	Q9BRL6	964.4	894.1	948.5	855.1	788.5	788.8	-0.207	0.0296276
PNPT1	Q8TCS8	1072.4	1037	1043.9	821	952.2	964.6	-0.207	0.0495755
EML4	Q9HC35	103.4	117.8	90.7	88	87.6	93.2	-0.207	0.0979809
DPH7	Q9BTV6	129.5	130	136.8	99.1	110.9	136.3	-0.207	0.139194
FNDC3B	Q53EP0	529.9	506.7	483.9	404.6	443.6	471.6	-0.206	0.0492062
HMMR	O75330	1107.6	1285.7	1176.1	1018.7	986.5	1086.9	-0.206	0.0499053
MMAA	Q8IVH4	418.2	429.7	446.3	339.2	393.4	391.5	-0.206	0.0498683
CDCA8	Q53HL2	157.7	126.7	110.1	103.1	113.5	122.6	-0.206	0.19731
DENND6A	Q8IWF6	64.3	64.5	63.9	54.9	57.6	54.6	-0.206	0.0187915
SLC7A1	P30825	189.4	165.1	172	170.1	149.7	137.6	-0.206	0.0897821
ANAPC2	Q9UJX6	166.8	150.4	139.4	130.9	134.1	129.7	-0.206	0.0508212
CENPI	Q92674	391	333.8	374.4	381.3	307.1	272.1	-0.206	0.179403
COMMD7	Q86VX2	1114.7	1084.4	933	817.3	969.5	927.4	-0.206	0.0930989
RIOX2	Q8IUF8	96.4	94.2	107.9	87.3	85.1	85.9	-0.206	0.0373452
SMG6	Q86US8	156.8	143.7	132.1	137	118.5	119.6	-0.205	0.0786409
EIF4A2	Q14240	2512.7	2491.2	2264.4	1979.2	2180.2	2144.6	-0.205	0.0407152
PTGS1	P23219	73	73.6	78	68.1	60.2	66.8	-0.205	0.03961
CEMIP2	Q9UHN6	18.3	66.4	66	18.5	48.6	58.2	-0.205	0.751035
DTNBP1	Q96EV8	75.3	67	73.2	68	59.7	59.4	-0.205	0.0577285
MED12	Q93074	852.1	778.9	740.8	631.7	686.6	740.6	-0.205	0.0666698
AGK	Q53H12	939.3	885.1	848.8	592.2	925.3	840.9	-0.205	0.260334
RPLP1	P05386	553.7	505.8	438.8	428.3	449.5	416.7	-0.205	0.0853509
ANKRD27	Q96NW4	311.7	308.5	298.1	273.4	266.9	257.1	-0.204	0.0220258
PDCD2L	Q9BRP1	41.2	58	73.4	39.5	57.5	50.5	-0.204	0.408062
EIF3E	P60228	2193.4	2139	2156.4	1839.7	1895.3	1897.6	-0.204	0.0179781
NDUFB8	O95169	530.6	492.8	530.6	423.3	434.1	494	-0.204	0.0542271
TGS1	Q96RS0	461.6	420.7	442.7	459.2	372.2	329.4	-0.204	0.159613
SLC5A6	Q9Y289	106	105.3	83.9	68	95.2	94.6	-0.204	0.251991
RIOK2	Q9BVS4	1600.6	1612.1	1551	1329.2	1366.4	1441	-0.204	0.0242394
GOLGA4	Q13439	80.5	104.8	107.5	86.4	103.8	66.2	-0.204	0.317448
HIGD1A	Q9Y241	108.7	89.3	68.9	66.3	76.3	86.7	-0.203	0.301928
ELP3	Q9H9T3	709.4	710	703.9	506.5	690.5	664.8	-0.203	0.152738
PGGT1B	P53609	1306.8	1250.2	1193.4	1005.4	1161.4	1095.2	-0.203	0.0486216
MT-ND4	P03905	1419.5	1482.4	1327.7	881.6	1377	1508	-0.203	0.340171
SUGP2	Q8IX01	546.5	520.6	483.8	398.3	448.8	504.8	-0.203	0.100837
MRPL27	Q9P0M9	613.8	580.6	712.2	713.8	521.6	446.5	-0.203	0.294964
YPEL5	P62699	195.5	170.1	151.1	139	157	151.2	-0.202	0.115454	Yes
CDK11A	Q9UQ88	351.4	333.9	364.4	287.6	303.4	321.7	-0.202	0.0382591
CDK11B	P21127	351.4	333.9	364.4	287.6	303.4	321.7	-0.202	0.0382591
TCEA1	P23193	342.2	307.6	297	302.9	240.3	282	-0.202	0.110299
MRPL35	Q9NZE8	88.5	95	111.6	84.9	95.7	75.8	-0.202	0.149444
ARPC5	O15511	3142.6	2880.6	2685.1	2362	2667.9	2532.9	-0.202	0.0621158
COG2	Q14746	221.9	199	210	178.8	179.3	189.9	-0.202	0.0339058
TTC12	Q9H892	156	141.3	144.7	157.9	145.3	91.3	-0.202	0.352229
HBZ	P02008	49.9	50.2	50.6	42.1	50.3	39.3	-0.202	0.0941202
KBTBD8	Q8NFY9	201	237.2	220.1	182.8	198.3	190.3	-0.202	0.0555268
JMJD1C	Q15652	83.5	88.1	88	75.1	66.8	84.9	-0.201	0.0905605
UBE2Q1	Q7Z7E8	290.1	278.2	230.6	178.2	277.7	247.6	-0.201	0.299553
RPS13	P62277	2198.9	2073.7	2108.1	2013.6	1898.4	1655.1	-0.201	0.0688003
RLF	Q13129	126.4	118.5	114.1	101.4	112.5	98.6	-0.201	0.0509228
FOXP1	Q9H334	56.1	61.3	62.9	75.9	49	38.3	-0.201	0.420287
DNAL1	Q4LDG9	389.8	373.3	384.8	332.2	324.1	342.5	-0.201	0.0223958
MBNL3	Q9NUK0	111.9	94.9	107.4	124.9	85.4	70.4	-0.201	0.360812
SMUG1	Q53HV7	201.6	218.2	217.9	165.7	204.9	185.8	-0.201	0.0806405
TSC2	P49815	168.6	166.9	153.9	145.2	152.5	129	-0.2	0.0640604
PEX3	P56589	108.4	92.9	99.8	86.5	82.4	93	-0.2	0.0628494
THEMIS2	Q5TEJ8	92.6	75.7	73.4	58.6	75.9	76.4	-0.2	0.203171
DPCD	Q9BVM2	85.8	59.3	71.1	91.3	37	70.6	-0.2	0.560184
EHBP1L1	Q8N3D4	290.2	266	261.2	236.2	240.9	233.7	-0.2	0.0320163
CEP250	Q9BV73	137.2	135.4	139.6	115.4	123.6	120	-0.2	0.0235519
KDM5A	P29375	484.4	479.6	451.8	375.3	399.4	462	-0.2	0.0792448
DHX8	Q14562	561.4	607.2	669	486.6	553.3	559.3	-0.2	0.084504
AGPAT3	Q9NRZ7	226.3	216.5	211.8	209.9	183.8	177.6	-0.2	0.0595474
GTF2H1	P32780	173.4	177.1	167.7	163.5	127.3	163.5	-0.199	0.125632
MAN2A1	Q16706	300.7	297	291.2	254.1	258.3	261.9	-0.199	0.0200835
TSPYL1	Q9H0U9	99.6	116.3	114	68.2	123.6	103.5	-0.199	0.381119
TMEM11	P17152	97.8	84	83.9	88.9	73.5	69.8	-0.199	0.138421
CHML	P26374	75.9	61.5	59.2	64.1	47.8	59.6	-0.199	0.213588
HPS6	Q86YV9	337.6	309.9	373.4	301.2	301.5	284.5	-0.199	0.064906
SUN1	O94901	49.5	47.8	53	58.4	42.4	33.5	-0.199	0.338154
NDUFAF4	Q9P032	212.9	182.5	188	154.7	170.9	182.7	-0.199	0.0852349
TBCD	Q9BTW9	676.6	597	660.3	586.6	557.1	539.4	-0.199	0.0460793
BANP	Q8N9N5	54.5	54.2	41.5	37.4	42.3	51.2	-0.199	0.243764
CLEC16A	Q2KHT3	52.5	73.9	51.4	35.6	67.2	55.1	-0.199	0.459678
DHX37	Q8IY37	248.5	260.9	255.5	216.2	218.1	232.3	-0.199	0.0270626
CCNL2	Q96S94	481.3	495.4	423.5	390.8	426.8	400.4	-0.199	0.0609051
ATL2	Q8NHH9	262.9	258.3	279.1	260.8	206.5	233.3	-0.198	0.0952155
SETD2	Q9BYW2	417.7	391.3	411.2	359.1	337.8	367	-0.198	0.0314896
RGP1	Q92546	241.8	237.1	216.1	178.5	214.9	214	-0.198	0.0924887
TANC2	Q9HCD6	97.9	89	105.6	88	73.9	93.8	-0.198	0.132935
C12orf4	Q9NQ89	395	390.8	398.4	339.5	345.8	347.3	-0.198	0.0196869
SGK3	Q96BR1	562.9	567.6	526.1	439	477.7	532.4	-0.197	0.0739681
PGM2L1	Q6PCE3	75.2	73.6	83.7	71.7	67.6	63.5	-0.197	0.0599135
GTF2F1	P35269	147.3	160.6	166.2	139.1	135.8	138.2	-0.197	0.0370659
OTUD7B	Q6GQQ9	416.9	413.8	397.6	309.7	381.7	385.1	-0.197	0.0990299
CIT	O14578	218.3	226.5	226.4	163.9	204.3	222.1	-0.197	0.147064
FIGNL1	Q6PIW4	1824.8	1797	1614.2	1257.8	1779.1	1570.2	-0.197	0.193354
RMDN3	Q96TC7	206.6	172.2	159.4	157.1	152.5	157.2	-0.197	0.110956
TBC1D2B	Q9UPU7	125.4	139.5	102.8	89.9	118.8	111.8	-0.197	0.234744
DAG1	Q14118	166.1	192.7	169.7	138.2	158.9	164.2	-0.197	0.0936961
USP9X	Q93008	380	352.7	330.5	332.3	305	290.8	-0.196	0.0660773
C2orf69	Q8N8R5	324.5	319.8	259.7	270.8	270	245.2	-0.196	0.115759
CLN5	O75503	543	551.6	558.9	464.6	499.1	480	-0.196	0.0256489
BRD1	O95696	421.2	367.5	352	328.9	342.9	321.6	-0.196	0.0684211
CBR3	O75828	266.3	294.3	273.9	267.1	269.7	198.1	-0.196	0.186538
CHPF2	Q9P2E5	78.7	63.2	77.9	54.3	61.4	77.3	-0.196	0.243941
ALDH3B1	P43353	203.7	195.8	172.8	157.9	180.3	160.9	-0.196	0.0820939
WDR74	Q6RFH5	201.8	203.5	182.5	190.2	163.3	160.6	-0.196	0.0820527
CDYL	Q9Y232	215.5	226.1	220.5	183.7	201.1	193.5	-0.196	0.031071
CD53	P19397	396.1	188.2	162.5	170.1	319	148.5	-0.196	0.645563
CSNK2B	P67870	143.5	164.4	158.5	140.3	127	139.9	-0.195	0.0601248
GAPVD1	Q14C86	1261.6	1236.7	1117.8	957.2	1028.1	1180.3	-0.195	0.0997517
FUT4	P22083	56.6	54.6	43.7	37.7	45.3	52.7	-0.195	0.247072
PRPF8	Q6P2Q9	5880.1	6150.3	5962	5167.1	5226.8	5320.4	-0.195	0.0229247
LIX1L	Q8IVB5	200.7	202.6	196.4	168.8	164.2	192.2	-0.195	0.0558819
ALDH1A1	P00352	136.9	178.5	144.1	128.6	133.8	136.3	-0.195	0.126949
NSRP1	Q9H0G5	728.7	706.5	783.8	772.9	614.5	566.8	-0.195	0.168256
GOPC	Q9HD26	139.8	169.6	173.6	134.4	135.8	150.2	-0.195	0.112301
STOML2	Q9UJZ1	769	820.6	774.4	629.6	732.6	706.4	-0.195	0.0567505
FEN1	P39748	1075	1083.2	1109	1134.8	886.5	856	-0.195	0.144201
CHD9	Q3L8U1	837.6	801.4	854.7	720.9	727.3	731.5	-0.194	0.0254157
HSPH1	Q92598	1924.9	2054.9	1774.5	1743.8	1647	1632.3	-0.194	0.0530415
NF1	P21359	303.9	263.6	313	230.6	250.3	290.5	-0.194	0.137696
POLR1A	O95602	957.4	925.1	1042.2	784.3	886.2	887	-0.194	0.0643679
MARK2	Q7KZI7	670.4	608.9	672.3	603.9	533.3	568.7	-0.194	0.0546135
ACSL5	Q9ULC5	187	163.3	168.3	146.2	154.2	152.4	-0.194	0.0489355
TFCP2	Q12800	388.8	414.2	381.8	298.1	363.4	378.9	-0.194	0.115872
PSME4	Q14997	771.7	828.7	759.2	532.4	735.9	828	-0.194	0.273478
SDF2L1	Q9HCN8	57.4	45.6	65.6	77.8	43.5	33.9	-0.194	0.544863
CLN8	Q9UBY8	126	127.1	102.3	101.2	93.3	115.9	-0.194	0.161627
APLP2	Q06481	116.9	124.6	115.2	125.6	85.8	104.1	-0.194	0.212047
PGAM5	Q96HS1	588.8	526.2	506.7	430.5	531.8	458.6	-0.193	0.115193	Yes
LMNA	P02545	1657.8	1749.7	1598.6	1344.1	1511.5	1528.9	-0.193	0.0568914
TUBB2A	Q13885	6253.8	5789.1	5342	4942.4	5082	5155.8	-0.193	0.0540913
TUBB2B	Q9BVA1	6253.8	5789.1	5342	4942.4	5082	5155.8	-0.193	0.0540913
SPEN	Q96T58	354.8	327.3	367.9	358.9	265	300.8	-0.193	0.162306
ANKRD54	Q6NXT1	148.9	145.9	180.8	167.2	127.7	123.2	-0.193	0.22956
CCZ1B	P86790	327.7	335.4	332	251.6	300.5	322.9	-0.193	0.108761
UROS	P10746	57.2	44.3	48.2	58.6	34	41	-0.193	0.380221
DDX49	Q9Y6V7	317.6	369.7	354.1	273.3	311	327.2	-0.193	0.0982606
EMSY	Q7Z589	135.8	136.9	173.4	159.3	104.8	129.3	-0.193	0.303661
PLCH1	Q4KWH8	854.5	839.8	795	614.6	797.7	778.5	-0.193	0.138184
ZRANB2	O95218	175.7	163.3	198.1	160.3	145.5	163.2	-0.193	0.0912098
TP53	P04637	58.6	62.7	77.1	86.4	46.1	47.6	-0.193	0.470587
NCOR1	O75376	338.3	359.3	367.1	260.3	350.1	327.9	-0.193	0.15863
ZNF316	A6NFI3	50.8	48.6	60.3	60.4	39.3	42.1	-0.192	0.315836
IGF1R	P08069	86.2	99.8	83.9	76.1	83.8	76	-0.192	0.0846636
TBC1D24	Q9ULP9	125.7	130.7	127.9	119.9	104.9	112.1	-0.192	0.0451318
HDHD3	Q9BSH5	33.3	27.8	29.3	30.7	21.7	27.3	-0.192	0.222172
FMR1	Q06787	126.1	139.5	147.4	123	122.8	115.1	-0.192	0.060386
WDR76	Q9H967	231	244.5	226.4	189.1	214.3	211.7	-0.192	0.0532213
MRPL28	Q13084	545.1	505.2	593.1	401.4	520	524.9	-0.192	0.177552
TK1	P04183	159.2	159.9	181.7	149.4	136.8	151.8	-0.192	0.0666162
CCDC22	O60826	201.2	231.8	208.4	173.4	203.7	184.7	-0.192	0.0853245
ZMYM3	Q14202	188.9	222.2	227.5	146.2	207.3	211.2	-0.192	0.272613
PGP	A6NDG6	95.1	86.2	106.6	137.7	64	66.5	-0.192	0.532223
IFRD2	Q12894	141.9	149.5	124.5	83.4	136.2	156.1	-0.192	0.430976
YTHDF1	Q9BYJ9	187.1	183.1	174.6	165.2	164.8	147.7	-0.191	0.0485879	Yes
PPP2R5E	Q16537	562.5	525.2	520.8	452.6	470.2	486	-0.191	0.0363803
ESYT2	A0FGR8	1214.2	1047.1	1088.9	974.7	949.3	1006.1	-0.191	0.0563985
PPP1R3G	B7ZBB8	176.5	135.1	139	127.3	135.1	129.6	-0.191	0.144189
RRP12	Q5JTH9	860.5	774.9	789.9	775.9	664.1	686.5	-0.191	0.0732356
DCP2	Q8IU60	429	402.8	376.6	341.3	357.9	358	-0.191	0.046548
CCT3	P49368	2797.2	2937	2701.8	2166	2611.7	2637.7	-0.191	0.0979893
GLS	O94925	212.2	199.2	205.2	171.6	166.9	203.6	-0.191	0.0895328
PUS3	Q9BZE2	276.4	289.9	271.2	222.7	245.6	266.8	-0.191	0.070512
GTF3C5	Q9Y5Q8	265.2	252.7	227.2	215.2	216.8	219.3	-0.191	0.0539545
TMOD2	Q9NZR1	285.3	187.3	264.8	245	196.5	197.6	-0.191	0.317501
NEK1	Q96PY6	416.1	428.5	375.8	285.6	413.4	382.1	-0.19	0.238429
VPS53	Q5VIR6	883.6	876.3	856.1	758.3	818.2	719.5	-0.19	0.0444207
ACBD6	Q9BR61	146.7	168	160.2	141.3	141	133.5	-0.19	0.0518439
HEATR1	Q9H583	2252.3	2129.6	2134.3	1880.1	1902.9	1928.4	-0.19	0.0276919
KIF22	Q14807	441.3	478.3	432.1	418.2	395.9	371.3	-0.19	0.0557509
MACO1	Q8N5G2	54.6	48.6	44.8	38	49.8	42.3	-0.19	0.175463
R3HDM1	Q15032	32.5	46.1	34.5	33.5	32.2	32.3	-0.19	0.209128
ANKHD1	Q8IWZ3	557.9	533.7	554.9	479.8	472.1	492.7	-0.189	0.0277562
ATP8B4	Q8TF62	175.1	155.6	154.6	123.5	142.6	161.5	-0.189	0.150156
CLTA	P09496	177.9	173.4	186.9	185.2	138.5	151.7	-0.189	0.15289
PDK3	Q15120	107.7	99.1	94	78.6	89.4	96.4	-0.189	0.108375
MMGT1	Q8N4V1	48.4	32.3	45.9	44.6	40.4	26.9	-0.189	0.442057
TOMM22	Q9NS69	435.7	442.8	412.3	294.2	419.1	435.3	-0.189	0.261588
CASK	O14936	66	57	45.6	49.7	42.7	54.6	-0.189	0.269953
ADAM17	P78536	101.1	104.4	115.4	123.1	90.7	73.6	-0.189	0.336929
C2CD2L	O14523	166	147.8	155	133.5	143.6	133.8	-0.189	0.0488204
UBE2R2	Q712K3	149.1	143	128.5	105.3	137.5	127.6	-0.189	0.158762
SEC61B	P60468	265.6	212.9	222.1	242.3	172.4	203	-0.189	0.241738
HEATR3	Q7Z4Q2	1069.6	958.2	870.4	734.5	939.8	872.6	-0.189	0.16913
BIRC2	Q13490	273.4	271.6	335.3	312	223.5	241	-0.189	0.250035
DNAAF2	Q9NVR5	317.3	352.2	322.7	272.9	302.7	294.9	-0.189	0.0546554
MAX	P61244	72.9	64.8	85.9	85.8	62	51.6	-0.188	0.377094	Yes
SUOX	P51687	25.8	19.4	24.2	16.2	22.3	22.7	-0.188	0.301307
SNRPE	P62304	63.7	69.7	57.7	59	48.9	60.1	-0.188	0.14702
LEO1	Q8WVC0	258.9	249	208.9	228.9	206.6	192.5	-0.188	0.138872
U2AF2	P26368	780.6	802.5	774.7	643.9	730.5	698.3	-0.188	0.0463939
TMPO.1	NA	NA	NA	NA	NA	NA	NA	-0.188	0.0759924
RAP1B	P61224	394.3	339	380.5	291.3	299.6	394.4	-0.188	0.207959
SELENOT	P62341	105.5	107.4	107.7	90.7	92.6	98.3	-0.188	0.0323706
CENPP	Q6IPU0	105.4	121.7	104.8	96.6	90.5	104	-0.188	0.0902078
MRPS17	Q9Y2R5	354.4	358.2	305	238.9	327	335.5	-0.188	0.248786
TNPO2	O14787	340.8	347	338.6	269.7	318.3	315.8	-0.188	0.0724487
PIK3CG	P48736	295.1	242.2	243.1	220.8	231.8	230	-0.187	0.0998101
APIP	Q96GX9	463.4	402.8	405.8	301.9	431.4	394.2	-0.187	0.237363
SETX	Q7Z333	284.5	265.6	302.3	243.7	236.3	268.8	-0.187	0.0719187
MRPS10	P82664	215	200.4	178.5	167.1	185.2	168.4	-0.187	0.0919935
ZNF57	Q68EA5	42.9	36.6	45	34.9	36	38.1	-0.187	0.10113
ESPL1	Q14674	514	548.2	514.4	465.1	456.1	462.8	-0.187	0.0306598
ICE2	Q659A1	584.7	588.7	560.7	560.6	483.1	483.4	-0.187	0.0684677
PARVB	Q9HBI1	121.4	124.3	114	97.1	116	103.6	-0.187	0.0807478
PROSER1	Q86XN7	178.8	178	165.6	146.7	144.5	168.5	-0.187	0.0737893
SMN1	NA	NA	NA	NA	NA	NA	NA	-0.186	0.0277655
NOP2	P46087	817.9	804	732.1	698.7	697.8	670.6	-0.186	0.0459547
VPS52	Q8N1B4	206.6	188.5	191.2	204.1	154.9	160	-0.186	0.167416
MAK16	Q9BXY0	116.9	161.2	139.3	134.6	116.5	113.7	-0.186	0.211396
ZNF787	Q6DD87	35.6	39	36	38.2	33.4	26.6	-0.186	0.218966
ZNF317	Q96PQ6	79	106.2	87.5	64.1	91.2	85.3	-0.186	0.302606
TLE3	Q04726	475.2	410	457.4	452.2	374.8	357.4	-0.186	0.147473
SLC9A8	Q9Y2E8	99.4	90.7	76.8	58.8	83.1	96.2	-0.186	0.368444
CAMK1D	Q8IU85	481.2	479.7	516.7	316.3	518.4	493.6	-0.186	0.35484
CASC3	O15234	136.5	137.9	150	115.5	121.2	136.9	-0.186	0.0826348
PPP1R10	Q96QC0	646.6	611.6	575.7	491.3	567.9	555.7	-0.185	0.0794575
GSKIP	Q9P0R6	42.4	42.7	40.8	32.8	38.1	40.2	-0.185	0.0921506
KMT2C	Q8NEZ4	87.2	84.6	85.9	69.2	77.9	80	-0.185	0.0591234
PKD2	Q13563	139.1	127	138.3	116.7	114.5	124.5	-0.185	0.0495106
NSMCE4A	Q9NXX6	148.3	195.6	219.8	118.1	173.6	211.5	-0.185	0.463402
SUMO1	P63165	101.2	88.8	86.4	82.9	78.3	81.4	-0.185	0.0699406
UBE2Z	Q9H832	295.5	283.5	312.2	279.7	249.4	255.2	-0.185	0.0581909
POLRMT	O00411	252.5	260.3	234.9	225.5	207.4	224.6	-0.185	0.0519979
ANKZF1	Q9H8Y5	125.7	123.1	141.7	109.4	113.6	120.1	-0.185	0.0700056
NUF2	Q9BZD4	671.9	594.9	704.6	694.6	513.8	536.7	-0.185	0.212619
C9orf78	Q9NZ63	193.3	197.2	169.2	182.9	157	153.3	-0.184	0.121099
MRPL16	Q9NX20	167.6	143.9	152.6	133.6	128.4	146.2	-0.184	0.0850994
CDC40	O60508	194.6	190	183.8	159.1	163.3	178.3	-0.184	0.0491884
POLR3GL	Q9BT43	131.9	143.8	131.9	107.6	121.9	130.1	-0.184	0.0946644
IRAK4	Q9NWZ3	272.1	243.1	257.3	225.9	224.6	228.9	-0.184	0.0431172
CENPU	Q71F23	337.2	292.4	327	258.6	314.2	270.8	-0.184	0.12031
PABPN1	Q86U42	985.8	1037.3	980.6	796.2	889.7	966.5	-0.184	0.0869026
CAMKK2	Q96RR4	168.5	159.1	161.9	149.4	137.7	143.9	-0.184	0.0387366
YIPF3	Q9GZM5	448.2	432.8	363.2	305.1	383.2	410.6	-0.184	0.226678
LITAF	Q99732	41	40.5	38.9	45	31.7	30.9	-0.184	0.261875
NDUFB4	O95168	687	616.9	573.4	525.1	578.9	545	-0.184	0.0875246
NDUFS7	O75251	147.8	108.1	114.1	131.8	118.6	79.6	-0.184	0.414351
DENND1B	Q6P3S1	53.9	47.1	51.8	45.9	43.4	45	-0.184	0.0564704
TBRG4	Q969Z0	179.3	175.4	166.1	142.2	158.1	158.9	-0.183	0.057299
BAZ2A	Q9UIF9	75.6	52.8	49.4	57.8	44.2	52.8	-0.183	0.351225
DNTTIP2	Q5QJE6	682.6	623.8	654.5	604.9	542.3	581.2	-0.183	0.0550607
ZBTB17	Q13105	67.8	93.3	87.4	54.8	96.2	71.7	-0.183	0.433758
NLE1	Q9NVX2	168.1	187.7	155.3	153.9	141.1	154.1	-0.183	0.09434
STAM	Q92783	131.7	136.4	135.6	110.8	119.1	126.1	-0.183	0.0511679
KIAA0100	Q14667	495.4	487.4	504	425.1	442.9	442	-0.183	0.0301463
FAM172A	Q8WUF8	168.1	162.5	158.8	115.3	166.5	154.3	-0.183	0.23604
BAG6	P46379	741.5	810	826.7	645.2	748.3	703	-0.183	0.078088
TADA2B	Q86TJ2	159.4	151.6	145.2	162.1	131.4	112.8	-0.182	0.225217
SELENBP1	Q13228	95	75.8	81.5	71.7	58.5	95.9	-0.182	0.364333
SPIRE1	Q08AE8	135.8	160.4	169	148.5	126.8	134	-0.182	0.144463
IFT172	Q9UG01	341.8	337.9	306	243.3	319.9	310.7	-0.182	0.180335
DYNC1I2	Q13409	438.3	392.8	451.4	405.5	387.5	339	-0.182	0.112027
CIB1	Q99828	51.7	47.8	57.3	58	47	35.6	-0.182	0.345479
SARAF	Q96BY9	69.2	69.2	79.7	71	60.6	60.7	-0.182	0.116149
CKLF	Q9UBR5	419.8	415.7	358.2	331.1	371.2	348.9	-0.181	0.0948586
ACOX1	Q15067	722.7	733.8	680.3	500.2	675.4	733.4	-0.181	0.258249
GTF3C1	Q12789	541.8	496	576.1	529.5	441.4	454.3	-0.181	0.119802
DVL2	O14641	73.8	70.5	75.6	56	71	67.9	-0.181	0.132102
DHDDS	Q86SQ9	81.9	78.5	69.4	71.8	71.8	59.4	-0.181	0.145106
TRAPPC14	Q8WVR3	200.8	165.3	182.4	159.3	179.2	145.7	-0.181	0.150961
SBF1	O95248	119.6	132.8	140.9	136.5	102.7	109.5	-0.181	0.197522
AGPAT5	Q9NUQ2	202.1	193.5	186.5	172.7	174.3	166.2	-0.181	0.0392783
LRRC47	Q8N1G4	481.1	500.3	442	370.9	454.3	433.2	-0.181	0.120324
RAB8A	P61006	623.4	622.7	593.3	543	590.3	493.6	-0.181	0.0807659
UBXN1	Q04323	294.4	301.1	304.9	277.3	249.8	267.6	-0.181	0.044406
LLGL1	Q15334	84.4	84.4	81.2	84.4	80.3	58.6	-0.181	0.24733
NECTIN2	Q92692	161.1	156.8	213.5	191	140.6	137.9	-0.181	0.331105
ATP23	Q9Y6H3	459.2	458.8	421.5	354.2	422.2	407.7	-0.181	0.0947081
ASNS	P08243	1767	1672.3	1762.3	1546.7	1523.8	1518.5	-0.18	0.0331043
FSCN1	Q16658	199.2	180.7	157.8	156.8	166.2	149.8	-0.18	0.128666
FBXO46	Q6PJ61	125.2	111.6	97	95.1	100.4	97.6	-0.18	0.13308
MTX2	O75431	359.2	360.6	366.5	272.2	339.3	353.2	-0.18	0.148566
COG8	Q96MW5	56.6	49.9	53.8	41.9	45.9	54.5	-0.179	0.16404
MLYCD	O95822	115.9	84	83.7	93.4	75.4	79.8	-0.179	0.283315
DSCC1	Q9BVC3	383.7	361.2	379.2	375.8	310.5	310.7	-0.179	0.111413
RTEL1	Q9NZ71	186.5	169.5	154.3	148	143.4	158.3	-0.179	0.100008
LPGAT1	Q92604	183.9	149.2	145	143.1	139.9	137.1	-0.179	0.137399
CCDC6	Q16204	80.1	74.9	87.3	71.9	73.8	68	-0.179	0.075057
ITPR1	Q14643	623.6	644.5	592.9	461.9	586.4	606.6	-0.179	0.174759
ZNF644	Q9H582	299.2	262.6	275	254.6	265	220.8	-0.179	0.113808
ASTN2	O75129	462.6	416.3	337.3	300.9	410.8	362.3	-0.179	0.294811
ZNF385A	Q96PM9	41.5	41.5	37.7	37.1	34.6	34.9	-0.178	0.055754	Yes
STIP1	P31948	2596.2	2649.1	2733	2438.8	2301.2	2311.7	-0.178	0.0384407
SEC24A	O95486	316.5	366.9	408.3	261	327.7	383.1	-0.178	0.309164
RPL24	P83731	404.6	417.1	445.3	337.9	404.1	380.1	-0.178	0.0964297
PLBD2	Q8NHP8	367.1	315.2	336.3	323.5	262.6	316.3	-0.178	0.148217
NDUFB9	Q9Y6M9	289.4	316.4	253.8	259.2	252.3	245.6	-0.178	0.112219
NCBP2AS2	Q69YL0	345.1	309.1	330.9	278.6	319.3	273.9	-0.178	0.0927421
LNPK	Q9C0E8	142.6	135.1	144.6	124.8	125.7	122.6	-0.178	0.0369927
ADAP1	O75689	106.6	105.8	106.3	93.9	91.5	96.3	-0.178	0.0322692
UQCR10	Q9UDW1	904	880.6	827	583.2	879.1	887.4	-0.178	0.329135
MROH1	Q8NDA8	250.8	248.9	238	222	216.5	213.4	-0.178	0.0354784
HNRNPA3	P51991	696.9	688.3	672.1	613.5	623.6	583.1	-0.177	0.0385199	Yes
HLA-B	P01889	297	294.4	296.5	286.9	241.1	259.5	-0.177	0.0782059
MPV17	P39210	268.3	261.8	331.9	270.3	221.4	269.4	-0.177	0.210912
TUBB6	Q9BUF5	3936.2	3563.3	3421.7	2828.7	3393.3	3457.6	-0.177	0.140745
E2F4	Q16254	194.8	187.5	183.2	197.6	146.4	160.1	-0.177	0.183316
PPP6R3	Q5H9R7	432	446.8	428.7	321.6	418.5	425.5	-0.177	0.185882
SMARCD1	Q96GM5	564	579.2	476.9	462.3	484.9	480.6	-0.177	0.104447
CTSD	P07339	441.8	434.5	414.7	343.4	413.3	388	-0.177	0.0928701
FASTKD5	Q7L8L6	202.7	199.3	195.1	169.8	171.5	187.3	-0.177	0.0492656
MKLN1	Q9UL63	153.8	167.9	193.3	158.5	137.8	158.1	-0.177	0.154454
C1orf131	Q8NDD1	738.7	717.6	770.4	671.5	653.8	645.2	-0.176	0.0402121
TEX2	Q8IWB9	168.8	174.4	148.5	148.5	139.8	145.9	-0.176	0.0822637
UAP1	Q16222	414.3	420.8	388.6	315.3	393.1	379.4	-0.176	0.133632
IDH2	P48735	3297.4	3372.8	3107.8	2279.6	3179.2	3309.2	-0.176	0.276393
TASP1	Q9H6P5	165.3	153.1	146.9	132.9	143.3	135.4	-0.176	0.0624739
RBKS	Q9H477	1371.5	1187	1285.8	1137.1	1162.2	1099.1	-0.176	0.0687523
INPP4A	Q96PE3	286.9	265.9	262.8	190.7	280.3	260.3	-0.176	0.278249
TNS3	Q68CZ2	428.7	436.6	402.3	356.3	368.9	397.7	-0.176	0.0621218
LRRC14	Q15048	171.9	172.5	157.8	148	148.1	148.2	-0.176	0.0459903
ITFG1	Q8TB96	49	45.3	50.2	60	35	36.8	-0.176	0.418243
AP3M2	P53677	194.8	199.7	196.4	161.5	181.9	180.8	-0.175	0.0605165
CLCN3	P51790	111	105.3	105.6	85.9	103.9	96.1	-0.175	0.096691
UBR5	O95071	824.8	829.1	757.4	683.2	708.1	743.4	-0.175	0.0580644
MADD	Q8WXG6	84.3	82.6	79.7	75.4	64	79.9	-0.175	0.12321
PRR12	Q9ULL5	21.8	26.8	25.5	26.9	28.3	13.6	-0.175	0.550433
GTF2B	Q00403	335.5	359.7	400.2	341	312.5	314.9	-0.175	0.0979517
DEF6	Q9H4E7	64.3	86.2	76.7	50.6	58.9	99.2	-0.175	0.51358
UTP4	Q969X6	684.7	694.9	635.3	607.9	583.8	591.6	-0.175	0.0474577
MYO19	Q96H55	35.2	31.8	31.6	30.3	31.1	26.1	-0.175	0.114457
CHST11	Q9NPF2	131.8	135.3	129.7	120.2	119.1	112.3	-0.175	0.0418774
MRPS18C	Q9Y3D5	52.6	74.2	50.5	56.5	47.5	51.1	-0.174	0.312754
MAPK8IP3	Q9UPT6	234.5	211	232.9	186.7	203.8	211.1	-0.174	0.081561
EIF4G3	O43432	809.3	808.5	729.5	632.2	708.3	742	-0.174	0.100154
SSR1	P43307	1559.6	1478.1	1415.4	1251.9	1239.2	1464.7	-0.174	0.105926
LOXL3	P58215	45.8	41.2	24.6	34.2	34	27.8	-0.174	0.483834
HELZ2	Q9BYK8	99.2	98.9	95.4	77.7	88.3	95	-0.174	0.103731
DGKQ	P52824	231.3	235.1	224.6	183.3	229.6	202.1	-0.174	0.120265
GK5	Q6ZS86	137.4	142.2	161.5	128.6	147.2	116.2	-0.174	0.171616
NME2	P22392	1496.5	1533.1	1465.1	1314.2	1366.4	1302.7	-0.174	0.0382362
IDUA	P35475	361.5	346.1	315	244.5	334.3	336.1	-0.174	0.258344
MRPL47	Q9HD33	1472.5	1451.1	1293	1097.7	1309.2	1338.5	-0.174	0.143242
ACAP2	Q15057	325.4	313.2	303.1	283.8	284.3	266.4	-0.174	0.0476134
RBM15	Q96T37	352.5	303.2	306	298.6	298.3	256.1	-0.173	0.132458
KAT14	Q9H8E8	53.7	47.9	49.7	51.9	34.7	49.5	-0.173	0.313846
TONSL	Q96HA7	379.3	429.7	417.2	344.4	351.5	392	-0.173	0.0935313
MRPL9	Q9BYD2	330.9	291.2	285.6	221.7	331.2	261.8	-0.173	0.298176
RPL7L1	Q6DKI1	288.8	300.2	272.3	250.1	240.1	274.3	-0.173	0.0792816
EIF3CL	B5ME19	1992.3	2053	1765.4	1401.2	1905.9	1885	-0.173	0.252612
RAC3	P60763	177.9	150.3	172.4	133.1	150.6	160.5	-0.173	0.146889
SH3BGRL2	Q9UJC5	62.8	64.1	65.1	55.4	47	70.2	-0.173	0.271635
ALG3	Q92685	283.7	298.8	257.2	203.4	270.4	276.7	-0.173	0.24639
FKBP2	P26885	237.8	230.1	244.9	174	241.3	222.6	-0.173	0.219955
BMP2K	Q9NSY1	25.9	20.5	22.6	24.1	17.3	20.1	-0.173	0.27466
HEBP1	Q9NRV9	239.9	196.4	185.8	185.3	187.1	176.3	-0.173	0.15972
MAP1A	P78559	164.4	168.3	135.2	124.5	161.1	130.5	-0.172	0.240218
LMO7	Q8WWI1	132	120.9	120.1	109.8	122.5	99.6	-0.172	0.124829
STAT1	P42224	804.5	846.1	828.7	732.4	742.6	725.6	-0.172	0.0378553
EIF4EBP2	Q13542	64.1	68.4	64.9	71.9	49.4	56	-0.172	0.259723
AIF1L	Q9BQI0	131.1	138.5	105.9	104.8	103.8	123.5	-0.172	0.220176
CAPRIN1	Q14444	1375.3	1505.3	1439.9	1357.6	1250.7	1227.7	-0.172	0.0656073
RB1	P06400	519.7	504.3	473	437.9	450.7	439.3	-0.172	0.0495246
SBNO1	A3KN83	683.4	703.3	681.8	652.4	586.3	598.5	-0.172	0.0554113
SCAP	Q12770	62.4	71.7	58.8	42.1	65.5	66.7	-0.172	0.39701
RFC5	P40937	282.9	277.6	259.6	215.5	246.7	268.3	-0.172	0.130809
RRS1	Q15050	237.1	222.9	187.3	190.2	187.2	195	-0.171	0.140469
ZNF14	P17017	12.7	14.4	11.6	8.9	16.7	10	-0.171	0.489992
SKAP2	O75563	517.2	510	478.9	423.1	461.4	453.5	-0.171	0.0590079
DNAJB1	P25685	1080.2	1103.6	1082.1	951.1	962.1	987.6	-0.171	0.0366828
CSK	P41240	1654.1	1557.1	1712	1540.8	1488.1	1346.3	-0.171	0.0825733
IMP4	Q96G21	202.4	170.4	181.8	151	165.3	176	-0.171	0.12686
DCAF7	P61962	249.5	237	249.8	207.4	210.5	236.9	-0.171	0.0756043
KMT5C	Q86Y97	47.3	40.4	34.6	34.9	36.8	36.1	-0.171	0.200114
SRSF9	Q13242	683.9	631.5	643.1	546.6	583.5	611.4	-0.17	0.0680325	Yes
B3GLCT	Q6Y288	110.4	88.5	98.9	85.2	110.8	71.9	-0.17	0.349926
CREG1	O75629	573.6	506.4	492	399.2	480.9	522.8	-0.17	0.204939
APOL2	Q9BQE5	37.3	27.5	21.3	36.3	17.9	23.6	-0.17	0.585617
C3orf33	Q6P1S2	39.9	43.7	50.7	42.8	34.7	41.8	-0.17	0.216449
DNAJA1	P31689	832.5	849.5	876.2	723.9	761.8	789.1	-0.17	0.0514006
ATP11A	P98196	849.8	776.4	832.4	662.4	765.4	760.5	-0.17	0.096689
NME3	Q13232	362.8	311.6	282.2	274.4	291.5	280.1	-0.17	0.152081
RIC1	Q4ADV7	121.1	151.6	123.2	88.5	133.7	134.3	-0.17	0.389423
ECE1	P42892	79.2	85.3	69.9	59.1	78.7	71.3	-0.17	0.234606
FUBP3	Q96I24	540.3	553.2	552.2	511.2	450.2	504.1	-0.17	0.0695819
BZW1	Q7L1Q6	1205.8	1166.6	1123.6	1000	1074.2	1034.2	-0.17	0.0517408
MED4	Q9NPJ6	107.4	103.6	99.7	93.9	102.8	80.7	-0.17	0.147959
JMY	Q8N9B5	70.2	71.8	74.1	76.2	54.8	62.8	-0.17	0.218155
GRAMD4	Q6IC98	395.5	406.3	408.8	360.9	344.8	371.6	-0.169	0.046891
TSEN2	Q8NCE0	85.1	85	86.6	60.1	86.4	84.9	-0.169	0.286966
GALNT3	Q14435	131.9	137.7	131.2	110.3	120.6	126	-0.169	0.0719816
IFI35	P80217	291.4	300.9	320.5	231.1	290.8	294.1	-0.169	0.178108
OASL	Q15646	31.2	28.3	28.3	34.3	27.4	18.7	-0.169	0.447308
DAZAP2	Q15038	179.1	178.9	126.5	144.1	160.9	123.1	-0.169	0.348506
CRIPT	Q9P021	133.9	148.3	163.1	126.6	134	134.4	-0.169	0.112873
GTF2A2	P52657	75.5	62.1	72.9	77.5	60.4	51.4	-0.169	0.332295
POMGNT2	Q8NAT1	85.7	86	81	63	85.2	78.5	-0.168	0.209436
INO80	Q9ULG1	196	181.6	191.1	172.5	166.9	166.7	-0.168	0.0491024
GOLT1B	Q9Y3E0	422.9	495.2	465.4	257.3	482.1	553.8	-0.168	0.559585
TELO2	Q9Y4R8	496.6	469.8	465.9	382	460.3	436.1	-0.168	0.111365
TIMM22	Q9Y584	377.9	348.8	309.2	237.2	341.4	354.8	-0.168	0.354146
BAG4	O95429	329.1	307.3	270.2	302.6	267.5	238.5	-0.167	0.203056	Yes
POLR2G	P62487	330	331.2	301.5	273.9	321.6	264.5	-0.167	0.136742	Yes
UBA5	Q9GZZ9	435.5	440.3	442.1	418	362.2	395.7	-0.167	0.0749288
CTC1	Q2NKJ3	204.4	212.7	210.6	149.1	199.3	217.7	-0.167	0.281669
AARSD1	Q9BTE6	324.7	305.3	296.6	253	272	302.1	-0.167	0.110981
PXK	Q7Z7A4	729.4	698.1	699.4	623.3	628.9	641.7	-0.167	0.0421985
PLEKHO2	Q8TD55	704.2	678	618.1	541	630.2	612.1	-0.167	0.118169
PSMD10	O75832	506.2	484.1	466.4	414.4	498.2	391.1	-0.167	0.162663
AGO2	Q9UKV8	230.9	217.4	241.5	193	211.9	209.6	-0.167	0.0760867
TAF2	Q6P1X5	1555.4	1570.6	1498.7	1300.2	1388	1434.4	-0.167	0.0590571
MYO1C	O00159	535	526.9	510.1	354.7	504.1	567.8	-0.167	0.358923
MARF1	Q9Y4F3	405.1	384.1	514.8	312.3	411.1	440.6	-0.167	0.349502
RCC1L	Q96I51	243	257.6	215.5	181.6	237	221.7	-0.167	0.223005
EHD3	Q9NZN3	461.8	412.7	380	333.6	386.2	397.5	-0.167	0.168532
LSM3	P62310	858	759.1	717.9	671.7	758.9	648.2	-0.167	0.146258
MIS18A	Q9NYP9	533.5	536.9	537.4	494.4	415.6	529.3	-0.167	0.14883
TMX2	Q9Y320	166.3	142.5	195.1	208.4	135.2	116.3	-0.166	0.491666
METAP1	P53582	693.2	668.6	589.5	653	525.8	563.3	-0.166	0.176621
DCAF13	Q9NV06	72.5	68.3	69.2	61.9	58.9	66.6	-0.166	0.0730805
C19orf54	Q5BKX5	89	87.6	88.8	81.9	84.9	70.5	-0.166	0.109983
TMEM126B	Q8IUX1	79.3	67.5	83.5	92.6	64.3	53.1	-0.166	0.443868
CLP1	Q92989	305.1	273.2	303	290.1	240.6	256.1	-0.166	0.132095
WDR73	Q6P4I2	177.2	171.2	179.4	187.8	151.3	135.7	-0.166	0.227507
MCRS1	Q96EZ8	122.6	117.2	125.2	113.9	108.9	102.8	-0.166	0.0654914
PTDSS1	P48651	365.4	365.9	357.2	288.1	307.3	381.9	-0.166	0.192303
HPDL	Q96IR7	323.5	314.8	263	239.5	287.4	275.5	-0.166	0.191013
LAS1L	Q9Y4W2	643.9	670.5	552.7	490.1	558	618.3	-0.166	0.205048
NABP2	Q9BQ15	91.2	64.7	81.3	85.1	63.7	62.6	-0.166	0.360865
TDG	Q13569	205.6	224.8	239.3	213.7	184.1	199.1	-0.166	0.121805
PPIL6	Q8IXY8	201.8	175	221.7	252.6	144.5	151.8	-0.166	0.478664
PRMT3	O60678	421.7	409	396.4	408.9	360.4	329.5	-0.165	0.13412
PAN2	Q504Q3	182.4	177	166.3	134.6	169	167.6	-0.165	0.176102
SUCLA2	Q9P2R7	892	852.5	887	620.4	852.3	904.9	-0.165	0.296044
HGH1	Q9BTY7	730.7	687.2	699.9	637.1	632.7	618.3	-0.165	0.0468876
MPHOSPH6	Q99547	166.1	156.6	179.9	162.2	150.9	135.6	-0.165	0.134584
VMA21	Q3ZAQ7	411.1	436.8	402.7	342.6	396	378	-0.165	0.0922676
TENT4B	Q8NDF8	246.2	235.4	283.6	347.4	213.9	157.1	-0.165	0.564165
SNRPB2	P08579	160.5	161.1	170.2	195.1	142.2	112.7	-0.164	0.414127	Yes
CDKN1B	P46527	140.8	109.2	89.9	111.5	85.7	102.8	-0.164	0.392493
POLDIP2	Q9Y2S7	907.3	831	795.9	689	801	773	-0.164	0.119903
GTF3C2	Q8WUA4	104.6	98	101.9	91	98	83.3	-0.164	0.0978357
TAF5L	O75529	569.7	570.3	569.6	525.7	507.1	493.5	-0.164	0.0463438
GINS3	Q9BRX5	196.3	188.5	195.2	162.3	180.3	175.5	-0.164	0.0650068
CDIPT	O14735	157.5	138.8	116.8	99.8	146.7	124	-0.164	0.366066
KANK2	Q63ZY3	199.3	198.7	181.8	138.2	200.5	184.9	-0.164	0.296974
FNDC3A	Q9Y2H6	102.2	105.9	86.6	89.4	86	86.6	-0.164	0.128788
WDSUB1	Q8N9V3	217.8	208.6	202.6	172.9	203.3	186.2	-0.164	0.0992441
STARD7	Q9NQZ5	217.1	229.9	284.2	353.7	180.3	158.1	-0.164	0.599698
PANK2	Q9BZ23	83.5	111.4	137.7	95.8	83.4	114	-0.164	0.440571
POLR2L	P62875	477.7	425.1	401.2	341.6	414.4	410	-0.163	0.184964	Yes
DNAJC24	Q6P3W2	110.2	99.6	111.9	103.5	94.5	89.4	-0.163	0.112274
FUNDC1	Q8IVP5	342	338.9	342.2	291	294.6	329.5	-0.163	0.0757778
MRPL21	Q7Z2W9	253	272.9	310.7	223.1	262.1	261.3	-0.163	0.182124
LYRM7	Q5U5X0	70.1	64.7	51	57.4	46.7	61.5	-0.163	0.327124
DNHD1	Q96M86	284.8	272	292.2	280.4	243.1	236.5	-0.163	0.114135
RFXANK	O14593	225.8	218.8	207.3	187	180.5	216.2	-0.163	0.124665
TECR	Q9NZ01	373.4	356.8	419.7	366.7	339	320.8	-0.163	0.129394
UBE2A	P49459	765.7	787.8	762.6	671.9	685.4	712.1	-0.163	0.0490594
DNAJA3	Q96EY1	221.7	235.9	254.2	215.8	201.2	218.1	-0.163	0.0906897
NUDT19	A8MXV4	222.1	218.6	202.1	170.7	192.2	213.2	-0.163	0.153555
CANX	P27824	1848	1723.5	1662	1618.5	1512.7	1541.4	-0.163	0.0718024
UQCR11	O14957	4186.9	3982.1	3561.4	2716.2	3816.1	4080.7	-0.163	0.350706
ATXN2L	Q8WWM7	374.4	317.6	411.6	363.9	294.5	325.8	-0.162	0.23856	Yes
TYW1	Q9NV66	104.9	108.7	111.4	88.8	100.6	101.6	-0.162	0.0925798
N4BP2L2	Q92802	91.5	96	77.1	72.9	102.6	64.7	-0.162	0.404646
PPP6R2	O75170	515.2	526.4	526.8	435.9	441.8	529.7	-0.162	0.134043
SCYL1	Q96KG9	209.7	228.5	191.9	180.3	194.5	187.3	-0.162	0.112029
GET4	Q7L5D6	344.3	346.8	301.8	256.7	294.9	339.8	-0.162	0.224536
SLC25A6	P12236	2389	2251.4	2253	1991.3	2088.4	2084.9	-0.161	0.056421
NEPRO	Q6NW34	169.1	175.7	173	139.2	151.1	174.9	-0.161	0.149205
BIRC6	Q9NR09	1345.8	1352.5	1227.3	1057.9	1224.1	1233.5	-0.161	0.123922
PMVK	Q15126	503.8	483.9	485.4	438.3	425.9	453.6	-0.161	0.0533999
ENY2	Q9NPA8	200.9	152	158.7	209.5	134.1	123.3	-0.161	0.480033
NFYC	Q13952	236.5	220.2	243.7	192.8	225.4	208.8	-0.161	0.110965
GPD1L	Q8N335	147.9	139	124	118.1	124.7	123.9	-0.161	0.112441
FXR1	P51114	472.7	418.5	485.6	430.9	380.9	419	-0.161	0.124853
ASH2L	Q9UBL3	582.9	531.6	521.1	474.7	514.4	472.7	-0.161	0.0873285
ERLEC1	Q96DZ1	337.1	319.8	318.8	253.6	306.6	316.1	-0.161	0.159043
UBE2I	P63279	1049.3	962.4	905	755.8	924.3	936.1	-0.161	0.19158
SLC25A19	Q9HC21	969.7	898.6	882.8	749.5	829.5	886.2	-0.161	0.118731
CUX1	Q13948	76.3	86	68.7	57.7	78.9	70.8	-0.161	0.289102
CUX1	P39880	30.8	21.1	21.2	18.7	25.1	21.2	-0.161	0.289102
ZNF726	A6NNF4	18.3	12.3	15.3	22.6	13.8	7.9	-0.161	0.673501
NEDD4L	Q96PU5	95.4	96.1	104.3	66.9	93	110.3	-0.16	0.40059
CDK2	P24941	901.3	942.2	928.6	759.1	854.5	871.8	-0.16	0.0919138
ABCB10	Q9NRK6	319	288.8	286.1	367.4	224.7	228.7	-0.16	0.435856
TBK1	Q9UHD2	297.5	291.1	274.4	268.7	268.3	236.3	-0.16	0.100365
ASNSD1	Q9NWL6	258.2	254.8	237.4	226.2	197.9	250.4	-0.16	0.168118
YIPF5	Q969M3	254.2	189.9	265.5	278.7	192.8	170.9	-0.16	0.47238
RNF149	Q8NC42	137.4	141.1	147.7	99	162.3	127.8	-0.16	0.385778
MAPK12	P53778	487.1	490.6	428.2	337.5	445.9	488	-0.16	0.315892
RNF31	Q96EP0	94.7	77	83.8	73.5	75.8	78.7	-0.16	0.138811
TIMMDC1	Q9NPL8	102.9	99.4	82	76.4	90.1	87.4	-0.16	0.211891
BOP1	Q14137	644.1	551.7	606.1	611.9	519.2	485.8	-0.16	0.195023
DHX57	Q6P158	163.8	159.2	148.1	142	135.7	143.9	-0.159	0.0726971
DYRK1B	Q9Y463	194.3	196.2	205	189.9	165.2	179	-0.159	0.0902234
PFDN2	Q9UHV9	513.2	485.9	445.7	363.5	448.8	489	-0.159	0.245979
IFIT1	P09914	47.4	56.1	33.3	44.8	33.7	42.1	-0.159	0.464879
TMEM209	Q96SK2	484.3	457.9	488.8	499.7	402.9	386.8	-0.159	0.197954
NUP42	O15504	222.2	202.5	174.7	152.9	200.8	184.1	-0.159	0.278466
ACTR1B	P42025	208.3	227.9	223.5	190.6	215.5	185.8	-0.158	0.114037
GCA	P28676	538.1	559.7	564.1	454.9	515.1	522.2	-0.158	0.097965
UPF1	Q92900	2664.7	2798.3	2589.2	2261.8	2465.5	2492.1	-0.158	0.0804578
ASDURF	L0R819	79.6	63.7	70.7	66.7	51.1	75.8	-0.158	0.360814
MRI1	Q9BV20	628.7	566.7	573.7	566.1	548.6	474.2	-0.158	0.144231
BCL11A	Q9H165	108.9	83.5	112.5	98.6	90.8	82.2	-0.158	0.283762
CPM	P14384	478.1	443.7	441.5	363.9	414.1	447.1	-0.158	0.147679
H2BC18	Q5QNW6	1849.9	1885.8	1609.1	1463.6	1736.2	1595.2	-0.157	0.166537
HMGXB3	Q12766	40.5	34.5	34.3	29.5	40.7	28.8	-0.157	0.337016
GTPBP10	A4D1E9	670.2	691.2	651.1	656.5	577.2	573.9	-0.157	0.101007
IRS2	Q9Y4H2	59.1	66	61.7	74.2	46.3	50.5	-0.157	0.403837
GLRX3	O76003	856.6	868.5	933.6	758.8	860	767.1	-0.157	0.102929
MRPS33	Q9Y291	406.7	393.9	359.2	310.1	360.3	371.4	-0.157	0.155301
RHOF	Q9HBH0	142.1	191.4	222.3	169.9	163.1	157.4	-0.157	0.363805
HPS4	Q9NQG7	190.5	200.9	186.6	169.7	156.5	194.2	-0.157	0.155801
CUX1.1	NA	NA	NA	NA	NA	NA	NA	-0.156	0.414472
HSBP1	O75506	180.2	182.6	201.9	187.4	147.1	174.2	-0.156	0.199438
PHKA2	P46019	310.5	294	299	277.9	283.1	250.7	-0.156	0.0893289
HCLS1	P14317	1424.4	1171.3	1285.7	1358.3	1165.7	980.1	-0.156	0.297167
NRAS	P01111	239.8	205.4	239.8	235.7	180.3	201	-0.156	0.243219
UNG	P13051	78.6	86.7	92.1	73.5	73.7	83.7	-0.156	0.14515
UBE3C	Q15386	370.7	340.8	360.7	323.8	310.8	328.3	-0.155	0.0710011
SEC14L1	Q92503	93.8	111.1	91.3	65.6	110.9	94.8	-0.155	0.4575
TNPO3	Q9Y5L0	464.2	468.4	478.5	475.7	389.6	406.4	-0.155	0.142695
DGKE	P52429	432.3	493.2	503.8	385.7	454.6	443.7	-0.155	0.169569
DDX51	Q8N8A6	170.7	153.1	192.9	183.2	140	142.4	-0.155	0.298193
NOSIP	Q9Y314	308.1	312.8	273.6	287.2	249.6	266.3	-0.155	0.134695
PDZD8	Q8NEN9	166.9	141.8	142.7	152	114.5	140.5	-0.155	0.266002
YIPF4	Q9BSR8	488.5	454.1	403.5	372.2	391.9	444.2	-0.155	0.189397
ADCK1	Q86TW2	764.8	745.7	784.8	702.5	675.3	683.2	-0.155	0.056577
OGT	O15294	635.7	641.4	592.7	542.5	529.9	609.5	-0.155	0.112749
ASF1B	Q9NVP2	345	324.9	330.8	280.7	293.2	326.3	-0.155	0.107223
GFER	P55789	184	179.5	160.8	124	195.4	158.9	-0.155	0.383113
CHPF	Q8IZ52	122.3	115.9	113.1	95.9	115.5	104.8	-0.155	0.134387
FBXL8	Q96CD0	83.4	99.7	93.9	91.6	77.5	79.8	-0.154	0.182498
GFM2	Q969S9	157.2	186.2	184.7	140.2	159.7	175.4	-0.154	0.222045
NRGN	Q92686	30.6	26.7	16.2	38.1	19.1	13.2	-0.154	0.719063
PMM1	Q92871	36.7	33.2	34.5	35.9	25.7	33.1	-0.154	0.286636
COX16	Q9P0S2	58.3	46.1	61	45.1	47.9	55.1	-0.154	0.286865
SLC25A14	O95258	140.4	129.3	131.2	102.3	139.9	120.9	-0.154	0.25104
FRG1	Q14331	224.6	217.4	216.6	202.2	184.5	206	-0.154	0.0833718
SLC39A10	Q9ULF5	428.8	430.4	337.4	309.4	407.5	358.4	-0.154	0.311815
ZKSCAN1	P17029	66.7	84.2	81.3	77.5	60.6	70.6	-0.154	0.276957
KDM6A	O15550	59.5	59.7	59.4	52.2	61.7	47.6	-0.154	0.191968
HSPA14	Q0VDF9	429.8	417.3	374.6	394.3	360.3	343.7	-0.153	0.136986
MTHFR	P42898	49.9	58.6	28	30.1	29.7	66.6	-0.153	0.70801
NUP62	P37198	187.2	217	212.5	193.7	162.1	200.1	-0.153	0.207683
DDX17	Q92841	3487.8	3382.4	3194.3	2912.7	3098.2	3036.1	-0.153	0.0758561
CFH	P08603	88.3	89	91	84.4	68.2	90.4	-0.153	0.224587
VRK3	Q8IV63	82	74	89.1	53.5	79.9	92.3	-0.152	0.476621	Yes
PABPC1	P11940	2086	2011.5	1901.8	1719.8	1893.9	1786.1	-0.152	0.091782	Yes
IGF2BP3	O00425	95.3	104.3	111.2	79.7	103.3	97.9	-0.152	0.245872
PRKD2	Q9BZL6	107.8	90.3	99.4	78.8	105.4	84.9	-0.152	0.279045
TEX264	Q9Y6I9	932	940.2	835.5	852.6	755.3	828.3	-0.152	0.124635
APPL1	Q9UKG1	157.1	141.3	128	133.8	121.3	127.5	-0.152	0.161759
TAF3	Q5VWG9	237.4	203	182.2	162.2	211.3	186.6	-0.152	0.301532
ATXN1	P54253	456.8	491	384.6	370.7	441.8	383.7	-0.152	0.242282
MCM3AP	O60318	505.2	562.1	574.4	403.2	522	566.5	-0.151	0.311574
IFT57	Q9NWB7	279.8	275.6	239.2	229.8	232.8	251.7	-0.151	0.140003
OLA1	Q9NTK5	1741.4	1736.6	1551.4	1547.2	1456.7	1521.5	-0.151	0.10107
CDK5RAP2	Q96SN8	264.4	299.1	285.6	259.9	235.3	270	-0.151	0.133213
DDX55	Q8NHQ9	149.5	136.2	137.7	124.9	135.6	120.9	-0.151	0.107286
FANCI	Q9NVI1	575.1	572.5	531.6	397.4	526.2	611	-0.151	0.366854
POLK	Q9UBT6	46.9	44.6	45.4	34.8	38.3	52	-0.151	0.346868
METTL8	Q9H825	42	46.7	42.1	36.4	37.6	44.1	-0.151	0.1763
OXSM	Q9NWU1	373.2	351.8	358.6	276.3	349.4	356.2	-0.151	0.223435
STON2	Q8WXE9	72.8	94.1	70.8	55.7	81.4	78.2	-0.151	0.428726
PMF1	Q6P1K2	177	185.6	158.6	188.5	147.7	136.8	-0.151	0.303313
ST3GAL4	Q11206	193	204.7	192.2	162.9	184.2	184.8	-0.151	0.110128
XPO1	O14980	2786	2808.5	2620.9	2329	2461.8	2617	-0.15	0.0975965
DNAJA4	Q8WW22	709.7	653.8	741.1	871	569.8	507.7	-0.15	0.474116
RABEPK	Q7Z6M1	362.7	316.9	305.8	286.5	291.1	308.8	-0.15	0.141942
SPI1	P17947	241.8	263	281.8	208.7	245.4	256.3	-0.15	0.20422
THOP1	P52888	1045	1017.8	1039.3	917.6	911	967.9	-0.15	0.06527
NUTF2	P61970	767	709.3	684.2	666.6	614.1	665.7	-0.15	0.1053
DROSHA	Q9NRR4	191.3	213	170.2	191.7	165	160.5	-0.15	0.231833
TSG101	Q99816	219.4	200	197.5	177.8	177.3	201.2	-0.15	0.130784
MAVS	Q7Z434	413.8	437.4	427.8	381.8	386.4	384	-0.15	0.0606582
KIAA0319L	Q8IZA0	241	252	238.1	202.5	227.5	229.9	-0.15	0.107863
BAG3	O95817	55.9	47.2	52	42.1	60.6	39.4	-0.15	0.410809
ZNF131	P52739	159.6	143.5	156.7	178.1	115.4	127.8	-0.15	0.388851
SH3PXD2A	Q5TCZ1	44.1	56.4	50.2	43.3	38.2	55.3	-0.15	0.375302
MIA2	Q96PC5	100.5	109.2	108	102.4	99.5	85.2	-0.15	0.159538
TRIM33	Q9UPN9	243.8	260.7	234.3	214.1	214.1	238.1	-0.149	0.115905	Yes
UNC45A	Q9H3U1	651.1	678.4	604.7	580.7	631.1	535.1	-0.149	0.148807
LLGL2	Q6P1M3	48.7	35.5	41.4	40.5	25.7	50.4	-0.149	0.570454
ATP5MK	Q96IX5	81.4	66	76.1	70.6	67.1	63.3	-0.149	0.182275
ZMAT5	Q9UDW3	55.9	57.5	45.3	35.3	58.2	52	-0.149	0.477981
USP15	Q9Y4E8	642.4	617.1	593.8	462.7	629.7	593	-0.149	0.27548
ATP5MF	P56134	374.6	401	360	269	383.9	384.1	-0.149	0.35638
ARID4A	P29374	593.9	627.6	590.4	526.1	522.1	587.9	-0.149	0.106821
THEM4	Q5T1C6	160.2	166.7	170	140.7	148.3	159.5	-0.149	0.0997473
KDM2B	Q8NHM5	238.6	229.8	211.6	164.8	200	258.4	-0.149	0.393035
YBX1	P67809	641.1	597.3	663.8	534.2	602.3	581.3	-0.148	0.119978	Yes
HSPBAP1	Q96EW2	35.6	38.1	32	25.1	34.7	36.6	-0.148	0.374718
CCNB2	O95067	94.5	75.6	80.8	76.8	79.7	69.3	-0.148	0.213948
SWSAP1	Q6NVH7	37.9	28.8	33.3	31.8	26.6	31.6	-0.148	0.2833
SIRPB1	Q5TFQ8	97.1	88.9	90.2	67.1	103.9	82.1	-0.148	0.378766
UROD	P06132	149.5	172	163.5	159.1	135.5	143.5	-0.148	0.163671
NUDCD1	Q96RS6	114.7	127.8	120.6	106.9	118.6	102.6	-0.148	0.136433
ADPGK	Q9BRR6	530.5	555.2	515.7	477.8	469.9	497.3	-0.148	0.0771662
WDR46	O15213	205.8	204.5	174.9	182.3	174.6	170	-0.148	0.146163
TAB1	Q15750	350.4	331.7	288.8	334.8	251.4	292.9	-0.148	0.288899
MSTO1	Q9BUK6	164.3	146.9	159.2	128.8	148.9	147.2	-0.148	0.146384
CDAN1	Q8IWY9	52.8	48.7	54.6	39.8	49.3	52.6	-0.148	0.256945
PSD4	Q8NDX1	761.2	758.1	713.8	600	694.3	726.5	-0.148	0.158843
FLI1	Q01543	164.1	178.6	167.9	147.4	151.9	161.4	-0.148	0.0935966
SLC38A2	Q96QD8	213.9	197.8	195	223.1	167.1	162.8	-0.148	0.304939
TAF5	Q15542	235.8	208.8	253.1	241.6	191.2	198.1	-0.148	0.259271
TBL1XR1	Q9BZK7	395.3	360.2	323.3	308.1	362.1	304.2	-0.147	0.226722
IARS1	P41252	4776.3	4783.1	4660	3791.8	4593.7	4502.7	-0.147	0.162378
PDE3B	Q13370	923.2	916.2	911.3	798.3	834.1	853.4	-0.147	0.0693083
TRIM9	Q9C026	139	120.5	130.3	119.9	114.6	117	-0.147	0.111166
SPATA20	Q8TB22	37.1	33.5	39.5	30.9	31.1	37.6	-0.147	0.222999
GALNS	P34059	343.7	361.4	420.1	272.8	375.8	375.3	-0.147	0.363045
L3HYPDH	Q96EM0	113.6	121.7	118.1	98.6	107	113.9	-0.147	0.117751
TACC3	Q9Y6A5	166.3	219	317.4	203	205.9	203.9	-0.147	0.522758
VANGL1	Q8TAA9	39.7	37.7	39.6	36.8	37.9	31.3	-0.147	0.163195
FAM126A	Q9BYI3	125.7	147.3	129.7	101.8	132.4	131.2	-0.147	0.286167
NIFK	Q9BYG3	446	454.5	433.5	385.4	400.7	418.9	-0.147	0.0789923
RPS23	P62266	309.7	285.3	289.6	300.1	283.2	222	-0.147	0.277718
WDR81	Q562E7	325.8	313.8	289.2	257.9	279.8	302.6	-0.146	0.154638
KATNAL1	Q9BW62	284.9	255	275.5	234.7	249	253	-0.146	0.105995
CCT4	P50991	2723.9	2729.2	2591.1	2281.6	2754.7	2261.9	-0.146	0.180625
[truncated: 5,354 more rows]
