# Supplementary material for: UM171 glues asymmetric CRL3–HDAC1/2 assembly to degrade CoREST corepressors
Source: Nature. Author manuscript; Available in PMC 2025 Mar 24. (PMC11882444; doi:10.1038/s41586-024-08532-4)
Supplement: Supplementary Data 3 [file NIHMS2059347-supplement-Supplementary_Data_3.xlsx]

## Sheet: Supplementary Data 3
Supplementary Data 3 | LSD1 Co-IP/MS (from Waterbury et al. Molecular Cell. 2024)
Protein	adj.P.Val.WT_DMSO_LSD1 over.IgG	logFC.WT_DMSO_LSD1 over.IgG
KDM1A	0.00524628	11.5205
ZZZ3	0.187618	-0.4778
ZSWIM9	0.566856	-0.23805
ZSCAN21	0.0249876	2.5293
ZNHIT6	0.0244156	-1.6099
ZNF93	0.0883546	0.78765
ZNF92	0.983883	0.0122
ZNF91	0.96005	0.025
ZNF888_1	0.219452	0.35945
ZNF888	0.284952	-0.35175
ZNF852	0.758737	0.09555
ZNF850	0.0344763	2.73505
ZNF845	0.0309881	2.3571
ZNF830	0.507212	0.37605
ZNF827	0.0209694	1.08135
ZNF813	0.267066	0.4996
ZNF787	0.456942	-0.25905
ZNF773	0.123073	-0.97555
ZNF740	0.401641	0.2879
ZNF717	0.0465589	-0.9878
ZNF706	0.602771	-0.9213
ZNF7	0.447848	-1.21495
ZNF692	0.593639	-0.15255
ZNF69	0.0243745	2.9725
ZNF687	0.997257	-0.0026
ZNF680	0.0320813	1.03415
ZNF670	0.223317	-0.53515
ZNF66	0.257027	1.5996
ZNF646	0.190925	1.2444
ZNF638	0.080323	1.05095
ZNF624	0.442693	1.1774
ZNF622	0.0209694	-1.40225
ZNF621	0.262697	-0.9347
ZNF614	0.927912	0.11945
ZNF609	0.0552151	-1.106
ZNF599	0.153453	0.46095
ZNF598	0.862891	0.064
ZNF592	0.46739	0.24585
ZNF589	0.701444	0.0976
ZNF587B	0.00747996	7.66255
ZNF581	0.673484	-0.2829
ZNF580	0.0665428	-0.7124
ZNF579	0.310581	0.3506
ZNF568	0.839914	-0.0783
ZNF558	0.709464	0.2681
ZNF552	0.203435	-0.52895
ZNF544	0.60961	0.49335
ZNF540	0.0133995	-1.7573
ZNF516	0.0743651	-0.60665
ZNF512B	0.0228848	-1.0201
ZNF512	0.315241	0.501
ZNF486	0.896632	0.1238
ZNF485	0.0309881	2.3571
ZNF451	0.718166	0.2321
ZNF444	0.0125615	1.77235
ZNF431	0.331055	0.7746
ZNF418	0.505218	-0.7993
ZNF385A	0.00651568	2.74745
ZNF384	0.0221838	2.71635
ZNF362	0.161091	-0.74205
ZNF33B	0.00980144	4.5933
ZNF326	0.0627375	2.85085
ZNF318	0.0256902	-1.52385
ZNF300	0.473183	2.1095
ZNF292	0.00677966	2.5139
ZNF283	0.466576	-0.3356
ZNF281	0.012499	1.91855
ZNF280C	0.105327	2.3272
ZNF260	0.0405287	1.64
ZNF26	0.0780664	0.64845
ZNF24	0.109603	0.89105
ZNF22	0.437598	0.5255
ZNF219	0.101485	-0.56795
ZNF217	0.0303927	1.24035
ZNF207	0.193578	0.3891
ZNF195	0.550577	-0.59785
ZNF175	0.123073	-0.97555
ZNF148	0.00651568	3.26475
ZNF146	0.137955	-0.52065
ZNF134	0.018149	1.80585
ZNF132	0.289712	-0.99635
ZNF121	0.0646673	0.8075
ZNF12	0.00651568	2.64635
ZNF101	0.0606759	1.84745
ZMYND8_1	0.0542789	1.20175
ZMYND8	0.0334402	1.01875
ZMYM4	0.758737	-0.07925
ZMYM3_1	0.0115446	1.48995
ZMYM3	0.0136889	1.3412
ZMYM2_1	0.019911	3.2064
ZMYM2	0.00651568	2.2888
ZMIZ1	0.103205	0.9865
ZKSCAN8	0.00691663	6.0481
ZKSCAN1	0.0923573	0.68295
ZGPAT	0.0991641	-1.3088
ZFR	0.0382443	1.9173
ZFP36L2	0.570287	-0.49705
ZFC3H1	0.0564198	1.06375
ZFAND6	0.528818	-0.2933
ZEB2	0.0486412	1.12885
ZCRB1	0.0123702	1.9677
ZCCHC8	0.0256139	1.9854
ZCCHC3	0.0138048	1.81375
ZCCHC17	0.116547	-1.16575
ZCCHC11	0.263752	-0.4743
ZC4H2	0.137751	0.63185
ZC3HAV1	0.0209694	1.2649
ZC3H7B	0.0166929	1.8035
ZC3H7A	0.0651766	0.77885
ZC3H4	0.504058	-0.1852
ZC3H18	0.016825	1.4251
ZC3H15	0.512416	0.18695
ZC3H14	0.718463	-0.1776
ZC3H13	0.132304	1.40945
ZC3H11B	0.00898021	1.8594
ZC3H11A	0.0475206	1.55405
ZC2HC1A	0.00870648	-2.5874
ZBTB7B	0.431667	-0.4529
ZBTB7A	0.0156127	1.877
ZBTB5	0.0725207	-0.9111
ZBTB44	0.00651568	5.06445
ZBTB10	0.00719802	2.0996
ZADH2	0.98069	0.0219
YY1	0.316488	-0.3146
YWHAZ	0.285738	-0.4136
YWHAQ	0.233825	0.5896
YWHAH	0.0646947	1.11495
YWHAG	0.338646	-0.2671
YWHAE	0.28868	0.3344
YWHAB_1	0.0729849	0.99595
YWHAB	0.309679	0.33235
YTHDF3	0.136998	0.55725
YTHDF2	0.0194185	1.23275
YTHDF1	0.00678049	2.34685
YTHDC1	0.00748779	4.76115
YPEL5	0.00780808	2.9819
YME1L1	0.503085	-0.1911
YLPM1	0.0351847	1.72575
YEATS4	0.209905	0.51925
YEATS2	0.0269419	-1.0485
YBX3_1	0.130569	0.4897
YBX3	0.00725128	2.3768
YBX2	NA	#VALUE!
YBX1	0.00651568	2.685
YARS2	0.186017	-0.41355
YARS	0.14238	-0.85455
XRN2	0.0646947	0.65005
XRN1	0.0512258	0.72115
XRCC6	0.0611269	2.2874
XRCC5	0.0330264	2.09935
XRCC1	0.0537653	0.81135
XPO5	0.0748193	-0.8148
XPO1	0.539863	-0.18265
XK	0.00722816	2.08445
XBP1_1	0.0565846	2.6184
XBP1	0.202451	0.97835
XAB2	0.424784	0.22685
WWP2	0.0464844	-0.7621
WTAP	0.13197	1.267
WRNIP1	0.0428935	1.1497
WRN	0.010857	2.5532
WIZ	0.16648	-0.4324
WIPF1	0.187035	0.4482
WDR92	0.174117	0.5127
WDR83	0.576272	0.2836
WDR82	0.722899	0.18265
WDR77	0.27899	0.4
WDR75	0.0684881	0.92805
WDR74	0.718463	0.1123
WDR70	0.687657	0.1248
WDR62	0.817283	-0.1153
WDR61	0.223827	-0.37545
WDR6_1	0.401641	1.1872
WDR6	0.0372718	1.15285
WDR59	0.459219	-0.38
WDR5	0.0606759	0.6719
WDR46	0.916892	0.0997
WDR43	0.500102	0.95995
WDR36	0.206056	0.79585
WDR33	0.0504052	0.8619
WDR3	0.882682	0.05
WDR26	0.00818726	2.2968
WDR18	0.490053	0.461
WDR13	0.0101626	-2.2712
WDR12	0.951907	0.1016
WDHD1	0.0147714	1.2602
WBP11	0.738443	0.2555
WASF2	0.335043	0.26505
WASF1	0.632925	-0.1382
WAS	0.310829	0.3502
WARS	0.0142554	-2.2044
VWA8	0.0249876	-1.0077
VTN	0.0209694	-2.453
VRK3	0.00651568	4.47745
VRK1	0.688541	0.2631
VPS72	0.162018	-0.8548
VPS52	0.0485319	-1.32655
VPS51	0.0469002	-3.14085
VPS4B	0.254669	-1.1234
VPS4A	0.888361	0.09915
VPS39	0.854271	-0.0635
VPS37B	0.295636	0.34855
VPS35	0.604949	-0.3301
VPS26A	0.437011	0.2799
VPS18	0.528787	0.19095
VPS16	0.38908	-0.53875
VPS13C	0.0158199	-1.31495
VPS11	0.0339382	-1.40585
VIRMA	0.0192219	1.38705
VIM	0.180247	-3.84615
VEZF1	0.942197	0.0203
VDAC3	0.0414232	1.34425
VDAC2	0.18471	0.5861
VDAC1	0.200695	0.7367
VCP	0.0155667	-1.5703
VBP1	0.0109162	1.94955
VAV1	0.0235379	-1.03195
VASP	0.0104369	2.78145
VARS	0.289712	-0.4752
VAPA	0.667613	0.2587
VAMP8	0.032249	-1.47385
UTRN	0.0129419	-1.51955
UTP4	0.786656	-0.1581
UTP20	0.0483373	1.04705
UTP18	0.602771	0.46335
UTP15	0.938559	-0.07015
UTP14C	0.0151325	1.51675
UTP14A	0.822802	-0.15195
UTP11	0.0629418	-1.07035
USP9Y	0.0657233	-1.0619
USP9X	0.43074	0.27515
USP7	0.00691663	2.4182
USP6NL	0.431161	-0.21225
USP48	0.34272	0.663
USP4	0.70254	-0.1223
USP39	0.483806	-0.3402
USP37	0.130354	-1.36765
USP36	0.401838	-0.3266
USP31	0.14238	-0.56215
USP22	0.0960343	-0.69885
USP16	0.0332045	1.1757
USP15	0.00870648	1.90335
USP14	0.0206418	-1.501
USP11	0.794838	-0.0712
USP10	0.00809291	1.94645
URI1	0.173185	0.57505
UQCRQ	0.891429	0.0414
UQCRH	0.0249876	-1.18515
UQCRFS1P1	0.043642	-0.76595
UQCRC2	0.0560622	-0.78905
UQCRC1	0.602809	0.34995
UPF3B	0.136931	0.59005
UPF2	0.0303927	1.2649
UPF1	0.0108303	1.6767
UNK	0.795513	-0.806
UNC45A	0.322276	-0.2851
UNC13D	0.13197	-0.93355
UMPS	0.122197	0.5104
UHRF2	0.675743	-0.27145
UHRF1	0.0129419	-1.43805
UGGT1	0.796796	-0.0781
UFM1	0.728295	-0.2485
UCHL5	0.0274202	1.37155
UBXN1	0.376242	-0.96755
UBTF	0.221992	1.5254
UBR4	0.282743	0.6237
UBQLN4	0.143076	0.62685
UBN2	0.00887895	1.8556
UBN1	0.00651568	3.7855
UBE3A	0.94014	-0.04375
UBE2M	0.146003	0.69575
UBE2L6	0.0799353	0.7533
UBE2L3	0.686354	-0.1592
UBE2D3	0.252815	-0.5209
UBASH3B	0.00651568	4.7073
UBAP2L	0.0699084	1.04855
UBAP2	0.0266782	1.0024
UBA52	0.410338	-0.98275
UBA5	0.344966	-0.8796
UBA2	0.482288	-0.5841
UBA1	0.206069	-1.11725
UACA	0.124379	-0.53055
U2SURP	0.0173635	1.2077
U2AF2	0.057846	0.85125
U2AF1	0.259767	0.7018
TYK2	0.956563	-0.01545
TXNIP	0.059851	1.16245
TXNDC5	0.0675066	-0.70135
TXNDC17	0.851535	-0.25445
TXN	0.738443	0.12425
TXLNA	0.00783538	-1.98585
TWNK	0.00966729	2.7452
TWISTNB	0.19557	0.41625
TWF2	0.0118249	-1.5928
TUFM	0.630854	-0.1259
TUBGCP6	0.962562	-0.0304
TUBGCP3	0.191435	-0.41895
TUBGCP2	0.740464	-0.10725
TUBG1	0.0256902	-1.18495
TUBD1	0.257027	0.6708
TUBB6	0.326678	-0.3279
TUBB4B	0.0202724	-1.11085
TUBB2B	0.440232	-0.5378
TUBB2A	0.0178463	-1.3271
TUBB	0.209719	-0.35615
TUBA8	0.816606	1.10195
TUBA4A	0.0173635	1.28365
TUBA1C	0.0795399	-0.71535
TUBA1B	0.266585	-0.3087
TTN	0.105802	-1.4857
TTLL5	0.176774	0.43755
TTF2	0.0339781	-0.9174
TTC4	0.00651568	4.11555
TTC3	0.114863	0.73925
TSR1	0.878404	-0.0454
TSG101	0.230278	-0.36385
TSFM	0.0651766	-0.6339
TSEN34	0.0776533	-0.9784
TRUB2	0.555876	0.4752
TRRAP	0.0786047	0.8251
TRPV2	0.00651568	4.25035
TROAP	0.172001	-0.54335
TRO	0.0216175	5.0586
TRMT6_1	0.0272792	2.83685
TRMT6	0.117868	0.6621
TRMT2A	0.408807	-0.30625
TRMT1L	0.271094	-0.51815
TRMT112	0.0130172	-1.36775
TRMT10C	0.664278	-0.15355
TRMT1	0.273617	-0.4283
TRIR	0.134716	0.7197
TRIP4	0.765676	0.3913
TRIP13	0.373552	0.7343
TRIP12	0.0472254	1.2558
TRIOBP	0.0133564	-1.3273
TRIO	0.0119114	2.0137
TRIM71	0.0382723	1.873
TRIM6-TRIM34	0.82529	-0.2413
TRIM58	0.00651568	3.5512
TRIM56	0.186467	-0.3853
TRIM33	0.0247893	2.0291
TRIM3	0.012886	-2.2764
TRIM28	0.866426	0.04685
TRIM27	0.00651568	3.16325
TRIM26	0.79761	-0.10515
TRIM25	0.10612	-0.6962
TRIM24	0.216593	2.15305
TRIM21	0.0271588	-0.93295
TRAPPC9	0.129471	0.4672
TRAPPC5	0.067876	0.9107
TRAPPC3	0.053209	1.64755
TRAPPC10	0.694753	0.10905
TRAP1	0.7687	-0.18035
TRANK1	0.300212	-0.55785
TRAIP	0.0144095	-1.78375
TRAF3	0.00651568	4.1115
TRAF2	0.977023	-0.0088
TRA2B	0.00651568	5.01315
TRA2A	0.0083949	3.3438
TPX2	0.348559	-0.3331
TPT1	0.0932027	-0.65095
TPR	0.0258188	1.12815
TPM4	0.0449053	-1.60725
TPM3_1	0.137446	-1.5937
TPM3	0.0340125	-1.2078
TP53RK	0.0745552	-2.27525
TP53BP1	0.433997	0.71575
TOX4	0.0394308	-0.89765
TOR4A	0.0784738	-1.15325
TOR1AIP1_1	0.01799	-1.59025
TOR1AIP1	0.0468182	-0.9055
TOPBP1	0.572039	0.1635
TOP3B	0.0678918	1.00195
TOP3A	0.0506264	1.9211
TOP2B	0.267512	2.36455
TOP2A	0.26543	2.20805
TOP1	0.0129419	1.91545
TONSL	0.885845	0.13425
TOMM6	0.449938	0.7664
TOMM40	0.0155667	1.3299
TOMM34	0.0115446	-1.6146
TOMM22	0.887103	0.0417
TOE1	0.0178463	1.4075
TNRC6B	0.0334628	1.18925
TNRC6A	0.0192219	1.66155
TNKS1BP1	0.16648	-0.421
TNIK	0.0209694	1.1434
TNFAIP1	0.819533	-0.08945
TMX1	0.0140418	1.4787
TMPO_1	0.300212	-0.3087
TMPO	0.00651568	3.90985
TMEM57	0.556933	0.4024
TMEM43	0.0320512	0.9415
TMEM201	0.00681688	2.2163
TMEM126A	0.266821	-0.3713
TMED9	0.0306139	-1.86375
TMED4	0.861771	-0.04685
TMED10	0.0249876	-1.09615
TMCO1	0.775744	-0.116
TMA16	0.412873	0.2249
TLN1	0.00651568	-2.61345
TLK2	0.132304	0.63795
TLK1	0.0372952	1.1128
TLE3	0.609639	-0.29315
TKT	0.0145595	1.26565
TK1_1	0.0136889	2.26095
TK1	0.0114362	1.95105
TIPRL	0.444866	0.26005
TIMP3	0.140008	-0.7155
TIMM50	0.158205	0.4787
TIMM44	0.217	1.6345
TIMM23	0.465686	-0.2868
TICRR	0.210102	0.3841
TIAM1	0.00731425	-2.44045
TIAL1	0.0278369	1.43385
TIA1	0.0544512	-0.8612
THYN1	0.0163256	-1.44095
THUMPD1	0.572949	-0.38815
THRAP3	0.00691663	3.5514
THOC6	0.203164	1.37485
THOC5	0.0615216	2.33865
THOC3	0.0200535	1.24945
THOC2	0.0356501	2.1965
THOC1	0.101254	1.93365
THEMIS2	0.399171	0.594
THAP11	0.0317813	1.29135
TGM2	0.0274202	-1.04625
TGFB1	0.0141082	-1.4771
TFRC	0.0219795	1.2748
TFPT	0.962768	-0.01345
TFIP11	0.736927	-0.12035
TFG	0.0355696	2.05125
TFEC	0.199613	0.7425
TFE3	0.11452	1.09435
TFCP2	0.94823	0.0249
TFB1M	0.989642	-0.00745
TFAP4	0.00651568	2.781
TFAP2E	0.0244229	2.4845
TFAP2A	0.0178463	-1.4374
TFAM	0.21182	-0.64055
TEX30	0.206444	-0.76265
TEP1	0.356017	1.4436
TECR	0.0322955	-0.93795
TEC	0.101838	-0.5224
TDRD3	0.082835	0.75635
TDP1	0.0175494	2.0834
TCP1	0.0846944	-0.67735
TCOF1	0.327421	0.42945
TCF7L2	0.00870648	-2.7297
TCF4	0.0924499	-1.417
TCF20	0.116909	0.6128
TCF12	0.0388954	0.8513
TCERG1	0.327421	0.42705
TCEANC2	0.0162282	-2.5065
TCEAL1	0.0941455	0.78465
TCEA1	0.00940703	-2.48895
TBRG4	0.11004	2.2306
TBPL2	0.882945	-0.03845
TBL3	0.565066	-0.31455
TBL2	0.0249876	-1.1257
TBL1XR1	0.03585	1.10075
TBL1X	0.887103	-0.1018
TBK1	0.0905766	-1.0341
TBCE	0.0297663	-1.062
TBCB	0.760779	0.1243
TBC1D4	0.482019	0.2205
TARSL2	0.0126623	4.18315
TARS2	0.235371	-0.59095
TARDBP	0.315072	0.88675
TARBP2	0.067375	1.68195
TAPBP	0.0826305	-1.01325
TAP1	0.0119114	-2.1883
TAOK3	0.0165677	-1.4589
TAOK2	0.0722874	-0.86965
TAOK1	0.979154	0.01595
TANC2	0.0538313	1.18775
TANC1	0.0170113	1.4772
TAMM41	0.413337	0.4047
TALDO1	0.0174539	-2.30655
TAL1	0.00651568	2.9525
TAGLN2	0.0629418	0.7318
TAF9B	0.030407	1.45595
TAF9	0.44071	-0.2081
TAF6L	0.45593	0.41355
TAF5L	0.0147714	1.2716
TAF4	0.083002	-0.65145
TAF2	0.284433	-0.644
TAF15	0.0252123	4.5139
TAF12	0.324827	0.7564
TAF10	0.0535163	0.7719
TADA3	0.541429	0.23335
TADA2B	0.0646673	0.8834
TADA2A	0.0396442	-0.98415
TADA1	0.0441842	1.72985
TACO1	0.142658	-1.76885
SYNPO	0.0616788	-1.5925
SYNE2	0.618106	-0.5859
SYNCRIP_1	0.496545	0.19305
SYNCRIP	0.00681688	2.67025
SYMPK	0.57654	-0.25665
SYF2	0.182096	-1.0087
SUZ12	0.0824856	0.6634
SURF6	0.506245	0.34925
SUPV3L1	0.0688842	0.67795
SUPT7L	0.123773	1.0967
SUPT6H	0.012986	3.3735
SUPT5H	0.185146	0.56695
SUPT4H1	0.194743	0.60905
SUPT3H	0.132304	0.9042
SUPT20H	0.0405546	1.0787
SUPT16H	0.118896	3.8689
SUN2	0.870804	-0.07585
SUMO2	0.821162	-0.12685
SULT1A4	0.926047	-0.1238
SULT1A1	0.124821	-0.74885
SUGT1	0.0810507	-0.60825
SUGP2	0.0547966	1.47355
SUCLG1	0.0809027	-0.59295
SUCLA2	0.403603	-0.39015
SUB1	0.00809291	-2.0081
STXBP6	0.0375273	-0.94555
STXBP3	0.00986326	-1.8514
STXBP2	0.00651568	-2.5503
STX8	0.667795	-0.7591
STX7	0.0581887	-0.82535
STX5	0.00870648	-1.96585
STUB1	0.0302454	0.8948
STT3B	0.60961	-0.2355
STT3A	0.146003	0.54175
STRIP1	0.0103364	-2.03485
STRBP	0.330551	-0.40355
STRAP	0.833033	-0.06695
STOML2	0.059851	-0.77345
STOM	0.162018	-0.44465
STMN1	0.00651568	-2.544
STK4	0.61024	-0.2801
STK3	0.178888	0.4593
STK26	0.528554	-0.2324
STK24	0.254781	-0.87495
STK10	0.264584	-1.35005
STIP1	0.00651568	-2.67965
STIM1	0.0681539	-1.38215
STAU2	0.0209694	1.24705
STAU1	0.0620869	0.842
STAT5A	0.161089	-1.002
STAT3	0.676375	0.2078
STAT1_1	0.00651568	-3.7764
STAT1	0.0258912	-1.529
STAM	0.203164	0.8016
STAG2	0.355441	-0.85955
SSSCA1	0.0228848	2.82525
SSRP1	0.108198	3.51725
SSR4	0.0728148	-0.6991
SSR1	0.908696	0.05215
SSBP1	0.146789	1.84155
SSB	0.00949347	3.521
SS18L1	0.186467	0.42015
SS18	0.0129419	1.56665
SRSF9	0.0115446	3.90385
SRSF8	0.119077	1.7634
SRSF7	0.0185975	2.90585
SRSF6	0.0313182	2.2591
SRSF5	0.384382	0.56025
SRSF4	0.0147723	2.27445
SRSF3	0.0320649	2.17085
SRSF2	0.0452203	1.2498
SRSF11	0.030257	-0.99265
SRSF10	0.00651568	4.2308
SRSF1	0.0107081	2.9145
SRRT	0.199955	0.555
SRRM2	0.22604	-0.35685
SRRM1	0.536803	-0.61955
SRPRB	0.527172	0.16325
SRPRA	0.0250684	-1.404
SRPK2	0.106038	1.60925
SRPK1	0.0111776	1.9978
SRP9	0.0395984	1.09865
SRP72	0.35377	-0.3326
SRP68	0.0215527	-1.0983
SRP14	0.0119796	1.61945
SRM	0.868157	0.05225
SREK1IP1	0.0585542	-1.41785
SREBF2	0.00986326	2.2475
SREBF1	0.00651568	4.86445
SRCAP	0.0175494	-2.1386
SRBD1	0.0490052	0.9971
SPTY2D1	0.0104369	-1.9655
SPTLC2	0.0114119	-3.3832
SPTLC1	0.16667	-0.49635
SPTBN1	0.00870648	-2.28925
SPTAN1	0.0170113	-2.3378
SPOUT1	0.96126	0.0151
SPOP	0.019386	1.4016
SPN	0.501458	-0.36105
SPI1	0.826156	-0.06155
SPEN	0.00986326	1.6761
SPEG_1	0.00651568	-3.36815
SPEG	0.00721299	-2.0858
SPECC1_1	0.949008	-0.0461
SPECC1	0.0299574	-1.59475
SPCS2	0.01799	-1.41035
SPC24	0.0256902	-2.8315
SPATS2	0.0635997	0.70065
SPATA13	0.0268342	2.62415
SPAST	0.0915965	-1.27005
SPAG5	0.99195	0.00285
SP4	0.0214689	4.12955
SP3	0.421949	0.54265
SP2	0.0890676	-0.82185
SP140L	0.202729	0.80225
SP110	0.429444	0.69155
SP100	0.877258	0.21185
SP1	0.0138048	1.94105
SORBS3_1	0.146259	0.5217
SORBS3	0.495896	0.20925
SON	0.320686	1.01
SNX9	0.00674682	2.3701
SNX6	0.0813068	-0.61865
SNX3	0.158205	-0.44325
SNX27	0.0422811	-1.1191
SNX1	0.0715649	-1.7072
SNW1	0.401097	-0.37505
SNU13	0.518526	0.48245
SNTB2	0.0388954	-1.11495
SNRPG	0.229626	0.5653
SNRPF	0.0129419	2.41405
SNRPE	0.0952091	0.55925
SNRPD3	0.101673	-0.6121
SNRPD2	0.167321	0.4171
SNRPB2	0.0161355	2.19905
SNRPB	0.0131403	1.47685
SNRPA1	0.0405281	2.0045
SNRPA	0.187275	0.88395
SNRNP70	0.0206418	1.9497
SNRNP48	0.188964	0.7735
SNRNP40	0.726079	0.2004
SNRNP27	0.266265	-0.43935
SNRNP200	0.143076	0.86345
SNIP1	0.806564	-0.3009
SND1	0.0216742	-1.49165
SNAPIN	0.310334	0.32155
SNAP91	0.00651568	4.77325
SMYD3	0.0136889	-1.37235
SMURF2	0.298473	0.7918
SMU1	0.0960343	1.1553
SMTN	0.116109	-0.58505
SMPD4	0.0703665	1.4833
SMNDC1	0.336704	0.2876
SMN1	0.55407	-0.1548
SMG8	0.213231	-1.29195
SMG7	0.0119114	1.8009
SMG6	0.999547	0.00015
SMG5	0.0340125	0.90435
SMCHD1	0.132005	0.729
SMC4	0.0506264	-1.01555
SMC3	0.802818	-0.2105
SMC2	0.580737	-0.17075
SMC1A	0.628013	-0.5417
SMARCE1	0.0538313	0.99745
SMARCD2	0.786656	0.1104
SMARCD1	0.103272	0.9785
SMARCC2_1	0.0449158	0.9829
SMARCC2	0.833033	-0.1073
SMARCC1	0.043012	0.8965
SMARCB1	0.395422	0.46235
SMARCAL1	0.0119114	1.50745
SMARCAD1	0.53473	0.2179
SMARCA5	0.212692	1.71945
SMARCA4_1	0.680624	0.41325
SMARCA4	0.0283971	0.9149
SMARCA2	0.742384	0.1028
SMAP	0.0830994	-0.8628
SMAD3	0.194817	0.6743
SMAD2	0.0111114	-1.52935
SLX4IP	0.479805	0.6982
SLTM	0.00651568	3.5713
SLK	0.010857	-2.18895
SLIRP	0.124472	0.58255
SLFN11	0.219583	-0.47605
SLC9A3R2	0.0228391	-1.36175
SLC9A3R1	0.0931637	-2.0392
SLC2A14	0.528787	-0.19815
SLC2A1	0.00924751	3.5402
SLC25A6	0.286841	0.60595
SLC25A5	0.370936	-0.33305
SLC25A4	0.0822912	-0.5942
SLC25A3	0.329787	0.28185
SLC25A29	0.621829	-0.81925
SLC25A24	0.0129419	-1.49365
SLC25A22	0.610548	0.2411
SLC25A20	0.266217	0.312
SLC25A15	0.0738382	1.11225
SLC25A13	0.0852846	-2.80195
SLC25A12	0.20257	0.3676
SLC25A11	0.818883	-0.0764
SLC25A1	0.0468676	-0.77445
SLC1A5	0.25182	-0.349
SLC19A1	0.294969	-0.3993
SLC16A1	0.582976	0.1686
SLBP	0.19493	0.7574
SLAIN2_1	0.0289033	-1.49695
SLAIN2	0.17172	-0.49275
SKP1	0.416405	0.22615
SKIV2L2	0.0171362	1.2128
SKI	0.711522	0.1046
SINHCAF	0.0250322	-0.9836
SIN3B	0.364548	-0.2626
SIN3A	0.556374	0.3077
SIK3	0.0535163	0.74865
SIK2	0.0285845	-2.0215
SHTN1	0.990517	-0.004
SHROOM3	0.164753	-1.28875
SHMT2	0.0114517	-3.0744
SHKBP1	0.724922	0.13445
SHANK3	0.132621	0.67885
SH3GL1	0.215184	0.37405
SH3BP1	0.266689	-0.371
SH2D3C	0.266689	0.3954
SGF29	0.241649	0.4984
SFXN3	0.00838759	-2.2344
SFPQ_1	0.0247846	1.1358
SFPQ	0.0368398	0.98055
SFMBT1	0.010857	1.68005
SF3B6	0.019386	1.3342
SF3B5	0.0904591	1.0404
SF3B4	0.53206	0.2953
SF3B3	0.0192948	1.50035
SF3B2	0.120566	1.00575
SF3B1	0.0496337	1.60065
SF3A3	0.180621	1.2766
SF3A2	0.75212	0.23115
SF3A1	0.142768	1.24015
SF1_1	0.457239	0.30915
SF1	0.0483967	0.73395
SETX	0.492625	-0.40785
SETD3	0.0129419	-1.8614
SETD2	0.962129	0.03065
SETD1A	0.78426	-0.28315
SERPINH1	0.0510482	-0.8235
SERPINB9	0.0437408	-1.33075
SERPINB3	0.225332	-1.4294
SERPINB1	0.267066	0.57235
SERBP1	0.399886	0.23615
SENP6	0.0324157	1.1785
SENP2	0.01402	-1.3597
SENP1	0.473307	0.2044
SELENOH	0.0419925	0.81215
SEH1L	0.0138121	1.6046
SECISBP2L	0.116459	0.8238
SEC61A1	0.394231	0.2899
SEC31A	0.596069	-0.1415
SEC24C	0.0472254	0.78195
SEC24B	0.473668	0.6527
SEC23B	0.0380037	0.97505
SEC23A	0.502704	0.314
SEC22B	0.0205024	-1.06475
SEC16A	0.0863337	0.5653
SEC13	0.0143304	1.5409
SEC11A	0.0537653	-0.9017
SDSL	0.262115	-1.5405
SDHB	0.0319179	1.31425
SDHA	0.720237	-0.0992
SDC4	0.203026	-1.29995
SCYL2	0.00970152	1.8893
SCYL1	0.173519	-0.542
SCRIB	0.0739641	-1.65565
SCP2	0.0119114	-1.8684
SCFD1	0.0334402	-1.4398
SCCPDH	0.0460757	-1.19325
SCAMP3	0.0782691	-0.72815
SCAF8	0.240169	0.33395
SCAF4	0.00651568	4.7836
SCAF11	0.0617296	2.0214
SCAF1	0.0356501	2.69275
SBSN	0.0457718	-2.44245
SBF1	0.146003	-0.45655
SAV1	0.145202	0.58265
SATB2	0.00651568	3.4363
SART3	0.0113072	1.9508
SART1	0.0417077	-1.13075
SARS2	0.0456312	0.7775
SARS	0.0329046	-1.44715
SARNP	0.063741	-1.22155
SAR1A	0.744643	-0.17055
SAP30BP	0.0284614	-1.0755
SAP18	0.236893	1.90495
SAMSN1	0.597231	-0.1863
SAMD1	0.0209694	1.46105
SAFB2	0.00651568	4.65345
SAFB	0.00651568	5.10805
SAE1	0.0947391	0.67975
SACM1L	0.440232	0.27745
S100A9	0.527034	0.70895
S100A8	0.00809291	4.0506
S100A6	0.219583	0.34755
S100A4	0.0405278	-1.7744
S100A13	0.00593623	8.45295
S100A11	0.0129419	-2.1671
RYDEN	0.016825	1.3184
RXRB	0.178238	-0.84845
RUVBL2	0.50551	0.18265
RUVBL1	0.196442	0.37795
RUNX3	0.00913042	2.3654
RUNX2	0.721264	0.1529
RUNX1_1	0.36612	-0.3061
RUNX1	0.0905228	0.71845
RTRAF	0.00903716	2.01055
RTF1	0.290811	-0.32445
RTEL1-TNFRSF6B	0.467015	0.25325
RTCB	0.0172466	1.2131
RTCA	0.548022	0.17285
RSU1	0.50551	-0.7012
RSRC2	0.0166929	-1.3933
RSL24D1	0.529556	-0.22375
RSL1D1	0.266689	1.2463
RSF1	0.181297	3.03145
RSBN1L	0.0724358	0.7158
RSBN1	0.0748715	0.925
RRS1	0.940204	-0.0513
RRP9	0.504165	0.3223
RRP8	0.611586	0.4257
RRP7A	0.0523055	-0.755
RRP36	0.953906	-0.10375
RRP1B	0.549103	-0.20115
RRP15	0.21182	1.15045
RRP12	0.483806	0.59745
RRP1	0.372112	0.41415
RRM1	0.224694	-0.6373
RREB1_2	0.00651568	3.44095
RREB1_1	0.167299	0.6541
RREB1	0.00651568	4.0092
RRBP1	0.566486	-0.149
RRAS2	0.348559	0.70215
RPUSD4	0.0824856	-0.7492
RPUSD3	0.00651568	-2.4027
RPSA	0.0487262	-0.7572
RPS9	0.0332153	0.9497
RPS8	0.0209748	1.2178
RPS7	0.0104369	-1.64615
RPS6KA4	0.359795	-0.2478
RPS6KA3	0.408726	-0.2367
RPS6KA1	0.13429	-0.72315
RPS6	0.785013	0.0747
RPS5	0.146621	-0.4618
RPS4X	0.0115446	-2.01825
RPS3A	0.906958	0.03275
RPS3	0.0826305	-0.7092
RPS29	0.214432	-0.5253
RPS28	0.0639553	-0.6746
RPS27L	0.182096	-0.4871
RPS27A	0.548022	0.5024
RPS27	0.532939	-0.3527
RPS26	0.350065	-0.3018
RPS25	0.229251	-0.4203
RPS24	0.243046	-0.47145
RPS23	0.0246801	-1.35865
RPS21	0.0923573	-1.6087
RPS20	0.0433169	-0.884
RPS2	0.316191	0.30255
RPS19BP1	0.0437072	-1.1937
RPS19	0.0326303	-0.868
RPS18	0.0102696	-2.4454
RPS17	0.0845058	-1.0731
RPS16	0.00913042	-1.90645
RPS15A	0.59634	-0.21575
RPS15	0.0612929	1.0832
RPS14	0.0979213	-0.5628
RPS13	0.0172935	-1.63915
RPS12	0.0104369	1.81305
RPS11	0.0222469	-1.255
RPS10	0.176774	-0.496
RPRD2	0.155315	0.4539
RPRD1B	0.00651568	3.1116
RPRD1A	0.00932983	3.12975
RPP38	0.0276994	-1.4419
RPP30	0.430208	0.26855
RPN2	0.267066	0.62765
RPN1	0.399392	-0.27855
RPLP2	0.00924751	1.79395
RPLP1	0.142365	0.59445
RPLP0	0.0272792	0.982
RPL9	0.015129	-1.7965
RPL8	0.0151325	1.3119
RPL7L1	0.116997	-0.7159
RPL7A	0.0136889	1.3683
RPL7	0.00924751	1.8509
RPL6	0.0138155	1.8727
RPL5	0.0547856	0.8483
RPL4	0.0167429	1.33515
RPL39	0.0210263	-1.63765
RPL38	0.00900217	-1.952
RPL37A	0.0676585	-1.11345
RPL36AL	0.355363	-0.5266
RPL36A	0.203052	-0.89145
RPL36	0.0154602	1.38625
RPL35A	0.0654153	0.65155
RPL35	0.734787	-0.20475
RPL34	0.108135	1.0898
RPL32	0.414585	0.40585
RPL31	0.0357068	-0.875
RPL30	0.173773	0.467
RPL3	0.0483967	0.74835
RPL29	0.0128393	1.5723
RPL28	0.348044	0.2959
RPL27A	0.147045	-0.4529
RPL27	0.0111462	1.72675
RPL26	0.0517466	-0.9726
RPL24	0.589468	0.22365
RPL23A	0.164753	-0.4308
RPL23	0.00894091	-2.10555
RPL22	0.671445	0.12625
RPL21	0.877805	-0.0648
RPL19	0.0216443	1.2774
RPL18A	0.015494	1.32525
RPL18	0.0155667	1.35075
RPL17	0.91429	0.0297
RPL15	0.00913042	1.76655
RPL14	0.0114517	1.4811
RPL13A	0.0169796	1.28115
RPL13	0.327036	-0.3377
RPL12	0.0388954	1.11195
RPL11_1	0.159926	-0.9762
RPL11	0.0646947	-0.71825
RPL10A	0.0114249	1.6005
RPL10_1	0.66137	-0.43635
RPL10	0.161409	-0.41625
RPIA	0.0750953	0.8833
RPF2	0.492625	0.45295
RPAP3	0.305255	-0.2996
RPAP2	0.0183455	1.78415
RPA3	0.00651568	4.10895
RPA2	0.00651568	4.08085
RPA1	0.00651568	4.6518
RP9	0.019386	-1.3665
ROCK2	0.0527912	-0.98675
RNPS1	0.134721	2.6367
RNPC3	0.0154814	2.02315
RNMT	0.0320512	1.05395
RNH1	0.499948	-0.18655
RNGTT	0.819907	-0.09545
RNF40	0.015494	-1.22305
RNF214	0.0350131	-0.89505
RNF213	0.0193167	-2.08495
RNF20	0.0452019	-0.8912
RNF2	0.509421	0.3279
RNF169	0.495131	-0.54635
RNF138	0.0601781	0.778
RNF114	0.320909	-0.30715
RNASEH2C	0.032583	-0.95505
RNASEH2A	0.0110228	-2.0921
RMND5A	0.00651568	4.2817
RMI1	0.868157	0.05905
RITA1	0.0350212	-2.29895
RIPOR1	0.0303927	-1.08165
RIPK1	0.947607	0.02835
RIOX2	0.0590741	-0.732
RIOK1	0.156496	-0.5477
RING1	0.207054	-1.62955
RIF1	0.442461	-0.2478
RICTOR	0.288771	0.33625
RHOT2	0.449747	-0.46375
RHOG	0.0542789	-1.0332
RHOC	0.809078	-0.06485
RHOB	0.0192332	1.65885
RGPD3	0.570886	0.4014
RFC5	0.40412	-0.2327
RFC4	0.898571	-0.0426
RFC3	0.0909082	0.59495
RFC2	0.688541	-0.10785
RFC1	0.00986326	1.7691
REXO4	0.442572	0.6071
RECQL5	0.00651568	3.39605
RECQL4	0.512999	0.1995
RECQL	0.104067	-0.78535
RDX	0.00651568	-4.2354
RCOR3_2	0.477977	-0.3612
RCOR3_1	0.0729674	2.03705
RCOR3	0.0274202	1.56155
RCOR2	0.0232995	1.40835
RCOR1	0.00651568	2.8227
RCN2	0.190249	-1.06725
RCC2	0.0210179	1.20045
RCC1L	0.891981	-0.04945
RCC1	0.0379304	-1.04025
RC3H1	0.464411	0.88185
RBX1	0.24689	-0.4787
RBPMS2	0.00651568	3.6812
RBMXL1	0.00651568	4.3225
RBMX	0.0119796	3.4051
RBMS1	0.0376188	1.17555
RBM8A	0.0630993	3.047
RBM7	0.0133564	1.6961
RBM6	0.0256501	1.6471
RBM5	0.153737	0.65545
RBM4B	0.0191686	1.3164
RBM47	0.0202724	-1.82215
RBM42	0.0119796	-1.44315
RBM39	0.0703156	-0.6211
RBM34	0.37263	-0.69205
RBM33	0.0310551	1.0071
RBM3	0.395735	0.29035
RBM28	0.702145	0.2398
RBM27	0.0180412	1.1791
RBM26	0.523295	-0.2479
RBM25	0.286274	-0.29955
RBM22	0.187557	0.6616
RBM19	0.960981	0.0333
RBM17	0.0172396	1.19435
RBM15B	0.277626	0.37735
RBM15	0.0643653	1.11465
RBM14	0.210102	0.4297
RBM12B	0.00898021	3.673
RBM12	0.851524	0.08185
RBM10	0.308039	0.56255
RBL2	0.633799	-0.63705
RBFOX2	0.546861	0.1768
RBBP7	0.225332	0.4557
RBBP6	0.777293	-0.11745
RBBP5	0.0247846	1.17835
RBBP4	0.039054	1.24495
RB1	0.0468676	-0.84485
RAVER1_1	0.0558587	0.80745
RAVER1	0.592208	-0.15665
RASAL3	0.00692883	-2.7748
RARS	0.207951	-0.503
RAP1A	0.816606	-0.0959
RANGAP1	0.0989824	0.5799
RANBP9	0.00913042	3.00295
RANBP2	0.984133	0.01095
RANBP10	0.00651568	2.99035
RANBP1	0.142983	-0.6621
RAN	0.57528	-0.15475
RALY	0.0968264	2.06465
RAI1	0.0468212	1.4879
RAF1	0.221449	-0.8531
RAE1	0.253754	0.4537
RAD52	0.00651568	2.97645
RAD50	0.972538	0.0105
RAD21	0.388856	-0.6577
RACK1	0.175916	0.54325
RACGAP1	0.124029	-0.56345
RAC2	0.121627	-0.6811
RAC1	0.426601	-0.252
RAB8A	0.174117	-0.6333
RAB7A	0.874862	0.05535
RAB6A	0.586693	0.17765
RAB5C	0.428541	0.22315
RAB4B	0.0344587	-0.93755
RAB4A	0.732889	0.143
RAB34	0.0616311	-0.90485
RAB2A	0.534585	0.1941
RAB21	0.0209694	-1.51045
RAB1B	0.533527	0.2297
RAB1A	0.285921	0.34635
RAB18	0.201497	-0.377
RAB14	0.319007	0.29645
RAB13	0.874862	-0.0567
RAB11FIP5	0.0434849	2.28915
RAB11A	0.0651161	0.65145
RAB10	0.257027	0.5396
R3HDM1	0.295636	-0.31705
QARS	0.0334344	-0.9458
PYGO2	0.254038	-0.41525
PYCR2	0.369858	-0.2401
PYCR1	0.139531	0.58875
PWP2	0.0249634	1.49305
PUS1	0.213027	-0.48145
PURB	0.0433169	0.86325
PURA	0.00651568	2.9893
PUM3	0.665721	0.4851
PUM2	0.0484111	0.85975
PUM1_1	0.19557	0.89995
PUM1	0.0541843	0.78175
PUF60	0.0373438	-0.8493
PTRH1	0.678919	-0.153
PTPRC	0.080323	-1.2297
PTPN7	0.756529	-0.16145
PTPN6	0.011616	-2.18575
PTPN23	0.0354173	-1.6953
PTPN2	0.347715	-1.2629
PTPN11	0.327996	-0.27155
PTPN1	0.416538	0.25025
PTGES3	0.0326303	0.87215
PTDSS1	0.396501	0.2448
PTCD3	0.397227	0.451
PTBP3	0.199945	0.72765
PTBP1	0.0332028	0.95855
PSTPIP2	0.1503	-0.7547
PSRC1_1	0.0474441	0.89955
PSRC1	0.0114517	-1.84605
PSPC1	0.149569	0.4693
PSMG2	0.0405281	0.9254
PSMG1	0.044045	0.76805
PSME3	0.41517	-0.307
PSME2	0.0135963	-1.3388
PSME1	0.0173572	-1.5117
PSMD9	0.051402	-1.0073
PSMD8	0.0960343	0.892
PSMD7	0.0209694	1.2198
PSMD6	0.234482	0.7957
PSMD5	0.102248	2.21025
PSMD4	0.0433169	-0.84435
PSMD3	0.101811	0.6537
PSMD2	0.00818726	3.96765
PSMD14	0.969709	-0.02795
PSMD13	0.233825	0.71805
PSMD12	0.667613	0.2256
PSMD11	0.285738	0.48475
PSMD1	0.0136889	1.4287
PSMC6	0.972538	-0.01455
PSMC5	0.229994	0.46825
PSMC4	0.267193	0.7304
PSMC3	0.592208	-0.1377
PSMC2	0.0111462	1.53525
PSMC1	0.00940703	2.15685
PSMB7	0.0612398	1.1716
PSMB6	0.481806	0.19335
PSMB5	0.400396	0.32925
PSMB2	0.617989	0.55795
PSMB1	0.130354	-1.05645
PSMA7	0.240026	0.34895
PSMA6	0.318897	0.36705
PSMA5	0.406477	0.3831
PSMA4	0.0113072	2.3846
PSMA3	0.738443	0.0873
PSMA1	0.604246	-0.133
PSIP1	0.658289	0.13925
PRSS3	0.0372718	-1.3871
PRSS2	0.349128	-0.5301
PRSS1	0.267512	-2.34245
PRRC2C_1	0.0632187	1.82325
PRRC2C	0.0163569	1.38925
PRRC2B	0.227975	0.53075
PRRC2A	0.0398696	0.95145
PRR36	0.0527912	-0.85775
PRR14	0.0224975	-1.90255
PRR12	0.251789	-0.47975
PRR11	0.24689	0.3619
PRPSAP2	0.71613	-0.1933
PRPSAP1	0.582976	-0.22815
PRPS1	0.0340595	1.40375
PRPF8	0.127298	0.9548
PRPF6	0.35188	-0.28215
PRPF4B	0.190609	0.647
PRPF40A	0.795513	0.07565
PRPF4	0.144119	0.44465
PRPF38B	0.0202724	1.3
PRPF38A	0.0860611	0.67705
PRPF31	0.0786047	0.5803
PRPF3	0.89686	0.0444
PRPF19	0.0703665	0.6493
PRPF18	0.419882	-0.2495
PROX1	0.00870648	2.13105
PROSER2	0.00959967	1.81115
PRMT5	0.396436	-0.2487
PRMT3	0.54026	0.159
PRMT1	0.00674682	2.31325
PRKRA	0.0344587	0.8721
PRKDC	0.100661	-0.62995
PRKD2	0.328932	0.28345
PRKCQ	0.0132106	1.46365
PRKCD	0.679084	-0.32565
PRKCB	0.0134833	-2.0077
PRKAR1A	0.422864	-0.2123
PREB	0.499948	-0.22375
PRDX6	0.17959	-0.5402
PRDX5	0.0323862	-1.4234
PRDX3	0.600308	-0.33355
PRDX2	0.0952091	-0.5442
PRDX1	0.819533	0.06725
PRDM2	0.0206418	-1.32235
PRC1	0.598896	0.15325
PRAM1	0.0916914	-1.0714
PQBP1	0.768506	0.17885
PPT1	0.0275386	1.08055
PPP6R1	0.0691972	-1.15125
PPP5C	0.0113072	-1.5101
PPP3CC	0.685876	0.21555
PPP3CB	0.809185	0.2404
PPP3CA	0.032583	1.04165
PPP2R2D	0.992149	0.00955
PPP2R2A	0.0111462	1.64325
PPP2R1A	0.044963	0.7999
PPP1R9B	0.525622	1.38335
PPP1R8	0.538996	-0.35785
PPP1R18	0.510822	-0.79315
PPP1R14A	0.221883	-1.43545
PPP1R13L	0.225377	0.49005
PPP1R13B	0.58121	-0.32155
PPP1R12C_1	0.403603	0.5986
PPP1R12C	0.646422	-0.37385
PPP1R12A	0.272076	0.76525
PPP1R10	0.433794	0.2128
PPP1CC	0.295636	0.3339
PPP1CB	0.0655138	0.8056
PPP1CA	0.146003	0.55955
PPM1G	0.5724	-0.1553
PPIP5K2	0.0948592	-1.3015
PPIL4	0.0202724	-1.0835
PPIL2	0.503085	0.35155
PPIL1	0.25317	0.98675
PPIH	0.319007	0.4309
PPIG	0.397341	0.4394
PPID	0.595713	-0.303
PPIB	0.917897	0.02975
PPIA	0.0472023	0.8801
PPHLN1_1	0.0187726	1.32675
PPHLN1	0.0206717	1.5916
PPFIBP1	0.0289033	-1.38525
PPFIA1	0.0529373	-1.4592
PPAN-P2RY11	0.582332	0.3824
PPA1	0.582768	0.17605
POTEE	0.936535	-0.03325
POP1	0.0241306	1.09075
POM121C	0.978081	0.0089
POM121	0.447063	-0.54265
POLRMT	0.848365	0.147
POLR3F	0.0384843	1.0506
POLR3E	0.0119796	1.4446
POLR3D	0.0606511	0.7094
POLR3B	0.0169796	1.2513
POLR3A	0.0310551	1.05135
POLR2M	0.0252123	2.2731
POLR2L	0.00651568	2.9286
POLR2K	0.0173219	2.878
POLR2J	0.00651568	2.78365
POLR2I	0.0119796	2.72515
POLR2H	0.00651568	2.5729
POLR2G	0.00651568	4.35985
POLR2F	0.0155667	2.9465
POLR2E	0.00887508	2.136
POLR2D	0.0246567	2.2207
POLR2C	0.0119796	1.8447
POLR2B	0.0265439	1.65505
POLR2A	0.0129419	2.3819
POLR1E	0.57642	0.1756
POLR1D	0.034873	-0.9808
POLR1C	0.923693	0.03125
POLR1B	0.167904	0.57805
POLR1A	0.957946	0.0544
POLDIP3_1	0.00651568	-2.473
POLDIP3	0.0118249	-2.055
POLD3	0.0269107	-1.4049
POLD1	0.10866	-0.6859
POLB	0.0324157	-1.4115
POGZ	0.930841	-0.0544
POF1B	0.014828	-1.66535
PNPT1	0.196593	0.48565
PNPLA6	0.0129419	-1.39245
PNO1	0.0119796	1.62485
PNN	0.0952091	3.0025
PNKP	0.347819	0.26085
PNKD	0.00838759	-2.15215
PMVK	0.587795	-0.22895
PML	0.815273	0.23495
PM20D2	0.917897	-0.06325
PLRG1	0.482288	-0.20065
PLPBP	0.049173	-1.38135
PLOD3	0.0681539	-0.9132
PLOD2	0.19557	0.54095
PLOD1	0.0302776	-0.96515
PLK1	0.0660441	-0.7433
PLEKHA7	0.00651568	4.4503
PLEKHA5	0.264865	0.343
PLEKHA4_1	0.0419507	-1.34625
PLEKHA4	0.010761	-1.714
PLEKHA2	0.0104369	-2.05805
PLEK	0.735474	-0.1788
PLEC	0.0681539	-1.29665
PLD1	0.718311	0.26445
PLCB3	0.0299574	-1.2942
PLCB2	0.295344	-0.6742
PKP2	0.646518	0.12925
PKN3	0.680872	-0.1496
PKN1	0.0119796	-1.4712
PKM	0.00651568	-2.9123
PKLR	0.0630741	-0.78115
PITPNB	0.036946	-0.8175
PISD	0.503685	-0.29075
PIP5K1B	0.928967	0.08565
PIP4K2C	0.353083	0.26245
PIP4K2B	0.10178	0.9275
PIP4K2A	0.0219447	1.40895
PIN1_1	0.00651568	-2.5008
PIN1	0.00870648	-2.3587
PIK3C2A	0.0428061	0.9402
PIH1D1	0.560755	-0.1688
PIGT	0.361153	0.2433
PIF1	0.0147714	-1.2622
PICALM	0.0342299	-1.19635
PHRF1	0.0111462	2.53605
PHLDB3	0.285165	-2.1537
PHIP	0.942055	-0.10525
PHGDH	0.00705956	-2.5416
PHF8	0.961529	0.01945
PHF6	0.0232624	-1.5146
PHF5A	0.194889	1.4405
PHF3	0.00691663	2.2863
PHF21A_1	0.0703665	0.93205
PHF21A	0.00651568	2.30515
PHF14	0.578035	0.33725
PHF12	0.160275	0.44705
PHC2	0.182757	-0.4965
PHB2	0.0272792	-1.53055
PHB	0.00924751	-1.9092
PGRMC2	0.897328	0.04105
PGRMC1	0.302944	0.34275
PGK1	0.0230246	-1.51215
PGD	0.00721299	-2.88115
PGAM5	0.00773767	2.278
PFN1	0.369858	-0.30485
PFKP	0.201598	-0.449
PFKM	0.187931	-0.54005
PFKL	0.0375187	-0.97255
PFDN6	0.147126	0.57315
PFDN4	0.014388	2.77025
PFDN2	0.962562	0.0166
PFDN1	0.0426516	0.853
PFAS	0.883074	0.1003
PEX14	0.00870648	-5.0406
PES1	0.317962	0.5781
PELP1	0.0204081	-1.47255
PELO	0.592208	-0.6199
PECAM1	0.0249876	-1.5732
PDZD11	0.699374	0.11725
PDS5B	0.512416	-0.2126
PDS5A	0.416538	-0.60405
PDLIM7	0.0758409	-0.65405
PDLIM5	0.70585	-0.14
PDLIM2	0.0157496	-1.63165
PDK3	0.0221838	-1.63375
PDIA6	0.0216362	-1.57195
PDIA3	0.0108303	-2.09145
PDHB	0.295636	-0.61065
PDHA1	0.0192948	-1.1155
PDCD6IP_1	0.00753307	4.75055
PDCD6IP	0.0085274	3.12215
PDCD5	0.00651568	-3.8231
PDCD4	0.458935	0.27305
PDCD2L	0.00870648	1.85715
PDCD11	0.922126	-0.07435
PDCD10	0.0345419	1.0111
PDAP1	0.0108303	-1.8568
PCNT	0.203751	-0.74715
PCNA	0.577844	-0.2144
PCMT1	0.664803	0.1215
PCM1_1	0.225638	-1.74925
PCM1	0.473092	-0.67325
PCLAF	0.0129419	-3.68425
PCK2	0.144317	-2.0914
PCID2	0.100871	0.63625
PCGF6	0.00721299	2.13025
PCF11	0.230185	-0.45595
PCBP2_1	0.199483	0.85655
PCBP2	0.0372952	0.84845
PCBP1	0.257193	0.34275
PBRM1	0.776847	0.1104
PBDC1	0.23597	-0.4821
PAXIP1	0.167832	0.5057
PAWR	0.38818	0.45005
PATZ1	0.14078	-0.74095
PATL1	0.210301	0.3738
PARVB	0.240283	-0.56655
PARP9	0.0200238	1.9979
PARP4	0.00651568	3.3024
PARP2	0.0405278	0.8771
PARP14	0.0131403	-1.7565
PARP12	0.0537653	0.7242
PARP1	0.139095	0.54395
PARN	0.816606	0.18145
PARL	0.0249876	-1.64055
PARK7	0.0214821	1.3508
PARD3	0.061224	0.7484
PAPSS1	0.0157623	-2.17015
PAPD4	0.0561494	-0.97075
PAN3	0.0344587	0.9679
PAN2	0.327421	0.49625
PAK4	0.010857	-1.613
PAK2	0.0142554	-2.1411
PAK1IP1	0.527034	-0.52005
PAIP2	0.00651568	2.7684
PAIP1_1	0.0814708	0.69375
PAIP1	0.0134315	1.53425
PAICS	0.657246	0.18355
PAFAH1B3	0.054295	-2.20885
PAF1	0.433077	-0.31535
PACSIN2	0.0199984	-1.904
PACS1	0.013154	-1.6816
PABPN1_1	0.0215527	3.6309
PABPN1	0.0535805	2.6113
PABPC5	0.151138	-0.8164
PABPC4_1	0.0104163	1.8236
PABPC4	0.125078	1.1753
PABPC1	0.00651568	2.66685
PA2G4	0.00721299	-2.11425
P4HB	0.00900978	-1.8784
P4HA1	0.0845153	-1.2846
P3H1	0.0893775	0.8969
OXA1L	0.395936	-0.27105
OTX1	0.408726	0.6016
OTUD7B	0.386603	0.33355
OTUD6B	0.808471	-0.118
OTUD5	0.555073	0.34595
OTUD4	0.00913042	1.81065
OTUB1	0.106641	-0.6375
OSGEP	0.547664	-0.2537
ORC1	0.0323862	-1.1881
OPA1	0.0274202	-0.95155
OLA1	0.00913042	1.83665
OGT	0.01799	1.1764
OCRL	0.0162941	-1.9822
OCIAD1	0.0306139	-2.0673
OBSL1	0.285438	0.29405
OAT	0.58976	-0.41895
OAS3	0.00902993	-2.0701
NYNRIN	0.206027	0.43905
NXT2	0.989188	0.00605
NXT1	0.451539	0.6258
NXF1	0.58366	-0.1699
NUSAP1_2	0.277638	-0.36445
NUSAP1_1	0.0141275	-1.5289
NUSAP1	0.0157538	-1.45015
NUP98	0.652372	0.20775
NUP93	0.522875	0.1988
NUP88	0.463324	1.03325
NUP85	0.0405281	1.0808
NUP62	0.0312737	-0.978
NUP50	0.0114249	2.6386
NUP214	0.467015	0.2462
NUP210	0.113622	0.65725
NUP205	0.287884	0.34425
NUP188	0.626992	0.24595
NUP160	0.13888	0.6509
NUP155	0.528481	0.18525
NUP153	0.00651568	2.5815
NUP133	0.212437	0.9056
NUP107	0.0506264	0.8315
NUMBL	0.183828	-0.40255
NUMB	0.211537	-0.4032
NUMA1_1	0.116109	0.9867
NUMA1	0.808471	0.153
NUFIP2	0.00651568	2.38985
NUDT4	0.100711	1.4146
NUDT21	0.0662439	-0.8368
NUDT16L1	0.0540015	2.6522
NUDCD1	0.178888	0.55745
NUDC	0.207951	-0.3609
NUBP2	0.130354	-2.2215
NTPCR	0.0330001	-0.93655
NTHL1	0.0192219	1.47215
NT5DC2	0.131927	-0.96495
NT5C2	0.57654	-0.1617
NSUN5	0.460409	-0.20265
NSUN4	0.0415219	-1.15345
NSUN2	0.00783538	2.1975
NSRP1	0.0559185	-0.7902
NSF	0.0104369	-1.65115
NSD3	0.43955	0.65645
NRAS	0.693933	0.42195
NR2C2	0.263743	0.41985
NPM1	0.0542789	0.9981
NPHP4	0.551542	0.25925
NPAT	0.0232995	2.5997
NOSTRIN	0.00651568	2.863
NOSIP	0.760779	-0.0978
NOP9	0.264317	-0.3595
NOP58	0.30793	0.71385
NOP56	0.549915	0.52475
NOP2	0.133865	0.5128
NOP16	0.111268	0.7732
NOP14	0.467827	-0.3233
NOP10	0.569813	-0.3539
NONO	0.0430761	0.9515
NOM1	0.0274202	2.2159
NOLC1	0.975664	0.04115
NOL8	0.866689	-0.14455
NOL7	0.459631	0.3243
NOL6	0.796312	0.19785
NOL4L	0.00674682	6.2229
NOL11	0.509421	-0.6322
NOC4L	0.252305	0.33955
NOC2L	0.664261	0.30375
NOB1	0.225036	0.46115
NOA1	0.200249	-0.8299
NNT	0.197628	-0.70115
NMT1	0.0126688	-1.40405
NMI	0.0119114	-1.495
NME4	0.473307	0.237
NME1-NME2	0.0133564	1.88585
NMD3	0.164187	0.8924
NLE1	0.809078	-0.06995
NKX2-4	0.150853	-0.7594
NKRF	0.0258912	1.4031
NKAPD1	0.00651568	-2.6628
NKAP	0.0203456	-1.08795
NISCH	0.717516	-0.1007
NIPSNAP2	0.0249876	-0.9802
NIPSNAP1	0.855972	0.04925
NIPBL	0.501123	-0.4316
NIP7	0.0658655	2.0206
NIFK	0.0437408	-0.9156
NHP2	0.642099	0.3572
NGDN	0.5266	0.4723
NFX1	0.00838759	1.92395
NFS1	0.468431	-0.36655
NFRKB	0.0334628	1.0588
NFKB1	0.240169	-0.44
NFIX	0.00651568	2.81845
NFIA	0.408726	0.6896
NFE2	0.0140418	2.92645
NFATC2IP	0.0182913	1.6271
NFATC2	0.0141454	1.4593
NFATC1	0.449938	0.2098
NEURL4	0.00651568	2.9376
NET1	0.0725207	0.7037
NEMF	0.29721	-0.3164
NELFE	0.698405	0.70545
NELFA	0.234127	-0.36495
NEK7	0.201708	-0.4926
NEK2	0.136998	-1.47075
NEIL3	0.0130172	-1.69595
NEFH	0.724812	-1.3127
NEDD4L	0.210102	0.7639
NEDD4	0.445826	0.4573
NEDD1	0.0229063	-1.116
NECAP2	0.267066	-1.1754
NDUFV3	0.108948	-0.51945
NDUFV1	0.961916	0.0569
NDUFS8	0.0799353	-0.7731
NDUFS7	0.465628	0.23785
NDUFS6	0.0748271	-0.76285
NDUFS5	0.0209694	-1.24135
NDUFS3	0.961666	-0.02905
NDUFS2	0.602026	-0.2341
NDUFS1	0.0422918	-0.9179
NDUFB4	0.0119796	-1.447
NDUFA9	0.847989	-0.0586
NDUFA7	0.177763	-0.40555
NDUFA6	0.518682	-0.1908
NDUFA5	0.132304	-0.9324
NDUFA4	0.522875	0.1769
NDUFA10	0.0564444	-0.78465
NDEL1	0.0849172	0.7595
NDE1	0.160275	0.5285
NCOR2	0.0639553	-0.73755
NCOR1	0.104367	0.5162
NCOA6	0.12213	0.55005
NCOA5	0.016825	2.1764
NCOA2	0.0147723	1.25325
NCOA1	0.0869296	0.9306
NCLN	0.190925	-1.7131
NCL	0.00818726	2.1882
NCKAP1L	0.0791658	1.0384
NCKAP1	0.0758409	0.9289
NCBP2	0.0104369	2.34745
NCBP1	0.00894091	1.9694
NCAPH	0.0683195	-0.6191
NCAPD2	0.143116	-0.94615
NBN	0.221256	0.53895
NBAS	0.895386	-0.09075
NAV1	0.0115454	-1.59665
NAT10	0.010857	1.5621
NASP	0.456882	0.3915
NARS2	0.106195	-0.99205
NARS	0.0216175	-1.0849
NARF	0.0206418	-1.2194
NAPA	0.299001	-0.30755
NAP1L4	0.272232	-0.3157
NAP1L1	0.411901	-0.2485
NAGK	0.0725207	-1.0775
NACA	0.645185	-0.2981
NAA15	0.0604065	-0.78665
NAA10	0.00913042	-2.1781
N4BP2L1	0.670148	0.1934
MZT2B	0.818966	-0.14505
MZT1	0.51254	0.3968
MYO9B	0.286684	-0.34525
MYO6	0.00674682	-3.85845
MYO1G	0.32306	-0.92315
MYO1F	0.0129066	-1.49215
MYO1D	0.00651568	-3.07435
MYO1C	0.00900978	-2.48625
MYO18A	0.189413	3.29845
MYL6_1	0.0163569	-1.2919
MYL6	0.0581146	-2.33585
MYL4	0.104948	1.39975
MYL3	0.0481856	2.2571
MYL12A	0.17959	1.9295
MYL1	0.169758	0.8348
MYH9	0.240225	-0.5133
MYH7	0.0329046	-0.966
MYH3	0.66663	0.5659
MYH11	0.507315	-0.24735
MYH10	0.0606759	3.7296
MYEF2	0.405723	0.6856
MYCBP2	0.186243	0.40325
MYBBP1A	0.0109355	1.6297
MVP	0.00901141	2.28135
MVB12A	0.0209694	-1.16795
MTX1	0.102125	1.4615
MTSS1	0.435608	-0.2372
MTPAP	0.0923573	0.58615
MTMR9	0.0926814	-1.55335
MTMR2	0.62981	0.12225
MTMR1	0.305255	-0.3168
MTIF3	0.0119506	-3.0012
MTIF2	0.0262767	-1.2572
MTHFD2	0.208969	-0.445
MTHFD1L	0.252213	-0.51355
MTHFD1	0.0157498	-1.21245
MTG2	0.0512409	-0.7855
MTG1	0.822377	-0.1971
MTDH	0.0183692	1.5836
MTCL1	0.0206418	-2.2038
MTCH2	0.280166	-0.3311
MTA3	0.324694	-0.62655
MTA2	0.223988	0.47225
MTA1	0.254389	0.53515
MT-CO2	0.0581146	0.82855
MSN	0.00651568	-2.64925
MSL2	0.437861	0.22395
MSL1	0.454971	0.2836
MSI2	0.265821	0.3685
MSH6	0.612378	0.1483
MSH3	0.816606	0.241
MSH2	0.130584	0.62765
MRPS9	0.0224975	1.5742
MRPS7	0.433916	0.21535
MRPS6	0.0582793	1.26855
MRPS5	0.016825	1.4117
MRPS35	0.605182	0.1474
MRPS34	0.00838759	2.59225
MRPS31	0.396008	-0.26705
MRPS30	0.599985	-0.28825
MRPS28	0.0241785	1.5232
MRPS27	0.0865148	1.17005
MRPS26	0.886507	0.0674
MRPS25	0.0115446	1.96835
MRPS23	0.0618124	0.6981
MRPS22	0.0114517	1.9557
MRPS2	0.0310265	2.0724
MRPS18B	0.0527912	1.1427
MRPS18A	0.521219	-0.3483
MRPS15	0.0869296	-0.61965
MRPS14	0.0355696	-2.38555
MRPS12	0.00924751	-1.72255
MRPS11	0.54515	-0.16585
MRPS10	0.0787473	0.6984
MRPL9	0.14078	-0.65705
MRPL58	0.0108303	-1.62575
MRPL57	0.130798	-0.94835
MRPL53	0.0938207	-0.6233
MRPL51	0.197849	0.97895
MRPL49	0.651234	0.62945
MRPL47	0.357504	0.32785
MRPL46	0.0138155	-1.77585
MRPL45	0.467015	-0.22295
MRPL44	0.149397	-0.91785
MRPL43	0.500219	0.17915
MRPL40	0.0108303	-3.27855
MRPL4	0.347377	-0.4448
MRPL39	0.0809808	0.86835
MRPL38	0.124375	-0.51325
MRPL33	0.0108257	-2.34825
MRPL30	0.0136889	-1.44465
MRPL3	0.0216443	1.22415
MRPL27	0.0923573	-1.1564
MRPL23	0.067375	0.6872
MRPL22	0.0561857	-1.12905
MRPL2	0.225332	-0.7574
MRPL19	0.0821094	0.57085
MRPL16	0.0259057	-0.97435
MRPL15	0.799524	-0.08965
MRPL14	0.00901141	-2.0222
MRPL13	0.546861	-0.30745
MRPL12	0.664278	0.8865
MRPL11	0.0310551	-0.90435
MRPL1	0.0326303	0.9835
MRM3	0.121322	-0.7273
MRM2	0.053666	-1.09965
MRM1	0.278623	0.4511
MRE11	0.965386	-0.0162
MPRIP	0.433147	0.57765
MPP7	0.305569	-0.47035
MPP1	0.364548	0.2437
MPHOSPH8	0.114223	1.0025
MPHOSPH10	0.76209	-0.29815
MPG	0.0154563	-1.47195
MOV10	0.0644576	0.87445
MORF4L2	0.0451666	0.87905
MORF4L1	0.896696	0.0423
MORC3	0.862891	-0.04525
MORC2	0.00894091	2.46935
MORC1	0.672139	0.1414
MOGS	0.0255103	-1.6292
MOB1B	0.0216742	1.3262
MMTAG2	0.0262443	-1.13755
MMS19	0.305255	1.35255
MLF2	0.503624	0.21065
MLEC	0.387416	-0.6015
MKRN2	0.0518439	0.9779
MKI67	0.26543	0.763
MITF	0.030182	1.51555
MINDY4	0.00651568	4.7824
MICALL2	0.20573	0.527
MICAL2	0.290863	0.5017
MGA	0.185881	0.48985
MFN2	0.31388	-1.5539
MFAP1	0.140917	0.73025
MEX3A	0.724908	-0.109
METTL17	0.799457	-0.11525
METTL16	0.0147628	2.37235
METTL15	0.290811	-0.98845
METAP2	0.134716	-0.6049
METAP1	0.0836932	-1.29395
MEPCE	0.0559502	0.88535
MELK	0.0740549	-0.59835
MED9	0.0532572	1.2998
MED8	0.618106	0.2588
MED7	0.422596	-0.25085
MED6	0.557711	0.2172
MED4	0.388856	0.3348
MED31	0.510522	-0.18845
MED30	0.118002	0.5585
MED28	0.64642	0.33465
MED27	0.630854	-0.17765
MED24	0.989642	0.007
MED23	0.42054	0.32255
MED22	0.785373	0.09225
MED21	0.125078	1.1018
MED20	0.323057	0.47105
MED19	0.0850467	-1.1886
MED18	0.0590681	0.90955
MED17	0.685991	0.23365
MED16	0.845092	-0.09835
MED15	0.573303	-0.248
MED14	0.445265	0.29475
MED13L	0.239336	-0.34295
MED13	0.824042	0.0616
MED12L	0.838164	0.07695
MED12	0.053666	1.1477
MED10	0.329875	-0.47485
MED1	0.0558587	0.7535
MECP2	0.00651568	3.03645
MEAF6	0.0683797	-1.16665
MDN1	0.851535	0.0501
MDK	0.0424833	-0.94725
MCTS1	0.940311	-0.05115
MCTP2	0.00913042	1.9542
MCRIP2	0.00651568	3.0927
MCRIP1	0.00691663	3.06945
MCM8	0.0119916	-1.494
MCM7	0.266265	-0.31695
MCM6	0.588138	-0.1417
MCM5	0.0353068	-0.96335
MCM4	0.102528	-0.56115
MCM3AP	0.15263	-0.91865
MCM3	0.0630503	-0.81255
MCM2	0.0466932	-0.7425
MCM10	0.0209694	-1.521
MCCC2	0.216952	-0.4781
MCAT	0.0261126	-2.89975
MBOAT7	0.106195	-1.4447
MBNL1	0.19557	0.78145
MBIP	0.0126623	-1.53295
MBD4	0.0119803	-1.7791
MBD3	0.537818	-0.21005
MBD2	0.290811	-0.7984
MB21D1	0.262088	1.96805
MAZ_1	0.146003	-4.6332
MAZ	0.39559	0.42745
MAX	0.01799	3.68575
MATR3	0.0371366	2.63605
MAT2A	0.059851	-0.6616
MARS	0.0818379	-0.6097
MARK4	0.0991899	-0.8074
MARK3	0.00924751	-1.74865
MARK2_2	0.0875665	-1.3878
MARK2_1	0.0462458	-0.9239
MARK2	0.0138645	-1.42555
MARF1	0.167832	-0.50645
MAPRE2	0.0574554	0.77705
MAPRE1	0.0193959	-1.1404
MAPKAPK3	0.184034	0.3892
MAPKAPK2	0.0681539	-1.4452
MAPKAP1	0.688541	0.16735
MAPK3	0.928967	-0.0591
MAPK14	0.088895	0.6073
MAPK1	0.121322	0.8848
MAP7D3	0.0303927	-0.90765
MAP7D1_1	0.408807	-0.5626
MAP7D1	0.0998808	-0.5579
MAP7	0.0178463	-1.7852
MAP4K5	0.0189388	1.36975
MAP4K4_1	0.0456658	1.1846
MAP4K4	0.00838759	2.00725
MAP4K2	0.0681539	0.63215
MAP4K1	0.678079	0.2013
MAP4_2	0.261505	0.5951
MAP4_1	0.0615216	1.4278
MAP4	0.752162	-0.0848
MAP3K7	0.623946	-0.1315
MAP3K20	0.26543	-0.3401
MAP2K7	0.202254	0.41475
MAP2K3	0.92127	0.0504
MAP2K1	0.0634406	-0.94115
MAP1S	0.598917	0.1499
MAK16	0.867449	0.1561
MAGT1	0.617514	0.1742
MAGOHB	0.0140643	2.67675
MAGED2	0.225782	-0.4889
MAGED1	0.331796	0.27435
MAEA	0.0119916	4.8104
MACROD1	0.123073	-0.78885
MACF1	0.0216175	-1.0314
MAB21L1	0.0418642	-1.3313
LZTS2	0.939179	-0.0236
LYRM4	0.0642183	-1.20835
LYPLA2	0.269013	-0.73545
LYN	0.0566359	0.7115
LYAR	0.00818726	2.07855
LXN	0.401198	-0.3114
LUZP1	0.840117	-0.09935
LUC7L3	0.556995	0.15425
LUC7L	0.0446587	-1.2931
LTV1	0.292946	0.5679
LTBP1_1	0.0627375	-0.6666
LTBP1	0.0124484	-2.11475
LSS	0.236893	1.06185
LSM8	0.83822	-0.22045
LSM7	0.0757858	0.918
LSM6	0.0279012	1.28785
LSM5	0.990515	0.0032
LSM4	0.382526	-0.36795
LSM3	0.0108303	1.69395
LSM2	0.0728148	0.696
LSM14B_1	0.164026	0.45285
LSM14B	0.732993	0.0999
LSM14A	0.00834787	2.0984
LSM12	0.0180785	1.64805
LSM1	0.0384456	1.09395
LSG1	0.310077	0.31485
LRRFIP1	0.0210263	1.41295
LRRC59	0.113109	-1.0462
LRRC47	0.0749858	-0.60265
LRPPRC	0.296698	0.79855
LRIF1	0.0718232	-0.64765
LRCH4	0.154865	-0.9376
LRCH3	0.398998	-0.27485
LRCH1	0.763182	0.32355
LONP1	0.0180412	1.29345
LMO7_1	0.0129419	-2.87475
LMO7	0.136695	-1.41555
LMO2	0.00775673	4.30665
LMNB2	0.0424833	1.78885
LMNB1	0.0230976	1.05105
LMNA	0.136528	0.6289
LMAN1	0.0508051	-1.6596
LIN7C	0.0377803	-0.8733
LIN54	0.963198	0.0139
LIN28B	0.20573	0.87035
LIMS4	0.201497	-0.51345
LIMD2	0.10262	-0.6643
LIMA1	0.450329	1.3703
LIG3	0.0131403	1.5378
LGALS9	0.0687566	1.50305
LGALS1	0.00913042	-2.4556
LENG9	0.0468182	0.78225
LENG8	0.320036	0.30215
LENG1	0.0669859	-0.636
LEMD3	0.598935	-0.40155
LEF1_1	0.0604065	0.92675
LEF1	0.00859848	2.31635
LDHB	0.0170113	-1.1981
LDHA	0.0146298	-1.3687
LDB1	0.10775	0.87215
LCP2	0.108274	0.62145
LCP1	0.0132538	-1.962
LCA5	0.333637	-0.3552
LBR	0.664278	-0.1126
LATS2	0.0165677	1.3393
LATS1	0.00707261	2.2998
LASP1	0.0216552	-1.06905
LARS	0.0146152	-1.58685
LARP7	0.369674	0.29445
LARP4B	0.0117782	1.5181
LARP4	0.0123702	1.478
LARP1B	0.0274202	2.04815
LARP1	0.00870648	1.9323
LANCL2	0.129933	0.5839
LAMTOR1	0.186467	-0.71415
LAMP1	0.0703665	-1.05105
LAMC1	0.0869296	0.9817
LACTB	0.00783538	2.492
L3MBTL3	0.0119916	1.71795
L2HGDH	0.01248	-2.54655
L1RE1	0.103774	0.53075
KTN1_1	0.0224975	-2.5983
KTN1	0.0134653	-1.34315
KSR1	0.0718809	-0.6921
KRT9	0.495896	-0.5779
KRT8	0.214738	-3.48085
KRT78	0.526488	-1.3471
KRT6B	0.608784	-2.44165
KRT6A	0.527034	-1.91615
KRT5	0.581446	-1.5139
KRT2	0.680624	-1.12495
KRT17	0.434175	-2.20975
KRT16	0.406477	-2.27445
KRT14	0.467015	-1.1543
KRT13	0.188964	15.6222
KRT10	0.619668	-1.54355
KRT1	0.943672	-0.1261
KRR1	0.201881	0.877
KRI1	0.174163	0.6306
KPRP	0.289079	-1.22095
KPNB1	0.0192475	1.09745
KPNA6	0.103205	0.5479
KPNA4	0.0379455	1.3803
KPNA3	0.00705956	2.119
KPNA2	0.0249876	0.98515
KPNA1	0.00711206	2.8278
KNSTRN	0.765152	-0.09795
KNOP1	0.0209748	2.28755
KMT2D	0.0610658	0.94975
KMT2C	0.0579686	1.42265
KMT2B	0.131897	0.4899
KMT2A	0.615292	0.1648
KLF16	0.118309	-0.69905
KLC1	0.0337938	-1.11145
KIFC1	0.0158461	-1.3559
KIF7	0.0104369	-2.55635
KIF5B	0.0372952	-0.87375
KIF4A	0.0111114	-2.9871
KIF2C	0.44071	0.20865
KIF2A	0.00651568	4.593
KIF23	0.277573	-0.2975
KIF22	0.930142	0.024
KIF20B	0.00894091	2.02655
KIF20A	0.0224975	1.2912
KIF1C	0.0700318	0.71345
KIF1Bbeta	0.309316	0.27555
KIF18A	0.868157	0.05755
KIF15	0.0564252	-1.46635
KIF14	0.421006	-0.2545
KIF11	0.0172396	-2.1382
KIAA1551	0.0125603	-1.6801
KIAA1211	0.168772	0.6285
KIAA0907	0.151153	0.44745
KHSRP	0.366035	-0.30005
KHDRBS1	0.0181324	1.19425
KEAP1	0.00651568	2.76805
KDM6A	0.153453	0.67865
KDM5A	0.555422	0.23745
KDM2B	0.0836932	1.99545
KDM2A	0.230185	0.55235
KCTD3	0.0623976	0.66435
KCTD18	0.0193959	1.14895
KCTD15	0.440232	-0.6996
KCTD10	0.107185	-0.5728
KATNA1	0.0627375	0.76525
KAT8	0.896632	0.0464
KAT5	0.00898021	-2.69715
KAT2B	0.0148614	1.4175
KAT2A	0.273691	0.4177
KAT14	0.250098	-0.63825
KARS_1	0.0330576	2.4417
KARS	0.280897	-0.32395
KANSL1	0.0623976	-1.0246
JUP	0.464411	-1.24825
JPT2	0.322665	-0.30355
JAK3	0.892013	-0.0377
IXL	0.78426	0.08555
IWS1	0.124375	-0.8074
IVD	0.0245908	-1.41065
ITSN2	0.0532572	-0.83525
ITPR2	0.0563925	-2.1343
ITPR1	0.197628	-1.3076
ITPA	0.91676	0.0747
ITGB2	0.0151325	-1.4071
ITGA4	0.103272	-0.62835
ITGA2B	0.0411485	-0.79955
ITCH	0.0382913	1.09545
ISY1	0.359542	0.44795
ISOC2	0.533595	0.3271
ISG20L2	0.012886	-1.44665
ISG15	0.0620167	0.78945
IRF2BP2	0.332963	-0.41685
IQSEC1	0.456942	1.07
IQGAP3	0.0192332	-2.79335
IQGAP2	0.309433	1.03505
IQGAP1	0.00725128	-2.29155
IPO7	0.718311	0.2288
IPO5	0.865036	-0.26325
INTS6	0.0162674	-1.34705
INTS3	0.147218	0.7563
INTS13	0.495896	-0.19155
INTS12	0.130461	-0.84775
[truncated: 1,225 more rows]
