# Supplementary material for: UM171 glues asymmetric CRL3–HDAC1/2 assembly to degrade CoREST corepressors
Source: Nature. Author manuscript; Available in PMC 2025 Mar 24. (PMC11882444; doi:10.1038/s41586-024-08532-4)
Supplement: Supplementary Data 4 [file NIHMS2059347-supplement-Supplementary_Data_4.xlsx]

## Sheet: Supplementary Data 4
Supplementary Data 4 | UM171 proteomics in SET-2
id (UniProt Accession)	AveExpr.NoBTZ_UM171_1.5hr.over.NoBTZ_DMSO_6hr	AveExpr.NoBTZ_UM171_6hr.over.NoBTZ_DMSO_6hr	-Log.P.Value.NoBTZ_UM171_1.5hr.over.NoBTZ_DMSO_6hr	-Log.P.Value.NoBTZ_UM171_6hr.over.NoBTZ_DMSO_6hr	logFC.NoBTZ_UM171_1.5hr.over.NoBTZ_DMSO_6hr	logFC.NoBTZ_UM171_6hr.over.NoBTZ_DMSO_6hr	P.Value.NoBTZ_UM171_1.5hr.over.NoBTZ_DMSO_6hr	P.Value.NoBTZ_UM171_6hr.over.NoBTZ_DMSO_6hr	RawlogFC.NoBTZ_UM171_1.5hr.over.NoBTZ_DMSO_6hr	RawlogFC.NoBTZ_UM171_6hr.over.NoBTZ_DMSO_6hr	t.NoBTZ_UM171_1.5hr.over.NoBTZ_DMSO_6hr	t.NoBTZ_UM171_6hr.over.NoBTZ_DMSO_6hr	NoBTZ_DMSO_6hr_03	NoBTZ_DMSO_6hr_02	NoBTZ_UM171_6hr_03	NoBTZ_DMSO_6hr_01	NoBTZ_UM171_1.5hr_01	NoBTZ_UM171_1.5hr_02	NoBTZ_UM171_1.5hr_03	NoBTZ_UM171_6hr_02	NoBTZ_UM171_6hr_01	id.query	id.mapped	id.concat	id.description	geneSymbol	numColumnsProteinObserved	numSpectraProteinObserved	numPepsUnique	numPepsUniqueSubgroupSpecificCI	accession_numbers	species	protein_mw	percentCoverage	groupNum	subgroupNum	scoreUnique	scoreUniqueSubgroupSpecificCI	sequenceLength	proteinName	entry_name	cellular_component	biological_process	molecular_function	id.1
H3BQK9	0.0138333	-0.0108333	1.29017	0.0277808	0.051	0.00166667	0.0512661	0.938035	-0.0163333	-0.053	2.39398	0.0808882	-0.014	-0.003	-0.007	-0.018	0.044	0.046	0.028	-0.014	-0.009	H3BQK9	MACF1	H3BQK9_MACF1	H3BQK9	MACF1	1	534	372	83	H3BQK9|H3BPE1|A0A7P0MQR8|E9PLY0|Q9UJ14-5	HUMAN	866540	53.8	1	1.1	5620.98	1180.25	7592	Microtubule-actin cross-linking factor 1, isoforms 1/2/3/5	Microtubule-actin cross-linking factor 1, isoforms 1/2/3/5	cell projection [GO:0042995]| cytoplasm [GO:0005737]| membrane [GO:0016020]| microtubule [GO:0005874]	intermediate filament cytoskeleton organization [GO:0045104]	actin binding [GO:0003779]| calcium ion binding [GO:0005509]| microtubule binding [GO:0008017]	H3BQK9
Q9UPN3-3	0.108667	0.0848333	0.635903	1.01083	-0.116	-0.163667	0.231258	0.0975366	-0.183333	-0.218333	-1.32448	-1.94847	0.204	0.202	0.04	0.094	-0.053	0.252	-0.047	-0.177	0.146	Q9UPN3	MACF1	Q9UPN3-3_MACF1	Q9UPN3-3	MACF1	1	2	292	2	Q9UPN3-3|Q9UPN3-4	HUMAN	617565	59	1	1.2	4500.82	51.77	7388|5938|5430|5374|5300	Microtubule-actin cross-linking factor 1, isoforms 1/2/3/5| Isoform 4 of Microtubule-actin cross-linking factor 1, isoforms 1/2/3/5| Isoform 2 of Microtubule-actin cross-linking factor 1, isoforms 1/2/3/5| Isoform 3 of Microtubule-actin cross-linking factor 1, isoforms 1/2/3/5| Isoform 5 of Microtubule-actin cross-linking factor 1, isoforms 1/2/3/5	Isoform 3 of Microtubule-actin cross-linking factor 1, isoforms 1/2/3/5	actin cytoskeleton [GO:0015629]| cytoplasm [GO:0005737]| cytoskeleton [GO:0005856]| Golgi apparatus [GO:0005794]| membrane [GO:0016020]| microtubule [GO:0005874]| plasma membrane [GO:0005886]| ruffle membrane [GO:0032587]	Golgi to plasma membrane protein transport [GO:0043001]| intermediate filament cytoskeleton organization [GO:0045104]| positive regulation of axon extension [GO:0045773]| positive regulation of Wnt signaling pathway [GO:0030177]| regulation of cell migration [GO:0030334]| regulation of epithelial cell migration [GO:0010632]| regulation of focal adhesion assembly [GO:0051893]| regulation of microt…	actin binding [GO:0003779]| actin filament binding [GO:0051015]| ATPase activity [GO:0016887]| cadherin binding [GO:0045296]| calcium ion binding [GO:0005509]| microtubule minus-end binding [GO:0051011]| RNA binding [GO:0003723]| structural molecule activity [GO:0005198]	Q9UPN3-3
A0A7P0T890	-0.0055	0.000833333	0.559694	0.891493	0.0263333	0.039	0.275617	0.128383	-0.041	-0.0156667	1.19219	1.74925	-0.006	-0.027	0.009	-0.023	0.007	-0.006	0.022	0.04	0.012	A0A7P0T890	DST	A0A7P0T890_DST	A0A7P0T890	DST	1	227	204	194	A0A7P0T890|F6QMI7|Q03001|E9PHM6|F8W9J4|Q03001-14|Q03001-8|A0A0U1RQJ2|Q03001-9|Q03001-3|Q6P0N6|Q03001-13|Q03001-10|Q03001-11	HUMAN	893899	27.8	1	1.3	2782.78	2663.07	7818	Dystonin	Dystonin				A0A7P0T890
Q9UJ14	-0.0551667	-0.0153333	1.5417	2.00765	0.316333	0.396	0.0287275	0.00982546	0.249	0.341333	2.82005	3.66776	-0.414	-0.139	0.078	-0.087	0.158	-0.081	0.232	0.119	0.351	Q9UJ14	GGT7	Q9UJ14_GGT7	Q9UJ14	GGT7	1	3	4	3	Q9UJ14|Q9UJ14-4	HUMAN	70864.9	6.4	1	1.4	31.93	27.47	662|251|213|142	Glutathione hydrolase 7| Isoform 3 of Glutathione hydrolase 7| Isoform 2 of Glutathione hydrolase 7| Isoform 4 of Glutathione hydrolase 7	Glutathione hydrolase 7	integral component of membrane [GO:0016021]| plasma membrane [GO:0005886]	glutathione biosynthetic process [GO:0006750]| glutathione catabolic process [GO:0006751]| leukotriene D4 biosynthetic process [GO:1901750]| negative regulation of response to oxidative stress [GO:1902883]| response to estradiol [GO:0032355]| response to lipopolysaccharide [GO:0032496]| response to tumor necrosis factor [GO:0034612]| spermatogenesis [GO:0007283]	glutathione hydrolase activity [GO:0036374]| hypoglycin A gamma-glutamyl transpeptidase activity [GO:0102953]| leukotriene C4 gamma-glutamyl transferase activity [GO:0103068]| peptidyltransferase activity [GO:0000048]	Q9UJ14
Q14204	0.024	0.015	0.0557766	0.294899	0.00333333	-0.0146667	0.879475	0.507109	-0.064	-0.0693333	0.157819	-0.703066	0.016	0.033	0.001	0.018	0.028	0.019	0.03	0.009	0.013	Q14204	DYNC1H1	Q14204_DYNC1H1	Q14204	DYNC1H1	1	805	307	307	Q14204|A0A2R8Y706|A0A7P0T9C4|A0A7P0TA13|A0A2R8Y5T0|A0A7P0T9R4|A0A7P0TAW9|A0A7P0T7V5|A0A7P0T916|A0A7P0T8N2|A0A7P0TBJ7|A0A7P0TAF3|A0A7P0TB75|A0A2R8Y6H2|A0A7P0T9K2|A0A7P0T9F1|A0A7P0T8W5|A0A2R8YFZ7|A0A7P0TAM4|A0A7P0T825|A0A7P0TB64|A0A7P0TAV5|A0A7P0T990|A0A7P0T942|A0A2R8YGC7|A0A7P0T9S3|A0A7P0T934|A0A7P0T9Y3|A0A7P0TBC9|A0A7P0TAS7|A0A7P0TB96	HUMAN	535137	70.2	2	2.1	5140.41	5140.41	4646	Cytoplasmic dynein 1 heavy chain 1	Cytoplasmic dynein 1 heavy chain 1	axon cytoplasm [GO:1904115]| azurophil granule lumen [GO:0035578]| cell cortex [GO:0005938]| centrosome [GO:0005813]| cytoplasmic dynein complex [GO:0005868]| cytoplasmic microtubule [GO:0005881]| cytosol [GO:0005829]| dynein complex [GO:0030286]| extracellular exosome [GO:0070062]| extracellular region [GO:0005576]| membrane [GO:0016020]| microtubule [GO:0005874]	aggrephagy [GO:0035973]| antigen processing and presentation of exogenous peptide antigen via MHC class II [GO:0019886]| cell division [GO:0051301]| ciliary basal body-plasma membrane docking [GO:0097711]| cytoplasmic microtubule organization [GO:0031122]| endoplasmic reticulum to Golgi vesicle-mediated transport [GO:0006888]| establishment of spindle localization [GO:0051293]| G2/M transition of…	ATP binding [GO:0005524]| ATP-dependent microtubule motor activity, minus-end-directed [GO:0008569]| dynein intermediate chain binding [GO:0045505]| dynein light intermediate chain binding [GO:0051959]| RNA binding [GO:0003723]	Q14204
Q09666	0.0411667	0.0065	1.49656	0.120617	0.0623333	-0.007	0.0318746	0.757501	-0.005	-0.0616667	2.73573	-0.322486	-0.007	0.011	0.004	0.026	0.087	0.071	0.059	-0.002	0.007	Q09666	AHNAK	Q09666_AHNAK	Q09666	AHNAK	1	540	279	271	Q09666|Q09666-2|E9PJC6	HUMAN	629604	54.9	3	3.1	4588.71	4500.95	5890|149	Neuroblast differentiation-associated protein AHNAK| Isoform 2 of Neuroblast differentiation-associated protein AHNAK	Neuroblast differentiation-associated protein AHNAK	actin cytoskeleton [GO:0015629]| cell-cell contact zone [GO:0044291]| costamere [GO:0043034]| cytoplasm [GO:0005737]| cytosol [GO:0005829]| extracellular exosome [GO:0070062]| focal adhesion [GO:0005925]| lysosomal membrane [GO:0005765]| membrane [GO:0016020]| nucleus [GO:0005634]| plasma membrane [GO:0005886]| sarcolemma [GO:0042383]| T-tubule [GO:0030315]| vesicle [GO:0031982]	regulation of RNA splicing [GO:0043484]| regulation of voltage-gated calcium channel activity [GO:1901385]	cadherin binding [GO:0045296]| identical protein binding [GO:0042802]| RNA binding [GO:0003723]| S100 protein binding [GO:0044548]| structural molecule activity conferring elasticity [GO:0097493]	Q09666
Q15149	0.119333	0.148167	3.08445	1.89403	-0.137333	-0.0796667	0.000823289	0.0127635	-0.204667	-0.134333	-5.92458	-3.43874	0.206	0.163	0.111	0.195	0.049	0.044	0.059	0.117	0.097	Q15149	PLEC	Q15149_PLEC	Q15149	PLEC	1	419	286	91	Q15149|Q15149-6|Q15149-5|Q15149-4|Q15149-9|Q15149-8|Q15149-7	HUMAN	533778	63.6	4	4.1	4311.01	1169.3	4684|4574|4570|4551|4547|4547|4533|4525|4515	Plectin| Isoform 2 of Plectin| Isoform 3 of Plectin| Isoform 6 of Plectin| Isoform 4 of Plectin| Isoform 5 of Plectin| Isoform 9 of Plectin| Isoform 8 of Plectin| Isoform 7 of Plectin	Plectin	brush border [GO:0005903]| costamere [GO:0043034]| cytoplasm [GO:0005737]| cytosol [GO:0005829]| extracellular exosome [GO:0070062]| focal adhesion [GO:0005925]| hemidesmosome [GO:0030056]| intermediate filament cytoskeleton [GO:0045111]| membrane [GO:0016020]| perinuclear region of cytoplasm [GO:0048471]| plasma membrane [GO:0005886]| sarcolemma [GO:0042383]| sarcoplasm [GO:0016528]	collagen fibril organization [GO:0030199]| hemidesmosome assembly [GO:0031581]| intermediate filament cytoskeleton organization [GO:0045104]| wound healing [GO:0042060]	actin binding [GO:0003779]| ankyrin binding [GO:0030506]| cadherin binding [GO:0045296]| RNA binding [GO:0003723]| structural constituent of cytoskeleton [GO:0005200]| structural constituent of muscle [GO:0008307]| structural molecule activity [GO:0005198]	Q15149
H0YDN1	0.155833	0.181167	0.929172	0.50108	-0.159667	-0.109	0.117714	0.315442	-0.227	-0.163667	-1.81061	-1.09163	0.097	0.188	0.251	0.422	0.007	0.167	0.054	0.135	-0.006	H0YDN1	PLEC	H0YDN1_PLEC	H0YDN1	PLEC	1	4	197	3	H0YDN1	HUMAN	389967	65.5	4	4.2	3195.86	63	3447	Plectin	Plectin	cytoplasm [GO:0005737]| cytoskeleton [GO:0005856]	intermediate filament cytoskeleton organization [GO:0045104]	actin binding [GO:0003779]	H0YDN1
P58107	0.0818333	0.121167	2.83096	1.02297	-0.197	-0.118333	0.00147586	0.0948484	-0.264333	-0.173	-5.33742	-1.96834	0.246	0.171	0.097	0.124	0.014	-0.035	-0.029	0.146	-0.057	P58107	EPPK1	P58107_EPPK1	P58107	EPPK1	1	9	14	5	P58107|A0A075B730	HUMAN	558101	2.9	4	4.3	207.32	40.21	5088	Epiplakin	Epiplakin	apicolateral plasma membrane [GO:0016327]| basolateral plasma membrane [GO:0016323]| bicellular tight junction [GO:0005923]| cell junction [GO:0030054]| cell periphery [GO:0071944]| cell projection [GO:0042995]| cytoplasm [GO:0005737]| cytoskeleton [GO:0005856]| hemidesmosome [GO:0030056]| keratin filament [GO:0045095]| membrane [GO:0016020]| perinucleolar compartment [GO:0097356]	intermediate filament bundle assembly [GO:0045110]| intermediate filament cytoskeleton organization [GO:0045104]| intermediate filament organization [GO:0045109]| negative regulation of cell migration [GO:0030336]| negative regulation of epithelial cell proliferation [GO:0050680]| negative regulation of keratinocyte migration [GO:0051548]| negative regulation of keratinocyte proliferation [GO:001…	intermediate filament binding [GO:0019215]| keratin filament binding [GO:1990254]| RNA binding [GO:0003723]| structural molecule activity [GO:0005198]	P58107
P78527	0.0401667	0.0343333	0.34598	0.580229	-0.0216667	-0.0333333	0.450837	0.262888	-0.089	-0.088	-0.802995	-1.22908	0.055	0.084	0.016	0.014	0.016	0.046	0.026	0.036	0.001	P78527	PRKDC	P78527_PRKDC	P78527	PRKDC	1	549	233	233	P78527|P78527-2	HUMAN	474044	62.7	5	5.1	3719.2	3719.2	4128|4097	DNA-dependent protein kinase catalytic subunit| Isoform 2 of DNA-dependent protein kinase catalytic subunit	DNA-dependent protein kinase catalytic subunit	chromosome, telomeric region [GO:0000781]| cytosol [GO:0005829]| DNA-dependent protein kinase-DNA ligase 4 complex [GO:0005958]| membrane [GO:0016020]| nonhomologous end joining complex [GO:0070419]| nucleolus [GO:0005730]| nucleoplasm [GO:0005654]| nucleus [GO:0005634]| protein-containing complex [GO:0032991]| protein-DNA complex [GO:0032993]| small-subunit processome [GO:0032040]| transcription…	activation of innate immune response [GO:0002218]| B cell lineage commitment [GO:0002326]| brain development [GO:0007420]| cellular protein modification process [GO:0006464]| cellular response to DNA damage stimulus [GO:0006974]| cellular response to insulin stimulus [GO:0032869]| double-strand break repair [GO:0006302]| double-strand break repair via alternative nonhomologous end joining [GO:009…	ATP binding [GO:0005524]| DNA-dependent protein kinase activity [GO:0004677]| double-stranded DNA binding [GO:0003690]| enzyme binding [GO:0019899]| protein domain specific binding [GO:0019904]| protein kinase activity [GO:0004672]| protein serine/threonine kinase activity [GO:0004674]| protein serine kinase activity [GO:0106310]| protein threonine kinase activity [GO:0106311]| RNA binding [GO:00…	P78527
Q9NU22	0.0175	0.0276667	0.766861	0.296089	-0.0363333	-0.016	0.171056	0.505721	-0.103667	-0.0706667	-1.54206	-0.705452	0.036	0.049	0.004	0.022	-0.015	0.024	-0.011	0.039	0.016	Q9NU22	MDN1	Q9NU22_MDN1	Q9NU22	MDN1	1	323	226	226	Q9NU22	HUMAN	638400	48.9	6	6.1	3547.5	3547.5	5596	Midasin	Midasin	cytosol [GO:0005829]| intermediate filament cytoskeleton [GO:0045111]| membrane [GO:0016020]| nucleolus [GO:0005730]| nucleoplasm [GO:0005654]| nucleus [GO:0005634]| preribosome, large subunit precursor [GO:0030687]	protein-containing complex assembly [GO:0065003]| ribosomal large subunit assembly [GO:0000027]| rRNA processing [GO:0006364]	ATPase activity [GO:0016887]| ATP binding [GO:0005524]| unfolded protein binding [GO:0051082]	Q9NU22
Q13813	0.0146667	0.00116667	1.3995	0.588821	0.0546667	0.0276667	0.0398563	0.257738	-0.0126667	-0.027	2.57401	1.24392	-0.016	-0.005	0.01	-0.017	0.032	0.052	0.042	0.036	-0.001	Q13813	SPTAN1	Q13813_SPTAN1	Q13813	SPTAN1	1	367	206	0	Q13813	HUMAN	285333	79.7	7	7.1	3326.82	0	2477|2472|2452	Isoform 2 of Spectrin alpha chain, non-erythrocytic 1| Spectrin alpha chain, non-erythrocytic 1| Isoform 3 of Spectrin alpha chain, non-erythrocytic 1	Spectrin alpha chain, non-erythrocytic 1	cytosol [GO:0005829]| extracellular exosome [GO:0070062]| extracellular region [GO:0005576]| extracellular vesicle [GO:1903561]| intracellular membrane-bounded organelle [GO:0043231]| membrane [GO:0016020]| microtubule cytoskeleton [GO:0015630]| specific granule lumen [GO:0035580]| spectrin [GO:0008091]| tertiary granule lumen [GO:1904724]	actin filament capping [GO:0051693]| axon guidance [GO:0007411]| endoplasmic reticulum to Golgi vesicle-mediated transport [GO:0006888]| MAPK cascade [GO:0000165]| neutrophil degranulation [GO:0043312]	actin binding [GO:0003779]| cadherin binding [GO:0045296]| calcium ion binding [GO:0005509]| calmodulin binding [GO:0005516]| structural constituent of cytoskeleton [GO:0005200]	Q13813
Q13813-2	0.0133333	0.0105	0.503715	0.543399	0.094	0.0883333	0.313534	0.286155	0.0266667	0.0336667	1.09495	1.16651	0.014	-0.192	0.133	0.077	0.188	-0.034	0.027	0.038	-0.007	Q13813	SPTAN1	Q13813-2_SPTAN1	Q13813-2	SPTAN1	1	2	206	2	Q13813-2|A0A0D9SGF6	HUMAN	285888	79.6	7	7.2	3325.97	35.3	2477|2472|2452	Isoform 2 of Spectrin alpha chain, non-erythrocytic 1| Spectrin alpha chain, non-erythrocytic 1| Isoform 3 of Spectrin alpha chain, non-erythrocytic 1	Isoform 2 of Spectrin alpha chain, non-erythrocytic 1	cytosol [GO:0005829]| extracellular exosome [GO:0070062]| extracellular region [GO:0005576]| extracellular vesicle [GO:1903561]| intracellular membrane-bounded organelle [GO:0043231]| membrane [GO:0016020]| microtubule cytoskeleton [GO:0015630]| specific granule lumen [GO:0035580]| spectrin [GO:0008091]| tertiary granule lumen [GO:1904724]	actin filament capping [GO:0051693]| axon guidance [GO:0007411]| endoplasmic reticulum to Golgi vesicle-mediated transport [GO:0006888]| MAPK cascade [GO:0000165]| neutrophil degranulation [GO:0043312]	actin binding [GO:0003779]| cadherin binding [GO:0045296]| calcium ion binding [GO:0005509]| calmodulin binding [GO:0005516]| structural constituent of cytoskeleton [GO:0005200]	Q13813-2
Q13813-3	0.0148333	-0.0681667	2.90871	2.24196	0.494333	0.328333	0.00123392	0.00572847	0.427	0.273667	5.53772	4.12264	-0.146	-0.129	0.107	-0.422	0.336	0.157	0.293	0.115	0.066	Q13813	SPTAN1	Q13813-3_SPTAN1	Q13813-3	SPTAN1	1	1	204	1	Q13813-3	HUMAN	283075	79.8	7	7.3	3302.88	24.55	2477|2472|2452	Isoform 2 of Spectrin alpha chain, non-erythrocytic 1| Spectrin alpha chain, non-erythrocytic 1| Isoform 3 of Spectrin alpha chain, non-erythrocytic 1	Isoform 3 of Spectrin alpha chain, non-erythrocytic 1	cytosol [GO:0005829]| extracellular exosome [GO:0070062]| extracellular region [GO:0005576]| extracellular vesicle [GO:1903561]| intracellular membrane-bounded organelle [GO:0043231]| membrane [GO:0016020]| microtubule cytoskeleton [GO:0015630]| specific granule lumen [GO:0035580]| spectrin [GO:0008091]| tertiary granule lumen [GO:1904724]	actin filament capping [GO:0051693]| axon guidance [GO:0007411]| endoplasmic reticulum to Golgi vesicle-mediated transport [GO:0006888]| MAPK cascade [GO:0000165]| neutrophil degranulation [GO:0043312]	actin binding [GO:0003779]| cadherin binding [GO:0045296]| calcium ion binding [GO:0005509]| calmodulin binding [GO:0005516]| structural constituent of cytoskeleton [GO:0005200]	Q13813-3
Q5T4S7	0.0355	0.0181667	0.214933	1.00058	-0.0136667	-0.0483333	0.60963	0.0998655	-0.081	-0.103	-0.536746	-1.9271	0.068	0.05	-0.012	0.009	0.017	0.026	0.043	0.007	-0.013	Q5T4S7	UBR4	Q5T4S7_UBR4	Q5T4S7	UBR4	1	320	207	207	Q5T4S7|Q5T4S7-3|Q5T4S7-2|Q5T4S7-4|Q5T4S7-5|X6R960|Q5T4S7-6|Q5TBN9	HUMAN	580905	46.1	8	8.1	3296.03	3296.03	5204|5183|5176|5159|2456|212	Isoform 2 of E3 ubiquitin-protein ligase UBR4| E3 ubiquitin-protein ligase UBR4| Isoform 4 of E3 ubiquitin-protein ligase UBR4| Isoform 3 of E3 ubiquitin-protein ligase UBR4| Isoform 5 of E3 ubiquitin-protein ligase UBR4| Isoform 6 of E3 ubiquitin-protein ligase UBR4	E3 ubiquitin-protein ligase UBR4	centrosome [GO:0005813]| cytosol [GO:0005829]| ficolin-1-rich granule membrane [GO:0101003]| integral component of membrane [GO:0016021]| membrane [GO:0016020]| nucleoplasm [GO:0005654]| plasma membrane [GO:0005886]| specific granule membrane [GO:0035579]| tertiary granule membrane [GO:0070821]	neutrophil degranulation [GO:0043312]| ubiquitin-dependent protein catabolic process [GO:0006511]| viral process [GO:0016032]	calmodulin binding [GO:0005516]| ubiquitin protein ligase activity [GO:0061630]| ubiquitin-protein transferase activity [GO:0004842]| zinc ion binding [GO:0008270]	Q5T4S7
P21333-2	0.0341667	0.0313333	0.0149514	0.115713	-0.001	-0.00666667	0.966159	0.766103	-0.0683333	-0.0613333	-0.0441172	-0.310608	0.031	0.047	0.016	0.026	0.033	0.016	0.052	0.03	0.038	P21333	FLNA	P21333-2_FLNA	P21333-2	FLNA	1	578	173	154	P21333-2|P21333|Q60FE5|A0A7P0NMY4|A0A7I2V3E6|A0A087WWY3	HUMAN	282752	81.3	9	9.1	3172.64	2943.82	2647|2639	Filamin-A| Isoform 2 of Filamin-A	Isoform 2 of Filamin-A	actin cytoskeleton [GO:0015629]| actin filament [GO:0005884]| actin filament bundle [GO:0032432]| apical dendrite [GO:0097440]| axonal growth cone [GO:0044295]| brush border [GO:0005903]| cell-cell junction [GO:0005911]| cortical cytoskeleton [GO:0030863]| cytoplasm [GO:0005737]| cytosol [GO:0005829]| dendritic shaft [GO:0043198]| extracellular exosome [GO:0070062]| extracellular region [GO:00055…	actin crosslink formation [GO:0051764]| actin cytoskeleton reorganization [GO:0031532]| adenylate cyclase-inhibiting dopamine receptor signaling pathway [GO:0007195]| angiogenesis [GO:0001525]| blood vessel remodeling [GO:0001974]| cell-cell junction organization [GO:0045216]| cell junction assembly [GO:0034329]| cerebral cortex development [GO:0021987]| cilium assembly [GO:0060271]| cytoplasmic …	actin filament binding [GO:0051015]| cadherin binding [GO:0045296]| Fc-gamma receptor I complex binding [GO:0034988]| G protein-coupled receptor binding [GO:0001664]| GTPase binding [GO:0051020]| ion channel binding [GO:0044325]| kinase binding [GO:0019900]| mu-type opioid receptor binding [GO:0031852]| potassium channel regulator activity [GO:0015459]| protein homodimerization activity [GO:00428…	P21333-2
O75369-8	0.0353333	0.0571667	0.513193	0.366239	-0.0253333	0.0183333	0.306766	0.430289	-0.0926667	-0.0363333	-1.11073	0.842468	0.043	0.06	0.062	0.041	0.017	0.007	0.044	0.082	0.055	O75369	FLNB	O75369-8_FLNB	O75369-8	FLNB	1	234	154	137	O75369-8|O75369|O75369-9|O75369-2|O75369-3|O75369-6|O75369-7|E7EN95|O75369-4|O75369-5|A0A0A0MT44	HUMAN	283798	72.8	9	9.2	2611.79	2393.97	2633|2602|2591|2578|2561|2537|2422|2150|2146	Isoform 8 of Filamin-B| Filamin-B| Isoform 9 of Filamin-B| Isoform 2 of Filamin-B| Isoform 3 of Filamin-B| Isoform 6 of Filamin-B| Isoform 7 of Filamin-B| Isoform 4 of Filamin-B| Isoform 5 of Filamin-B	Isoform 8 of Filamin-B	actin cytoskeleton [GO:0015629]| cell cortex [GO:0005938]| cytoplasm [GO:0005737]| cytosol [GO:0005829]| extracellular exosome [GO:0070062]| focal adhesion [GO:0005925]| integral component of membrane [GO:0016021]| neuronal cell body [GO:0043025]| neuron projection [GO:0043005]| nucleus [GO:0005634]| plasma membrane [GO:0005886]| Z disc [GO:0030018]	actin cytoskeleton organization [GO:0030036]| cell differentiation [GO:0030154]| muscle organ development [GO:0007517]| signal transduction [GO:0007165]	actin binding [GO:0003779]| cadherin binding [GO:0045296]| identical protein binding [GO:0042802]| RNA binding [GO:0003723]	O75369-8
Q14315	0.0601667	0.0491667	0.200182	0.148802	0.0123333	-0.00966667	0.630692	0.709902	-0.055	-0.0643333	0.504741	-0.38923	0.076	0.061	0.037	0.025	0.066	0.079	0.054	0.064	0.032	Q14315	FLNC	Q14315_FLNC	Q14315	FLNC	1	141	124	105	Q14315|Q14315-2	HUMAN	293584	52.6	9	9.3	1851.85	1605.06	2725|2692	Filamin-C| Isoform 2 of Filamin-C	Filamin-C	costamere [GO:0043034]| cytoplasm [GO:0005737]| cytoskeleton [GO:0005856]| cytosol [GO:0005829]| focal adhesion [GO:0005925]| plasma membrane [GO:0005886]| sarcolemma [GO:0042383]| sarcoplasm [GO:0016528]| Z disc [GO:0030018]	cell junction assembly [GO:0034329]| muscle fiber development [GO:0048747]	actin binding [GO:0003779]| ankyrin binding [GO:0030506]| cytoskeletal protein binding [GO:0008092]| identical protein binding [GO:0042802]	Q14315
A0A0A0MTC1	0.043	0.0361667	0.144038	0.370054	-0.00933333	-0.023	0.717732	0.426526	-0.0766667	-0.0776667	-0.377933	-0.849734	0.06	0.069	0.006	0.014	0.034	0.045	0.036	0.054	0.014	A0A0A0MTC1	RNF213	A0A0A0MTC1_RNF213	A0A0A0MTC1	RNF213	1	294	206	206	A0A0A0MTC1|A0A0A0MTR7|Q63HN8-4|Q63HN8|Q63HN8-5|Q63HN8-6	HUMAN	604064	41.8	10	10.1	3006.6	3006.6	5256	E3 ubiquitin-protein ligase RNF213	E3 ubiquitin-protein ligase RNF213	cytosol [GO:0005829]| nucleolus [GO:0005730]	angiogenesis [GO:0001525]	ATPase activity [GO:0016887]| metal ion binding [GO:0046872]| ubiquitin-protein transferase activity [GO:0004842]	A0A0A0MTC1
P49792	0.0308333	0.0353333	0.177412	0.01036	-0.00966667	-0.000666667	0.664642	0.976427	-0.077	-0.0553333	-0.454319	-0.0307382	0.041	0.043	0.035	0.023	0.027	0.02	0.031	0.048	0.022	P49792	RANBP2	P49792_RANBP2	P49792	RANBP2	1	285	183	132	P49792|Q7Z3J3-2|F8WBP7	HUMAN	362586	64.2	11	11.1	2942.07	2173.33	3224	E3 SUMO-protein ligase RanBP2	E3 SUMO-protein ligase RanBP2	annulate lamellae [GO:0005642]| cytoplasm [GO:0005737]| cytoplasmic periphery of the nuclear pore complex [GO:1990723]| cytosol [GO:0005829]| host cell [GO:0043657]| intracellular membrane-bounded organelle [GO:0043231]| membrane [GO:0016020]| mitochondrion [GO:0005739]| nuclear envelope [GO:0005635]| nuclear inclusion body [GO:0042405]| nuclear membrane [GO:0031965]| nuclear pore [GO:0005643]| n…	centrosome localization [GO:0051642]| intracellular transport of virus [GO:0075733]| mitotic spindle organization [GO:0007052]| mRNA export from nucleus [GO:0006406]| NLS-bearing protein import into nucleus [GO:0006607]| positive regulation of glucokinase activity [GO:0033133]| positive regulation of GTPase activity [GO:0043547]| protein folding [GO:0006457]| protein peptidyl-prolyl isomerization…	metal ion binding [GO:0046872]| protein-containing complex binding [GO:0044877]| RNA binding [GO:0003723]| small GTPase binding [GO:0031267]| SUMO transferase activity [GO:0019789]	P49792
O14715	-0.234667	-0.153667	0.927977	2.36621	-0.05	0.112	0.118038	0.00430321	-0.117333	0.0573333	-1.80568	4.34582	-0.191	-0.225	-0.112	-0.213	-0.273	-0.288	-0.218	-0.118	-0.063	O14715	RGPD8	O14715_RGPD8	O14715	RGPD8	1	26	77	22	O14715|J3KQ37|F8W705|Q99666-2|H7BZ48	HUMAN	200302	47.1	11	11.2	1123.53	303.08	1765	RANBP2-like and GRIP domain-containing protein 8	RANBP2-like and GRIP domain-containing protein 8	cytoplasm [GO:0005737]| nuclear pore [GO:0005643]	NLS-bearing protein import into nucleus [GO:0006607]| positive regulation of GTPase activity [GO:0043547]	small GTPase binding [GO:0031267]	O14715
Q8IWJ2	-0.0533333	-0.0655	0.170809	0.159402	0.012	-0.0123333	0.674825	0.692784	-0.0553333	-0.067	0.43945	-0.413703	-0.021	-0.097	-0.062	-0.06	-0.037	-0.047	-0.058	-0.104	-0.049	Q8IWJ2	GCC2	Q8IWJ2_GCC2	Q8IWJ2	GCC2	1	83	75	72	Q8IWJ2|Q8IWJ2-3	HUMAN	196990	46.3	11	11.3	1006.59	964.71	1684|45	GRIP and coiled-coil domain-containing protein 2| Isoform 2 of GRIP and coiled-coil domain-containing protein 2	GRIP and coiled-coil domain-containing protein 2	cytosol [GO:0005829]| Golgi apparatus [GO:0005794]| membrane [GO:0016020]| nucleoplasm [GO:0005654]| trans-Golgi network [GO:0005802]	Golgi ribbon formation [GO:0090161]| late endosome to Golgi transport [GO:0034499]| microtubule anchoring [GO:0034453]| microtubule organizing center organization [GO:0031023]| protein localization to Golgi apparatus [GO:0034067]| protein targeting to lysosome [GO:0006622]| recycling endosome to Golgi transport [GO:0071955]| regulation of protein exit from endoplasmic reticulum [GO:0070861]| retr…	identical protein binding [GO:0042802]| small GTPase binding [GO:0031267]	Q8IWJ2
Q9Y490	0.039	0.0488333	0.462416	0.0362159	-0.022	-0.00233333	0.344813	0.919992	-0.0893333	-0.057	-1.02002	-0.10453	0.056	0.06	0.065	0.034	0.028	0.024	0.032	0.038	0.04	Q9Y490	TLN1	Q9Y490_TLN1	Q9Y490	TLN1	1	441	162	135	Q9Y490	HUMAN	271930	78.1	12	12.1	2864.75	2494.13	2541	Talin-1	Talin-1	adherens junction [GO:0005912]| cell surface [GO:0009986]| cytoskeleton [GO:0005856]| cytosol [GO:0005829]| extracellular exosome [GO:0070062]| extracellular region [GO:0005576]| focal adhesion [GO:0005925]| plasma membrane [GO:0005886]| ruffle [GO:0001726]| ruffle membrane [GO:0032587]	cell-cell adhesion [GO:0098609]| cell-cell junction assembly [GO:0007043]| cell-substrate junction assembly [GO:0007044]| cortical actin cytoskeleton organization [GO:0030866]| integrin activation [GO:0033622]| integrin-mediated signaling pathway [GO:0007229]| IRE1-mediated unfolded protein response [GO:0036498]| muscle contraction [GO:0006936]| platelet aggregation [GO:0070527]| platelet degranu…	actin filament binding [GO:0051015]| cadherin binding [GO:0045296]| integrin binding [GO:0005178]| LIM domain binding [GO:0030274]| phosphatidylinositol binding [GO:0035091]| phosphatidylserine binding [GO:0001786]| structural constituent of cytoskeleton [GO:0005200]| vinculin binding [GO:0017166]	Q9Y490
Q9Y4G6	-0.00483333	-0.0128333	0.740861	0.466272	0.0516667	0.0356667	0.18161	0.341765	-0.0156667	-0.019	1.49964	1.02843	0.024	-0.022	-0.012	-0.094	0.008	0.026	0.029	0.013	0.014	Q9Y4G6	TLN2	Q9Y4G6_TLN2	Q9Y4G6	TLN2	1	24	46	19	Q9Y4G6|A0A1B0GVU7|H0YN01	HUMAN	273948	15.5	12	12.2	579.02	208.4	2542	Talin-2	Talin-2	actin cytoskeleton [GO:0015629]| cytoplasm [GO:0005737]| focal adhesion [GO:0005925]| plasma membrane [GO:0005886]| ruffle [GO:0001726]| synapse [GO:0045202]	cell adhesion [GO:0007155]| cell-cell adhesion [GO:0098609]| cell-cell junction assembly [GO:0007043]	actin binding [GO:0003779]| actin filament binding [GO:0051015]| integrin binding [GO:0005178]| structural constituent of cytoskeleton [GO:0005200]| structural molecule activity [GO:0005198]	Q9Y4G6
Q7Z6Z7	0.026	0.019	0.0991869	0.384773	-0.00666667	-0.0206667	0.795817	0.412313	-0.074	-0.0753333	-0.269813	-0.877612	0.017	0.059	0.005	0.012	0.01	0.04	0.018	0.014	0.007	Q7Z6Z7	HUWE1	Q7Z6Z7_HUWE1	Q7Z6Z7	HUWE1	1	333	177	177	Q7Z6Z7|Q7Z6Z7-2|Q7Z6Z7-3	HUMAN	485819	48.4	13	13.1	2864.49	2864.49	4374|4365|4358	E3 ubiquitin-protein ligase HUWE1| Isoform 3 of E3 ubiquitin-protein ligase HUWE1| Isoform 2 of E3 ubiquitin-protein ligase HUWE1	E3 ubiquitin-protein ligase HUWE1	cytoplasm [GO:0005737]| cytosol [GO:0005829]| extracellular exosome [GO:0070062]| extracellular region [GO:0005576]| ficolin-1-rich granule lumen [GO:1904813]| Golgi membrane [GO:0000139]| membrane [GO:0016020]| nucleoplasm [GO:0005654]| nucleus [GO:0005634]| secretory granule lumen [GO:0034774]	base-excision repair [GO:0006284]| cell differentiation [GO:0030154]| circadian regulation of gene expression [GO:0032922]| Golgi organization [GO:0007030]| histone ubiquitination [GO:0016574]| membrane fusion [GO:0061025]| negative regulation of mitochondrial fusion [GO:0010637]| neutrophil degranulation [GO:0043312]| positive regulation of mitophagy in response to mitochondrial depolarization […	DNA binding [GO:0003677]| RNA binding [GO:0003723]| ubiquitin protein ligase activity [GO:0061630]| ubiquitin-protein transferase activity [GO:0004842]	Q7Z6Z7
Q01082	0.0683333	0.0348333	1.00693	0.329263	0.048	-0.019	0.098416	0.468529	-0.0193333	-0.0736667	1.93374	-0.771092	0.049	0.066	0.034	0.018	0.104	0.102	0.071	0.038	0.004	Q01082	SPTBN1	Q01082_SPTBN1	Q01082	SPTBN1	1	301	160	14	Q01082|A0A087WUZ3|Q01082-2	HUMAN	275403	75.3	14	14.1	2645.31	269.89	2364|2168|2155	Spectrin beta chain, non-erythrocytic 1| Isoform Short of Spectrin beta chain, non-erythrocytic 1| Isoform 2 of Spectrin beta chain, non-erythrocytic 1	Spectrin beta chain, non-erythrocytic 1	axolemma [GO:0030673]| cytoplasm [GO:0005737]| cytosol [GO:0005829]| extracellular exosome [GO:0070062]| M band [GO:0031430]| nucleolus [GO:0005730]| spectrin [GO:0008091]| spectrin-associated cytoskeleton [GO:0014731]	actin filament capping [GO:0051693]| axon guidance [GO:0007411]| endoplasmic reticulum to Golgi vesicle-mediated transport [GO:0006888]| Golgi to plasma membrane protein transport [GO:0043001]| MAPK cascade [GO:0000165]| membrane assembly [GO:0071709]| mitotic cytokinesis [GO:0000281]| plasma membrane organization [GO:0007009]| positive regulation of interleukin-2 production [GO:0032743]| positiv…	actin binding [GO:0003779]| ankyrin binding [GO:0030506]| cadherin binding [GO:0045296]| calmodulin binding [GO:0005516]| GTPase binding [GO:0051020]| phospholipid binding [GO:0005543]| RNA binding [GO:0003723]| structural constituent of cytoskeleton [GO:0005200]	Q01082
Q01082-3	0.0853333	-0.0106667	0.977563	0.337381	0.124667	-0.0673333	0.105302	0.459852	0.0573333	-0.122	1.88945	-0.787626	0.077	-0.121	0.034	0.113	0.183	0.173	0.087	-0.192	0.025	Q01082	SPTBN1	Q01082-3_SPTBN1	Q01082-3	SPTBN1	1	2	148	2	Q01082-3	HUMAN	252078	74.3	14	14.2	2414.29	38.87	2364|2168|2155	Spectrin beta chain, non-erythrocytic 1| Isoform Short of Spectrin beta chain, non-erythrocytic 1| Isoform 2 of Spectrin beta chain, non-erythrocytic 1	Isoform 2 of Spectrin beta chain, non-erythrocytic 1	axolemma [GO:0030673]| cytoplasm [GO:0005737]| cytosol [GO:0005829]| extracellular exosome [GO:0070062]| M band [GO:0031430]| nucleolus [GO:0005730]| spectrin [GO:0008091]| spectrin-associated cytoskeleton [GO:0014731]	actin filament capping [GO:0051693]| axon guidance [GO:0007411]| endoplasmic reticulum to Golgi vesicle-mediated transport [GO:0006888]| Golgi to plasma membrane protein transport [GO:0043001]| MAPK cascade [GO:0000165]| membrane assembly [GO:0071709]| mitotic cytokinesis [GO:0000281]| plasma membrane organization [GO:0007009]| positive regulation of interleukin-2 production [GO:0032743]| positiv…	actin binding [GO:0003779]| ankyrin binding [GO:0030506]| cadherin binding [GO:0045296]| calmodulin binding [GO:0005516]| GTPase binding [GO:0051020]| phospholipid binding [GO:0005543]| RNA binding [GO:0003723]| structural constituent of cytoskeleton [GO:0005200]	Q01082-3
P11277-2	-0.0396667	-0.007	0.507846	2.24573	0.028	0.0933333	0.310566	0.00567896	-0.0393333	0.0386667	1.10127	4.1042	-0.059	-0.052	0.019	-0.05	-0.037	0.011	-0.051	0.037	0.063	P11277	SPTB	P11277-2_SPTB	P11277-2	SPTB	1	76	77	67	P11277-2|P11277|P11277-3	HUMAN	268791	36.7	14	14.3	1126.38	996.61	2328|2137|2106	Isoform 2 of Spectrin beta chain, erythrocytic| Spectrin beta chain, erythrocytic| Isoform 3 of Spectrin beta chain, erythrocytic	Isoform 2 of Spectrin beta chain, erythrocytic	actin cytoskeleton [GO:0015629]| cell surface [GO:0009986]| cytosol [GO:0005829]| intrinsic component of the cytoplasmic side of the plasma membrane [GO:0031235]| protein-containing complex [GO:0032991]| spectrin [GO:0008091]| spectrin-associated cytoskeleton [GO:0014731]	actin filament capping [GO:0051693]| axon guidance [GO:0007411]| endoplasmic reticulum to Golgi vesicle-mediated transport [GO:0006888]| MAPK cascade [GO:0000165]	actin binding [GO:0003779]| actin filament binding [GO:0051015]| ankyrin binding [GO:0030506]| structural constituent of cytoskeleton [GO:0005200]	P11277-2
O15020	-0.064	-0.0748333	1.63767	0.622638	0.098	0.0763333	0.023032	0.23843	0.0306667	0.0216667	2.97583	1.30386	-0.098	-0.092	-0.169	-0.149	0.015	0.009	-0.069	0.025	0.034	O15020	SPTBN2	O15020_SPTBN2	O15020	SPTBN2	1	10	21	8	O15020|O15020-2|A4QPE4	HUMAN	272689	7.9	14	14.4	244.44	59.58	2390|2365	Spectrin beta chain, non-erythrocytic 2| Isoform 2 of Spectrin beta chain, non-erythrocytic 2	Spectrin beta chain, non-erythrocytic 2	apical plasma membrane [GO:0016324]| cytosol [GO:0005829]| extracellular space [GO:0005615]| glutamatergic synapse [GO:0098978]| neuronal cell body [GO:0043025]| parallel fiber to Purkinje cell synapse [GO:0098688]| postsynaptic spectrin-associated cytoskeleton [GO:0099189]| presynapse [GO:0098793]| spectrin [GO:0008091]	actin filament capping [GO:0051693]| adult behavior [GO:0030534]| antigen processing and presentation of exogenous peptide antigen via MHC class II [GO:0019886]| axon guidance [GO:0007411]| cerebellar Purkinje cell layer morphogenesis [GO:0021692]| endoplasmic reticulum to Golgi vesicle-mediated transport [GO:0006888]| MAPK cascade [GO:0000165]| multicellular organism growth [GO:0035264]| postsyn…	actin binding [GO:0003779]| cadherin binding [GO:0045296]| phospholipid binding [GO:0005543]| structural constituent of cytoskeleton [GO:0005200]| structural constituent of synapse [GO:0098918]	O15020
Q9H254	0.0168333	0.00916667	0.0575235	0.0651952	0.00766667	-0.00766667	0.875944	0.860607	-0.0596667	-0.0623333	0.162558	-0.183001	0.09	-0.059	0.037	0.008	-0.011	-0.011	0.084	-0.007	-0.014	Q9H254	SPTBN4	Q9H254_SPTBN4	Q9H254	SPTBN4	1	25	17	13	C9JY79|Q9H254|Q9H254-4|M0QZQ3|Q9H254-2|Q9H254-3|Q9H254-5	HUMAN	290178	6.2	14	14.5	159.61	101.17	2564|2154|1309|1307|678	Spectrin beta chain, non-erythrocytic 4| Isoform 4 of Spectrin beta chain, non-erythrocytic 4| Isoform 2 of Spectrin beta chain, non-erythrocytic 4| Isoform 3 of Spectrin beta chain, non-erythrocytic 4| Isoform 5 of Spectrin beta chain, non-erythrocytic 4	Spectrin beta chain, non-erythrocytic 4	actin filament [GO:0005884]| axon hillock [GO:0043203]| axon initial segment [GO:0043194]| cell body fiber [GO:0070852]| cytoplasm [GO:0005737]| cytosol [GO:0005829]| extracellular exosome [GO:0070062]| intercalated disc [GO:0014704]| membrane [GO:0016020]| neuronal cell body [GO:0043025]| node of Ranvier [GO:0033268]| nuclear matrix [GO:0016363]| paranode region of axon [GO:0033270]| plasma memb…	actin filament capping [GO:0051693]| adult walking behavior [GO:0007628]| axon guidance [GO:0007411]| axonogenesis [GO:0007409]| cardiac conduction [GO:0061337]| central nervous system projection neuron axonogenesis [GO:0021952]| clustering of voltage-gated sodium channels [GO:0045162]| endoplasmic reticulum to Golgi vesicle-mediated transport [GO:0006888]| fertilization [GO:0009566]| MAPK cascad…	actin binding [GO:0003779]| ankyrin binding [GO:0030506]| cytoskeletal protein-membrane anchor activity [GO:0106006]| phosphatase binding [GO:0019902]| phospholipid binding [GO:0005543]| spectrin binding [GO:0030507]| structural constituent of cytoskeleton [GO:0005200]	Q9H254
P35579	0.0395	0.0606667	0.93187	0.0194196	-0.041	0.00133333	0.116985	0.95627	-0.108333	-0.0533333	-1.812	0.0570491	0.053	0.056	0.086	0.071	0.02	0	0.037	0.059	0.039	P35579	MYH9	P35579_MYH9	P35579	MYH9	1	583	164	129	P35579|P35579-2|Q5BKV1|P13533|P12882|A0A2R8Y4C3|Q9UKX3|P12883|Q9UKX2|A7E2Y1|A0A6E1W127|A1L2Z2|Q9Y623|P13535	HUMAN	227784	70.2	15	15.1	2628.28	2101	1960|1382	Myosin-9| Isoform 2 of Myosin-9	Myosin-9	actin cytoskeleton [GO:0015629]| actomyosin [GO:0042641]| actomyosin contractile ring [GO:0005826]| adherens junction [GO:0005912]| brush border [GO:0005903]| cell leading edge [GO:0031252]| cleavage furrow [GO:0032154]| cortical granule [GO:0060473]| cytoplasm [GO:0005737]| cytoplasmic side of plasma membrane [GO:0009898]| cytosol [GO:0005829]| extracellular exosome [GO:0070062]| focal adhesion …	actin cytoskeleton reorganization [GO:0031532]| actin filament-based movement [GO:0030048]| actomyosin structure organization [GO:0031032]| angiogenesis [GO:0001525]| blood vessel endothelial cell migration [GO:0043534]| cortical granule exocytosis [GO:0060471]| cytokinetic process [GO:0032506]| establishment of meiotic spindle localization [GO:0051295]| establishment of T cell polarity [GO:00017…	actin binding [GO:0003779]| actin-dependent ATPase activity [GO:0030898]| actin filament binding [GO:0051015]| ADP binding [GO:0043531]| ATPase activity [GO:0016887]| ATP binding [GO:0005524]| cadherin binding [GO:0045296]| calmodulin binding [GO:0005516]| identical protein binding [GO:0042802]| integrin binding [GO:0005178]| microfilament motor activity [GO:0000146]| motor activity [GO:0003774]|…	P35579
P35580-3	0.0336667	0.0075	1.30023	0.0749631	0.0573333	0.005	0.0500922	0.841467	-0.01	-0.0496667	2.41047	0.208418	-0.024	0.017	0.015	0.022	0.07	0.062	0.055	-0.004	0.019	P35580	MYH10	P35580-3_MYH10	P35580-3	MYH10	1	233	154	114	P35580-3|P35580|P35580-4|P35580-2|P35580-5	HUMAN	232334	68.3	15	15.2	2358.7	1788.6	2007|1997|1992|1985|1976	Isoform 4 of Myosin-10| Isoform 3 of Myosin-10| Isoform 2 of Myosin-10| Isoform 5 of Myosin-10| Myosin-10	Isoform 3 of Myosin-10	actomyosin [GO:0042641]| cell cortex [GO:0005938]| cleavage furrow [GO:0032154]| cytoplasm [GO:0005737]| cytosol [GO:0005829]| extracellular exosome [GO:0070062]| lamellipodium [GO:0030027]| midbody [GO:0030496]| myosin complex [GO:0016459]| myosin II complex [GO:0016460]| myosin II filament [GO:0097513]| nucleus [GO:0005634]| polysome [GO:0005844]| stress fiber [GO:0001725]	actin filament-based movement [GO:0030048]| actomyosin structure organization [GO:0031032]| cell adhesion [GO:0007155]| mitotic cytokinesis [GO:0000281]| modification of postsynaptic actin cytoskeleton [GO:0098885]| positive regulation of protein secretion [GO:0050714]| regulation of cell shape [GO:0008360]	actin binding [GO:0003779]| actin-dependent ATPase activity [GO:0030898]| actin filament binding [GO:0051015]| ADP binding [GO:0043531]| ATPase activity [GO:0016887]| ATP binding [GO:0005524]| calmodulin binding [GO:0005516]| microfilament motor activity [GO:0000146]| mRNA 5'-UTR binding [GO:0048027]| RNA stem-loop binding [GO:0035613]	P35580-3
P35749-2	0.004	0.00816667	1.19196	1.75581	-0.0993333	-0.091	0.0642748	0.0175464	-0.166667	-0.145667	-2.23863	-3.19126	0.088	0.015	-0.033	0.058	0.005	-0.007	-0.135	-0.063	-0.016	P35749	MYH11	P35749-2_MYH11	P35749-2	MYH11	1	11	43	10	P35749-2|P35749|P35749-3|P35749-4|A0A494C024	HUMAN	228942	18.6	15	15.3	569.27	96.33	1979|1972|1945|1938	Isoform 2 of Myosin-11| Myosin-11| Isoform 3 of Myosin-11| Isoform 4 of Myosin-11	Isoform 2 of Myosin-11	cytosol [GO:0005829]| extracellular exosome [GO:0070062]| melanosome [GO:0042470]| muscle myosin complex [GO:0005859]| myosin filament [GO:0032982]	cardiac muscle fiber development [GO:0048739]| elastic fiber assembly [GO:0048251]| muscle contraction [GO:0006936]| skeletal muscle myosin thick filament assembly [GO:0030241]| smooth muscle contraction [GO:0006939]	actin filament binding [GO:0051015]| ATP binding [GO:0005524]| calmodulin binding [GO:0005516]| motor activity [GO:0003774]| structural constituent of muscle [GO:0008307]	P35749-2
Q7Z406-2	0.0621667	0.1105	1.72047	0.449614	-0.156333	-0.0596667	0.0190342	0.355129	-0.223667	-0.114333	-3.12848	-0.9988	0.104	0.184	0.01	0.133	-0.116	0.061	0.007	0.213	0.019	Q7Z406	MYH14	Q7Z406-2_MYH14	Q7Z406-2	MYH14	1	4	21	4	Q7Z406-2|Q7Z406-6|Q7Z406|Q7Z406-4|Q7Z406-5|A0A0C4DFM8	HUMAN	233034	8.7	15	15.4	254.92	30.48	2036|2003|1995|1779|1478	Isoform 2 of Myosin-14| Isoform 6 of Myosin-14| Myosin-14| Isoform 4 of Myosin-14| Isoform 5 of Myosin-14	Isoform 2 of Myosin-14	actomyosin [GO:0042641]| brush border [GO:0005903]| cytosol [GO:0005829]| extracellular exosome [GO:0070062]| growth cone [GO:0030426]| membrane [GO:0016020]| myosin II complex [GO:0016460]| myosin II filament [GO:0097513]| stress fiber [GO:0001725]	actin filament-based movement [GO:0030048]| actomyosin structure organization [GO:0031032]| mitochondrion morphogenesis [GO:0070584]| neuronal action potential [GO:0019228]| regulation of cell shape [GO:0008360]| sensory perception of sound [GO:0007605]| skeletal muscle contraction [GO:0003009]| skeletal muscle tissue development [GO:0007519]| vocalization behavior [GO:0071625]	actin-dependent ATPase activity [GO:0030898]| actin filament binding [GO:0051015]| ATPase activity [GO:0016887]| ATP binding [GO:0005524]| calmodulin binding [GO:0005516]| microfilament motor activity [GO:0000146]	Q7Z406-2
P11055	-0.0035	0.0276667	0.872645	0.0307127	-0.0716667	-0.00933333	0.134077	0.931724	-0.139	-0.064	-1.71803	-0.0892007	0.041	-0.026	-0.168	0.082	-0.057	-0.086	0.025	-0.019	0.256	P11055	MYH3	P11055_MYH3	P11055	MYH3	1	3	7	3	P11055	HUMAN	224985	3.6	15	15.5	63.94	23.69	1940	Myosin-3	Myosin-3	cytosol [GO:0005829]| extracellular exosome [GO:0070062]| muscle myosin complex [GO:0005859]| myosin filament [GO:0032982]| sarcomere [GO:0030017]	actin filament-based movement [GO:0030048]| ATP metabolic process [GO:0046034]| embryonic limb morphogenesis [GO:0030326]| face morphogenesis [GO:0060325]| muscle filament sliding [GO:0030049]| muscle organ development [GO:0007517]| sarcomere organization [GO:0045214]| skeletal muscle contraction [GO:0003009]	actin filament binding [GO:0051015]| ATPase activity [GO:0016887]| ATP binding [GO:0005524]| calmodulin binding [GO:0005516]| microfilament motor activity [GO:0000146]	P11055
P49327	0.0646667	0.0908333	2.30647	1.21101	-0.11	-0.0576667	0.00493773	0.0615163	-0.177333	-0.112333	-4.20327	-2.27007	0.139	0.137	0.069	0.083	0.002	-0.001	0.028	0.067	0.05	P49327	FASN	P49327_FASN	P49327	FASN	1	399	139	1	P49327	HUMAN	276046	71.7	16	16.1	2568	27.23	2511	Fatty acid synthase	Fatty acid synthase	cytosol [GO:0005829]| extracellular exosome [GO:0070062]| glycogen granule [GO:0042587]| Golgi apparatus [GO:0005794]| melanosome [GO:0042470]| membrane [GO:0016020]| plasma membrane [GO:0005886]	acetyl-CoA metabolic process [GO:0006084]| cellular response to interleukin-4 [GO:0071353]| establishment of endothelial intestinal barrier [GO:0090557]| ether lipid biosynthetic process [GO:0008611]| fatty acid biosynthetic process [GO:0006633]| fatty acid metabolic process [GO:0006631]| fatty-acyl-CoA biosynthetic process [GO:0046949]| glandular epithelial cell development [GO:0002068]| intrace…	(3R)-hydroxymyristoyl-[acyl-carrier-protein] dehydratase activity [GO:0008659]| [acyl-carrier-protein] S-acetyltransferase activity [GO:0004313]| [acyl-carrier-protein] S-malonyltransferase activity [GO:0004314]| 3-hydroxydecanoyl-[acyl-carrier-protein] dehydratase activity [GO:0008693]| 3-hydroxyoctanoyl-[acyl-carrier-protein] dehydratase activity [GO:0047451]| 3-hydroxypalmitoyl-[acyl-carrier-p…	P49327
A0A0U1RQF0	0.105667	0.0985	0.113713	0.109846	-0.0533333	-0.0676667	0.769639	0.776523	-0.120667	-0.122333	-0.30573	-0.296462	0.243	-0.181	0.375	0.335	-0.004	-0.127	0.368	0.215	-0.396	A0A0U1RQF0	FASN	A0A0U1RQF0_FASN	A0A0U1RQF0	FASN	1	2	139	2	A0A0U1RQF0	HUMAN	275818	71.7	16	16.2	2545.51	41.56	2509	3-hydroxyacyl-[acyl-carrier-protein] dehydratase	3-hydroxyacyl-[acyl-carrier-protein] dehydratase	cytosol [GO:0005829]| Golgi apparatus [GO:0005794]| plasma membrane [GO:0005886]	fatty acid biosynthetic process [GO:0006633]	(3R)-hydroxymyristoyl-[acyl-carrier-protein] dehydratase activity [GO:0008659]| [acyl-carrier-protein] S-acetyltransferase activity [GO:0004313]| [acyl-carrier-protein] S-malonyltransferase activity [GO:0004314]| 3-hydroxydecanoyl-[acyl-carrier-protein] dehydratase activity [GO:0008693]| 3-hydroxyoctanoyl-[acyl-carrier-protein] dehydratase activity [GO:0047451]| 3-hydroxypalmitoyl-[acyl-carrier-p…	A0A0U1RQF0
Q92616	0.0611667	0.0583333	0.225805	0.364939	-0.013	-0.0186667	0.594559	0.43158	-0.0803333	-0.0733333	-0.560024	-0.839988	0.081	0.072	0.047	0.05	0.044	0.075	0.045	0.062	0.038	Q92616	GCN1	Q92616_GCN1	Q92616	GCN1	1	333	168	168	Q92616	HUMAN	295149	64.2	17	17.1	2550.85	2550.85	2671	eIF-2-alpha kinase activator GCN1	eIF-2-alpha kinase activator GCN1	cytoplasm [GO:0005737]| cytosol [GO:0005829]| membrane [GO:0016020]| polysome [GO:0005844]| ribosome [GO:0005840]	cellular response to amino acid starvation [GO:0034198]| cellular response to leucine starvation [GO:1990253]| positive regulation of kinase activity [GO:0033674]| positive regulation of transcription from RNA polymerase II promoter in response to stress [GO:0036003]	cadherin binding [GO:0045296]| protein kinase binding [GO:0019901]| protein kinase regulator activity [GO:0019887]| ribosome binding [GO:0043022]| RNA binding [GO:0003723]| translation factor activity, RNA binding [GO:0008135]	Q92616
O75592	0.05	0.0175	1.257	0.2257	0.0526667	-0.0123333	0.0553349	0.594703	-0.0146667	-0.067	2.33973	-0.560127	0.026	0.037	0.023	0.008	0.065	0.092	0.072	0.012	-0.001	O75592	MYCBP2	O75592_MYCBP2	O75592	MYCBP2	1	247	169	169	O75592|A0A499FJI4|O75592-2|A0A0C4DGY7	HUMAN	521786	42.3	18	18.1	2482.95	2482.95	4678|4675	E3 ubiquitin-protein ligase MYCBP2| Isoform 2 of E3 ubiquitin-protein ligase MYCBP2	E3 ubiquitin-protein ligase MYCBP2	axon [GO:0030424]| cytoplasm [GO:0005737]| intracellular membrane-bounded organelle [GO:0043231]| membrane [GO:0016020]| microtubule cytoskeleton [GO:0015630]| nucleoplasm [GO:0005654]| nucleus [GO:0005634]	branchiomotor neuron axon guidance [GO:0021785]| central nervous system projection neuron axonogenesis [GO:0021952]| circadian regulation of gene expression [GO:0032922]| negative regulation of protein catabolic process [GO:0042177]| neuromuscular process [GO:0050905]| positive regulation of protein ubiquitination [GO:0031398]| protein ubiquitination [GO:0016567]| regulation of axon guidance [GO:…	guanyl-nucleotide exchange factor activity [GO:0005085]| identical protein binding [GO:0042802]| small GTPase binding [GO:0031267]| ubiquitin protein ligase activity [GO:0061630]| zinc ion binding [GO:0008270]	O75592
O95613	-0.0138333	-0.067	2.47964	0.132473	0.0976667	-0.00866667	0.00331407	0.737101	0.0303333	-0.0633333	4.5546	-0.350873	-0.06	-0.067	-0.106	-0.061	0.049	0.023	0.033	-0.06	-0.048	O95613	PCNT	O95613_PCNT	O95613	PCNT	1	214	165	165	O95613|O95613-2	HUMAN	380826	51.3	19	19.1	2431.97	2431.97	3336|3139	Pericentrin| Isoform 2 of Pericentrin	Pericentrin	centriolar satellite [GO:0034451]| centriole [GO:0005814]| centrosome [GO:0005813]| cytosol [GO:0005829]| membrane [GO:0016020]| microtubule [GO:0005874]	aggrephagy [GO:0035973]| ciliary basal body-plasma membrane docking [GO:0097711]| cilium assembly [GO:0060271]| G2/M transition of mitotic cell cycle [GO:0000086]| microtubule cytoskeleton organization [GO:0000226]| mitotic spindle organization [GO:0007052]| positive regulation of intracellular protein transport [GO:0090316]| regulation of G2/M transition of mitotic cell cycle [GO:0010389]| signa…	calmodulin binding [GO:0005516]| molecular adaptor activity [GO:0060090]	O95613
Q709C8	0.0481667	0.0275	0.319319	1.37127	-0.019	-0.0603333	0.479382	0.042533	-0.0863333	-0.115	-0.751063	-2.53421	0.081	0.064	0	0.028	0.031	0.059	0.026	-0.001	-0.007	Q709C8	VPS13C	Q709C8_VPS13C	Q709C8	VPS13C	1	215	158	158	Q709C8|Q709C8-3|Q709C8-2|Q709C8-4	HUMAN	424722	49.8	20	20.1	2411.7	2411.7	3753|3710|3628|3585	Vacuolar protein sorting-associated protein 13C| Isoform 3 of Vacuolar protein sorting-associated protein 13C| Isoform 2 of Vacuolar protein sorting-associated protein 13C| Isoform 4 of Vacuolar protein sorting-associated protein 13C	Vacuolar protein sorting-associated protein 13C	cytoplasm [GO:0005737]| cytosol [GO:0005829]| dense core granule membrane [GO:0032127]| extracellular exosome [GO:0070062]| extrinsic component of membrane [GO:0019898]| mitochondrial outer membrane [GO:0005741]	Golgi to endosome transport [GO:0006895]| mitochondrion organization [GO:0007005]| negative regulation of parkin-mediated stimulation of mitophagy in response to mitochondrial depolarization [GO:1905090]| protein retention in Golgi apparatus [GO:0045053]| protein targeting to vacuole [GO:0006623]| response to insulin [GO:0032868]		Q709C8
Q6P2Q9	0.0108333	0.0211667	1.48663	0.88574	-0.0583333	-0.0376667	0.0326118	0.130095	-0.125667	-0.0923333	-2.71909	-1.73984	0.044	0.05	0.005	0.026	-0.02	-0.012	-0.023	0.012	-0.01	Q6P2Q9	PRPF8	Q6P2Q9_PRPF8	Q6P2Q9	PRPF8	1	364	148	148	Q6P2Q9	HUMAN	274908	66.3	21	21.1	2400.45	2400.45	2335	Pre-mRNA-processing-splicing factor 8	Pre-mRNA-processing-splicing factor 8	catalytic step 2 spliceosome [GO:0071013]| membrane [GO:0016020]| nuclear speck [GO:0016607]| nucleoplasm [GO:0005654]| nucleus [GO:0005634]| U2-type catalytic step 1 spliceosome [GO:0071006]| U2-type catalytic step 2 spliceosome [GO:0071007]| U2-type precatalytic spliceosome [GO:0071005]| U4/U6 x U5 tri-snRNP complex [GO:0046540]| U5 snRNP [GO:0005682]	cellular response to lipopolysaccharide [GO:0071222]| cellular response to tumor necrosis factor [GO:0071356]| mRNA processing [GO:0006397]| mRNA splicing, via spliceosome [GO:0000398]| RNA splicing [GO:0008380]| RNA splicing, via transesterification reactions [GO:0000375]| spliceosomal tri-snRNP complex assembly [GO:0000244]	isopeptidase activity [GO:0070122]| K63-linked polyubiquitin modification-dependent protein binding [GO:0070530]| pre-mRNA intronic binding [GO:0097157]| RNA binding [GO:0003723]| U1 snRNA binding [GO:0030619]| U2 snRNA binding [GO:0030620]| U5 snRNA binding [GO:0030623]| U6 snRNA binding [GO:0017070]	Q6P2Q9
Q99996	-0.0363333	-0.0275	0.586946	1.06921	0.028	0.0456667	0.258854	0.0852696	-0.0393333	-0.009	1.23932	2.03875	-0.028	-0.056	-0.007	-0.067	-0.02	-0.019	-0.028	-0.009	0.002	Q99996	AKAP9	Q99996_AKAP9	Q99996	AKAP9	1	207	169	169	A0A7P0TBH8|Q99996|A0A7P0T928|A0A7P0TAD6|A0A7P0T9A9|Q99996-6|A0A7P0Z4N5|Q99996-3|A0A7P0TAX3|Q99996-1|Q99996-5|A0A7P0TBI4|A0A7P0Z4Q5|A0A0A0MRF6|A0A7P0T939|A0A7P0T8N5|A0A7P0TAA2|A0A2R8Y590|Q99996-4|A0A6I8PUD8|A0A7P0TB09	HUMAN	455261	47.9	22	22.1	2391.57	2391.57	3929|3911|3907|3899|3857|1643	Isoform 6 of A-kinase anchor protein 9| Isoform 1 of A-kinase anchor protein 9| A-kinase anchor protein 9| Isoform 3 of A-kinase anchor protein 9| Isoform 5 of A-kinase anchor protein 9| Isoform 4 of A-kinase anchor protein 9	A-kinase anchor protein 9	centrosome [GO:0005813]| cis-Golgi network [GO:0005801]| cytoskeleton [GO:0005856]| cytosol [GO:0005829]| glutamatergic synapse [GO:0098978]| Golgi apparatus [GO:0005794]| Golgi stack [GO:0005795]| intracellular membrane-bounded organelle [GO:0043231]| synaptic membrane [GO:0097060]| voltage-gated potassium channel complex [GO:0008076]	cardiac conduction [GO:0061337]| cellular response to cAMP [GO:0071320]| chemical synaptic transmission [GO:0007268]| ciliary basal body-plasma membrane docking [GO:0097711]| G2/M transition of mitotic cell cycle [GO:0000086]| maintenance of centrosome location [GO:0051661]| microtubule nucleation [GO:0007020]| positive regulation of microtubule polymerization [GO:0031116]| positive regulation of…	DNA binding [GO:0003677]| ion channel binding [GO:0044325]| molecular adaptor activity [GO:0060090]| potassium channel regulator activity [GO:0015459]| protein kinase A regulatory subunit binding [GO:0034237]| signaling receptor binding [GO:0005102]	Q99996
O75643	0.000666667	0.014	0.749166	0.105711	-0.0333333	-0.00666667	0.17817	0.783952	-0.100667	-0.0613333	-1.51278	-0.286114	0.028	0.008	-0.006	0.016	-0.028	0	-0.02	0.037	0.001	O75643	SNRNP200	O75643_SNRNP200	O75643	SNRNP200	1	282	135	135	O75643|O75643-2	HUMAN	246158	68.3	23	23.1	2301.43	2301.43	2136|625	U5 small nuclear ribonucleoprotein 200 kDa helicase| Isoform 2 of U5 small nuclear ribonucleoprotein 200 kDa helicase	U5 small nuclear ribonucleoprotein 200 kDa helicase	catalytic step 2 spliceosome [GO:0071013]| membrane [GO:0016020]| nucleoplasm [GO:0005654]| nucleus [GO:0005634]| spliceosomal complex [GO:0005681]| U2-type catalytic step 1 spliceosome [GO:0071006]| U2-type precatalytic spliceosome [GO:0071005]| U4/U6 x U5 tri-snRNP complex [GO:0046540]| U5 snRNP [GO:0005682]	cis assembly of pre-catalytic spliceosome [GO:0000354]| mRNA splicing, via spliceosome [GO:0000398]| osteoblast differentiation [GO:0001649]| spliceosome conformational change to release U4 (or U4atac) and U1 (or U11) [GO:0000388]	ATP binding [GO:0005524]| helicase activity [GO:0004386]| identical protein binding [GO:0042802]| RNA binding [GO:0003723]| RNA helicase activity [GO:0003724]	O75643
H0Y4W2	-0.00783333	0.0215	1.83211	0.481634	-0.081	-0.0223333	0.0147195	0.329888	-0.148333	-0.077	-3.31415	-1.05557	0.033	0.044	0.004	0.021	-0.052	-0.02	-0.073	0.018	0.009	H0Y4W2	TRRAP	H0Y4W2_TRRAP	H0Y4W2	TRRAP	1	204	154	154	H0Y4W2|F2Z2U4|Q9Y4A5|Q9Y4A5-2	HUMAN	443367	44.4	24	24.1	2200.69	2200.69	3873	Transformation/transcription domain-associated protein	Transformation/transcription domain-associated protein	Golgi apparatus [GO:0005794]| histone acetyltransferase complex [GO:0000123]| nucleoplasm [GO:0005654]	histone acetylation [GO:0016573]	kinase activity [GO:0016301]	H0Y4W2
Q14980	0.0351667	0.00316667	0.988561	0.509312	0.0403333	-0.0236667	0.102669	0.30952	-0.027	-0.0783333	1.90397	-1.10494	0.006	0.02	-0.023	0.019	0.055	0.064	0.047	-0.006	0.003	Q14980	NUMA1	Q14980_NUMA1	Q14980	NUMA1	1	253	137	137	Q14980|Q14980-2|A0A087WY61|Q14980-3|Q14980-4|Q14980-5	HUMAN	239339	69.4	25	25.1	2191.9	2191.9	2115|2101|1776|1763|979	Nuclear mitotic apparatus protein 1| Isoform 2 of Nuclear mitotic apparatus protein 1| Isoform 3 of Nuclear mitotic apparatus protein 1| Isoform 4 of Nuclear mitotic apparatus protein 1| Isoform 5 of Nuclear mitotic apparatus protein 1	Nuclear mitotic apparatus protein 1	cell cortex [GO:0005938]| cell cortex region [GO:0099738]| centrosome [GO:0005813]| chromosome [GO:0005694]| cortical microtubule [GO:0055028]| cytoplasmic microtubule bundle [GO:1905720]| cytosol [GO:0005829]| dendrite [GO:0030425]| extracellular exosome [GO:0070062]| extrinsic component of plasma membrane [GO:0019897]| Golgi membrane [GO:0000139]| lateral cell cortex [GO:0097575]| lateral plasm…	anastral spindle assembly [GO:0055048]| astral microtubule organization [GO:0030953]| cell division [GO:0051301]| chromosome segregation [GO:0007059]| establishment of mitotic spindle orientation [GO:0000132]| meiotic cell cycle [GO:0051321]| microtubule bundle formation [GO:0001578]| nucleus organization [GO:0006997]| positive regulation of BMP signaling pathway [GO:0030513]| positive regulation…	disordered domain specific binding [GO:0097718]| dynein complex binding [GO:0070840]| microtubule binding [GO:0008017]| microtubule minus-end binding [GO:0051011]| microtubule plus-end binding [GO:0051010]| phosphatidylinositol binding [GO:0035091]| protein-containing complex binding [GO:0044877]| protein C-terminus binding [GO:0008022]| protein domain specific binding [GO:0019904]| structural mo…	Q14980
Q14789-4	-0.003	0.00166667	0	0.167457	0	0.00933333	1	0.680054	-0.0673333	-0.0453333	0	0.432085	0.004	-0.021	0.007	0.008	-0.007	-0.015	0.013	0.001	0.011	Q14789	GOLGB1	Q14789-4_GOLGB1	Q14789-4	GOLGB1	1	180	145	1	Q14789-4	HUMAN	368843	51.2	26	26.1	2183.42	26.63	3269|3259|3225|3184	Isoform 2 of Golgin subfamily B member 1| Golgin subfamily B member 1| Isoform 3 of Golgin subfamily B member 1| Isoform 4 of Golgin subfamily B member 1	Isoform 4 of Golgin subfamily B member 1	cis-Golgi network [GO:0005801]| cytosol [GO:0005829]| endoplasmic reticulum-Golgi intermediate compartment [GO:0005793]| Golgi apparatus [GO:0005794]| Golgi membrane [GO:0000139]| Golgi stack [GO:0005795]| integral component of membrane [GO:0016021]| membrane [GO:0016020]	chondrocyte proliferation [GO:0035988]| endoplasmic reticulum to Golgi vesicle-mediated transport [GO:0006888]| Golgi organization [GO:0007030]| post-Golgi vesicle-mediated transport [GO:0006892]| protein localization to pericentriolar material [GO:1905793]| regulation of transcription, DNA-templated [GO:0006355]	RNA binding [GO:0003723]| sequence-specific DNA binding [GO:0043565]	Q14789-4
Q14789	-0.0251667	-0.0165	0.469093	0.449065	0.037	0.0543333	0.339552	0.355578	-0.0303333	-0.000333333	1.0325	0.997797	-0.052	-0.087	-0.1	0.008	0.031	0.002	-0.053	0.088	0.044	Q14789	GOLGB1	Q14789_GOLGB1	Q14789	GOLGB1	1	1	145	1	Q14789|Q14789-3|Q14789-2	HUMAN	377439	50	26	26.2	2182.58	25.79	3269|3259|3225|3184	Isoform 2 of Golgin subfamily B member 1| Golgin subfamily B member 1| Isoform 3 of Golgin subfamily B member 1| Isoform 4 of Golgin subfamily B member 1	Golgin subfamily B member 1	cis-Golgi network [GO:0005801]| cytosol [GO:0005829]| endoplasmic reticulum-Golgi intermediate compartment [GO:0005793]| Golgi apparatus [GO:0005794]| Golgi membrane [GO:0000139]| Golgi stack [GO:0005795]| integral component of membrane [GO:0016021]| membrane [GO:0016020]	chondrocyte proliferation [GO:0035988]| endoplasmic reticulum to Golgi vesicle-mediated transport [GO:0006888]| Golgi organization [GO:0007030]| post-Golgi vesicle-mediated transport [GO:0006892]| protein localization to pericentriolar material [GO:1905793]| regulation of transcription, DNA-templated [GO:0006355]	RNA binding [GO:0003723]| sequence-specific DNA binding [GO:0043565]	Q14789
P12270	-0.0135	-0.0276667	0.117639	0.334418	0.00833333	-0.02	0.762713	0.463001	-0.059	-0.0746667	0.315131	-0.78115	-0.043	-0.03	-0.04	0.02	-0.019	-0.017	0.008	-0.044	-0.029	P12270	TPR	P12270_TPR	P12270	TPR	1	256	141	141	P12270|P12270-2	HUMAN	267687	60.6	27	27.1	2157.38	2157.38	2363|726	Nucleoprotein TPR| Isoform 2 of Nucleoprotein TPR	Nucleoprotein TPR	cytoplasm [GO:0005737]| cytoplasmic dynein complex [GO:0005868]| extrinsic component of membrane [GO:0019898]| host cell [GO:0043657]| kinetochore [GO:0000776]| mitotic spindle [GO:0072686]| nuclear envelope [GO:0005635]| nuclear inclusion body [GO:0042405]| nuclear membrane [GO:0031965]| nuclear periphery [GO:0034399]| nuclear pore [GO:0005643]| nuclear pore nuclear basket [GO:0044615]| nucleopl…	cell division [GO:0051301]| cellular response to heat [GO:0034605]| cellular response to interferon-alpha [GO:0035457]| intracellular transport of virus [GO:0075733]| mitotic spindle assembly checkpoint [GO:0007094]| mRNA export from nucleus [GO:0006406]| mRNA export from nucleus in response to heat stress [GO:0031990]| negative regulation of RNA export from nucleus [GO:0046832]| negative regulat…	chromatin binding [GO:0003682]| dynein complex binding [GO:0070840]| heat shock protein binding [GO:0031072]| mitogen-activated protein kinase binding [GO:0051019]| mRNA binding [GO:0003729]| protein homodimerization activity [GO:0042803]| RNA binding [GO:0003723]| structural constituent of nuclear pore [GO:0017056]| tubulin binding [GO:0015631]	P12270
P27708	0.0416667	0.0373333	0.0450532	0.200486	-0.00266667	-0.0113333	0.901461	0.630252	-0.07	-0.066	-0.128825	-0.505684	0.044	0.048	0.038	0.037	0.039	0.043	0.039	0.048	0.009	P27708	CAD	P27708_CAD	P27708	CAD	1	322	118	118	P27708|F8VPD4	HUMAN	245318	73.6	28	28.1	2104.44	2104.44	2225	CAD protein	CAD protein	cell projection [GO:0042995]| cytoplasm [GO:0005737]| cytosol [GO:0005829]| extracellular exosome [GO:0070062]| membrane [GO:0016020]| neuronal cell body [GO:0043025]| nuclear matrix [GO:0016363]| nucleoplasm [GO:0005654]| nucleus [GO:0005634]| protein-containing complex [GO:0032991]| terminal bouton [GO:0043195]	'de novo' pyrimidine nucleobase biosynthetic process [GO:0006207]| 'de novo' UMP biosynthetic process [GO:0044205]| animal organ regeneration [GO:0031100]| cellular response to drug [GO:0035690]| cellular response to epidermal growth factor stimulus [GO:0071364]| citrulline biosynthetic process [GO:0019240]| drug metabolic process [GO:0017144]| female pregnancy [GO:0007565]| glutamine metabolic p…	aspartate binding [GO:0070335]| aspartate carbamoyltransferase activity [GO:0004070]| ATP binding [GO:0005524]| carbamoyl-phosphate synthase (glutamine-hydrolyzing) activity [GO:0004088]| dihydroorotase activity [GO:0004151]| enzyme binding [GO:0019899]| identical protein binding [GO:0042802]| protein kinase activity [GO:0004672]| zinc ion binding [GO:0008270]	P27708
O95714	-0.0131667	0.00316667	0.47029	0.170911	-0.023	0.00966667	0.338618	0.674666	-0.0903333	-0.045	-1.03422	0.439914	0.004	0.007	0.024	-0.016	-0.024	-0.011	-0.039	0.001	-0.001	O95714	HERC2	O95714_HERC2	O95714	HERC2	1	186	142	123	O95714|A0A0G2JPS8|H3BRG9	HUMAN	533837	33.2	29	29.1	2038.67	1757.56	4834	E3 ubiquitin-protein ligase HERC2	E3 ubiquitin-protein ligase HERC2	centriole [GO:0005814]| cytoplasm [GO:0005737]| cytosol [GO:0005829]| membrane [GO:0016020]| nucleoplasm [GO:0005654]| nucleus [GO:0005634]| plasma membrane [GO:0005886]	cellular response to DNA damage stimulus [GO:0006974]| double-strand break repair [GO:0006302]| double-strand break repair via nonhomologous end joining [GO:0006303]| intracellular protein transport [GO:0006886]| protein ubiquitination [GO:0016567]	guanyl-nucleotide exchange factor activity [GO:0005085]| SUMO binding [GO:0032183]| ubiquitin protein ligase activity [GO:0061630]| ubiquitin protein ligase binding [GO:0031625]| zinc ion binding [GO:0008270]	O95714
Q9BVR0	-0.416	-0.570167	3.20155	0.628542	0.404	0.0956667	0.000628714	0.235211	0.336667	0.041	6.26633	1.31397	-0.674	-0.616	-0.679	-0.564	-0.143	-0.145	-0.354	-0.482	-0.406	Q9BVR0	HERC2P3	Q9BVR0_HERC2P3	Q9BVR0	HERC2P3	1	7	25	7	Q9BVR0	HUMAN	130766	24.9	29	29.2	356.27	84.39	1158	Putative HERC2-like protein 3	Putative HERC2-like protein 3			metal ion binding [GO:0046872]| ubiquitin-protein transferase activity [GO:0004842]	Q9BVR0
Q00610-2	-0.00433333	-0.00166667	0.465271	0.335561	-0.022	-0.0166667	0.342554	0.461785	-0.0893333	-0.0713333	-1.02518	-0.783375	-0.006	0.02	-0.003	0.006	-0.02	-0.015	-0.011	-0.013	-0.014	Q00610	CLTC	Q00610-2_CLTC	Q00610-2	CLTC	1	380	113	113	Q00610-2|A0A087WVQ6|Q00610|J3KS13|P53675|P53675-2|A0A087WX41|J3QL20|A0A087WXH4|A0A087WV74	HUMAN	189656	79.5	30	30.1	2012.76	2012.76	1675|1639	Clathrin heavy chain 1| Isoform 2 of Clathrin heavy chain 1	Isoform 2 of Clathrin heavy chain 1	clathrin coat [GO:0030118]| clathrin-coated endocytic vesicle [GO:0045334]| clathrin-coated endocytic vesicle membrane [GO:0030669]| clathrin-coated vesicle [GO:0030136]| clathrin coat of coated pit [GO:0030132]| clathrin coat of trans-Golgi network vesicle [GO:0030130]| clathrin complex [GO:0071439]| cytosol [GO:0005829]| endolysosome membrane [GO:0036020]| endosome [GO:0005768]| extracellular e…	amyloid-beta clearance by transcytosis [GO:0150093]| antigen processing and presentation of exogenous peptide antigen via MHC class II [GO:0019886]| autophagy [GO:0006914]| cell division [GO:0051301]| clathrin coat assembly [GO:0048268]| clathrin-dependent endocytosis [GO:0072583]| intracellular protein transport [GO:0006886]| low-density lipoprotein particle clearance [GO:0034383]| low-density l…	clathrin light chain binding [GO:0032051]| disordered domain specific binding [GO:0097718]| double-stranded RNA binding [GO:0003725]| low-density lipoprotein particle receptor binding [GO:0050750]| protein kinase binding [GO:0019901]| RNA binding [GO:0003723]| structural molecule activity [GO:0005198]| ubiquitin-specific protease binding [GO:1990381]	Q00610-2
P46940	0.034	0.0221667	0.318491	0.118838	0.0166667	-0.007	0.480296	0.76061	-0.0506667	-0.0616667	0.749436	-0.318187	0.009	0.044	0.011	0.024	0.044	0.035	0.048	0.024	0.021	P46940	IQGAP1	P46940_IQGAP1	P46940	IQGAP1	1	327	108	103	P46940|A0A0J9YXZ5|H0YLE8	HUMAN	189876	75.6	31	31.1	1998.99	1937.91	1657	Ras GTPase-activating-like protein IQGAP1	Ras GTPase-activating-like protein IQGAP1	actin filament [GO:0005884]| axon [GO:0030424]| cytoplasm [GO:0005737]| cytoplasmic ribonucleoprotein granule [GO:0036464]| cytosol [GO:0005829]| extracellular exosome [GO:0070062]| extrinsic component of cytoplasmic side of plasma membrane [GO:0031234]| focal adhesion [GO:0005925]| growth cone [GO:0030426]| membrane raft [GO:0045121]| microtubule [GO:0005874]| midbody [GO:0030496]| neuron projec…	cell migration [GO:0016477]| cellular response to calcium ion [GO:0071277]| cellular response to epidermal growth factor stimulus [GO:0071364]| epidermal growth factor receptor signaling pathway [GO:0007173]| glomerular visceral epithelial cell development [GO:0072015]| neuron projection extension [GO:1990138]| neutrophil degranulation [GO:0043312]| positive regulation of cellular protein localiz…	actin filament binding [GO:0051015]| cadherin binding [GO:0045296]| calcium ion binding [GO:0005509]| calmodulin binding [GO:0005516]| GTPase activator activity [GO:0005096]| GTPase inhibitor activity [GO:0005095]| MAP-kinase scaffold activity [GO:0005078]| mitogen-activated protein kinase binding [GO:0051019]| molecular adaptor activity [GO:0060090]| phosphatidylinositol-3,4,5-trisphosphate bind…	P46940
Q13576	0.0558333	0.0265	0.982899	0.0520356	0.0543333	-0.00433333	0.104016	0.887083	-0.013	-0.059	1.8948	-0.147836	0.041	0.062	0.012	-0.017	0.101	0.076	0.072	0.049	0.012	Q13576	IQGAP2	Q13576_IQGAP2	Q13576	IQGAP2	1	118	84	79	Q13576|F5H7S7|Q13576-3|Q13576-2|D6RGC6	HUMAN	181145	62	31	31.2	1355.81	1294.73	1575|1071|1071	Ras GTPase-activating-like protein IQGAP2| Isoform 2 of Ras GTPase-activating-like protein IQGAP2| Isoform 3 of Ras GTPase-activating-like protein IQGAP2	Ras GTPase-activating-like protein IQGAP2	actin cytoskeleton [GO:0015629]| cell surface [GO:0009986]| cytoplasm [GO:0005737]| cytosol [GO:0005829]| extracellular exosome [GO:0070062]| filopodium [GO:0030175]| lamellipodium [GO:0030027]| microtubule [GO:0005874]| microvillus [GO:0005902]| plasma membrane [GO:0005886]| secretory granule membrane [GO:0030667]	Arp2/3 complex-mediated actin nucleation [GO:0034314]| neutrophil degranulation [GO:0043312]| regulation of actin cytoskeleton organization [GO:0032956]| regulation of actin cytoskeleton reorganization [GO:2000249]| signal transduction [GO:0007165]| thrombin-activated receptor signaling pathway [GO:0070493]	actin binding [GO:0003779]| actin filament binding [GO:0051015]| Arp2/3 complex binding [GO:0071933]| calmodulin binding [GO:0005516]| GTPase activator activity [GO:0005096]| GTPase inhibitor activity [GO:0005095]| phosphatidylinositol-3,4,5-trisphosphate binding [GO:0005547]| small GTPase binding [GO:0031267]	Q13576
Q86VI3	-0.0193333	-0.05	2.61098	1.20698	0.124667	0.0633333	0.00244917	0.06209	0.0573333	0.00866667	4.83224	2.26347	-0.096	-0.045	0.011	-0.104	0.056	0.041	0.032	-0.043	-0.023	Q86VI3	IQGAP3	Q86VI3_IQGAP3	Q86VI3	IQGAP3	1	43	41	39	Q86VI3|F2Z2E2	HUMAN	185380	27.5	31	31.3	511.11	486.75	1631	Ras GTPase-activating-like protein IQGAP3	Ras GTPase-activating-like protein IQGAP3	cell-cell junction [GO:0005911]| cytoplasm [GO:0005737]| cytosol [GO:0005829]| lateral plasma membrane [GO:0016328]	activation of MAPK activity [GO:0000187]| cellular response to organic substance [GO:0071310]| ERK1 and ERK2 cascade [GO:0070371]| G1/S transition of mitotic cell cycle [GO:0000082]| negative regulation of gene expression [GO:0010629]| positive regulation of gene expression [GO:0010628]| positive regulation of mammary gland epithelial cell proliferation [GO:0033601]| Ras protein signal transducti…	actin filament binding [GO:0051015]| calmodulin binding [GO:0005516]| GTPase activator activity [GO:0005096]| myosin VI light chain binding [GO:0070856]| small GTPase binding [GO:0031267]	Q86VI3
Q14839-2	-0.00666667	-0.0173333	0.00989261	0.424345	0.000666667	-0.0206667	0.977479	0.376405	-0.0666667	-0.0753333	0.0293538	-0.951391	-0.018	0.001	-0.019	-0.004	-0.013	-0.021	0.015	-0.044	-0.02	Q14839	CHD4	Q14839-2_CHD4	Q14839-2	CHD4	1	285	117	85	Q14839-2|A0A0C4DGG9|A0A2R8Y521|A0A2R8Y212|Q14839|F5GWX5|A0A2U3TZM0|A0A2R8YFK9|A0A2R8Y5J0|A0A2R8YFD8|A0A2R8Y445|A0A2R8YER1|A0A2R8Y5Z7|A0A2R8Y685|A0A2R8Y8B3	HUMAN	222442	59	32	32.1	1917.05	1455.26	1940|1912	Isoform 2 of Chromodomain-helicase-DNA-binding protein 4| Chromodomain-helicase-DNA-binding protein 4	Isoform 2 of Chromodomain-helicase-DNA-binding protein 4	centrosome [GO:0005813]| chromatin [GO:0000785]| cytoplasm [GO:0005737]| membrane [GO:0016020]| nucleoplasm [GO:0005654]| NuRD complex [GO:0016581]| protein-containing complex [GO:0032991]| RNA polymerase II transcription regulator complex [GO:0090575]	ATP-dependent chromatin remodeling [GO:0043044]| regulation of signal transduction by p53 class mediator [GO:1901796]| regulation of transcription by RNA polymerase II [GO:0006357]	ATP binding [GO:0005524]| DNA binding [GO:0003677]| DNA helicase activity [GO:0003678]| histone deacetylase binding [GO:0042826]| nucleosome-dependent ATPase activity [GO:0070615]| RNA polymerase II repressing transcription factor binding [GO:0001103]| transcription factor binding [GO:0008134]| zinc ion binding [GO:0008270]	Q14839-2
Q12873-3	-0.0138333	-0.0468333	2.26598	0.751719	0.107	0.041	0.0054203	0.177125	0.0396667	-0.0136667	4.12337	1.51913	-0.083	-0.089	-0.031	-0.03	0.033	0.054	0.032	-0.045	-0.003	Q12873	CHD3	Q12873-3_CHD3	Q12873-3	CHD3	1	59	76	48	Q12873-3|Q12873|Q12873-2	HUMAN	234573	41.5	32	32.2	1165.46	787.82	2059|2000|1966	Isoform 3 of Chromodomain-helicase-DNA-binding protein 3| Chromodomain-helicase-DNA-binding protein 3| Isoform 2 of Chromodomain-helicase-DNA-binding protein 3	Isoform 3 of Chromodomain-helicase-DNA-binding protein 3	centriolar satellite [GO:0034451]| centrosome [GO:0005813]| cytoplasm [GO:0005737]| nucleolus [GO:0005730]| nucleoplasm [GO:0005654]| nucleus [GO:0005634]| NuRD complex [GO:0016581]| PML body [GO:0016605]	ATP-dependent chromatin remodeling [GO:0043044]| centrosome cycle [GO:0007098]| chromatin assembly or disassembly [GO:0006333]| negative regulation of transcription by RNA polymerase II [GO:0000122]| regulation of signal transduction by p53 class mediator [GO:1901796]| regulation of transcription, DNA-templated [GO:0006355]| regulation of transcription by RNA polymerase II [GO:0006357]| spindle o…	ATPase activity [GO:0016887]| ATP binding [GO:0005524]| DNA binding [GO:0003677]| DNA helicase activity [GO:0003678]| double-stranded DNA helicase activity [GO:0036121]| helicase activity [GO:0004386]| nucleosome-dependent ATPase activity [GO:0070615]| RNA binding [GO:0003723]| transcription regulatory region sequence-specific DNA binding [GO:0000976]| zinc ion binding [GO:0008270]	Q12873-3
Q8TDI0	0.0478333	0.0771667	0.095803	0.106952	-0.0223333	0.0363333	0.802042	0.781715	-0.0896667	-0.0183333	-0.261481	0.289346	0.084	-0.125	0.129	0.218	0.04	-0.017	0.087	-0.124	0.281	Q8TDI0	CHD5	Q8TDI0_CHD5	Q8TDI0	CHD5	1	6	37	5	Q8TDI0|F2Z2R5	HUMAN	224643	18.7	32	32.3	514.39	45.01	1954	Chromodomain-helicase-DNA-binding protein 5	Chromodomain-helicase-DNA-binding protein 5	cytosol [GO:0005829]| heterochromatin [GO:0000792]| membrane [GO:0016020]| nuclear speck [GO:0016607]| nucleoplasm [GO:0005654]| nucleus [GO:0005634]| NuRD complex [GO:0016581]	cerebral cortex neuron differentiation [GO:0021895]| histone H3-K27 trimethylation [GO:0098532]| histone H4 acetylation [GO:0043967]| negative regulation of cell population proliferation [GO:0008285]| positive regulation of signal transduction by p53 class mediator [GO:1901798]| regulation of transcription by RNA polymerase II [GO:0006357]| spermatogenesis, exchange of chromosomal proteins [GO:00…	ATP binding [GO:0005524]| DNA binding [GO:0003677]| DNA helicase activity [GO:0003678]| H3K27me3 modified histone binding [GO:0061628]| hydrolase activity [GO:0016787]| metal ion binding [GO:0046872]| nucleosome-dependent ATPase activity [GO:0070615]	Q8TDI0
P02549	0.00433333	0.00133333	0.56824	0.481103	0.0286667	0.0226667	0.270246	0.330291	-0.0386667	-0.032	1.20702	1.05462	-0.018	-0.015	0.012	0.003	0.021	0.041	-0.006	0.002	0.024	P02549	SPTA1	P02549_SPTA1	P02549	SPTA1	1	159	117	117	P02549|P02549-2	HUMAN	281208	52.4	33	33.1	1898.83	1898.83	2419|2416	Spectrin alpha chain, erythrocytic 1| Isoform 2 of Spectrin alpha chain, erythrocytic 1	Spectrin alpha chain, erythrocytic 1	actin cytoskeleton [GO:0015629]| axon [GO:0030424]| cuticular plate [GO:0032437]| cytosol [GO:0005829]| intrinsic component of the cytoplasmic side of the plasma membrane [GO:0031235]| spectrin [GO:0008091]| spectrin-associated cytoskeleton [GO:0014731]	actin filament capping [GO:0051693]| actin filament organization [GO:0007015]| axon guidance [GO:0007411]| endoplasmic reticulum to Golgi vesicle-mediated transport [GO:0006888]| hemopoiesis [GO:0030097]| lymphocyte homeostasis [GO:0002260]| MAPK cascade [GO:0000165]| plasma membrane organization [GO:0007009]| porphyrin-containing compound biosynthetic process [GO:0006779]| positive regulation of…	actin filament binding [GO:0051015]| calcium ion binding [GO:0005509]| structural constituent of cytoskeleton [GO:0005200]	P02549
P46939	0.00333333	-0.0361667	2.58806	0.863138	0.118	0.039	0.00258188	0.137045	0.0506667	-0.0156667	4.78306	1.70284	-0.041	-0.079	-0.02	-0.047	0.075	0.075	0.037	-0.026	-0.004	P46939	UTRN	P46939_UTRN	P46939	UTRN	1	172	139	139	P46939|P46939-2|P46939-4|Q5T097|P46939-3	HUMAN	396684	41.8	34	34.1	1882.87	1882.87	3438|3433|1347|624	Isoform 2 of Utrophin| Utrophin| Isoform Up140 of Utrophin| Isoform Up71 of Utrophin	Utrophin	cortical actin cytoskeleton [GO:0030864]| cytoplasm [GO:0005737]| cytoskeleton [GO:0005856]| dystrophin-associated glycoprotein complex [GO:0016010]| extracellular exosome [GO:0070062]| filopodium [GO:0030175]| filopodium membrane [GO:0031527]| growth cone [GO:0030426]| membrane [GO:0016020]| neuromuscular junction [GO:0031594]| nucleoplasm [GO:0005654]| plasma membrane [GO:0005886]| postsynaptic…	muscle contraction [GO:0006936]| muscle organ development [GO:0007517]| neuromuscular junction development [GO:0007528]| positive regulation of cell-matrix adhesion [GO:0001954]| regulation of sodium ion transmembrane transporter activity [GO:2000649]| response to denervation involved in regulation of muscle adaptation [GO:0014894]	actin binding [GO:0003779]| actin filament binding [GO:0051015]| integrin binding [GO:0005178]| protein kinase binding [GO:0019901]| vinculin binding [GO:0017166]| zinc ion binding [GO:0008270]	P46939
E7EPN9	0.00583333	0.018	1.09178	0.470786	-0.0456667	-0.0213333	0.0809501	0.338232	-0.113	-0.076	-2.07117	-1.03606	0.022	0.032	0.006	0.032	-0.032	-0.02	0.001	0.014	0.002	E7EPN9	PRRC2C	E7EPN9_PRRC2C	E7EPN9	PRRC2C	1	212	123	118	E7EPN9|Q9Y520-4|Q9Y520-7|Q9Y520|Q9Y520-5|Q9Y520-6|Q9Y520-3|Q9Y520-2|A0A0A0MS30	HUMAN	309342	50.4	35	35.1	1853.94	1788.81	2819	Protein PRRC2C	Protein PRRC2C	cytosol [GO:0005829]	hematopoietic progenitor cell differentiation [GO:0002244]		E7EPN9
P48634	0.026	0.0133333	0.334635	0.10987	0.0186667	-0.00666667	0.46277	0.77648	-0.0486667	-0.0613333	0.781015	-0.296342	0.03	-0.007	0.014	0.027	0.032	0.02	0.054	0.003	0.013	P48634	PRRC2A	P48634_PRRC2A	P48634	PRRC2A	1	151	94	89	P48634|P48634-3|P48634-2|P48634-4	HUMAN	229315	51.7	35	35.2	1407.99	1342.86	2157|2156|2144|1533	Protein PRRC2A| Isoform 3 of Protein PRRC2A| Isoform 2 of Protein PRRC2A| Isoform 4 of Protein PRRC2A	Protein PRRC2A	cytosol [GO:0005829]| extracellular exosome [GO:0070062]| membrane [GO:0016020]| nucleoplasm [GO:0005654]| plasma membrane [GO:0005886]	cell differentiation [GO:0030154]	RNA binding [GO:0003723]	P48634
Q5JSZ5	-0.0296667	0.00566667	0.580404	0.904754	-0.0306667	0.04	0.262782	0.124522	-0.098	-0.0146667	-1.22804	1.77092	-0.039	-0.001	0.023	-0.003	-0.021	-0.066	-0.048	0.031	0.023	Q5JSZ5	PRRC2B	Q5JSZ5_PRRC2B	Q5JSZ5	PRRC2B	1	91	75	71	Q5JSZ5|Q5JSZ5-5|Q5JSZ5-3|Q5JSZ5-2|Q5JSZ5-4	HUMAN	244103	38	35	35.3	1033.62	982.87	2229|1535|327|326|268	Protein PRRC2B| Isoform 1 of Protein PRRC2B| Isoform 3 of Protein PRRC2B| Isoform 2 of Protein PRRC2B| Isoform 4 of Protein PRRC2B	Protein PRRC2B		cell differentiation [GO:0030154]	RNA binding [GO:0003723]	Q5JSZ5
P07814	0.0385	0.016	1.03668	0.00981261	0.0456667	0.000666667	0.0919018	0.977659	-0.0216667	-0.054	1.98192	0.0291318	-0.008	0.025	0.024	0.03	0.051	0.062	0.071	0.021	0.004	P07814	EPRS1	P07814_EPRS1	P07814	EPRS1	1	287	115	115	P07814|V9GZ76	HUMAN	172185	74.1	36	36.1	1832.63	1832.63	1512	Bifunctional glutamate/proline--tRNA ligase	Bifunctional glutamate/proline--tRNA ligase	aminoacyl-tRNA synthetase multienzyme complex [GO:0017101]| cytoplasm [GO:0005737]| cytosol [GO:0005829]| GAIT complex [GO:0097452]| membrane [GO:0016020]| plasma membrane [GO:0005886]| ribonucleoprotein complex [GO:1990904]	cellular response to insulin stimulus [GO:0032869]| cellular response to interferon-gamma [GO:0071346]| glutamyl-tRNA aminoacylation [GO:0006424]| negative regulation of translation [GO:0017148]| prolyl-tRNA aminoacylation [GO:0006433]| protein-containing complex assembly [GO:0065003]| regulation of long-chain fatty acid import into cell [GO:0140212]| tRNA aminoacylation for protein translation […	ATP binding [GO:0005524]| glutamate-tRNA ligase activity [GO:0004818]| GTPase binding [GO:0051020]| identical protein binding [GO:0042802]| proline-tRNA ligase activity [GO:0004827]| protein homodimerization activity [GO:0042803]| RNA stem-loop binding [GO:0035613]| zinc ion binding [GO:0008270]	P07814
P49454	-0.161167	-0.159	0.0851767	0.00855002	-0.005	-0.000666667	0.821908	0.980505	-0.0723333	-0.0553333	-0.234542	-0.0254192	-0.157	-0.148	-0.184	-0.171	-0.165	-0.168	-0.158	-0.174	-0.12	P49454	CENPF	P49454_CENPF	P49454	CENPF	1	168	138	138	P49454|A0A087WTY4	HUMAN	360659	45.8	37	37.1	1821.81	1821.81	3114	Centromere protein F	Centromere protein F	axoneme [GO:0005930]| centrosome [GO:0005813]| chromosome, centromeric region [GO:0000775]| ciliary basal body [GO:0036064]| ciliary transition fiber [GO:0097539]| condensed chromosome outer kinetochore [GO:0000940]| cytoplasm [GO:0005737]| cytosol [GO:0005829]| kinetochore [GO:0000776]| midbody [GO:0030496]| nuclear envelope [GO:0005635]| nuclear matrix [GO:0016363]| nucleoplasm [GO:0005654]| nu…	cell differentiation [GO:0030154]| cell division [GO:0051301]| chromosome segregation [GO:0007059]| DNA biosynthetic process [GO:0071897]| kidney development [GO:0001822]| kinetochore assembly [GO:0051382]| metaphase plate congression [GO:0051310]| mitotic cell cycle [GO:0000278]| mitotic spindle assembly checkpoint [GO:0007094]| mitotic spindle organization [GO:0007052]| muscle organ development…	chromatin binding [GO:0003682]| dynein complex binding [GO:0070840]| microtubule binding [GO:0008017]| protein C-terminus binding [GO:0008022]| protein homodimerization activity [GO:0042803]| transcription factor binding [GO:0008134]	P49454
A0A494C1L5	0.0333333	0.0321667	0.554226	0.548273	-0.032	-0.0343333	0.279109	0.282961	-0.0993333	-0.089	-1.18269	-1.17353	0.051	0.087	0	0.01	0.016	0.016	0.02	0.044	0.001	A0A494C1L5	LRBA	A0A494C1L5_LRBA	A0A494C1L5	LRBA	1	190	118	112	A0A494C1L5|P50851|P50851-2|E9PEM5|A0A494C0R9|A0A3Q1M9P3	HUMAN	320408	49.1	38	38.1	1818.37	1741.4	2852	Lipopolysaccharide-responsive and beige-like anchor protein	Lipopolysaccharide-responsive and beige-like anchor protein	membrane [GO:0016020]			A0A494C1L5
Q5T321	-0.0573333	-0.0843333	2.42541	1.29213	0.124667	0.0706667	0.00375486	0.0510347	0.0573333	0.016	4.44284	2.40329	-0.133	-0.095	-0.079	-0.131	-0.027	-0.002	0.044	-0.066	-0.002	Q5T321	NBEA	Q5T321_NBEA	Q5T321	NBEA	1	10	15	9	Q5T321|Q8NFP9|Q8NFP9-3|Q8NFP9-2	HUMAN	332816	6.3	38	38.2	146.34	69.37	2967	Neurobeachin	Neurobeachin	cytosol [GO:0005829]| nucleus [GO:0005634]| plasma membrane [GO:0005886]| trans-Golgi network [GO:0005802]	hematopoietic stem cell homeostasis [GO:0061484]| protein localization [GO:0008104]	protein kinase binding [GO:0019901]	Q5T321
P42704	0.0473333	0.0406667	0.0773292	0.3656	-0.00533333	-0.0186667	0.836895	0.430924	-0.0726667	-0.0733333	-0.214437	-0.841248	0.042	0.071	0.028	0.037	0.038	0.072	0.024	0.04	0.026	P42704	LRPPRC	P42704_LRPPRC	P42704	LRPPRC	1	308	106	106	P42704|A0A0C4DG06|B8ZZ38	HUMAN	159100	80.2	39	39.1	1806.3	1806.3	1394	Leucine-rich PPR motif-containing protein, mitochondrial	Leucine-rich PPR motif-containing protein, mitochondrial	condensed nuclear chromosome [GO:0000794]| cytoskeleton [GO:0005856]| membrane [GO:0016020]| microtubule [GO:0005874]| mitochondrial nucleoid [GO:0042645]| mitochondrion [GO:0005739]| nuclear inner membrane [GO:0005637]| nuclear outer membrane [GO:0005640]| nucleoplasm [GO:0005654]| nucleus [GO:0005634]| perinuclear region of cytoplasm [GO:0048471]| ribonucleoprotein complex [GO:1990904]	mitochondrion transport along microtubule [GO:0047497]| mRNA transport [GO:0051028]| negative regulation of mitochondrial RNA catabolic process [GO:0000961]| regulation of mitochondrial translation [GO:0070129]	beta-tubulin binding [GO:0048487]| microtubule binding [GO:0008017]| RNA binding [GO:0003723]| single-stranded DNA binding [GO:0003697]| ubiquitin protein ligase binding [GO:0031625]	P42704
Q5JSL3	0.0448333	0.015	0.847311	0.35204	0.0403333	-0.0193333	0.142131	0.44459	-0.027	-0.074	1.67424	-0.815266	0.043	0.024	0.004	0.007	0.06	0.088	0.047	0.026	-0.014	Q5JSL3	DOCK11	Q5JSL3_DOCK11	Q5JSL3	DOCK11	1	178	114	112	A6NIW2|Q5JSL3|Q9BZ29-4|Q9BZ29|Q9BZ29-3|A0A0A0MSY4|A0A088AWN3|Q9BZ29-5	HUMAN	240291	56.8	40	40.1	1782.7	1752.45	2073	Dedicator of cytokinesis protein 11	Dedicator of cytokinesis protein 11	cytosol [GO:0005829]	B cell homeostasis [GO:0001782]| blood coagulation [GO:0007596]| marginal zone B cell differentiation [GO:0002315]| positive regulation of filopodium assembly [GO:0051491]| positive regulation of GTPase activity [GO:0043547]| small GTPase mediated signal transduction [GO:0007264]	guanyl-nucleotide exchange factor activity [GO:0005085]	Q5JSL3
Q96BY6-3	-0.0166667	0.016	0.191138	0.388894	-0.0226667	0.0426667	0.643965	0.408419	-0.09	-0.012	-0.485117	0.886252	0.003	0.028	-0.026	-0.047	0.042	-0.006	-0.12	0.136	0.002	Q96BY6	DOCK10	Q96BY6-3_DOCK10	Q96BY6-3	DOCK10	1	20	20	17	Q96BY6-3|A0A2R8YD85|Q96BY6|Q96BY6-2|A0A2R8Y5U0|F8WE73	HUMAN	251940	9.3	40	40.2	219.51	183.32	2186|2180|593	Dedicator of cytokinesis protein 10| Isoform 3 of Dedicator of cytokinesis protein 10| Isoform 2 of Dedicator of cytokinesis protein 10	Isoform 3 of Dedicator of cytokinesis protein 10	cytoplasm [GO:0005737]| cytosol [GO:0005829]| dendritic spine [GO:0043197]| extracellular exosome [GO:0070062]| membrane [GO:0016020]| nucleoplasm [GO:0005654]| nucleus [GO:0005634]	B cell homeostasis [GO:0001782]| dendritic spine morphogenesis [GO:0060997]| marginal zone B cell differentiation [GO:0002315]| positive regulation of GTPase activity [GO:0043547]| regulation of cell migration [GO:0030334]| small GTPase mediated signal transduction [GO:0007264]	guanyl-nucleotide exchange factor activity [GO:0005085]	Q96BY6-3
Q14008	-0.0005	0.0103333	0.799425	0.26721	-0.0356667	-0.014	0.158699	0.540492	-0.103	-0.0686667	-1.59573	-0.646909	0.003	0.034	0.009	0.015	-0.018	-0.03	-0.007	0.004	-0.003	Q14008	CKAP5	Q14008_CKAP5	Q14008	CKAP5	1	205	117	117	Q14008|Q14008-2|Q14008-3	HUMAN	227202	59.9	41	41.1	1766.91	1766.91	2039|2032|1972	Isoform 3 of Cytoskeleton-associated protein 5| Cytoskeleton-associated protein 5| Isoform 2 of Cytoskeleton-associated protein 5	Cytoskeleton-associated protein 5	centrosome [GO:0005813]| condensed chromosome kinetochore [GO:0000777]| cytoplasm [GO:0005737]| cytosol [GO:0005829]| kinetochore [GO:0000776]| membrane [GO:0016020]| nucleolus [GO:0005730]| plasma membrane [GO:0005886]| protein-containing complex [GO:0032991]| spindle pole [GO:0000922]	cell division [GO:0051301]| centrosome cycle [GO:0007098]| centrosome duplication [GO:0051298]| ciliary basal body-plasma membrane docking [GO:0097711]| establishment or maintenance of microtubule cytoskeleton polarity [GO:0030951]| G2/M transition of mitotic cell cycle [GO:0000086]| microtubule depolymerization [GO:0007019]| microtubule polymerization [GO:0046785]| mitotic spindle organization […	cadherin binding [GO:0045296]| microtubule binding [GO:0008017]| microtubule plus end polymerase [GO:0061863]| ribonucleoprotein complex binding [GO:0043021]	Q14008
Q02880-2	0.00933333	-0.0305	1.94207	0.101165	0.074	-0.00566667	0.0114269	0.792201	0.00666667	-0.0603333	3.51181	-0.27486	-0.037	-0.021	-0.036	-0.025	0.049	0.051	0.039	-0.031	-0.033	Q02880	TOP2B	Q02880-2_TOP2B	Q02880-2	TOP2B	1	277	107	89	Q02880-2|Q02880	HUMAN	183629	64	42	42.1	1740.04	1475.39	1626|1621	DNA topoisomerase 2-beta| Isoform Beta-1 of DNA topoisomerase 2-beta	Isoform Beta-1 of DNA topoisomerase 2-beta	cytosol [GO:0005829]| nucleolus [GO:0005730]| nucleoplasm [GO:0005654]| nucleus [GO:0005634]| ribonucleoprotein complex [GO:1990904]	axonogenesis [GO:0007409]| DNA topological change [GO:0006265]| forebrain development [GO:0030900]| neuron migration [GO:0001764]| positive regulation of single stranded viral RNA replication via double stranded DNA intermediate [GO:0045870]| resolution of meiotic recombination intermediates [GO:0000712]| sister chromatid segregation [GO:0000819]	ATP binding [GO:0005524]| chromatin binding [GO:0003682]| DNA binding [GO:0003677]| DNA topoisomerase type II (double strand cut, ATP-hydrolyzing) activity [GO:0003918]| enzyme binding [GO:0019899]| histone deacetylase binding [GO:0042826]| metal ion binding [GO:0046872]| protein C-terminus binding [GO:0008022]| protein heterodimerization activity [GO:0046982]| protein kinase C binding [GO:000508…	Q02880-2
P11388-4	-0.0156667	-0.025	0.148786	0.598919	-0.00866667	-0.0273333	0.709928	0.251815	-0.076	-0.082	-0.388995	-1.26131	-0.002	-0.018	-0.022	-0.014	-0.038	-0.004	-0.018	-0.05	-0.044	P11388	TOP2A	P11388-4_TOP2A	P11388-4	TOP2A	1	138	89	71	P11388-4|P11388-3|P11388-2|P11388	HUMAN	183591	54.7	42	42.2	1359.36	1094.71	1612|1567|1557|1531	Isoform 4 of DNA topoisomerase 2-alpha| Isoform 3 of DNA topoisomerase 2-alpha| Isoform 2 of DNA topoisomerase 2-alpha| DNA topoisomerase 2-alpha	Isoform 4 of DNA topoisomerase 2-alpha	chromosome, centromeric region [GO:0000775]| condensed chromosome [GO:0000793]| cytoplasm [GO:0005737]| DNA topoisomerase type II (double strand cut, ATP-hydrolyzing) complex [GO:0009330]| nucleolus [GO:0005730]| nucleoplasm [GO:0005654]| nucleus [GO:0005634]| protein-containing complex [GO:0032991]| ribonucleoprotein complex [GO:1990904]	apoptotic chromosome condensation [GO:0030263]| cellular response to DNA damage stimulus [GO:0006974]| chromosome segregation [GO:0007059]| DNA ligation [GO:0006266]| DNA topological change [GO:0006265]| embryonic cleavage [GO:0040016]| female meiotic nuclear division [GO:0007143]| hematopoietic progenitor cell differentiation [GO:0002244]| negative regulation of DNA duplex unwinding [GO:1905463]…	ATPase activity, acting on DNA [GO:0008094]| ATP binding [GO:0005524]| chromatin binding [GO:0003682]| DNA binding [GO:0003677]| DNA binding, bending [GO:0008301]| DNA topoisomerase type II (double strand cut, ATP-hydrolyzing) activity [GO:0003918]| enzyme binding [GO:0019899]| histone deacetylase binding [GO:0042826]| magnesium ion binding [GO:0000287]| protein C-terminus binding [GO:0008022]| p…	P11388-4
Q9NZJ4	0.0151667	0.035	0.836482	0.0194491	-0.041	-0.00133333	0.145719	0.956205	-0.108333	-0.056	-1.65652	-0.0571339	0.037	0.041	0.032	0.029	-0.009	0.026	-0.033	0.06	0.011	Q9NZJ4	SACS	Q9NZJ4_SACS	Q9NZJ4	SACS	1	149	129	129	Q9NZJ4|Q9NZJ4-2|H0Y6M8|B2REB0	HUMAN	526822	31.1	43	43.1	1729.88	1729.88	4579|3829	Sacsin| Isoform 2 of Sacsin	Sacsin	axon [GO:0030424]| cell body fiber [GO:0070852]| cytoplasm [GO:0005737]| dendrite [GO:0030425]| mitochondrion [GO:0005739]| nucleus [GO:0005634]	negative regulation of inclusion body assembly [GO:0090084]| protein folding [GO:0006457]	chaperone binding [GO:0051087]| Hsp70 protein binding [GO:0030544]| proteasome binding [GO:0070628]	Q9NZJ4
A5YKK6	0.0228333	0.0193333	0.496998	0.683866	-0.025	-0.032	0.318421	0.207078	-0.0923333	-0.0866667	-1.08202	-1.40572	0.043	0.043	0.008	0.02	-0.004	0.032	0.003	0.019	-0.017	A5YKK6	CNOT1	A5YKK6_CNOT1	A5YKK6	CNOT1	1	193	112	112	A5YKK6|A5YKK6-2|A5YKK6-3|A5YKK6-4|H3BU44	HUMAN	269273	54	44	44.1	1722.86	1722.86	2376|2371|2150|1551	CCR4-NOT transcription complex subunit 1| Isoform 2 of CCR4-NOT transcription complex subunit 1| Isoform 3 of CCR4-NOT transcription complex subunit 1| Isoform 4 of CCR4-NOT transcription complex subunit 1	CCR4-NOT transcription complex subunit 1	CCR4-NOT complex [GO:0030014]| CCR4-NOT core complex [GO:0030015]| cytosol [GO:0005829]| extracellular space [GO:0005615]| membrane [GO:0016020]| nucleus [GO:0005634]| P-body [GO:0000932]| peroxisomal membrane [GO:0005778]	DNA damage response, signal transduction by p53 class mediator resulting in cell cycle arrest [GO:0006977]| gene silencing by miRNA [GO:0035195]| negative regulation of intracellular estrogen receptor signaling pathway [GO:0033147]| negative regulation of retinoic acid receptor signaling pathway [GO:0048387]| negative regulation of transcription by RNA polymerase II [GO:0000122]| negative regulat…	armadillo repeat domain binding [GO:0070016]| estrogen receptor binding [GO:0030331]| molecular adaptor activity [GO:0060090]| protein domain specific binding [GO:0019904]| retinoic acid receptor binding [GO:0042974]| RNA binding [GO:0003723]	A5YKK6
Q03164-3	-0.0176667	-0.0328333	0.458448	0.135664	0.022	-0.00833333	0.347978	0.731705	-0.0453333	-0.063	1.01285	-0.358434	-0.037	-0.038	-0.043	-0.011	-0.004	-0.01	-0.006	-0.053	-0.015	Q03164	KMT2A	Q03164-3_KMT2A	Q03164-3	KMT2A	1	151	119	115	Q03164-3|Q03164|Q03164-2|A0A3B3ITZ1	HUMAN	436608	35.1	45	45.1	1714.22	1676.87	3972|3969|3931	Isoform 3 of Histone-lysine N-methyltransferase 2A| Histone-lysine N-methyltransferase 2A| Isoform 2 of Histone-lysine N-methyltransferase 2A	Isoform 3 of Histone-lysine N-methyltransferase 2A	cytosol [GO:0005829]| histone methyltransferase complex [GO:0035097]| MLL1 complex [GO:0071339]| nucleoplasm [GO:0005654]| nucleus [GO:0005634]	apoptotic process [GO:0006915]| circadian regulation of gene expression [GO:0032922]| embryonic hemopoiesis [GO:0035162]| histone H3-K4 dimethylation [GO:0044648]| histone H3-K4 methylation [GO:0051568]| histone H3-K4 monomethylation [GO:0097692]| histone H3-K4 trimethylation [GO:0080182]| histone H4-K16 acetylation [GO:0043984]| negative regulation of DNA methylation [GO:1905642]| positive regul…	histone methyltransferase activity (H3-K4 specific) [GO:0042800]| identical protein binding [GO:0042802]| lysine-acetylated histone binding [GO:0070577]| minor groove of adenine-thymine-rich DNA binding [GO:0003680]| protein-cysteine methyltransferase activity [GO:0106363]| protein homodimerization activity [GO:0042803]| unmethylated CpG binding [GO:0045322]| zinc ion binding [GO:0008270]	Q03164-3
Q9UMN6	-0.0173333	-0.026	0.177132	0.0897111	0.0113333	-0.006	0.665071	0.813371	-0.056	-0.0606667	0.453691	-0.246158	0.004	-0.029	-0.04	-0.044	-0.029	-0.015	0.009	-0.037	-0.01	Q9UMN6	KMT2B	Q9UMN6_KMT2B	Q9UMN6	KMT2B	1	78	69	65	Q9UMN6|A0A669KBI7	HUMAN	297846	30.1	45	45.2	908.29	870.94	2715	Histone-lysine N-methyltransferase 2B	Histone-lysine N-methyltransferase 2B	histone methyltransferase complex [GO:0035097]| nucleoplasm [GO:0005654]| nucleus [GO:0005634]	histone H3-K4 dimethylation [GO:0044648]| histone H3-K4 methylation [GO:0051568]| histone H3-K4 monomethylation [GO:0097692]| positive regulation of transcription, DNA-templated [GO:0045893]| regulation of megakaryocyte differentiation [GO:0045652]	histone methyltransferase activity (H3-K4 specific) [GO:0042800]| unmethylated CpG binding [GO:0045322]| zinc ion binding [GO:0008270]	Q9UMN6
Q13085	0.0535	0.0391667	0.230419	0.904595	-0.0123333	-0.041	0.588275	0.124567	-0.0796667	-0.0956667	-0.569829	-1.77066	0.073	0.055	0.002	0.051	0.047	0.057	0.038	0.043	0.011	Q13085	ACACA	Q13085_ACACA	Q13085	ACACA	1	158	109	91	Q13085|Q13085-4|Q13085-2|Q13085-3|A0A087WYK6|A0A087X126|A0A087X2F8	HUMAN	267261	52.3	46	46.1	1697.05	1440.52	2383|2346|2288|2268	Isoform 4 of Acetyl-CoA carboxylase 1| Acetyl-CoA carboxylase 1| Isoform 2 of Acetyl-CoA carboxylase 1| Isoform 3 of Acetyl-CoA carboxylase 1	Acetyl-CoA carboxylase 1	actin cytoskeleton [GO:0015629]| cytosol [GO:0005829]| fibrillar center [GO:0001650]	acetyl-CoA metabolic process [GO:0006084]| carnitine shuttle [GO:0006853]| cellular response to prostaglandin E stimulus [GO:0071380]| fatty acid biosynthetic process [GO:0006633]| fatty-acyl-CoA biosynthetic process [GO:0046949]| lipid homeostasis [GO:0055088]| malonyl-CoA biosynthetic process [GO:2001295]| positive regulation of cellular metabolic process [GO:0031325]| protein homotetramerizati…	acetyl-CoA carboxylase activity [GO:0003989]| ATP binding [GO:0005524]| identical protein binding [GO:0042802]| metal ion binding [GO:0046872]	Q13085
O00763	-0.0203333	-0.0503333	1.58718	0.249407	0.0746667	0.0146667	0.0258713	0.56311	0.00733333	-0.04	2.88874	0.610093	-0.066	-0.07	-0.058	-0.037	0.027	0.04	-0.016	-0.053	-0.018	O00763	ACACB	O00763_ACACB	O00763	ACACB	1	45	60	42	O00763|O00763-2|O00763-3|F8W8T8	HUMAN	278533	25.9	46	46.2	724.08	467.55	2458|2388|2256	Acetyl-CoA carboxylase 2| Isoform 2 of Acetyl-CoA carboxylase 2| Isoform 3 of Acetyl-CoA carboxylase 2	Acetyl-CoA carboxylase 2	cytosol [GO:0005829]| mitochondrial outer membrane [GO:0005741]| mitochondrion [GO:0005739]| nucleus [GO:0005634]	acetyl-CoA metabolic process [GO:0006084]| carnitine shuttle [GO:0006853]| energy homeostasis [GO:0097009]| fatty acid biosynthetic process [GO:0006633]| malonyl-CoA biosynthetic process [GO:2001295]| negative regulation of catalytic activity [GO:0043086]| negative regulation of fatty acid beta-oxidation [GO:0031999]| negative regulation of gene expression [GO:0010629]| positive regulation of cel…	acetyl-CoA carboxylase activity [GO:0003989]| ATP binding [GO:0005524]| biotin binding [GO:0009374]| identical protein binding [GO:0042802]| metal ion binding [GO:0046872]	O00763
Q13459	0.0445	0.0291667	0.134647	0.848216	-0.00966667	-0.0403333	0.73342	0.141835	-0.077	-0.095	-0.355851	-1.67837	0.059	0.071	0.009	0.018	0.015	0.069	0.035	0.014	0.004	Q13459	MYO9B	Q13459_MYO9B	Q13459	MYO9B	1	155	105	101	Q13459|M0R0P8|Q13459-2	HUMAN	244994	56.6	47	47.1	1690.29	1651.88	2157|2022	Unconventional myosin-IXb| Isoform Short of Unconventional myosin-IXb	Unconventional myosin-IXb	actin cytoskeleton [GO:0015629]| actin filament [GO:0005884]| cell cortex [GO:0005938]| cytoplasm [GO:0005737]| cytosol [GO:0005829]| membrane [GO:0016020]| myosin complex [GO:0016459]| perinuclear region of cytoplasm [GO:0048471]	actin filament-based movement [GO:0030048]| regulation of Rho protein signal transduction [GO:0035023]| regulation of small GTPase mediated signal transduction [GO:0051056]| Rho protein signal transduction [GO:0007266]| Roundabout signaling pathway [GO:0035385]	actin binding [GO:0003779]| ADP binding [GO:0043531]| ATPase activity [GO:0016887]| ATP binding [GO:0005524]| calmodulin binding [GO:0005516]| GTPase activator activity [GO:0005096]| metal ion binding [GO:0046872]| microfilament motor activity [GO:0000146]| Roundabout binding [GO:0048495]| small GTPase binding [GO:0031267]	Q13459
B2RTY4-4	-0.00183333	-0.00733333	0.779691	0.563155	0.0443333	0.0333333	0.166077	0.273429	-0.023	-0.0213333	1.56323	1.19947	-0.023	-0.063	0.002	0.014	0.037	0.024	0	0.027	-0.001	B2RTY4	MYO9A	B2RTY4-4_MYO9A	B2RTY4-4	MYO9A	1	48	46	42	B2RTY4-4|B2RTY4|B2RTY4-2|H3BRD5|B2RTY4-5|H3BMM1|B2RTY4-3	HUMAN	302881	18.7	47	47.2	512.56	474.15	2619|2548|2529|2312|729	Isoform 4 of Unconventional myosin-IXa| Unconventional myosin-IXa| Isoform 2 of Unconventional myosin-IXa| Isoform 5 of Unconventional myosin-IXa| Isoform 3 of Unconventional myosin-IXa	Isoform 4 of Unconventional myosin-IXa	axonal growth cone [GO:0044295]| cytosol [GO:0005829]| integral component of membrane [GO:0016021]| synapse [GO:0045202]| unconventional myosin complex [GO:0016461]	cell junction assembly [GO:0034329]| establishment of epithelial cell apical/basal polarity [GO:0045198]| intracellular signal transduction [GO:0035556]| positive regulation of GTPase activity [GO:0043547]| regulation of neuron projection arborization [GO:0150011]| regulation of small GTPase mediated signal transduction [GO:0051056]| visual perception [GO:0007601]	actin binding [GO:0003779]| ATP binding [GO:0005524]| GTPase activator activity [GO:0005096]| metal ion binding [GO:0046872]| motor activity [GO:0003774]	B2RTY4-4
Q96T58	0.0131667	0.0556667	1.8397	0.0148749	-0.0836667	0.00133333	0.0144643	0.966329	-0.151	-0.0533333	-3.32765	0.0439144	0.09	0.029	0.037	0.046	-0.029	-0.033	-0.024	0.032	0.1	Q96T58	SPEN	Q96T58_SPEN	Q96T58	SPEN	1	157	124	124	Q96T58	HUMAN	403268	37.8	48	48.1	1682.14	1682.14	3664	Msx2-interacting protein	Msx2-interacting protein	extracellular exosome [GO:0070062]| nucleoplasm [GO:0005654]| nucleus [GO:0005634]| transcription repressor complex [GO:0017053]	mRNA splicing, via spliceosome [GO:0000398]| negative regulation of transcription, DNA-templated [GO:0045892]| negative regulation of transcription by RNA polymerase II [GO:0000122]| Notch signaling pathway [GO:0007219]| positive regulation of neurogenesis [GO:0050769]| viral process [GO:0016032]	DNA binding [GO:0003677]| nucleic acid binding [GO:0003676]| RNA binding [GO:0003723]| RNA polymerase II transcription factor binding [GO:0001085]| transcription corepressor activity [GO:0003714]	Q96T58
Q14152	0.0251667	0.0035	0.426256	0.272833	0.027	-0.0163333	0.374752	0.533541	-0.0403333	-0.071	0.95411	-0.658416	-0.007	-0.004	0.005	0.046	0.07	0.009	0.037	-0.014	-0.005	Q14152	EIF3A	Q14152_EIF3A	Q14152	EIF3A	1	272	132	132	Q14152|Q14152-2	HUMAN	166966	67.4	49	49.1	1680.27	1680.27	1382|1348	Eukaryotic translation initiation factor 3 subunit A| Isoform 2 of Eukaryotic translation initiation factor 3 subunit A	Eukaryotic translation initiation factor 3 subunit A	cytoplasm [GO:0005737]| cytosol [GO:0005829]| eukaryotic 43S preinitiation complex [GO:0016282]| eukaryotic 48S preinitiation complex [GO:0033290]| eukaryotic translation initiation factor 3 complex [GO:0005852]| eukaryotic translation initiation factor 3 complex, eIF3e [GO:0071540]| eukaryotic translation initiation factor 3 complex, eIF3m [GO:0071541]| membrane [GO:0016020]| microtubule [GO:000…	formation of cytoplasmic translation initiation complex [GO:0001732]| IRES-dependent viral translational initiation [GO:0075522]| negative regulation of ERK1 and ERK2 cascade [GO:0070373]| translational initiation [GO:0006413]| translation reinitiation [GO:0002188]| viral translational termination-reinitiation [GO:0075525]	mRNA binding [GO:0003729]| receptor tyrosine kinase binding [GO:0030971]| RNA binding [GO:0003723]| structural molecule activity [GO:0005198]| translation initiation factor activity [GO:0003743]	Q14152
P16157-5	0.0451667	0.00216667	1.92332	0.094185	0.0803333	-0.00566667	0.0119311	0.805035	0.013	-0.0603333	3.47778	-0.257431	-0.007	0.008	-0.016	0.014	0.109	0.075	0.072	0.015	-0.001	P16157	ANK1	P16157-5_ANK1	P16157-5	ANK1	1	184	91	86	P16157-5|P16157-21|P16157-14|P16157-12|P16157|P16157-3|P16157-16|P16157-8|P16157-10|P16157-6|P16157-15|P16157-13|P16157-4|P16157-7|P16157-9|P16157-11|P16157-2|Q9N180|Q6PK32	HUMAN	204599	65.2	50	50.1	1670.88	1596.76	1983|1905|1897|1881|1880|1858|1856|1834|1821|1806|1743|1719|1718|1694|1672|1644|1519|156|155|133|109|81|74	Isoform Er13 of Ankyrin-1| Isoform Er11 of Ankyrin-1| Isoform Br21 of Ankyrin-1| Ankyrin-1| Isoform Er5 of Ankyrin-1| Isoform Er15 of Ankyrin-1| Isoform Er3 of Ankyrin-1| Isoform Er7 of Ankyrin-1| Isoform Er14 of Ankyrin-1| Isoform Er9 of Ankyrin-1| Isoform Er12 of Ankyrin-1| Isoform Er2 of Ankyrin-1| Isoform Er6 of Ankyrin-1| Isoform Er4 of Ankyrin-1| Isoform Er8 of Ankyrin-1| Isoform Er10 of An…	Isoform Er3 of Ankyrin-1	axolemma [GO:0030673]| basolateral plasma membrane [GO:0016323]| cytoplasmic side of plasma membrane [GO:0009898]| cytoskeleton [GO:0005856]| cytosol [GO:0005829]| M band [GO:0031430]| neuron projection [GO:0043005]| nucleus [GO:0005634]| plasma membrane [GO:0005886]| postsynaptic membrane [GO:0045211]| sarcolemma [GO:0042383]| sarcoplasmic reticulum [GO:0016529]| spectrin-associated cytoskeleton…	cytoskeleton organization [GO:0007010]| endoplasmic reticulum to Golgi vesicle-mediated transport [GO:0006888]| exocytosis [GO:0006887]| maintenance of epithelial cell apical/basal polarity [GO:0045199]| positive regulation of organelle organization [GO:0010638]| protein localization to plasma membrane [GO:0072659]| signal transduction [GO:0007165]	ATPase binding [GO:0051117]| cytoskeletal anchor activity [GO:0008093]| enzyme binding [GO:0019899]| ion channel binding [GO:0044325]| protein phosphatase binding [GO:0019903]| spectrin binding [GO:0030507]| structural constituent of cytoskeleton [GO:0005200]| structural molecule activity [GO:0005198]	P16157-5
A0A5F9ZI30	0.00416667	-0.0145	1.12589	0.555805	0.0636667	0.0263333	0.0748354	0.278096	-0.00366667	-0.0283333	2.12646	1.18668	-0.006	-0.038	-0.001	-0.039	0.068	0.054	-0.014	-0.008	0.005	A0A5F9ZI30	ANK2	A0A5F9ZI30_ANK2	A0A5F9ZI30	ANK2	1	41	48	40	A0A5F9ZI30|A0A5F9ZH30|A0A5F9ZHS1|A0A5F9ZGX3|A0A5F9ZHE4|D6RHE1|Q01484|A0A5F9ZHR8|A0A5F9ZGY3|A0A5F9ZHD2|I6L894|A0A5F9ZI40|A0A5F9ZHN5|A0A5F9ZH19|A0A5F9ZI65|A0A5F9ZGY4|A0A5F9ZHT8|A0A5F9ZI46|A0A5F9ZHT4|A0A5F9ZHF7|A0A5F9ZI15|A0A5F9ZGZ1|A0A5F9ZH70|A0A5F9ZI81|A0A5F9ZHC9|A0A5F9ZHQ5|A0A5F9ZHG3|A0A5F9ZH39|A0A5F9ZGY1|A0A5F9ZI56|A0A5F9ZI18|A0A5F9ZHL5|Q01484-2|A0A5F9ZGS5|Q01484-5|A0A5F9ZHA1|A0A5F9ZHJ6|A0A5F9ZI…	HUMAN	420941	15.6	50	50.2	718.88	590.78	3820	Ankyrin-2	Ankyrin-2	cytoskeleton [GO:0005856]| membrane [GO:0016020]	signal transduction [GO:0007165]		A0A5F9ZI30
Q12955	0.0656667	0.0751667	0.486966	0.551683	-0.110667	-0.0916667	0.325862	0.280748	-0.178	-0.146333	-1.06507	-1.18103	0.163	-0.047	0.006	0.247	0.191	-0.122	-0.038	0.095	-0.013	Q12955	ANK3	Q12955_ANK3	Q12955	ANK3	1	3	12	3	Q12955	HUMAN	482684	2.9	50	50.3	161.52	22.19	4377|1868|1861|1465|1001	Ankyrin-3| Isoform 2 of Ankyrin-3| Isoform 3 of Ankyrin-3| Isoform 5 of Ankyrin-3| Isoform 4 of Ankyrin-3	Ankyrin-3	axon initial segment [GO:0043194]| basal plasma membrane [GO:0009925]| basolateral plasma membrane [GO:0016323]| cell surface [GO:0009986]| costamere [GO:0043034]| cytosol [GO:0005829]| dendrite [GO:0030425]| endoplasmic reticulum [GO:0005783]| Golgi apparatus [GO:0005794]| intercalated disc [GO:0014704]| lateral plasma membrane [GO:0016328]| lysosome [GO:0005764]| neuromuscular junction [GO:0031…	axonogenesis [GO:0007409]| cellular response to magnesium ion [GO:0071286]| endoplasmic reticulum to Golgi vesicle-mediated transport [GO:0006888]| establishment of protein localization [GO:0045184]| Golgi to plasma membrane protein transport [GO:0043001]| magnesium ion homeostasis [GO:0010960]| maintenance of protein location in plasma membrane [GO:0072660]| membrane assembly [GO:0071709]| mitot…	cadherin binding [GO:0045296]| cytoskeletal anchor activity [GO:0008093]| cytoskeletal protein binding [GO:0008092]| ion channel binding [GO:0044325]| protein-macromolecule adaptor activity [GO:0030674]| spectrin binding [GO:0030507]| structural constituent of cytoskeleton [GO:0005200]	Q12955
P46013	-0.0891667	-0.0421667	0.405929	2.62484	0.0196667	0.113667	0.392709	0.00237227	-0.0476667	0.059	0.916514	4.8919	-0.106	-0.098	-0.003	-0.093	-0.07	-0.093	-0.075	0.005	0.042	P46013	MKI67	P46013_MKI67	P46013	MKI67	1	145	122	122	P46013|P46013-2	HUMAN	360912	40.4	51	51.1	1666.92	1666.92	3256|2896	Proliferation marker protein Ki-67| Isoform Short of Proliferation marker protein Ki-67	Proliferation marker protein Ki-67	chromosome [GO:0005694]| membrane [GO:0016020]| nuclear body [GO:0016604]| nucleolus [GO:0005730]| nucleoplasm [GO:0005654]| nucleus [GO:0005634]	cell cycle [GO:0007049]| cell population proliferation [GO:0008283]| regulation of chromatin organization [GO:1902275]| regulation of chromosome segregation [GO:0051983]| regulation of mitotic nuclear division [GO:0007088]	ATP binding [GO:0005524]| DNA binding [GO:0003677]| protein C-terminus binding [GO:0008022]| RNA binding [GO:0003723]	P46013
E7EMW7	-0.012	0.004	0.552874	0.052509	-0.028	0.004	0.279979	0.886117	-0.0953333	-0.0506667	-1.18033	0.149112	0.028	0.001	0.024	-0.023	-0.024	-0.022	-0.032	-0.027	0.021	E7EMW7	UBR5	E7EMW7_UBR5	E7EMW7	UBR5	1	163	109	109	E7EMW7|O95071-2|O95071|E7ET84	HUMAN	311765	47.4	52	52.1	1659.05	1659.05	2792	E3 ubiquitin-protein ligase UBR5	E3 ubiquitin-protein ligase UBR5	cytosol [GO:0005829]| nucleoplasm [GO:0005654]		RNA binding [GO:0003723]| ubiquitin binding [GO:0043130]| ubiquitin-protein transferase activity [GO:0004842]| zinc ion binding [GO:0008270]	E7EMW7
A6NHR9	0.0181667	-0.00633333	0.97079	0.148289	0.041	-0.008	0.106957	0.71074	-0.0263333	-0.0626667	1.87516	-0.388038	-0.001	0.001	-0.002	-0.007	0.055	0.023	0.038	-0.017	-0.012	A6NHR9	SMCHD1	A6NHR9_SMCHD1	A6NHR9	SMCHD1	1	165	114	114	A6NHR9|A6NHR9-2|A6NHR9-3	HUMAN	228081	59.4	53	53.1	1638.93	1638.93	2005|1917|762	Structural maintenance of chromosomes flexible hinge domain-containing protein 1| Isoform 2 of Structural maintenance of chromosomes flexible hinge domain-containing protein 1| Isoform 3 of Structural maintenance of chromosomes flexible hinge domain-containing protein 1	Structural maintenance of chromosomes flexible hinge domain-containing protein 1	Barr body [GO:0001740]| site of double-strand break [GO:0035861]	dosage compensation by inactivation of X chromosome [GO:0009048]| double-strand break repair [GO:0006302]| heterochromatin organization involved in chromatin silencing [GO:0070868]| inactivation of X chromosome by DNA methylation [GO:0060821]| inactivation of X chromosome by heterochromatin assembly [GO:0060820]| negative regulation of double-strand break repair via homologous recombination [GO:2…	ATPase activity [GO:0016887]| ATP binding [GO:0005524]| DNA binding [GO:0003677]| protein homodimerization activity [GO:0042803]	A6NHR9
Q9NR09	0.00233333	0.0101667	0.349903	0.0978819	-0.022	-0.00633333	0.446783	0.798212	-0.0893333	-0.061	-0.810556	-0.266686	0.025	0.032	0.008	-0.017	-0.028	0.024	-0.022	0.012	0.001	Q9NR09	BIRC6	Q9NR09_BIRC6	Q9NR09	BIRC6	1	139	108	108	Q9NR09	HUMAN	536521	27.6	54	54.1	1636.95	1636.95	4857	Baculoviral IAP repeat-containing protein 6	Baculoviral IAP repeat-containing protein 6	endosome [GO:0005768]| Flemming body [GO:0090543]| membrane [GO:0016020]| microtubule organizing center [GO:0005815]| midbody [GO:0030496]| nucleus [GO:0005634]| spindle pole [GO:0000922]| trans-Golgi network [GO:0005802]	apoptotic process [GO:0006915]| cell cycle [GO:0007049]| cell division [GO:0051301]| labyrinthine layer development [GO:0060711]| negative regulation of apoptotic process [GO:0043066]| negative regulation of extrinsic apoptotic signaling pathway [GO:2001237]| positive regulation of cell population proliferation [GO:0008284]| protein phosphorylation [GO:0006468]| protein ubiquitination [GO:0016567…	cysteine-type endopeptidase inhibitor activity [GO:0004869]| ubiquitin conjugating enzyme activity [GO:0061631]| ubiquitin-protein transferase activity [GO:0004842]	Q9NR09
Q8N3C0	0.035	0.0491667	0.730114	0.131865	-0.038	-0.00966667	0.18616	0.738134	-0.105333	-0.0643333	-1.48116	-0.349428	0.064	0.08	0.044	0.018	0.006	0.026	0.016	0.07	0.019	Q8N3C0	ASCC3	Q8N3C0_ASCC3	Q8N3C0	ASCC3	1	148	107	107	Q8N3C0|Q8N3C0-4|Q8N3C0-3|J3KNJ4	HUMAN	253053	53.8	55	55.1	1629.19	1629.19	2202|731|111	Activating signal cointegrator 1 complex subunit 3| Isoform 3 of Activating signal cointegrator 1 complex subunit 3| Isoform 2 of Activating signal cointegrator 1 complex subunit 3	Activating signal cointegrator 1 complex subunit 3	activating signal cointegrator 1 complex [GO:0099053]| cytosol [GO:0005829]| membrane [GO:0016020]| nuclear speck [GO:0016607]| nucleoplasm [GO:0005654]| nucleus [GO:0005634]	cell population proliferation [GO:0008283]| DNA dealkylation involved in DNA repair [GO:0006307]| DNA duplex unwinding [GO:0032508]	3'-5' DNA helicase activity [GO:0043138]| ATP binding [GO:0005524]| RNA binding [GO:0003723]	Q8N3C0
Q9UPU5	0.0418333	0.0158333	0.12834	0.916115	0.00833333	-0.0436667	0.744149	0.121307	-0.059	-0.0983333	0.340862	-1.78947	0.035	0.067	0.001	0.011	0.045	0.054	0.039	-0.002	-0.017	Q9UPU5	USP24	Q9UPU5_USP24	Q9UPU5	USP24	1	155	100	100	Q9UPU5	HUMAN	297384	50.3	56	56.1	1628.72	1628.72	2620	Ubiquitin carboxyl-terminal hydrolase 24	Ubiquitin carboxyl-terminal hydrolase 24	cytosol [GO:0005829]| nucleoplasm [GO:0005654]| nucleus [GO:0005634]	protein deubiquitination [GO:0016579]| ubiquitin-dependent protein catabolic process [GO:0006511]| viral process [GO:0016032]	cysteine-type endopeptidase activity [GO:0004197]| thiol-dependent deubiquitinase [GO:0004843]	Q9UPU5
P42345	0.0446667	0.043	0.0558789	0.00853679	0.004	0.000666667	0.879268	0.980535	-0.0633333	-0.054	0.158093	0.0253803	0.035	0.066	0.072	0.027	0.058	0.064	0.018	0.046	0.012	P42345	MTOR	P42345_MTOR	P42345	MTOR	1	142	100	100	P42345|B1AKP8	HUMAN	290940	47.3	57	57.1	1625.01	1625.01	2549	Serine/threonine-protein kinase mTOR	Serine/threonine-protein kinase mTOR	cytoplasm [GO:0005737]| cytosol [GO:0005829]| dendrite [GO:0030425]| endomembrane system [GO:0012505]| endoplasmic reticulum membrane [GO:0005789]| glutamatergic synapse [GO:0098978]| Golgi membrane [GO:0000139]| lysosomal membrane [GO:0005765]| lysosome [GO:0005764]| membrane [GO:0016020]| mitochondrial outer membrane [GO:0005741]| neuronal cell body [GO:0043025]| nuclear envelope [GO:0005635]| …	'de novo' pyrimidine nucleobase biosynthetic process [GO:0006207]| activation of protein kinase B activity [GO:0032148]| anoikis [GO:0043276]| brain development [GO:0007420]| cardiac muscle cell development [GO:0055013]| cardiac muscle contraction [GO:0060048]| cell aging [GO:0007569]| cell cycle arrest [GO:0007050]| cellular response to amino acid starvation [GO:0034198]| cellular response to am…	ATP binding [GO:0005524]| identical protein binding [GO:0042802]| kinase activity [GO:0016301]| phosphoprotein binding [GO:0051219]| protein domain specific binding [GO:0019904]| protein kinase activity [GO:0004672]| protein kinase binding [GO:0019901]| protein serine/threonine kinase activity [GO:0004674]| protein serine kinase activity [GO:0106310]| protein threonine kinase activity [GO:0106311…	P42345
O75376	-0.0121667	-0.0476667	1.98339	0.104904	0.077	0.006	0.0103899	0.785409	0.00966667	-0.0486667	3.5873	0.284122	-0.064	-0.039	-0.041	-0.049	0.031	0.028	0.02	-0.049	-0.044	O75376	NCOR1	O75376_NCOR1	O75376	NCOR1	1	142	111	104	O75376|O75376-2|A0A088AWL3|O75376-3|J3KT44	HUMAN	271118	53.6	58	58.1	1599.46	1507.2	2440|2337|914	Nuclear receptor corepressor 1| Isoform 2 of Nuclear receptor corepressor 1| Isoform 3 of Nuclear receptor corepressor 1	Nuclear receptor corepressor 1	chromatin [GO:0000785]| cytosol [GO:0005829]| histone deacetylase complex [GO:0000118]| membrane [GO:0016020]| mitotic spindle [GO:0072686]| nucleoplasm [GO:0005654]| nucleus [GO:0005634]| transcription repressor complex [GO:0017053]	chromatin organization [GO:0006325]| circadian rhythm [GO:0007623]| intracellular receptor signaling pathway [GO:0030522]| locomotor rhythm [GO:0045475]| negative regulation of androgen receptor signaling pathway [GO:0060766]| negative regulation of fatty acid metabolic process [GO:0045922]| negative regulation of glycolytic process [GO:0045820]| negative regulation of JNK cascade [GO:0046329]| n…	histone deacetylase binding [GO:0042826]| nuclear hormone receptor binding [GO:0035257]| RNA polymerase II activating transcription factor binding [GO:0001102]| thyroid hormone receptor binding [GO:0046966]| transcription corepressor activity [GO:0003714]| transcription regulatory region sequence-specific DNA binding [GO:0000976]	O75376
C9J0Q5	0.017	0.00566667	0.641717	0.109914	0.0313333	0.00866667	0.228183	0.776401	-0.036	-0.046	1.33286	0.29645	-0.027	0.018	-0.019	0.013	0.029	0.038	0.031	-0.005	0.054	C9J0Q5	NCOR2	C9J0Q5_NCOR2	C9J0Q5	NCOR2	1	87	79	72	C9J0Q5|C9JE98|Q9Y618|Q9Y618-4|Q9Y618-5|A0A384DVL6|C9J7T7|Q9Y618-2	HUMAN	273503	36.5	58	58.2	1050.22	957.96	2504	Nuclear receptor corepressor 2	Nuclear receptor corepressor 2	nucleoplasm [GO:0005654]		DNA binding [GO:0003677]	C9J0Q5
Q93008-3	0.0555	0.0401667	0.0350739	0.577344	-0.003	-0.0336667	0.922414	0.26464	-0.0703333	-0.0883333	-0.101307	-1.22409	0.079	0.074	0.032	0.018	0.05	0.088	0.024	0.04	-0.002	Q93008	USP9X	Q93008-3_USP9X	Q93008-3	USP9X	1	166	101	101	Q93008-3|Q93008|O00507|O00507-2	HUMAN	295698	42.2	59	59.1	1579.43	1579.43	2570|2554	Isoform 2 of Probable ubiquitin carboxyl-terminal hydrolase FAF-X| Probable ubiquitin carboxyl-terminal hydrolase FAF-X	Isoform 2 of Probable ubiquitin carboxyl-terminal hydrolase FAF-X	cytoplasm [GO:0005737]| cytosol [GO:0005829]| growth cone [GO:0030426]| membrane [GO:0016020]| nucleus [GO:0005634]	amyloid fibril formation [GO:1990000]| axon extension [GO:0048675]| BMP signaling pathway [GO:0030509]| cell cycle [GO:0007049]| cell division [GO:0051301]| cell migration [GO:0016477]| chromosome segregation [GO:0007059]| female gamete generation [GO:0007292]| negative regulation of transcription by RNA polymerase II [GO:0000122]| neuron migration [GO:0001764]| positive regulation of DNA demethy…	co-SMAD binding [GO:0070410]| cysteine-type endopeptidase activity [GO:0004197]| cysteine-type peptidase activity [GO:0008234]| deubiquitinase activity [GO:0101005]| Lys48-specific deubiquitinase activity [GO:1990380]| thiol-dependent deubiquitinase [GO:0004843]	Q93008-3
A0A6Q8PGB0	-0.064	-0.0411667	1.78335	0.757655	-0.088	-0.0423333	0.0164682	0.174721	-0.155333	-0.097	-3.22792	-1.52899	-0.06	0	-0.042	0	-0.087	-0.115	-0.122	-0.059	-0.086	A0A6Q8PGB0	POLR2A	A0A6Q8PGB0_POLR2A	A0A6Q8PGB0	POLR2A	1	191	105	105	A0A6Q8PGB0|P24928|P24928-2	HUMAN	218612	53.7	60	60.1	1568.68	1568.68	1970	DNA-directed RNA polymerase subunit	DNA-directed RNA polymerase subunit	nucleus [GO:0005634]	transcription by RNA polymerase II [GO:0006366]	DNA binding [GO:0003677]| DNA-directed 5'-3' RNA polymerase activity [GO:0003899]| metal ion binding [GO:0046872]	A0A6Q8PGB0
Q9NYU2	0.0226667	0.003	0.464298	0.301075	0.0226667	-0.0166667	0.343322	0.499948	-0.0446667	-0.0713333	1.02342	-0.715424	-0.001	0.028	-0.002	0.007	0.046	0.029	0.027	0.013	-0.027	Q9NYU2	UGGT1	Q9NYU2_UGGT1	Q9NYU2	UGGT1	1	256	88	83	Q9NYU2|Q9NYU2-2|F8WCE6|F8WCI2	HUMAN	177928	65.4	61	61.1	1560.53	1503.62	1555|1531	UDP-glucose:glycoprotein glucosyltransferase 1| Isoform 2 of UDP-glucose:glycoprotein glucosyltransferase 1	UDP-glucose:glycoprotein glucosyltransferase 1	endoplasmic reticulum [GO:0005783]| endoplasmic reticulum-Golgi intermediate compartment [GO:0005793]| endoplasmic reticulum lumen [GO:0005788]| endoplasmic reticulum quality control compartment [GO:0044322]| extracellular exosome [GO:0070062]| protein-containing complex [GO:0032991]	'de novo' posttranslational protein folding [GO:0051084]| endoplasmic reticulum mannose trimming [GO:1904380]| ER-associated misfolded protein catabolic process [GO:0071712]| protein N-linked glycosylation via asparagine [GO:0018279]	UDP-glucose:glycoprotein glucosyltransferase activity [GO:0003980]| unfolded protein binding [GO:0051082]	Q9NYU2
Q9NYU1	-0.0693333	-0.0391667	0.184064	0.785292	-0.0113333	0.049	0.65454	0.163949	-0.0786667	-0.00566667	-0.469181	1.57476	-0.075	-0.051	-0.064	-0.065	-0.059	-0.104	-0.062	-0.016	0.036	Q9NYU1	UGGT2	Q9NYU1_UGGT2	Q9NYU1	UGGT2	1	28	32	27	Q9NYU1|E7EMU6|A0A1W2PQ18|A6NP03|Q9NYU1-2	HUMAN	175360	21.4	61	61.2	342.89	285.98	1516|278	UDP-glucose:glycoprotein glucosyltransferase 2| Isoform 2 of UDP-glucose:glycoprotein glucosyltransferase 2	UDP-glucose:glycoprotein glucosyltransferase 2	endoplasmic reticulum [GO:0005783]| endoplasmic reticulum-Golgi intermediate compartment [GO:0005793]| endoplasmic reticulum lumen [GO:0005788]| endoplasmic reticulum quality control compartment [GO:0044322]| protein-containing complex [GO:0032991]	endoplasmic reticulum mannose trimming [GO:1904380]| ER-associated misfolded protein catabolic process [GO:0071712]| protein N-linked glycosylation via asparagine [GO:0018279]	UDP-glucose:glycoprotein glucosyltransferase activity [GO:0003980]| unfolded protein binding [GO:0051082]	Q9NYU1
O43707	0.0195	0.0315	0.219399	0.218992	-0.0123333	0.0116667	0.603395	0.60396	-0.0796667	-0.043	-0.546338	0.545779	0.036	0.016	0.047	0.025	0.014	-0.005	0.031	0.04	0.025	O43707	ACTN4	O43707_ACTN4	O43707	ACTN4	1	490	86	6	O43707|O43707-2|O43707-3|D6RH00	HUMAN	105309	90.8	62	62.1	1559.91	115.73	911|692|521	Alpha-actinin-4| Isoform ACTN4ISO of Alpha-actinin-4| Isoform 3 of Alpha-actinin-4	Alpha-actinin-4	cytoplasm [GO:0005737]| cytosol [GO:0005829]| extracellular exosome [GO:0070062]| extracellular region [GO:0005576]| extracellular space [GO:0005615]| focal adhesion [GO:0005925]| neuron projection [GO:0043005]| nuclear body [GO:0016604]| nucleus [GO:0005634]| perinuclear region of cytoplasm [GO:0048471]| platelet alpha granule lumen [GO:0031093]| protein-containing complex [GO:0032991]| pseudopo…	negative regulation of substrate adhesion-dependent cell spreading [GO:1900025]| peroxisome proliferator activated receptor signaling pathway [GO:0035357]| platelet degranulation [GO:0002576]| positive regulation of cell migration [GO:0030335]| positive regulation of cellular component movement [GO:0051272]| positive regulation of NIK/NF-kappaB signaling [GO:1901224]| positive regulation of sodiu…	actin binding [GO:0003779]| actin filament binding [GO:0051015]| calcium ion binding [GO:0005509]| chromatin DNA binding [GO:0031490]| integrin binding [GO:0005178]| ion channel binding [GO:0044325]| nuclear hormone receptor binding [GO:0035257]| nuclear receptor coactivator activity [GO:0030374]| nucleoside binding [GO:0001882]| protein homodimerization activity [GO:0042803]| protein N-terminus …	O43707
H7C144	-0.0015	0.0321667	2.08312	0.537595	-0.0916667	-0.0243333	0.00825807	0.290004	-0.159	-0.079	-3.77241	-1.15483	0.043	0.049	0.006	0.041	-0.038	-0.025	-0.079	0.028	0.026	H7C144	ACTN4	H7C144_ACTN4	H7C144	ACTN4	1	43	82	4	H7C144	HUMAN	104781	88.7	62	62.2	1469.04	56.65	906	Alpha-actinin-4	Alpha-actinin-4	cytosol [GO:0005829]| nuclear body [GO:0016604]		actin binding [GO:0003779]| calcium ion binding [GO:0005509]	H7C144
P12814-3	0.0793333	0.178333	0.0692006	1.17423	-0.022	0.176	0.852706	0.0669526	-0.0893333	0.121333	-0.193415	2.21626	0.165	0.069	0.092	0.037	-0.085	0.338	-0.048	0.335	0.372	P12814	ACTN1	P12814-3_ACTN1	P12814-3	ACTN1	1	3	79	2	P12814-3|P12814-2|P12814-4|A0A7I2V4Y4|H9KV75|A0A494C033|A0A494C0Q3	HUMAN	106194	88.5	62	62.3	1435.31	32.11	930|914|892|887	Isoform 4 of Alpha-actinin-1| Isoform 3 of Alpha-actinin-1| Alpha-actinin-1| Isoform 2 of Alpha-actinin-1	Isoform 3 of Alpha-actinin-1	brush border [GO:0005903]| cell-cell junction [GO:0005911]| cell projection [GO:0042995]| cytoplasm [GO:0005737]| cytosol [GO:0005829]| extracellular exosome [GO:0070062]| extracellular region [GO:0005576]| extracellular space [GO:0005615]| fascia adherens [GO:0005916]| focal adhesion [GO:0005925]| glutamatergic synapse [GO:0098978]| plasma membrane [GO:0005886]| platelet alpha granule lumen [GO:…	actin filament bundle assembly [GO:0051017]| actin filament network formation [GO:0051639]| actin filament organization [GO:0007015]| focal adhesion assembly [GO:0048041]| negative regulation of cellular component movement [GO:0051271]| platelet degranulation [GO:0002576]| platelet formation [GO:0030220]| platelet morphogenesis [GO:0036344]| regulation of apoptotic process [GO:0042981]	actin filament binding [GO:0051015]| calcium ion binding [GO:0005509]| double-stranded RNA binding [GO:0003725]| integrin binding [GO:0005178]| ion channel binding [GO:0044325]| nuclear receptor coactivator activity [GO:0030374]| protein homodimerization activity [GO:0042803]| structural constituent of postsynapse [GO:0099186]| vinculin binding [GO:0017166]	P12814-3
P12814	0.180667	0.217833	0.0428622	0.12504	-0.0186667	0.0556667	0.90602	0.749826	-0.086	0.001	-0.12288	0.333336	0.358	0.318	0.326	-0.106	0.009	0.399	0.106	0.445	-0.034	P12814	ACTN1	P12814_ACTN1	P12814	ACTN1	1	3	78	1	P12814	HUMAN	103626	90.1	62	62.4	1436.01	32.81	930|914|892|887	Isoform 4 of Alpha-actinin-1| Isoform 3 of Alpha-actinin-1| Alpha-actinin-1| Isoform 2 of Alpha-actinin-1	Alpha-actinin-1	brush border [GO:0005903]| cell-cell junction [GO:0005911]| cell projection [GO:0042995]| cytoplasm [GO:0005737]| cytosol [GO:0005829]| extracellular exosome [GO:0070062]| extracellular region [GO:0005576]| extracellular space [GO:0005615]| fascia adherens [GO:0005916]| focal adhesion [GO:0005925]| glutamatergic synapse [GO:0098978]| plasma membrane [GO:0005886]| platelet alpha granule lumen [GO:…	actin filament bundle assembly [GO:0051017]| actin filament network formation [GO:0051639]| actin filament organization [GO:0007015]| focal adhesion assembly [GO:0048041]| negative regulation of cellular component movement [GO:0051271]| platelet degranulation [GO:0002576]| platelet formation [GO:0030220]| platelet morphogenesis [GO:0036344]| regulation of apoptotic process [GO:0042981]	actin filament binding [GO:0051015]| calcium ion binding [GO:0005509]| double-stranded RNA binding [GO:0003725]| integrin binding [GO:0005178]| ion channel binding [GO:0044325]| nuclear receptor coactivator activity [GO:0030374]| protein homodimerization activity [GO:0042803]| structural constituent of postsynapse [GO:0099186]| vinculin binding [GO:0017166]	P12814
P35609-2	-0.0606667	-0.0421667	0.680215	0.886884	0.0613333	0.0983333	0.208826	0.129753	-0.006	0.0436667	1.39948	1.74536	-0.107	-0.101	-0.015	-0.066	-0.103	-0.045	0.058	-0.092	0.128	P35609	ACTN2	P35609-2_ACTN2	P35609-2	ACTN2	1	5	27	5	P35609-2|P35609|A0A494C166	HUMAN	104489	31.7	62	62.5	367.93	28.75	894|894	Alpha-actinin-2| Isoform 2 of Alpha-actinin-2	Isoform 2 of Alpha-actinin-2	actin filament [GO:0005884]| cortical actin cytoskeleton [GO:0030864]| cytoskeleton [GO:0005856]| cytosol [GO:0005829]| dendritic spine [GO:0043197]| extracellular exosome [GO:0070062]| extracellular region [GO:0005576]| filopodium [GO:0030175]| focal adhesion [GO:0005925]| glutamatergic synapse [GO:0098978]| platelet alpha granule lumen [GO:0031093]| postsynaptic density, intracellular component…	actin filament uncapping [GO:0051695]| cardiac muscle cell development [GO:0055013]| cell adhesion [GO:0007155]| focal adhesion assembly [GO:0048041]| MAPK cascade [GO:0000165]| microspike assembly [GO:0030035]| muscle filament sliding [GO:0030049]| negative regulation of potassium ion transmembrane transporter activity [GO:1901017]| negative regulation of potassium ion transport [GO:0043267]| ne…	actin filament binding [GO:0051015]| calcium ion binding [GO:0005509]| cytoskeletal protein binding [GO:0008092]| FATZ binding [GO:0051373]| identical protein binding [GO:0042802]| integrin binding [GO:0005178]| ion channel binding [GO:0044325]| LIM domain binding [GO:0030274]| nuclear receptor coactivator activity [GO:0030374]| phosphatidylinositol-4,5-bisphosphate binding [GO:0005546]| protein …	P35609-2
Q08043	0.0575	0.0246667	0.174175	2.41082e-16	0.0656667	-5.09902e-17	0.669615	1	-0.00166667	-0.0546667	0.44727	-7.15703e-16	-0.045	-0.033	-0.032	0.152	0.376	-0.216	0.111	-0.032	0.138	Q08043	ACTN3	Q08043_ACTN3	Q08043	ACTN3	1	2	19	2	Q08043|A0A087WSZ2	HUMAN	103981	19.5	62	62.6	283.77	29.19	901	Alpha-actinin-3	Alpha-actinin-3	actin filament [GO:0005884]| cytosol [GO:0005829]| extracellular exosome [GO:0070062]| focal adhesion [GO:0005925]| pseudopodium [GO:0031143]	focal adhesion assembly [GO:0048041]| muscle filament sliding [GO:0030049]| negative regulation of calcineurin-NFAT signaling cascade [GO:0070885]| negative regulation of cold-induced thermogenesis [GO:0120163]| negative regulation of glycolytic process [GO:0045820]| negative regulation of oxidative phosphorylation [GO:0090324]| positive regulation of glucose catabolic process to lactate via pyru…	actin binding [GO:0003779]| calcium ion binding [GO:0005509]| identical protein binding [GO:0042802]| integrin binding [GO:0005178]| ion channel binding [GO:0044325]| structural constituent of muscle [GO:0008307]	Q08043
O75165	0.0385	0.0198333	0.806831	0.00496589	0.037	-0.000333333	0.156016	0.988631	-0.0303333	-0.055	1.6079	-0.0148233	0.003	0.033	0.016	0.024	0.051	0.076	0.044	0.036	0.007	O75165	DNAJC13	O75165_DNAJC13	O75165	DNAJC13	1	142	98	98	O75165|A0A3B3IRM0	HUMAN	256692	47.5	63	63.1	1491.87	1491.87	2243	DnaJ homolog subfamily C member 13	DnaJ homolog subfamily C member 13	azurophil granule membrane [GO:0035577]| cytosol [GO:0005829]| early endosome membrane [GO:0031901]| endosome membrane [GO:0010008]| extracellular exosome [GO:0070062]| intracellular membrane-bounded organelle [GO:0043231]| lysosomal membrane [GO:0005765]| membrane [GO:0016020]| plasma membrane [GO:0005886]| secretory granule membrane [GO:0030667]	endosome organization [GO:0007032]| neutrophil degranulation [GO:0043312]| osteoblast differentiation [GO:0001649]| protein transport [GO:0015031]| receptor-mediated endocytosis [GO:0006898]| regulation of early endosome to late endosome transport [GO:2000641]| regulation of early endosome to recycling endosome transport [GO:1902954]		O75165
Q15751	-0.0176667	-0.00283333	0.039805	0.550391	-0.00266667	0.027	0.912421	0.281584	-0.07	-0.0276667	-0.114419	1.17723	-0.013	-0.006	-0.01	-0.03	-0.03	0.005	-0.032	0.012	0.03	Q15751	HERC1	Q15751_HERC1	Q15751	HERC1	1	122	104	104	Q15751	HUMAN	539122	25.2	64	64.1	1486.39	1486.39	4861	Probable E3 ubiquitin-protein ligase HERC1	Probable E3 ubiquitin-protein ligase HERC1	cytoplasm [GO:0005737]| cytosol [GO:0005829]| Golgi apparatus [GO:0005794]| membrane [GO:0016020]	cerebellar Purkinje cell differentiation [GO:0021702]| negative regulation of autophagy [GO:0010507]| neuromuscular process controlling balance [GO:0050885]| neuron projection development [GO:0031175]	guanyl-nucleotide exchange factor activity [GO:0005085]| ubiquitin-protein transferase activity [GO:0004842]	Q15751
Q7KZ85	-0.0206667	-0.0141667	0.588553	0.25891	-0.0273333	-0.0143333	0.257898	0.550922	-0.0946667	-0.069	-1.24208	-0.629816	-0.024	-0.001	-0.01	0.004	-0.039	-0.024	-0.04	-0.013	-0.041	Q7KZ85	SUPT6H	Q7KZ85_SUPT6H	Q7KZ85	SUPT6H	1	154	92	92	Q7KZ85|Q7KZ85-3	HUMAN	200324	56.3	65	65.1	1485.73	1485.73	1726|726|545	Transcription elongation factor SPT6| Isoform 3 of Transcription elongation factor SPT6| Isoform 2 of Transcription elongation factor SPT6	Transcription elongation factor SPT6	nucleoplasm [GO:0005654]| transcriptionally active chromatin [GO:0035327]| transcription elongation factor complex [GO:0008023]	blastocyst formation [GO:0001825]| chromatin maintenance [GO:0070827]| mRNA processing [GO:0006397]| mRNA transcription by RNA polymerase II [GO:0042789]| mRNA transport [GO:0051028]| negative regulation of histone H3-K27 methylation [GO:0061086]| nucleosome organization [GO:0034728]| positive regulation of transcription elongation from RNA polymerase II promoter [GO:0032968]| regulation of isoty…	DNA binding [GO:0003677]| histone binding [GO:0042393]| nucleosome binding [GO:0031491]| RNA binding [GO:0003723]	Q7KZ85
L0R819	0.0271667	0.0235	0.667584	0.913418	-0.0383333	-0.0456667	0.214989	0.122063	-0.105667	-0.100333	-1.37656	-1.78507	0.044	0.08	0.002	0.015	0.025	-0.021	0.02	0.01	-0.01	L0R819	ASDURF	L0R819_ASDURF	L0R819	ASDURF	1	9	6	6	L0R819|U3KQ49|U3KQP6|U3KQE3	HUMAN	11249.6	66.6	65	65.2	87.62	87.62	96	ASNSD1 upstream open reading frame protein	ASNSD1 upstream open reading frame protein	cytoplasm [GO:0005737]			L0R819
Q5UIP0	-0.0208333	-0.0146667	0.346956	0.0823786	-0.017	-0.00466667	0.449826	0.827221	-0.0843333	-0.0593333	-0.804877	-0.227508	-0.013	-0.016	-0.019	-0.008	-0.041	-0.022	-0.025	-0.022	-0.01	Q5UIP0	RIF1	Q5UIP0_RIF1	Q5UIP0	RIF1	1	142	96	96	Q5UIP0|Q5UIP0-2	HUMAN	276629	42.8	66	66.1	1485.52	1485.52	2472|2446	Telomere-associated protein RIF1| Isoform 2 of Telomere-associated protein RIF1	Telomere-associated protein RIF1	chromatin [GO:0000785]| chromosome, telomeric region [GO:0000781]| condensed chromosome [GO:0000793]| cytoplasm [GO:0005737]| female pronucleus [GO:0001939]| male pronucleus [GO:0001940]| nuclear body [GO:0016604]| nuclear membrane [GO:0031965]| nucleoplasm [GO:0005654]| nucleus [GO:0005634]| plasma membrane [GO:0005886]| site of double-strand break [GO:0035861]| spindle midzone [GO:0051233]	cell cycle [GO:0007049]| cellular response to DNA damage stimulus [GO:0006974]| cellular response to leukemia inhibitory factor [GO:1990830]| chromatin silencing at telomere [GO:0006348]| double-strand break repair via nonhomologous end joining [GO:0006303]| negative regulation of double-strand break repair via homologous recombination [GO:2000042]| negative regulation of transcription by RNA pol…		Q5UIP0
P53621	0.0451667	0.0523333	0.33617	0.0670714	-0.019	-0.00466667	0.461137	0.856897	-0.0863333	-0.0593333	-0.784	-0.18784	0.079	0.043	0.075	0.042	0.047	0.014	0.046	0.046	0.029	P53621	COPA	P53621_COPA	P53621	COPA	1	183	84	84	P53621|P53621-2|A0A3B3IT15|A0A3B3IS84|A0A3B3ITV3|A0A3B3ISK1|A0A3B3ITX2|A0A3B3IS23|A0A3B3IU84	HUMAN	139884	74	67	67.1	1483.79	1483.79	1233|1224	Isoform 2 of Coatomer subunit alpha| Coatomer subunit alpha	Coatomer subunit alpha	COPI vesicle coat [GO:0030126]| cytoplasm [GO:0005737]| cytosol [GO:0005829]| endoplasmic reticulum membrane [GO:0005789]| extracellular exosome [GO:0070062]| extracellular space [GO:0005615]| Golgi membrane [GO:0000139]| growth cone [GO:0030426]| membrane [GO:0016020]| transport vesicle [GO:0030133]	endoplasmic reticulum to Golgi vesicle-mediated transport [GO:0006888]| intracellular protein transport [GO:0006886]| intra-Golgi vesicle-mediated transport [GO:0006891]| pancreatic juice secretion [GO:0030157]| retrograde vesicle-mediated transport, Golgi to endoplasmic reticulum [GO:0006890]	hormone activity [GO:0005179]| structural molecule activity [GO:0005198]	P53621
Q12830	-0.0105	-0.0015	0.0725688	0.268237	-0.00433333	0.0136667	0.846118	0.539216	-0.0716667	-0.041	-0.202112	0.649015	-0.013	-0.004	-0.008	-0.008	0.002	-0.018	-0.022	0.009	0.015	Q12830	BPTF	Q12830_BPTF	Q12830	BPTF	1	130	102	102	Q12830|A0A2R8Y7Q1|Q12830-2|Q12830-4|E9PE19|A0A0A0MR81	HUMAN	340995	37	68	68.1	1478.33	1478.33	3046|2920|2903	Nucleosome-remodeling factor subunit BPTF| Isoform 2 of Nucleosome-remodeling factor subunit BPTF| Isoform 4 of Nucleosome-remodeling factor subunit BPTF	Nucleosome-remodeling factor subunit BPTF	cell body [GO:0044297]| chromatin [GO:0000785]| cytoplasm [GO:0005737]| dendrite [GO:0030425]| extracellular exosome [GO:0070062]| nucleoplasm [GO:0005654]| nucleus [GO:0005634]| NURF complex [GO:0016589]| perinuclear region of cytoplasm [GO:0048471]	anterior/posterior pattern specification [GO:0009952]| brain development [GO:0007420]| cellular response to nerve growth factor stimulus [GO:1990090]| chromatin remodeling [GO:0006338]| embryonic placenta development [GO:0001892]| endoderm development [GO:0007492]| negative regulation of transcription by RNA polymerase II [GO:0000122]| nucleosome mobilization [GO:0042766]| positive regulation of …	metal ion binding [GO:0046872]| methylated histone binding [GO:0035064]| RNA polymerase II cis-regulatory region sequence-specific DNA binding [GO:0000978]| sequence-specific DNA binding [GO:0043565]| transcription factor binding [GO:0008134]	Q12830
Q8WYP5-2	-0.0201667	-0.0118333	1.31554	0.852131	-0.0536667	-0.037	0.0483574	0.140563	-0.121	-0.0916667	-2.43558	-1.68479	0.008	0.023	-0.038	-0.011	-0.042	-0.05	-0.049	-0.023	-0.03	Q8WYP5	AHCTF1	Q8WYP5-2_AHCTF1	Q8WYP5-2	AHCTF1	1	127	88	88	Q8WYP5-2|Q8WYP5-3|Q8WYP5	HUMAN	258050	48.5	69	69.1	1474.79	1474.79	2301|2275|2266	Isoform 2 of Protein ELYS| Isoform 3 of Protein ELYS| Protein ELYS	Isoform 2 of Protein ELYS	condensed chromosome kinetochore [GO:0000777]| cytosol [GO:0005829]| extracellular exosome [GO:0070062]| nuclear matrix [GO:0016363]| nuclear membrane [GO:0031965]| nuclear pore [GO:0005643]| nucleoplasm [GO:0005654]| nucleus [GO:0005634]	cell division [GO:0051301]| mitotic nuclear envelope reassembly [GO:0007084]| mitotic spindle organization [GO:0007052]| mRNA transport [GO:0051028]| nuclear pore complex assembly [GO:0051292]| protein transport [GO:0015031]| regulation of cytokinesis [GO:0032465]	DNA binding [GO:0003677]	Q8WYP5-2
Q14571	0.0236667	-0.0085	1.3305	0.244501	0.0513333	-0.013	0.0467195	0.569507	-0.016	-0.0676667	2.46016	-0.599845	-0.004	0	-0.034	-0.002	0.042	0.058	0.048	-0.002	-0.009	Q14571	ITPR2	Q14571_ITPR2	Q14571	ITPR2	1	145	102	83	Q14571|Q14571-2	HUMAN	311253	39.4	70	70.1	1440.17	1189.89	2701|181	Inositol 1,4,5-trisphosphate receptor type 2| Isoform Short of Inositol 1,4,5-trisphosphate receptor type 2	Inositol 1,4,5-trisphosphate receptor type 2	cell cortex [GO:0005938]| cytoplasmic vesicle membrane [GO:0030659]| endoplasmic reticulum [GO:0005783]| endoplasmic reticulum membrane [GO:0005789]| integral component of membrane [GO:0016021]| membrane [GO:0016020]| nucleoplasm [GO:0005654]| plasma membrane [GO:0005886]| platelet dense tubular network membrane [GO:0031095]| receptor complex [GO:0043235]| sarcoplasmic reticulum [GO:0016529]| sar…	cellular response to cAMP [GO:0071320]| cellular response to ethanol [GO:0071361]| platelet activation [GO:0030168]| regulation of cardiac conduction [GO:1903779]| regulation of insulin secretion [GO:0050796]| release of sequestered calcium ion into cytosol [GO:0051209]| response to hypoxia [GO:0001666]| signal transduction [GO:0007165]	calcium ion binding [GO:0005509]| calcium ion transmembrane transporter activity [GO:0015085]| inositol 1,4,5 trisphosphate binding [GO:0070679]| inositol 1,4,5-trisphosphate-sensitive calcium-release channel activity [GO:0005220]| ion channel binding [GO:0044325]| phosphatidylinositol binding [GO:0035091]| scaffold protein binding [GO:0097110]	Q14571
Q14643-5	0.0306667	0.0248333	0.138495	0.0255228	0.01	-0.00166667	0.72695	0.942925	-0.0573333	-0.0563333	0.364933	-0.0744908	0.029	0.035	0.032	0.013	0.002	0.077	0.028	0.036	0.004	Q14643	ITPR1	Q14643-5_ITPR1	Q14643-5	ITPR1	1	118	100	84	Q14643-5|Q14643-8|Q14643-4|A0A3B3ITU8|Q14643-2|Q14643-7|A0A3F2YNW8|A0A3B3IU04|Q14643-3|Q14643|Q14643-6|B7ZMI3|A0A3B3IRT5|A0A3B3ITM1	HUMAN	314496	38.7	70	70.2	1450.12	1237.59	2758|2743|2742|2734|2727|2718|2710|2695	Inositol 1,4,5-trisphosphate receptor type 1| Isoform 2 of Inositol 1,4,5-trisphosphate receptor type 1| Isoform 6 of Inositol 1,4,5-trisphosphate receptor type 1| Isoform 5 of Inositol 1,4,5-trisphosphate receptor type 1| Isoform 7 of Inositol 1,4,5-trisphosphate receptor type 1| Isoform 8 of Inositol 1,4,5-trisphosphate receptor type 1| Isoform 3 of Inositol 1,4,5-trisphosphate receptor type 1|…	Isoform 5 of Inositol 1,4,5-trisphosphate receptor type 1	calcineurin complex [GO:0005955]| cytoplasmic vesicle membrane [GO:0030659]| endoplasmic reticulum [GO:0005783]| endoplasmic reticulum membrane [GO:0005789]| integral component of membrane [GO:0016021]| membrane [GO:0016020]| nuclear inner membrane [GO:0005637]| nucleolus [GO:0005730]| perinuclear region of cytoplasm [GO:0048471]| plasma membrane [GO:0005886]| platelet dense granule membrane [GO:…	calcium ion transport [GO:0006816]| endoplasmic reticulum calcium ion homeostasis [GO:0032469]| epithelial fluid transport [GO:0042045]| intrinsic apoptotic signaling pathway in response to endoplasmic reticulum stress [GO:0070059]| negative regulation of calcium-mediated signaling [GO:0050849]| platelet activation [GO:0030168]| post-embryonic development [GO:0009791]| regulation of autophagy [GO…	calcium channel inhibitor activity [GO:0019855]| calcium ion binding [GO:0005509]| calcium ion transmembrane transporter activity [GO:0015085]| calcium-release channel activity [GO:0015278]| inositol 1,4,5 trisphosphate binding [GO:0070679]| inositol 1,4,5-trisphosphate receptor activity involved in regulation of postsynaptic cytosolic calcium levels [GO:0098695]| inositol 1,4,5-trisphosphate-sen…	Q14643-5
Q14573	-0.0861667	-0.068	1.05285	0.578984	-0.135	-0.0986667	0.0885414	0.263643	-0.202333	-0.153333	-2.01193	-1.22861	-0.102	0.123	-0.046	-0.077	-0.172	-0.082	-0.207	-0.057	-0.249	Q14573	ITPR3	Q14573_ITPR3	Q14573	ITPR3	1	7	17	5	Q14573	HUMAN	307011	5.4	70	70.3	174.24	30.19	2671	Inositol 1,4,5-trisphosphate receptor type 3	Inositol 1,4,5-trisphosphate receptor type 3	apical part of cell [GO:0045177]| brush border [GO:0005903]| cytoplasm [GO:0005737]| cytoplasmic vesicle membrane [GO:0030659]| endoplasmic reticulum [GO:0005783]| endoplasmic reticulum membrane [GO:0005789]| integral component of plasma membrane [GO:0005887]| membrane [GO:0016020]| myelin sheath [GO:0043209]| neuronal cell body [GO:0043025]| nuclear outer membrane [GO:0005640]| nucleolus [GO:000…	calcium ion transport into cytosol [GO:0060402]| G protein-coupled receptor signaling pathway [GO:0007186]| long-term synaptic potentiation [GO:0060291]| memory [GO:0007613]| platelet activation [GO:0030168]| positive regulation of cytosolic calcium ion concentration [GO:0007204]| regulation of cardiac conduction [GO:1903779]| regulation of insulin secretion [GO:0050796]| release of sequestered c…	calcium ion binding [GO:0005509]| calcium-release channel activity [GO:0015278]| inositol 1,3,4,5 tetrakisphosphate binding [GO:0043533]| inositol 1,4,5 trisphosphate binding [GO:0070679]| inositol 1,4,5-trisphosphate-sensitive calcium-release channel activity [GO:0005220]| inositol hexakisphosphate binding [GO:0000822]| phosphatidylinositol binding [GO:0035091]	Q14573
Q9ULT8	-0.00616667	0.0613333	3.62893	0.684038	-0.169667	-0.0346667	0.000235003	0.206996	-0.237	-0.0893333	-7.39311	-1.40601	0.089	0.087	0.031	0.06	-0.081	-0.083	-0.109	0.074	0.027	Q9ULT8	HECTD1	Q9ULT8_HECTD1	Q9ULT8	HECTD1	1	141	101	101	A0A087X2H1|Q9ULT8	HUMAN	292403	42.3	71	71.1	1429	1429	2610	E3 ubiquitin-protein ligase HECTD1	E3 ubiquitin-protein ligase HECTD1		anatomical structure development [GO:0048856]| aorta development [GO:0035904]| heart valve development [GO:0003170]| positive regulation of proteasomal ubiquitin-dependent protein catabolic process [GO:0032436]| protein K63-linked ubiquitination [GO:0070534]| ventricular septum development [GO:0003281]	metal ion binding [GO:0046872]| ubiquitin protein ligase activity [GO:0061630]	Q9ULT8
Q96Q15	-0.0305	-0.0153333	0.0464917	0.600518	0.003	0.0333333	0.89848	0.250889	-0.0643333	-0.0213333	0.132748	1.26406	-0.05	-0.025	-0.037	-0.021	-0.015	-0.03	-0.042	0.023	0.018	Q96Q15	SMG1	Q96Q15_SMG1	Q96Q15	SMG1	1	127	106	106	Q96Q15|Q96Q15-2|Q96Q15-3|Q96Q15-4|I3L0W2|A0A087WXM7|Q6P435	HUMAN	414601	32.9	72	72.1	1426.7	1426.7	3661|3521|3031|2392	Serine/threonine-protein kinase SMG1| Isoform 2 of Serine/threonine-protein kinase SMG1| Isoform 3 of Serine/threonine-protein kinase SMG1| Isoform 4 of Serine/threonine-protein kinase SMG1	Serine/threonine-protein kinase SMG1	cytoplasm [GO:0005737]| cytosol [GO:0005829]| nucleoplasm [GO:0005654]| nucleus [GO:0005634]| TORC1 complex [GO:0031931]| TORC2 complex [GO:0031932]	DNA repair [GO:0006281]| mRNA export from nucleus [GO:0006406]| negative regulation of macroautophagy [GO:0016242]| nuclear-transcribed mRNA catabolic process, nonsense-mediated decay [GO:0000184]| peptidyl-serine phosphorylation [GO:0018105]| phosphatidylinositol phosphorylation [GO:0046854]| protein autophosphorylation [GO:0046777]| regulation of response to DNA damage stimulus [GO:2001020]| re…	ATP binding [GO:0005524]| metal ion binding [GO:0046872]| protein kinase activity [GO:0004672]| protein kinase C activity [GO:0004697]| protein serine/threonine kinase activity [GO:0004674]| protein serine kinase activity [GO:0106310]| protein threonine kinase activity [GO:0106311]| RNA binding [GO:0003723]| telomeric DNA binding [GO:0042162]	Q96Q15
Q13439-4	-0.0381667	0.0005	1.32833	0.421158	-0.055	0.0223333	0.0469535	0.379177	-0.122333	-0.0323333	-2.45659	0.945509	0.007	-0.022	0.004	-0.017	-0.078	-0.054	-0.065	-0.005	0.036	Q13439	GOLGA4	Q13439-4_GOLGA4	Q13439-4	GOLGA4	1	124	106	106	Q13439-4|Q13439|Q13439-5|Q13439-3|A0A3Q1MPM7|A0A087WTW2|Q86W71	HUMAN	261859	49.4	73	73.1	1411.51	1411.51	2243|2230|2228|2223	Isoform 5 of Golgin subfamily A member 4| Golgin subfamily A member 4| Isoform 4 of Golgin subfamily A member 4| Isoform 3 of Golgin subfamily A member 4	Isoform 4 of Golgin subfamily A member 4	cytoplasm [GO:0005737]| cytosol [GO:0005829]| extracellular exosome [GO:0070062]| Golgi apparatus [GO:0005794]| Golgi membrane [GO:0000139]| nucleoplasm [GO:0005654]| plasma membrane [GO:0005886]| trans-Golgi network [GO:0005802]	Golgi to plasma membrane protein transport [GO:0043001]| Golgi vesicle transport [GO:0048193]| positive regulation of axon extension [GO:0045773]| vesicle-mediated transport [GO:0016192]	GTPase binding [GO:0051020]| small GTPase binding [GO:0031267]	Q13439-4
A0A3B3IUD7	0.035	0.0508333	2.50507	1.73974	-0.104	-0.0723333	0.00312557	0.0182078	-0.171333	-0.127	-4.60758	-3.16293	0.089	0.104	0.01	0.068	-0.028	-0.009	-0.014	0.031	0.003	A0A3B3IUD7	PDCD11	A0A3B3IUD7_PDCD11	A0A3B3IUD7	PDCD11	1	150	96	96	A0A3B3IUD7|Q14690|G5E5C4|S4R3Q4	HUMAN	210194	52.9	74	74.1	1410.14	1410.14	1872	Programmed cell death 11, isoform CRA	Programmed cell death 11, isoform CRA_a	cytosol [GO:0005829]| nucleolus [GO:0005730]	mRNA processing [GO:0006397]| rRNA processing [GO:0006364]	nucleic acid binding [GO:0003676]	A0A3B3IUD7
P49750	0.0168333	0.018	0.240229	0.238379	-0.0143333	-0.012	0.575136	0.577592	-0.0816667	-0.0666667	-0.590529	-0.586989	0.025	0.019	0.016	0.028	-0.006	-0.007	0.042	0.013	0.007	P49750	YLPM1	P49750_YLPM1	P49750	YLPM1	1	144	98	98	P49750|P49750-1|P49750-3|F8VU51	HUMAN	241869	49.4	75	75.1	1400.11	1400.11	2146|1951|1862	YLP motif-containing protein 1| Isoform 1 of YLP motif-containing protein 1| Isoform 3 of YLP motif-containing protein 1	YLP motif-containing protein 1	cytosol [GO:0005829]| nuclear speck [GO:0016607]| nucleoplasm [GO:0005654]| nucleus [GO:0005634]	regulation of telomere maintenance [GO:0032204]	RNA binding [GO:0003723]	P49750
Q6ZNJ1	0.0485	0.0255	0.458319	0.374872	0.0256667	-0.0203333	0.348081	0.42182	-0.0416667	-0.075	1.01261	-0.858888	0.044	0.049	0.007	0.014	0.073	0.08	0.031	0.037	0.002	Q6ZNJ1	NBEAL2	Q6ZNJ1_NBEAL2	Q6ZNJ1	NBEAL2	1	125	90	90	Q6ZNJ1|A0A494C1V1|Q6ZNJ1-2|Q6ZNJ1-3	HUMAN	305592	43.6	76	76.1	1397.45	1397.45	2754|2724|2570	Neurobeachin-like protein 2| Isoform 3 of Neurobeachin-like protein 2| Isoform 2 of Neurobeachin-like protein 2	Neurobeachin-like protein 2	cytosol [GO:0005829]| endoplasmic reticulum [GO:0005783]| ficolin-1-rich granule membrane [GO:0101003]| membrane [GO:0016020]| plasma membrane [GO:0005886]| tertiary granule membrane [GO:0070821]	neutrophil degranulation [GO:0043312]| platelet formation [GO:0030220]| protein localization [GO:0008104]	protein kinase binding [GO:0019901]	Q6ZNJ1
Q460N5	0.0186667	0.0471667	0.945685	0.0899367	-0.048	0.009	0.113322	0.812949	-0.115333	-0.0456667	-1.83443	0.246819	0.063	0.061	0.117	0.004	-0.019	0.002	0.001	0.014	0.024	Q460N5	PARP14	Q460N5_PARP14	Q460N5	PARP14	1	125	93	93	Q460N5|Q460N5-1|Q460N5-4|Q460N5-3|Q460N5-5|A0A3B3ITD5	HUMAN	204850	56.3	77	77.1	1394.26	1394.26	1801|1720|1680|1518|797	Protein mono-ADP-ribosyltransferase PARP14| Isoform 1 of Protein mono-ADP-ribosyltransferase PARP14| Isoform 4 of Protein mono-ADP-ribosyltransferase PARP14| Isoform 3 of Protein mono-ADP-ribosyltransferase PARP14| Isoform 5 of Protein mono-ADP-ribosyltransferase PARP14	Protein mono-ADP-ribosyltransferase PARP14	cytoplasm [GO:0005737]| cytosol [GO:0005829]| membrane [GO:0016020]| nucleus [GO:0005634]| plasma membrane [GO:0005886]	innate immune response [GO:0045087]| negative regulation of gene expression [GO:0010629]| negative regulation of interferon-gamma-mediated signaling pathway [GO:0060336]| negative regulation of tyrosine phosphorylation of STAT protein [GO:0042532]| positive regulation of interleukin-4-mediated signaling pathway [GO:1902216]| positive regulation of tyrosine phosphorylation of STAT protein [GO:0042…	enzyme binding [GO:0019899]| NAD+ ADP-ribosyltransferase activity [GO:0003950]| NAD+ binding [GO:0070403]| protein ADP-ribosylase activity [GO:1990404]| transcription corepressor activity [GO:0003714]	Q460N5
Q9H583	0.0106667	0.0368333	2.10103	1.28559	-0.143333	-0.091	0.00792448	0.0518099	-0.210667	-0.145667	-3.81417	-2.39791	0.113	0.115	-0.036	0.019	-0.084	-0.013	-0.086	0.041	-0.031	Q9H583	HEATR1	Q9H583_HEATR1	Q9H583	HEATR1	1	133	88	88	Q9H583|Q5T3Q7|Q6P664	HUMAN	244534	45	78	78.1	1387.1	1387.1	2144	HEAT repeat-containing protein 1	HEAT repeat-containing protein 1	90S preribosome [GO:0030686]| fibrillar center [GO:0001650]| membrane [GO:0016020]| mitochondrion [GO:0005739]| nucleolus [GO:0005730]| nucleoplasm [GO:0005654]| small-subunit processome [GO:0032040]| t-UTP complex [GO:0034455]	maturation of SSU-rRNA from tricistronic rRNA transcript (SSU-rRNA, 5.8S rRNA, LSU-rRNA) [GO:0000462]| positive regulation of rRNA processing [GO:2000234]| positive regulation of transcription by RNA polymerase I [GO:0045943]| rRNA processing [GO:0006364]	RNA binding [GO:0003723]| snoRNA binding [GO:0030515]	Q9H583
Q86UP2	0.0436667	0.0166667	1.00752	0.209426	0.0426667	-0.0113333	0.098283	0.61741	-0.0246667	-0.066	1.9347	-0.525151	0.013	0.025	0.009	0.029	0.073	0.075	0.047	0.026	-0.002	Q86UP2	KTN1	Q86UP2_KTN1	Q86UP2	KTN1	1	146	88	88	Q86UP2|Q86UP2-4|Q86UP2-2|Q86UP2-3|G3V4Y7|B7Z6P3	HUMAN	156558	64.1	79	79.1	1381.87	1381.87	1357|1329|1306|1300	Kinectin| Isoform 4 of Kinectin| Isoform 3 of Kinectin| Isoform 2 of Kinectin	Kinectin	endoplasmic reticulum [GO:0005783]| endoplasmic reticulum lumen [GO:0005788]| endoplasmic reticulum membrane [GO:0005789]| integral component of endoplasmic reticulum membrane [GO:0030176]| integral component of membrane [GO:0016021]| integral component of plasma membrane [GO:0005887]| membrane [GO:0016020]	cellular protein metabolic process [GO:0044267]| microtubule-based movement [GO:0007018]| post-translational protein modification [GO:0043687]| protein transport [GO:0015031]	cadherin binding [GO:0045296]| kinesin binding [GO:0019894]| RNA binding [GO:0003723]	Q86UP2
A3KMH1	0.0276667	0.0131667	1.06956	0.269594	0.044	0.015	0.0852	0.537534	-0.0233333	-0.0396667	2.03518	0.651795	0.002	-0.003	0.006	0.018	0.055	0.056	0.038	0.011	0.045	A3KMH1	VWA8	A3KMH1_VWA8	A3KMH1	VWA8	1	132	97	97	A3KMH1|A3KMH1-3|A3KMH1-2	HUMAN	215848	54.6	80	80.1	1375.11	1375.11	1905|1872|1039	von Willebrand factor A domain-containing protein 8| Isoform 3 of von Willebrand factor A domain-containing protein 8| Isoform 2 of von Willebrand factor A domain-containing protein 8	von Willebrand factor A domain-containing protein 8	cytoplasm [GO:0005737]| mitochondrion [GO:0005739]| peroxisome [GO:0005777]		ATPase activity [GO:0016887]| ATP binding [GO:0005524]	A3KMH1
Q9C0D5	-0.00216667	-0.0341667	1.34354	0.107566	0.057	-0.007	0.0453381	0.780609	-0.0103333	-0.0616667	2.4816	-0.290685	-0.043	-0.01	-0.06	-0.039	0.024	0.041	0.014	-0.037	-0.016	Q9C0D5	TANC1	Q9C0D5_TANC1	Q9C0D5	TANC1	1	144	88	88	Q9C0D5|Q9C0D5-2	HUMAN	204384	54	81	81.1	1371.57	1371.57	1861|1755	Protein TANC1| Isoform 2 of Protein TANC1	Protein TANC1	axon terminus [GO:0043679]| dendrite [GO:0030425]| neuronal cell body [GO:0043025]| postsynaptic density [GO:0014069]	dendritic spine maintenance [GO:0097062]| myoblast fusion [GO:0007520]| visual learning [GO:0008542]		Q9C0D5
Q6KC79	-0.0156667	-0.0263333	1.09826	0.533966	0.046	0.0246667	0.079751	0.292438	-0.0213333	-0.03	2.08167	1.14846	-0.03	-0.033	-0.015	-0.053	0.011	0.018	-0.007	-0.004	-0.023	Q6KC79	NIPBL	Q6KC79_NIPBL	Q6KC79	NIPBL	1	132	100	100	Q6KC79|Q6KC79-2|A0A590UJS4|Q6KC79-3	HUMAN	318100	39.3	82	82.1	1368.06	1368.06	2804|2697|1101	Nipped-B-like protein| Isoform 2 of Nipped-B-like protein| Isoform 3 of Nipped-B-like protein	Nipped-B-like protein	chromatin [GO:0000785]| cytosol [GO:0005829]| extracellular exosome [GO:0070062]| integrator complex [GO:0032039]| intracellular membrane-bounded organelle [GO:0043231]| nucleoplasm [GO:0005654]| nucleus [GO:0005634]| Scc2-Scc4 cohesin loading complex [GO:0090694]| SMC loading complex [GO:0032116]	brain development [GO:0007420]| cellular protein localization [GO:0034613]| cellular response to DNA damage stimulus [GO:0006974]| cellular response to X-ray [GO:0071481]| cognition [GO:0050890]| cohesin loading [GO:0071921]| developmental growth [GO:0048589]| digestive tract development [GO:0048565]| ear morphogenesis [GO:0042471]| embryonic digestive tract morphogenesis [GO:0048557]| embryonic …	chromatin binding [GO:0003682]| chromo shadow domain binding [GO:0070087]| histone deacetylase binding [GO:0042826]| mediator complex binding [GO:0036033]| promoter-specific chromatin binding [GO:1990841]| protein C-terminus binding [GO:0008022]| protein N-terminus binding [GO:0047485]	Q6KC79
P18206-2	0.0273333	0.0453333	0.021508	0.823318	-0.00133333	0.0346667	0.951682	0.150204	-0.0686667	-0.02	-0.0630146	1.63746	0.034	0.027	0.077	0.023	0.02	0.022	0.038	0.055	0.056	P18206	VCL	P18206-2_VCL	P18206-2	VCL	1	192	87	87	P18206-2|P18206|P18206-3|A0A096LPE1	HUMAN	117291	84.5	83	83.1	1366.7	1366.7	1134|1066|222	Vinculin| Isoform 1 of Vinculin| Isoform 3 of Vinculin	Isoform 1 of Vinculin	adherens junction [GO:0005912]| brush border [GO:0005903]| cell-cell contact zone [GO:0044291]| cell-cell junction [GO:0005911]| cell-substrate junction [GO:0030055]| costamere [GO:0043034]| cytoskeleton [GO:0005856]| cytosol [GO:0005829]| extracellular exosome [GO:0070062]| extracellular region [GO:0005576]| extracellular vesicle [GO:1903561]| fascia adherens [GO:0005916]| ficolin-1-rich granule…	adherens junction assembly [GO:0034333]| apical junction assembly [GO:0043297]| axon extension [GO:0048675]| cell adhesion [GO:0007155]| cell-matrix adhesion [GO:0007160]| epithelial cell-cell adhesion [GO:0090136]| lamellipodium assembly [GO:0030032]| maintenance of blood-brain barrier [GO:0035633]| morphogenesis of an epithelium [GO:0002009]| muscle contraction [GO:0006936]| negative regulation…	actin binding [GO:0003779]| alpha-catenin binding [GO:0045294]| beta-catenin binding [GO:0008013]| cadherin binding [GO:0045296]| dystroglycan binding [GO:0002162]| structural molecule activity [GO:0005198]| ubiquitin protein ligase binding [GO:0031625]	P18206-2
Q15643	-0.0193333	0.0301667	1.14355	1.11308	-0.0453333	0.0536667	0.0718538	0.0770758	-0.112667	-0.001	-2.1551	2.11019	0.001	0.009	0.026	0	-0.035	-0.039	-0.052	0.053	0.092	Q15643	TRIP11	Q15643_TRIP11	Q15643	TRIP11	1	111	96	96	Q15643|Q15643-2	HUMAN	228267	50.5	84	84.1	1357.27	1357.27	1979|1950	Thyroid receptor-interacting protein 11| Isoform 2 of Thyroid receptor-interacting protein 11	Thyroid receptor-interacting protein 11	cilium [GO:0005929]| cis-Golgi network [GO:0005801]| cytoskeleton [GO:0005856]| endoplasmic reticulum-Golgi intermediate compartment [GO:0005793]| endoplasmic reticulum-Golgi intermediate compartment membrane [GO:0033116]| Golgi apparatus [GO:0005794]| Golgi membrane [GO:0000139]| inner acrosomal membrane [GO:0002079]| nuclear speck [GO:0016607]| nucleoplasm [GO:0005654]| outer acrosomal membrane…	cartilage development [GO:0051216]| chondrocyte differentiation involved in endochondral bone morphogenesis [GO:0003413]| endoplasmic reticulum to Golgi vesicle-mediated transport [GO:0006888]| Golgi organization [GO:0007030]| Golgi ribbon formation [GO:0090161]| inner ear receptor cell stereocilium organization [GO:0060122]| intraciliary transport involved in cilium assembly [GO:0035735]| protei…	small GTPase binding [GO:0031267]| transcription coactivator activity [GO:0003713]	Q15643
P26358-2	-0.0128333	-0.0313333	0.708298	0.0546928	0.0336667	-0.00333333	0.19575	0.881672	-0.0336667	-0.058	1.44482	-0.154984	-0.04	-0.017	-0.03	-0.032	0.02	-0.02	0.012	-0.045	-0.024	P26358	DNMT1	P26358-2_DNMT1	P26358-2	DNMT1	1	182	89	3	P26358-2|P26358-3|A0A7I2V311|A0A7I2V3F8|K7EMU8|K7EIZ6	HUMAN	187155	56.4	85	85.1	1351.67	42.83	1632|1616|1280	Isoform 2 of DNA (cytosine-5)-methyltransferase 1| DNA (cytosine-5)-methyltransferase 1| Isoform 3 of DNA (cytosine-5)-methyltransferase 1	Isoform 2 of DNA (cytosine-5)-methyltransferase 1	nucleoplasm [GO:0005654]| nucleus [GO:0005634]	chromatin organization [GO:0006325]| DNA methylation [GO:0006306]| maintenance of DNA methylation [GO:0010216]| negative regulation of gene expression [GO:0010629]| negative regulation of gene expression, epigenetic [GO:0045814]| negative regulation of histone H3-K9 methylation [GO:0051573]| negative regulation of transcription by RNA polymerase II [GO:0000122]| negative regulation of vascular as…	DNA (cytosine-5-)-methyltransferase activity [GO:0003886]| DNA binding [GO:0003677]| DNA-methyltransferase activity [GO:0009008]| promoter-specific chromatin binding [GO:1990841]| zinc ion binding [GO:0008270]	P26358-2
P26358	0.0385	0.0298333	0.279823	0.205776	0.0516667	0.0343333	0.525022	0.622621	-0.0156667	-0.0203333	0.672626	0.517591	0.057	-0.086	0.044	0.067	0.095	-0.085	0.183	-0.058	0.155	P26358	DNMT1	P26358_DNMT1	P26358	DNMT1	1	2	88	2	A0A7I2V5D0|P26358|A0A7I2V490|A0A7I2YQQ0|A0A7I2YQA8|A0A7I2V5F1|A0A7I2V5F6|A0A7I2V2G5	HUMAN	185501	56.4	85	85.2	1331.91	23.07	1632|1616|1280	Isoform 2 of DNA (cytosine-5)-methyltransferase 1| DNA (cytosine-5)-methyltransferase 1| Isoform 3 of DNA (cytosine-5)-methyltransferase 1	DNA (cytosine-5)-methyltransferase 1	nucleoplasm [GO:0005654]| nucleus [GO:0005634]	chromatin organization [GO:0006325]| DNA methylation [GO:0006306]| maintenance of DNA methylation [GO:0010216]| negative regulation of gene expression [GO:0010629]| negative regulation of gene expression, epigenetic [GO:0045814]| negative regulation of histone H3-K9 methylation [GO:0051573]| negative regulation of transcription by RNA polymerase II [GO:0000122]| negative regulation of vascular as…	DNA (cytosine-5-)-methyltransferase activity [GO:0003886]| DNA binding [GO:0003677]| DNA-methyltransferase activity [GO:0009008]| promoter-specific chromatin binding [GO:1990841]| zinc ion binding [GO:0008270]	P26358
Q9UQ35	0.039	-0.00583333	0.488906	2.70219	-0.0286667	-0.118333	0.32441	0.00198524	-0.096	-0.173	-1.06759	-5.06311	0.072	0.063	-0.062	0.025	0.023	-0.003	0.054	-0.071	-0.062	Q9UQ35	SRRM2	Q9UQ35_SRRM2	Q9UQ35	SRRM2	1	166	98	98	Q9UQ35|Q9UQ35-2|Q9UQ35-3|A0A087X1W1	HUMAN	300352	37.7	86	86.1	1351.61	1351.61	2752|2334|311	Serine/arginine repetitive matrix protein 2| Isoform 2 of Serine/arginine repetitive matrix protein 2| Isoform 3 of Serine/arginine repetitive matrix protein 2	Serine/arginine repetitive matrix protein 2	Cajal body [GO:0015030]| catalytic step 2 spliceosome [GO:0071013]| nuclear speck [GO:0016607]| nucleoplasm [GO:0005654]| nucleus [GO:0005634]| U2-type catalytic step 2 spliceosome [GO:0071007]| U2-type precatalytic spliceosome [GO:0071005]	mRNA splicing, via spliceosome [GO:0000398]	C2H2 zinc finger domain binding [GO:0070742]| mRNA binding [GO:0003729]| protein N-terminus binding [GO:0047485]| RNA binding [GO:0003723]	Q9UQ35
Q9P2D1	-0.0285	-0.0205	0.305104	0.728605	0.017	0.033	0.495331	0.186808	-0.0503333	-0.0216667	0.722965	1.48066	-0.056	-0.016	-0.006	-0.039	-0.003	-0.025	-0.032	0	-0.006	Q9P2D1	CHD7	Q9P2D1_CHD7	Q9P2D1	CHD7	1	126	95	73	Q9P2D1|Q9P2D1-2|Q9P2D1-3|Q9P2D1-4	HUMAN	337747	35.5	87	87.1	1307.7	1038.62	2997|1210|1138|948	Chromodomain-helicase-DNA-binding protein 7| Isoform 3 of Chromodomain-helicase-DNA-binding protein 7| Isoform 2 of Chromodomain-helicase-DNA-binding protein 7| Isoform 4 of Chromodomain-helicase-DNA-binding protein 7	Chromodomain-helicase-DNA-binding protein 7	nucleolus [GO:0005730]| nucleoplasm [GO:0005654]| nucleus [GO:0005634]	adult heart development [GO:0007512]| adult walking behavior [GO:0007628]| aorta morphogenesis [GO:0035909]| atrioventricular canal development [GO:0036302]| blood circulation [GO:0008015]| blood vessel remodeling [GO:0001974]| cardiac septum morphogenesis [GO:0060411]| central nervous system development [GO:0007417]| chromatin remodeling [GO:0006338]| cognition [GO:0050890]| cranial nerve develo…	ATP binding [GO:0005524]| chromatin binding [GO:0003682]| DNA helicase activity [GO:0003678]| hydrolase activity [GO:0016787]| nucleosome-dependent ATPase activity [GO:0070615]| promoter-specific chromatin binding [GO:1990841]| RNA polymerase II cis-regulatory region sequence-specific DNA binding [GO:0000978]	Q9P2D1
Q9HCK8	-0.0371667	0.00733333	1.98366	0.0567385	-0.0856667	0.00333333	0.0103833	0.877529	-0.153	-0.0513333	-3.5878	0.160464	-0.004	0.015	0.009	0.006	-0.072	-0.06	-0.108	0.005	0.013	Q9HCK8	CHD8	Q9HCK8_CHD8	Q9HCK8	CHD8	1	98	93	76	Q9HCK8|Q9HCK8-2|A0A2R8YFI9	HUMAN	292340	42	87	87.2	1349.99	1140.52	2581|2302	Chromodomain-helicase-DNA-binding protein 8| Isoform 2 of Chromodomain-helicase-DNA-binding protein 8	Chromodomain-helicase-DNA-binding protein 8	MLL1 complex [GO:0071339]| nucleoplasm [GO:0005654]| nucleus [GO:0005634]| protein-containing complex [GO:0032991]	ATP-dependent chromatin remodeling [GO:0043044]| brain development [GO:0007420]| digestive tract development [GO:0048565]| in utero embryonic development [GO:0001701]| negative regulation of canonical Wnt signaling pathway [GO:0090090]| negative regulation of fibroblast apoptotic process [GO:2000270]| negative regulation of transcription, DNA-templated [GO:0045892]| negative regulation of transcr…	armadillo repeat domain binding [GO:0070016]| ATPase activity, acting on DNA [GO:0008094]| ATP binding [GO:0005524]| beta-catenin binding [GO:0008013]| chromatin binding [GO:0003682]| DNA binding [GO:0003677]| DNA helicase activity [GO:0003678]| histone binding [GO:0042393]| methylated histone binding [GO:0035064]| nucleosome-dependent ATPase activity [GO:0070615]| p53 binding [GO:0002039]	Q9HCK8
O14647	-0.028	-0.0548333	0.497154	0.210849	0.0353333	-0.0183333	0.318307	0.615391	-0.032	-0.073	1.08238	-0.528401	-0.1	-0.035	-0.095	-0.002	0.014	-0.01	-0.035	-0.025	-0.072	O14647	CHD2	O14647_CHD2	O14647	CHD2	1	67	69	54	O14647|O14647-2|B7Z3I4|O14647-3|A0A0D9SGK0	HUMAN	212310	39.6	87	87.3	955.09	771.16	1828|1739|501	Chromodomain-helicase-DNA-binding protein 2| Isoform 2 of Chromodomain-helicase-DNA-binding protein 2| Isoform 3 of Chromodomain-helicase-DNA-binding protein 2	Chromodomain-helicase-DNA-binding protein 2	nucleus [GO:0005634]	chromatin organization [GO:0006325]| muscle organ development [GO:0007517]| regulation of transcription by RNA polymerase II [GO:0006357]	ATP binding [GO:0005524]| DNA binding [GO:0003677]| DNA helicase activity [GO:0003678]| histone binding [GO:0042393]| nucleosome-dependent ATPase activity [GO:0070615]| RNA binding [GO:0003723]| RNA polymerase II cis-regulatory region sequence-specific DNA binding [GO:0000978]	O14647
Q3L8U1	-0.0181667	-0.0015	1.00595	0.138723	-0.041	-0.00766667	0.0986394	0.726569	-0.108333	-0.0623333	-1.93215	-0.365653	-0.006	0.005	0.004	0.008	-0.036	-0.031	-0.049	-0.005	-0.015	Q3L8U1	CHD9	Q3L8U1_CHD9	Q3L8U1	CHD9	1	54	67	46	Q3L8U1|Q3L8U1-3|Q3L8U1-2|H3BTW3|A0A087WU44	HUMAN	328184	26.6	87	87.4	875.88	620.55	2897|2882|2881	Chromodomain-helicase-DNA-binding protein 9| Isoform 3 of Chromodomain-helicase-DNA-binding protein 9| Isoform 2 of Chromodomain-helicase-DNA-binding protein 9	Chromodomain-helicase-DNA-binding protein 9	cytosol [GO:0005829]| nucleoplasm [GO:0005654]	chromatin organization [GO:0006325]| regulation of lipid metabolic process [GO:0019216]	ATP binding [GO:0005524]| DNA binding [GO:0003677]| DNA helicase activity [GO:0003678]| hydrolase activity [GO:0016787]| nucleosome-dependent ATPase activity [GO:0070615]	Q3L8U1
O14646	-0.0126667	-0.032	0.179029	0.585552	0.0106667	-0.028	0.662173	0.259686	-0.0566667	-0.0826667	0.457942	-1.23828	-0.029	-0.01	-0.064	-0.015	0.014	-0.03	-0.006	-0.049	-0.025	O14646	CHD1	O14646_CHD1	O14646	CHD1	1	57	62	47	O14646|O14646-2	HUMAN	197825	35.6	87	87.5	855.54	671.61	1710|1709	Chromodomain-helicase-DNA-binding protein 1| Isoform 2 of Chromodomain-helicase-DNA-binding protein 1	Chromodomain-helicase-DNA-binding protein 1	cytoplasm [GO:0005737]| nucleoplasm [GO:0005654]| nucleus [GO:0005634]	covalent chromatin modification [GO:0016569]| positive regulation by host of viral transcription [GO:0043923]| regulation of transcription by RNA polymerase II [GO:0006357]	ATP binding [GO:0005524]| DNA binding [GO:0003677]| DNA helicase activity [GO:0003678]| methylated histone binding [GO:0035064]| nucleosome-dependent ATPase activity [GO:0070615]	O14646
Q8TD26	-0.0686667	-0.0948333	2.26255	1.14684	0.124667	0.0723333	0.00546327	0.0713116	0.0573333	0.0176667	4.11664	2.16709	-0.102	-0.129	-0.111	-0.162	0.037	-0.036	-0.02	-0.052	-0.013	Q8TD26	CHD6	Q8TD26_CHD6	Q8TD26	CHD6	1	51	59	46	Q8TD26|Q8TD26-3|Q8TD26-2	HUMAN	308259	24.4	87	87.6	758.66	605.37	2715|822|373	Chromodomain-helicase-DNA-binding protein 6| Isoform 3 of Chromodomain-helicase-DNA-binding protein 6| Isoform 2 of Chromodomain-helicase-DNA-binding protein 6	Chromodomain-helicase-DNA-binding protein 6	nucleoplasm [GO:0005654]	chromatin organization [GO:0006325]| positive regulation of transcription from RNA polymerase II promoter in response to oxidative stress [GO:0036091]| viral process [GO:0016032]	ATPase activity, acting on DNA [GO:0008094]| ATP binding [GO:0005524]| DNA binding [GO:0003677]| DNA helicase activity [GO:0003678]| nucleosome-dependent ATPase activity [GO:0070615]| transcription coregulator binding [GO:0001221]	Q8TD26
O95602	0.0213333	0.0456667	1.84296	0.602672	-0.0846667	-0.036	0.0143563	0.249648	-0.152	-0.0906667	-3.33345	-1.26776	0.048	0.101	0.018	0.042	-0.023	-0.016	-0.024	0.06	0.005	O95602	POLR1A	O95602_POLR1A	O95602	POLR1A	1	138	85	85	O95602|B9ZVN9	HUMAN	196805	57.7	88	88.1	1348.37	1348.37	1720	DNA-directed RNA polymerase I subunit RPA1	DNA-directed RNA polymerase I subunit RPA1	chromosome [GO:0005694]| nucleoplasm [GO:0005654]| RNA polymerase I complex [GO:0005736]	negative regulation of protein localization to nucleolus [GO:1904750]| positive regulation of gene expression, epigenetic [GO:0045815]| termination of RNA polymerase I transcription [GO:0006363]| transcription initiation from RNA polymerase I promoter [GO:0006361]	chromatin binding [GO:0003682]| DNA binding [GO:0003677]| RNA polymerase I activity [GO:0001054]| zinc ion binding [GO:0008270]	O95602
P18583-5	-0.0223333	-0.0176667	0.746009	0.60849	-0.038	-0.0286667	0.17947	0.246326	-0.105333	-0.0833333	-1.50755	-1.27774	-0.002	-0.013	-0.044	0.005	-0.037	-0.074	-0.013	-0.042	-0.01	P18583	SON	P18583-5_SON	P18583-5	SON	1	168	78	15	P18583-5|P18583-9|P18583|P18583-7|P18583-2|P18583-4|P18583-10|P18583-6|J3QSZ5|P18583-8	HUMAN	267430	40.7	89	89.1	1344.06	268.8	2466|2459|2426|2386|2325|2303|2282|2140|2108|699	Isoform I of Protein SON| Isoform D of Protein SON| Protein SON| Isoform G of Protein SON| Isoform C of Protein SON| Isoform B of Protein SON| Isoform J of Protein SON| Isoform A of Protein SON| Isoform E of Protein SON| Isoform H of Protein SON	Isoform D of Protein SON	nuclear speck [GO:0016607]	microtubule cytoskeleton organization [GO:0000226]| mitotic cytokinesis [GO:0000281]| mRNA processing [GO:0006397]| negative regulation of apoptotic process [GO:0043066]| regulation of cell cycle [GO:0051726]| regulation of mRNA splicing, via spliceosome [GO:0048024]| regulation of RNA splicing [GO:0043484]| RNA splicing [GO:0008380]	DNA binding [GO:0003677]| RNA binding [GO:0003723]	P18583-5
P18583-3	-0.0683333	-0.0221667	1.32353	0.358681	-0.138	-0.0456667	0.0474753	0.437844	-0.205333	-0.100333	-2.45477	-0.828797	0.015	-0.1	0.017	0.087	-0.165	-0.183	-0.064	-0.099	-0.053	P18583	SON	P18583-3_SON	P18583-3	SON	1	3	66	3	P18583-3	HUMAN	250784	36.5	89	89.2	1129.09	53.83	2466|2459|2426|2386|2325|2303|2282|2140|2108|699	Isoform I of Protein SON| Isoform D of Protein SON| Protein SON| Isoform G of Protein SON| Isoform C of Protein SON| Isoform B of Protein SON| Isoform J of Protein SON| Isoform A of Protein SON| Isoform E of Protein SON| Isoform H of Protein SON	Isoform B of Protein SON	nuclear speck [GO:0016607]	microtubule cytoskeleton organization [GO:0000226]| mitotic cytokinesis [GO:0000281]| mRNA processing [GO:0006397]| negative regulation of apoptotic process [GO:0043066]| regulation of cell cycle [GO:0051726]| regulation of mRNA splicing, via spliceosome [GO:0048024]| regulation of RNA splicing [GO:0043484]| RNA splicing [GO:0008380]	DNA binding [GO:0003677]| RNA binding [GO:0003723]	P18583-3
Q8NF50-3	0.0248333	-0.0205	1.26285	0.455436	0.063	-0.0276667	0.0545948	0.3504	-0.00433333	-0.0823333	2.34929	-1.00828	0.021	0.008	-0.039	-0.049	0.061	0.049	0.059	-0.017	-0.047	Q8NF50	DOCK8	Q8NF50-3_DOCK8	Q8NF50-3	DOCK8	1	148	91	86	Q8NF50-3|Q8NF50-4|Q8NF50|Q8NF50-2|A2A369|E9PDJ4|A2A370	HUMAN	233326	49.2	90	90.1	1343.52	1277.43	2099|2067|2031|1999	Dedicator of cytokinesis protein 8| Isoform 2 of Dedicator of cytokinesis protein 8| Isoform 3 of Dedicator of cytokinesis protein 8| Isoform 4 of Dedicator of cytokinesis protein 8	Isoform 3 of Dedicator of cytokinesis protein 8	cytoplasm [GO:0005737]| lamellipodium membrane [GO:0031258]| leading edge membrane [GO:0031256]| membrane [GO:0016020]	cellular response to chemokine [GO:1990869]| dendritic cell migration [GO:0036336]| immunological synapse formation [GO:0001771]| memory T cell proliferation [GO:0061485]| negative regulation of T cell apoptotic process [GO:0070233]| positive regulation of establishment of T cell polarity [GO:1903905]| positive regulation of GTPase activity [GO:0043547]| positive regulation of T cell migration [G…	guanyl-nucleotide exchange factor activity [GO:0005085]	Q8NF50-3
Q96N67	0.00283333	-0.00983333	1.43241	0.651638	0.0676667	0.0423333	0.0369476	0.223029	0.000333333	-0.0123333	2.62863	1.35132	-0.009	-0.067	0.004	-0.017	0.024	0.036	0.05	-0.026	0.056	Q96N67	DOCK7	Q96N67_DOCK7	Q96N67	DOCK7	1	78	68	57	Q96N67|Q96N67-6|Q96N67-5|Q96N67-3|Q96N67-2|Q96N67-4|Q96N67-7|A0A1B0GUE9	HUMAN	244439	36.4	90	90.2	943.9	793.73	2140|2131|2129|2109|2100|2098|632	Dedicator of cytokinesis protein 7| Isoform 6 of Dedicator of cytokinesis protein 7| Isoform 2 of Dedicator of cytokinesis protein 7| Isoform 5 of Dedicator of cytokinesis protein 7| Isoform 3 of Dedicator of cytokinesis protein 7| Isoform 4 of Dedicator of cytokinesis protein 7| Isoform 7 of Dedicator of cytokinesis protein 7	Dedicator of cytokinesis protein 7	axon [GO:0030424]| basal part of cell [GO:0045178]| focal adhesion [GO:0005925]| growth cone [GO:0030426]| neuron projection [GO:0043005]	activation of GTPase activity [GO:0090630]| axonogenesis [GO:0007409]| establishment of neuroblast polarity [GO:0045200]| interkinetic nuclear migration [GO:0022027]| microtubule cytoskeleton organization [GO:0000226]| negative regulation of cold-induced thermogenesis [GO:0120163]| neuron projection development [GO:0031175]| positive regulation of peptidyl-serine phosphorylation [GO:0033138]| pos…	guanyl-nucleotide exchange factor activity [GO:0005085]| small GTPase binding [GO:0031267]	Q96N67
Q96HP0	-0.0005	0.0101667	0.0345774	0.316698	-0.003	0.0183333	0.92347	0.482283	-0.0703333	-0.0363333	-0.0999245	0.746421	0.004	-0.025	0.028	0.024	0.037	0.002	-0.045	0.031	-0.001	Q96HP0	DOCK6	Q96HP0_DOCK6	Q96HP0	DOCK6	1	60	60	52	Q96HP0	HUMAN	231437	33.5	90	90.3	807.68	695.86	2047	Dedicator of cytokinesis protein 6	Dedicator of cytokinesis protein 6	cytosol [GO:0005829]| perinuclear region of cytoplasm [GO:0048471]	blood coagulation [GO:0007596]| small GTPase mediated signal transduction [GO:0007264]	guanyl-nucleotide exchange factor activity [GO:0005085]	Q96HP0
Q70CQ2	-0.02	-0.00533333	0.119975	0.284637	-0.00933333	0.02	0.758621	0.519234	-0.0766667	-0.0346667	-0.320781	0.682402	0.008	0	-0.012	-0.054	-0.031	0.008	-0.051	0.041	-0.015	Q70CQ2	USP34	Q70CQ2_USP34	Q70CQ2	USP34	1	113	96	96	Q70CQ2|Q70CQ2-2|Q70CQ2-3	HUMAN	409988	30.3	91	91.1	1335.92	1335.92	3546|3395|3312	Ubiquitin carboxyl-terminal hydrolase 34| Isoform 2 of Ubiquitin carboxyl-terminal hydrolase 34| Isoform 3 of Ubiquitin carboxyl-terminal hydrolase 34	Ubiquitin carboxyl-terminal hydrolase 34	cytosol [GO:0005829]| nucleus [GO:0005634]	positive regulation of canonical Wnt signaling pathway [GO:0090263]| protein deubiquitination [GO:0016579]| protein K48-linked deubiquitination [GO:0071108]| ubiquitin-dependent protein catabolic process [GO:0006511]| Wnt signaling pathway [GO:0016055]	cysteine-type endopeptidase activity [GO:0004197]| thiol-dependent deubiquitinase [GO:0004843]	Q70CQ2
Q14676	0.0181667	0.0303333	0.30684	0.127765	-0.0163333	0.008	0.493355	0.745135	-0.0836667	-0.0466667	-0.726412	0.339656	0.026	0.034	0.011	0.019	-0.007	0.007	0.03	0.061	0.031	Q14676	MDC1	Q14676_MDC1	Q14676	MDC1	1	114	80	80	Q14676|Q14676-2|Q14676-3|Q14676-4|A0A087X0R2	HUMAN	227803	53.1	92	92.1	1331.05	1331.05	2089|1825|1802|1066	Mediator of DNA damage checkpoint protein 1| Isoform 2 of Mediator of DNA damage checkpoint protein 1| Isoform 3 of Mediator of DNA damage checkpoint protein 1| Isoform 4 of Mediator of DNA damage checkpoint protein 1	Mediator of DNA damage checkpoint protein 1	chromosome [GO:0005694]| focal adhesion [GO:0005925]| nuclear body [GO:0016604]| nucleoplasm [GO:0005654]| nucleus [GO:0005634]	double-strand break repair [GO:0006302]| double-strand break repair via nonhomologous end joining [GO:0006303]| intra-S DNA damage checkpoint [GO:0031573]	FHA domain binding [GO:0070975]| protein C-terminus binding [GO:0008022]	Q14676
O14497	0.00966667	0.0025	0.105806	0.139818	0.00666667	-0.00766667	0.783779	0.72474	-0.0606667	-0.0623333	0.286214	-0.368228	-0.003	0.017	-0.003	0.005	-0.003	0.004	0.038	-0.004	0.003	O14497	ARID1A	O14497_ARID1A	O14497	ARID1A	1	148	76	71	O14497|O14497-2|O14497-3|H0Y488|A0A087WUV6	HUMAN	242953	48.9	93	93.1	1322.91	1241.26	2285|2068|1902	AT-rich interactive domain-containing protein 1A| Isoform 2 of AT-rich interactive domain-containing protein 1A| Isoform 3 of AT-rich interactive domain-containing protein 1A	AT-rich interactive domain-containing protein 1A	brahma complex [GO:0035060]| chromatin [GO:0000785]| nBAF complex [GO:0071565]| npBAF complex [GO:0071564]| nucleoplasm [GO:0005654]| nucleus [GO:0005634]| SWI/SNF complex [GO:0016514]	androgen receptor signaling pathway [GO:0030521]| ATP-dependent chromatin remodeling [GO:0043044]| chromatin-mediated maintenance of transcription [GO:0048096]| chromatin remodeling [GO:0006338]| glucocorticoid receptor signaling pathway [GO:0042921]| intracellular estrogen receptor signaling pathway [GO:0030520]| nervous system development [GO:0007399]| nucleosome disassembly [GO:0006337]| nucle…	DNA binding [GO:0003677]| nuclear receptor binding [GO:0016922]| transcription coactivator activity [GO:0003713]	O14497
A0A6Q8NVI4	0.000166667	-0.0065	0.767836	0.503266	0.0376667	0.0243333	0.170673	0.313858	-0.0296667	-0.0303333	1.54367	1.0942	-0.033	-0.027	0.002	0.004	0.043	0.004	0.01	0.007	0.008	A0A6Q8NVI4	ARID1B	A0A6Q8NVI4_ARID1B	A0A6Q8NVI4	ARID1B	1	85	56	51	A0A6Q8NVI4|A0A3F2YNW7|Q8NFD5-3|Q8NFD5-2|Q8NFD5|A0A1B0GVK1|Q8NFD5-4|A0A1B0GWJ2|Q9Y651	HUMAN	250363	30.9	93	93.2	906.97	825.32	2372	AT-rich interactive domain-containing protein 1B	AT-rich interactive domain-containing protein 1B	brahma complex [GO:0035060]| nBAF complex [GO:0071565]| SWI/SNF complex [GO:0016514]	chromatin remodeling [GO:0006338]	DNA binding [GO:0003677]	A0A6Q8NVI4
Q08211	0.0101667	0.0173333	0.609442	0.262629	-0.0283333	-0.014	0.245787	0.546225	-0.0956667	-0.0686667	-1.27792	-0.637489	0.004	0.035	0.011	0.034	-0.008	0.002	-0.006	0.004	0.016	Q08211	DHX9	Q08211_DHX9	Q08211	DHX9	1	296	78	78	Q08211|Q08211-2	HUMAN	142268	73.6	94	94.1	1316.86	1316.86	1270|235	ATP-dependent RNA helicase A| Isoform 2 of ATP-dependent RNA helicase A	ATP-dependent RNA helicase A	actin cytoskeleton [GO:0015629]| centrosome [GO:0005813]| CRD-mediated mRNA stability complex [GO:0070937]| cytoplasm [GO:0005737]| cytoplasmic ribonucleoprotein granule [GO:0036464]| cytosol [GO:0005829]| membrane [GO:0016020]| nuclear body [GO:0016604]| nuclear stress granule [GO:0097165]| nucleolus [GO:0005730]| nucleoplasm [GO:0005654]| nucleus [GO:0005634]| perichromatin fibrils [GO:0005726]…	alternative mRNA splicing, via spliceosome [GO:0000380]| cellular protein-containing complex assembly [GO:0034622]| cellular response to exogenous dsRNA [GO:0071360]| cellular response to tumor necrosis factor [GO:0071356]| CRD-mediated mRNA stabilization [GO:0070934]| DNA duplex unwinding [GO:0032508]| DNA replication [GO:0006260]| DNA-templated transcription, termination [GO:0006353]| DNA-templ…	3'-5' DNA/RNA helicase activity [GO:0033679]| 3'-5' DNA helicase activity [GO:0043138]| 3'-5' RNA helicase activity [GO:0034458]| ATPase activity [GO:0016887]| ATP binding [GO:0005524]| chromatin DNA binding [GO:0031490]| DNA binding [GO:0003677]| DNA helicase activity [GO:0003678]| DNA replication origin binding [GO:0003688]| double-stranded DNA binding [GO:0003690]| double-stranded RNA binding …	Q08211
Q92835-2	0.067	0.0366667	0.212816	0.904159	0.014	-0.0466667	0.61261	0.124693	-0.0533333	-0.101333	0.532182	-1.76995	0.073	0.087	0.022	0.02	0.067	0.081	0.074	0.016	0.002	Q92835	INPP5D	Q92835-2_INPP5D	Q92835-2	INPP5D	1	139	79	1	Q92835-2|Q92835-3	HUMAN	134104	74.4	95	95.1	1315.69	37.16	1189|1188|976	Phosphatidylinositol 3,4,5-trisphosphate 5-phosphatase 1| Isoform 2 of Phosphatidylinositol 3,4,5-trisphosphate 5-phosphatase 1| Isoform 3 of Phosphatidylinositol 3,4,5-trisphosphate 5-phosphatase 1	Isoform 2 of Phosphatidylinositol 3,4,5-trisphosphate 5-phosphatase 1	cytoskeleton [GO:0005856]| cytosol [GO:0005829]| membrane raft [GO:0045121]| plasma membrane [GO:0005886]	apoptotic process [GO:0006915]| cytokine-mediated signaling pathway [GO:0019221]| determination of adult lifespan [GO:0008340]| immunoglobulin mediated immune response [GO:0016064]| inositol phosphate metabolic process [GO:0043647]| intracellular signal transduction [GO:0035556]| leukocyte migration [GO:0050900]| negative regulation of B cell proliferation [GO:0030889]| negative regulation of bon…	inositol-1,3,4,5-tetrakisphosphate 5-phosphatase activity [GO:0052659]| inositol-1,4,5-trisphosphate 5-phosphatase activity [GO:0052658]| inositol-polyphosphate 5-phosphatase activity [GO:0004445]| phosphatidylinositol-3,4,5-trisphosphate 5-phosphatase activity [GO:0034485]| phosphatidylinositol-4,5-bisphosphate 5-phosphatase activity [GO:0004439]| SH3 domain binding [GO:0017124]	Q92835-2
Q92835	-0.009	-0.0108333	0.628406	0.12097	0.0326667	0.029	0.235285	0.756885	-0.0346667	-0.0256667	1.31026	0.323538	-0.021	-0.012	-0.197	-0.043	0.038	-0.009	-0.007	0.032	0.176	Q92835	INPP5D	Q92835_INPP5D	Q92835	INPP5D	1	2	79	1	Q92835	HUMAN	134203	74.4	95	95.2	1314.59	36.06	1189|1188|976	Phosphatidylinositol 3,4,5-trisphosphate 5-phosphatase 1| Isoform 2 of Phosphatidylinositol 3,4,5-trisphosphate 5-phosphatase 1| Isoform 3 of Phosphatidylinositol 3,4,5-trisphosphate 5-phosphatase 1	Phosphatidylinositol 3,4,5-trisphosphate 5-phosphatase 1	cytoskeleton [GO:0005856]| cytosol [GO:0005829]| membrane raft [GO:0045121]| plasma membrane [GO:0005886]	apoptotic process [GO:0006915]| cytokine-mediated signaling pathway [GO:0019221]| determination of adult lifespan [GO:0008340]| immunoglobulin mediated immune response [GO:0016064]| inositol phosphate metabolic process [GO:0043647]| intracellular signal transduction [GO:0035556]| leukocyte migration [GO:0050900]| negative regulation of B cell proliferation [GO:0030889]| negative regulation of bon…	inositol-1,3,4,5-tetrakisphosphate 5-phosphatase activity [GO:0052659]| inositol-1,4,5-trisphosphate 5-phosphatase activity [GO:0052658]| inositol-polyphosphate 5-phosphatase activity [GO:0004445]| phosphatidylinositol-3,4,5-trisphosphate 5-phosphatase activity [GO:0034485]| phosphatidylinositol-4,5-bisphosphate 5-phosphatase activity [GO:0004439]| SH3 domain binding [GO:0017124]	Q92835
O15357	0.0291667	0.0211667	0.335155	0.092946	0.0223333	0.00633333	0.462216	0.807335	-0.045	-0.0483333	0.782027	0.254317	0.036	-0.015	0.009	0.033	0.054	0.064	0.003	0.034	0.03	O15357	INPPL1	O15357_INPPL1	O15357	INPPL1	1	50	44	42	O15357|A0A0A0MTP6|O15357-2	HUMAN	139395	42.5	95	95.3	654.7	620.97	1258|1016	Phosphatidylinositol 3,4,5-trisphosphate 5-phosphatase 2| Isoform 2 of Phosphatidylinositol 3,4,5-trisphosphate 5-phosphatase 2	Phosphatidylinositol 3,4,5-trisphosphate 5-phosphatase 2	cytoskeleton [GO:0005856]| cytosol [GO:0005829]| filopodium [GO:0030175]| Golgi apparatus [GO:0005794]| lamellipodium [GO:0030027]| nuclear speck [GO:0016607]| nucleus [GO:0005634]| plasma membrane [GO:0005886]	actin filament organization [GO:0007015]| cell adhesion [GO:0007155]| cytokine-mediated signaling pathway [GO:0019221]| endochondral ossification [GO:0001958]| endocytosis [GO:0006897]| glucose metabolic process [GO:0006006]| immune system process [GO:0002376]| inositol phosphate metabolic process [GO:0043647]| negative regulation of cell population proliferation [GO:0008285]| negative regulation…	actin binding [GO:0003779]| phosphatidylinositol-3,4,5-trisphosphate 5-phosphatase activity [GO:0034485]| SH2 domain binding [GO:0042169]| SH3 domain binding [GO:0017124]	O15357
O75116	0.0388333	0.0211667	0.674846	0.0265621	0.0336667	-0.00166667	0.211424	0.940671	-0.0336667	-0.0563333	1.38878	-0.0774391	0.018	0.024	0.006	0.024	0.08	0.025	0.062	0.018	0.037	O75116	ROCK2	O75116_ROCK2	O75116	ROCK2	1	152	94	84	O75116|E9PF63|Q14DU5|D6REE7	HUMAN	162038	64.9	96	96.1	1312.22	1168.42	1388	Rho-associated protein kinase 2	Rho-associated protein kinase 2	centrosome [GO:0005813]| cytoplasm [GO:0005737]| cytoplasmic ribonucleoprotein granule [GO:0036464]| cytoskeleton [GO:0005856]| cytosol [GO:0005829]| nucleus [GO:0005634]| plasma membrane [GO:0005886]	actin cytoskeleton organization [GO:0030036]| actomyosin structure organization [GO:0031032]| aortic valve morphogenesis [GO:0003180]| blood vessel diameter maintenance [GO:0097746]| cellular response to acetylcholine [GO:1905145]| cellular response to testosterone stimulus [GO:0071394]| centrosome duplication [GO:0051298]| cortical actin cytoskeleton organization [GO:0030866]| embryonic morphoge…	ATP binding [GO:0005524]| metal ion binding [GO:0046872]| protein serine/threonine kinase activity [GO:0004674]| protein serine kinase activity [GO:0106310]| protein threonine kinase activity [GO:0106311]| Rho-dependent protein serine/threonine kinase activity [GO:0072518]| RNA binding [GO:0003723]| small GTPase binding [GO:0031267]| structural molecule activity [GO:0005198]| tau protein binding …	O75116
Q13464	0.0303333	0.0148333	0.877346	0.273201	0.0493333	0.0183333	0.132634	0.533088	-0.018	-0.0363333	1.72328	0.659169	0.046	-0.002	0.044	-0.027	0.077	0.031	0.057	0.007	0.021	Q13464	ROCK1	Q13464_ROCK1	Q13464	ROCK1	1	110	84	74	Q13464|A0A0U1RQV4	HUMAN	159199	59	96	96.2	1200.48	1056.68	1354	Rho-associated protein kinase 1	Rho-associated protein kinase 1	bleb [GO:0032059]| centriole [GO:0005814]| cytoplasm [GO:0005737]| cytoplasmic stress granule [GO:0010494]| cytoskeleton [GO:0005856]| cytosol [GO:0005829]| extracellular region [GO:0005576]| Golgi membrane [GO:0000139]| lamellipodium [GO:0030027]| plasma membrane [GO:0005886]| ruffle [GO:0001726]| secretory granule lumen [GO:0034774]	actin cytoskeleton organization [GO:0030036]| actomyosin structure organization [GO:0031032]| aortic valve morphogenesis [GO:0003180]| apoptotic process [GO:0006915]| blood vessel diameter maintenance [GO:0097746]| cortical actin cytoskeleton organization [GO:0030866]| embryonic morphogenesis [GO:0048598]| ephrin receptor signaling pathway [GO:0048013]| epithelial to mesenchymal transition [GO:00…	aspartic-type endopeptidase inhibitor activity [GO:0019828]| ATP binding [GO:0005524]| metal ion binding [GO:0046872]| protein kinase activity [GO:0004672]| protein serine/threonine kinase activity [GO:0004674]| protein serine kinase activity [GO:0106310]| protein threonine kinase activity [GO:0106311]| Rho-dependent protein serine/threonine kinase activity [GO:0072518]| small GTPase binding [GO:…	Q13464
Q12888-2	0.00366667	-0.0176667	1.55089	0.364805	0.0606667	0.018	0.0281263	0.431713	-0.00666667	-0.0366667	2.82721	0.839732	-0.04	-0.015	-0.019	-0.025	0.035	0.028	0.039	-0.004	-0.003	Q12888	TP53BP1	Q12888-2_TP53BP1	Q12888-2	TP53BP1	1	124	73	73	Q12888-2|Q12888|A6NNK5|Q12888-3	HUMAN	216167	51.4	97	97.1	1299.44	1299.44	1977|1975|1972	Isoform 2 of TP53-binding protein 1| Isoform 3 of TP53-binding protein 1| TP53-binding protein 1	Isoform 2 of TP53-binding protein 1	chromosome, telomeric region [GO:0000781]| condensed chromosome kinetochore [GO:0000777]| cytoplasm [GO:0005737]| DNA repair complex [GO:1990391]| nuclear body [GO:0016604]| nucleoplasm [GO:0005654]| nucleus [GO:0005634]| replication fork [GO:0005657]| site of double-strand break [GO:0035861]	cellular response to DNA damage stimulus [GO:0006974]| cellular response to X-ray [GO:0071481]| DNA damage checkpoint [GO:0000077]| double-strand break repair [GO:0006302]| double-strand break repair via nonhomologous end joining [GO:0006303]| negative regulation of double-strand break repair via homologous recombination [GO:2000042]| positive regulation of DNA-binding transcription factor activi…	damaged DNA binding [GO:0003684]| histone binding [GO:0042393]| methylated histone binding [GO:0035064]| p53 binding [GO:0002039]| RNA polymerase II activating transcription factor binding [GO:0001102]| telomeric DNA binding [GO:0042162]| transcription coregulator activity [GO:0003712]| ubiquitin modification-dependent histone binding [GO:0061649]	Q12888-2
Q02224	-0.215167	-0.082	3.30965	2.21695	-0.165667	0.100667	0.000490179	0.00606801	-0.233	0.046	-6.50152	4.04759	-0.111	-0.153	-0.037	-0.133	-0.304	-0.32	-0.27	-0.052	-0.006	Q02224	CENPE	Q02224_CENPE	Q02224	CENPE	1	124	108	107	Q02224|A0A087X0P0|Q02224-3	HUMAN	317779	38	98	98.1	1297.19	1291.93	2701|2580	Centromere-associated protein E| Isoform 3 of Centromere-associated protein E	Centromere-associated protein E	chromosome [GO:0005694]| chromosome, centromeric region [GO:0000775]| condensed chromosome, centromeric region [GO:0000779]| condensed chromosome kinetochore [GO:0000777]| cytosol [GO:0005829]| kinetochore [GO:0000776]| kinetochore microtubule [GO:0005828]| membrane [GO:0016020]| microtubule [GO:0005874]| microtubule cytoskeleton [GO:0015630]| midbody [GO:0030496]| mitotic spindle midzone [GO:199…	antigen processing and presentation of exogenous peptide antigen via MHC class II [GO:0019886]| attachment of mitotic spindle microtubules to kinetochore [GO:0051315]| cell division [GO:0051301]| chromosome segregation [GO:0007059]| kinetochore assembly [GO:0051382]| lateral attachment of mitotic spindle microtubules to kinetochore [GO:0099607]| metaphase plate congression [GO:0051310]| microtubu…	ATP binding [GO:0005524]| ATP-dependent microtubule motor activity, plus-end-directed [GO:0008574]| kinetochore binding [GO:0043515]| microtubule binding [GO:0008017]| microtubule motor activity [GO:0003777]	Q02224
O75691	0.0621667	0.156167	4.42115	1.31143	-0.250333	-0.0623333	3.79182e-05	0.0488171	-0.317667	-0.117	-10.0549	-2.43511	0.215	0.18	0.137	0.167	-0.059	-0.047	-0.083	0.14	0.098	O75691	UTP20	O75691_UTP20	O75691	UTP20	1	113	88	88	O75691	HUMAN	321004	36.5	99	99.1	1292.19	1292.19	2785	Small subunit processome component 20 homolog	Small subunit processome component 20 homolog	90S preribosome [GO:0030686]| cytoplasm [GO:0005737]| nucleolus [GO:0005730]| nucleoplasm [GO:0005654]| plasma membrane [GO:0005886]| preribosome, small subunit precursor [GO:0030688]| small-subunit processome [GO:0032040]	endonucleolytic cleavage in 5'-ETS of tricistronic rRNA transcript (SSU-rRNA, 5.8S rRNA, LSU-rRNA) [GO:0000480]| endonucleolytic cleavage in ITS1 to separate SSU-rRNA from 5.8S rRNA and LSU-rRNA from tricistronic rRNA transcript (SSU-rRNA, 5.8S rRNA, LSU-rRNA) [GO:0000447]| endonucleolytic cleavage to generate mature 5'-end of SSU-rRNA from (SSU-rRNA, 5.8S rRNA, LSU-rRNA) [GO:0000472]| negative r…	RNA binding [GO:0003723]	O75691
Q92608	0.0553333	0.0515	0.230548	0.342822	-0.016	-0.0236667	0.588101	0.454127	-0.0833333	-0.0783333	-0.570103	-0.797472	0.086	0.071	0.042	0.033	0.03	0.084	0.028	0.077	0	Q92608	DOCK2	Q92608_DOCK2	Q92608	DOCK2	1	118	85	82	Q92608|E5RFJ0|Q92608-2|F6S220	HUMAN	213257	49.3	100	100.1	1291.52	1259.37	1830|336	Dedicator of cytokinesis protein 2| Isoform 2 of Dedicator of cytokinesis protein 2	Dedicator of cytokinesis protein 2	cytoskeleton [GO:0005856]| cytosol [GO:0005829]| extracellular exosome [GO:0070062]| extracellular region [GO:0005576]| membrane [GO:0016020]| specific granule lumen [GO:0035580]	actin cytoskeleton organization [GO:0030036]| alpha-beta T cell proliferation [GO:0046633]| chemotaxis [GO:0006935]| establishment of T cell polarity [GO:0001768]| immunological synapse formation [GO:0001771]| macropinocytosis [GO:0044351]| membrane raft polarization [GO:0001766]| myeloid dendritic cell activation involved in immune response [GO:0002277]| negative thymic T cell selection [GO:0045…	GTPase activator activity [GO:0005096]| guanyl-nucleotide exchange factor activity [GO:0005085]| T cell receptor binding [GO:0042608]	Q92608
Q14185	-0.0508333	-0.0353333	0.36167	0.669096	0.047	0.078	0.434841	0.214242	-0.0203333	0.0233333	0.833709	1.38299	0.03	-0.104	-0.072	-0.149	-0.029	-0.093	0.04	0.037	0.046	Q14185	DOCK1	Q14185_DOCK1	Q14185	DOCK1	1	8	10	7	A0A096LNH6|Q14185	HUMAN	216312	4.8	100	100.2	79.71	47.56	1865	Dedicator of cytokinesis protein 1	Dedicator of cytokinesis protein 1	cytoplasm [GO:0005737]| cytosol [GO:0005829]| guanyl-nucleotide exchange factor complex [GO:0032045]| membrane [GO:0016020]| nuclear speck [GO:0016607]| nucleoplasm [GO:0005654]	apoptotic process [GO:0006915]| blood coagulation [GO:0007596]| Fc-gamma receptor signaling pathway involved in phagocytosis [GO:0038096]| integrin-mediated signaling pathway [GO:0007229]| phagocytosis, engulfment [GO:0006911]| positive regulation of epithelial cell migration [GO:0010634]| positive regulation of substrate adhesion-dependent cell spreading [GO:1900026]| signal transduction [GO:000…	GTPase activator activity [GO:0005096]| guanyl-nucleotide exchange factor activity [GO:0005085]| SH3 domain binding [GO:0017124]	Q14185
O15027-5	0.018	0.011	0.0166967	0.261759	-0.00133333	-0.0153333	0.962284	0.547319	-0.0686667	-0.07	-0.0491734	-0.635698	-0.011	0.042	-0.002	0.025	0.027	-0.014	0.039	-0.002	0.014	O15027	SEC16A	O15027-5_SEC16A	O15027-5	SEC16A	1	104	78	78	O15027-5|F1T0I1|O15027|O15027-3|O15027-4|O15027-2|A0A3F2YNZ0|A0A3F2YNX0|Q8N9G1	HUMAN	255722	45.3	101	101.1	1289.92	1289.92	2379|2357|2337|2332|2312	Isoform 5 of Protein transport protein Sec16A| Protein transport protein Sec16A| Isoform 3 of Protein transport protein Sec16A| Isoform 4 of Protein transport protein Sec16A| Isoform 2 of Protein transport protein Sec16A	Isoform 5 of Protein transport protein Sec16A	cytosol [GO:0005829]| endoplasmic reticulum [GO:0005783]| endoplasmic reticulum exit site [GO:0070971]| endoplasmic reticulum membrane [GO:0005789]| ER to Golgi transport vesicle membrane [GO:0012507]| Golgi apparatus [GO:0005794]| Golgi membrane [GO:0000139]| organelle membrane [GO:0031090]| perinuclear region of cytoplasm [GO:0048471]	autophagy [GO:0006914]| COPII vesicle coating [GO:0048208]| endoplasmic reticulum organization [GO:0007029]| endoplasmic reticulum to Golgi vesicle-mediated transport [GO:0006888]| Golgi organization [GO:0007030]| Golgi to plasma membrane CFTR protein transport [GO:0043000]| positive regulation of protein exit from endoplasmic reticulum [GO:0070863]| protein exit from endoplasmic reticulum [GO:00…		O15027-5
P35658-2	0.0278333	0.029	0.237332	0.205143	-0.013	-0.0106667	0.578985	0.623529	-0.0803333	-0.0653333	-0.584437	-0.515848	0.041	0.033	0.025	0.029	0.034	0.001	0.029	0.03	0.016	P35658	NUP214	P35658-2_NUP214	P35658-2	NUP214	1	125	75	75	P35658-2|P35658|A0A494C1F2|P35658-4|P35658-3|P35658-5|A0A0A0MSW3|B7ZAV2	HUMAN	213309	48.7	102	102.1	1278.34	1278.34	2093|2091|2090|2080|2079	Isoform 5 of Nuclear pore complex protein Nup214| Isoform 3 of Nuclear pore complex protein Nup214| Nuclear pore complex protein Nup214| Isoform 4 of Nuclear pore complex protein Nup214| Isoform 2 of Nuclear pore complex protein Nup214	Isoform 2 of Nuclear pore complex protein Nup214	cytoplasmic side of nuclear pore [GO:1990876]| cytosol [GO:0005829]| host cell [GO:0043657]| nuclear pore [GO:0005643]| nucleoplasm [GO:0005654]	intracellular transport of virus [GO:0075733]| mitotic cell cycle [GO:0000278]| mRNA export from nucleus [GO:0006406]| protein export from nucleus [GO:0006611]| protein import into nucleus [GO:0006606]| protein sumoylation [GO:0016925]| regulation of cell cycle [GO:0051726]| regulation of cellular response to heat [GO:1900034]| regulation of gene silencing by miRNA [GO:0060964]| regulation of gly…	nuclear export signal receptor activity [GO:0005049]| nuclear localization sequence binding [GO:0008139]| structural constituent of nuclear pore [GO:0017056]	P35658-2
O75533	-0.0111667	-0.0336667	0.572043	0.167666	0.033	-0.012	0.26789	0.679726	-0.0343333	-0.0666667	1.2136	-0.43256	-0.072	-0.01	-0.055	-0.001	0	0.005	0.011	-0.038	-0.026	O75533	SF3B1	O75533_SF3B1	O75533	SF3B1	1	227	77	77	O75533|A0A494C1M2|B4DGZ4|O75533-2|F8WC19	HUMAN	146570	69.2	103	103.1	1277.25	1277.25	1304|144	Splicing factor 3B subunit 1| Isoform 2 of Splicing factor 3B subunit 1	Splicing factor 3B subunit 1	catalytic step 2 spliceosome [GO:0071013]| nuclear speck [GO:0016607]| nucleoplasm [GO:0005654]| nucleus [GO:0005634]| spliceosomal complex [GO:0005681]| U11/U12 snRNP [GO:0034693]| U12-type spliceosomal complex [GO:0005689]| U2 snRNP [GO:0005686]| U2-type precatalytic spliceosome [GO:0071005]| U2-type prespliceosome [GO:0071004]	mRNA splicing, via spliceosome [GO:0000398]| positive regulation of gene expression, epigenetic [GO:0045815]| RNA splicing [GO:0008380]| RNA splicing, via transesterification reactions [GO:0000375]| spliceosomal complex assembly [GO:0000245]	mRNA binding [GO:0003729]| RNA binding [GO:0003723]| splicing factor binding [GO:1990935]	O75533
Q9C0C2	0.0446667	0.001	1.89454	0.133613	0.0786667	-0.00866667	0.0127486	0.735169	0.0113333	-0.0633333	3.42581	-0.353576	-0.002	0	0.003	0.018	0.1	0.09	0.062	-0.034	0.021	Q9C0C2	TNKS1BP1	Q9C0C2_TNKS1BP1	Q9C0C2	TNKS1BP1	1	101	73	73	Q9C0C2|Q9C0C2-2|E9PKK0	HUMAN	182819	56.5	104	104.1	1276.07	1276.07	1729|778	182 kDa tankyrase-1-binding protein| Isoform 2 of 182 kDa tankyrase-1-binding protein	182 kDa tankyrase-1-binding protein	actin cytoskeleton [GO:0015629]| adherens junction [GO:0005912]| CCR4-NOT complex [GO:0030014]| cytoplasm [GO:0005737]| cytosol [GO:0005829]| heterochromatin [GO:0000792]| nucleus [GO:0005634]| plasma membrane [GO:0005886]	cellular response to ionizing radiation [GO:0071479]| DNA damage response, signal transduction by p53 class mediator resulting in cell cycle arrest [GO:0006977]| double-strand break repair [GO:0006302]| nuclear-transcribed mRNA poly(A) tail shortening [GO:0000289]| positive regulation of peptidyl-serine phosphorylation [GO:0033138]| positive regulation of peptidyl-threonine phosphorylation [GO:00…	ankyrin repeat binding [GO:0071532]| cadherin binding [GO:0045296]| enzyme binding [GO:0019899]| protein-containing complex binding [GO:0044877]	Q9C0C2
Q9UIG0	-0.006	-0.004	0.801365	0.652459	-0.0333333	-0.0293333	0.157992	0.222608	-0.100667	-0.084	-1.59891	-1.35268	0.018	0.01	-0.019	0.004	-0.025	-0.018	-0.025	-0.003	-0.034	Q9UIG0	BAZ1B	Q9UIG0_BAZ1B	Q9UIG0	BAZ1B	1	133	87	87	Q9UIG0|Q9UIG0-2	HUMAN	172497	58.1	105	105.1	1275.08	1275.08	1483|1479	Tyrosine-protein kinase BAZ1B| Isoform 2 of Tyrosine-protein kinase BAZ1B	Tyrosine-protein kinase BAZ1B	condensed chromosome [GO:0000793]| nuclear body [GO:0016604]| nucleoplasm [GO:0005654]| pericentric heterochromatin [GO:0005721]	cellular response to DNA damage stimulus [GO:0006974]| chromatin assembly or disassembly [GO:0006333]| chromatin remodeling [GO:0006338]| double-strand break repair [GO:0006302]| histone phosphorylation [GO:0016572]| positive regulation of gene expression, epigenetic [GO:0045815]| regulation of transcription by RNA polymerase II [GO:0006357]	ATP binding [GO:0005524]| histone binding [GO:0042393]| histone kinase activity [GO:0035173]| non-membrane spanning protein tyrosine kinase activity [GO:0004715]| protein tyrosine kinase activity [GO:0004713]| transmembrane receptor protein tyrosine kinase activity [GO:0004714]| zinc ion binding [GO:0008270]	Q9UIG0
Q12789	0.0095	-0.0045	0.0845701	0.457408	0.00566667	-0.0223333	0.823057	0.348813	-0.0616667	-0.077	0.232997	-1.01186	0.018	0.017	-0.019	-0.015	0.014	0.033	-0.01	-0.011	-0.017	Q12789	GTF3C1	Q12789_GTF3C1	Q12789	GTF3C1	1	114	86	86	Q12789|Q12789-3|E1BNY8	HUMAN	241210	44.9	106	106.1	1255.23	1255.23	2109|2084	General transcription factor 3C polypeptide 1| Isoform 2 of General transcription factor 3C polypeptide 1	General transcription factor 3C polypeptide 1	membrane [GO:0016020]| nucleolus [GO:0005730]| nucleoplasm [GO:0005654]| ribonucleoprotein complex [GO:1990904]| transcription factor TFIIIC complex [GO:0000127]	5S class rRNA transcription by RNA polymerase III [GO:0042791]| rRNA transcription [GO:0009303]| transcription by RNA polymerase III [GO:0006383]| transcription initiation from RNA polymerase III promoter [GO:0006384]| tRNA transcription [GO:0009304]| tRNA transcription by RNA polymerase III [GO:0042797]	DNA binding [GO:0003677]	Q12789
Q04637	0.028	0.0368333	1.34505	0.854256	-0.0626667	-0.045	0.0451805	0.139876	-0.13	-0.0996667	-2.48409	-1.68828	0.055	0.093	0.035	0.03	-0.004	-0.008	0.002	0.014	-0.006	Q04637	EIF4G1	Q04637_EIF4G1	Q04637	EIF4G1	1	191	82	75	Q04637|Q04637-3|Q04637-8|E7EUU4|Q04637-9|A0A7I2Y1C3|Q04637-4|Q04637-5|E9PGM1|E7EX73|Q04637-6|Q04637-7|F8WCF2	HUMAN	176230	56	107	107.1	1243.96	1142.57	1606|1600|1599|1559|1512|1435|1404|1403	Isoform 9 of Eukaryotic translation initiation factor 4 gamma 1| Isoform 8 of Eukaryotic translation initiation factor 4 gamma 1| Eukaryotic translation initiation factor 4 gamma 1| Isoform B of Eukaryotic translation initiation factor 4 gamma 1| Isoform C of Eukaryotic translation initiation factor 4 gamma 1| Isoform D of Eukaryotic translation initiation factor 4 gamma 1| Isoform 7 of Eukaryoti…	Eukaryotic translation initiation factor 4 gamma 1	cytoplasm [GO:0005737]| cytoplasmic stress granule [GO:0010494]| cytosol [GO:0005829]| eukaryotic translation initiation factor 4F complex [GO:0016281]| membrane [GO:0016020]| nucleus [GO:0005634]| polysome [GO:0005844]	behavioral fear response [GO:0001662]| cap-dependent translational initiation [GO:0002191]| cellular macromolecule biosynthetic process [GO:0034645]| cellular response to nutrient levels [GO:0031669]| developmental process [GO:0032502]| energy homeostasis [GO:0097009]| negative regulation of autophagy [GO:0010507]| negative regulation of neuron death [GO:1901215]| negative regulation of peptidyl-…	ATP binding [GO:0005524]| eukaryotic initiation factor 4E binding [GO:0008190]| identical protein binding [GO:0042802]| molecular adaptor activity [GO:0060090]| mRNA binding [GO:0003729]| RNA binding [GO:0003723]| translation factor activity, RNA binding [GO:0008135]| translation initiation factor activity [GO:0003743]| translation initiation factor binding [GO:0031369]	Q04637
A0A0U1RQK7	-0.00733333	0.0338333	0.401352	1.03379	-0.0226667	0.0596667	0.39687	0.0925152	-0.09	0.005	-0.907989	1.98112	0	0.028	0.045	-0.016	-0.027	0.006	-0.035	0.033	0.113	A0A0U1RQK7	EIF4G3	A0A0U1RQK7_EIF4G3	A0A0U1RQK7	EIF4G3	1	62	58	51	A0A0U1RQK7|A0A0A0MSA7|O43432-3|O43432|O43432-4|O43432-2	HUMAN	196443	31.5	107	107.2	789.79	688.4	1774	Eukaryotic translation initiation factor 4 gamma 3	Eukaryotic translation initiation factor 4 gamma 3			RNA cap binding [GO:0000339]| translation initiation factor activity [GO:0003743]	A0A0U1RQK7
Q5JRA6	0.0276667	0.0306667	0.457078	0.371398	-0.0246667	-0.0186667	0.349077	0.425208	-0.092	-0.0733333	-1.01037	-0.852291	0.037	0.055	0.034	0.028	0.032	-0.014	0.028	0.02	0.01	Q5JRA6	MIA3	Q5JRA6_MIA3	Q5JRA6	MIA3	1	124	83	83	Q5JRA6|Q5JRA6-2|Q5JRA6-4|Q5JRA6-3	HUMAN	214383	46.5	108	108.1	1239.55	1239.55	1907|1848|785|500	Transport and Golgi organization protein 1 homolog| Isoform 2 of Transport and Golgi organization protein 1 homolog| Isoform 4 of Transport and Golgi organization protein 1 homolog| Isoform 3 of Transport and Golgi organization protein 1 homolog	Transport and Golgi organization protein 1 homolog	endoplasmic reticulum exit site [GO:0070971]| endoplasmic reticulum lumen [GO:0005788]| endoplasmic reticulum membrane [GO:0005789]| integral component of membrane [GO:0016021]| intracellular membrane-bounded organelle [GO:0043231]| membrane [GO:0016020]	cell migration involved in sprouting angiogenesis [GO:0002042]| cellular protein metabolic process [GO:0044267]| cellular response to oxidised low-density lipoprotein particle stimulus [GO:0140052]| COPII-coated vesicle cargo loading [GO:0090110]| endoplasmic reticulum organization [GO:0007029]| endoplasmic reticulum to Golgi vesicle-mediated transport [GO:0006888]| exocytosis [GO:0006887]| lipop…	cargo receptor activity [GO:0038024]	Q5JRA6
O00410	0.0235	0.0358333	0.592762	0.0351628	-0.027	-0.00233333	0.25541	0.922226	-0.0943333	-0.057	-1.24932	-0.1016	0.043	0.039	0.033	0.029	0.017	0.018	-0.005	0.058	0.013	O00410	IPO5	O00410_IPO5	O00410	IPO5	1	237	62	58	O00410|O00410-3|O00410-2|E7EQT5|F8WF30|C9JZ53	HUMAN	125111	76.2	109	109.1	1234.32	1169.69	1115|1097|1037	Isoform 3 of Importin-5| Importin-5| Isoform 2 of Importin-5	Importin-5	cytoplasm [GO:0005737]| membrane [GO:0016020]| nuclear pore [GO:0005643]| nucleolus [GO:0005730]| nucleus [GO:0005634]	cellular response to amino acid stimulus [GO:0071230]| negative regulation of cyclin-dependent protein serine/threonine kinase activity [GO:0045736]| NLS-bearing protein import into nucleus [GO:0006607]| positive regulation of protein import into nucleus [GO:0042307]| protein import into nucleus [GO:0006606]| ribosomal protein import into nucleus [GO:0006610]| viral process [GO:0016032]	GTPase inhibitor activity [GO:0005095]| nuclear import signal receptor activity [GO:0061608]| nuclear localization sequence binding [GO:0008139]| RNA binding [GO:0003723]| small GTPase binding [GO:0031267]	O00410
O60518	0.0163333	0.0815	3.54476	1.21239	-0.212	-0.0816667	0.00028526	0.0613208	-0.279333	-0.136333	-7.14913	-2.27561	0.163	0.117	0.004	0.087	-0.117	-0.063	-0.089	0.1	0.018	O60518	RANBP6	O60518_RANBP6	O60518	RANBP6	1	35	35	31	O60518|A0A096LNS2	HUMAN	126252	39.4	109	109.2	479.54	414.91	1105	Ran-binding protein 6	Ran-binding protein 6	cytoplasm [GO:0005737]| nucleus [GO:0005634]	protein import into nucleus [GO:0006606]	nuclear import signal receptor activity [GO:0061608]| nuclear localization sequence binding [GO:0008139]	O60518
Q9NTJ3	-0.0105	-0.0281667	0.597478	0.11793	0.0283333	-0.007	0.252652	0.762202	-0.039	-0.0616667	1.25742	-0.315988	-0.042	-0.004	-0.027	-0.028	-0.004	0.006	0.009	-0.033	-0.035	Q9NTJ3	SMC4	Q9NTJ3_SMC4	Q9NTJ3	SMC4	1	136	84	84	Q9NTJ3|E9PD53|Q9NTJ3-2|F8WCB7	HUMAN	147864	65.9	110	110.1	1233.39	1233.39	1288|1230	Structural maintenance of chromosomes protein 4| Isoform 2 of Structural maintenance of chromosomes protein 4	Structural maintenance of chromosomes protein 4	chromosome, centromeric region [GO:0000775]| condensin complex [GO:0000796]| cytosol [GO:0005829]| nuclear speck [GO:0016607]| nucleoplasm [GO:0005654]| nucleus [GO:0005634]	cell division [GO:0051301]| kinetochore organization [GO:0051383]| meiotic chromosome condensation [GO:0010032]| meiotic chromosome segregation [GO:0045132]| mitotic chromosome condensation [GO:0007076]| mitotic sister chromatid segregation [GO:0000070]	ATPase activity [GO:0016887]| ATP binding [GO:0005524]| chromatin binding [GO:0003682]| single-stranded DNA binding [GO:0003697]	Q9NTJ3
Q9NTI5	0.0205	-0.00633333	1.03933	0.129927	0.0456667	-0.008	0.0913413	0.741435	-0.0216667	-0.0626667	1.98622	-0.344816	-0.005	0.015	0.011	-0.017	0.051	0.054	0.025	-0.018	-0.024	Q9NTI5	PDS5B	Q9NTI5_PDS5B	Q9NTI5	PDS5B	1	138	77	67	Q9NTI5|Q9NTI5-2|Q9NTI5-3|Q9NTI5-5|Q9NTI5-4	HUMAN	165920	53.5	111	111.1	1233.07	1099.18	1447|1391|529|125|122	Sister chromatid cohesion protein PDS5 homolog B| Isoform 2 of Sister chromatid cohesion protein PDS5 homolog B| Isoform 3 of Sister chromatid cohesion protein PDS5 homolog B| Isoform 5 of Sister chromatid cohesion protein PDS5 homolog B| Isoform 4 of Sister chromatid cohesion protein PDS5 homolog B	Sister chromatid cohesion protein PDS5 homolog B	chromatin [GO:0000785]| chromosome [GO:0005694]| chromosome, centromeric region [GO:0000775]| cytosol [GO:0005829]| nucleoplasm [GO:0005654]| nucleus [GO:0005634]	cell division [GO:0051301]| cell population proliferation [GO:0008283]| DNA repair [GO:0006281]| mitotic sister chromatid cohesion [GO:0007064]| negative regulation of cell population proliferation [GO:0008285]| regulation of cell population proliferation [GO:0042127]	DNA binding [GO:0003677]	Q9NTI5
Q29RF7	0.0111667	0.0138333	0.00390422	0.0777208	0.000333333	0.00566667	0.99105	0.83614	-0.067	-0.049	0.0116631	0.215545	0.015	0.036	0.035	-0.018	-0.017	0.049	0.002	0.026	-0.011	Q29RF7	PDS5A	Q29RF7_PDS5A	Q29RF7	PDS5A	1	90	70	60	Q29RF7|Q29RF7-3	HUMAN	152368	52.6	111	111.2	1050.51	916.62	1337|600	Sister chromatid cohesion protein PDS5 homolog A| Isoform 2 of Sister chromatid cohesion protein PDS5 homolog A	Sister chromatid cohesion protein PDS5 homolog A	chromatin [GO:0000785]| chromosome [GO:0005694]| chromosome, centromeric region [GO:0000775]| cytosol [GO:0005829]| nucleoplasm [GO:0005654]| nucleus [GO:0005634]| plasma membrane [GO:0005886]	cell division [GO:0051301]| DNA repair [GO:0006281]| mitotic sister chromatid cohesion [GO:0007064]| negative regulation of DNA replication [GO:0008156]		Q29RF7
P51610-4	0.0296667	0.00683333	0.298156	0.540588	0.0173333	-0.0283333	0.50332	0.288013	-0.05	-0.083	0.709117	-1.16008	-0.009	0.036	-0.021	0.036	0.052	0.026	0.037	-0.009	0.008	P51610	HCFC1	P51610-4_HCFC1	P51610-4	HCFC1	1	157	73	3	A6NEM2|P51610-4|P51610-3	HUMAN	215398	45.8	112	112.1	1230.78	44.44	2079|2035|1966|428	Isoform 4 of Host cell factor 1| Host cell factor 1| Isoform 2 of Host cell factor 1| Isoform 3 of Host cell factor 1	Isoform 4 of Host cell factor 1	cytoplasm [GO:0005737]| histone acetyltransferase complex [GO:0000123]| histone methyltransferase complex [GO:0035097]| membrane [GO:0016020]| MLL1 complex [GO:0071339]| neuronal cell body [GO:0043025]| nucleoplasm [GO:0005654]| nucleus [GO:0005634]| protein-containing complex [GO:0032991]| Set1C/COMPASS complex [GO:0048188]	cell cycle [GO:0007049]| chromatin remodeling [GO:0006338]| histone H4-K16 acetylation [GO:0043984]| histone H4-K5 acetylation [GO:0043981]| histone H4-K8 acetylation [GO:0043982]| mitochondrion organization [GO:0007005]| negative regulation of transcription by RNA polymerase II [GO:0000122]| positive regulation of cell cycle [GO:0045787]| positive regulation of gene expression [GO:0010628]| posi…	activating transcription factor binding [GO:0033613]| cadherin binding [GO:0045296]| chromatin binding [GO:0003682]| identical protein binding [GO:0042802]| protein-macromolecule adaptor activity [GO:0030674]| transcription coactivator activity [GO:0003713]	P51610-4
P51610	-0.0573333	-0.0813333	0.266239	0.0319021	0.0626667	0.0146667	0.541702	0.929176	-0.00466667	-0.04	0.644894	0.0925408	-0.209	0.075	0.145	-0.132	-0.194	0.053	0.063	-0.424	0.057	P51610	HCFC1	P51610_HCFC1	P51610	HCFC1	1	1	71	1	P51610|P51610-2	HUMAN	210726	46.3	112	112.2	1216.17	29.83	2079|2035|1966|428	Isoform 4 of Host cell factor 1| Host cell factor 1| Isoform 2 of Host cell factor 1| Isoform 3 of Host cell factor 1	Host cell factor 1	cytoplasm [GO:0005737]| histone acetyltransferase complex [GO:0000123]| histone methyltransferase complex [GO:0035097]| membrane [GO:0016020]| MLL1 complex [GO:0071339]| neuronal cell body [GO:0043025]| nucleoplasm [GO:0005654]| nucleus [GO:0005634]| protein-containing complex [GO:0032991]| Set1C/COMPASS complex [GO:0048188]	cell cycle [GO:0007049]| chromatin remodeling [GO:0006338]| histone H4-K16 acetylation [GO:0043984]| histone H4-K5 acetylation [GO:0043981]| histone H4-K8 acetylation [GO:0043982]| mitochondrion organization [GO:0007005]| negative regulation of transcription by RNA polymerase II [GO:0000122]| positive regulation of cell cycle [GO:0045787]| positive regulation of gene expression [GO:0010628]| posi…	activating transcription factor binding [GO:0033613]| cadherin binding [GO:0045296]| chromatin binding [GO:0003682]| identical protein binding [GO:0042802]| protein-macromolecule adaptor activity [GO:0030674]| transcription coactivator activity [GO:0003713]	P51610
Q9Y5Z7	0.0215	0.0516667	0.0345052	0.819721	-0.00366667	0.0566667	0.923623	0.151454	-0.071	0.002	-0.0997434	1.63295	-0.015	0.054	0.053	0.031	0.084	-0.023	-0.002	0.138	0.049	Q9Y5Z7	HCFC2	Q9Y5Z7_HCFC2	Q9Y5Z7	HCFC2	1	16	16	15	Q9Y5Z7|Q9Y5Z7-2	HUMAN	87747.4	25.3	112	112.3	241.49	227.96	792|412	Host cell factor 2| Isoform 2 of Host cell factor 2	Host cell factor 2	cytoplasm [GO:0005737]| cytosol [GO:0005829]| histone methyltransferase complex [GO:0035097]| MLL1 complex [GO:0071339]| nuclear body [GO:0016604]| nucleoplasm [GO:0005654]| nucleus [GO:0005634]| plasma membrane [GO:0005886]	chromatin remodeling [GO:0006338]| negative regulation of transcription by RNA polymerase II [GO:0000122]| regulation of transcription, DNA-templated [GO:0006355]| regulation of transcription by RNA polymerase II [GO:0006357]| viral process [GO:0016032]	transcription coactivator activity [GO:0003713]	Q9Y5Z7
Q96SN8	-0.0736667	-0.0845	0.436756	0.0377197	0.0246667	0.003	0.365801	0.916812	-0.0426667	-0.0516667	0.973372	0.108703	-0.078	-0.075	-0.117	-0.105	-0.029	-0.076	-0.079	-0.089	-0.043	Q96SN8	CDK5RAP2	Q96SN8_CDK5RAP2	Q96SN8	CDK5RAP2	1	98	82	82	Q96SN8|Q96SN8-3|Q96SN8-4|Q96SN8-2|A0A0A0MRG9|F8WCI3|F8WF55|F8WBJ0	HUMAN	216574	50.3	113	113.1	1226.6	1226.6	1893|1861|1852|1814	CDK5 regulatory subunit-associated protein 2| Isoform 2 of CDK5 regulatory subunit-associated protein 2| Isoform 3 of CDK5 regulatory subunit-associated protein 2| Isoform 4 of CDK5 regulatory subunit-associated protein 2	CDK5 regulatory subunit-associated protein 2	cell junction [GO:0030054]| centrosome [GO:0005813]| cytoplasm [GO:0005737]| cytoskeleton [GO:0005856]| cytosol [GO:0005829]| extracellular exosome [GO:0070062]| Golgi apparatus [GO:0005794]| microtubule [GO:0005874]| microtubule plus-end [GO:0035371]| mitotic spindle pole [GO:0097431]| pericentriolar material [GO:0000242]| perinuclear region of cytoplasm [GO:0048471]| spindle pole [GO:0000922]	brain development [GO:0007420]| centriole replication [GO:0007099]| centrosome cycle [GO:0007098]| chromosome segregation [GO:0007059]| ciliary basal body-plasma membrane docking [GO:0097711]| establishment of mitotic spindle orientation [GO:0000132]| G2/M transition of mitotic cell cycle [GO:0000086]| microtubule bundle formation [GO:0001578]| microtubule cytoskeleton organization [GO:0000226]| …	calmodulin binding [GO:0005516]| gamma-tubulin binding [GO:0043015]| microtubule binding [GO:0008017]| protein kinase binding [GO:0019901]| transcription regulatory region sequence-specific DNA binding [GO:0000976]| tubulin binding [GO:0015631]	Q96SN8
Q68DQ2	-0.0835	0.0591667	3.41871	2.42568	-0.171	0.114333	0.000381323	0.0037525	-0.238333	0.0596667	-6.7959	4.46798	0.019	0.012	0.088	-0.025	-0.186	-0.176	-0.145	0.129	0.132	Q68DQ2	CRYBG3	Q68DQ2_CRYBG3	Q68DQ2	CRYBG3	1	95	87	87	Q68DQ2|Q68DQ2-1|Q68DQ2-2	HUMAN	333308	33.1	114	114.1	1226.54	1226.54	2970|1022|228	Very large A-kinase anchor protein| Isoform 1 of Very large A-kinase anchor protein| Isoform 2 of Very large A-kinase anchor protein	Very large A-kinase anchor protein	protein-containing complex [GO:0032991]	lens development in camera-type eye [GO:0002088]| visual perception [GO:0007601]	carbohydrate binding [GO:0030246]| protein kinase A binding [GO:0051018]| structural constituent of eye lens [GO:0005212]	Q68DQ2
P53396	0.0171667	0.0178333	0.185882	0.157948	-0.011	-0.00966667	0.651806	0.695107	-0.0783333	-0.0643333	-0.473225	-0.410365	0.008	0.046	0.03	0.014	0.026	0.004	0.005	0.012	-0.003	P53396	ACLY	P53396_ACLY	P53396	ACLY	1	245	74	74	P53396|P53396-2|P53396-3	HUMAN	121750	70.8	115	115.1	1225.82	1225.82	1101|1091|830	ATP-citrate synthase| Isoform 2 of ATP-citrate synthase| Isoform 3 of ATP-citrate synthase	ATP-citrate synthase	azurophil granule lumen [GO:0035578]| cytosol [GO:0005829]| extracellular exosome [GO:0070062]| extracellular region [GO:0005576]| ficolin-1-rich granule lumen [GO:1904813]| membrane [GO:0016020]| nucleoplasm [GO:0005654]| plasma membrane [GO:0005886]	acetyl-CoA biosynthetic process [GO:0006085]| cholesterol biosynthetic process [GO:0006695]| citrate metabolic process [GO:0006101]| coenzyme A metabolic process [GO:0015936]| fatty acid biosynthetic process [GO:0006633]| fatty-acyl-CoA biosynthetic process [GO:0046949]| lipid biosynthetic process [GO:0008610]| neutrophil degranulation [GO:0043312]| oxaloacetate metabolic process [GO:0006107]| po…	ATP binding [GO:0005524]| ATP citrate synthase activity [GO:0003878]| metal ion binding [GO:0046872]	P53396
Q92621	0.00916667	0.0221667	0.598907	0.253649	-0.0463333	-0.0203333	0.251822	0.557637	-0.113667	-0.075	-1.26052	-0.619039	0.056	0.071	-0.004	-0.03	-0.031	0.03	-0.041	0.023	0.017	Q92621	NUP205	Q92621_NUP205	Q92621	NUP205	1	140	77	77	Q92621	HUMAN	230314	44.6	116	116.1	1220.59	1220.59	2012	Nuclear pore complex protein Nup205	Nuclear pore complex protein Nup205	cytosol [GO:0005829]| host cell [GO:0043657]| membrane [GO:0016020]| nuclear envelope [GO:0005635]| nuclear membrane [GO:0031965]| nuclear periphery [GO:0034399]| nuclear pore [GO:0005643]| nuclear pore inner ring [GO:0044611]	intracellular transport of virus [GO:0075733]| mitotic nuclear envelope reassembly [GO:0007084]| mRNA export from nucleus [GO:0006406]| nuclear pore complex assembly [GO:0051292]| nuclear pore organization [GO:0006999]| nucleocytoplasmic transport [GO:0006913]| protein sumoylation [GO:0016925]| regulation of cellular response to heat [GO:1900034]| regulation of gene silencing by miRNA [GO:0060964…	structural constituent of nuclear pore [GO:0017056]	Q92621
Q5SW79	0.0211667	0.0085	0.0135797	0.451675	-0.001	-0.0263333	0.969215	0.353448	-0.0683333	-0.081	-0.0401302	-1.00145	-0.007	0.042	0.023	0.03	0.016	0.006	0.04	-0.029	-0.008	Q5SW79	CEP170	Q5SW79_CEP170	Q5SW79	CEP170	1	124	80	9	Q5SW79|E7EWM2|Q96L14	HUMAN	175689	56.9	117	117.1	1219.96	125.33	1584|1486|1460	Centrosomal protein of 170 kDa| Isoform 3 of Centrosomal protein of 170 kDa| Isoform 2 of Centrosomal protein of 170 kDa	Centrosomal protein of 170 kDa	centriolar subdistal appendage [GO:0120103]| centriole [GO:0005814]| centrosome [GO:0005813]| cytosol [GO:0005829]| microtubule [GO:0005874]| mitotic spindle [GO:0072686]			Q5SW79
Q5SW79-2	0.0181667	0.0373333	1.128	0.490381	-0.083	-0.0446667	0.0744725	0.32331	-0.150333	-0.0993333	-2.13254	-1.07233	0.128	0.053	0.004	-0.002	0.009	-0.026	-0.053	-0.023	0.064	Q5SW79	CEP170	Q5SW79-2_CEP170	Q5SW79-2	CEP170	1	5	73	3	Q5SW79-2|E7EMW0	HUMAN	161804	57.8	117	117.2	1140.47	60.98	1584|1486|1460	Centrosomal protein of 170 kDa| Isoform 3 of Centrosomal protein of 170 kDa| Isoform 2 of Centrosomal protein of 170 kDa	Isoform 2 of Centrosomal protein of 170 kDa	centriolar subdistal appendage [GO:0120103]| centriole [GO:0005814]| centrosome [GO:0005813]| cytosol [GO:0005829]| microtubule [GO:0005874]| mitotic spindle [GO:0072686]			Q5SW79-2
Q9Y4F5	0.0045	0.000833333	0.31872	0.291814	0.0383333	0.031	0.480043	0.510724	-0.029	-0.0236667	0.750378	0.69745	0.015	-0.064	-0.002	0.005	0.13	-0.021	-0.038	0.098	-0.047	Q9Y4F5	CEP170B	Q9Y4F5_CEP170B	Q9Y4F5	CEP170B	1	7	9	7	J3KQR7|Q9Y4F5|Q9Y4F5-2|Q9Y4F5-3	HUMAN	172256	6.1	117	117.3	101.62	73.23	1589|1554|1519	Centrosomal protein of 170 kDa protein B| Isoform 2 of Centrosomal protein of 170 kDa protein B| Isoform 3 of Centrosomal protein of 170 kDa protein B	Centrosomal protein of 170 kDa protein B	cytoplasm [GO:0005737]| microtubule [GO:0005874]			Q9Y4F5
O60306	-0.0211667	-0.00866667	0.764066	0.207427	-0.037	-0.012	0.172161	0.62026	-0.104333	-0.0666667	-1.53744	-0.520813	-0.021	-0.002	-0.005	0.015	-0.033	-0.023	-0.063	-0.033	-0.006	O60306	AQR	O60306_AQR	O60306	AQR	1	134	74	74	O60306|H0YH15	HUMAN	172376	51.9	118	118.1	1219.04	1219.04	1485	RNA helicase aquarius	RNA helicase aquarius	catalytic step 2 spliceosome [GO:0071013]| membrane [GO:0016020]| nucleoplasm [GO:0005654]| nucleus [GO:0005634]| U2-type catalytic step 2 spliceosome [GO:0071007]	mRNA splicing, via spliceosome [GO:0000398]| transcription-coupled nucleotide-excision repair [GO:0006283]	3'-5' RNA helicase activity [GO:0034458]| ATP binding [GO:0005524]| mRNA binding [GO:0003729]| RNA binding [GO:0003723]| single-stranded RNA binding [GO:0003727]	O60306
Q8IWI9	-0.00716667	0.029	1.84492	0.143121	-0.0816667	-0.00933333	0.0142914	0.719248	-0.149	-0.064	-3.33695	-0.37598	0.01	0.061	0.014	0.03	-0.056	-0.032	-0.056	0.014	0.045	Q8IWI9	MGA	Q8IWI9_MGA	Q8IWI9	MGA	1	105	90	90	Q8IWI9|Q8IWI9-3	HUMAN	338322	33.6	119	119.1	1215.96	1215.96	3065|2856	MAX gene-associated protein| Isoform 2 of MAX gene-associated protein	MAX gene-associated protein	chromatin [GO:0000785]| MLL1 complex [GO:0071339]| nucleoplasm [GO:0005654]	cell fate specification [GO:0001708]| negative regulation of G0 to G1 transition [GO:0070317]| regulation of transcription by RNA polymerase II [GO:0006357]	DNA-binding transcription factor activity, RNA polymerase II-specific [GO:0000981]| protein dimerization activity [GO:0046983]| RNA polymerase II cis-regulatory region sequence-specific DNA binding [GO:0000978]	Q8IWI9
Q14683	0.002	-0.0225	1.45605	0.248722	0.0633333	0.0143333	0.0349908	0.563998	-0.004	-0.0403333	2.66798	0.608666	-0.058	-0.015	-0.011	-0.016	0.029	0.044	0.028	-0.026	-0.009	Q14683	SMC1A	Q14683_SMC1A	Q14683	SMC1A	1	158	84	84	Q14683|G8JLG1|A0A6Q8PHC3	HUMAN	143858	62.9	120	120.1	1215.59	1215.59	1233	Structural maintenance of chromosomes protein 1A	Structural maintenance of chromosomes protein 1A	chromosome [GO:0005694]| chromosome, centromeric region [GO:0000775]| cohesin complex [GO:0008278]| condensed chromosome kinetochore [GO:0000777]| condensed nuclear chromosome [GO:0000794]| cytosol [GO:0005829]| kinetochore [GO:0000776]| meiotic cohesin complex [GO:0030893]| mitotic spindle pole [GO:0097431]| nuclear matrix [GO:0016363]| nucleoplasm [GO:0005654]| nucleus [GO:0005634]	cell division [GO:0051301]| DNA repair [GO:0006281]| meiotic cell cycle [GO:0051321]| mitotic sister chromatid cohesion [GO:0007064]| mitotic sister chromatid segregation [GO:0000070]| mitotic spindle assembly [GO:0090307]| response to DNA damage checkpoint signaling [GO:0072423]| response to radiation [GO:0009314]| sister chromatid cohesion [GO:0007062]| stem cell population maintenance [GO:0019…	ATPase activity [GO:0016887]| ATP binding [GO:0005524]| chromatin binding [GO:0003682]| DNA binding [GO:0003677]| mediator complex binding [GO:0036033]| protein heterodimerization activity [GO:0046982]| RNA binding [GO:0003723]	Q14683
Q07864	-0.005	0.00383333	0.266234	0.0367287	-0.0153333	0.00233333	0.541708	0.918906	-0.0826667	-0.0523333	-0.644501	0.105955	0.015	0.004	0.002	-0.011	-0.02	0.013	-0.031	0.02	-0.007	Q07864	POLE	Q07864_POLE	Q07864	POLE	1	98	84	84	Q07864|F5H1D6|F5H7E4|A0A5F9ZHD6	HUMAN	264195	39.8	121	121.1	1214.89	1214.89	2286	DNA polymerase epsilon catalytic subunit A	DNA polymerase epsilon catalytic subunit A	epsilon DNA polymerase complex [GO:0008622]| nucleoplasm [GO:0005654]| nucleus [GO:0005634]| plasma membrane [GO:0005886]	base-excision repair, gap-filling [GO:0006287]| DNA replication [GO:0006260]| DNA replication initiation [GO:0006270]| DNA replication proofreading [GO:0045004]| DNA synthesis involved in DNA repair [GO:0000731]| embryonic organ development [GO:0048568]| G1/S transition of mitotic cell cycle [GO:0000082]| leading strand elongation [GO:0006272]| mitotic cell cycle [GO:0000278]| nucleotide-excision…	4 iron, 4 sulfur cluster binding [GO:0051539]| chromatin binding [GO:0003682]| DNA binding [GO:0003677]| DNA-directed DNA polymerase activity [GO:0003887]| nucleotide binding [GO:0000166]| single-stranded DNA 3'-5' exodeoxyribonuclease activity [GO:0008310]| zinc ion binding [GO:0008270]	Q07864
O14578-4	-0.044	-0.0905	2.5385	0.547377	0.125333	0.0323333	0.002894	0.283546	0.058	-0.0223333	4.67779	1.17196	-0.131	-0.114	-0.088	-0.075	0.04	-0.008	0.024	-0.094	-0.041	O14578	CIT	O14578-4_CIT	O14578-4	CIT	1	103	90	90	O14578-4|O14578|A0A7I2V4H7|A0A7I2V692|A0A7I2V4I0|A0A7I2V365|A0A7I2V4A6|O14578-3|A0A7I2YQJ8|O14578-2|A0A7I2V2G7	HUMAN	238657	42	122	122.1	1210.88	1210.88	2069|2027|1544|482	Isoform 4 of Citron Rho-interacting kinase| Citron Rho-interacting kinase| Isoform 3 of Citron Rho-interacting kinase| Isoform 2 of Citron Rho-interacting kinase	Isoform 4 of Citron Rho-interacting kinase	cytoplasm [GO:0005737]| cytoskeleton [GO:0005856]| cytosol [GO:0005829]| membrane [GO:0016020]	actomyosin structure organization [GO:0031032]| generation of neurons [GO:0048699]| intracellular signal transduction [GO:0035556]| mitotic cell cycle [GO:0000278]| mitotic cytokinesis [GO:0000281]| negative regulation of hippo signaling [GO:0035331]| neuron apoptotic process [GO:0051402]| peptidyl-threonine phosphorylation [GO:0018107]| positive regulation of cytokinesis [GO:0032467]	ATP binding [GO:0005524]| metal ion binding [GO:0046872]| PDZ domain binding [GO:0030165]| protein kinase binding [GO:0019901]| protein serine/threonine kinase activity [GO:0004674]| protein serine/threonine kinase inhibitor activity [GO:0030291]| protein serine kinase activity [GO:0106310]| protein threonine kinase activity [GO:0106311]| scaffold protein binding [GO:0097110]| SH3 domain binding …	O14578-4
P52948	0.000666667	0.00383333	0.662691	0.492031	-0.0313333	-0.025	0.217425	0.322084	-0.0986667	-0.0796667	-1.36832	-1.07418	-0.006	0.031	0.004	0.024	-0.01	-0.008	-0.027	-0.004	-0.026	P52948	NUP98	P52948_NUP98	P52948	NUP98	1	152	74	74	P52948|P52948-5|P52948-2|P52948-6|A0A3B3ITD8|P52948-3|P52948-4	HUMAN	198717	58.1	123	123.1	1210.67	1210.67	1817|1800|1726|1714|937|920	Nuclear pore complex protein Nup98-Nup96| Isoform 5 of Nuclear pore complex protein Nup98-Nup96| Isoform 2 of Nuclear pore complex protein Nup98-Nup96| Isoform 6 of Nuclear pore complex protein Nup98-Nup96| Isoform 3 of Nuclear pore complex protein Nup98-Nup96| Isoform 4 of Nuclear pore complex protein Nup98-Nup96	Nuclear pore complex protein Nup98-Nup96	cytosol [GO:0005829]| host cell [GO:0043657]| intracellular membrane-bounded organelle [GO:0043231]| nuclear body [GO:0016604]| nuclear envelope [GO:0005635]| nuclear inclusion body [GO:0042405]| nuclear membrane [GO:0031965]| nuclear periphery [GO:0034399]| nuclear pore [GO:0005643]| nuclear pore nuclear basket [GO:0044615]| nuclear pore outer ring [GO:0031080]| nucleoplasm [GO:0005654]| ribonuc…	intracellular transport of virus [GO:0075733]| mitotic nuclear envelope reassembly [GO:0007084]| mitotic spindle organization [GO:0007052]| mRNA export from nucleus [GO:0006406]| nuclear pore complex assembly [GO:0051292]| nuclear pore organization [GO:0006999]| nucleocytoplasmic transport [GO:0006913]| positive regulation of mRNA splicing, via spliceosome [GO:0048026]| protein import into nucleu…	mRNA binding [GO:0003729]| nuclear localization sequence binding [GO:0008139]| promoter-specific chromatin binding [GO:1990841]| serine-type peptidase activity [GO:0008236]| structural constituent of nuclear pore [GO:0017056]| transcription coactivator activity [GO:0003713]| transporter activity [GO:0005215]	P52948
P55196	0.0358333	0.021	1.98906	1.29269	0.081	0.0513333	0.0102552	0.0509692	0.0136667	-0.00333333	3.59771	2.40421	-0.006	-0.008	0.031	0	0.062	0.099	0.068	0.05	0.059	P55196	AFDN	P55196_AFDN	P55196	AFDN	1	109	80	80	P55196|P55196-5|J3KN01|A8MQ02|P55196-3|P55196-1|Q5TIG5|P55196-6|P55196-2	HUMAN	207828	52	124	124.1	1207.48	1207.48	1834|1824|1816|1743|1651|1612	Isoform 5 of Afadin| Afadin| Isoform 2 of Afadin| Isoform 3 of Afadin| Isoform 6 of Afadin| Isoform 1 of Afadin	Afadin	adherens junction [GO:0005912]| cell-cell contact zone [GO:0044291]| cell-cell junction [GO:0005911]| cell junction [GO:0030054]| cytosol [GO:0005829]| nuclear speck [GO:0016607]| nucleoplasm [GO:0005654]| plasma membrane [GO:0005886]| pore complex [GO:0046930]| tight junction [GO:0070160]	adherens junction organization [GO:0034332]| bicellular tight junction assembly [GO:0070830]| cell adhesion [GO:0007155]| cell-cell adhesion mediated by cadherin [GO:0044331]| cell-cell signaling [GO:0007267]| establishment of endothelial intestinal barrier [GO:0090557]| establishment of protein localization to plasma membrane [GO:0061951]| negative regulation of cell migration [GO:0030336]| pore…	actin filament binding [GO:0051015]| cadherin binding [GO:0045296]| cell adhesion molecule binding [GO:0050839]| protein C-terminus binding [GO:0008022]| small GTPase binding [GO:0031267]	P55196
Q3V6T2	0.0005	-0.00916667	1.12312	0.543684	0.045	0.0256667	0.0753149	0.285967	-0.0223333	-0.029	2.12196	1.1655	-0.013	-0.019	0.02	-0.034	0.027	0.018	0.024	-0.011	0.002	Q3V6T2	CCDC88A	Q3V6T2_CCDC88A	Q3V6T2	CCDC88A	1	118	95	95	Q3V6T2|Q3V6T2-2|Q3V6T2-3|Q3V6T2-4|A0A2U3TZV9|Q3V6T2-5|A0A2R8YG73|A0A2R8Y4W8|A0A2R8Y7B1|A0A2R8Y4X4|A0A087WXD9|A0A2R8Y846|A0A2R8YD99|A0A2R8YFK8|A0A2R8YFV1|A0A2R8Y5R4	HUMAN	216722	51.9	125	125.1	1207.11	1207.11	1871|1870|1843|1842|1796	Girdin| Isoform 3 of Girdin| Isoform 2 of Girdin| Isoform 4 of Girdin| Isoform 5 of Girdin	Girdin	centriole [GO:0005814]| centrosome [GO:0005813]| ciliary basal body [GO:0036064]| COPI-coated Golgi to ER transport vesicle [GO:0030142]| cytoplasm [GO:0005737]| cytoplasmic vesicle [GO:0031410]| cytosol [GO:0005829]| endoplasmic reticulum [GO:0005783]| Golgi apparatus [GO:0005794]| lamellipodium [GO:0030027]| membrane [GO:0016020]| plasma membrane [GO:0005886]	activation of protein kinase activity [GO:0032147]| activation of protein kinase B activity [GO:0032148]| cell migration [GO:0016477]| cytoplasmic microtubule organization [GO:0031122]| cytoskeleton-dependent intracellular transport [GO:0030705]| DNA replication [GO:0006260]| lamellipodium assembly [GO:0030032]| maintenance of protein location in plasma membrane [GO:0072660]| membrane organizatio…	actin binding [GO:0003779]| dynein light intermediate chain binding [GO:0051959]| epidermal growth factor receptor binding [GO:0005154]| GDP-dissociation inhibitor activity [GO:0005092]| G-protein alpha-subunit binding [GO:0001965]| G-protein gamma-subunit binding [GO:0031682]| guanyl-nucleotide exchange factor activity [GO:0005085]| insulin receptor binding [GO:0005158]| microtubule binding [GO:…	Q3V6T2
A0A024R4E5	-0.0213333	0.00816667	1.6065	0.097921	-0.0646667	-0.00566667	0.0247459	0.79814	-0.132	-0.0603333	-2.92163	-0.266784	0.008	0.022	-0.001	0.003	-0.037	-0.057	-0.067	0.017	0	A0A024R4E5	HDLBP	A0A024R4E5_HDLBP	A0A024R4E5	HDLBP	1	174	76	76	A0A024R4E5|Q00341|Q00341-2	HUMAN	142065	66.1	126	126.1	1205.92	1205.92	1268	High density lipoprotein binding protein (Vigilin), isoform CRA	High density lipoprotein binding protein (Vigilin), isoform CRA_a	cytosol [GO:0005829]		RNA binding [GO:0003723]	A0A024R4E5
A2RRP1	0.0301667	0.00466667	0.834804	0.0870373	0.0456667	-0.00533333	0.146284	0.818395	-0.0216667	-0.06	1.65377	-0.239383	0.018	0.019	0.009	-0.015	0.032	0.094	0.033	-0.003	0	A2RRP1	NBAS	A2RRP1_NBAS	A2RRP1	NBAS	1	110	84	84	A2RRP1|A2RRP1-2	HUMAN	271876	38.6	127	127.1	1205.29	1205.29	2371|2251	Neuroblastoma-amplified sequence| Isoform 2 of Neuroblastoma-amplified sequence	Neuroblastoma-amplified sequence	cytosol [GO:0005829]| Dsl1/NZR complex [GO:0070939]| endoplasmic reticulum [GO:0005783]| endoplasmic reticulum membrane [GO:0005789]| membrane [GO:0016020]	negative regulation of nuclear-transcribed mRNA catabolic process, nonsense-mediated decay [GO:2000623]| nuclear-transcribed mRNA catabolic process [GO:0000956]| protein transport [GO:0015031]| retrograde vesicle-mediated transport, Golgi to endoplasmic reticulum [GO:0006890]	SNARE binding [GO:0000149]	A2RRP1
Q7LBC6	0.0201667	-0.0315	1.83978	0.564496	0.075	-0.0283333	0.0144619	0.272586	0.00766667	-0.083	3.32778	-1.2018	-0.031	-0.021	-0.07	0	0.072	0.047	0.054	-0.033	-0.034	Q7LBC6	KDM3B	Q7LBC6_KDM3B	Q7LBC6	KDM3B	1	109	76	72	Q7LBC6|Q7LBC6-2|Q7LBC6-3	HUMAN	193289	52.6	128	128.1	1189.22	1130.31	1761|1417|759	Lysine-specific demethylase 3B| Isoform 2 of Lysine-specific demethylase 3B| Isoform 3 of Lysine-specific demethylase 3B	Lysine-specific demethylase 3B	chromatin [GO:0000785]| histone deacetylase complex [GO:0000118]| nucleoplasm [GO:0005654]	histone H3-K9 demethylation [GO:0033169]| regulation of transcription by RNA polymerase II [GO:0006357]| response to cisplatin [GO:0072718]	antioxidant activity [GO:0016209]| chromatin DNA binding [GO:0031490]| dioxygenase activity [GO:0051213]| histone demethylase activity (H3-K9 specific) [GO:0032454]| metal ion binding [GO:0046872]| transcription coregulator activity [GO:0003712]	Q7LBC6
Q9Y4C1	-0.102	-0.126	0.898459	0.0479509	0.052	0.004	0.12634	0.895466	-0.0153333	-0.0506667	1.75767	0.136778	-0.105	-0.153	-0.161	-0.126	-0.042	-0.066	-0.12	-0.083	-0.128	Q9Y4C1	KDM3A	Q9Y4C1_KDM3A	Q9Y4C1	KDM3A	1	48	46	42	Q9Y4C1|F8WE62	HUMAN	149564	39.8	128	128.2	697.39	638.48	1321	Lysine-specific demethylase 3A	Lysine-specific demethylase 3A	chromatin [GO:0000785]| cytoplasm [GO:0005737]| histone deacetylase complex [GO:0000118]| membrane [GO:0016020]| nucleoplasm [GO:0005654]| nucleus [GO:0005634]	androgen receptor signaling pathway [GO:0030521]| cellular response to leukemia inhibitory factor [GO:1990830]| formaldehyde biosynthetic process [GO:0046293]| histone H3-K9 demethylation [GO:0033169]| histone H3-K9 dimethylation [GO:0036123]| hormone-mediated signaling pathway [GO:0009755]| intracellular receptor signaling pathway [GO:0030522]| negative regulation of histone H3-K9 methylation [G…	androgen receptor binding [GO:0050681]| chromatin DNA binding [GO:0031490]| dioxygenase activity [GO:0051213]| histone demethylase activity (H3-K9 specific) [GO:0032454]| iron ion binding [GO:0005506]| transcription coregulator activity [GO:0003712]	Q9Y4C1
P49321	0.000833333	-0.00983333	0.052944	0.295087	0.00366667	-0.0176667	0.88523	0.506889	-0.0636667	-0.0723333	0.150216	-0.703444	-0.025	0.03	-0.018	-0.008	-0.003	0.001	0.01	-0.035	-0.003	P49321	NASP	P49321_NASP	P49321	NASP	1	230	61	28	P49321|P49321-3|P49321-4|E9PKR5|E9PAU3|E9PQG5|E9PJQ2	HUMAN	85521.5	90.6	129	129.1	1188.53	508.32	790|788|724|449	Isoform 3 of Nuclear autoantigenic sperm protein| Nuclear autoantigenic sperm protein| Isoform 4 of Nuclear autoantigenic sperm protein| Isoform 2 of Nuclear autoantigenic sperm protein	Nuclear autoantigenic sperm protein	chromatin [GO:0000785]| cytoplasm [GO:0005737]| nucleoplasm [GO:0005654]| nucleus [GO:0005634]| protein-containing complex [GO:0032991]	blastocyst development [GO:0001824]| CENP-A containing nucleosome assembly [GO:0034080]| DNA replication [GO:0006260]| DNA replication-dependent nucleosome assembly [GO:0006335]| DNA replication-independent nucleosome assembly [GO:0006336]| G1/S transition of mitotic cell cycle [GO:0000082]| histone exchange [GO:0043486]| male gonad development [GO:0008584]| nucleosome assembly [GO:0006334]| prot…	histone binding [GO:0042393]| protein-containing complex binding [GO:0044877]	P49321
P49321-2	-0.0676667	-0.141833	0.670375	0.430406	0.08	-0.0683333	0.213611	0.371188	0.0126667	-0.123	1.38289	-0.963583	-0.161	-0.044	-0.324	-0.118	-0.108	0.087	-0.062	-0.061	-0.143	P49321	NASP	P49321-2_NASP	P49321-2	NASP	1	2	35	2	P49321-2|Q5T624	HUMAN	49031.8	90.8	129	129.2	718.29	38.08	790|788|724|449	Isoform 3 of Nuclear autoantigenic sperm protein| Nuclear autoantigenic sperm protein| Isoform 4 of Nuclear autoantigenic sperm protein| Isoform 2 of Nuclear autoantigenic sperm protein	Isoform 2 of Nuclear autoantigenic sperm protein	chromatin [GO:0000785]| cytoplasm [GO:0005737]| nucleoplasm [GO:0005654]| nucleus [GO:0005634]| protein-containing complex [GO:0032991]	blastocyst development [GO:0001824]| CENP-A containing nucleosome assembly [GO:0034080]| DNA replication [GO:0006260]| DNA replication-dependent nucleosome assembly [GO:0006335]| DNA replication-independent nucleosome assembly [GO:0006336]| G1/S transition of mitotic cell cycle [GO:0000082]| histone exchange [GO:0043486]| male gonad development [GO:0008584]| nucleosome assembly [GO:0006334]| prot…	histone binding [GO:0042393]| protein-containing complex binding [GO:0044877]	P49321-2
O14686-3	-0.0623333	-0.0466667	0.340906	0.196977	-0.02	0.0113333	0.456135	0.635365	-0.0873333	-0.0433333	-0.793186	0.497994	-0.059	-0.048	-0.065	-0.05	-0.04	-0.074	-0.103	-0.036	-0.022	O14686	KMT2D	O14686-3_KMT2D	O14686-3	KMT2D	1	104	86	33	O14686-3|O14686	HUMAN	600227	19.1	130	130.1	1188.38	503.69	5540|5537	Isoform 3 of Histone-lysine N-methyltransferase 2D| Histone-lysine N-methyltransferase 2D	Isoform 3 of Histone-lysine N-methyltransferase 2D	histone methyltransferase complex [GO:0035097]| MLL3/4 complex [GO:0044666]| nucleoplasm [GO:0005654]| nucleus [GO:0005634]	beta-catenin-TCF complex assembly [GO:1904837]| chromatin silencing [GO:0006342]| histone H3-K4 dimethylation [GO:0044648]| histone H3-K4 methylation [GO:0051568]| histone H3-K4 monomethylation [GO:0097692]| histone H3-K4 trimethylation [GO:0080182]| oocyte growth [GO:0001555]| oogenesis [GO:0048477]| positive regulation of cell population proliferation [GO:0008284]| positive regulation of intrac…	DNA binding [GO:0003677]| histone binding [GO:0042393]| histone methyltransferase activity (H3-K4 specific) [GO:0042800]| metal ion binding [GO:0046872]| transcription coactivator activity [GO:0003713]| transcription regulatory region sequence-specific DNA binding [GO:0000976]	O14686-3
A0A3Q1LM54	-0.0196667	-0.0126667	0.448787	0.161748	-0.0273333	-0.0133333	0.355806	0.689051	-0.0946667	-0.068	-0.995317	-0.419106	-0.002	0.025	-0.045	-0.041	-0.021	-0.02	-0.059	-0.042	0.029	A0A3Q1LM54	A0A3Q1LM54	A0A3Q1LM54_NotFound	A0A3Q1LM54		1	6	57	5	A0A3Q1LM54	BOVIN	616336	12.3	130	130.2	705.53	27.19	5675	Histone-lysine N-methyltransferase	Histone-lysine N-methyltransferase				A0A3Q1LM54
Q8NEZ4-3	-0.0398333	-0.0168333	0.982168	1.86242	0.0503333	0.0963333	0.104191	0.0137271	-0.017	0.0416667	1.89361	3.38151	-0.073	-0.096	0.021	-0.026	-0.004	-0.017	-0.023	0.06	0.013	Q8NEZ4	KMT2C	Q8NEZ4-3_KMT2C	Q8NEZ4-3	KMT2C	1	16	14	13	Q8NEZ4-3|Q8NEZ4-2|Q8NEZ4|A0A7P0TAI3|F1MYZ3|A0A7P0T9N3|A0A7P0T9U9	HUMAN	554869	2.5	130	130.3	116.93	100.7	4968|4964|4911	Isoform 3 of Histone-lysine N-methyltransferase 2C| Isoform 2 of Histone-lysine N-methyltransferase 2C| Histone-lysine N-methyltransferase 2C	Isoform 3 of Histone-lysine N-methyltransferase 2C	histone methyltransferase complex [GO:0035097]| MLL3/4 complex [GO:0044666]| nucleoplasm [GO:0005654]| nucleus [GO:0005634]	histone H3-K4 monomethylation [GO:0097692]| positive regulation of transcription by RNA polymerase II [GO:0045944]| regulation of megakaryocyte differentiation [GO:0045652]	DNA binding [GO:0003677]| histone binding [GO:0042393]| histone methyltransferase activity [GO:0042054]| histone methyltransferase activity (H3-K4 specific) [GO:0042800]| metal ion binding [GO:0046872]| RNA binding [GO:0003723]| transcription coactivator activity [GO:0003713]| transferase activity, transferring acyl groups [GO:0016746]	Q8NEZ4-3
A0A6Q8PHK0	-0.0265	-0.00716667	2.10415	1.14581	-0.0943333	-0.0556667	0.00786767	0.0714808	-0.161667	-0.110333	-3.81199	-2.16354	0.018	0.041	-0.009	0.003	-0.094	-0.048	-0.079	-0.03	-0.066	A0A6Q8PHK0	TRIP12	A0A6Q8PHK0_TRIP12	A0A6Q8PHK0	TRIP12	1	117	73	1	A0A6Q8PHK0|Q14669-2|Q14669-3|Q14669|Q14669-4|G5E9G6	HUMAN	230420	40.3	131	131.1	1185.45	23.88	2067	E3 ubiquitin-protein ligase TRIP12	E3 ubiquitin-protein ligase TRIP12	nucleoplasm [GO:0005654]	DNA repair [GO:0006281]	ubiquitin-protein transferase activity [GO:0004842]| zinc ion binding [GO:0008270]	A0A6Q8PHK0
A0A6Q8PGG9	-0.0515	-0.0338333	1.0101	0.314391	-0.0923333	-0.057	0.0977002	0.484852	-0.159667	-0.111667	-1.9424	-0.742507	-0.037	-0.056	0	0.077	-0.154	-0.035	-0.104	-0.226	0.039	A0A6Q8PGG9	TRIP12	A0A6Q8PGG9_TRIP12	A0A6Q8PGG9	TRIP12	1	1	73	1	A0A6Q8PGG9	HUMAN	230519	40.3	131	131.2	1184.19	22.62	2068	E3 ubiquitin-protein ligase TRIP12	E3 ubiquitin-protein ligase TRIP12	nucleoplasm [GO:0005654]	DNA repair [GO:0006281]	ubiquitin-protein transferase activity [GO:0004842]| zinc ion binding [GO:0008270]	A0A6Q8PGG9
A0A2R8Y7S2	-0.063	-0.0613333	0.0402317	0.0947772	0.00266667	0.006	0.911524	0.803938	-0.0646667	-0.0486667	0.115596	0.258917	-0.08	-0.04	-0.045	-0.073	-0.064	-0.052	-0.069	-0.061	-0.069	A0A2R8Y7S2	SMARCA4	A0A2R8Y7S2_SMARCA4	A0A2R8Y7S2	SMARCA4	1	134	70	0	A0A2R8Y4P4|A0A2R8Y7S2|P51532-4|P51532-3|P51532-2|P51532-5	HUMAN	185418	51.2	132	132.1	1181.95	0	1646	Transcription activator BRG1	Transcription activator BRG1	SWI/SNF complex [GO:0016514]	ATP-dependent chromatin remodeling [GO:0043044]| regulation of transcription, DNA-templated [GO:0006355]	ATP binding [GO:0005524]| helicase activity [GO:0004386]| histone binding [GO:0042393]| hydrolase activity [GO:0016787]| nucleosome-dependent ATPase activity [GO:0070615]	A0A2R8Y7S2
Q9HBD4	-0.0468333	7.51714e-18	0.280452	0.50675	0.119	0.212667	0.524262	0.311351	0.0516667	0.158	0.673902	1.10174	-0.452	0.123	-0.217	0.01	0.223	-0.233	0.048	0.239	0.297	Q9HBD4	SMARCA4	Q9HBD4_SMARCA4	Q9HBD4	SMARCA4	1	1	70	1	Q9HBD4|P51532	HUMAN	188773	49.3	132	132.2	1175.63	30.17	1679	SMARCA4 isoform 2	SMARCA4 isoform 2	SWI/SNF complex [GO:0016514]	ATP-dependent chromatin remodeling [GO:0043044]| regulation of transcription, DNA-templated [GO:0006355]	ATP binding [GO:0005524]| helicase activity [GO:0004386]| histone binding [GO:0042393]| hydrolase activity [GO:0016787]| nucleosome-dependent ATPase activity [GO:0070615]	Q9HBD4
P51531	-0.039	-0.0853333	1.64235	0.0934797	0.0853333	-0.00733333	0.0227849	0.806344	0.018	-0.062	2.98296	-0.255659	-0.074	-0.044	-0.073	-0.127	0.014	-0.009	0.006	-0.097	-0.097	P51531	SMARCA2	P51531_SMARCA2	P51531	SMARCA2	1	64	70	44	P51531|P51531-2|A0A0U1RQZ9|F6VDE0|B1ALF6|B4DNT1|A0A0U1RR26|B1ALG2|F6T8Q0|B1ALG1|A0A1B0GU54|A0A1B0GWA8	HUMAN	181904	50.8	132	132.3	1119.23	725.8	1590|1572	Probable global transcription activator SNF2L2| Isoform Short of Probable global transcription activator SNF2L2	Probable global transcription activator SNF2L2	chromatin [GO:0000785]| intermediate filament cytoskeleton [GO:0045111]| intracellular membrane-bounded organelle [GO:0043231]| nBAF complex [GO:0071565]| npBAF complex [GO:0071564]| nucleoplasm [GO:0005654]| nucleus [GO:0005634]| SWI/SNF complex [GO:0016514]	ATP-dependent chromatin remodeling [GO:0043044]| chromatin remodeling [GO:0006338]| negative regulation of cell growth [GO:0030308]| negative regulation of cell population proliferation [GO:0008285]| negative regulation of transcription, DNA-templated [GO:0045892]| negative regulation of transcription by RNA polymerase II [GO:0000122]| nervous system development [GO:0007399]| positive regulation …	ATPase activity, acting on DNA [GO:0008094]| ATP binding [GO:0005524]| chromatin binding [GO:0003682]| DNA binding [GO:0003677]| helicase activity [GO:0004386]| histone binding [GO:0042393]| nucleosome-dependent ATPase activity [GO:0070615]| transcription coactivator activity [GO:0003713]| transcription regulatory region sequence-specific DNA binding [GO:0000976]	P51531
A0A0A0MT49	-0.421833	-0.330333	0.706485	0.0372425	-0.163667	0.0193333	0.196569	0.91782	-0.231	-0.0353333	-1.44359	0.10744	-0.346	-0.205	-0.722	-0.469	-0.269	-0.634	-0.608	-0.225	-0.015	A0A0A0MT49	SMARCA4	A0A0A0MT49_SMARCA4	A0A0A0MT49	SMARCA4	1	2	69	2	A0A0A0MT49	HUMAN	189485	50.1	132	132.4	1158.5	21.78	1681	Transcription activator BRG1	Transcription activator BRG1	SWI/SNF complex [GO:0016514]	ATP-dependent chromatin remodeling [GO:0043044]| regulation of transcription, DNA-templated [GO:0006355]	ATP binding [GO:0005524]| helicase activity [GO:0004386]| histone binding [GO:0042393]| hydrolase activity [GO:0016787]| nucleosome-dependent ATPase activity [GO:0070615]	A0A0A0MT49
Q93009	0.00616667	-0.0131667	1.02685	0.049169	0.0416667	0.003	0.0940054	0.892958	-0.0256667	-0.0516667	1.966	0.140084	-0.019	-0.018	0.004	-0.007	0.032	0.016	0.033	-0.017	-0.022	Q93009	USP7	Q93009_USP7	Q93009	USP7	1	133	72	72	Q93009|A0A669KBL1|Q93009-3|F5H2X1|H3BMF6	HUMAN	129384	72.5	133	133.1	1181.52	1181.52	1102|1086	Ubiquitin carboxyl-terminal hydrolase 7| Isoform 3 of Ubiquitin carboxyl-terminal hydrolase 7	Ubiquitin carboxyl-terminal hydrolase 7	chromosome [GO:0005694]| cytosol [GO:0005829]| nuclear body [GO:0016604]| nucleoplasm [GO:0005654]| nucleus [GO:0005634]| PML body [GO:0016605]| protein-containing complex [GO:0032991]	histone H2B conserved C-terminal lysine deubiquitination [GO:0035616]| maintenance of DNA methylation [GO:0010216]| monoubiquitinated protein deubiquitination [GO:0035520]| multicellular organism development [GO:0007275]| negative regulation of NF-kappaB transcription factor activity [GO:0032088]| negative regulation of proteasomal ubiquitin-dependent protein catabolic process [GO:0032435]| posit…	cysteine-type endopeptidase activity [GO:0004197]| deubiquitinase activity [GO:0101005]| Lys48-specific deubiquitinase activity [GO:1990380]| p53 binding [GO:0002039]| protein C-terminus binding [GO:0008022]| thiol-dependent deubiquitinase [GO:0004843]| transcription factor binding [GO:0008134]| ubiquitin protein ligase binding [GO:0031625]	Q93009
P49588	0.0176667	-0.0133333	1.67475	0.209615	0.0753333	0.0133333	0.0211472	0.617142	0.008	-0.0413333	3.03868	0.52556	-0.035	0.015	-0.002	-0.04	0.055	0.054	0.057	-0.022	0.004	P49588	AARS1	P49588_AARS1	P49588	AARS1	1	232	65	65	P49588|A0A6Q8PGN5|A0A6Q8PF33|A0A6Q8PFY2|H3BPK7|P49588-2|A0A6Q8PGE8|A0A6Q8PGR9|A0A6Q8PGB5|A0A6Q8PFK3|A0A6Q8PHJ2|A0A6Q8PH44|A0A6Q8PHP7|A0A6Q8PHP3|A0A6Q8PF77|A0A6Q8PG28|A0A6Q8PG62|A0A6Q8PGI8|A0A6Q8PHN5	HUMAN	107550	80.4	134	134.1	1178.48	1178.48	992|968	Isoform 2 of Alanine--tRNA ligase, cytoplasmic| Alanine--tRNA ligase, cytoplasmic	Alanine--tRNA ligase, cytoplasmic	cytoplasm [GO:0005737]| cytosol [GO:0005829]| extracellular exosome [GO:0070062]| membrane [GO:0016020]| mitochondrion [GO:0005739]	alanyl-tRNA aminoacylation [GO:0006419]| tRNA aminoacylation for protein translation [GO:0006418]| tRNA modification [GO:0006400]| tRNA processing [GO:0008033]	alanine-tRNA ligase activity [GO:0004813]| amino acid binding [GO:0016597]| aminoacyl-tRNA editing activity [GO:0002161]| ATP binding [GO:0005524]| Ser-tRNA(Ala) hydrolase activity [GO:0002196]| tRNA binding [GO:0000049]| zinc ion binding [GO:0008270]	P49588
Q9UQE7	0.0231667	0.003	1.23022	0.129257	0.0476667	0.00733333	0.0588546	0.742579	-0.0196667	-0.0473333	2.29603	0.34322	-0.004	0.007	0.001	-0.005	0.045	0.049	0.047	0.022	-0.003	Q9UQE7	SMC3	Q9UQE7_SMC3	Q9UQE7	SMC3	1	139	82	82	Q9UQE7	HUMAN	141938	61.4	135	135.1	1176.58	1176.58	1217	Structural maintenance of chromosomes protein 3	Structural maintenance of chromosomes protein 3	chromatin [GO:0000785]| chromosome [GO:0005694]| chromosome, centromeric region [GO:0000775]| cohesin complex [GO:0008278]| cytosol [GO:0005829]| lateral element [GO:0000800]| meiotic cohesin complex [GO:0030893]| mitotic spindle pole [GO:0097431]| nuclear matrix [GO:0016363]| nuclear meiotic cohesin complex [GO:0034991]| nucleoplasm [GO:0005654]	cell division [GO:0051301]| DNA repair [GO:0006281]| meiotic cell cycle [GO:0051321]| mitotic cell cycle [GO:0000278]| mitotic spindle assembly [GO:0090307]| regulation of DNA replication [GO:0006275]| sister chromatid cohesion [GO:0007062]| stem cell population maintenance [GO:0019827]	ATPase activity [GO:0016887]| ATP binding [GO:0005524]| beta-tubulin binding [GO:0048487]| chromatin binding [GO:0003682]| dynein complex binding [GO:0070840]| mediator complex binding [GO:0036033]| microtubule motor activity [GO:0003777]| protein heterodimerization activity [GO:0046982]	Q9UQE7
Q8NFC6	-0.005	-0.0155	0.936021	0.441058	0.0426667	0.0216667	0.115872	0.362195	-0.0246667	-0.033	1.81874	0.982083	-0.023	-0.043	0.003	-0.013	0.006	0.039	0.004	-0.018	0.001	Q8NFC6	BOD1L1	Q8NFC6_BOD1L1	Q8NFC6	BOD1L1	1	92	79	77	Q8NFC6|F8WDD0	HUMAN	332629	32.6	136	136.1	1176.54	1155.83	3051	Biorientation of chromosomes in cell division protein 1-like 1	Biorientation of chromosomes in cell division protein 1-like 1	centrosome [GO:0005813]| condensed chromosome outer kinetochore [GO:0000940]| nucleoplasm [GO:0005654]| spindle microtubule [GO:0005876]| spindle pole [GO:0000922]	cellular response to DNA damage stimulus [GO:0006974]| DNA repair [GO:0006281]| negative regulation of phosphoprotein phosphatase activity [GO:0032515]| replication fork processing [GO:0031297]	protein phosphatase 2A binding [GO:0051721]| protein phosphatase inhibitor activity [GO:0004864]	Q8NFC6
Q96IK1	-0.03	-0.00533333	0.15196	0.0944973	-0.03	0.0193333	0.704758	0.804457	-0.0973333	-0.0353333	-0.396545	0.258367	0.032	-0.147	-0.114	0.07	0.019	-0.17	0.016	0.045	0.082	Q96IK1	BOD1	Q96IK1_BOD1	Q96IK1	BOD1	1	4	6	4	Q96IK1|Q96IK1-2|C9JNZ5	HUMAN	19253.1	61	136	136.2	76.11	55.4	185|129	Biorientation of chromosomes in cell division protein 1| Isoform 2 of Biorientation of chromosomes in cell division protein 1	Biorientation of chromosomes in cell division protein 1	centrosome [GO:0005813]| condensed chromosome outer kinetochore [GO:0000940]| cytoplasm [GO:0005737]| spindle microtubule [GO:0005876]| spindle pole [GO:0000922]	cell division [GO:0051301]| mitotic metaphase plate congression [GO:0007080]| mitotic sister chromatid biorientation [GO:1990758]| mitotic sister chromatid cohesion, centromeric [GO:0071962]| negative regulation of phosphoprotein phosphatase activity [GO:0032515]| protein localization to chromosome, centromeric region [GO:0071459]	protein phosphatase 2A binding [GO:0051721]| protein phosphatase inhibitor activity [GO:0004864]	Q96IK1
P14625	-0.0786667	-0.0691667	0.560157	0.218602	-0.0313333	-0.0123333	0.275323	0.604502	-0.0986667	-0.067	-1.193	-0.544944	-0.076	-0.049	-0.09	-0.064	-0.056	-0.115	-0.112	-0.08	-0.056	P14625	HSP90B1	P14625_HSP90B1	P14625	HSP90B1	1	351	68	66	P14625|A0A7P0TAT8|H0YIV0|A0A7P0TAE1|A0A7P0T823|A0A087WT78|A0A7P0T917|A0A7P0TAY2|A0A7P0TBC2|A0A7P0T885|A0A7P0T8R3|A0A7P0Z405|Q58FF3	HUMAN	92752.5	75.5	137	137.1	1173.68	1132.12	803	Endoplasmin	Endoplasmin	collagen-containing extracellular matrix [GO:0062023]| cytosol [GO:0005829]| endocytic vesicle lumen [GO:0071682]| endoplasmic reticulum [GO:0005783]| endoplasmic reticulum lumen [GO:0005788]| endoplasmic reticulum membrane [GO:0005789]| extracellular exosome [GO:0070062]| extracellular region [GO:0005576]| focal adhesion [GO:0005925]| melanosome [GO:0042470]| membrane [GO:0016020]| midbody [GO:0…	actin rod assembly [GO:0031247]| ATF6-mediated unfolded protein response [GO:0036500]| cellular protein metabolic process [GO:0044267]| cellular response to ATP [GO:0071318]| cytokine-mediated signaling pathway [GO:0019221]| negative regulation of apoptotic process [GO:0043066]| post-translational protein modification [GO:0043687]| protein folding [GO:0006457]| protein folding in endoplasmic reti…	ATPase activity [GO:0016887]| ATP binding [GO:0005524]| calcium ion binding [GO:0005509]| low-density lipoprotein particle receptor binding [GO:0050750]| protein phosphatase binding [GO:0019903]| RNA binding [GO:0003723]| unfolded protein binding [GO:0051082]	P14625
P08238	-0.0348333	-0.0318333	0.00413473	0.0891541	0.000333333	0.00633333	0.990525	0.814415	-0.067	-0.0483333	0.0123484	0.244749	-0.054	-0.051	-0.02	0	-0.035	-0.058	-0.011	-0.049	-0.017	P08238	HSP90AB1	P08238_HSP90AB1	P08238	HSP90AB1	1	233	64	40	P08238|Q58FF7|Q58FF8	HUMAN	83605	78.1	137	137.2	1136.61	739.8	724	Heat shock protein HSP 90-beta	Heat shock protein HSP 90-beta	apical plasma membrane [GO:0016324]| aryl hydrocarbon receptor complex [GO:0034751]| axonal growth cone [GO:0044295]| basolateral plasma membrane [GO:0016323]| brush border membrane [GO:0031526]| cell surface [GO:0009986]| cytoplasm [GO:0005737]| cytosol [GO:0005829]| dendritic growth cone [GO:0044294]| dynein axonemal particle [GO:0120293]| extracellular exosome [GO:0070062]| extracellular regio…	axon extension [GO:0048675]| cellular response to heat [GO:0034605]| cellular response to interleukin-4 [GO:0071353]| cellular response to organic cyclic compound [GO:0071407]| central nervous system neuron axonogenesis [GO:0021955]| chaperone-mediated protein complex assembly [GO:0051131]| establishment of cell polarity [GO:0030010]| Fc-gamma receptor signaling pathway involved in phagocytosis […	ATPase activity [GO:0016887]| ATP binding [GO:0005524]| ATP-dependent protein binding [GO:0043008]| cadherin binding [GO:0045296]| CTP binding [GO:0002135]| dATP binding [GO:0032564]| disordered domain specific binding [GO:0097718]| DNA polymerase binding [GO:0070182]| double-stranded RNA binding [GO:0003725]| GTP binding [GO:0005525]| heat shock protein binding [GO:0031072]| histone deacetylase …	P08238
P07900-2	-0.121167	-0.1005	0.972268	0.0836311	-0.0463333	-0.005	0.106594	0.824838	-0.113667	-0.0596667	-1.87756	-0.230709	-0.103	-0.092	-0.103	-0.099	-0.111	-0.155	-0.167	-0.119	-0.087	P07900	HSP90AA1	P07900-2_HSP90AA1	P07900-2	HSP90AA1	1	284	63	40	P07900-2|P07900|Q14568|Q58FG0	HUMAN	98729.9	66.1	137	137.3	1091.12	717.41	854|732	Isoform 2 of Heat shock protein HSP 90-alpha| Heat shock protein HSP 90-alpha	Isoform 2 of Heat shock protein HSP 90-alpha	axonal growth cone [GO:0044295]| cytoplasm [GO:0005737]| cytosol [GO:0005829]| dendritic growth cone [GO:0044294]| endocytic vesicle lumen [GO:0071682]| extracellular exosome [GO:0070062]| extracellular region [GO:0005576]| ficolin-1-rich granule lumen [GO:1904813]| lysosomal lumen [GO:0043202]| melanosome [GO:0042470]| membrane [GO:0016020]| mitochondrion [GO:0005739]| myelin sheath [GO:0043209]…	activation of innate immune response [GO:0002218]| axon extension [GO:0048675]| cellular response to heat [GO:0034605]| cellular response to virus [GO:0098586]| central nervous system neuron axonogenesis [GO:0021955]| chaperone-mediated autophagy [GO:0061684]| chaperone-mediated protein complex assembly [GO:0051131]| ciliary basal body-plasma membrane docking [GO:0097711]| cytokine-mediated signa…	ATPase activity [GO:0016887]| ATP binding [GO:0005524]| disordered domain specific binding [GO:0097718]| DNA polymerase binding [GO:0070182]| GTPase binding [GO:0051020]| histone deacetylase binding [GO:0042826]| identical protein binding [GO:0042802]| MHC class II protein complex binding [GO:0023026]| nitric-oxide synthase regulator activity [GO:0030235]| protein folding chaperone [GO:0044183]| …	P07900-2
Q12931	0.0205	0.0111667	0.0947461	0.522806	-0.00566667	-0.0243333	0.803996	0.30005	-0.073	-0.079	-0.258717	-1.12881	0.021	0.021	0.017	0.028	-0.001	0.025	0.029	-0.008	-0.012	Q12931	TRAP1	Q12931_TRAP1	Q12931	TRAP1	1	150	46	45	Q12931|Q12931-2|I3L0K7	HUMAN	80393.8	71.4	137	137.4	787.61	766.25	704|651	Heat shock protein 75 kDa, mitochondrial| Isoform 2 of Heat shock protein 75 kDa, mitochondrial	Heat shock protein 75 kDa, mitochondrial	membrane [GO:0016020]| mitochondrial inner membrane [GO:0005743]| mitochondrial intermembrane space [GO:0005758]| mitochondrial matrix [GO:0005759]| mitochondrion [GO:0005739]| nucleoplasm [GO:0005654]	chaperone-mediated protein folding [GO:0061077]| negative regulation of cellular respiration [GO:1901856]| negative regulation of intrinsic apoptotic signaling pathway in response to hydrogen peroxide [GO:1903751]| negative regulation of reactive oxygen species biosynthetic process [GO:1903427]| protein folding [GO:0006457]| translational attenuation [GO:0009386]	ATPase activity [GO:0016887]| ATP binding [GO:0005524]| protein kinase binding [GO:0019901]| RNA binding [GO:0003723]| tumor necrosis factor receptor binding [GO:0005164]| unfolded protein binding [GO:0051082]	Q12931
Q58FF6	-0.181333	-0.0673333	1.71072	0.0072738	-0.226	0.002	0.0194661	0.983391	-0.293333	-0.0526667	-3.11141	0.0216679	-0.004	-0.07	-0.165	-0.131	-0.342	-0.139	-0.402	0.146	-0.18	Q58FF6	HSP90AB4P	Q58FF6_HSP90AB4P	Q58FF6	HSP90AB4P	1	2	10	2	Q58FF6	HUMAN	58890.9	13	137	137.5	141.41	26.33	505	Putative heat shock protein HSP 90-beta 4	Putative heat shock protein HSP 90-beta 4	cytosol [GO:0005829]| perinuclear region of cytoplasm [GO:0048471]| plasma membrane [GO:0005886]| protein-containing complex [GO:0032991]	cellular response to heat [GO:0034605]| protein folding [GO:0006457]| protein stabilization [GO:0050821]	ATPase activity [GO:0016887]| ATP binding [GO:0005524]| disordered domain specific binding [GO:0097718]| unfolded protein binding [GO:0051082]	Q58FF6
Q58FG1	-0.187333	-0.0348333	2.19162	0.469801	-0.202	0.103	0.00643246	0.338999	-0.269333	0.0483333	-3.99708	1.03547	-0.106	0.007	-0.119	-0.16	-0.284	-0.344	-0.237	0.237	-0.068	Q58FG1	HSP90AA4P	Q58FG1_HSP90AA4P	Q58FG1	HSP90AA4P	1	3	7	3	Q58FG1	HUMAN	47825.1	19.6	137	137.6	94.6	27.76	418	Putative heat shock protein HSP 90-alpha A4	Putative heat shock protein HSP 90-alpha A4	cytosol [GO:0005829]| myelin sheath [GO:0043209]| neuronal cell body [GO:0043025]| nucleus [GO:0005634]| perinuclear region of cytoplasm [GO:0048471]| plasma membrane [GO:0005886]| protein-containing complex [GO:0032991]	cellular response to heat [GO:0034605]| protein folding [GO:0006457]| protein stabilization [GO:0050821]	ATPase activity [GO:0016887]| ATP binding [GO:0005524]| disordered domain specific binding [GO:0097718]| unfolded protein binding [GO:0051082]	Q58FG1
Q7Z460	0.0315	0.0191667	0.300231	0.0877362	0.019	-0.00566667	0.50092	0.817079	-0.0483333	-0.0603333	0.713261	-0.241157	0.033	-0.004	0.002	0.037	0.026	0.022	0.075	0.027	0.02	Q7Z460	CLASP1	Q7Z460_CLASP1	Q7Z460	CLASP1	1	119	79	3	Q7Z460	HUMAN	170474	51.8	138	138.1	1169.65	43.07	1538|1494|1479|1477|1471	CLIP-associating protein 1| Isoform 3 of CLIP-associating protein 1| Isoform 5 of CLIP-associating protein 1| Isoform 4 of CLIP-associating protein 1| Isoform 2 of CLIP-associating protein 1	CLIP-associating protein 1	basal cortex [GO:0045180]| cell cortex [GO:0005938]| centrosomal corona [GO:0031592]| centrosome [GO:0005813]| condensed chromosome kinetochore [GO:0000777]| cortical microtubule cytoskeleton [GO:0030981]| cytoplasmic microtubule [GO:0005881]| cytosol [GO:0005829]| Golgi apparatus [GO:0005794]| kinetochore [GO:0000776]| kinetochore microtubule [GO:0005828]| membrane [GO:0016020]| microtubule orga…	astral microtubule organization [GO:0030953]| cell division [GO:0051301]| ciliary basal body-plasma membrane docking [GO:0097711]| establishment of epithelial cell polarity [GO:0090162]| establishment of mitotic spindle localization [GO:0040001]| establishment of spindle orientation [GO:0051294]| establishment or maintenance of cell polarity [GO:0007163]| exit from mitosis [GO:0010458]| G2/M tran…	dystroglycan binding [GO:0002162]| kinetochore binding [GO:0043515]| microtubule binding [GO:0008017]| microtubule plus-end binding [GO:0051010]	Q7Z460
Q7Z460-4	-0.1425	-0.173667	0.302748	0.00211843	0.063	0.000666667	0.498026	0.995134	-0.00433333	-0.054	0.718735	0.00634755	-0.031	-0.172	-0.199	-0.319	-0.202	0.021	-0.152	-0.329	0.008	Q7Z460	CLASP1	Q7Z460-4_CLASP1	Q7Z460-4	CLASP1	1	2	78	2	Q7Z460-4|Q7Z460-5|F8WA11	HUMAN	164028	53.2	138	138.2	1158.06	31.48	1538|1494|1479|1477|1471	CLIP-associating protein 1| Isoform 3 of CLIP-associating protein 1| Isoform 5 of CLIP-associating protein 1| Isoform 4 of CLIP-associating protein 1| Isoform 2 of CLIP-associating protein 1	Isoform 4 of CLIP-associating protein 1	basal cortex [GO:0045180]| cell cortex [GO:0005938]| centrosomal corona [GO:0031592]| centrosome [GO:0005813]| condensed chromosome kinetochore [GO:0000777]| cortical microtubule cytoskeleton [GO:0030981]| cytoplasmic microtubule [GO:0005881]| cytosol [GO:0005829]| Golgi apparatus [GO:0005794]| kinetochore [GO:0000776]| kinetochore microtubule [GO:0005828]| membrane [GO:0016020]| microtubule orga…	astral microtubule organization [GO:0030953]| cell division [GO:0051301]| ciliary basal body-plasma membrane docking [GO:0097711]| establishment of epithelial cell polarity [GO:0090162]| establishment of mitotic spindle localization [GO:0040001]| establishment of spindle orientation [GO:0051294]| establishment or maintenance of cell polarity [GO:0007163]| exit from mitosis [GO:0010458]| G2/M tran…	dystroglycan binding [GO:0002162]| kinetochore binding [GO:0043515]| microtubule binding [GO:0008017]| microtubule plus-end binding [GO:0051010]	Q7Z460-4
O75122-3	0.00333333	0.0838333	1.95834	0.0156538	-0.159333	0.00166667	0.0110068	0.964598	-0.226667	-0.053	-3.5556	0.0461885	0.113	0.121	0.069	0.015	-0.003	-0.107	-0.119	0.069	0.116	O75122	CLASP2	O75122-3_CLASP2	O75122-3	CLASP2	1	12	66	9	O75122-3|E7EW49|E7ERI8|A0A0U1RQI6|E7ENG2|B3KR06|O75122-2	HUMAN	166936	52.6	138	138.3	1012.84	147.5	1515|1294|431	Isoform 3 of CLIP-associating protein 2| CLIP-associating protein 2| Isoform 2 of CLIP-associating protein 2	Isoform 3 of CLIP-associating protein 2	axonal growth cone [GO:0044295]| basal cortex [GO:0045180]| cell cortex [GO:0005938]| cell leading edge [GO:0031252]| condensed chromosome kinetochore [GO:0000777]| cortical microtubule plus-end [GO:1903754]| cytoplasm [GO:0005737]| cytoplasmic microtubule [GO:0005881]| cytosol [GO:0005829]| Golgi apparatus [GO:0005794]| kinetochore microtubule [GO:0005828]| membrane [GO:0016020]| microtubule [GO…	cell division [GO:0051301]| establishment of mitotic spindle localization [GO:0040001]| establishment or maintenance of cell polarity [GO:0007163]| exit from mitosis [GO:0010458]| Golgi organization [GO:0007030]| microtubule anchoring [GO:0034453]| microtubule cytoskeleton organization [GO:0000226]| microtubule nucleation [GO:0007020]| microtubule organizing center organization [GO:0031023]| mito…	actin filament binding [GO:0051015]| dystroglycan binding [GO:0002162]| microtubule binding [GO:0008017]| microtubule plus-end binding [GO:0051010]| protein tyrosine kinase binding [GO:1990782]	O75122-3
O75122	0.0696667	0.249833	2.15669	0.576897	-0.279333	0.081	0.00697129	0.264913	-0.346667	0.0263333	-3.92938	1.22499	0.091	0.195	0.319	0.342	-0.037	-0.014	-0.159	0.231	0.321	O75122	CLASP2	O75122_CLASP2	O75122	CLASP2	1	2	59	2	O75122|J3KR49	HUMAN	141860	56.8	138	138.4	898.32	32.98	1515|1294|431	Isoform 3 of CLIP-associating protein 2| CLIP-associating protein 2| Isoform 2 of CLIP-associating protein 2	CLIP-associating protein 2	axonal growth cone [GO:0044295]| basal cortex [GO:0045180]| cell cortex [GO:0005938]| cell leading edge [GO:0031252]| condensed chromosome kinetochore [GO:0000777]| cortical microtubule plus-end [GO:1903754]| cytoplasm [GO:0005737]| cytoplasmic microtubule [GO:0005881]| cytosol [GO:0005829]| Golgi apparatus [GO:0005794]| kinetochore microtubule [GO:0005828]| membrane [GO:0016020]| microtubule [GO…	cell division [GO:0051301]| establishment of mitotic spindle localization [GO:0040001]| establishment or maintenance of cell polarity [GO:0007163]| exit from mitosis [GO:0010458]| Golgi organization [GO:0007030]| microtubule anchoring [GO:0034453]| microtubule cytoskeleton organization [GO:0000226]| microtubule nucleation [GO:0007020]| microtubule organizing center organization [GO:0031023]| mito…	actin filament binding [GO:0051015]| dystroglycan binding [GO:0002162]| microtubule binding [GO:0008017]| microtubule plus-end binding [GO:0051010]| protein tyrosine kinase binding [GO:1990782]	O75122
Q15075	0.0571667	0.0465	0.161225	0.178579	0.0103333	-0.011	0.689882	0.662858	-0.057	-0.0656667	0.417663	-0.45718	0.058	0.043	0.07	0.055	0.096	0.047	0.044	0.037	0.016	Q15075	EEA1	Q15075_EEA1	Q15075	EEA1	1	114	79	79	Q15075	HUMAN	163433	53.5	139	139.1	1168.23	1168.23	1411	Early endosome antigen 1	Early endosome antigen 1	axonal spine [GO:0044308]| cytoplasm [GO:0005737]| cytosol [GO:0005829]| early endosome [GO:0005769]| early endosome membrane [GO:0031901]| extracellular exosome [GO:0070062]| extrinsic component of plasma membrane [GO:0019897]| membrane [GO:0016020]| recycling endosome [GO:0055037]| serine-pyruvate aminotransferase complex [GO:0005969]	early endosome to late endosome transport [GO:0045022]| endocytosis [GO:0006897]| synaptic vesicle to endosome fusion [GO:0016189]| vesicle fusion [GO:0006906]| viral RNA genome replication [GO:0039694]	1-phosphatidylinositol binding [GO:0005545]| calmodulin binding [GO:0005516]| GTP-dependent protein binding [GO:0030742]| protein homodimerization activity [GO:0042803]| zinc ion binding [GO:0008270]	Q15075
P29144	0.042	0.0343333	0.39126	0.11173	0.022	0.00666667	0.4062	0.77316	-0.0453333	-0.048	0.889117	0.300898	0.017	0.048	0.044	0.028	0.03	0.081	0.048	0.045	0.024	P29144	TPP2	P29144_TPP2	P29144	TPP2	1	155	68	2	P29144|A0A494C1B8|A0A494C1S4|A0A494C0A3	HUMAN	139831	63	140	140.1	1163.11	51.76	1249	Tripeptidyl-peptidase 2	Tripeptidyl-peptidase 2	cytoplasm [GO:0005737]| cytosol [GO:0005829]| nuclear body [GO:0016604]| nucleoplasm [GO:0005654]	protein polyubiquitination [GO:0000209]| proteolysis [GO:0006508]	aminopeptidase activity [GO:0004177]| endopeptidase activity [GO:0004175]| identical protein binding [GO:0042802]| serine-type endopeptidase activity [GO:0004252]| tripeptidyl-peptidase activity [GO:0008240]	P29144
Q5VZU9	-0.0138333	0.0538333	0.429338	0.258289	-0.0863333	0.049	0.372102	0.55171	-0.153667	-0.00566667	-0.960545	0.629023	-0.005	-0.073	0.123	0.166	0.073	-0.03	-0.214	-0.043	0.155	Q5VZU9	TPP2	Q5VZU9_TPP2	Q5VZU9	TPP2	1	1	67	1	Q5VZU9	HUMAN	141246	62.2	140	140.2	1132.39	21.04	1262	Tripeptidyl-peptidase 2	Tripeptidyl-peptidase 2	cytosol [GO:0005829]| nuclear body [GO:0016604]| nucleoplasm [GO:0005654]		aminopeptidase activity [GO:0004177]| peptide binding [GO:0042277]| serine-type endopeptidase activity [GO:0004252]| tripeptidyl-peptidase activity [GO:0008240]	Q5VZU9
P22314	0.00516667	-0.00216667	0.0151983	0.302132	-0.001	-0.0156667	0.96561	0.498733	-0.0683333	-0.0703333	-0.0448338	-0.717531	-0.01	0.025	-0.012	0.002	0.011	-0.003	0.006	-0.01	-0.008	P22314	UBA1	P22314_UBA1	P22314	UBA1	1	234	62	62	P22314|P22314-2|Q5JRR6	HUMAN	118931	73.5	141	141.1	1162.14	1162.14	1058|1018	Ubiquitin-like modifier-activating enzyme 1| Isoform 2 of Ubiquitin-like modifier-activating enzyme 1	Ubiquitin-like modifier-activating enzyme 1	cytoplasm [GO:0005737]| cytosol [GO:0005829]| extracellular exosome [GO:0070062]| mitochondrion [GO:0005739]| nucleoplasm [GO:0005654]| nucleus [GO:0005634]	cellular response to DNA damage stimulus [GO:0006974]| protein modification by small protein conjugation [GO:0032446]| protein ubiquitination [GO:0016567]| ubiquitin-dependent protein catabolic process [GO:0006511]	ATP binding [GO:0005524]| RNA binding [GO:0003723]| ubiquitin activating enzyme activity [GO:0004839]	P22314
Q9BTC0	0.0256667	0.0113333	0.170781	0.340299	0.01	-0.0186667	0.674868	0.456774	-0.0573333	-0.0733333	0.439389	-0.792581	0.021	0.019	-0.027	0.022	0.052	0.009	0.031	0.024	0.009	Q9BTC0	DIDO1	Q9BTC0_DIDO1	Q9BTC0	DIDO1	1	104	85	85	Q9BTC0|Q9BTC0-1|Q9BTC0-3|Q9BTC0-2	HUMAN	245580	42.5	142	142.1	1161.15	1161.15	2240|1189|562|544	Death-inducer obliterator 1| Isoform 1 of Death-inducer obliterator 1| Isoform 3 of Death-inducer obliterator 1| Isoform 2 of Death-inducer obliterator 1	Death-inducer obliterator 1	cytoplasm [GO:0005737]| nucleus [GO:0005634]| spindle [GO:0005819]	apoptotic signaling pathway [GO:0097190]| transcription, DNA-templated [GO:0006351]	metal ion binding [GO:0046872]| RNA binding [GO:0003723]	Q9BTC0
Q9BYB0	0.0376667	0.0221667	0.219745	0.341195	0.0126667	-0.0183333	0.602913	0.455832	-0.0546667	-0.073	0.54708	-0.794318	0.033	0.013	0.001	0.048	0.035	0.035	0.062	0.006	0.032	Q9BYB0	SHANK3	Q9BYB0_SHANK3	Q9BYB0	SHANK3	1	108	71	71	Q9BYB0|A0A0U1RR93|Q9BYB0-3|A0A0U1RQS4|A0A590UJL3|A0A669KBA8|A0A590UJY5|Q9UPX8-3	HUMAN	185234	50.7	143	143.1	1155.21	1155.21	1731|1612	SH3 and multiple ankyrin repeat domains protein 3| Isoform 2 of SH3 and multiple ankyrin repeat domains protein 3	SH3 and multiple ankyrin repeat domains protein 3	ciliary membrane [GO:0060170]| cytosol [GO:0005829]| dendritic spine [GO:0043197]| extrinsic component of cytoplasmic side of plasma membrane [GO:0031234]| neuron projection [GO:0043005]| neuron spine [GO:0044309]| postsynaptic density [GO:0014069]	adult behavior [GO:0030534]| AMPA glutamate receptor clustering [GO:0097113]| axon guidance [GO:0007411]| brain morphogenesis [GO:0048854]| dendritic spine morphogenesis [GO:0060997]| guanylate kinase-associated protein clustering [GO:0097117]| learning [GO:0007612]| long-term synaptic potentiation [GO:0060291]| MAPK cascade [GO:0000165]| memory [GO:0007613]| negative regulation of actin filament…	actin binding [GO:0003779]| ionotropic glutamate receptor binding [GO:0035255]| protein C-terminus binding [GO:0008022]| protein self-association [GO:0043621]| scaffold protein binding [GO:0097110]| SH3 domain binding [GO:0017124]| synaptic receptor adaptor activity [GO:0030160]| zinc ion binding [GO:0008270]	Q9BYB0
O75962	-0.006	-0.0135	1.17742	0.762692	0.0513333	0.0363333	0.0664636	0.172706	-0.016	-0.0183333	2.21009	1.53734	-0.03	-0.048	0.02	-0.017	0.037	0.001	0.021	-0.02	0.014	O75962	TRIO	O75962_TRIO	O75962	TRIO	1	90	78	68	O75962|O75962-4|O75962-2|O75962-5|E7EWP2|F5H228|O75962-3|A0A087X139	HUMAN	349975	28.8	144	144.1	1154.18	1066.28	3097|3038|2921|2563|596	Triple functional domain protein| Isoform 4 of Triple functional domain protein| Isoform 2 of Triple functional domain protein| Isoform 5 of Triple functional domain protein| Isoform 3 of Triple functional domain protein	Triple functional domain protein	cell projection [GO:0042995]| cytosol [GO:0005829]	axon guidance [GO:0007411]| central nervous system development [GO:0007417]| G protein-coupled receptor signaling pathway [GO:0007186]| negative regulation of fat cell differentiation [GO:0045599]| neuron projection morphogenesis [GO:0048812]| positive regulation of apoptotic process [GO:0043065]| regulation of small GTPase mediated signal transduction [GO:0051056]| transmembrane receptor protein…	ATP binding [GO:0005524]| guanyl-nucleotide exchange factor activity [GO:0005085]| protein serine/threonine kinase activity [GO:0004674]| protein serine kinase activity [GO:0106310]| protein threonine kinase activity [GO:0106311]	O75962
O60229	0.00683333	0.0233333	1.45368	0.230728	-0.0583333	-0.0253333	0.0351819	0.587857	-0.125667	-0.08	-2.66404	-0.571241	0.047	0.026	0.077	0.035	-0.009	-0.023	-0.035	0.04	-0.085	O60229	KALRN	O60229_KALRN	O60229	KALRN	1	8	16	7	O60229|O60229-2|C9IZQ6|O60229-4|O60229-6|O60229-5|Q86VW2-3|Q86VW2|Q86VW2-2	HUMAN	343393	5.6	144	144.2	124.58	42.12	2986|1663|1289|1257|738	Kalirin| Isoform 2 of Kalirin| Isoform 4 of Kalirin| Isoform 6 of Kalirin| Isoform 5 of Kalirin	Kalirin	actin cytoskeleton [GO:0015629]| cytosol [GO:0005829]| extracellular exosome [GO:0070062]| nucleoplasm [GO:0005654]	adult locomotory behavior [GO:0008344]| axon guidance [GO:0007411]| central nervous system development [GO:0007417]| ephrin receptor signaling pathway [GO:0048013]| G protein-coupled receptor signaling pathway [GO:0007186]| habituation [GO:0046959]| intracellular signal transduction [GO:0035556]| lactation [GO:0007595]| maternal behavior [GO:0042711]| maternal process involved in parturition [GO:…	ATP binding [GO:0005524]| guanyl-nucleotide exchange factor activity [GO:0005085]| metal ion binding [GO:0046872]| protein serine/threonine kinase activity [GO:0004674]| protein serine kinase activity [GO:0106310]| protein threonine kinase activity [GO:0106311]	O60229
Q96L91	-0.0291667	-0.0133333	0.27642	0.240363	-0.017	0.0146667	0.529151	0.574959	-0.0843333	-0.04	-0.665306	0.591163	-0.053	0.001	0.005	-0.01	-0.032	-0.024	-0.057	-0.02	-0.003	Q96L91	EP400	Q96L91_EP400	Q96L91	EP400	1	96	77	77	Q96L91|Q96L91-2|Q96L91-5|Q96L91-3|Q96L91-4|A0A0A0MR80|Q6ZTU2|Q6ZTU2-6|Q6ZTU2-2|Q6ZTU2-5|Q6ZTU2-4	HUMAN	344909	33.9	145	145.1	1153.75	1153.75	3159|3123|3122|3086|3042	E1A-binding protein p400| Isoform 2 of E1A-binding protein p400| Isoform 5 of E1A-binding protein p400| Isoform 3 of E1A-binding protein p400| Isoform 4 of E1A-binding protein p400	E1A-binding protein p400	NuA4 histone acetyltransferase complex [GO:0035267]| nuclear speck [GO:0016607]| nucleoplasm [GO:0005654]| Swr1 complex [GO:0000812]	histone H2A acetylation [GO:0043968]| histone H4 acetylation [GO:0043967]	ATP binding [GO:0005524]| chromatin binding [GO:0003682]| DNA binding [GO:0003677]| helicase activity [GO:0004386]| hydrolase activity [GO:0016787]| nucleosome-dependent ATPase activity [GO:0070615]| protein antigen binding [GO:1990405]	Q96L91
P09874	0.0183333	-0.00566667	0.754232	0.265441	0.0346667	-0.0133333	0.176103	0.542699	-0.0326667	-0.068	1.52117	-0.643276	-0.004	0.001	-0.004	0.006	0.025	0.022	0.06	-0.021	-0.012	P09874	PARP1	P09874_PARP1	P09874	PARP1	1	206	76	76	P09874|A0A7I2V3E1|A0A7I2V625|A0A7I2V5E9|A0A7I2V384	HUMAN	113880	73.1	146	146.1	1151.33	1151.33	1014	Poly [ADP-ribose] polymerase 1	Poly [ADP-ribose] polymerase 1	chromosome, telomeric region [GO:0000781]| membrane [GO:0016020]| mitochondrion [GO:0005739]| nuclear body [GO:0016604]| nuclear envelope [GO:0005635]| nucleolus [GO:0005730]| nucleoplasm [GO:0005654]| nucleus [GO:0005634]| protein-containing complex [GO:0032991]| protein-DNA complex [GO:0032993]| site of DNA damage [GO:0090734]| site of double-strand break [GO:0035861]| transcription regulator c…	apoptotic process [GO:0006915]| ATP generation from poly-ADP-D-ribose [GO:1990966]| base-excision repair, gap-filling [GO:0006287]| cellular response to amyloid-beta [GO:1904646]| cellular response to DNA damage stimulus [GO:0006974]| cellular response to insulin stimulus [GO:0032869]| cellular response to oxidative stress [GO:0034599]| cellular response to UV [GO:0034644]| cellular response to z…	DNA binding [GO:0003677]| enzyme binding [GO:0019899]| estrogen receptor binding [GO:0030331]| histone deacetylase binding [GO:0042826]| identical protein binding [GO:0042802]| NAD+ ADP-ribosyltransferase activity [GO:0003950]| NAD binding [GO:0051287]| NAD DNA ADP-ribosyltransferase activity [GO:0140294]| protein ADP-ribosylase activity [GO:1990404]| protein kinase binding [GO:0019901]| protein …	P09874
Q9Y6D6	0.0485	0.0531667	0.446954	0.240797	-0.0296667	-0.0203333	0.357311	0.574385	-0.097	-0.075	-0.991982	-0.592257	0.071	0.097	0.014	0.022	0.036	0.061	0.004	0.097	0.018	Q9Y6D6	ARFGEF1	Q9Y6D6_ARFGEF1	Q9Y6D6	ARFGEF1	1	99	74	51	Q9Y6D6	HUMAN	210988	46.2	147	147.1	1143.46	823.46	1849	Brefeldin A-inhibited guanine nucleotide-exchange protein 1	Brefeldin A-inhibited guanine nucleotide-exchange protein 1	cytosol [GO:0005829]| Golgi apparatus [GO:0005794]| Golgi membrane [GO:0000139]| nuclear matrix [GO:0016363]| nucleolus [GO:0005730]| nucleoplasm [GO:0005654]| perinuclear region of cytoplasm [GO:0048471]| small nuclear ribonucleoprotein complex [GO:0030532]| trans-Golgi network [GO:0005802]	endomembrane system organization [GO:0010256]| exocytosis [GO:0006887]| Golgi organization [GO:0007030]| negative regulation of actin filament polymerization [GO:0030837]| negative regulation of GTPase activity [GO:0034260]| neuron projection development [GO:0031175]| positive regulation of GTPase activity [GO:0043547]| positive regulation of protein glycosylation in Golgi [GO:0090284]| positive …	guanyl-nucleotide exchange factor activity [GO:0005085]| myosin binding [GO:0017022]| protein kinase A regulatory subunit binding [GO:0034237]	Q9Y6D6
Q9Y6D5	0.0568333	0.0463333	0.159418	0.503239	-0.0143333	-0.0353333	0.692759	0.313878	-0.0816667	-0.09	-0.41359	-1.09446	0.055	0.112	0.01	0.025	0.01	0.094	0.045	0.066	0.01	Q9Y6D5	ARFGEF2	Q9Y6D5_ARFGEF2	Q9Y6D5	ARFGEF2	1	66	72	49	Q9Y6D5|A0A7P0T7Z2|A0A7P0TA34|A0A7P0T9L9|A0A7P0T9L6|A0A7P0Z446	HUMAN	204545	44.6	147	147.2	1080.54	760.54	1785	Brefeldin A-inhibited guanine nucleotide-exchange protein 2	Brefeldin A-inhibited guanine nucleotide-exchange protein 2	asymmetric synapse [GO:0032279]| axonemal microtubule [GO:0005879]| cytoplasmic vesicle [GO:0031410]| cytosol [GO:0005829]| dendritic spine [GO:0043197]| Golgi apparatus [GO:0005794]| Golgi membrane [GO:0000139]| intracellular membrane-bounded organelle [GO:0043231]| membrane [GO:0016020]| microtubule organizing center [GO:0005815]| perinuclear region of cytoplasm [GO:0048471]| recycling endosome…	endomembrane system organization [GO:0010256]| endosome organization [GO:0007032]| exocytosis [GO:0006887]| Golgi to plasma membrane transport [GO:0006893]| intracellular signal transduction [GO:0035556]| positive regulation of tumor necrosis factor production [GO:0032760]| protein transport [GO:0015031]| receptor recycling [GO:0001881]| regulation of ARF protein signal transduction [GO:0032012]	GABA receptor binding [GO:0050811]| guanyl-nucleotide exchange factor activity [GO:0005085]| myosin binding [GO:0017022]| protein kinase A regulatory subunit binding [GO:0034237]	Q9Y6D5
Q14697-2	0.0265	0.00633333	0.308314	0.55231	0.015	-0.0253333	0.491684	0.280343	-0.0523333	-0.08	0.729335	-1.18058	0.017	0.02	0.009	0.02	0.035	0.036	0.031	-0.022	-0.006	Q14697	GANAB	Q14697-2_GANAB	Q14697-2	GANAB	1	225	65	3	Q14697-2|E9PKU7|Q14697-3	HUMAN	109892	78.5	148	148.1	1143.07	43.49	966|944|52	Isoform 2 of Neutral alpha-glucosidase AB| Neutral alpha-glucosidase AB| Isoform 3 of Neutral alpha-glucosidase AB	Isoform 2 of Neutral alpha-glucosidase AB	endoplasmic reticulum lumen [GO:0005788]| extracellular exosome [GO:0070062]| glucosidase II complex [GO:0017177]| Golgi apparatus [GO:0005794]| intracellular membrane-bounded organelle [GO:0043231]| melanosome [GO:0042470]| membrane [GO:0016020]	carbohydrate metabolic process [GO:0005975]| N-glycan processing [GO:0006491]| protein folding [GO:0006457]| viral protein processing [GO:0019082]	alpha-glucosidase activity [GO:0090599]| carbohydrate binding [GO:0030246]| glucan 1,3-alpha-glucosidase activity [GO:0033919]| hydrolase activity, hydrolyzing O-glycosyl compounds [GO:0004553]| RNA binding [GO:0003723]	Q14697-2
Q14697	0.066	-0.155833	1.40889	0.456411	0.672667	0.229	0.0390042	0.349614	0.605333	0.174333	2.59647	1.01118	-0.592	-0.471	0.131	0.252	0.653	0.031	0.523	-0.211	-0.044	Q14697	GANAB	Q14697_GANAB	Q14697	GANAB	1	3	63	1	Q14697|F5H6X6	HUMAN	107328	78.8	148	148.2	1123.13	23.55	966|944|52	Isoform 2 of Neutral alpha-glucosidase AB| Neutral alpha-glucosidase AB| Isoform 3 of Neutral alpha-glucosidase AB	Neutral alpha-glucosidase AB	endoplasmic reticulum lumen [GO:0005788]| extracellular exosome [GO:0070062]| glucosidase II complex [GO:0017177]| Golgi apparatus [GO:0005794]| intracellular membrane-bounded organelle [GO:0043231]| melanosome [GO:0042470]| membrane [GO:0016020]	carbohydrate metabolic process [GO:0005975]| N-glycan processing [GO:0006491]| protein folding [GO:0006457]| viral protein processing [GO:0019082]	alpha-glucosidase activity [GO:0090599]| carbohydrate binding [GO:0030246]| glucan 1,3-alpha-glucosidase activity [GO:0033919]| hydrolase activity, hydrolyzing O-glycosyl compounds [GO:0004553]| RNA binding [GO:0003723]	Q14697
P25205	0.00333333	-0.0128333	1.25365	0.351756	0.0493333	0.017	0.0557631	0.444881	-0.018	-0.0376667	2.33426	0.81472	-0.014	-0.027	0.006	-0.023	0.035	0.018	0.031	-0.009	-0.01	P25205	MCM3	P25205_MCM3	P25205	MCM3	1	224	63	63	P25205|P25205-2|A0A499FHX9|J3KQ69	HUMAN	91606.8	78.4	149	149.1	1142.07	1142.07	853|808	Isoform 2 of DNA replication licensing factor MCM3| DNA replication licensing factor MCM3	DNA replication licensing factor MCM3	alpha DNA polymerase:primase complex [GO:0005658]| centrosome [GO:0005813]| chromosome, telomeric region [GO:0000781]| CMG complex [GO:0071162]| MCM complex [GO:0042555]| membrane [GO:0016020]| nucleoplasm [GO:0005654]| nucleus [GO:0005634]| perinuclear region of cytoplasm [GO:0048471]	DNA replication [GO:0006260]| DNA replication initiation [GO:0006270]| DNA strand elongation involved in DNA replication [GO:0006271]| double-strand break repair via break-induced replication [GO:0000727]| mitotic DNA replication initiation [GO:1902975]| pre-replicative complex assembly [GO:0036388]| pre-replicative complex assembly involved in nuclear cell cycle DNA replication [GO:0006267]	ATP binding [GO:0005524]| DNA binding [GO:0003677]| DNA helicase activity [GO:0003678]| DNA replication origin binding [GO:0003688]| hydrolase activity [GO:0016787]| single-stranded DNA binding [GO:0003697]	P25205
Q5VYK3	0.035	0.0491667	0.863061	0.222094	-0.0426667	-0.0143333	0.137069	0.599661	-0.11	-0.069	-1.69997	-0.552426	0.075	0.072	0.054	0.022	0.016	0.002	0.023	0.052	0.02	Q5VYK3	ECPAS	Q5VYK3_ECPAS	Q5VYK3	ECPAS	1	116	74	74	Q5VYK3|J3KN16	HUMAN	206113	48.1	150	150.1	1129.56	1129.56	1845	Proteasome adapter and scaffold protein ECM29	Proteasome adapter and scaffold protein ECM29	centrosome [GO:0005813]| COPII-coated ER to Golgi transport vesicle [GO:0030134]| cytoplasmic vesicle [GO:0031410]| early endosome [GO:0005769]| endocytic vesicle [GO:0030139]| endoplasmic reticulum [GO:0005783]| endoplasmic reticulum-Golgi intermediate compartment [GO:0005793]| late endosome [GO:0005770]| membrane [GO:0016020]| multivesicular body [GO:0005771]| nucleoplasm [GO:0005654]| nucleus …	proteasome assembly [GO:0043248]| ubiquitin-dependent ERAD pathway [GO:0030433]	molecular adaptor activity [GO:0060090]| proteasome binding [GO:0070628]	Q5VYK3
Q08378	0.026	0.0351667	0.15703	0.165218	-0.00933333	0.009	0.696578	0.683569	-0.0766667	-0.0456667	-0.408044	0.426993	0.044	0.02	0.043	0.028	0.037	0.001	0.026	0.035	0.041	Q08378	GOLGA3	Q08378_GOLGA3	Q08378	GOLGA3	1	101	70	70	Q08378|Q08378-2|Q08378-4	HUMAN	167865	53.9	151	151.1	1129.28	1129.28	1498|1390|1134	Golgin subfamily A member 3| Isoform 2 of Golgin subfamily A member 3| Isoform 3 of Golgin subfamily A member 3	Golgin subfamily A member 3	cytosol [GO:0005829]| extrinsic component of Golgi membrane [GO:0090498]| Golgi apparatus [GO:0005794]| Golgi cisterna membrane [GO:0032580]| Golgi membrane [GO:0000139]| membrane [GO:0016020]| nucleolus [GO:0005730]| nucleoplasm [GO:0005654]	spermatogenesis [GO:0007283]	cadherin binding [GO:0045296]	Q08378
Q86U86	-0.012	-0.03	0.626312	0.0801825	0.0313333	-0.00466667	0.236422	0.831414	-0.036	-0.0593333	1.3067	-0.221879	-0.019	-0.038	-0.037	-0.026	-0.011	-0.011	0.033	-0.037	-0.023	Q86U86	PBRM1	Q86U86_PBRM1	Q86U86	PBRM1	1	121	74	74	Q86U86|Q86U86-8|Q86U86-2|Q86U86-7|Q86U86-5|Q86U86-9|Q86U86-4|Q86U86-3|Q86U86-6	HUMAN	194200	44.6	152	152.1	1128.02	1128.02	1689|1652|1634|1609|1602|1597|1582|1582|856	Protein polybromo-1| Isoform 8 of Protein polybromo-1| Isoform 2 of Protein polybromo-1| Isoform 9 of Protein polybromo-1| Isoform 3 of Protein polybromo-1| Isoform 7 of Protein polybromo-1| Isoform 4 of Protein polybromo-1| Isoform 5 of Protein polybromo-1| Isoform 6 of Protein polybromo-1	Protein polybromo-1	nuclear chromosome [GO:0000228]| nucleoplasm [GO:0005654]| RSC-type complex [GO:0016586]	ATP-dependent chromatin remodeling [GO:0043044]| chromatin remodeling [GO:0006338]| mitotic cell cycle [GO:0000278]| negative regulation of cell population proliferation [GO:0008285]	chromatin binding [GO:0003682]| DNA binding [GO:0003677]	Q86U86
Q9P2E9	0.0126667	0.0311667	2.16226	1.20876	-0.088	-0.051	0.00688241	0.0618358	-0.155333	-0.105667	-3.92238	-2.26638	0.063	0.071	0.01	0.036	-0.038	-0.033	-0.023	0.014	-0.007	Q9P2E9	RRBP1	Q9P2E9_RRBP1	Q9P2E9	RRBP1	1	133	72	18	Q9P2E9|A0A087WVV2|F8W7S5|A0A087WU26	HUMAN	152853	53.6	153	153.1	1126.42	233.88	1410|977	Ribosome-binding protein 1| Isoform 2 of Ribosome-binding protein 1	Ribosome-binding protein 1	endoplasmic reticulum [GO:0005783]| integral component of endoplasmic reticulum membrane [GO:0030176]| membrane [GO:0016020]| ribosome [GO:0005840]	osteoblast differentiation [GO:0001649]| protein transport [GO:0015031]| translation [GO:0006412]	RNA binding [GO:0003723]| signaling receptor activity [GO:0038023]	Q9P2E9
Q9P2E9-3	-0.0318333	0.0131667	0.402694	0.194987	-0.073	0.017	0.395645	0.638282	-0.140333	-0.0376667	-0.911189	0.493768	0.02	-0.051	0.057	0.045	0.089	-0.233	-0.061	-0.012	0.02	Q9P2E9	RRBP1	Q9P2E9-3_RRBP1	Q9P2E9-3	RRBP1	1	1	55	1	Q9P2E9-3	HUMAN	109029	63.6	153	153.2	913.66	21.12	1410|977	Ribosome-binding protein 1| Isoform 2 of Ribosome-binding protein 1	Isoform 2 of Ribosome-binding protein 1	endoplasmic reticulum [GO:0005783]| integral component of endoplasmic reticulum membrane [GO:0030176]| membrane [GO:0016020]| ribosome [GO:0005840]	osteoblast differentiation [GO:0001649]| protein transport [GO:0015031]| translation [GO:0006412]	RNA binding [GO:0003723]| signaling receptor activity [GO:0038023]	Q9P2E9-3
Q8N4C6-7	-0.0291667	-0.00266667	0.286486	1.35338	0.0163333	0.0693333	0.517028	0.0443222	-0.051	0.0146667	0.68569	2.50451	-0.041	-0.041	0.001	-0.03	-0.03	0.008	-0.041	0.017	0.078	Q8N4C6	NIN	Q8N4C6-7_NIN	Q8N4C6-7	NIN	1	34	31	30	Q8N4C6-7|Q8N4C6-10|Q8N4C6-5|Q8N4C6|Q8N4C6-9|Q8N4C6-2|C9J066|Q8N4C6-4|E9PN67|Q8N4C6-11|Q8N4C6-6|A0A669KBI5|A0A669KBE5	HUMAN	250243	16.5	153	153.3	404.79	395.93	2133|2116|2096|2090|2073|2052|2029|1377|1275	Isoform 7 of Ninein| Isoform 3 of Ninein| Isoform 5 of Ninein| Ninein| Isoform 2 of Ninein| Isoform 8 of Ninein| Isoform 4 of Ninein| Isoform 9 of Ninein| Isoform 6 of Ninein	Isoform 7 of Ninein	apical part of cell [GO:0045177]| axonal growth cone [GO:0044295]| centriolar subdistal appendage [GO:0120103]| centriole [GO:0005814]| centrosome [GO:0005813]| ciliary transition fiber [GO:0097539]| cytoplasmic microtubule [GO:0005881]| dendrite [GO:0030425]| mitotic spindle [GO:0072686]| mitotic spindle pole [GO:0097431]| nucleolus [GO:0005730]| nucleoplasm [GO:0005654]| pericentriolar material…	centriole-centriole cohesion [GO:0010457]| centrosome localization [GO:0051642]| centrosome-templated microtubule nucleation [GO:0090222]| collateral sprouting [GO:0048668]| corpus callosum morphogenesis [GO:0021540]| corticospinal tract morphogenesis [GO:0021957]| microtubule anchoring at centrosome [GO:0034454]| positive regulation of axonogenesis [GO:0050772]| positive regulation of microtubul…	calcium ion binding [GO:0005509]| GTP binding [GO:0005525]| kinase binding [GO:0019900]| microtubule minus-end binding [GO:0051011]	Q8N4C6-7
A0A494BZV2	0.0163333	0.0426667	0.540014	0.388775	-0.0286667	0.024	0.288394	0.408531	-0.096	-0.0306667	-1.15789	0.885149	0.013	0.028	0.018	0.051	0.018	-0.025	0.013	0.06	0.086	A0A494BZV2	MPRIP	A0A494BZV2_MPRIP	A0A494BZV2	MPRIP	1	98	74	74	A0A494BZV2|Q6WCQ1-2|Q6WCQ1|Q6WCQ1-3|Q9H2D6|Q9H2D6-2|Q9H2D6-3|Q9H2D6-7|Q9H2D6-5|Q9H2D6-6	HUMAN	276315	38.8	154	154.1	1122.61	1122.61	2425	Myosin phosphatase Rho-interacting protein	Myosin phosphatase Rho-interacting protein				A0A494BZV2
P21359	0.0151667	0.024	0.234029	0.0500012	-0.0143333	0.00333333	0.583406	0.891248	-0.0816667	-0.0513333	-0.57747	0.142339	0.045	0.011	0.01	0.011	-0.007	0.035	-0.004	0.043	0.024	P21359	NF1	P21359_NF1	P21359	NF1	1	113	81	81	P21359|P21359-6|P21359-2|P21359-4|P21359-5|P21359-3|A0A1W2PPA7	HUMAN	322961	32	155	155.1	1119.08	1119.08	2839|2836|2818|1598|593|551	Neurofibromin| Isoform 6 of Neurofibromin| Isoform I of Neurofibromin| Isoform 4 of Neurofibromin| Isoform 5 of Neurofibromin| Isoform 3 of Neurofibromin	Neurofibromin	axon [GO:0030424]| cytoplasm [GO:0005737]| cytosol [GO:0005829]| dendrite [GO:0030425]| membrane [GO:0016020]| nucleolus [GO:0005730]| nucleus [GO:0005634]	actin cytoskeleton organization [GO:0030036]| adrenal gland development [GO:0030325]| artery morphogenesis [GO:0048844]| brain development [GO:0007420]| camera-type eye morphogenesis [GO:0048593]| cell communication [GO:0007154]| cerebral cortex development [GO:0021987]| cognition [GO:0050890]| collagen fibril organization [GO:0030199]| extracellular matrix organization [GO:0030198]| forebrain as…	GTPase activator activity [GO:0005096]| phosphatidylcholine binding [GO:0031210]| phosphatidylethanolamine binding [GO:0008429]	P21359
P55265	0.0101667	0.00666667	0.26098	0.148285	0.0163333	0.00933333	0.548302	0.710747	-0.051	-0.0453333	0.633697	0.388028	-0.027	0.023	0.024	0.01	0.015	-0.002	0.042	0.008	0.002	P55265	ADAR	P55265_ADAR	P55265	ADAR	1	169	71	5	P55265|P55265-4|A0A7P0Z4K3|P55265-5|A0A3B3ISU1|A0A3B3ISX1|A0A7P0TA14|A2IBT1	HUMAN	137262	63.2	156	156.1	1117.78	98.08	1269|1226|1200|1181|931	Isoform 4 of Double-stranded RNA-specific adenosine deaminase| Double-stranded RNA-specific adenosine deaminase| Isoform 2 of Double-stranded RNA-specific adenosine deaminase| Isoform 3 of Double-stranded RNA-specific adenosine deaminase| Isoform 5 of Double-stranded RNA-specific adenosine deaminase	Double-stranded RNA-specific adenosine deaminase	cytoplasm [GO:0005737]| membrane [GO:0016020]| nucleolus [GO:0005730]| nucleoplasm [GO:0005654]| nucleus [GO:0005634]| supraspliceosomal complex [GO:0044530]	adenosine to inosine editing [GO:0006382]| base conversion or substitution editing [GO:0016553]| cellular response to virus [GO:0098586]| defense response to virus [GO:0051607]| definitive hemopoiesis [GO:0060216]| erythrocyte differentiation [GO:0030218]| hematopoietic progenitor cell differentiation [GO:0002244]| hematopoietic stem cell homeostasis [GO:0061484]| innate immune response [GO:00450…	DNA binding [GO:0003677]| double-stranded RNA adenosine deaminase activity [GO:0003726]| double-stranded RNA binding [GO:0003725]| metal ion binding [GO:0046872]| RNA binding [GO:0003723]| tRNA-specific adenosine deaminase activity [GO:0008251]	P55265
P55265-3	-0.0596667	-0.018	0.0979334	0.734211	-0.0206667	0.0626667	0.798117	0.184412	-0.088	0.008	-0.266808	1.49241	-0.089	0.006	-0.054	-0.065	0.003	0.035	-0.248	0.024	0.07	P55265	ADAR	P55265-3_ADAR	P55265-3	ADAR	1	3	68	2	P55265-3	HUMAN	132365	62	156	156.2	1069.34	49.64	1269|1226|1200|1181|931	Isoform 4 of Double-stranded RNA-specific adenosine deaminase| Double-stranded RNA-specific adenosine deaminase| Isoform 2 of Double-stranded RNA-specific adenosine deaminase| Isoform 3 of Double-stranded RNA-specific adenosine deaminase| Isoform 5 of Double-stranded RNA-specific adenosine deaminase	Isoform 3 of Double-stranded RNA-specific adenosine deaminase	cytoplasm [GO:0005737]| membrane [GO:0016020]| nucleolus [GO:0005730]| nucleoplasm [GO:0005654]| nucleus [GO:0005634]| supraspliceosomal complex [GO:0044530]	adenosine to inosine editing [GO:0006382]| base conversion or substitution editing [GO:0016553]| cellular response to virus [GO:0098586]| defense response to virus [GO:0051607]| definitive hemopoiesis [GO:0060216]| erythrocyte differentiation [GO:0030218]| hematopoietic progenitor cell differentiation [GO:0002244]| hematopoietic stem cell homeostasis [GO:0061484]| innate immune response [GO:00450…	DNA binding [GO:0003677]| double-stranded RNA adenosine deaminase activity [GO:0003726]| double-stranded RNA binding [GO:0003725]| metal ion binding [GO:0046872]| RNA binding [GO:0003723]| tRNA-specific adenosine deaminase activity [GO:0008251]	P55265-3
Q9UPY3	0.0438333	0.0196667	0.908853	0.0973522	0.0423333	-0.006	0.123352	0.799186	-0.025	-0.0606667	1.77459	-0.265363	0.026	0.034	0.034	0.008	0.073	0.083	0.039	-0.001	0.017	Q9UPY3	DICER1	Q9UPY3_DICER1	Q9UPY3	DICER1	1	111	73	73	Q9UPY3|Q9UPY3-2|A0A7I2YBM0|H0YJZ6|Q9UPY3-3|A0A6Q8PH99	HUMAN	221416	43.1	157	157.1	1117.74	1117.74	1922|1829|820	Endoribonuclease Dicer| Isoform 2 of Endoribonuclease Dicer| Isoform 3 of Endoribonuclease Dicer	Endoribonuclease Dicer	ARC complex [GO:0033167]| cytoplasm [GO:0005737]| cytosol [GO:0005829]| dendrite [GO:0030425]| endoplasmic reticulum-Golgi intermediate compartment [GO:0005793]| extracellular exosome [GO:0070062]| growth cone [GO:0030426]| nucleus [GO:0005634]| perinuclear region of cytoplasm [GO:0048471]| RISC complex [GO:0016442]| RISC-loading complex [GO:0070578]	apoptotic DNA fragmentation [GO:0006309]| conversion of ds siRNA to ss siRNA [GO:0036404]| conversion of ds siRNA to ss siRNA involved in RNA interference [GO:0033168]| miRNA loading onto RISC involved in gene silencing by miRNA [GO:0035280]| miRNA metabolic process [GO:0010586]| negative regulation of gene expression [GO:0010629]| negative regulation of Schwann cell proliferation [GO:0010626]| n…	ATP binding [GO:0005524]| deoxyribonuclease I activity [GO:0004530]| DNA binding [GO:0003677]| double-stranded RNA binding [GO:0003725]| endoribonuclease activity [GO:0004521]| helicase activity [GO:0004386]| metal ion binding [GO:0046872]| pre-miRNA binding [GO:0070883]| protein domain specific binding [GO:0019904]| ribonuclease III activity [GO:0004525]| RNA binding [GO:0003723]| siRNA binding …	Q9UPY3
Q14203-4	-0.0215	-0.0258333	0.393461	0.217011	0.0216667	0.013	0.404147	0.606721	-0.0456667	-0.0416667	0.893241	0.541524	-0.039	-0.005	-0.033	-0.053	0.001	-0.026	-0.007	-0.019	-0.006	Q14203	DCTN1	Q14203-4_DCTN1	Q14203-4	DCTN1	1	125	64	64	E7EX90|Q14203-4|Q14203-3|Q14203|Q14203-6|A0A7P0Z4C3|Q14203-5|Q14203-2|Q6AWB1	HUMAN	139490	63.2	158	158.1	1115.36	1115.36	1278|1271|1253|1236|1144|1139	Dynactin subunit 1| Isoform 6 of Dynactin subunit 1| Isoform 4 of Dynactin subunit 1| Isoform 3 of Dynactin subunit 1| Isoform p135 of Dynactin subunit 1| Isoform 5 of Dynactin subunit 1	Isoform 4 of Dynactin subunit 1	axon [GO:0030424]| cell cortex [GO:0005938]| cell cortex region [GO:0099738]| centriolar subdistal appendage [GO:0120103]| centriole [GO:0005814]| centrosome [GO:0005813]| cytoplasm [GO:0005737]| cytosol [GO:0005829]| dynein complex [GO:0030286]| intercellular bridge [GO:0045171]| kinetochore [GO:0000776]| membrane [GO:0016020]| microtubule [GO:0005874]| microtubule associated complex [GO:0005875…	antigen processing and presentation of exogenous peptide antigen via MHC class II [GO:0019886]| cell division [GO:0051301]| centriole-centriole cohesion [GO:0010457]| ciliary basal body-plasma membrane docking [GO:0097711]| cytoplasmic microtubule organization [GO:0031122]| endoplasmic reticulum to Golgi vesicle-mediated transport [GO:0006888]| establishment of mitotic spindle orientation [GO:000…	microtubule binding [GO:0008017]| microtubule plus-end binding [GO:0051010]| protein kinase binding [GO:0019901]| tau protein binding [GO:0048156]| tubulin binding [GO:0015631]	Q14203-4
P13639	0.032	0.0618333	0.998255	0.29043	-0.044	0.0156667	0.100403	0.512353	-0.111333	-0.039	-1.91968	0.694089	0.035	0.067	0.085	0.06	0.002	0.001	0.027	0.058	0.066	P13639	EEF2	P13639_EEF2	P13639	EEF2	1	311	65	64	P13639	HUMAN	96306.4	73.4	159	159.1	1054.25	1041.07	858	Elongation factor 2	Elongation factor 2	aggresome [GO:0016235]| cytoplasm [GO:0005737]| cytosol [GO:0005829]| extracellular exosome [GO:0070062]| extracellular region [GO:0005576]| ficolin-1-rich granule lumen [GO:1904813]| membrane [GO:0016020]| membrane raft [GO:0045121]| nucleus [GO:0005634]| plasma membrane [GO:0005886]| polysomal ribosome [GO:0042788]| ribonucleoprotein complex [GO:1990904]| secretory granule lumen [GO:0034774]| s…	aging [GO:0007568]| cellular response to brain-derived neurotrophic factor stimulus [GO:1990416]| glial cell proliferation [GO:0014009]| hematopoietic progenitor cell differentiation [GO:0002244]| neutrophil degranulation [GO:0043312]| positive regulation of cytoplasmic translation [GO:2000767]| positive regulation of translation [GO:0045727]| response to drug [GO:0042493]| response to endoplasmi…	5S rRNA binding [GO:0008097]| actin filament binding [GO:0051015]| cadherin binding [GO:0045296]| GTPase activity [GO:0003924]| GTP binding [GO:0005525]| p53 binding [GO:0002039]| protein kinase binding [GO:0019901]| ribosome binding [GO:0043022]| RNA binding [GO:0003723]| translation elongation factor activity [GO:0003746]	P13639
Q15029-3	-0.0118333	-0.000666667	0.353462	0.0762053	-0.0176667	0.00466667	0.443137	0.839063	-0.085	-0.05	-0.817397	0.211633	-0.011	-0.008	0.012	0.01	-0.012	-0.019	-0.031	-0.016	0.009	Q15029	EFTUD2	Q15029-3_EFTUD2	Q15029-3	EFTUD2	1	153	61	60	Q15029-3|Q15029|Q15029-2	HUMAN	109137	77.4	159	159.2	1112.96	1099.78	972|962|937	116 kDa U5 small nuclear ribonucleoprotein component| Isoform 3 of 116 kDa U5 small nuclear ribonucleoprotein component| Isoform 2 of 116 kDa U5 small nuclear ribonucleoprotein component	Isoform 3 of 116 kDa U5 small nuclear ribonucleoprotein component	Cajal body [GO:0015030]| catalytic step 2 spliceosome [GO:0071013]| cytosol [GO:0005829]| intracellular membrane-bounded organelle [GO:0043231]| membrane [GO:0016020]| nuclear speck [GO:0016607]| nucleoplasm [GO:0005654]| nucleus [GO:0005634]| ribonucleoprotein complex [GO:1990904]| U2-type catalytic step 2 spliceosome [GO:0071007]| U2-type precatalytic spliceosome [GO:0071005]| U4/U6 x U5 tri-sn…	cellular response to drug [GO:0035690]| mRNA splicing, via spliceosome [GO:0000398]| response to cocaine [GO:0042220]	GTPase activity [GO:0003924]| GTP binding [GO:0005525]| RNA binding [GO:0003723]| U5 snRNA binding [GO:0030623]	Q15029-3
Q7L2E3-2	0.0315	0.0745	1.86719	0.0411868	-0.0896667	-0.00366667	0.0135773	0.909522	-0.157	-0.0583333	-3.37671	-0.118279	0.086	0.107	0.114	0.036	-0.019	-0.008	-0.013	0.051	0.053	Q7L2E3	DHX30	Q7L2E3-2_DHX30	Q7L2E3-2	DHX30	1	107	70	70	Q7L2E3-2|Q7L2E3|H7BXY3|Q7L2E3-3	HUMAN	137140	63.4	160	160.1	1109.32	1109.32	1222|1194|1155	Isoform 2 of ATP-dependent RNA helicase DHX30| ATP-dependent RNA helicase DHX30| Isoform 3 of ATP-dependent RNA helicase DHX30	Isoform 2 of ATP-dependent RNA helicase DHX30	cytoplasm [GO:0005737]| cytosol [GO:0005829]| mitochondrial nucleoid [GO:0042645]| mitochondrion [GO:0005739]| ribonucleoprotein granule [GO:0035770]	central nervous system development [GO:0007417]| mitochondrial large ribosomal subunit assembly [GO:1902775]	ATP binding [GO:0005524]| chromatin binding [GO:0003682]| double-stranded RNA binding [GO:0003725]| RNA binding [GO:0003723]| RNA helicase activity [GO:0003724]	Q7L2E3-2
A0A494C1K3	0.0231667	0.0155	0.32796	0.0252808	0.017	0.00166667	0.469938	0.943451	-0.0503333	-0.053	0.768002	0.0738035	0.014	0.014	0.012	0.016	0.039	0.045	0.011	0.04	-0.003	A0A494C1K3	GTF2I	A0A494C1K3_GTF2I	A0A494C1K3	GTF2I	1	148	68	4	A0A494C1K3|A0A494C1N8|A0A494C0I1|A0A494C013|Q6EKJ0|Q86UP8|A0A0D9SF80|Q86UP8-3|A0A087WW90	HUMAN	131672	60.2	161	161.1	1109.08	43.13	1159	General transcription factor II-I	General transcription factor II-I	nucleus [GO:0005634]	negative regulation of cytosolic calcium ion concentration [GO:0051481]| transcription by RNA polymerase II [GO:0006366]	DNA binding [GO:0003677]	A0A494C1K3
Q14966	-0.00533333	-0.0045	0.0102582	0.0342742	0.000666667	0.00233333	0.976656	0.924115	-0.0666667	-0.0523333	0.0304263	0.0991229	-0.011	-0.016	0.008	0.01	0.002	-0.001	-0.016	-0.029	0.011	Q14966	ZNF638	Q14966_ZNF638	Q14966	ZNF638	1	112	70	70	Q14966|Q14966-3|Q14966-4|Q14966-5|Q14966-6|Q14966-2	HUMAN	222047	41.3	162	162.1	1108.53	1108.53	1978|1957|1139|1075|918|814	Zinc finger protein 638| Isoform 3 of Zinc finger protein 638| Isoform 4 of Zinc finger protein 638| Isoform 5 of Zinc finger protein 638| Isoform 6 of Zinc finger protein 638| Isoform 2 of Zinc finger protein 638	Zinc finger protein 638	cytoplasm [GO:0005737]| intracellular membrane-bounded organelle [GO:0043231]| nuclear speck [GO:0016607]| nucleoplasm [GO:0005654]| nucleus [GO:0005634]	RNA splicing [GO:0008380]	double-stranded DNA binding [GO:0003690]| RNA binding [GO:0003723]| zinc ion binding [GO:0008270]	Q14966
Q9Y5S2	0.0456667	0.0565	0.578826	0.114938	-0.03	-0.00833333	0.263739	0.767472	-0.0973333	-0.063	-1.22532	-0.308722	0.079	0.064	0.07	0.039	0.011	0.028	0.053	0.073	0.014	Q9Y5S2	CDC42BPB	Q9Y5S2_CDC42BPB	Q9Y5S2	CDC42BPB	1	110	75	63	Q9Y5S2	HUMAN	196309	49.4	163	163.1	1107.45	951.41	1711	Serine/threonine-protein kinase MRCK beta	Serine/threonine-protein kinase MRCK beta	actomyosin [GO:0042641]| cell-cell junction [GO:0005911]| cell leading edge [GO:0031252]| cytoplasm [GO:0005737]| cytoskeleton [GO:0005856]| extracellular exosome [GO:0070062]| lamellipodium [GO:0030027]| plasma membrane [GO:0005886]	actin cytoskeleton reorganization [GO:0031532]| actomyosin structure organization [GO:0031032]| cell migration [GO:0016477]| cytoskeleton organization [GO:0007010]| establishment or maintenance of cell polarity [GO:0007163]| intracellular signal transduction [GO:0035556]| peptidyl-threonine phosphorylation [GO:0018107]| protein phosphorylation [GO:0006468]| signal transduction [GO:0007165]	ATP binding [GO:0005524]| magnesium ion binding [GO:0000287]| protein-containing complex binding [GO:0044877]| protein kinase activity [GO:0004672]| protein serine/threonine kinase activity [GO:0004674]| protein serine kinase activity [GO:0106310]| protein threonine kinase activity [GO:0106311]| small GTPase binding [GO:0031267]	Q9Y5S2
Q5VT25-2	0.0236667	-0.000833333	1.87576	0.651394	0.0833333	0.0343333	0.013312	0.223155	0.016	-0.0203333	3.39206	1.35088	-0.05	-0.011	0	0.007	0.06	0.07	0.066	0.016	0.033	Q5VT25	CDC42BPA	Q5VT25-2_CDC42BPA	Q5VT25-2	CDC42BPA	1	87	69	58	Q5VT25-2|Q5VT25|Q5VT25-5|A0A0A0MRJ0|Q5VT25-4|Q5VT25-6|Q5VT25-3|A0A0A0MRJ1	HUMAN	201918	43.2	163	163.2	1027.58	885.1	1781|1754|1732|1719|1691|1638	Isoform 6 of Serine/threonine-protein kinase MRCK alpha| Isoform 2 of Serine/threonine-protein kinase MRCK alpha| Serine/threonine-protein kinase MRCK alpha| Isoform 5 of Serine/threonine-protein kinase MRCK alpha| Isoform 4 of Serine/threonine-protein kinase MRCK alpha| Isoform 3 of Serine/threonine-protein kinase MRCK alpha	Isoform 2 of Serine/threonine-protein kinase MRCK alpha	actomyosin [GO:0042641]| cell-cell junction [GO:0005911]| cell leading edge [GO:0031252]| cytoplasm [GO:0005737]| cytoskeleton [GO:0005856]| extracellular exosome [GO:0070062]| lamellipodium [GO:0030027]	actin cytoskeleton reorganization [GO:0031532]| actomyosin structure organization [GO:0031032]| cell migration [GO:0016477]| intracellular signal transduction [GO:0035556]| peptidyl-threonine phosphorylation [GO:0018107]| protein phosphorylation [GO:0006468]	ATP binding [GO:0005524]| identical protein binding [GO:0042802]| magnesium ion binding [GO:0000287]| protein serine/threonine kinase activity [GO:0004674]| protein serine kinase activity [GO:0106310]| protein threonine kinase activity [GO:0106311]	Q5VT25-2
Q6DT37	-0.0201667	-0.0126667	0.207304	0.601199	0.0203333	0.0353333	0.620434	0.250496	-0.047	-0.0193333	0.520423	1.26523	-0.008	-0.068	0.022	-0.015	0.06	-0.022	-0.068	0.018	-0.025	Q6DT37	CDC42BPG	Q6DT37_CDC42BPG	Q6DT37	CDC42BPG	1	11	13	11	Q6DT37	HUMAN	173882	9.2	163	163.3	145.86	119.21	1551	Serine/threonine-protein kinase MRCK gamma	Serine/threonine-protein kinase MRCK gamma	cell leading edge [GO:0031252]| centriolar satellite [GO:0034451]| cytoplasm [GO:0005737]| cytoskeleton [GO:0005856]| cytosol [GO:0005829]	actin cytoskeleton reorganization [GO:0031532]| actomyosin structure organization [GO:0031032]| intracellular signal transduction [GO:0035556]| peptidyl-threonine phosphorylation [GO:0018107]| protein phosphorylation [GO:0006468]	ATP binding [GO:0005524]| magnesium ion binding [GO:0000287]| protein serine/threonine kinase activity [GO:0004674]| protein serine kinase activity [GO:0106310]| protein threonine kinase activity [GO:0106311]	Q6DT37
Q09013-1	0.00516667	0.0765	1.46898	0.122519	-0.175	-0.0323333	0.0339637	0.75419	-0.242333	-0.087	-2.69712	-0.327274	0.135	-0.029	0.26	0.172	0.011	-0.127	-0.131	0.009	-0.088	Q09013	DMPK	Q09013-1_DMPK	Q09013-1	DMPK	1	2	3	2	Q09013-1|Q09013-16|Q09013-6|Q09013-15|Q09013|Q09013-11|Q09013-7|Q09013-5|Q09013-8|Q09013-10|Q09013-2|Q09013-12	HUMAN	70883.3	4	163	163.4	26.6	14.97	639|634|630|629|625|624|609|589|545|540|535|530	Isoform 7 of Myotonin-protein kinase| Isoform 10 of Myotonin-protein kinase| Isoform 3 of Myotonin-protein kinase| Myotonin-protein kinase| Isoform 4 of Myotonin-protein kinase| Isoform 2 of Myotonin-protein kinase| Isoform 11 of Myotonin-protein kinase| Isoform 9 of Myotonin-protein kinase| Isoform 12 of Myotonin-protein kinase| Isoform 8 of Myotonin-protein kinase| Isoform 5 of Myotonin-protein…	Isoform 7 of Myotonin-protein kinase	cytosol [GO:0005829]| endoplasmic reticulum membrane [GO:0005789]| integral component of mitochondrial outer membrane [GO:0031307]| nuclear membrane [GO:0031965]| nuclear outer membrane [GO:0005640]| plasma membrane [GO:0005886]| sarcoplasmic reticulum membrane [GO:0033017]	cellular calcium ion homeostasis [GO:0006874]| intracellular signal transduction [GO:0035556]| muscle cell apoptotic process [GO:0010657]| nuclear envelope organization [GO:0006998]| peptidyl-serine phosphorylation [GO:0018105]| protein phosphorylation [GO:0006468]| regulation of cardiac conduction [GO:1903779]| regulation of excitatory postsynaptic membrane potential involved in skeletal muscle …	ATP binding [GO:0005524]| metal ion binding [GO:0046872]| myosin phosphatase regulator activity [GO:0017020]| protein serine/threonine kinase activity [GO:0004674]| protein serine kinase activity [GO:0106310]| protein threonine kinase activity [GO:0106311]	Q09013-1
Q5TZA2	0.0206667	-0.00416667	1.61774	0.214362	0.0606667	0.011	0.0241137	0.610432	-0.00666667	-0.0436667	2.94081	0.535821	-0.009	-0.011	-0.002	-0.009	0.052	0.055	0.046	-0.004	0.01	Q5TZA2	CROCC	Q5TZA2_CROCC	Q5TZA2	CROCC	1	103	89	89	Q5TZA2|Q5TZA2-2|Q8IVE0|Q86T23	HUMAN	228919	41.2	164	164.1	1106.15	1106.15	2017|1313	Rootletin| Isoform 2 of Rootletin	Rootletin	9+2 motile cilium [GO:0097729]| actin cytoskeleton [GO:0015629]| centriole [GO:0005814]| centrosome [GO:0005813]| ciliary rootlet [GO:0035253]| cytosol [GO:0005829]| extracellular exosome [GO:0070062]| photoreceptor inner segment [GO:0001917]| plasma membrane [GO:0005886]| subapical part of cell [GO:0120219]	centriole-centriole cohesion [GO:0010457]| centrosome cycle [GO:0007098]| ciliary basal body organization [GO:0032053]| epithelial structure maintenance [GO:0010669]| establishment of organelle localization [GO:0051656]| photoreceptor cell maintenance [GO:0045494]| positive regulation of cilium assembly [GO:0045724]| positive regulation of protein localization to cilium [GO:1903566]| protein loca…	actin binding [GO:0003779]| kinesin binding [GO:0019894]| structural constituent of cytoskeleton [GO:0005200]| structural molecule activity [GO:0005198]	Q5TZA2
P26640	0.0708333	0.052	0.114996	0.45957	0.009	-0.0286667	0.767368	0.34708	-0.0583333	-0.0833333	0.308715	-1.01578	0.102	0.058	0.067	0.039	0.056	0.112	0.058	0.035	0.011	P26640	VARS1	P26640_VARS1	P26640	VARS1	1	132	64	64	P26640|P26640-2	HUMAN	141729	58.1	165	165.1	1105.85	1105.85	1264|297	Valine--tRNA ligase| Isoform 2 of Valine--tRNA ligase	Valine--tRNA ligase	cytosol [GO:0005829]	tRNA aminoacylation for protein translation [GO:0006418]| valyl-tRNA aminoacylation [GO:0006438]	aminoacyl-tRNA editing activity [GO:0002161]| ATP binding [GO:0005524]| valine-tRNA ligase activity [GO:0004832]	P26640
O60264	-0.00183333	-0.0121667	0.0948436	0.562531	-0.00566667	-0.0263333	0.803816	0.273823	-0.073	-0.081	-0.258962	-1.19839	-0.009	0.016	-0.028	-0.004	-0.01	-0.011	0.007	-0.037	-0.011	O60264	SMARCA5	O60264_SMARCA5	O60264	SMARCA5	1	165	76	55	O60264	HUMAN	122588	65.3	166	166.1	1105.38	823.46	1052	SWI/SNF-related matrix-associated actin-dependent regulator of chromatin subfamily A member 5	SWI/SNF-related matrix-associated actin-dependent regulator of chromatin subfamily A member 5	chromatin silencing complex [GO:0005677]| condensed chromosome [GO:0000793]| cytosol [GO:0005829]| fibrillar center [GO:0001650]| intracellular membrane-bounded organelle [GO:0043231]| nucleoplasm [GO:0005654]| nucleus [GO:0005634]| NURF complex [GO:0016589]| RSF complex [GO:0031213]	ATP-dependent chromatin remodeling [GO:0043044]| cellular response to leukemia inhibitory factor [GO:1990830]| CENP-A containing nucleosome assembly [GO:0034080]| chromatin remodeling [GO:0006338]| DNA-templated transcription, initiation [GO:0006352]| double-strand break repair [GO:0006302]| nucleosome assembly [GO:0006334]| nucleosome positioning [GO:0016584]| positive regulation of gene express…	ATPase activity [GO:0016887]| ATPase activity, acting on DNA [GO:0008094]| ATP binding [GO:0005524]| DNA binding [GO:0003677]| helicase activity [GO:0004386]| nucleosome binding [GO:0031491]| nucleosome-dependent ATPase activity [GO:0070615]	O60264
B7ZLQ5	-0.0423333	-0.066	2.40942	1.25357	0.124667	0.0773333	0.00389566	0.055774	0.0573333	0.0226667	4.41019	2.34168	-0.1	-0.146	-0.024	-0.068	0.004	0.019	0.037	-0.07	0.012	B7ZLQ5	SMARCA1	B7ZLQ5_SMARCA1	B7ZLQ5	SMARCA1	1	8	29	8	B7ZLQ5|A0A0A0MRP6|P28370|P28370-2	HUMAN	125009	21.3	166	166.2	369.31	87.39	1070	Probable global transcription activator SNF2L1	Probable global transcription activator SNF2L1	chromatin [GO:0000785]| intracellular membrane-bounded organelle [GO:0043231]| nucleoplasm [GO:0005654]	ATP-dependent chromatin remodeling [GO:0043044]| brain development [GO:0007420]| neuron differentiation [GO:0030182]| regulation of neural precursor cell proliferation [GO:2000177]	ATP binding [GO:0005524]| DNA binding [GO:0003677]| hydrolase activity, acting on acid anhydrides, in phosphorus-containing anhydrides [GO:0016818]| nucleosome binding [GO:0031491]| nucleosome-dependent ATPase activity [GO:0070615]	B7ZLQ5
J3KPF0	0.00383333	0.001	0.0334841	0.126423	-0.00233333	-0.008	0.925797	0.747441	-0.0696667	-0.0626667	-0.096874	-0.336447	0.024	0.01	-0.021	-0.019	-0.008	-0.006	0.022	0.01	0.002	J3KPF0	HECTD4	J3KPF0_HECTD4	J3KPF0	HECTD4	1	90	77	77	J3KPF0|F8VWT9|Q9Y4D8|Q9Y4D8-4|Q9Y4D8-2|Q9Y4D8-5|Q9Y4D8-3	HUMAN	490564	22.1	167	167.1	1102.7	1102.7	4416	Probable E3 ubiquitin-protein ligase HECTD4	Probable E3 ubiquitin-protein ligase HECTD4			ubiquitin-protein transferase activity [GO:0004842]	J3KPF0
O75923-8	0.0381667	0.0516667	0.0570597	0.658484	0.00366667	0.0306667	0.87688	0.219541	-0.0636667	-0.024	0.16125	1.36289	0.028	0.06	0.071	0.021	0.046	0.036	0.038	0.069	0.061	O75923	DYSF	O75923-8_DYSF	O75923-8	DYSF	1	105	73	73	O75923-8|O75923-2|O75923-10|O75923-4|O75923-14|O75923|O75923-13|O75923-7|O75923-11|O75923-5|O75923-12|O75923-6|O75923-9|O75923-3|O75923-15	HUMAN	242898	39.2	168	168.1	1102.7	1102.7	2119|2118|2112|2111|2102|2101|2098|2097|2088|2087|2081|2080|2067|2066|1954	Isoform 13 of Dysferlin| Isoform 7 of Dysferlin| Isoform 8 of Dysferlin| Isoform 2 of Dysferlin| Isoform 10 of Dysferlin| Isoform 4 of Dysferlin| Isoform 11 of Dysferlin| Isoform 5 of Dysferlin| Isoform 12 of Dysferlin| Isoform 6 of Dysferlin| Isoform 14 of Dysferlin| Dysferlin| Isoform 9 of Dysferlin| Isoform 3 of Dysferlin| Isoform 15 of Dysferlin	Isoform 8 of Dysferlin	centriolar satellite [GO:0034451]| cytoplasmic vesicle [GO:0031410]| cytoplasmic vesicle membrane [GO:0030659]| early endosome [GO:0005769]| endocytic vesicle [GO:0030139]| endosome [GO:0005768]| extracellular exosome [GO:0070062]| integral component of membrane [GO:0016021]| late endosome [GO:0005770]| plasma membrane [GO:0005886]| sarcolemma [GO:0042383]| T-tubule [GO:0030315]	macrophage activation involved in immune response [GO:0002281]| membrane fusion [GO:0061025]| monocyte activation involved in immune response [GO:0002280]| muscle contraction [GO:0006936]| negative regulation of phagocytosis [GO:0050765]| plasma membrane organization [GO:0007009]| plasma membrane repair [GO:0001778]| T-tubule organization [GO:0033292]| vesicle fusion [GO:0006906]	calcium-dependent phospholipid binding [GO:0005544]| calcium ion binding [GO:0005509]| phospholipid binding [GO:0005543]	O75923-8
Q8TEM1	-0.0005	-0.0191667	0.367734	0.256835	0.0223333	-0.015	0.428811	0.553561	-0.045	-0.0696667	0.844676	-0.625523	-0.023	0.009	-0.051	-0.021	0.047	-0.003	-0.012	-0.019	-0.01	Q8TEM1	NUP210	Q8TEM1_NUP210	Q8TEM1	NUP210	1	147	68	68	Q8TEM1|Q8TEM1-2|F1MPW7	HUMAN	206020	45	169	169.1	1101.62	1101.62	1887|967	Nuclear pore membrane glycoprotein 210| Isoform 2 of Nuclear pore membrane glycoprotein 210	Nuclear pore membrane glycoprotein 210	endoplasmic reticulum membrane [GO:0005789]| host cell [GO:0043657]| integral component of membrane [GO:0016021]| membrane [GO:0016020]| nuclear envelope [GO:0005635]| nuclear membrane [GO:0031965]| nuclear pore [GO:0005643]	intracellular transport of virus [GO:0075733]| mRNA export from nucleus [GO:0006406]| protein-containing complex assembly [GO:0065003]| protein sumoylation [GO:0016925]| regulation of cellular response to heat [GO:1900034]| regulation of gene silencing by miRNA [GO:0060964]| regulation of glycolytic process [GO:0006110]| tRNA export from nucleus [GO:0006409]| viral life cycle [GO:0019058]| viral …		Q8TEM1
Q10570	0.00683333	0.0345	1.62542	0.225882	-0.071	-0.0156667	0.0236907	0.594453	-0.138333	-0.0703333	-2.95395	-0.560516	0.055	0.045	0.066	0.027	-0.046	-0.038	-0.002	0.027	-0.013	Q10570	CPSF1	Q10570_CPSF1	Q10570	CPSF1	1	115	77	77	Q10570|A0A087X101|E9PIM1	HUMAN	162136	54.6	170	170.1	1099.77	1099.77	1443	Cleavage and polyadenylation specificity factor subunit 1	Cleavage and polyadenylation specificity factor subunit 1	mRNA cleavage and polyadenylation specificity factor complex [GO:0005847]| nucleoplasm [GO:0005654]| nucleus [GO:0005634]	mRNA 3'-end processing [GO:0031124]| mRNA export from nucleus [GO:0006406]| mRNA polyadenylation [GO:0006378]| mRNA splicing, via spliceosome [GO:0000398]| pre-mRNA cleavage required for polyadenylation [GO:0098789]| termination of RNA polymerase II transcription [GO:0006369]| tRNA splicing, via endonucleolytic cleavage and ligation [GO:0006388]	enzyme binding [GO:0019899]| mRNA 3'-UTR AU-rich region binding [GO:0035925]	Q10570
P33176	0.0275	0.0156667	0.0459336	0.608878	-0.003	-0.0266667	0.899635	0.246106	-0.0703333	-0.0813333	-0.131227	-1.27841	0.034	0.026	-0.005	0.027	0.002	0.044	0.032	-0.002	0.014	P33176	KIF5B	P33176_KIF5B	P33176	KIF5B	1	158	70	70	P33176|O60282|A0A7I2V492|A0A7I2V3N5|A0A7I2V581|A0A7I2V4K6|A0A6Q8PGJ3|Q12840|A0A6Q8PEZ8|J3KNA1|A0A7I2V3V4|O60282-2|A0A7I2V352|A0A7I2YQQ7	HUMAN	110425	71.3	171	171.1	1099.63	1099.63	963	Kinesin-1 heavy chain	Kinesin-1 heavy chain	axonal growth cone [GO:0044295]| axon cytoplasm [GO:1904115]| centriolar satellite [GO:0034451]| ciliary rootlet [GO:0035253]| cytosol [GO:0005829]| dendrite cytoplasm [GO:0032839]| kinesin complex [GO:0005871]| membrane [GO:0016020]| microtubule [GO:0005874]| perinuclear region of cytoplasm [GO:0048471]| phagocytic vesicle [GO:0045335]| vesicle [GO:0031982]	anterograde axonal protein transport [GO:0099641]| anterograde dendritic transport of neurotransmitter receptor complex [GO:0098971]| anterograde neuronal dense core vesicle transport [GO:1990048]| axon guidance [GO:0007411]| cellular response to interferon-gamma [GO:0071346]| centrosome localization [GO:0051642]| cytoplasm organization [GO:0007028]| cytoskeleton-dependent intracellular transport…	ATPase activity [GO:0016887]| ATP binding [GO:0005524]| ATP-dependent microtubule motor activity, plus-end-directed [GO:0008574]| cadherin binding [GO:0045296]| identical protein binding [GO:0042802]| JUN kinase binding [GO:0008432]| microtubule binding [GO:0008017]| microtubule lateral binding [GO:0099609]| microtubule motor activity [GO:0003777]	P33176
Q9NS87	0.0265	0.0286667	0.0315087	0.0953845	0.00233333	0.00666667	0.930018	0.802815	-0.065	-0.048	0.0913457	0.260439	0.058	-0.005	0.025	0.023	0.039	0.026	0.018	0.047	0.024	Q9NS87	KIF15	Q9NS87_KIF15	Q9NS87	KIF15	1	102	77	77	Q9NS87|Q9NS87-2|C9JKA9|Q9NS87-4|Q9NS87-3	HUMAN	161127	53.9	172	172.1	1098.59	1098.59	1388|1291|1199|436	Kinesin-like protein KIF15| Isoform 2 of Kinesin-like protein KIF15| Isoform 4 of Kinesin-like protein KIF15| Isoform 3 of Kinesin-like protein KIF15	Kinesin-like protein KIF15	centrosome [GO:0005813]| cytosol [GO:0005829]| kinesin complex [GO:0005871]| membrane [GO:0016020]| microtubule [GO:0005874]| plus-end kinesin complex [GO:0005873]| spindle [GO:0005819]	antigen processing and presentation of exogenous peptide antigen via MHC class II [GO:0019886]| microtubule-based movement [GO:0007018]| mitotic cell cycle [GO:0000278]| retrograde vesicle-mediated transport, Golgi to endoplasmic reticulum [GO:0006890]	ATPase activity [GO:0016887]| ATP binding [GO:0005524]| ATP-dependent microtubule motor activity [GO:1990939]| microtubule binding [GO:0008017]| microtubule motor activity [GO:0003777]| motor activity [GO:0003774]	Q9NS87
P35573	0.0483333	0.0358333	0.195053	0.179475	0.012	-0.013	0.638186	0.661493	-0.0553333	-0.0676667	0.493493	-0.459187	0.041	0.071	0.003	0.015	0.049	0.06	0.054	0.066	0.019	P35573	AGL	P35573_AGL	P35573	AGL	1	102	71	71	P35573|P35573-3|P35573-2|A0A1C7CYW1	HUMAN	176929	54.1	173	173.1	1097.41	1097.41	1532|1516|1515	Glycogen debranching enzyme| Isoform 6 of Glycogen debranching enzyme| Isoform 5 of Glycogen debranching enzyme	Glycogen debranching enzyme	cytoplasm [GO:0005737]| cytosol [GO:0005829]| extracellular region [GO:0005576]| ficolin-1-rich granule lumen [GO:1904813]| inclusion body [GO:0016234]| isoamylase complex [GO:0043033]| nucleus [GO:0005634]| sarcoplasmic reticulum [GO:0016529]| secretory granule lumen [GO:0034774]	glycogen biosynthetic process [GO:0005978]| glycogen catabolic process [GO:0005980]| neutrophil degranulation [GO:0043312]| response to glucocorticoid [GO:0051384]| response to nutrient [GO:0007584]	4-alpha-glucanotransferase activity [GO:0004134]| amylo-alpha-1,6-glucosidase activity [GO:0004135]| beta-maltose 4-alpha-glucanotransferase activity [GO:0102500]| glycogen debranching enzyme activity [GO:0004133]| polysaccharide binding [GO:0030247]| polyubiquitin modification-dependent protein binding [GO:0031593]	P35573
P53618	0.00833333	0.0173333	0.569606	0.174813	-0.0293333	-0.0113333	0.269398	0.668632	-0.0966667	-0.066	-1.20938	-0.448718	0.01	0.048	-0.006	0.011	-0.026	0.01	-0.003	0.04	0.001	P53618	COPB1	P53618_COPB1	P53618	COPB1	1	180	64	64	P53618	HUMAN	108281	68.2	174	174.1	1093.78	1093.78	953	Coatomer subunit beta	Coatomer subunit beta	COPI vesicle coat [GO:0030126]| cytosol [GO:0005829]| endoplasmic reticulum-Golgi intermediate compartment [GO:0005793]| endoplasmic reticulum membrane [GO:0005789]| ficolin-1-rich granule membrane [GO:0101003]| Golgi apparatus [GO:0005794]| Golgi-associated vesicle [GO:0005798]| Golgi membrane [GO:0000139]| intracellular membrane-bounded organelle [GO:0043231]| membrane [GO:0016020]| plasma memb…	endoplasmic reticulum to Golgi vesicle-mediated transport [GO:0006888]| intracellular protein transport [GO:0006886]| intra-Golgi vesicle-mediated transport [GO:0006891]| neutrophil degranulation [GO:0043312]| retrograde vesicle-mediated transport, Golgi to endoplasmic reticulum [GO:0006890]| viral process [GO:0016032]	structural molecule activity [GO:0005198]	P53618
A0A5H1ZRS1	0.0145	0.0268333	0.315865	0.0694855	-0.0196667	0.005	0.483209	0.852147	-0.087	-0.0496667	-0.744264	0.194164	-0.012	0.034	0.022	0.051	0.012	-0.014	0.016	0.043	0.023	A0A5H1ZRS1	PCM1	A0A5H1ZRS1_PCM1	A0A5H1ZRS1	PCM1	1	134	74	4	A0A5H1ZRS1|Q15154-5|E9PGW9|Q15154-3	HUMAN	229382	41.7	175	175.1	1092.93	72.52	2016	Pericentriolar material 1 protein	Pericentriolar material 1 protein	centrosome [GO:0005813]	cilium assembly [GO:0060271]| microtubule anchoring at centrosome [GO:0034454]| protein localization to centrosome [GO:0071539]		A0A5H1ZRS1
Q15154-2	-0.0218333	0.0876667	1.45492	0.468995	-0.335667	-0.116667	0.0350818	0.339629	-0.403	-0.171333	-2.67349	-1.03401	0.222	0.283	-0.111	-0.067	-0.079	-0.076	-0.414	0.011	0.188	Q15154	PCM1	Q15154-2_PCM1	Q15154-2	PCM1	1	2	72	2	Q15154-2|Q15154-4	HUMAN	223713	42.1	175	175.2	1069.91	49.5	2024|2016|1969|1860|530	Pericentriolar material 1 protein| Isoform 5 of Pericentriolar material 1 protein| Isoform 2 of Pericentriolar material 1 protein| Isoform 4 of Pericentriolar material 1 protein| Isoform 3 of Pericentriolar material 1 protein	Isoform 2 of Pericentriolar material 1 protein	apical part of cell [GO:0045177]| centriolar satellite [GO:0034451]| centriole [GO:0005814]| centrosome [GO:0005813]| ciliary basal body [GO:0036064]| ciliary transition zone [GO:0035869]| cytoplasm [GO:0005737]| cytosol [GO:0005829]| membrane [GO:0016020]| nuclear membrane [GO:0031965]| pericentriolar material [GO:0000242]| protein-containing complex [GO:0032991]	centrosome cycle [GO:0007098]| ciliary basal body-plasma membrane docking [GO:0097711]| cilium assembly [GO:0060271]| cytoplasmic microtubule organization [GO:0031122]| G2/M transition of mitotic cell cycle [GO:0000086]| interkinetic nuclear migration [GO:0022027]| intraciliary transport involved in cilium assembly [GO:0035735]| microtubule anchoring [GO:0034453]| microtubule anchoring at centros…	identical protein binding [GO:0042802]	Q15154-2
P33991	0.00866667	-0.0126667	0.554062	0.226913	0.0293333	-0.0133333	0.279214	0.593045	-0.038	-0.068	1.1824	-0.56271	-0.032	0.005	-0.019	0.009	0.023	0.003	0.044	-0.034	-0.005	P33991	MCM4	P33991_MCM4	P33991	MCM4	1	195	63	63	P33991|A0A3B3IT92|A0A3B3IU45|A0A3B3IS57|A0A3B3ITP6|E5RG53|A0A3B3IS88	HUMAN	97126.8	71	176	176.1	1092.21	1092.21	863	DNA replication licensing factor MCM4	DNA replication licensing factor MCM4	chromosome, telomeric region [GO:0000781]| CMG complex [GO:0071162]| MCM complex [GO:0042555]| membrane [GO:0016020]| nucleoplasm [GO:0005654]| nucleus [GO:0005634]	DNA replication [GO:0006260]| DNA replication initiation [GO:0006270]| DNA strand elongation involved in DNA replication [GO:0006271]| DNA unwinding involved in DNA replication [GO:0006268]| double-strand break repair via break-induced replication [GO:0000727]| mitotic DNA replication initiation [GO:1902975]| pre-replicative complex assembly [GO:0036388]| pre-replicative complex assembly involved…	ATP binding [GO:0005524]| DNA helicase activity [GO:0003678]| DNA replication origin binding [GO:0003688]| hydrolase activity [GO:0016787]| single-stranded DNA binding [GO:0003697]	P33991
Q9Y5B9	0.0075	-0.00283333	0.148383	0.576293	-0.009	-0.0296667	0.710586	0.265282	-0.0763333	-0.0843333	-0.38806	-1.22227	-0.001	0.034	-0.003	0.003	0.012	-0.013	0.01	-0.007	-0.043	Q9Y5B9	SUPT16H	Q9Y5B9_SUPT16H	Q9Y5B9	SUPT16H	1	182	70	70	Q9Y5B9	HUMAN	120482	64.5	177	177.1	1088.39	1088.39	1047	FACT complex subunit SPT16	FACT complex subunit SPT16	FACT complex [GO:0035101]| nucleoplasm [GO:0005654]	DNA repair [GO:0006281]| DNA replication [GO:0006260]| DNA replication-independent nucleosome organization [GO:0034724]| nucleosome disassembly [GO:0006337]| positive regulation of DNA-templated transcription, elongation [GO:0032786]| positive regulation of transcription elongation from RNA polymerase II promoter [GO:0032968]| regulation of signal transduction by p53 class mediator [GO:1901796]| …	nucleosome binding [GO:0031491]| RNA binding [GO:0003723]	Q9Y5B9
O60610	0.0275	0.0208333	0.368644	0.0712515	0.0176667	0.00433333	0.427913	0.848689	-0.0496667	-0.0503333	0.846408	0.198774	0.015	0.026	0.004	0.015	0.042	0.036	0.031	0.034	0.031	O60610	DIAPH1	O60610_DIAPH1	O60610	DIAPH1	1	152	69	69	A0A0G2JH68|O60610|A0A140T8Z0|O60610-3|O60610-2|H9KV28|A0A2R8Y5N1|B4E2I7|H7C2W8	HUMAN	142030	57.2	178	178.1	1087.01	1087.01	1272|1263|1248	Protein diaphanous homolog 1| Isoform 3 of Protein diaphanous homolog 1| Isoform 2 of Protein diaphanous homolog 1	Protein diaphanous homolog 1	cytoplasm [GO:0005737]| cytosol [GO:0005829]| ficolin-1-rich granule membrane [GO:0101003]| microtubule organizing center [GO:0005815]| mitotic spindle [GO:0072686]| nucleus [GO:0005634]| plasma membrane [GO:0005886]| ruffle membrane [GO:0032587]| secretory granule membrane [GO:0030667]	actin cytoskeleton organization [GO:0030036]| actin filament polymerization [GO:0030041]| cellular response to histamine [GO:0071420]| cytoskeleton organization [GO:0007010]| neutrophil degranulation [GO:0043312]| protein localization to microtubule [GO:0035372]| regulation of cell motility [GO:2000145]| regulation of cell shape [GO:0008360]| regulation of cytoskeleton organization [GO:0051493]| …	actin binding [GO:0003779]| ion channel binding [GO:0044325]| RNA binding [GO:0003723]| signaling receptor binding [GO:0005102]| small GTPase binding [GO:0031267]	O60610
P11586	0.0296667	0.0138333	1.00811	0.214624	0.044	0.0123333	0.098149	0.610066	-0.0233333	-0.0423333	1.93565	0.536384	-0.011	0.009	0.035	0.025	0.065	0.045	0.045	0.004	0.021	P11586	MTHFD1	P11586_MTHFD1	P11586	MTHFD1	1	196	60	60	P11586|F5H2F4|V9GYY3|V9GZ78	HUMAN	102214	74.6	179	179.1	1086.04	1086.04	935	C-1-tetrahydrofolate synthase, cytoplasmic	C-1-tetrahydrofolate synthase, cytoplasmic	cytosol [GO:0005829]| extracellular exosome [GO:0070062]| membrane [GO:0016020]| mitochondrion [GO:0005739]	10-formyltetrahydrofolate biosynthetic process [GO:0009257]| embryonic neurocranium morphogenesis [GO:0048702]| embryonic viscerocranium morphogenesis [GO:0048703]| folic acid metabolic process [GO:0046655]| heart development [GO:0007507]| histidine biosynthetic process [GO:0000105]| methionine biosynthetic process [GO:0009086]| methionine metabolic process [GO:0006555]| neural tube closure [GO:0…	ATP binding [GO:0005524]| formate-tetrahydrofolate ligase activity [GO:0004329]| methenyltetrahydrofolate cyclohydrolase activity [GO:0004477]| methylenetetrahydrofolate dehydrogenase (NAD+) activity [GO:0004487]| methylenetetrahydrofolate dehydrogenase (NADP+) activity [GO:0004488]| methylenetetrahydrofolate dehydrogenase [NAD(P)+] activity [GO:0004486]	P11586
P42356	0.0345	0.057	0.27817	0.398743	-0.0223333	0.0226667	0.527024	0.399261	-0.0896667	-0.032	-0.6689	0.903845	0.05	0.062	0.044	0.025	-0.038	0.066	0.042	0.096	0.065	P42356	PI4KA	P42356_PI4KA	P42356	PI4KA	1	87	74	74	P42356|P42356-2|A4QPH2|A4QPH2-4|A4QPH2-2|Q8N8J0	HUMAN	239394	41	180	180.1	1085.2	1085.2	2102|854	Phosphatidylinositol 4-kinase alpha| Isoform 2 of Phosphatidylinositol 4-kinase alpha	Phosphatidylinositol 4-kinase alpha	cytoplasm [GO:0005737]| cytosol [GO:0005829]| extracellular exosome [GO:0070062]| focal adhesion [GO:0005925]| Golgi-associated vesicle membrane [GO:0030660]| membrane [GO:0016020]| plasma membrane [GO:0005886]	multi-organism membrane organization [GO:0044803]| phosphatidylinositol biosynthetic process [GO:0006661]| phosphatidylinositol-mediated signaling [GO:0048015]| phosphatidylinositol phosphorylation [GO:0046854]| phosphorylation [GO:0016310]| signal transduction [GO:0007165]| viral replication complex formation and maintenance [GO:0046786]| viral RNA genome replication [GO:0039694]	1-phosphatidylinositol 4-kinase activity [GO:0004430]| ATP binding [GO:0005524]| cadherin binding [GO:0045296]| kinase activity [GO:0016301]| phosphatidylinositol kinase activity [GO:0052742]	P42356
O43491	0.0623333	0.0336667	1.14888	0.05546	0.054	-0.00333333	0.070977	0.880116	-0.0133333	-0.058	2.16376	-0.157042	0.029	0.048	0.036	0.029	0.117	0.092	0.059	0.038	0.022	O43491	EPB41L2	O43491_EPB41L2	O43491	EPB41L2	1	149	67	11	O43491|E9PHY5|E9PK52|E9PII3|O43491-2|Q6R5J7|Q6ZSX4|E9PPC9	HUMAN	113100	66.8	181	181.1	1084.8	185.07	1005|852|747|673	Band 4.1-like protein 2| Isoform 4 of Band 4.1-like protein 2| Isoform 3 of Band 4.1-like protein 2| Isoform 2 of Band 4.1-like protein 2	Band 4.1-like protein 2	cell cortex region [GO:0099738]| cell junction [GO:0030054]| cytoskeleton [GO:0005856]| cytosol [GO:0005829]| extracellular exosome [GO:0070062]| focal adhesion [GO:0005925]| nucleoplasm [GO:0005654]| plasma membrane [GO:0005886]| spectrin [GO:0008091]	actomyosin structure organization [GO:0031032]| cell cycle [GO:0007049]| cell division [GO:0051301]| cortical actin cytoskeleton organization [GO:0030866]| positive regulation of protein localization to cell cortex [GO:1904778]	actin binding [GO:0003779]| PH domain binding [GO:0042731]| spectrin binding [GO:0030507]| structural molecule activity [GO:0005198]	O43491
O43491-4	0.082	-0.0298333	3.38138	0.410237	0.272667	0.049	0.000415543	0.388833	0.205333	-0.00566667	6.72959	0.926229	-0.13	-0.039	0.069	0.006	0.192	0.254	0.209	0.005	-0.09	O43491	EPB41L2	O43491-4_EPB41L2	O43491-4	EPB41L2	1	2	58	2	O43491-4	HUMAN	95939.7	65.1	181	181.2	931	31.27	1005|852|747|673	Band 4.1-like protein 2| Isoform 4 of Band 4.1-like protein 2| Isoform 3 of Band 4.1-like protein 2| Isoform 2 of Band 4.1-like protein 2	Isoform 4 of Band 4.1-like protein 2	cell cortex region [GO:0099738]| cell junction [GO:0030054]| cytoskeleton [GO:0005856]| cytosol [GO:0005829]| extracellular exosome [GO:0070062]| focal adhesion [GO:0005925]| nucleoplasm [GO:0005654]| plasma membrane [GO:0005886]| spectrin [GO:0008091]	actomyosin structure organization [GO:0031032]| cell cycle [GO:0007049]| cell division [GO:0051301]| cortical actin cytoskeleton organization [GO:0030866]| positive regulation of protein localization to cell cortex [GO:1904778]	actin binding [GO:0003779]| PH domain binding [GO:0042731]| spectrin binding [GO:0030507]| structural molecule activity [GO:0005198]	O43491-4
O43491-3	0.0558333	0.1005	0.607465	0.105981	-0.079	0.0103333	0.246908	0.783464	-0.146333	-0.0443333	-1.27591	0.286866	0.109	0.114	0.173	0.063	-0.003	0.149	-0.097	0.069	0.075	O43491	EPB41L2	O43491-3_EPB41L2	O43491-3	EPB41L2	1	1	49	1	O43491-3	HUMAN	84200.4	66.1	181	181.3	808.18	21.34	1005|852|747|673	Band 4.1-like protein 2| Isoform 4 of Band 4.1-like protein 2| Isoform 3 of Band 4.1-like protein 2| Isoform 2 of Band 4.1-like protein 2	Isoform 3 of Band 4.1-like protein 2	cell cortex region [GO:0099738]| cell junction [GO:0030054]| cytoskeleton [GO:0005856]| cytosol [GO:0005829]| extracellular exosome [GO:0070062]| focal adhesion [GO:0005925]| nucleoplasm [GO:0005654]| plasma membrane [GO:0005886]| spectrin [GO:0008091]	actomyosin structure organization [GO:0031032]| cell cycle [GO:0007049]| cell division [GO:0051301]| cortical actin cytoskeleton organization [GO:0030866]| positive regulation of protein localization to cell cortex [GO:1904778]	actin binding [GO:0003779]| PH domain binding [GO:0042731]| spectrin binding [GO:0030507]| structural molecule activity [GO:0005198]	O43491-3
Q9Y2J2	0.109167	0.0806667	1.31793	0.538471	0.137667	0.0806667	0.0480913	0.289421	0.0703333	0.026	2.44552	1.15785	0.094	-0.08	0.232	0.107	0.125	0.211	0.198	0.091	0.04	Q9Y2J2	EPB41L3	Q9Y2J2_EPB41L3	Q9Y2J2	EPB41L3	1	8	8	4	Q9Y2J2|A0A0A0MRA8|Q9Y2J2-2|A8K968|A0A1B0GTF8|A0A0A0MSA4|Q9Y2J2-4|Q9Y2J2-3	HUMAN	121531	6.3	181	181.4	99.64	55.61	1087|883|865|612	Band 4.1-like protein 3| Isoform 4 of Band 4.1-like protein 3| Isoform 2 of Band 4.1-like protein 3| Isoform 3 of Band 4.1-like protein 3	Band 4.1-like protein 3	cell-cell junction [GO:0005911]| cell junction [GO:0030054]| cytoskeleton [GO:0005856]| cytosol [GO:0005829]| juxtaparanode region of axon [GO:0044224]| paranode region of axon [GO:0033270]| plasma membrane [GO:0005886]	actomyosin structure organization [GO:0031032]| apoptotic process [GO:0006915]| cortical actin cytoskeleton organization [GO:0030866]| cortical cytoskeleton organization [GO:0030865]| myelin maintenance [GO:0043217]| neuron projection morphogenesis [GO:0048812]| paranodal junction assembly [GO:0030913]| protein localization to juxtaparanode region of axon [GO:0071205]| protein localization to par…	actin binding [GO:0003779]| cytoskeletal protein-membrane anchor activity [GO:0106006]| structural constituent of cytoskeleton [GO:0005200]	Q9Y2J2
A0A1B0GTW6	-0.044	-0.0543333	0.504203	0.589013	0.078	0.0573333	0.313182	0.257624	0.0106667	0.00266667	1.09581	1.24598	-0.129	-0.116	-0.011	-0.004	0.025	0.109	-0.149	-0.089	0.023	A0A1B0GTW6	EPB41L1	A0A1B0GTW6_EPB41L1	A0A1B0GTW6	EPB41L1	1	4	4	2	A0A1B0GTW6|Q9H4G0|A0A0C4DH22|Q9H4G0-2|Q9H4G0-3|Q9H4G0-4	HUMAN	175837	2.6	181	181.5	54.2	25.91	1595	Band 4.1-like protein 1	Band 4.1-like protein 1	cytoskeleton [GO:0005856]| plasma membrane [GO:0005886]	cortical actin cytoskeleton organization [GO:0030866]	actin binding [GO:0003779]| structural molecule activity [GO:0005198]	A0A1B0GTW6
Q7Z333	-0.0493333	-0.0826667	0.779599	0.620271	0.0366667	-0.03	0.166112	0.239734	-0.0306667	-0.0846667	1.56308	-1.29791	-0.059	-0.052	-0.108	-0.092	-0.034	-0.017	-0.042	-0.085	-0.1	Q7Z333	SETX	Q7Z333_SETX	Q7Z333	SETX	1	96	77	77	Q7Z333|Q7Z333-4|Q7Z333-3	HUMAN	307211	29.1	182	182.1	1083.51	1083.51	2706|2677|2644	Isoform 4 of Probable helicase senataxin| Probable helicase senataxin| Isoform 3 of Probable helicase senataxin	Probable helicase senataxin	axon [GO:0030424]| chromosome, telomeric region [GO:0000781]| cytoplasm [GO:0005737]| growth cone [GO:0030426]| intercellular bridge [GO:0045171]| nuclear body [GO:0016604]| nuclear chromosome [GO:0000228]| nucleolus [GO:0005730]| nucleoplasm [GO:0005654]| nucleus [GO:0005634]	cell differentiation [GO:0030154]| cellular response to DNA damage stimulus [GO:0006974]| cellular response to fibroblast growth factor stimulus [GO:0044344]| cellular response to hydrogen peroxide [GO:0070301]| cellular response to oxidative stress [GO:0034599]| cellular response to retinoic acid [GO:0071300]| circadian rhythm [GO:0007623]| DNA recombination [GO:0006310]| DNA-templated transcrip…	ATP binding [GO:0005524]| DNA binding [GO:0003677]| DNA helicase activity [GO:0003678]| identical protein binding [GO:0042802]| RNA binding [GO:0003723]| transcription termination site sequence-specific DNA binding [GO:0001147]	Q7Z333
Q92598	-0.1835	-0.121667	3.79905	1.2643	-0.179667	-0.056	0.000158837	0.0544128	-0.247	-0.110667	-7.90712	-2.35748	-0.096	-0.073	-0.171	-0.112	-0.265	-0.273	-0.282	-0.142	-0.136	Q92598	HSPH1	Q92598_HSPH1	Q92598	HSPH1	1	181	63	60	Q92598|Q92598-4|Q92598-3|Q92598-2|A0A0A0MSM0|R4GN69	HUMAN	97776.1	78.9	183	183.1	1080.02	1038.05	860|858|817|814	Isoform 4 of Heat shock protein 105 kDa| Heat shock protein 105 kDa| Isoform 3 of Heat shock protein 105 kDa| Isoform Beta of Heat shock protein 105 kDa	Heat shock protein 105 kDa	cytoplasm [GO:0005737]| cytosol [GO:0005829]| endocytic vesicle lumen [GO:0071682]| extracellular exosome [GO:0070062]| extracellular region [GO:0005576]| microtubule [GO:0005874]| nucleoplasm [GO:0005654]| nucleus [GO:0005634]| protein-containing complex [GO:0032991]	chaperone cofactor-dependent protein refolding [GO:0051085]| positive regulation of MHC class I biosynthetic process [GO:0045345]| positive regulation of NK T cell activation [GO:0051135]| receptor-mediated endocytosis [GO:0006898]| regulation of cellular response to heat [GO:1900034]| response to unfolded protein [GO:0006986]	adenyl-nucleotide exchange factor activity [GO:0000774]| alpha-tubulin binding [GO:0043014]| ATPase activity [GO:0016887]| ATP binding [GO:0005524]	Q92598
O95757	-0.0936667	-0.0531667	0.332265	2.15487	0.0213333	0.102333	0.465302	0.00700047	-0.046	0.0476667	0.776403	3.92685	-0.092	-0.119	-0.024	-0.102	-0.086	-0.044	-0.119	0.036	-0.018	O95757	HSPA4L	O95757_HSPA4L	O95757	HSPA4L	1	63	43	40	O95757|E9PDE8	HUMAN	95537.8	55.1	183	183.2	665.59	623.62	839	Heat shock 70 kDa protein 4L	Heat shock 70 kDa protein 4L	cytoplasm [GO:0005737]| cytosol [GO:0005829]| nucleus [GO:0005634]	protein folding [GO:0006457]| response to unfolded protein [GO:0006986]	ATPase activity [GO:0016887]| ATP binding [GO:0005524]	O95757
A0A2R8YEM9	-0.0346667	-0.0831667	2.40279	0.226145	0.108667	0.0116667	0.00395558	0.594093	0.0413333	-0.043	4.3967	0.561076	-0.093	-0.083	-0.084	-0.091	0.027	0.045	-0.013	-0.067	-0.081	A0A2R8YEM9	TRANK1	A0A2R8YEM9_TRANK1	A0A2R8YEM9	TRANK1	1	95	86	86	A0A2R8YEM9|O15050|A0A2R8Y8A3	HUMAN	345593	29.3	184	184.1	1076.07	1076.07	2969	TPR and ankyrin repeat-containing protein 1	TPR and ankyrin repeat-containing protein 1				A0A2R8YEM9
Q9BSJ8-2	0.0306667	0.0221667	0.106819	0.476777	-0.006	-0.023	0.781954	0.333597	-0.0733333	-0.0776667	-0.288708	-1.04684	0.031	0.034	0.001	0.036	0.033	0.02	0.03	0.032	-0.001	Q9BSJ8	ESYT1	Q9BSJ8-2_ESYT1	Q9BSJ8-2	ESYT1	1	149	61	61	Q9BSJ8-2|Q9BSJ8	HUMAN	124514	68.2	185	185.1	1073.45	1073.45	1114|1104	Isoform 2 of Extended synaptotagmin-1| Extended synaptotagmin-1	Isoform 2 of Extended synaptotagmin-1	endoplasmic reticulum [GO:0005783]| endoplasmic reticulum membrane [GO:0005789]| extrinsic component of cytoplasmic side of plasma membrane [GO:0031234]| integral component of endoplasmic reticulum membrane [GO:0030176]| intrinsic component of endoplasmic reticulum membrane [GO:0031227]| membrane [GO:0016020]	endoplasmic reticulum-plasma membrane tethering [GO:0061817]| glycosphingolipid metabolic process [GO:0006687]| lipid transport [GO:0006869]	calcium-dependent phospholipid binding [GO:0005544]| calcium ion binding [GO:0005509]| identical protein binding [GO:0042802]| phosphatidylcholine binding [GO:0031210]| phosphatidylethanolamine binding [GO:0008429]| phosphatidylinositol binding [GO:0035091]	Q9BSJ8-2
Q15393	0.00566667	0.00183333	0.572784	0.783948	-0.026	-0.0336667	0.267433	0.164457	-0.0933333	-0.0883333	-1.21488	-1.57254	0.012	0.032	-0.025	0.012	-0.015	-0.003	-0.004	-0.015	-0.005	Q15393	SF3B3	Q15393_SF3B3	Q15393	SF3B3	1	199	63	63	Q15393|Q15393-3|Q15393-2	HUMAN	136659	58.9	186	186.1	1072.94	1072.94	1217|399|275	Splicing factor 3B subunit 3| Isoform 3 of Splicing factor 3B subunit 3| Isoform 2 of Splicing factor 3B subunit 3	Splicing factor 3B subunit 3	catalytic step 2 spliceosome [GO:0071013]| nucleolus [GO:0005730]| nucleoplasm [GO:0005654]| nucleus [GO:0005634]| U12-type spliceosomal complex [GO:0005689]| U2 snRNP [GO:0005686]| U2-type precatalytic spliceosome [GO:0071005]	mRNA splicing, via spliceosome [GO:0000398]| negative regulation of protein catabolic process [GO:0042177]| RNA splicing [GO:0008380]| RNA splicing, via transesterification reactions [GO:0000375]	protein-containing complex binding [GO:0044877]| U2 snRNA binding [GO:0030620]	Q15393
O75179	-0.0106667	0.0303333	2.6546	0.642785	-0.113333	-0.0313333	0.00221513	0.227622	-0.180667	-0.086	-4.92671	-1.33627	0.034	0.07	0.009	0.034	-0.063	-0.061	-0.078	0.003	0.032	O75179	ANKRD17	O75179_ANKRD17	O75179	ANKRD17	1	107	71	55	O75179|O75179-2|O75179-7|O75179-6|O75179-4|O75179-3|A0A1W2PQ15|O75179-5	HUMAN	276136	33.3	187	187.1	1067.78	794.03	2603|2602|2490|2352|2010|1187|751	Ankyrin repeat domain-containing protein 17| Isoform 2 of Ankyrin repeat domain-containing protein 17| Isoform 7 of Ankyrin repeat domain-containing protein 17| Isoform 6 of Ankyrin repeat domain-containing protein 17| Isoform 4 of Ankyrin repeat domain-containing protein 17| Isoform 3 of Ankyrin repeat domain-containing protein 17| Isoform 5 of Ankyrin repeat domain-containing protein 17	Ankyrin repeat domain-containing protein 17	chromatin [GO:0000785]| cytoplasm [GO:0005737]| membrane [GO:0016020]| nuclear membrane [GO:0031965]| nucleoplasm [GO:0005654]| nucleus [GO:0005634]	blood vessel maturation [GO:0001955]| defense response to bacterium [GO:0042742]| innate immune response [GO:0045087]| negative regulation of smooth muscle cell differentiation [GO:0051151]| positive regulation of cell cycle [GO:0045787]| positive regulation of G1/S transition of mitotic cell cycle [GO:1900087]| positive regulation of I-kappaB kinase/NF-kappaB signaling [GO:0043123]| positive reg…	chromatin binding [GO:0003682]| RNA binding [GO:0003723]	O75179
Q8IWZ3-6	-0.00283333	0.0281667	2.32223	0.979953	-0.118333	-0.0563333	0.00476182	0.104724	-0.185667	-0.111	-4.23458	-1.89352	0.062	0.078	0.012	0.029	-0.024	-0.085	-0.077	0.033	-0.045	Q8IWZ3	ANKHD1	Q8IWZ3-6_ANKHD1	Q8IWZ3-6	ANKHD1	1	43	52	36	Q8IWZ3-6|Q8IWZ3|Q8IWZ3-4|Q8IWZ3-2|Q8IWZ3-5|Q8IWZ3-3|H7C0V5|A0A0A0MQZ8	HUMAN	279224	26.9	187	187.2	813.74	539.99	2617|2544|2542|627|616|581	Isoform 6 of Ankyrin repeat and KH domain-containing protein 1| Isoform 4 of Ankyrin repeat and KH domain-containing protein 1| Ankyrin repeat and KH domain-containing protein 1| Isoform 2 of Ankyrin repeat and KH domain-containing protein 1| Isoform 3 of Ankyrin repeat and KH domain-containing protein 1| Isoform 5 of Ankyrin repeat and KH domain-containing protein 1	Isoform 6 of Ankyrin repeat and KH domain-containing protein 1	cytoplasm [GO:0005737]	innate immune response [GO:0045087]	RNA binding [GO:0003723]	Q8IWZ3-6
Q9BZF9	0.0298333	0.0208333	1.54149	0.967816	0.0683333	0.0503333	0.0287419	0.107692	0.001	-0.00433333	2.81133	1.87376	0.02	0	0.068	-0.033	0.056	0.061	0.075	0.055	0.015	Q9BZF9	UACA	Q9BZF9_UACA	Q9BZF9	UACA	1	107	79	79	Q9BZF9|Q9BZF9-2|H0YNH8|F5H2B9	HUMAN	163644	52	188	188.1	1063.94	1063.94	1416|1403	Uveal autoantigen with coiled-coil domains and ankyrin repeats| Isoform 2 of Uveal autoantigen with coiled-coil domains and ankyrin repeats	Uveal autoantigen with coiled-coil domains and ankyrin repeats	cytoskeleton [GO:0005856]| cytosol [GO:0005829]| extracellular exosome [GO:0070062]| extracellular region [GO:0005576]| nucleoplasm [GO:0005654]| nucleus [GO:0005634]	apoptotic signaling pathway [GO:0097190]| negative regulation of NIK/NF-kappaB signaling [GO:1901223]| positive regulation of cysteine-type endopeptidase activity involved in apoptotic process [GO:0043280]		Q9BZF9
Q8N201	-0.0103333	-0.0143333	0.354259	0.141083	0.0186667	0.0106667	0.442325	0.722632	-0.0486667	-0.044	0.818927	0.371201	-0.001	-0.021	-0.012	-0.037	0.006	0.006	-0.015	-0.048	0.033	Q8N201	INTS1	Q8N201_INTS1	Q8N201	INTS1	1	91	71	71	Q8N201	HUMAN	246518	36.7	189	189.1	1060.24	1060.24	2190	Integrator complex subunit 1	Integrator complex subunit 1	integral component of membrane [GO:0016021]| integrator complex [GO:0032039]| membrane [GO:0016020]| nuclear membrane [GO:0031965]| nucleoplasm [GO:0005654]	snRNA processing [GO:0016180]| snRNA transcription by RNA polymerase II [GO:0042795]| U2 snRNA 3'-end processing [GO:0034474]		Q8N201
Q6P2E9	0.0368333	0.0213333	0.0477712	0.589488	0.003	-0.028	0.895837	0.257343	-0.0643333	-0.0826667	0.136228	-1.24507	0.02	0.054	0.017	0.032	0.041	0.039	0.035	0.012	-0.007	Q6P2E9	EDC4	Q6P2E9_EDC4	Q6P2E9	EDC4	1	124	59	59	Q6P2E9|Q6P2E9-2	HUMAN	153085	54.5	190	190.1	1058.01	1058.01	1401|1020	Enhancer of mRNA-decapping protein 4| Isoform 2 of Enhancer of mRNA-decapping protein 4	Enhancer of mRNA-decapping protein 4	cytoplasm [GO:0005737]| cytoplasmic ribonucleoprotein granule [GO:0036464]| cytosol [GO:0005829]| membrane [GO:0016020]| nucleoplasm [GO:0005654]| nucleus [GO:0005634]| P-body [GO:0000932]	deadenylation-independent decapping of nuclear-transcribed mRNA [GO:0031087]| exonucleolytic catabolism of deadenylated mRNA [GO:0043928]		Q6P2E9
P49736	-0.00683333	-0.0105	0.301454	0.157268	0.0163333	0.009	0.499512	0.696197	-0.051	-0.0456667	0.715699	0.408801	-0.028	0.005	-0.009	-0.022	0.014	0.002	-0.012	-0.011	0.002	P49736	MCM2	P49736_MCM2	P49736	MCM2	1	231	57	57	P49736|F8WDM3	HUMAN	102579	77.9	191	191.1	1057.53	1057.53	904	DNA replication licensing factor MCM2	DNA replication licensing factor MCM2	chromatin [GO:0000785]| chromosome, telomeric region [GO:0000781]| CMG complex [GO:0071162]| cytoplasm [GO:0005737]| MCM complex [GO:0042555]| nuclear origin of replication recognition complex [GO:0005664]| nucleoplasm [GO:0005654]| nucleus [GO:0005634]	apoptotic process [GO:0006915]| cellular response to interleukin-4 [GO:0071353]| cochlea development [GO:0090102]| DNA replication [GO:0006260]| DNA replication initiation [GO:0006270]| DNA unwinding involved in DNA replication [GO:0006268]| double-strand break repair via break-induced replication [GO:0000727]| mitotic DNA replication initiation [GO:1902975]| negative regulation of DNA helicase a…	ATP binding [GO:0005524]| DNA binding [GO:0003677]| DNA helicase activity [GO:0003678]| DNA replication origin binding [GO:0003688]| enzyme binding [GO:0019899]| histone binding [GO:0042393]| hydrolase activity [GO:0016787]| metal ion binding [GO:0046872]| single-stranded DNA binding [GO:0003697]	P49736
Q15021	0.0141667	-0.012	0.999158	0.0394775	0.0556667	0.00333333	0.100194	0.913109	-0.0116667	-0.0513333	1.92114	0.113566	-0.029	0.033	0.014	-0.045	0.024	0.059	0.043	-0.022	-0.023	Q15021	NCAPD2	Q15021_NCAPD2	Q15021	NCAPD2	1	114	69	69	Q15021|F5H431	HUMAN	158606	56.8	192	192.1	1054.37	1054.37	1401	Condensin complex subunit 1	Condensin complex subunit 1	condensed chromosome [GO:0000793]| condensed chromosome, centromeric region [GO:0000779]| condensin complex [GO:0000796]| cytoplasm [GO:0005737]| cytosol [GO:0005829]| membrane [GO:0016020]| nucleoplasm [GO:0005654]| nucleus [GO:0005634]	cell division [GO:0051301]| meiotic chromosome condensation [GO:0010032]| mitotic chromosome condensation [GO:0007076]	chromatin binding [GO:0003682]| histone binding [GO:0042393]	Q15021
Q9BQG0-2	0.0441667	0.0718333	2.22952	0.878176	-0.105667	-0.0503333	0.00589495	0.13238	-0.173	-0.105	-4.05213	-1.72746	0.129	0.101	0.08	0.061	0	-0.009	-0.017	0.039	0.021	Q9BQG0	MYBBP1A	Q9BQG0-2_MYBBP1A	Q9BQG0-2	MYBBP1A	1	113	64	64	Q9BQG0-2|Q9BQG0	HUMAN	150334	57.4	193	193.1	1052.66	1052.66	1332|1328	Isoform 2 of Myb-binding protein 1A| Myb-binding protein 1A	Isoform 2 of Myb-binding protein 1A	cytoplasm [GO:0005737]| intracellular membrane-bounded organelle [GO:0043231]| membrane [GO:0016020]| NLS-dependent protein nuclear import complex [GO:0042564]| nucleolus [GO:0005730]| nucleoplasm [GO:0005654]| nucleus [GO:0005634]	cellular response to glucose starvation [GO:0042149]| circadian regulation of gene expression [GO:0032922]| intrinsic apoptotic signaling pathway by p53 class mediator [GO:0072332]| negative regulation of transcription, DNA-templated [GO:0045892]| osteoblast differentiation [GO:0001649]| positive regulation of anoikis [GO:2000210]| positive regulation of cell cycle arrest [GO:0071158]| positive r…	E-box binding [GO:0070888]| RNA binding [GO:0003723]| sequence-specific DNA binding [GO:0043565]| transcription corepressor activity [GO:0003714]| transcription factor binding [GO:0008134]	Q9BQG0-2
O60287	0.0235	0.0575	2.51264	1.41953	-0.161	-0.093	0.0030716	0.03806	-0.228333	-0.147667	-4.63281	-2.61916	0.128	0.146	-0.006	0.038	-0.064	-0.034	-0.073	0.041	-0.002	O60287	URB1	O60287_URB1	O60287	URB1	1	95	68	68	O60287	HUMAN	256667	36.9	194	194.1	1049.93	1049.93	2271	Nucleolar pre-ribosomal-associated protein 1	Nucleolar pre-ribosomal-associated protein 1	fibrillar center [GO:0001650]| nucleolus [GO:0005730]	maturation of 5.8S rRNA from tricistronic rRNA transcript (SSU-rRNA, 5.8S rRNA, LSU-rRNA) [GO:0000466]| maturation of LSU-rRNA from tricistronic rRNA transcript (SSU-rRNA, 5.8S rRNA, LSU-rRNA) [GO:0000463]	RNA binding [GO:0003723]	O60287
S4R3H4	0.0376667	0.005	0.340168	1.08238	0.02	-0.0453333	0.456911	0.0827221	-0.0473333	-0.1	0.791757	-2.06019	0.013	0.048	-0.023	0.022	0.061	0.017	0.065	-0.013	-0.017	S4R3H4	ACIN1	S4R3H4_ACIN1	S4R3H4	ACIN1	1	112	68	68	S4R3H4|Q9UKV3|E7EQT4|Q9UKV3-5|Q9UKV3-2|Q9UKV3-3|G3V3B0	HUMAN	145839	54.4	195	195.1	1049.1	1049.1	1283	Apoptotic chromatin condensation inducer in the nucleus	Apoptotic chromatin condensation inducer in the nucleus	cytosol [GO:0005829]| nucleoplasm [GO:0005654]| plasma membrane [GO:0005886]		nucleic acid binding [GO:0003676]	S4R3H4
Q92900	0.0156667	0.0338333	1.06472	0.145443	-0.046	-0.00966667	0.0861555	0.715414	-0.113333	-0.0643333	-2.02733	-0.381406	0.049	0.049	0.057	0.018	-0.02	-0.004	0.002	0.029	0.001	Q92900	UPF1	Q92900_UPF1	Q92900	UPF1	1	136	65	65	Q92900|Q92900-2	HUMAN	125655	63.8	196	196.1	1048.31	1048.31	1129|1118	Regulator of nonsense transcripts 1| Isoform 2 of Regulator of nonsense transcripts 1	Regulator of nonsense transcripts 1	chromatin [GO:0000785]| chromosome, telomeric region [GO:0000781]| cytoplasm [GO:0005737]| cytosol [GO:0005829]| exon-exon junction complex [GO:0035145]| nucleoplasm [GO:0005654]| nucleus [GO:0005634]| P-body [GO:0000932]| supraspliceosomal complex [GO:0044530]	3'-UTR-mediated mRNA destabilization [GO:0061158]| cell cycle phase transition [GO:0044770]| cellular response to interleukin-1 [GO:0071347]| cellular response to lipopolysaccharide [GO:0071222]| DNA repair [GO:0006281]| DNA replication [GO:0006260]| dosage compensation by inactivation of X chromosome [GO:0009048]| histone mRNA catabolic process [GO:0071044]| mRNA export from nucleus [GO:0006406]…	ATP binding [GO:0005524]| chromatin binding [GO:0003682]| helicase activity [GO:0004386]| RNA binding [GO:0003723]| RNA helicase activity [GO:0003724]| telomeric DNA binding [GO:0042162]| zinc ion binding [GO:0008270]	Q92900
Q96K76-4	0.0311667	0.0376667	0.810797	0.614168	-0.0436667	-0.0306667	0.154598	0.243126	-0.111	-0.0853333	-1.61441	-1.28747	0.07	0.065	0.024	0.024	-0.007	0.043	-0.008	0.032	0.011	Q96K76	USP47	Q96K76-4_USP47	Q96K76-4	USP47	1	94	66	5	Q96K76-4|Q96K76|Q96K76-3	HUMAN	156007	56.3	197	197.1	1047.37	66.26	1375|1355|1287|157	Ubiquitin carboxyl-terminal hydrolase 47| Isoform 4 of Ubiquitin carboxyl-terminal hydrolase 47| Isoform 2 of Ubiquitin carboxyl-terminal hydrolase 47| Isoform 3 of Ubiquitin carboxyl-terminal hydrolase 47	Isoform 4 of Ubiquitin carboxyl-terminal hydrolase 47	cytoplasm [GO:0005737]| cytosol [GO:0005829]| nucleoplasm [GO:0005654]| nucleus [GO:0005634]| SCF ubiquitin ligase complex [GO:0019005]	base-excision repair [GO:0006284]| cellular response to DNA damage stimulus [GO:0006974]| cellular response to UV [GO:0034644]| monoubiquitinated protein deubiquitination [GO:0035520]| negative regulation of apoptotic process [GO:0043066]| negative regulation of cysteine-type endopeptidase activity involved in apoptotic process [GO:0043154]| negative regulation of G2/M transition of mitotic cell …	cysteine-type endopeptidase activity [GO:0004197]| deubiquitinase activity [GO:0101005]| thiol-dependent deubiquitinase [GO:0004843]| WD40-repeat domain binding [GO:0071987]	Q96K76-4
Q96K76-2	0.0301667	0.0216667	0.0285767	0.366169	-0.005	-0.022	0.936318	0.43036	-0.0723333	-0.0766667	-0.0831342	-0.842333	0.056	-0.001	0.031	0.043	0.164	-0.059	-0.022	-0.009	0.01	Q96K76	USP47	Q96K76-2_USP47	Q96K76-2	USP47	1	2	62	2	Q96K76-2	HUMAN	148475	54.5	197	197.2	988.99	22.24	1375|1355|1287|157	Ubiquitin carboxyl-terminal hydrolase 47| Isoform 4 of Ubiquitin carboxyl-terminal hydrolase 47| Isoform 2 of Ubiquitin carboxyl-terminal hydrolase 47| Isoform 3 of Ubiquitin carboxyl-terminal hydrolase 47	Isoform 2 of Ubiquitin carboxyl-terminal hydrolase 47	cytoplasm [GO:0005737]| cytosol [GO:0005829]| nucleoplasm [GO:0005654]| nucleus [GO:0005634]| SCF ubiquitin ligase complex [GO:0019005]	base-excision repair [GO:0006284]| cellular response to DNA damage stimulus [GO:0006974]| cellular response to UV [GO:0034644]| monoubiquitinated protein deubiquitination [GO:0035520]| negative regulation of apoptotic process [GO:0043066]| negative regulation of cysteine-type endopeptidase activity involved in apoptotic process [GO:0043154]| negative regulation of G2/M transition of mitotic cell …	cysteine-type endopeptidase activity [GO:0004197]| deubiquitinase activity [GO:0101005]| thiol-dependent deubiquitinase [GO:0004843]| WD40-repeat domain binding [GO:0071987]	Q96K76-2
Q92614	0.0273333	-0.01	1.98583	0.489241	0.102667	0.028	0.0103317	0.32416	0.0353333	-0.0266667	3.59177	1.06919	-0.063	-0.014	-0.003	0.005	0.086	0.1	0.05	0.001	0.014	Q92614	MYO18A	Q92614_MYO18A	Q92614	MYO18A	1	84	77	77	Q92614|Q92614-4|A0A0D9SFK2|Q92614-3|Q92614-2|Q92614-5	HUMAN	234309	38.8	198	198.1	1046.41	1046.41	2054|2039|2002|1723|1581	Unconventional myosin-XVIIIa| Isoform 4 of Unconventional myosin-XVIIIa| Isoform 3 of Unconventional myosin-XVIIIa| Isoform 2 of Unconventional myosin-XVIIIa| Isoform 5 of Unconventional myosin-XVIIIa	Unconventional myosin-XVIIIa	actomyosin [GO:0042641]| cell surface [GO:0009986]| endoplasmic reticulum-Golgi intermediate compartment [GO:0005793]| Golgi membrane [GO:0000139]| membrane [GO:0016020]| myosin complex [GO:0016459]| trans-Golgi network [GO:0005802]	actomyosin structure organization [GO:0031032]| asymmetric Golgi ribbon formation [GO:0090164]| cell migration [GO:0016477]| DNA metabolic process [GO:0006259]| Golgi organization [GO:0007030]| Golgi ribbon formation [GO:0090161]| Golgi vesicle budding [GO:0048194]| negative regulation of apoptotic process [GO:0043066]| positive regulation of opsonization [GO:1903028]| positive regulation of prot…	actin filament binding [GO:0051015]| ADP binding [GO:0043531]| ATP binding [GO:0005524]| DNA binding [GO:0003677]| RNA binding [GO:0003723]	Q92614
P52701	0.0251667	0.0325	0.453438	0.145611	-0.0236667	-0.009	0.352016	0.715137	-0.091	-0.0636667	-1.00377	-0.381798	0.034	0.06	0.028	0.017	-0.002	0.02	0.022	0.043	0.013	P52701	MSH6	P52701_MSH6	P52701	MSH6	1	116	65	65	P52701|P52701-3|A0A494C0M1|P52701-4|P52701-2|A0A087WWJ1|A0A087WYT6|F8WAX8|F8W7G9	HUMAN	154609	57.5	199	199.1	1044.55	1044.55	1360|1230|1068|1058	DNA mismatch repair protein Msh6| Isoform 3 of DNA mismatch repair protein Msh6| Isoform GTBP-alt of DNA mismatch repair protein Msh6| Isoform 4 of DNA mismatch repair protein Msh6	DNA mismatch repair protein Msh6	chromatin [GO:0000785]| cytosol [GO:0005829]| Golgi apparatus [GO:0005794]| intracellular membrane-bounded organelle [GO:0043231]| mismatch repair complex [GO:0032300]| MutSalpha complex [GO:0032301]| nucleoplasm [GO:0005654]| nucleus [GO:0005634]	determination of adult lifespan [GO:0008340]| DNA repair [GO:0006281]| interstrand cross-link repair [GO:0036297]| intrinsic apoptotic signaling pathway [GO:0097193]| intrinsic apoptotic signaling pathway in response to DNA damage [GO:0008630]| isotype switching [GO:0045190]| meiotic mismatch repair [GO:0000710]| mismatch repair [GO:0006298]| negative regulation of DNA recombination [GO:0045910]|…	ATPase activity, acting on DNA [GO:0008094]| ATP binding [GO:0005524]| chromatin binding [GO:0003682]| damaged DNA binding [GO:0003684]| enzyme binding [GO:0019899]| guanine/thymine mispair binding [GO:0032137]| methylated histone binding [GO:0035064]| mismatched DNA binding [GO:0030983]	P52701
Q9H1H9-3	0.0168333	0.0135	0.663723	0.464388	0.0323333	0.0256667	0.216909	0.343251	-0.035	-0.029	1.37006	1.0245	0.019	-0.022	0.002	0.005	0.05	0.024	0.025	0.026	0.051	Q9H1H9	KIF13A	Q9H1H9-3_KIF13A	Q9H1H9-3	KIF13A	1	86	71	60	Q9H1H9-3|Q9H1H9|Q9H1H9-2|Q9H1H9-4|A0A1B0GUA8	HUMAN	197550	44.7	200	200.1	1042.83	911.53	1805|1770|1757|1749|70	Kinesin-like protein KIF13A| Isoform 2 of Kinesin-like protein KIF13A| Isoform 4 of Kinesin-like protein KIF13A| Isoform 3 of Kinesin-like protein KIF13A| Isoform 5 of Kinesin-like protein KIF13A	Isoform 3 of Kinesin-like protein KIF13A	centrosome [GO:0005813]| endosome membrane [GO:0010008]| kinesin complex [GO:0005871]| microtubule [GO:0005874]| midbody [GO:0030496]| trans-Golgi network membrane [GO:0032588]	cell cycle [GO:0007049]| cell division [GO:0051301]| endosome to lysosome transport [GO:0008333]| Golgi to plasma membrane protein transport [GO:0043001]| intracellular protein transport [GO:0006886]| melanosome organization [GO:0032438]| microtubule-based movement [GO:0007018]| plus-end-directed vesicle transport along microtubule [GO:0072383]| regulation of cytokinesis [GO:0032465]| vesicle car…	ATPase activity [GO:0016887]| ATP binding [GO:0005524]| ATP-dependent microtubule motor activity [GO:1990939]| microtubule binding [GO:0008017]| microtubule motor activity [GO:0003777]	Q9H1H9-3
Q9NQT8	0.008	0.00916667	0.787763	0.66173	0.0353333	0.0376667	0.163019	0.217906	-0.032	-0.017	1.57653	1.36838	0.013	-0.023	0.008	-0.019	0.026	0.025	0.026	0.007	0.069	Q9NQT8	KIF13B	Q9NQT8_KIF13B	Q9NQT8	KIF13B	1	68	68	57	Q9NQT8|E7ERX9|Q9NQT8-2|F2Z2F9	HUMAN	204097	41	200	200.2	945.14	802.34	1826|345	Kinesin-like protein KIF13B| Isoform 2 of Kinesin-like protein KIF13B	Kinesin-like protein KIF13B	axon [GO:0030424]| cytoplasm [GO:0005737]| cytosol [GO:0005829]| kinesin complex [GO:0005871]| microtubule [GO:0005874]| microvillus [GO:0005902]| paranode region of axon [GO:0033270]	microtubule-based movement [GO:0007018]| protein targeting [GO:0006605]| regulation of axonogenesis [GO:0050770]| signal transduction [GO:0007165]| T cell activation [GO:0042110]	14-3-3 protein binding [GO:0071889]| ATPase activity [GO:0016887]| ATP binding [GO:0005524]| ATP-dependent microtubule motor activity [GO:1990939]| microtubule binding [GO:0008017]| microtubule motor activity [GO:0003777]| protein kinase binding [GO:0019901]	Q9NQT8
Q4R9M9	-0.0341667	-0.0493333	1.66983	1.03981	0.081	0.0506667	0.0213879	0.0912404	0.0136667	-0.004	3.03021	1.99093	-0.108	-0.068	-0.04	-0.048	0.031	-0.01	-0.002	-0.018	-0.014	Q4R9M9	KIF1B	Q4R9M9_KIF1B	Q4R9M9	KIF1B	1	32	61	28	Q4R9M9|O60333-4|O60333|A0A087WWA3	HUMAN	205065	36.3	200	200.3	884.7	437.73	1809	Kinesin family member 1Bbeta isoform II	Kinesin family member 1Bbeta isoform II	cytoplasm [GO:0005737]| microtubule [GO:0005874]	microtubule-based movement [GO:0007018]	ATP binding [GO:0005524]| ATP-dependent microtubule motor activity [GO:1990939]| microtubule binding [GO:0008017]	Q4R9M9
O60333-3	-0.078	-0.0225	0.750783	1.3673	-0.038	0.073	0.177508	0.0429241	-0.105333	0.0183333	-1.51546	2.52761	-0.063	-0.085	0.03	-0.029	-0.11	-0.082	-0.099	-0.026	0.038	O60333	KIF1B	O60333-3_KIF1B	O60333-3	KIF1B	1	18	42	14	O60333-3	HUMAN	131388	36.3	200	200.4	557.21	165.14	1823|1816|1770|1153	Isoform 4 of Kinesin-like protein KIF1B| Kinesin-like protein KIF1B| Isoform 2 of Kinesin-like protein KIF1B| Isoform 3 of Kinesin-like protein KIF1B	Isoform 3 of Kinesin-like protein KIF1B	axon [GO:0030424]| axon cytoplasm [GO:1904115]| cytoplasmic vesicle [GO:0031410]| cytoplasmic vesicle membrane [GO:0030659]| dendrite [GO:0030425]| kinesin complex [GO:0005871]| microtubule [GO:0005874]| microtubule associated complex [GO:0005875]| mitochondrion [GO:0005739]| neuron projection [GO:0043005]| synaptic vesicle [GO:0008021]	anterograde axonal transport [GO:0008089]| anterograde neuronal dense core vesicle transport [GO:1990048]| apoptotic process [GO:0006915]| cellular response to nerve growth factor stimulus [GO:1990090]| cytoskeleton-dependent intracellular transport [GO:0030705]| lysosome localization [GO:0032418]| microtubule-based movement [GO:0007018]| neuromuscular synaptic transmission [GO:0007274]| neuron-n…	ATPase activity [GO:0016887]| ATP binding [GO:0005524]| ATP-dependent microtubule motor activity, plus-end-directed [GO:0008574]| kinase binding [GO:0019900]| kinesin binding [GO:0019894]| microtubule binding [GO:0008017]| microtubule motor activity [GO:0003777]| scaffold protein binding [GO:0097110]	O60333-3
O43896	-0.0025	-0.000666667	0.00443602	0.0567631	0.000333333	0.004	0.989838	0.877479	-0.067	-0.0506667	0.0132437	0.16053	0.033	-0.027	0.001	-0.014	-0.005	0.003	-0.005	-0.001	0.004	O43896	KIF1C	O43896_KIF1C	O43896	KIF1C	1	22	31	20	O43896	HUMAN	123800	30.6	200	200.5	410.88	264.78	1103	Kinesin-like protein KIF1C	Kinesin-like protein KIF1C	axon [GO:0030424]| axon cytoplasm [GO:1904115]| dendrite [GO:0030425]| endoplasmic reticulum [GO:0005783]| Golgi apparatus [GO:0005794]| kinesin complex [GO:0005871]| microtubule [GO:0005874]	anterograde neuronal dense core vesicle transport [GO:1990048]| cytoskeleton-dependent intracellular transport [GO:0030705]| microtubule-based movement [GO:0007018]| retrograde neuronal dense core vesicle transport [GO:1990049]| retrograde vesicle-mediated transport, Golgi to endoplasmic reticulum [GO:0006890]| vesicle-mediated transport [GO:0016192]	ATPase activity [GO:0016887]| ATP binding [GO:0005524]| ATP-dependent microtubule motor activity, plus-end-directed [GO:0008574]| microtubule binding [GO:0008017]| microtubule motor activity [GO:0003777]| motor activity [GO:0003774]| RNA binding [GO:0003723]	O43896
Q96L93	0.0103333	0.012	0.252025	0.294164	0.0193333	0.0226667	0.559726	0.507968	-0.048	-0.032	0.615168	0.701724	0.048	0.004	0.014	-0.05	0.008	0.012	0.04	0.005	0.051	Q96L93	KIF16B	Q96L93_KIF16B	Q96L93	KIF16B	1	29	26	24	Q96L93|Q96L93-4|Q96L93-6|A0A1B0GTU3|Q96L93-2|Q96L93-5	HUMAN	152579	22.4	200	200.6	334.47	310.75	1392|1317|1287|1276|1161	Isoform 2 of Kinesin-like protein KIF16B| Kinesin-like protein KIF16B| Isoform 3 of Kinesin-like protein KIF16B| Isoform 5 of Kinesin-like protein KIF16B| Isoform 4 of Kinesin-like protein KIF16B	Kinesin-like protein KIF16B	cytoplasm [GO:0005737]| cytosol [GO:0005829]| early endosome [GO:0005769]| early endosome membrane [GO:0031901]| endosome [GO:0005768]| kinesin complex [GO:0005871]| microtubule [GO:0005874]| spindle [GO:0005819]	early endosome to late endosome transport [GO:0045022]| endoderm development [GO:0007492]| epidermal growth factor receptor signaling pathway [GO:0007173]| fibroblast growth factor receptor signaling pathway [GO:0008543]| formation of primary germ layer [GO:0001704]| Golgi to endosome transport [GO:0006895]| microtubule-based movement [GO:0007018]| receptor catabolic process [GO:0032801]| regulat…	ATPase activity [GO:0016887]| ATP binding [GO:0005524]| ATP-dependent microtubule motor activity, plus-end-directed [GO:0008574]| microtubule binding [GO:0008017]| microtubule motor activity [GO:0003777]| phosphatidylinositol-3,4,5-trisphosphate binding [GO:0005547]| phosphatidylinositol-3,4-bisphosphate binding [GO:0043325]| phosphatidylinositol-3,5-bisphosphate binding [GO:0080025]| phosphatidy…	Q96L93
Q12756-2	0.018	-0.0196667	0.156549	1.5102	-0.018	-0.0933333	0.69735	0.0308889	-0.0853333	-0.148	-0.407137	-2.77102	0.086	0	-0.064	-0.005	-0.029	-0.032	0.088	-0.039	-0.096	Q12756	KIF1A	Q12756-2_KIF1A	Q12756-2	KIF1A	1	5	25	5	Q12756-2|Q12756-3|A0A3B3ITW6|A0A3B3ITE5|A0A3B3IT28|A0A3B3IUA1|A0A3F2YNW9|A0A3B3IU40|Q12756|A0A3B3ITF7|A0A6Q8PFR1	HUMAN	204667	12.2	200	200.7	291.04	43.75	1799|1791|1690	Isoform 2 of Kinesin-like protein KIF1A| Isoform 3 of Kinesin-like protein KIF1A| Kinesin-like protein KIF1A	Isoform 2 of Kinesin-like protein KIF1A	axon [GO:0030424]| axon cytoplasm [GO:1904115]| cytosol [GO:0005829]| dendrite [GO:0030425]| extrinsic component of neuronal dense core vesicle membrane [GO:0098674]| kinesin complex [GO:0005871]| microtubule [GO:0005874]| neuronal cell body [GO:0043025]| neuronal dense core vesicle [GO:0098992]| postsynapse [GO:0098794]| synaptic vesicle [GO:0008021]	anterograde axonal transport [GO:0008089]| anterograde neuronal dense core vesicle transport [GO:1990048]| cytoskeleton-dependent intracellular transport [GO:0030705]| dense core granule cytoskeletal transport [GO:0099519]| interkinetic nuclear migration [GO:0022027]| microtubule-based movement [GO:0007018]| protein transport along microtubule [GO:0098840]| regulation of dendritic spine developme…	ATPase activity [GO:0016887]| ATP binding [GO:0005524]| ATP-dependent microtubule motor activity, plus-end-directed [GO:0008574]| identical protein binding [GO:0042802]| microtubule binding [GO:0008017]| microtubule motor activity [GO:0003777]| motor activity [GO:0003774]	Q12756-2
Q9P2P6	0.021	0.018	0.453406	0.305923	0.0533333	0.0473333	0.352041	0.494398	-0.014	-0.00733333	1.00455	0.725699	0.004	-0.091	0.156	0.07	0.006	0.128	0.009	-0.056	0.025	Q9P2P6	STARD9	Q9P2P6_STARD9	Q9P2P6	STARD9	1	10	9	8	Q9P2P6|Q9P2P6-3	HUMAN	522154	1.4	200	200.8	81.48	63.6	4700|323|292	StAR-related lipid transfer protein 9| Isoform 3 of StAR-related lipid transfer protein 9| Isoform 2 of StAR-related lipid transfer protein 9	StAR-related lipid transfer protein 9	centriole [GO:0005814]| cytoplasm [GO:0005737]| nucleus [GO:0005634]	microtubule-based movement [GO:0007018]| spindle assembly [GO:0051225]	ATP binding [GO:0005524]| ATP-dependent microtubule motor activity [GO:1990939]| lipid binding [GO:0008289]| microtubule binding [GO:0008017]| microtubule motor activity [GO:0003777]	Q9P2P6
O60841	0.0085	0.016	0.787704	0.44815	-0.0383333	-0.0233333	0.163041	0.356328	-0.105667	-0.078	-1.57644	-0.99503	0.01	0.056	0.008	0.017	-0.008	-0.026	0.002	-0.004	0.009	O60841	EIF5B	O60841_EIF5B	O60841	EIF5B	1	130	62	62	O60841|A0A087WUT6	HUMAN	139281	51	201	201.1	1042.58	1042.58	1220	Eukaryotic translation initiation factor 5B	Eukaryotic translation initiation factor 5B	cytoplasm [GO:0005737]| cytosol [GO:0005829]	regulation of translational initiation [GO:0006446]	GTPase activity [GO:0003924]| GTP binding [GO:0005525]| metal ion binding [GO:0046872]| RNA binding [GO:0003723]| translation initiation factor activity [GO:0003743]	O60841
Q02952	-0.269667	-0.0483333	5.12928	1.88624	-0.322	0.120667	7.42535e-06	0.0129945	-0.389333	0.066	-13.1244	3.43238	-0.091	-0.118	-0.058	-0.117	-0.449	-0.441	-0.402	0.048	0.046	Q02952	AKAP12	Q02952_AKAP12	Q02952	AKAP12	1	73	60	60	Q02952|Q02952-2|Q02952-3	HUMAN	192049	51	202	202.1	1040.85	1040.85	1782|1684|1677	A-kinase anchor protein 12| Isoform 2 of A-kinase anchor protein 12| Isoform 3 of A-kinase anchor protein 12	A-kinase anchor protein 12	cell cortex [GO:0005938]| cytoplasm [GO:0005737]| cytoskeleton [GO:0005856]| cytosol [GO:0005829]| focal adhesion [GO:0005925]| neuronal cell body [GO:0043025]| plasma membrane [GO:0005886]| Schaffer collateral - CA1 synapse [GO:0098685]	adenylate cyclase-inhibiting G protein-coupled receptor signaling pathway [GO:0007193]| cellular response to interleukin-1 [GO:0071347]| cellular response to tumor necrosis factor [GO:0071356]| G protein-coupled receptor signaling pathway [GO:0007186]| hepatic stellate cell activation [GO:0035733]| modulation of chemical synaptic transmission [GO:0050804]| negative regulation of vascular permeabi…	adenylate cyclase binding [GO:0008179]| calmodulin binding [GO:0005516]| protein kinase A binding [GO:0051018]	Q02952
Q9BV73	-0.0248333	-0.015	0.137869	0.148061	-0.00966667	0.01	0.727999	0.711114	-0.077	-0.0446667	-0.363458	0.387507	0.003	-0.057	-0.018	-0.006	-0.012	-0.048	-0.029	-0.017	0.005	Q9BV73	CEP250	Q9BV73_CEP250	Q9BV73	CEP250	1	86	76	76	Q9BV73|Q9BV73-2|E9PHT2|A6PVI9	HUMAN	282045	33.5	203	203.1	1039.45	1039.45	2442|2386	Centrosome-associated protein CEP250| Isoform 2 of Centrosome-associated protein CEP250	Centrosome-associated protein CEP250	centriole [GO:0005814]| centrosome [GO:0005813]| ciliary basal body [GO:0036064]| cytosol [GO:0005829]| extracellular exosome [GO:0070062]| microtubule organizing center [GO:0005815]| perinuclear region of cytoplasm [GO:0048471]| photoreceptor inner segment [GO:0001917]| photoreceptor outer segment [GO:0001750]| protein-containing complex [GO:0032991]	centriole-centriole cohesion [GO:0010457]| ciliary basal body-plasma membrane docking [GO:0097711]| cilium assembly [GO:0060271]| detection of light stimulus involved in visual perception [GO:0050908]| G2/M transition of mitotic cell cycle [GO:0000086]| mitotic cell cycle [GO:0000278]| non-motile cilium assembly [GO:1905515]| positive regulation of protein localization to centrosome [GO:1904781]|…	protein C-terminus binding [GO:0008022]| protein domain specific binding [GO:0019904]| protein kinase binding [GO:0019901]	Q9BV73
P52272	-0.0145	-0.0176667	0.138321	0.0218473	0.00766667	0.00133333	0.727242	0.950939	-0.0596667	-0.0533333	0.364523	0.0640136	-0.018	-0.021	-0.018	-0.016	-0.005	-0.022	-0.005	-0.027	-0.006	P52272	HNRNPM	P52272_HNRNPM	P52272	HNRNPM	1	391	67	67	P52272|A0A087X0X3|P52272-2|M0R0Y6	HUMAN	77799.7	88.3	204	204.1	1037.45	1037.45	730|691	Heterogeneous nuclear ribonucleoprotein M| Isoform 2 of Heterogeneous nuclear ribonucleoprotein M	Heterogeneous nuclear ribonucleoprotein M	catalytic step 2 spliceosome [GO:0071013]| collagen-containing extracellular matrix [GO:0062023]| cytoplasm [GO:0005737]| extracellular exosome [GO:0070062]| membrane [GO:0016020]| nuclear matrix [GO:0016363]| nucleolus [GO:0005730]| nucleoplasm [GO:0005654]| nucleus [GO:0005634]| paraspeckles [GO:0042382]| post-mRNA release spliceosomal complex [GO:0071014]| ribonucleoprotein complex [GO:1990904…	alternative mRNA splicing, via spliceosome [GO:0000380]| fibroblast growth factor receptor signaling pathway [GO:0008543]| mRNA splicing, via spliceosome [GO:0000398]| regulation of mRNA stability involved in response to oxidative stress [GO:2000815]| RNA metabolic process [GO:0016070]	mRNA binding [GO:0003729]| protein domain specific binding [GO:0019904]| RNA binding [GO:0003723]	P52272
P13010	-0.00283333	-0.0111667	0.0497178	0.265878	0.003	-0.0136667	0.89183	0.542153	-0.0643333	-0.0683333	0.141508	-0.644174	-0.015	-0.004	-0.026	0.006	-0.007	0.003	0	-0.02	-0.008	P13010	XRCC5	P13010_XRCC5	P13010	XRCC5	1	237	57	57	P13010	HUMAN	83273.6	82.2	205	205.1	1037.2	1037.2	732	X-ray repair cross-complementing protein 5	X-ray repair cross-complementing protein 5	chromosome, telomeric region [GO:0000781]| cytosol [GO:0005829]| extracellular region [GO:0005576]| Ku70:Ku80 complex [GO:0043564]| membrane [GO:0016020]| nonhomologous end joining complex [GO:0070419]| nuclear telomere cap complex [GO:0000783]| nucleolus [GO:0005730]| nucleoplasm [GO:0005654]| nucleus [GO:0005634]| plasma membrane [GO:0005886]| protein-containing complex [GO:0032991]| protein-DN…	activation of innate immune response [GO:0002218]| brain development [GO:0007420]| cell population proliferation [GO:0008283]| cellular hyperosmotic salinity response [GO:0071475]| cellular response to DNA damage stimulus [GO:0006974]| cellular response to fatty acid [GO:0071398]| cellular response to gamma radiation [GO:0071480]| cellular response to leukemia inhibitory factor [GO:1990830]| cell…	ATPase activity, acting on DNA [GO:0008094]| ATP binding [GO:0005524]| damaged DNA binding [GO:0003684]| DNA binding [GO:0003677]| DNA end binding [GO:0045027]| DNA helicase activity [GO:0003678]| double-stranded DNA binding [GO:0003690]| enzyme activator activity [GO:0008047]| protein-containing complex binding [GO:0044877]| protein C-terminus binding [GO:0008022]| RNA binding [GO:0003723]| telo…	P13010
O95347	0.0293333	0.00966667	0.343059	0.463198	0.0173333	-0.022	0.453879	0.344193	-0.05	-0.0766667	0.797353	-1.02235	0.019	0.029	0.012	0.014	0.041	0.05	0.023	-0.016	0	O95347	SMC2	O95347_SMC2	O95347	SMC2	1	119	72	72	O95347|O95347-2|A0A0C4DGE5	HUMAN	136167	54.8	206	206.1	1036.69	1036.69	1197|1099	Structural maintenance of chromosomes protein 2| Isoform 2 of Structural maintenance of chromosomes protein 2	Structural maintenance of chromosomes protein 2	condensed chromosome [GO:0000793]| condensin complex [GO:0000796]| cytoplasm [GO:0005737]| cytosol [GO:0005829]| extracellular exosome [GO:0070062]| nuclear chromosome [GO:0000228]| nucleolus [GO:0005730]| nucleoplasm [GO:0005654]| nucleus [GO:0005634]	cell division [GO:0051301]| kinetochore organization [GO:0051383]| meiotic chromosome condensation [GO:0010032]| meiotic chromosome segregation [GO:0045132]| mitotic chromosome condensation [GO:0007076]	ATPase activity [GO:0016887]| ATP binding [GO:0005524]| chromatin binding [GO:0003682]| single-stranded DNA binding [GO:0003697]	O95347
Q5VT06	-0.0743333	-0.0815	0.295703	0.12725	0.0253333	0.011	0.506171	0.746019	-0.042	-0.0436667	0.704426	0.338479	-0.069	-0.131	-0.096	-0.061	-0.04	-0.024	-0.121	-0.102	-0.03	Q5VT06	CEP350	Q5VT06_CEP350	Q5VT06	CEP350	1	82	78	56	Q5VT06	HUMAN	352521	28.8	207	207.1	1036.09	801.76	3117	Centrosome-associated protein 350	Centrosome-associated protein 350	cell projection [GO:0042995]| centriole [GO:0005814]| centrosome [GO:0005813]| cytoplasm [GO:0005737]| membrane [GO:0016020]| nucleus [GO:0005634]| spindle [GO:0005819]	microtubule anchoring [GO:0034453]| non-motile cilium assembly [GO:1905515]| protein localization to centrosome [GO:0071539]	microtubule binding [GO:0008017]	Q5VT06
E1BC48	0.0323333	0.025	1.17178	0.995363	-0.068	-0.0826667	0.0673316	0.101073	-0.135333	-0.137333	-2.20094	-1.92316	0.032	0.103	-0.011	0.064	0.016	0.022	-0.043	0.055	-0.093	E1BC48	E1BC48	E1BC48_NotFound	E1BC48		1	7	24	2	E1BC48	BOVIN	352100	6.7	207	207.2	255.4	21.07	3114	Centrosomal protein 350	Centrosomal protein 350				E1BC48
O00267	-0.000666667	-0.0135	0.0802173	0.62014	-0.00533333	-0.031	0.831348	0.239806	-0.0726667	-0.0856667	-0.221866	-1.29768	-0.025	0.002	-0.023	0.029	0.002	-0.007	-0.005	-0.035	-0.029	O00267	SUPT5H	O00267_SUPT5H	O00267	SUPT5H	1	127	59	1	O00267	HUMAN	121397	63.3	208	208.1	1035.72	28.85	1087|1083	Transcription elongation factor SPT5| Isoform 2 of Transcription elongation factor SPT5	Transcription elongation factor SPT5	DSIF complex [GO:0032044]| nucleoplasm [GO:0005654]| nucleus [GO:0005634]	7-methylguanosine mRNA capping [GO:0006370]| negative regulation of DNA-templated transcription, elongation [GO:0032785]| negative regulation of mRNA polyadenylation [GO:1900364]| negative regulation of transcription by RNA polymerase II [GO:0000122]| positive regulation of DNA-templated transcription, elongation [GO:0032786]| positive regulation of macroautophagy [GO:0016239]| positive regulatio…	chromatin binding [GO:0003682]| enzyme binding [GO:0019899]| mRNA binding [GO:0003729]| protein heterodimerization activity [GO:0046982]| RNA binding [GO:0003723]	O00267
O00267-2	0.0133333	-0.012	0.177326	0.250338	0.0233333	-0.0273333	0.664773	0.561903	-0.044	-0.082	0.454357	-0.612503	-0.022	-0.062	-0.034	0.089	0.101	-0.004	-0.022	-0.057	0.014	O00267	SUPT5H	O00267-2_SUPT5H	O00267-2	SUPT5H	1	6	59	2	O00267-2	HUMAN	120896	63.2	208	208.2	1029.26	29.27	1087|1083	Transcription elongation factor SPT5| Isoform 2 of Transcription elongation factor SPT5	Isoform 2 of Transcription elongation factor SPT5	DSIF complex [GO:0032044]| nucleoplasm [GO:0005654]| nucleus [GO:0005634]	7-methylguanosine mRNA capping [GO:0006370]| negative regulation of DNA-templated transcription, elongation [GO:0032785]| negative regulation of mRNA polyadenylation [GO:1900364]| negative regulation of transcription by RNA polymerase II [GO:0000122]| positive regulation of DNA-templated transcription, elongation [GO:0032786]| positive regulation of macroautophagy [GO:0016239]| positive regulatio…	chromatin binding [GO:0003682]| enzyme binding [GO:0019899]| mRNA binding [GO:0003729]| protein heterodimerization activity [GO:0046982]| RNA binding [GO:0003723]	O00267-2
A0A0B4J1W3	0.0386667	0.0503333	1.5651	0.991514	-0.072	-0.0486667	0.027221	0.101973	-0.139333	-0.103333	-2.85126	-1.91234	0.096	0.078	0.038	0.05	-0.017	-0.002	0.027	0.042	-0.002	A0A0B4J1W3	NAA15	A0A0B4J1W3_NAA15	A0A0B4J1W3	NAA15	1	135	68	56	A0A0B4J1W3|Q9BXJ9|Q9BXJ9-4	HUMAN	102455	70.9	209	209.1	1031.92	889.61	865	N-alpha-acetyltransferase 15, NatA auxiliary subunit	N-alpha-acetyltransferase 15, NatA auxiliary subunit	cytosol [GO:0005829]| intracellular membrane-bounded organelle [GO:0043231]| nuclear body [GO:0016604]			A0A0B4J1W3
Q6N069	-0.0203333	0.0196667	1.26736	0.168641	-0.092	-0.012	0.0540312	0.678201	-0.159333	-0.0666667	-2.36002	-0.434774	0.037	0.049	-0.008	-0.009	-0.045	-0.014	-0.14	0.044	0.005	Q6N069	NAA16	Q6N069_NAA16	Q6N069	NAA16	1	32	37	25	Q6N069|Q6N069-2|Q6N069-3|Q6N069-4|Q6N069-5	HUMAN	102487	36.8	209	209.2	427.29	284.98	864|530|516|429|311	N-alpha-acetyltransferase 16, NatA auxiliary subunit| Isoform 2 of N-alpha-acetyltransferase 16, NatA auxiliary subunit| Isoform 3 of N-alpha-acetyltransferase 16, NatA auxiliary subunit| Isoform 4 of N-alpha-acetyltransferase 16, NatA auxiliary subunit| Isoform 5 of N-alpha-acetyltransferase 16, NatA auxiliary subunit	N-alpha-acetyltransferase 16, NatA auxiliary subunit	cytoplasm [GO:0005737]| cytosol [GO:0005829]| extracellular exosome [GO:0070062]| NatA complex [GO:0031415]| nucleus [GO:0005634]| transcription regulator complex [GO:0005667]	negative regulation of apoptotic process [GO:0043066]| N-terminal peptidyl-methionine acetylation [GO:0017196]| N-terminal protein amino acid acetylation [GO:0006474]| positive regulation of transcription, DNA-templated [GO:0045893]| protein stabilization [GO:0050821]	ribosome binding [GO:0043022]	Q6N069
P50570-2	0.0288333	0.00966667	0.420929	0.31064	0.0216667	-0.0166667	0.379377	0.489057	-0.0456667	-0.0713333	0.944297	-0.734444	-0.006	0.038	0	0.022	0.037	0.039	0.043	0	0.004	P50570	DNM2	P50570-2_DNM2	P50570-2	DNM2	1	169	67	2	P50570-2|P50570|P50570-5|Q05193|A0A0D9SFE4|Q05193-2|A0A0U1RQP1|Q05193-3|Q05193-5|A0A0D9SFB1|A0A1B0GUX5	HUMAN	97992.4	76.4	210	210.1	1030.44	36.67	870|870|869|866|866	Dynamin-2| Isoform 4 of Dynamin-2| Isoform 5 of Dynamin-2| Isoform 2 of Dynamin-2| Isoform 3 of Dynamin-2	Isoform 2 of Dynamin-2	axon [GO:0030424]| centrosome [GO:0005813]| clathrin-coated endocytic vesicle [GO:0045334]| clathrin-coated pit [GO:0005905]| cytoplasm [GO:0005737]| cytoplasmic vesicle [GO:0031410]| cytosol [GO:0005829]| dendritic spine head [GO:0044327]| endocytic vesicle membrane [GO:0030666]| endosome [GO:0005768]| extracellular exosome [GO:0070062]| focal adhesion [GO:0005925]| glutamatergic synapse [GO:009…	antigen processing and presentation of exogenous peptide antigen via MHC class II [GO:0019886]| cellular response to carbon monoxide [GO:0071245]| cellular response to dopamine [GO:1903351]| cellular response to nitric oxide [GO:0071732]| cellular response to X-ray [GO:0071481]| dynamin family protein polymerization involved in mitochondrial fission [GO:0003374]| endocytosis [GO:0006897]| G2/M tr…	D2 dopamine receptor binding [GO:0031749]| enzyme binding [GO:0019899]| GTPase activity [GO:0003924]| GTP binding [GO:0005525]| microtubule binding [GO:0008017]| nitric-oxide synthase binding [GO:0050998]| phosphatidylinositol 3-kinase regulatory subunit binding [GO:0036312]| protein-containing complex binding [GO:0044877]| protein kinase binding [GO:0019901]| SH3 domain binding [GO:0017124]| WW …	P50570-2
P50570-3	-0.0335	-0.0188333	0.484399	0.357048	0.0356667	0.065	0.327794	0.439493	-0.0316667	0.0103333	1.05973	0.825661	-0.086	-0.084	-0.103	0.016	-0.013	-0.016	-0.018	-0.044	0.188	P50570	DNM2	P50570-3_DNM2	P50570-3	DNM2	1	5	67	3	P50570-3|P50570-4|Q9UQ16-4|Q9UQ16|Q9UQ16-3|Q9UQ16-2|E5RHK8|Q9UQ16-5	HUMAN	97837.3	76.4	210	210.2	1022.28	33.85	870|870|869|866|866	Dynamin-2| Isoform 4 of Dynamin-2| Isoform 5 of Dynamin-2| Isoform 2 of Dynamin-2| Isoform 3 of Dynamin-2	Isoform 3 of Dynamin-2	axon [GO:0030424]| centrosome [GO:0005813]| clathrin-coated endocytic vesicle [GO:0045334]| clathrin-coated pit [GO:0005905]| cytoplasm [GO:0005737]| cytoplasmic vesicle [GO:0031410]| cytosol [GO:0005829]| dendritic spine head [GO:0044327]| endocytic vesicle membrane [GO:0030666]| endosome [GO:0005768]| extracellular exosome [GO:0070062]| focal adhesion [GO:0005925]| glutamatergic synapse [GO:009…	antigen processing and presentation of exogenous peptide antigen via MHC class II [GO:0019886]| cellular response to carbon monoxide [GO:0071245]| cellular response to dopamine [GO:1903351]| cellular response to nitric oxide [GO:0071732]| cellular response to X-ray [GO:0071481]| dynamin family protein polymerization involved in mitochondrial fission [GO:0003374]| endocytosis [GO:0006897]| G2/M tr…	D2 dopamine receptor binding [GO:0031749]| enzyme binding [GO:0019899]| GTPase activity [GO:0003924]| GTP binding [GO:0005525]| microtubule binding [GO:0008017]| nitric-oxide synthase binding [GO:0050998]| phosphatidylinositol 3-kinase regulatory subunit binding [GO:0036312]| protein-containing complex binding [GO:0044877]| protein kinase binding [GO:0019901]| SH3 domain binding [GO:0017124]| WW …	P50570-3
Q9P265	0.0111667	0.0366667	0.842918	0.19041	-0.0403333	0.0106667	0.143576	0.645045	-0.107667	-0.044	-1.66705	0.483522	0.019	0.052	0.049	0.023	-0.01	0.013	-0.03	0.036	0.041	Q9P265	DIP2B	Q9P265_DIP2B	Q9P265	DIP2B	1	108	61	58	Q9P265	HUMAN	173714	47.9	211	211.1	1024.74	987.72	1576	Disco-interacting protein 2 homolog B	Disco-interacting protein 2 homolog B	axon [GO:0030424]| cytoplasm [GO:0005737]| dendrite [GO:0030425]| extracellular exosome [GO:0070062]| membrane [GO:0016020]| nucleus [GO:0005634]| perikaryon [GO:0043204]	negative regulation of axon extension [GO:0030517]| positive regulation of peptidyl-lysine acetylation [GO:2000758]	alpha-tubulin binding [GO:0043014]	Q9P265
Q14689	0.0153333	0.002	0.147258	0.312808	0.00866667	-0.018	0.71243	0.486622	-0.0586667	-0.0726667	0.385443	-0.738737	0.025	0.008	-0.028	0	0.018	0.005	0.036	0.023	-0.016	Q14689	DIP2A	Q14689_DIP2A	Q14689	DIP2A	1	45	38	36	A0A494C143|Q14689|Q14689-6|Q14689-4|Q14689-5|Q14689-2|Q14689-3|A0A0U1RQW6|Q9Y2E4|E7EPU2	HUMAN	172477	30.2	211	211.2	569.61	538.95	1571|1567|1110|889|841|798	Disco-interacting protein 2 homolog A| Isoform 6 of Disco-interacting protein 2 homolog A| Isoform 5 of Disco-interacting protein 2 homolog A| Isoform 4 of Disco-interacting protein 2 homolog A| Isoform 2 of Disco-interacting protein 2 homolog A| Isoform 3 of Disco-interacting protein 2 homolog A	Disco-interacting protein 2 homolog A	cell surface [GO:0009986]| dendritic spine [GO:0043197]| membrane [GO:0016020]| mitochondrion [GO:0005739]| plasma membrane [GO:0005886]	acetyl-CoA biosynthetic process [GO:0006085]| dendritic spine morphogenesis [GO:0060997]| negative regulation of gene expression [GO:0010629]| positive regulation of peptidyl-lysine acetylation [GO:2000758]	acetate-CoA ligase activity [GO:0003987]	Q14689
Q92922	-0.0263333	-0.0425	0.793403	0.0658306	0.0366667	0.00433333	0.160915	0.859349	-0.0306667	-0.0503333	1.58582	0.184579	-0.057	-0.021	-0.05	-0.056	-0.01	0.004	-0.018	-0.049	-0.022	Q92922	SMARCC1	Q92922_SMARCC1	Q92922	SMARCC1	1	151	60	50	Q92922|F8WE13	HUMAN	123378	64	212	212.1	1020.66	856.59	1105	SWI/SNF complex subunit SMARCC1	SWI/SNF complex subunit SMARCC1	chromatin [GO:0000785]| cytoplasm [GO:0005737]| nBAF complex [GO:0071565]| npBAF complex [GO:0071564]| nucleoplasm [GO:0005654]| nucleus [GO:0005634]| protein-containing complex [GO:0032991]| SWI/SNF complex [GO:0016514]| XY body [GO:0001741]	animal organ morphogenesis [GO:0009887]| ATP-dependent chromatin remodeling [GO:0043044]| chromatin remodeling [GO:0006338]| insulin receptor signaling pathway [GO:0008286]| negative regulation of proteasomal ubiquitin-dependent protein catabolic process [GO:0032435]| nervous system development [GO:0007399]| nucleosome disassembly [GO:0006337]| positive regulation of transcription, DNA-templated …	chromatin binding [GO:0003682]| histone binding [GO:0042393]| protein N-terminus binding [GO:0047485]| transcription coactivator activity [GO:0003713]	Q92922
F8VXC8	0.0251667	-0.002	0.786451	0.265354	0.039	-0.0153333	0.163512	0.542808	-0.0283333	-0.07	1.57437	-0.643096	-0.026	0.022	-0.01	0.021	0.055	0.03	0.049	-0.011	-0.008	F8VXC8	SMARCC2	F8VXC8_SMARCC2	F8VXC8	SMARCC2	1	80	59	49	F8VXC8|Q8TAQ2-3|Q8TAQ2-2|Q8TAQ2|F8VZW6	HUMAN	136581	54.2	212	212.2	943.14	779.07	1245	SWI/SNF complex subunit SMARCC2	SWI/SNF complex subunit SMARCC2	nBAF complex [GO:0071565]| npBAF complex [GO:0071564]| nucleoplasm [GO:0005654]| SWI/SNF complex [GO:0016514]	negative regulation of transcription by RNA polymerase II [GO:0000122]	chromatin binding [GO:0003682]	F8VXC8
A0A669KBG8	0.00383333	0.0341667	2.00038	0.387825	-0.0836667	-0.023	0.00999114	0.409426	-0.151	-0.0776667	-3.61855	-0.883361	0.042	0.07	-0.005	0.025	-0.032	-0.04	-0.042	0.05	0.023	A0A669KBG8	GBF1	A0A669KBG8_GBF1	A0A669KBG8	GBF1	1	117	69	69	A0A669KBG8|A0A669KB10|A0A7P0RGV0|Q92538|Q92538-2|Q92538-3|A0A7I2V452|A0A7I2YQM2|A0A7I2V2L5|A0A7I2YQ65|A0A7I2V514|A0A7I2V529|A0A7I2V4K2|A0A7I2V3Y5|A0A7I2V2L4|E1BMC4|A0A7I2V3Q4|A0A7I2V342	HUMAN	212277	41.4	213	213.1	1020.61	1020.61	1892	Golgi-specific brefeldin A-resistance guanine nucleotide exchange factor 1	Golgi-specific brefeldin A-resistance guanine nucleotide exchange factor 1	cis-Golgi network [GO:0005801]| endoplasmic reticulum lumen [GO:0005788]| Golgi stack [GO:0005795]| mitochondrion [GO:0005739]| peroxisome [GO:0005777]	regulation of ARF protein signal transduction [GO:0032012]	guanyl-nucleotide exchange factor activity [GO:0005085]	A0A669KBG8
O94915	0.0251667	0.0273333	0.113719	0.190534	0.007	0.0113333	0.769628	0.644861	-0.0603333	-0.0433333	0.305607	0.483796	0.041	0.024	0.046	0	0.02	0.037	0.029	0.016	0.037	O94915	FRYL	O94915_FRYL	O94915	FRYL	1	99	79	72	O94915|F2Z2S2|A0A6E1XQM6|O94915-2	HUMAN	342387	27.7	214	214.1	1017.32	950.47	3013|403	Protein furry homolog-like| Isoform 2 of Protein furry homolog-like	Protein furry homolog-like	cell cortex [GO:0005938]| site of polarized growth [GO:0030427]	cell morphogenesis [GO:0000902]| neuron projection development [GO:0031175]		O94915
Q5TBA9	-0.0266667	-0.0095	0.12521	0.798075	0.0133333	0.0476667	0.749532	0.159193	-0.054	-0.007	0.33347	1.59587	-0.082	-0.019	-0.002	0.001	-0.034	0.047	-0.073	0.037	0.008	Q5TBA9	FRY	Q5TBA9_FRY	Q5TBA9	FRY	1	18	23	16	A0A2R8Y5V8|A0A286YFA9|Q5TBA9|A0A2R8YCY2	HUMAN	342292	7.6	214	214.2	237.31	170.46	3013	Protein furry homolog	Protein furry homolog	cell cortex [GO:0005938]| microtubule organizing center [GO:0005815]| site of polarized growth [GO:0030427]| spindle pole [GO:0000922]	cell morphogenesis [GO:0000902]| neuron projection development [GO:0031175]		Q5TBA9
Q8WWI1-3	0.0395	0.0441667	0.00472159	0.135396	-0.000333333	0.009	0.989187	0.732157	-0.0676667	-0.0456667	-0.0140917	0.3578	0.061	0.034	0.032	0.024	0.058	0.024	0.036	0.079	0.035	Q8WWI1	LMO7	Q8WWI1-3_LMO7	Q8WWI1-3	LMO7	1	101	67	67	Q8WWI1-3|Q8WWI1|J3KP06|Q8WWI1-2|F8WD26|Q8WWI1-4|E9PMS6|E9PMT2|Q8WWI1-5|A0A0A0MTE2	HUMAN	154694	59.2	215	215.1	1015.3	1015.3	1683|1670|1614|1385|1349	LIM domain only protein 7| Isoform 2 of LIM domain only protein 7| Isoform 4 of LIM domain only protein 7| Isoform 5 of LIM domain only protein 7| Isoform 3 of LIM domain only protein 7	Isoform 3 of LIM domain only protein 7	apical plasma membrane [GO:0016324]| cell surface [GO:0009986]| cytoplasm [GO:0005737]| cytosol [GO:0005829]| focal adhesion [GO:0005925]| nuclear envelope [GO:0005635]| nucleus [GO:0005634]| ubiquitin ligase complex [GO:0000151]	positive regulation of transcription by RNA polymerase II [GO:0045944]| post-translational protein modification [GO:0043687]| protein polyubiquitination [GO:0000209]| protein ubiquitination [GO:0016567]| regulation of cell adhesion [GO:0030155]| regulation of signaling [GO:0023051]	metal ion binding [GO:0046872]| ubiquitin-protein transferase activity [GO:0004842]	Q8WWI1-3
P10809	-0.0866667	-0.0838333	0.139138	0.0345714	-0.008	-0.00233333	0.725875	0.923482	-0.0753333	-0.057	-0.366446	-0.099952	-0.079	-0.089	-0.104	-0.08	-0.073	-0.098	-0.101	-0.094	-0.057	P10809	HSPD1	P10809_HSPD1	P10809	HSPD1	1	550	53	53	P10809|A0A7I2V599|A0A7I2V2X6|A0A7I2YQK6|A0A7I2V5M1|A0A7I2YQ71|A0A7I2V5K3|A0A7I2V369|P10809-2	HUMAN	61224.7	84.9	216	216.1	1012.95	1012.95	573|158	60 kDa heat shock protein, mitochondrial| Isoform 2 of 60 kDa heat shock protein, mitochondrial	60 kDa heat shock protein, mitochondrial	cell surface [GO:0009986]| clathrin-coated pit [GO:0005905]| coated vesicle [GO:0030135]| cytoplasm [GO:0005737]| cytosol [GO:0005829]| early endosome [GO:0005769]| extracellular exosome [GO:0070062]| extracellular space [GO:0005615]| lipopolysaccharide receptor complex [GO:0046696]| membrane [GO:0016020]| mitochondrial inner membrane [GO:0005743]| mitochondrial matrix [GO:0005759]| mitochondrion…	'de novo' protein folding [GO:0006458]| activation of cysteine-type endopeptidase activity involved in apoptotic process [GO:0006919]| apoptotic mitochondrial changes [GO:0008637]| B cell activation [GO:0042113]| B cell proliferation [GO:0042100]| biological process involved in interaction with symbiont [GO:0051702]| chaperone-mediated protein complex assembly [GO:0051131]| isotype switching to I…	apolipoprotein A-I binding [GO:0034186]| apolipoprotein binding [GO:0034185]| ATPase activity [GO:0016887]| ATP binding [GO:0005524]| chaperone binding [GO:0051087]| DNA replication origin binding [GO:0003688]| double-stranded RNA binding [GO:0003725]| enzyme binding [GO:0019899]| high-density lipoprotein particle binding [GO:0008035]| isomerase activity [GO:0016853]| lipopolysaccharide binding […	P10809
P11142	-0.167167	-0.049	4.65643	0.542539	-0.267667	-0.0313333	2.20583e-05	0.286722	-0.335	-0.086	-10.9928	-1.1635	-0.033	-0.013	-0.087	-0.054	-0.278	-0.31	-0.315	-0.08	-0.027	P11142	HSPA8	P11142_HSPA8	P11142	HSPA8	1	715	55	37	P11142|E9PKE3|P11142-2|E9PNE6|A8K7Q2	HUMAN	71125	85.7	217	217.1	1011.55	727.35	646|493	Heat shock cognate 71 kDa protein| Isoform 2 of Heat shock cognate 71 kDa protein	Heat shock cognate 71 kDa protein	autophagosome [GO:0005776]| blood microparticle [GO:0072562]| chaperone complex [GO:0101031]| clathrin-sculpted gamma-aminobutyric acid transport vesicle membrane [GO:0061202]| cytoplasm [GO:0005737]| cytosol [GO:0005829]| dendrite [GO:0030425]| extracellular exosome [GO:0070062]| extracellular region [GO:0005576]| extracellular space [GO:0005615]| ficolin-1-rich granule lumen [GO:1904813]| focal…	ATP metabolic process [GO:0046034]| cellular response to starvation [GO:0009267]| cellular response to unfolded protein [GO:0034620]| chaperone cofactor-dependent protein refolding [GO:0051085]| chaperone-mediated autophagy [GO:0061684]| chaperone-mediated autophagy translocation complex disassembly [GO:1904764]| chaperone-mediated protein transport involved in chaperone-mediated autophagy [GO:00…	ATPase activity [GO:0016887]| ATP binding [GO:0005524]| C3HC4-type RING finger domain binding [GO:0055131]| cadherin binding [GO:0045296]| chaperone binding [GO:0051087]| clathrin-uncoating ATPase activity [GO:1990833]| enzyme binding [GO:0019899]| G protein-coupled receptor binding [GO:0001664]| heat shock protein binding [GO:0031072]| MHC class II protein complex binding [GO:0023026]| misfolded…	P11142
P11021	-0.138667	-0.0933333	2.40551	0.465475	-0.112	-0.0213333	0.00393084	0.342393	-0.179333	-0.076	-4.40225	-1.02647	-0.084	-0.078	-0.105	-0.086	-0.157	-0.215	-0.212	-0.113	-0.094	P11021	HSPA5	P11021_HSPA5	P11021	HSPA5	1	328	55	52	P11021|A0A7P0TB36|A0A7P0TAI0	HUMAN	72445.7	82.1	217	217.2	977.58	925.84	654	Endoplasmic reticulum chaperone BiP	Endoplasmic reticulum chaperone BiP	cell surface [GO:0009986]| cytoplasm [GO:0005737]| cytosol [GO:0005829]| endoplasmic reticulum [GO:0005783]| endoplasmic reticulum chaperone complex [GO:0034663]| endoplasmic reticulum-Golgi intermediate compartment [GO:0005793]| endoplasmic reticulum lumen [GO:0005788]| endoplasmic reticulum membrane [GO:0005789]| extracellular exosome [GO:0070062]| focal adhesion [GO:0005925]| integral componen…	ATF6-mediated unfolded protein response [GO:0036500]| cellular response to antibiotic [GO:0071236]| cellular response to calcium ion [GO:0071277]| cellular response to cAMP [GO:0071320]| cellular response to drug [GO:0035690]| cellular response to gamma radiation [GO:0071480]| cellular response to glucose starvation [GO:0042149]| cellular response to interleukin-4 [GO:0071353]| cellular response …	ATPase activity [GO:0016887]| ATP binding [GO:0005524]| cadherin binding [GO:0045296]| calcium ion binding [GO:0005509]| chaperone binding [GO:0051087]| enzyme binding [GO:0019899]| heat shock protein binding [GO:0031072]| misfolded protein binding [GO:0051787]| protein domain specific binding [GO:0019904]| protein folding chaperone [GO:0044183]| ribosome binding [GO:0043022]| ubiquitin protein l…	P11021
P0DMV8	-0.502167	-0.399667	2.4751	0.630453	-0.305	-0.1	0.00334885	0.234178	-0.372333	-0.154667	-4.56965	-1.31723	-0.395	-0.231	-0.575	-0.423	-0.554	-0.677	-0.733	-0.437	-0.337	P0DMV8	HSPA1A	P0DMV8_HSPA1A	P0DMV8	HSPA1A	1	255	44	32	A0A0G2JIW1|P0DMV8|P0DMV8-2|V9GZ37	HUMAN	70336.2	79.7	217	217.3	864.17	668.84	641|586	Heat shock 70 kDa protein 1A| Isoform 2 of Heat shock 70 kDa protein 1A	Heat shock 70 kDa protein 1A	aggresome [GO:0016235]| blood microparticle [GO:0072562]| centriole [GO:0005814]| centrosome [GO:0005813]| cytoplasm [GO:0005737]| cytosol [GO:0005829]| endoplasmic reticulum [GO:0005783]| extracellular exosome [GO:0070062]| extracellular region [GO:0005576]| ficolin-1-rich granule lumen [GO:1904813]| focal adhesion [GO:0005925]| inclusion body [GO:0016234]| mitochondrion [GO:0005739]| nuclear sp…	ATP metabolic process [GO:0046034]| cellular heat acclimation [GO:0070370]| cellular response to heat [GO:0034605]| cellular response to oxidative stress [GO:0034599]| cellular response to unfolded protein [GO:0034620]| chaperone cofactor-dependent protein refolding [GO:0051085]| chaperone-mediated protein complex assembly [GO:0051131]| lysosomal transport [GO:0007041]| mRNA catabolic process [GO…	ATPase activity [GO:0016887]| ATP binding [GO:0005524]| C3HC4-type RING finger domain binding [GO:0055131]| cadherin binding [GO:0045296]| denatured protein binding [GO:0031249]| disordered domain specific binding [GO:0097718]| enzyme binding [GO:0019899]| G protein-coupled receptor binding [GO:0001664]| heat shock protein binding [GO:0031072]| histone deacetylase binding [GO:0042826]| misfolded …	P0DMV8
P54652	-0.0328333	0.0861667	1.22466	2.49393	-0.0756667	0.162333	0.0596124	0.00320676	-0.143	0.107667	-2.28747	4.62555	0.042	-0.056	0.174	0.029	-0.067	-0.053	-0.092	0.132	0.196	P54652	HSPA2	P54652_HSPA2	P54652	HSPA2	1	26	37	19	P54652	HUMAN	70305	66.9	217	217.4	534.94	258.61	639	Heat shock-related 70 kDa protein 2	Heat shock-related 70 kDa protein 2	blood microparticle [GO:0072562]| CatSper complex [GO:0036128]| cell surface [GO:0009986]| cytoplasm [GO:0005737]| cytosol [GO:0005829]| extracellular exosome [GO:0070062]| male germ cell nucleus [GO:0001673]| meiotic spindle [GO:0072687]| membrane [GO:0016020]| nucleus [GO:0005634]| plasma membrane [GO:0005886]| synaptonemal complex [GO:0000795]	cellular response to unfolded protein [GO:0034620]| chaperone cofactor-dependent protein refolding [GO:0051085]| male meiosis I [GO:0007141]| male meiotic nuclear division [GO:0007140]| negative regulation of inclusion body assembly [GO:0090084]| positive regulation of ATPase-coupled calcium transmembrane transporter activity [GO:1901896]| positive regulation of G2/M transition of mitotic cell cy…	ATPase activity [GO:0016887]| ATP binding [GO:0005524]| chaperone binding [GO:0051087]| disordered domain specific binding [GO:0097718]| enzyme binding [GO:0019899]| glycolipid binding [GO:0051861]| heat shock protein binding [GO:0031072]| misfolded protein binding [GO:0051787]| protein folding chaperone [GO:0044183]| tau protein binding [GO:0048156]| unfolded protein binding [GO:0051082]	P54652
P17066	-0.636167	-0.629667	1.62403	0.900132	-0.174333	-0.161333	0.0237669	0.125854	-0.241667	-0.216	-2.96091	-1.76712	-0.655	-0.448	-0.659	-0.544	-0.658	-0.779	-0.733	-0.892	-0.58	P17066	HSPA6	P17066_HSPA6	P17066	HSPA6	1	41	34	22	P17066|P48741	HUMAN	71483.3	60	217	217.5	568.63	374.81	643	Heat shock 70 kDa protein 6	Heat shock 70 kDa protein 6	blood microparticle [GO:0072562]| centriole [GO:0005814]| cytoplasm [GO:0005737]| cytosol [GO:0005829]| extracellular exosome [GO:0070062]| extracellular region [GO:0005576]| ficolin-1-rich granule lumen [GO:1904813]| nucleus [GO:0005634]| plasma membrane [GO:0005886]| secretory granule lumen [GO:0034774]	cellular response to heat [GO:0034605]| cellular response to unfolded protein [GO:0034620]| chaperone cofactor-dependent protein refolding [GO:0051085]| neutrophil degranulation [GO:0043312]| protein refolding [GO:0042026]| response to unfolded protein [GO:0006986]| vesicle-mediated transport [GO:0016192]	ATPase activity [GO:0016887]| ATP binding [GO:0005524]| enzyme binding [GO:0019899]| heat shock protein binding [GO:0031072]| misfolded protein binding [GO:0051787]| protein folding chaperone [GO:0044183]| ubiquitin protein ligase binding [GO:0031625]| unfolded protein binding [GO:0051082]	P17066
P55060	0.0406667	0.045	1.548	1.29511	-0.0653333	-0.0566667	0.0283139	0.0506863	-0.132667	-0.111333	-2.82233	-2.40819	0.083	0.088	0.011	0.049	0.008	-0.002	0.018	0.034	0.005	P55060	CSE1L	P55060_CSE1L	P55060	CSE1L	1	136	59	59	P55060|P55060-3|P55060-4|P55060-2	HUMAN	111213	69.2	218	218.1	1011.36	1011.36	971|945|915|195	Exportin-2| Isoform 3 of Exportin-2| Isoform 4 of Exportin-2| Isoform 2 of Exportin-2	Exportin-2	cytoplasm [GO:0005737]| cytosol [GO:0005829]| extracellular exosome [GO:0070062]| membrane [GO:0016020]| nuclear envelope [GO:0005635]| nucleoplasm [GO:0005654]| nucleus [GO:0005634]	protein export from nucleus [GO:0006611]| protein import into nucleus [GO:0006606]	nuclear export signal receptor activity [GO:0005049]| small GTPase binding [GO:0031267]	P55060
P41252	0.042	0.0263333	0.192404	0.398821	0.0113333	-0.02	0.642091	0.399189	-0.056	-0.0746667	0.487659	-0.903992	0.033	0.048	0.021	0.028	0.048	0.069	0.026	0.03	-0.002	P41252	IARS1	P41252_IARS1	P41252	IARS1	1	139	61	61	P41252|A0A0A0MSX9|J3KR24|A0A0D9SFC1	HUMAN	145808	54.4	219	219.1	1007.99	1007.99	1262	Isoleucine--tRNA ligase, cytoplasmic	Isoleucine--tRNA ligase, cytoplasmic	aminoacyl-tRNA synthetase multienzyme complex [GO:0017101]| cytoplasm [GO:0005737]| cytosol [GO:0005829]| extracellular exosome [GO:0070062]| membrane [GO:0016020]| nucleoplasm [GO:0005654]	isoleucyl-tRNA aminoacylation [GO:0006428]| osteoblast differentiation [GO:0001649]| tRNA aminoacylation for protein translation [GO:0006418]	aminoacyl-tRNA editing activity [GO:0002161]| ATP binding [GO:0005524]| GTPase binding [GO:0051020]| isoleucine-tRNA ligase activity [GO:0004822]| tRNA binding [GO:0000049]	P41252
A0A494C039	-0.0381667	-0.0153333	0.793533	0.157838	-0.0363333	0.00933333	0.160867	0.695283	-0.103667	-0.0453333	-1.58603	0.410113	-0.041	-0.003	-0.001	-0.016	-0.048	-0.069	-0.052	-0.007	-0.024	A0A494C039	HYOU1	A0A494C039_HYOU1	A0A494C039	HYOU1	1	201	58	7	A0A494C039|K7EQK2|A0A087WWI4|Q9Y4L1-2|Q9BST8	HUMAN	111633	67.5	220	220.1	1007.72	143.13	1000	Hypoxia up-regulated protein 1	Hypoxia up-regulated protein 1	endoplasmic reticulum chaperone complex [GO:0034663]	negative regulation of endoplasmic reticulum stress-induced neuron intrinsic apoptotic signaling pathway [GO:1903382]| response to ischemia [GO:0002931]	ATPase activity [GO:0016887]| ATP binding [GO:0005524]	A0A494C039
A0A087X054	-0.0583333	-0.0205	0.0232686	0.666787	-0.004	0.0716667	0.947832	0.215384	-0.0713333	0.017	-0.068073	1.37908	-0.002	0.008	0.003	-0.175	-0.033	-0.017	-0.131	0.015	0.028	A0A087X054	HYOU1	A0A087X054_HYOU1	A0A087X054	HYOU1	1	3	53	2	A0A087X054	HUMAN	105005	66.2	220	220.2	896.64	32.05	937	Hypoxia up-regulated protein 1	Hypoxia up-regulated protein 1			ATPase activity [GO:0016887]| ATP binding [GO:0005524]	A0A087X054
Q92974	0.0651667	0.0348333	0.112738	1.66955	-0.009	-0.0696667	0.771369	0.0214019	-0.0763333	-0.124333	-0.303213	-3.04019	0.079	0.086	0.001	0.044	0.015	0.072	0.095	-0.007	0.006	Q92974	ARHGEF2	Q92974_ARHGEF2	Q92974	ARHGEF2	1	115	63	63	Q92974|Q92974-2|A0A5F9ZI21|V9GYM8|Q92974-3|Q5VY93	HUMAN	112454	69.5	221	221.1	1006.19	1006.19	986|985|958	Rho guanine nucleotide exchange factor 2| Isoform 2 of Rho guanine nucleotide exchange factor 2| Isoform 3 of Rho guanine nucleotide exchange factor 2	Rho guanine nucleotide exchange factor 2	bicellular tight junction [GO:0005923]| cytoplasm [GO:0005737]| cytoplasmic vesicle [GO:0031410]| cytoskeleton [GO:0005856]| cytosol [GO:0005829]| focal adhesion [GO:0005925]| Golgi apparatus [GO:0005794]| microtubule [GO:0005874]| protein-containing complex [GO:0032991]| ruffle membrane [GO:0032587]| spindle [GO:0005819]| vesicle [GO:0031982]	actin filament organization [GO:0007015]| asymmetric neuroblast division [GO:0055059]| cell cycle [GO:0007049]| cell morphogenesis [GO:0000902]| cellular hyperosmotic response [GO:0071474]| cellular response to muramyl dipeptide [GO:0071225]| cellular response to tumor necrosis factor [GO:0071356]| G protein-coupled receptor signaling pathway [GO:0007186]| innate immune response [GO:0045087]| int…	guanyl-nucleotide exchange factor activity [GO:0005085]| microtubule binding [GO:0008017]| small GTPase binding [GO:0031267]| transcription factor binding [GO:0008134]| zinc ion binding [GO:0008270]	Q92974
P34932	0.00616667	-0.00183333	0.0591825	0.388689	-0.00366667	-0.0196667	0.872605	0.408612	-0.071	-0.0743333	-0.166909	-0.884987	0.011	-0.01	0	0.023	0.002	0.002	0.009	-0.013	-0.022	P34932	HSPA4	P34932_HSPA4	P34932	HSPA4	1	153	57	57	P34932|A0A087WYC1|A0A087WTS8|P34932-2	HUMAN	95185.1	72	222	222.1	1005.3	1005.3	840|148	Heat shock 70 kDa protein 4| Isoform 2 of Heat shock 70 kDa protein 4	Heat shock 70 kDa protein 4	cytosol [GO:0005829]| extracellular exosome [GO:0070062]| mitochondrion [GO:0005739]| nucleus [GO:0005634]	chaperone-mediated protein complex assembly [GO:0051131]| protein insertion into mitochondrial outer membrane [GO:0045040]| response to unfolded protein [GO:0006986]	ATPase activity [GO:0016887]| ATP binding [GO:0005524]	P34932
Q92576-2	-0.00766667	-0.015	0.593481	0.287708	0.0313333	0.0166667	0.254987	0.515575	-0.036	-0.038	1.25056	0.688605	-0.041	-0.039	-0.005	0.01	-0.002	0.022	0.004	-0.007	-0.008	Q92576	PHF3	Q92576-2_PHF3	Q92576-2	PHF3	1	87	69	69	Q92576-2|Q92576|D6R9X2	HUMAN	221858	37.3	223	223.1	1005.06	1005.06	2039|1951	PHD finger protein 3| Isoform 2 of PHD finger protein 3	Isoform 2 of PHD finger protein 3		multicellular organism development [GO:0007275]| transcription, DNA-templated [GO:0006351]	metal ion binding [GO:0046872]	Q92576-2
Q16531	0.00783333	0.017	0.962279	0.390378	-0.039	-0.0206667	0.109074	0.407026	-0.106333	-0.0753333	-1.86136	-0.888163	0.028	0.026	0.024	0.028	-0.017	-0.017	-0.001	0.018	-0.022	Q16531	DDB1	Q16531_DDB1	Q16531	DDB1	1	150	64	64	Q16531|A0A7P0Z3Z5|A0A7P0Z4B9|A0A7P0T965|A0A7P0TAK7|A0A7P0T870|F5GY55|A0A7P0TB30|Q16531-2|F5GWI0|A0A7P0Z4L2|A0A7P0TAX4	HUMAN	128221	51.5	224	224.1	1004.85	1004.85	1140|451	DNA damage-binding protein 1| Isoform 2 of DNA damage-binding protein 1	DNA damage-binding protein 1	chromosome, telomeric region [GO:0000781]| Cul4A-RING E3 ubiquitin ligase complex [GO:0031464]| Cul4B-RING E3 ubiquitin ligase complex [GO:0031465]| Cul4-RING E3 ubiquitin ligase complex [GO:0080008]| cytoplasm [GO:0005737]| extracellular exosome [GO:0070062]| extracellular space [GO:0005615]| nucleoplasm [GO:0005654]| nucleus [GO:0005634]| protein-containing complex [GO:0032991]| site of double-…	biological process involved in interaction with symbiont [GO:0051702]| cellular response to DNA damage stimulus [GO:0006974]| DNA damage response, detection of DNA damage [GO:0042769]| DNA repair [GO:0006281]| global genome nucleotide-excision repair [GO:0070911]| histone H2A monoubiquitination [GO:0035518]| nucleotide-excision repair [GO:0006289]| nucleotide-excision repair, DNA damage recogniti…	cullin family protein binding [GO:0097602]| damaged DNA binding [GO:0003684]| DNA binding [GO:0003677]| protein-containing complex binding [GO:0044877]| protein-macromolecule adaptor activity [GO:0030674]| WD40-repeat domain binding [GO:0071987]	Q16531
O15067	0.0315	0.0291667	0.058185	0.0152808	0.00366667	-0.001	0.874611	0.965427	-0.0636667	-0.0556667	0.164253	-0.0450927	0.013	0.047	0.034	0.029	0.034	0.024	0.042	0.017	0.035	O15067	PFAS	O15067_PFAS	O15067	PFAS	1	148	55	55	O15067|J3QSG0	HUMAN	146386	61.2	225	225.1	1002.94	1002.94	1338	Phosphoribosylformylglycinamidine synthase	Phosphoribosylformylglycinamidine synthase	cytosol [GO:0005829]| extracellular exosome [GO:0070062]	'de novo' IMP biosynthetic process [GO:0006189]| anterior head development [GO:0097065]| glutamine metabolic process [GO:0006541]| purine ribonucleoside monophosphate biosynthetic process [GO:0009168]| response to drug [GO:0042493]	ATP binding [GO:0005524]| metal ion binding [GO:0046872]| phosphoribosylformylglycinamidine synthase activity [GO:0004642]	O15067
P98160	0.00266667	0.0333333	4.12231	4.24363	0.204	0.265333	7.54553e-05	5.70655e-05	0.136667	0.210667	8.96715	9.5037	-0.108	-0.115	0.127	-0.075	0.105	0.102	0.107	0.173	0.198	P98160	HSPG2	P98160_HSPG2	P98160	HSPG2	1	86	76	76	P98160	HUMAN	479548	20.4	226	226.1	999.61	999.61	4391	Basement membrane-specific heparan sulfate proteoglycan core protein	Basement membrane-specific heparan sulfate proteoglycan core protein	basement membrane [GO:0005604]| collagen-containing extracellular matrix [GO:0062023]| extracellular exosome [GO:0070062]| extracellular region [GO:0005576]| extracellular space [GO:0005615]| focal adhesion [GO:0005925]| Golgi lumen [GO:0005796]| lysosomal lumen [GO:0043202]| plasma membrane [GO:0005886]| plasma membrane protein complex [GO:0098797]	amyloid fibril formation [GO:1990000]| angiogenesis [GO:0001525]| animal organ morphogenesis [GO:0009887]| brain development [GO:0007420]| cell differentiation [GO:0030154]| circulatory system development [GO:0072359]| extracellular matrix organization [GO:0030198]| glycosaminoglycan biosynthetic process [GO:0006024]| glycosaminoglycan catabolic process [GO:0006027]| inflammatory response [GO:000…	amyloid-beta binding [GO:0001540]| calcium ion binding [GO:0005509]| extracellular matrix structural constituent conferring compression resistance [GO:0030021]| integrin binding [GO:0005178]| low-density lipoprotein particle receptor binding [GO:0050750]| protein C-terminus binding [GO:0008022]	P98160
[truncated: 9,573 more rows]
